# Supplementary material for: Integrated analysis reveals five potential ceRNA biomarkers in human lung adenocarcinoma
Source: PeerJ. 2019 Apr 29;7:e6694. doi: 10.7717/peerj.6694 (PMC6497041; doi:10.7717/peerj.6694)
Supplement: Supplemental Information 1 [file peerj-07-6694-s001.xlsx]

## Sheet: Biological Process
category	over_represented_pvalue	under_represented_pvalue	numDEInCat	numInCat	term	ontology	over_represented_FDR	gene_id	gene_name
GO:0044763	9.72734e-30	1	1678	10657	single-organism cellular process	BP	1.50706e-25	2|24|26|32|33|41|43|54|94|101|104|134|153|154|177|183|185|186|190|203|205|216|218|222|226|240|241|246|259|284|306|321|322|332|339|341|358|395|408|415|440|467|471|477|478|481|482|547|554|575|576|590|597|607|610|622|627|634|638|641|650|656|659|660|664|667|670|672|676|683|695|699|701|705|710|712|714|728|730|745|761|762|768|771|784|790|820|845|847|857|858|860|874|890|891|894|898|899|945|946|947|948|9…	A2M|ABCA4|AOC1|ACACB|ACADL|ASIC1|ACHE|ACP5|ACVRL1|ADAM8|ADARB1|ADORA1|ADRB1|ADRB2|AGER|AGT|AGTR1|AGTR2|NR0B1|AK1|AK4|ALDH1A1|ALDH3A1|ALDH3B2|ALDOA|ALOX5|ALOX5AP|ALOX15|AMBP|ANGPT1|ANXA3|APBA2|APBB1|BIRC5|APOBEC1|APOC1|AQP1|ARHGAP6|ARRB1|ARSE|ASNS|ATF3|ATIC|ATP1A2|ATP1A3|ATP1B1|ATP1B2|KIF1A|AVPR2|ADGRB1|ADGRB2|BCHE|BCL2A1|BCL9|HCN2|BDH1|BDNF|CEACAM1|BIK|BLM|BMP2|BMP8B|BMPR2|BMX|BNIP3|DST|BPHL|BRCA…
GO:0044707	1.11418e-27	1	1049	6074	single-multicellular organism process	BP	6.90959e-24	2|24|32|33|41|43|94|101|104|134|153|154|177|181|183|185|186|187|190|205|240|246|284|306|321|322|341|358|361|408|415|440|467|471|477|478|481|482|554|563|575|576|590|597|607|608|627|634|638|650|656|659|660|664|672|695|705|710|713|714|725|728|729|745|784|790|845|847|857|858|860|890|891|894|899|947|948|954|983|991|1000|1001|1003|1012|1015|1030|1036|1062|1063|1073|1138|1178|1181|1238|1268|1271|1277|12…	A2M|ABCA4|ACACB|ACADL|ASIC1|ACHE|ACVRL1|ADAM8|ADARB1|ADORA1|ADRB1|ADRB2|AGER|AGRP|AGT|AGTR1|AGTR2|APLNR|NR0B1|AK4|ALOX5|ALOX15|ANGPT1|ANXA3|APBA2|APBB1|APOC1|AQP1|AQP4|ARRB1|ARSE|ASNS|ATF3|ATIC|ATP1A2|ATP1A3|ATP1B1|ATP1B2|AVPR2|AZGP1|ADGRB1|ADGRB2|BCHE|BCL2A1|BCL9|TNFRSF17|BDNF|CEACAM1|BIK|BMP2|BMP8B|BMPR2|BMX|BNIP3|BRCA1|BTK|BYSL|SERPING1|C1QB|C1QC|C4BPB|C5AR1|C6|MYRF|CACNB3|CAD|CASQ2|CAT|CAV1|C…
GO:0044699	1.33794e-27	1	1990	13309	single-organism process	BP	6.90959e-24	2|21|24|26|32|33|41|43|54|94|101|104|125|134|153|154|177|181|183|185|186|187|190|203|205|216|218|219|222|226|240|241|246|259|284|306|321|322|332|339|341|358|361|366|395|408|415|440|467|471|477|478|481|482|547|554|563|575|576|590|597|607|608|610|622|627|634|638|641|650|656|659|660|664|667|670|672|676|683|687|695|699|701|705|710|712|713|714|725|726|728|729|730|745|761|762|768|771|784|790|820|845|84…	A2M|ABCA3|ABCA4|AOC1|ACACB|ACADL|ASIC1|ACHE|ACP5|ACVRL1|ADAM8|ADARB1|ADH1B|ADORA1|ADRB1|ADRB2|AGER|AGRP|AGT|AGTR1|AGTR2|APLNR|NR0B1|AK1|AK4|ALDH1A1|ALDH3A1|ALDH1B1|ALDH3B2|ALDOA|ALOX5|ALOX5AP|ALOX15|AMBP|ANGPT1|ANXA3|APBA2|APBB1|BIRC5|APOBEC1|APOC1|AQP1|AQP4|AQP9|ARHGAP6|ARRB1|ARSE|ASNS|ATF3|ATIC|ATP1A2|ATP1A3|ATP1B1|ATP1B2|KIF1A|AVPR2|AZGP1|ADGRB1|ADGRB2|BCHE|BCL2A1|BCL9|TNFRSF17|HCN2|BDH1|BDNF|…
GO:0008283	1.6275e-25	1	414	1936	cell proliferation	BP	6.3037e-22	43|94|104|134|177|183|185|186|218|284|332|339|358|467|554|563|575|590|608|634|650|659|660|672|683|687|695|699|701|705|728|857|858|860|890|891|894|945|947|970|983|990|991|993|995|1000|1001|1003|1012|1029|1030|1033|1063|1163|1178|1264|1271|1285|1361|1440|1490|1515|1524|1594|1601|1602|1627|1636|1646|1736|1749|1803|1805|1839|1841|1871|1893|1901|1906|1907|1910|1950|1958|1960|2009|2012|2013|2069|2078|2…	ACHE|ACVRL1|ADARB1|ADORA1|AGER|AGT|AGTR1|AGTR2|ALDH3A1|ANGPT1|BIRC5|APOBEC1|AQP1|ATF3|AVPR2|AZGP1|ADGRB1|BCHE|TNFRSF17|CEACAM1|BMP2|BMPR2|BMX|BRCA1|BST1|KLF9|BTK|BUB1|BUB1B|BYSL|C5AR1|CAV1|CAV2|RUNX2|CCNA2|CCNB1|CCND2|CD33|CD34|CD70|CDK1|CDC6|CDC20|CDC25A|CDC25C|CDH2|CDH3|CDH5|CDH13|CDKN2A|CDKN2B|CDKN3|CENPF|CKS1B|CLC|CNN1|CNTFR|COL4A3|CPB2|CSF3|CTGF|CTSV|CX3CR1|CYP27B1|DAB2|DACH1|DBN1|ACE|AKR1C2…
GO:0048856	4.76223e-22	1	933	5447	anatomical structure development	BP	1.47562e-18	32|43|94|101|104|134|154|177|183|185|186|187|190|205|226|246|284|306|321|322|358|408|415|440|467|471|478|554|575|576|590|597|607|608|627|634|638|650|656|659|660|664|672|695|705|713|714|728|729|745|768|790|845|847|857|858|860|890|891|899|947|948|983|991|1000|1001|1003|1012|1013|1015|1030|1036|1048|1062|1063|1073|1178|1181|1238|1268|1271|1277|1278|1281|1285|1289|1290|1293|1294|1298|1299|1300|1301|1…	ACACB|ACHE|ACVRL1|ADAM8|ADARB1|ADORA1|ADRB2|AGER|AGT|AGTR1|AGTR2|APLNR|NR0B1|AK4|ALDOA|ALOX15|ANGPT1|ANXA3|APBA2|APBB1|AQP1|ARRB1|ARSE|ASNS|ATF3|ATIC|ATP1A3|AVPR2|ADGRB1|ADGRB2|BCHE|BCL2A1|BCL9|TNFRSF17|BDNF|CEACAM1|BIK|BMP2|BMP8B|BMPR2|BMX|BNIP3|BRCA1|BTK|BYSL|C1QB|C1QC|C5AR1|C6|MYRF|CA9|CAD|CASQ2|CAT|CAV1|CAV2|RUNX2|CCNA2|CCNB1|CCNF|CD34|CD36|CDK1|CDC20|CDH2|CDH3|CDH5|CDH13|CDH15|CDH17|CDKN2B|C…
GO:0048731	8.93741e-22	1	785	4435	system development	BP	2.30779e-18	32|43|94|101|104|134|154|177|183|185|186|187|190|205|246|284|306|321|322|358|408|415|440|467|471|478|554|575|576|590|597|607|627|634|638|650|656|659|660|664|672|695|713|714|728|729|745|790|847|857|858|860|890|891|899|947|983|991|1000|1001|1003|1012|1015|1030|1036|1063|1073|1178|1181|1268|1271|1277|1278|1281|1285|1289|1290|1293|1298|1299|1300|1301|1305|1311|1316|1361|1364|1373|1382|1440|1462|1490|…	ACACB|ACHE|ACVRL1|ADAM8|ADARB1|ADORA1|ADRB2|AGER|AGT|AGTR1|AGTR2|APLNR|NR0B1|AK4|ALOX15|ANGPT1|ANXA3|APBA2|APBB1|AQP1|ARRB1|ARSE|ASNS|ATF3|ATIC|ATP1A3|AVPR2|ADGRB1|ADGRB2|BCHE|BCL2A1|BCL9|BDNF|CEACAM1|BIK|BMP2|BMP8B|BMPR2|BMX|BNIP3|BRCA1|BTK|C1QB|C1QC|C5AR1|C6|MYRF|CAD|CAT|CAV1|CAV2|RUNX2|CCNA2|CCNB1|CCNF|CD34|CDK1|CDC20|CDH2|CDH3|CDH5|CDH13|CDH17|CDKN2B|CDO1|CENPF|CFL2|CLC|CLCN2|CNR1|CNTFR|COL1A…
GO:0007275	3.02389e-21	1	864	4997	multicellular organism development	BP	6.69272e-18	32|43|94|101|104|134|154|177|183|185|186|187|190|205|246|284|306|321|322|358|408|415|440|467|471|478|554|575|576|590|597|607|608|627|634|638|650|656|659|660|664|672|695|705|713|714|728|729|745|790|847|857|858|860|890|891|899|947|983|991|1000|1001|1003|1012|1015|1030|1036|1062|1063|1073|1178|1181|1238|1268|1271|1277|1278|1281|1285|1289|1290|1293|1294|1298|1299|1300|1301|1305|1311|1316|1361|1364|13…	ACACB|ACHE|ACVRL1|ADAM8|ADARB1|ADORA1|ADRB2|AGER|AGT|AGTR1|AGTR2|APLNR|NR0B1|AK4|ALOX15|ANGPT1|ANXA3|APBA2|APBB1|AQP1|ARRB1|ARSE|ASNS|ATF3|ATIC|ATP1A3|AVPR2|ADGRB1|ADGRB2|BCHE|BCL2A1|BCL9|TNFRSF17|BDNF|CEACAM1|BIK|BMP2|BMP8B|BMPR2|BMX|BNIP3|BRCA1|BTK|BYSL|C1QB|C1QC|C5AR1|C6|MYRF|CAD|CAT|CAV1|CAV2|RUNX2|CCNA2|CCNB1|CCNF|CD34|CDK1|CDC20|CDH2|CDH3|CDH5|CDH13|CDH17|CDKN2B|CDO1|CENPE|CENPF|CFL2|CLC|CL…
GO:0044767	4.0104e-21	1	975	5777	single-organism developmental process	BP	7.50996e-18	2|32|43|94|101|104|134|153|154|177|183|185|186|187|190|205|218|226|246|284|306|321|322|358|408|415|440|467|471|478|554|575|576|590|597|607|608|627|634|638|650|656|659|660|664|672|676|695|705|710|713|714|728|729|745|768|790|845|847|857|858|860|890|891|899|947|948|983|991|1000|1001|1003|1012|1013|1015|1029|1030|1036|1048|1062|1063|1073|1111|1178|1181|1238|1268|1271|1277|1278|1281|1285|1289|1290|129…	A2M|ACACB|ACHE|ACVRL1|ADAM8|ADARB1|ADORA1|ADRB1|ADRB2|AGER|AGT|AGTR1|AGTR2|APLNR|NR0B1|AK4|ALDH3A1|ALDOA|ALOX15|ANGPT1|ANXA3|APBA2|APBB1|AQP1|ARRB1|ARSE|ASNS|ATF3|ATIC|ATP1A3|AVPR2|ADGRB1|ADGRB2|BCHE|BCL2A1|BCL9|TNFRSF17|BDNF|CEACAM1|BIK|BMP2|BMP8B|BMPR2|BMX|BNIP3|BRCA1|BRDT|BTK|BYSL|SERPING1|C1QB|C1QC|C5AR1|C6|MYRF|CA9|CAD|CASQ2|CAT|CAV1|CAV2|RUNX2|CCNA2|CCNB1|CCNF|CD34|CD36|CDK1|CDC20|CDH2|CDH3…
GO:0006928	4.36259e-21	1	391	1884	movement of cell or subcellular component	BP	7.50996e-18	94|101|104|134|183|185|186|284|306|477|481|482|547|627|634|650|659|667|683|728|857|947|976|983|1000|1012|1048|1062|1277|1278|1281|1289|1490|1524|1601|1602|1634|1636|1674|1749|1770|1803|1808|1829|1832|1839|1893|1901|1906|1907|1910|1943|1946|1950|1951|1959|1960|2013|2022|2048|2069|2078|2115|2118|2159|2191|2192|2207|2247|2264|2268|2277|2294|2304|2357|2358|2530|2549|2621|2624|2674|2676|2697|2702|2823…	ACVRL1|ADAM8|ADARB1|ADORA1|AGT|AGTR1|AGTR2|ANGPT1|ANXA3|ATP1A2|ATP1B1|ATP1B2|KIF1A|BDNF|CEACAM1|BMP2|BMPR2|DST|BST1|C5AR1|CAV1|CD34|ADGRE5|CDK1|CDH2|CDH13|CEACAM5|CENPE|COL1A1|COL1A2|COL3A1|COL5A1|CTGF|CX3CR1|DAB2|DACH1|DCN|ACE|DES|DLX5|DNAH9|DPP4|DPYSL2|DSG2|DSP|HBEGF|ECM1|S1PR1|EDN1|EDN2|EDNRB|EFNA2|EFNA5|EGF|CELSR3|EGR2|EGR3|EMP2|ENG|EPHB2|EREG|ERG|ETV1|ETV4|F10|FAP|FBLN1|FCER1G|FGF2|FGFR4|FGR…
GO:0042127	5.547e-21	1	329	1524	regulation of cell proliferation	BP	8.59397e-18	94|104|134|177|183|185|186|218|284|332|339|358|467|554|563|575|590|634|650|659|660|672|683|687|695|728|857|858|860|890|891|894|945|983|990|991|1000|1001|1003|1012|1029|1030|1033|1178|1264|1271|1285|1361|1440|1490|1515|1524|1594|1602|1636|1646|1749|1803|1805|1839|1871|1893|1901|1906|1907|1910|1950|1958|1960|2013|2069|2118|2146|2175|2191|2192|2247|2263|2264|2268|2277|2294|2305|2615|2621|2624|2627|2…	ACVRL1|ADARB1|ADORA1|AGER|AGT|AGTR1|AGTR2|ALDH3A1|ANGPT1|BIRC5|APOBEC1|AQP1|ATF3|AVPR2|AZGP1|ADGRB1|BCHE|CEACAM1|BMP2|BMPR2|BMX|BRCA1|BST1|KLF9|BTK|C5AR1|CAV1|CAV2|RUNX2|CCNA2|CCNB1|CCND2|CD33|CDK1|CDC6|CDC20|CDH2|CDH3|CDH5|CDH13|CDKN2A|CDKN2B|CDKN3|CLC|CNN1|CNTFR|COL4A3|CPB2|CSF3|CTGF|CTSV|CX3CR1|CYP27B1|DACH1|ACE|AKR1C2|DLX5|DPP4|DPT|HBEGF|E2F3|ECM1|S1PR1|EDN1|EDN2|EDNRB|EGF|EGR1|EGR3|EMP2|EREG…
GO:0032502	1.5016e-20	1	984	5864	developmental process	BP	2.11494e-17	2|32|43|94|101|104|134|153|154|177|183|185|186|187|190|205|218|226|246|284|306|321|322|358|408|415|440|467|471|478|554|575|576|590|597|607|608|627|634|638|650|656|659|660|664|672|676|695|705|710|713|714|728|729|745|768|790|845|847|857|858|860|890|891|899|947|948|983|991|1000|1001|1003|1012|1013|1015|1029|1030|1036|1048|1062|1063|1073|1111|1178|1181|1238|1268|1271|1277|1278|1281|1285|1289|1290|129…	A2M|ACACB|ACHE|ACVRL1|ADAM8|ADARB1|ADORA1|ADRB1|ADRB2|AGER|AGT|AGTR1|AGTR2|APLNR|NR0B1|AK4|ALDH3A1|ALDOA|ALOX15|ANGPT1|ANXA3|APBA2|APBB1|AQP1|ARRB1|ARSE|ASNS|ATF3|ATIC|ATP1A3|AVPR2|ADGRB1|ADGRB2|BCHE|BCL2A1|BCL9|TNFRSF17|BDNF|CEACAM1|BIK|BMP2|BMP8B|BMPR2|BMX|BNIP3|BRCA1|BRDT|BTK|BYSL|SERPING1|C1QB|C1QC|C5AR1|C6|MYRF|CA9|CAD|CASQ2|CAT|CAV1|CAV2|RUNX2|CCNA2|CCNB1|CCNF|CD34|CD36|CDK1|CDC20|CDH2|CDH3…
GO:0040011	1.80123e-20	1	349	1645	locomotion	BP	2.32554e-17	94|101|104|134|177|183|185|186|284|306|477|481|482|627|634|650|659|667|683|728|857|858|947|983|1000|1012|1048|1237|1238|1277|1278|1281|1289|1490|1524|1601|1602|1634|1636|1749|1803|1808|1839|1893|1901|1906|1907|1910|1943|1946|1950|1951|1959|1960|2013|2022|2048|2069|2078|2115|2118|2159|2191|2192|2207|2247|2264|2268|2277|2294|2304|2357|2358|2530|2549|2621|2624|2674|2676|2823|2852|2861|2888|2920|2921…	ACVRL1|ADAM8|ADARB1|ADORA1|AGER|AGT|AGTR1|AGTR2|ANGPT1|ANXA3|ATP1A2|ATP1B1|ATP1B2|BDNF|CEACAM1|BMP2|BMPR2|DST|BST1|C5AR1|CAV1|CAV2|CD34|CDK1|CDH2|CDH13|CEACAM5|CCR8|ACKR2|COL1A1|COL1A2|COL3A1|COL5A1|CTGF|CX3CR1|DAB2|DACH1|DCN|ACE|DLX5|DPP4|DPYSL2|HBEGF|ECM1|S1PR1|EDN1|EDN2|EDNRB|EFNA2|EFNA5|EGF|CELSR3|EGR2|EGR3|EMP2|ENG|EPHB2|EREG|ERG|ETV1|ETV4|F10|FAP|FBLN1|FCER1G|FGF2|FGFR4|FGR|VEGFD|FOXF1|FOXE…
GO:0016477	8.0004e-20	1	286	1284	cell migration	BP	9.53463e-17	94|101|104|134|183|185|186|284|306|481|482|634|650|659|683|728|857|947|983|1000|1012|1048|1277|1278|1281|1289|1490|1524|1601|1602|1634|1636|1803|1839|1893|1901|1906|1907|1910|1951|1960|2013|2022|2078|2159|2191|2207|2247|2264|2268|2277|2294|2304|2357|2358|2530|2549|2621|2624|2676|2823|2852|2888|2920|2921|2995|3036|3055|3071|3084|3164|3202|3219|3373|3486|3491|3553|3569|3577|3579|3673|3868|3929|4017…	ACVRL1|ADAM8|ADARB1|ADORA1|AGT|AGTR1|AGTR2|ANGPT1|ANXA3|ATP1B1|ATP1B2|CEACAM1|BMP2|BMPR2|BST1|C5AR1|CAV1|CD34|CDK1|CDH2|CDH13|CEACAM5|COL1A1|COL1A2|COL3A1|COL5A1|CTGF|CX3CR1|DAB2|DACH1|DCN|ACE|DPP4|HBEGF|ECM1|S1PR1|EDN1|EDN2|EDNRB|CELSR3|EGR3|EMP2|ENG|ERG|F10|FAP|FCER1G|FGF2|FGFR4|FGR|VEGFD|FOXF1|FOXE1|FPR1|FPR2|FUT8|GAB1|GAS6|GATA2|GFRA3|GPM6A|GPER1|GRB14|CXCL2|CXCL3|GYPC|HAS1|HCK|NCKAP1L|NRG1|N…
GO:0051239	8.36378e-19	1	501	2641	regulation of multicellular organismal process	BP	9.25571e-16	32|94|101|134|153|154|177|183|185|186|284|306|322|341|358|408|477|478|481|482|554|575|576|627|634|650|659|672|695|710|714|728|729|745|784|845|857|860|891|947|948|983|991|1000|1001|1003|1063|1178|1264|1268|1277|1281|1285|1289|1290|1361|1382|1440|1490|1524|1536|1594|1601|1627|1634|1636|1674|1789|1808|1829|1832|1839|1893|1894|1901|1906|1907|1910|1946|1950|1951|1958|1959|1960|2013|2022|2023|2034|2048…	ACACB|ACVRL1|ADAM8|ADORA1|ADRB1|ADRB2|AGER|AGT|AGTR1|AGTR2|ANGPT1|ANXA3|APBB1|APOC1|AQP1|ARRB1|ATP1A2|ATP1A3|ATP1B1|ATP1B2|AVPR2|ADGRB1|ADGRB2|BDNF|CEACAM1|BMP2|BMPR2|BRCA1|BTK|SERPING1|C1QC|C5AR1|C6|MYRF|CACNB3|CASQ2|CAV1|RUNX2|CCNB1|CD34|CD36|CDK1|CDC20|CDH2|CDH3|CDH5|CENPF|CLC|CNN1|CNR1|COL1A1|COL3A1|COL4A3|COL5A1|COL5A2|CPB2|CRABP2|CSF3|CTGF|CX3CR1|CYBB|CYP27B1|DAB2|DBN1|DCN|ACE|DES|DNMT3B|DP…
GO:0048870	1.17017e-18	1	304	1416	cell motility	BP	1.13309e-15	94|101|104|134|183|185|186|284|306|481|482|634|650|659|667|683|728|857|947|983|1000|1012|1048|1277|1278|1281|1289|1490|1524|1601|1602|1634|1636|1803|1839|1893|1901|1906|1907|1910|1950|1951|1960|2013|2022|2069|2078|2159|2191|2192|2207|2247|2264|2268|2277|2294|2304|2357|2358|2530|2549|2621|2624|2676|2823|2852|2888|2920|2921|2995|3036|3055|3071|3084|3164|3202|3219|3373|3486|3491|3553|3569|3577|3579|…	ACVRL1|ADAM8|ADARB1|ADORA1|AGT|AGTR1|AGTR2|ANGPT1|ANXA3|ATP1B1|ATP1B2|CEACAM1|BMP2|BMPR2|DST|BST1|C5AR1|CAV1|CD34|CDK1|CDH2|CDH13|CEACAM5|COL1A1|COL1A2|COL3A1|COL5A1|CTGF|CX3CR1|DAB2|DACH1|DCN|ACE|DPP4|HBEGF|ECM1|S1PR1|EDN1|EDN2|EDNRB|EGF|CELSR3|EGR3|EMP2|ENG|EREG|ERG|F10|FAP|FBLN1|FCER1G|FGF2|FGFR4|FGR|VEGFD|FOXF1|FOXE1|FPR1|FPR2|FUT8|GAB1|GAS6|GATA2|GFRA3|GPM6A|GPER1|GRB14|CXCL2|CXCL3|GYPC|HAS1…
GO:0051674	1.17017e-18	1	304	1416	localization of cell	BP	1.13309e-15	94|101|104|134|183|185|186|284|306|481|482|634|650|659|667|683|728|857|947|983|1000|1012|1048|1277|1278|1281|1289|1490|1524|1601|1602|1634|1636|1803|1839|1893|1901|1906|1907|1910|1950|1951|1960|2013|2022|2069|2078|2159|2191|2192|2207|2247|2264|2268|2277|2294|2304|2357|2358|2530|2549|2621|2624|2676|2823|2852|2888|2920|2921|2995|3036|3055|3071|3084|3164|3202|3219|3373|3486|3491|3553|3569|3577|3579|…	ACVRL1|ADAM8|ADARB1|ADORA1|AGT|AGTR1|AGTR2|ANGPT1|ANXA3|ATP1B1|ATP1B2|CEACAM1|BMP2|BMPR2|DST|BST1|C5AR1|CAV1|CD34|CDK1|CDH2|CDH13|CEACAM5|COL1A1|COL1A2|COL3A1|COL5A1|CTGF|CX3CR1|DAB2|DACH1|DCN|ACE|DPP4|HBEGF|ECM1|S1PR1|EDN1|EDN2|EDNRB|EGF|CELSR3|EGR3|EMP2|ENG|EREG|ERG|F10|FAP|FBLN1|FCER1G|FGF2|FGFR4|FGR|VEGFD|FOXF1|FOXE1|FPR1|FPR2|FUT8|GAB1|GAS6|GATA2|GFRA3|GPM6A|GPER1|GRB14|CXCL2|CXCL3|GYPC|HAS1…
GO:0032501	3.1226e-18	1	1135	7117	multicellular organismal process	BP	2.84579e-15	2|24|32|33|41|43|94|101|104|134|153|154|177|181|183|185|186|187|190|205|226|240|246|259|284|306|321|322|341|358|361|366|408|415|440|467|471|477|478|481|482|554|563|575|576|590|597|607|608|627|634|638|650|656|659|660|664|672|676|695|705|710|713|714|725|728|729|745|784|790|845|847|857|858|860|874|890|891|894|899|947|948|954|983|991|995|1000|1001|1003|1012|1015|1030|1036|1062|1063|1073|1138|1178|118…	A2M|ABCA4|ACACB|ACADL|ASIC1|ACHE|ACVRL1|ADAM8|ADARB1|ADORA1|ADRB1|ADRB2|AGER|AGRP|AGT|AGTR1|AGTR2|APLNR|NR0B1|AK4|ALDOA|ALOX5|ALOX15|AMBP|ANGPT1|ANXA3|APBA2|APBB1|APOC1|AQP1|AQP4|AQP9|ARRB1|ARSE|ASNS|ATF3|ATIC|ATP1A2|ATP1A3|ATP1B1|ATP1B2|AVPR2|AZGP1|ADGRB1|ADGRB2|BCHE|BCL2A1|BCL9|TNFRSF17|BDNF|CEACAM1|BIK|BMP2|BMP8B|BMPR2|BMX|BNIP3|BRCA1|BRDT|BTK|BYSL|SERPING1|C1QB|C1QC|C4BPB|C5AR1|C6|MYRF|CACNB3…
GO:0022610	3.37946e-18	1	293	1350	biological adhesion	BP	2.90878e-15	43|94|101|177|246|259|284|395|481|482|563|575|634|650|660|667|683|705|857|945|946|947|948|976|1000|1001|1003|1012|1013|1015|1029|1048|1178|1237|1277|1281|1285|1289|1293|1294|1305|1308|1311|1326|1364|1365|1462|1490|1524|1803|1805|1829|1832|1842|1901|1946|1951|1960|2013|2015|2022|2175|2177|2191|2192|2243|2244|2294|2358|2615|2621|2824|2995|3026|3036|3043|3055|3071|3133|3142|3169|3329|3371|3373|3381|…	ACHE|ACVRL1|ADAM8|AGER|ALOX15|AMBP|ANGPT1|ARHGAP6|ATP1B1|ATP1B2|AZGP1|ADGRB1|CEACAM1|BMP2|BMX|DST|BST1|BYSL|CAV1|CD33|SIGLEC6|CD34|CD36|ADGRE5|CDH2|CDH3|CDH5|CDH13|CDH15|CDH17|CDKN2A|CEACAM5|CLC|CCR8|COL1A1|COL3A1|COL4A3|COL5A1|COL6A3|COL7A1|COL13A1|COL17A1|COMP|MAP3K8|CLDN4|CLDN3|VCAN|CTGF|CX3CR1|DPP4|DPT|DSG2|DSP|ECM2|S1PR1|EFNA5|CELSR3|EGR3|EMP2|ADGRE1|ENG|FANCA|FANCD2|FAP|FBLN1|FGA|FGB|FOXF1|…
GO:0048513	6.56233e-18	1	584	3235	animal organ development	BP	5.35106e-15	32|43|94|101|104|154|177|183|185|186|187|190|205|246|284|306|358|408|440|467|471|478|554|597|607|634|638|650|656|659|660|664|695|713|714|728|790|847|857|858|860|890|891|899|947|983|1000|1001|1015|1030|1036|1063|1073|1181|1271|1277|1278|1281|1285|1289|1290|1293|1299|1300|1301|1305|1311|1316|1361|1364|1373|1440|1490|1515|1594|1601|1634|1636|1747|1749|1808|1829|1832|1839|1875|1893|1901|1906|1907|191…	ACACB|ACHE|ACVRL1|ADAM8|ADARB1|ADRB2|AGER|AGT|AGTR1|AGTR2|APLNR|NR0B1|AK4|ALOX15|ANGPT1|ANXA3|AQP1|ARRB1|ASNS|ATF3|ATIC|ATP1A3|AVPR2|BCL2A1|BCL9|CEACAM1|BIK|BMP2|BMP8B|BMPR2|BMX|BNIP3|BTK|C1QB|C1QC|C5AR1|CAD|CAT|CAV1|CAV2|RUNX2|CCNA2|CCNB1|CCNF|CD34|CDK1|CDH2|CDH3|CDH17|CDKN2B|CDO1|CENPF|CFL2|CLCN2|CNTFR|COL1A1|COL1A2|COL3A1|COL4A3|COL5A1|COL5A2|COL6A3|COL9A3|COL10A1|COL11A1|COL13A1|COMP|KLF6|CPB…
GO:0007155	1.05573e-17	1	290	1343	cell adhesion	BP	8.17819e-15	43|94|101|177|246|259|284|395|481|482|563|575|634|650|660|667|683|705|857|945|946|947|948|976|1000|1001|1003|1012|1013|1015|1029|1048|1178|1237|1277|1281|1285|1289|1293|1294|1305|1308|1311|1326|1364|1365|1462|1490|1524|1803|1805|1829|1832|1842|1901|1946|1951|1960|2013|2015|2022|2175|2177|2191|2192|2243|2244|2294|2358|2615|2621|2824|2995|3026|3036|3043|3055|3071|3133|3142|3169|3329|3371|3373|3381|…	ACHE|ACVRL1|ADAM8|AGER|ALOX15|AMBP|ANGPT1|ARHGAP6|ATP1B1|ATP1B2|AZGP1|ADGRB1|CEACAM1|BMP2|BMX|DST|BST1|BYSL|CAV1|CD33|SIGLEC6|CD34|CD36|ADGRE5|CDH2|CDH3|CDH5|CDH13|CDH15|CDH17|CDKN2A|CEACAM5|CLC|CCR8|COL1A1|COL3A1|COL4A3|COL5A1|COL6A3|COL7A1|COL13A1|COL17A1|COMP|MAP3K8|CLDN4|CLDN3|VCAN|CTGF|CX3CR1|DPP4|DPT|DSG2|DSP|ECM2|S1PR1|EFNA5|CELSR3|EGR3|EMP2|ADGRE1|ENG|FANCA|FANCD2|FAP|FBLN1|FGA|FGB|FOXF1|…
GO:0009653	1.91955e-17	1	457	2380	anatomical structure morphogenesis	BP	1.41617e-14	94|101|104|183|186|187|226|284|306|322|358|575|576|627|634|650|659|664|672|705|728|729|768|845|857|860|947|948|1000|1012|1073|1277|1278|1281|1285|1289|1290|1294|1300|1301|1305|1311|1361|1365|1382|1490|1515|1524|1536|1601|1634|1690|1747|1749|1808|1832|1833|1839|1843|1846|1875|1893|1894|1901|1906|1943|1946|1950|1951|1959|1960|2013|2022|2034|2048|2069|2078|2115|2118|2177|2191|2192|2202|2243|2244|224…	ACVRL1|ADAM8|ADARB1|AGT|AGTR2|APLNR|ALDOA|ANGPT1|ANXA3|APBB1|AQP1|ADGRB1|ADGRB2|BDNF|CEACAM1|BMP2|BMPR2|BNIP3|BRCA1|BYSL|C5AR1|C6|CA9|CASQ2|CAV1|RUNX2|CD34|CD36|CDH2|CDH13|CFL2|COL1A1|COL1A2|COL3A1|COL4A3|COL5A1|COL5A2|COL7A1|COL10A1|COL11A1|COL13A1|COMP|CPB2|CLDN3|CRABP2|CTGF|CTSV|CX3CR1|CYBB|DAB2|DCN|COCH|DLX3|DLX5|DPYSL2|DSP|EPYC|HBEGF|DUSP1|DUSP4|E2F5|ECM1|ECT2|S1PR1|EDN1|EFNA2|EFNA5|EGF|CELS…
GO:0001944	5.11731e-17	1	156	600	vasculature development	BP	3.60375e-14	94|101|183|284|306|358|575|576|634|659|672|728|729|857|947|1000|1003|1012|1277|1278|1281|1285|1289|1490|1524|1536|1634|1747|1893|1901|1906|1950|1958|1960|2013|2022|2034|2048|2069|2191|2247|2263|2277|2294|2624|2627|2701|2702|2719|2821|2828|2852|3164|3202|3340|3373|3491|3553|3569|3953|4016|4017|4091|4211|4223|4327|4628|4638|4693|4855|4881|4915|5155|5168|5175|5196|5228|5308|5740|5787|6237|6347|6369|…	ACVRL1|ADAM8|AGT|ANGPT1|ANXA3|AQP1|ADGRB1|ADGRB2|CEACAM1|BMPR2|BRCA1|C5AR1|C6|CAV1|CD34|CDH2|CDH5|CDH13|COL1A1|COL1A2|COL3A1|COL4A3|COL5A1|CTGF|CX3CR1|CYBB|DCN|DLX3|ECM1|S1PR1|EDN1|EGF|EGR1|EGR3|EMP2|ENG|EPAS1|EPHB2|EREG|FAP|FGF2|FGFR2|VEGFD|FOXF1|GATA2|GATA6|GJA4|GJA5|GPC3|GPI|GPR4|GPER1|NR4A1|HOXA5|NDST1|HYAL1|CYR61|IL1B|IL6|LEPR|LOXL1|LOXL2|SMAD6|MEIS1|MEOX2|MMP19|MYH10|MYLK|NDP|NOTCH4|NPR1|NT…
GO:0001568	8.73204e-17	1	151	577	blood vessel development	BP	5.88198e-14	94|101|183|284|306|358|575|576|634|659|672|728|729|857|947|1000|1003|1012|1277|1278|1281|1285|1289|1490|1524|1536|1634|1747|1893|1901|1906|1950|1958|1960|2013|2022|2034|2048|2069|2191|2247|2263|2277|2294|2624|2627|2701|2702|2719|2821|2828|2852|3164|3202|3340|3373|3491|3553|3569|3953|4016|4017|4091|4211|4223|4327|4628|4638|4855|4881|4915|5155|5168|5175|5196|5228|5308|5740|5787|6237|6347|6369|6495|…	ACVRL1|ADAM8|AGT|ANGPT1|ANXA3|AQP1|ADGRB1|ADGRB2|CEACAM1|BMPR2|BRCA1|C5AR1|C6|CAV1|CD34|CDH2|CDH5|CDH13|COL1A1|COL1A2|COL3A1|COL4A3|COL5A1|CTGF|CX3CR1|CYBB|DCN|DLX3|ECM1|S1PR1|EDN1|EGF|EGR1|EGR3|EMP2|ENG|EPAS1|EPHB2|EREG|FAP|FGF2|FGFR2|VEGFD|FOXF1|GATA2|GATA6|GJA4|GJA5|GPC3|GPI|GPR4|GPER1|NR4A1|HOXA5|NDST1|HYAL1|CYR61|IL1B|IL6|LEPR|LOXL1|LOXL2|SMAD6|MEIS1|MEOX2|MMP19|MYH10|MYLK|NOTCH4|NPR1|NTRK2|…
GO:0030198	1.1984e-16	1	99	315	extracellular matrix organization	BP	7.7362e-14	2|101|183|1277|1278|1281|1285|1289|1290|1293|1294|1298|1299|1300|1301|1305|1311|1361|1462|1490|1511|1515|1634|1803|1805|1842|2022|2191|2192|2243|2244|2247|2264|2294|2621|2824|3036|3371|3381|3384|3491|3673|3691|4016|4017|4148|4237|4239|4241|4312|4314|4316|4318|4319|4320|4321|4322|4327|4629|4921|5155|5175|5268|5644|5645|6662|6696|7076|7148|7177|7450|8434|8516|9806|10266|10319|10516|10549|10631|2280…	A2M|ADAM8|AGT|COL1A1|COL1A2|COL3A1|COL4A3|COL5A1|COL5A2|COL6A3|COL7A1|COL9A2|COL9A3|COL10A1|COL11A1|COL13A1|COMP|CPB2|VCAN|CTGF|CTSG|CTSV|DCN|DPP4|DPT|ECM2|ENG|FAP|FBLN1|FGA|FGB|FGF2|FGFR4|FOXF1|GAS6|GPM6B|HAS1|TNC|IBSP|ICAM2|CYR61|ITGA2|ITGB4|LOXL1|LOXL2|MATN3|MFAP2|MFAP4|MELTF|MMP1|MMP3|MMP7|MMP9|MMP10|MMP11|MMP12|MMP13|MMP19|MYH11|DDR2|PDGFB|PECAM1|SERPINB5|PRSS1|PRSS2|SOX9|SPP1|TIMP1|TNXB|TPS…
GO:0043062	1.51931e-16	1	99	316	extracellular structure organization	BP	9.41544e-14	2|101|183|1277|1278|1281|1285|1289|1290|1293|1294|1298|1299|1300|1301|1305|1311|1361|1462|1490|1511|1515|1634|1803|1805|1842|2022|2191|2192|2243|2244|2247|2264|2294|2621|2824|3036|3371|3381|3384|3491|3673|3691|4016|4017|4148|4237|4239|4241|4312|4314|4316|4318|4319|4320|4321|4322|4327|4629|4921|5155|5175|5268|5644|5645|6662|6696|7076|7148|7177|7450|8434|8516|9806|10266|10319|10516|10549|10631|2280…	A2M|ADAM8|AGT|COL1A1|COL1A2|COL3A1|COL4A3|COL5A1|COL5A2|COL6A3|COL7A1|COL9A2|COL9A3|COL10A1|COL11A1|COL13A1|COMP|CPB2|VCAN|CTGF|CTSG|CTSV|DCN|DPP4|DPT|ECM2|ENG|FAP|FBLN1|FGA|FGB|FGF2|FGFR4|FOXF1|GAS6|GPM6B|HAS1|TNC|IBSP|ICAM2|CYR61|ITGA2|ITGB4|LOXL1|LOXL2|MATN3|MFAP2|MFAP4|MELTF|MMP1|MMP3|MMP7|MMP9|MMP10|MMP11|MMP12|MMP13|MMP19|MYH11|DDR2|PDGFB|PECAM1|SERPINB5|PRSS1|PRSS2|SOX9|SPP1|TIMP1|TNXB|TPS…
GO:0072358	2.08965e-16	1	156	609	cardiovascular system development	BP	1.24519e-13	94|101|183|284|306|358|575|576|634|659|672|728|729|857|947|1000|1003|1012|1277|1278|1281|1285|1289|1490|1524|1536|1634|1747|1893|1901|1906|1950|1958|1960|2013|2022|2034|2048|2069|2191|2247|2263|2277|2294|2624|2627|2701|2702|2719|2821|2828|2852|3164|3202|3340|3373|3491|3553|3569|3953|4016|4017|4091|4211|4223|4327|4628|4638|4693|4855|4881|4915|5155|5168|5175|5196|5228|5308|5740|5787|6237|6347|6369|…	ACVRL1|ADAM8|AGT|ANGPT1|ANXA3|AQP1|ADGRB1|ADGRB2|CEACAM1|BMPR2|BRCA1|C5AR1|C6|CAV1|CD34|CDH2|CDH5|CDH13|COL1A1|COL1A2|COL3A1|COL4A3|COL5A1|CTGF|CX3CR1|CYBB|DCN|DLX3|ECM1|S1PR1|EDN1|EGF|EGR1|EGR3|EMP2|ENG|EPAS1|EPHB2|EREG|FAP|FGF2|FGFR2|VEGFD|FOXF1|GATA2|GATA6|GJA4|GJA5|GPC3|GPI|GPR4|GPER1|NR4A1|HOXA5|NDST1|HYAL1|CYR61|IL1B|IL6|LEPR|LOXL1|LOXL2|SMAD6|MEIS1|MEOX2|MMP19|MYH10|MYLK|NDP|NOTCH4|NPR1|NT…
GO:0072359	8.90172e-16	1	211	924	circulatory system development	BP	5.10794e-13	32|94|101|183|186|187|284|306|358|575|576|634|650|659|672|728|729|790|857|891|947|983|1000|1003|1012|1277|1278|1281|1285|1289|1301|1490|1524|1536|1634|1747|1829|1832|1893|1901|1906|1950|1958|1960|2013|2022|2034|2048|2069|2078|2191|2247|2263|2274|2277|2294|2539|2549|2624|2627|2648|2697|2701|2702|2719|2821|2828|2852|3084|3164|3202|3340|3373|3491|3553|3569|3953|4016|4017|4091|4151|4211|4223|4327|448…	ACACB|ACVRL1|ADAM8|AGT|AGTR2|APLNR|ANGPT1|ANXA3|AQP1|ADGRB1|ADGRB2|CEACAM1|BMP2|BMPR2|BRCA1|C5AR1|C6|CAD|CAV1|CCNB1|CD34|CDK1|CDH2|CDH5|CDH13|COL1A1|COL1A2|COL3A1|COL4A3|COL5A1|COL11A1|CTGF|CX3CR1|CYBB|DCN|DLX3|DSG2|DSP|ECM1|S1PR1|EDN1|EGF|EGR1|EGR3|EMP2|ENG|EPAS1|EPHB2|EREG|ERG|FAP|FGF2|FGFR2|FHL2|VEGFD|FOXF1|G6PD|GAB1|GATA2|GATA6|KAT2A|GJA1|GJA4|GJA5|GPC3|GPI|GPR4|GPER1|NRG1|NR4A1|HOXA5|NDST1|H…
GO:0009888	1.26756e-15	1	362	1868	tissue development	BP	7.01368e-13	94|104|154|183|186|190|246|467|607|634|650|656|659|660|695|768|847|857|858|860|891|947|983|1000|1001|1003|1063|1073|1277|1281|1289|1290|1294|1300|1301|1308|1311|1365|1373|1382|1490|1515|1594|1601|1634|1646|1747|1749|1829|1832|1839|1843|1846|1893|1901|1906|1910|1950|1951|1958|1959|2012|2022|2027|2069|2078|2118|2146|2171|2202|2247|2263|2274|2294|2304|2353|2539|2549|2621|2627|2648|2697|2701|2702|270…	ACVRL1|ADARB1|ADRB2|AGT|AGTR2|NR0B1|ALOX15|ATF3|BCL9|CEACAM1|BMP2|BMP8B|BMPR2|BMX|BTK|CA9|CAT|CAV1|CAV2|RUNX2|CCNB1|CD34|CDK1|CDH2|CDH3|CDH5|CENPF|CFL2|COL1A1|COL3A1|COL5A1|COL5A2|COL7A1|COL10A1|COL11A1|COL17A1|COMP|CLDN3|CPS1|CRABP2|CTGF|CTSV|CYP27B1|DAB2|DCN|AKR1C2|DLX3|DLX5|DSG2|DSP|HBEGF|DUSP1|DUSP4|ECM1|S1PR1|EDN1|EDNRB|EGF|CELSR3|EGR1|EGR2|EMP1|ENG|ENO3|EREG|ERG|ETV4|EZH2|FABP5|EFEMP1|FGF2|…
GO:0048869	4.6312e-15	1	680	3978	cellular developmental process	BP	2.47418e-12	2|43|94|101|104|153|154|177|183|185|186|190|226|284|322|467|575|590|607|627|634|650|656|659|660|664|676|695|705|714|745|845|847|857|858|860|891|947|948|983|991|1000|1001|1003|1013|1015|1029|1030|1048|1063|1073|1111|1181|1268|1277|1281|1289|1290|1294|1301|1305|1316|1365|1373|1382|1440|1462|1490|1515|1524|1591|1594|1601|1627|1636|1646|1690|1747|1749|1776|1789|1808|1829|1832|1833|1841|1894|1901|1906…	A2M|ACHE|ACVRL1|ADAM8|ADARB1|ADRB1|ADRB2|AGER|AGT|AGTR1|AGTR2|NR0B1|ALDOA|ANGPT1|APBB1|ATF3|ADGRB1|BCHE|BCL9|BDNF|CEACAM1|BMP2|BMP8B|BMPR2|BMX|BNIP3|BRDT|BTK|BYSL|C1QC|MYRF|CASQ2|CAT|CAV1|CAV2|RUNX2|CCNB1|CD34|CD36|CDK1|CDC20|CDH2|CDH3|CDH5|CDH15|CDH17|CDKN2A|CDKN2B|CEACAM5|CENPF|CFL2|CHEK1|CLCN2|CNR1|COL1A1|COL3A1|COL5A1|COL5A2|COL7A1|COL11A1|COL13A1|KLF6|CLDN3|CPS1|CRABP2|CSF3|VCAN|CTGF|CTSV|CX…
GO:0048514	1.17768e-14	1	129	492	blood vessel morphogenesis	BP	6.08191e-12	94|101|183|284|306|358|575|576|634|659|672|728|729|857|947|1000|1012|1281|1285|1490|1524|1536|1634|1893|1901|1906|1950|1960|2013|2022|2034|2048|2069|2191|2247|2263|2277|2294|2624|2627|2702|2821|2828|3164|3202|3373|3491|3553|3569|3953|4017|4211|4223|4327|4638|4855|4881|4915|5168|5196|5228|5308|5740|5787|6237|6347|6369|6495|6659|6688|6862|6886|6909|6910|6943|7010|7048|7049|7058|7060|7070|7075|7128|…	ACVRL1|ADAM8|AGT|ANGPT1|ANXA3|AQP1|ADGRB1|ADGRB2|CEACAM1|BMPR2|BRCA1|C5AR1|C6|CAV1|CD34|CDH2|CDH13|COL3A1|COL4A3|CTGF|CX3CR1|CYBB|DCN|ECM1|S1PR1|EDN1|EGF|EGR3|EMP2|ENG|EPAS1|EPHB2|EREG|FAP|FGF2|FGFR2|VEGFD|FOXF1|GATA2|GATA6|GJA5|GPI|GPR4|NR4A1|HOXA5|HYAL1|CYR61|IL1B|IL6|LEPR|LOXL2|MEIS1|MEOX2|MMP19|MYLK|NOTCH4|NPR1|NTRK2|ENPP2|PF4|PGF|PITX2|PTGIS|PTPRB|RRAS|CCL2|CCL24|SIX1|SOX4|SPI1|T|TAL1|TBX2|T…
GO:0030154	1.36415e-14	1	652	3807	cell differentiation	BP	6.81768e-12	2|43|94|101|104|153|154|177|183|185|186|190|284|322|467|575|590|607|627|634|650|656|659|660|664|676|695|705|714|745|845|847|857|858|860|891|947|948|983|991|1000|1001|1003|1013|1015|1030|1048|1063|1073|1181|1268|1277|1281|1289|1290|1294|1301|1305|1316|1365|1373|1382|1440|1462|1490|1515|1524|1591|1594|1601|1627|1636|1646|1747|1749|1776|1789|1808|1829|1832|1833|1841|1894|1901|1906|1910|1943|1946|195…	A2M|ACHE|ACVRL1|ADAM8|ADARB1|ADRB1|ADRB2|AGER|AGT|AGTR1|AGTR2|NR0B1|ANGPT1|APBB1|ATF3|ADGRB1|BCHE|BCL9|BDNF|CEACAM1|BMP2|BMP8B|BMPR2|BMX|BNIP3|BRDT|BTK|BYSL|C1QC|MYRF|CASQ2|CAT|CAV1|CAV2|RUNX2|CCNB1|CD34|CD36|CDK1|CDC20|CDH2|CDH3|CDH5|CDH15|CDH17|CDKN2B|CEACAM5|CENPF|CFL2|CLCN2|CNR1|COL1A1|COL3A1|COL5A1|COL5A2|COL7A1|COL11A1|COL13A1|KLF6|CLDN3|CPS1|CRABP2|CSF3|VCAN|CTGF|CTSV|CX3CR1|CYP24A1|CYP27B…
GO:0006954	2.03622e-14	1	154	648	inflammatory response	BP	9.85851e-12	2|101|134|177|183|185|186|240|246|629|650|683|695|710|725|728|729|730|732|733|976|1036|1238|1268|1524|1536|1893|1910|2157|2161|2167|2175|2177|2206|2207|2294|2353|2357|2358|2532|2697|2852|2920|2921|3055|3329|3340|3373|3553|3559|3568|3569|3577|3579|3673|3868|3929|3949|3988|4023|4282|4907|4973|5005|5023|5138|5196|5199|5320|5468|5473|5588|5624|5627|5734|5740|5806|6283|6288|6289|6291|6347|6354|6358|63…	A2M|ADAM8|ADORA1|AGER|AGT|AGTR1|AGTR2|ALOX5|ALOX15|CFB|BMP2|BST1|BTK|SERPING1|C4BPB|C5AR1|C6|C7|C8B|C8G|ADGRE5|CDO1|ACKR2|CNR1|CX3CR1|CYBB|ECM1|EDNRB|F8|F12|FABP4|FANCA|FANCD2|MS4A2|FCER1G|FOXF1|FOS|FPR1|FPR2|ACKR1|GJA1|GPER1|CXCL2|CXCL3|HCK|HSPD1|NDST1|HYAL1|IL1B|IL2RA|IL5RA|IL6|CXCR1|CXCR2|ITGA2|KRT16|LBP|LDLR|LIPA|LPL|MIF|NT5E|OLR1|ORM2|P2RX1|PDE2A|PF4|CFP|PLA2G2A|PPARG|PPBP|PRKCQ|PROC|PROS1|P…
GO:0051240	5.22056e-14	1	289	1436	positive regulation of multicellular organismal process	BP	2.45097e-11	32|94|101|153|154|177|183|186|284|306|322|358|554|575|576|627|634|650|659|672|695|728|729|745|857|860|891|947|948|983|991|1268|1277|1361|1382|1440|1490|1524|1536|1594|1601|1789|1839|1893|1894|1906|1907|1910|1946|1950|1958|1960|2022|2023|2048|2069|2078|2146|2161|2207|2219|2243|2244|2247|2263|2268|2277|2353|2621|2624|2627|2690|2697|2702|2824|2852|3071|3084|3133|3142|3169|3202|3217|3227|3329|3373|34…	ACACB|ACVRL1|ADAM8|ADRB1|ADRB2|AGER|AGT|AGTR2|ANGPT1|ANXA3|APBB1|AQP1|AVPR2|ADGRB1|ADGRB2|BDNF|CEACAM1|BMP2|BMPR2|BRCA1|BTK|C5AR1|C6|MYRF|CAV1|RUNX2|CCNB1|CD34|CD36|CDK1|CDC20|CNR1|COL1A1|CPB2|CRABP2|CSF3|CTGF|CX3CR1|CYBB|CYP27B1|DAB2|DNMT3B|HBEGF|ECM1|ECT2|EDN1|EDN2|EDNRB|EFNA5|EGF|EGR1|EGR3|ENG|ENO1|EPHB2|EREG|ERG|EZH2|F12|FCER1G|FCN1|FGA|FGB|FGF2|FGFR2|FGR|VEGFD|FOS|GAS6|GATA2|GATA6|GHR|GJA1|G…
GO:0044236	2.60538e-13	1	52	136	multicellular organism metabolic process	BP	1.18721e-10	153|154|1277|1278|1281|1285|1289|1290|1293|1294|1300|1301|1305|1490|1636|2022|2191|2690|3569|3673|4239|4312|4314|4316|4318|4319|4320|4321|4322|4327|5319|5468|5645|5653|6347|7148|7349|8644|10536|23371|28984|55214|56729|57332|59272|84570|131873|140766|164656|256076|353500|642658	ADRB1|ADRB2|COL1A1|COL1A2|COL3A1|COL4A3|COL5A1|COL5A2|COL6A3|COL7A1|COL10A1|COL11A1|COL13A1|CTGF|ACE|ENG|FAP|GHR|IL6|ITGA2|MFAP4|MMP1|MMP3|MMP7|MMP9|MMP10|MMP11|MMP12|MMP13|MMP19|PLA2G1B|PPARG|PRSS2|KLK6|CCL2|TNXB|UCN|AKR1C3|P3H3|TNS2|RGCC|P3H2|RETN|CBX8|ACE2|COL25A1|COL6A6|ADAMTS14|TMPRSS6|COL6A5|BMP8A|SCX
GO:0044259	3.35611e-13	1	47	116	multicellular organismal macromolecule metabolic process	BP	1.48561e-10	1277|1278|1281|1285|1289|1290|1293|1294|1300|1301|1305|1490|1636|2022|2191|3569|3673|4239|4312|4314|4316|4318|4319|4320|4321|4322|4327|5468|5645|5653|6347|7148|7349|8644|10536|23371|28984|55214|56729|57332|59272|84570|131873|140766|164656|256076|642658	COL1A1|COL1A2|COL3A1|COL4A3|COL5A1|COL5A2|COL6A3|COL7A1|COL10A1|COL11A1|COL13A1|CTGF|ACE|ENG|FAP|IL6|ITGA2|MFAP4|MMP1|MMP3|MMP7|MMP9|MMP10|MMP11|MMP12|MMP13|MMP19|PPARG|PRSS2|KLK6|CCL2|TNXB|UCN|AKR1C3|P3H3|TNS2|RGCC|P3H2|RETN|CBX8|ACE2|COL25A1|COL6A6|ADAMTS14|TMPRSS6|COL6A5|SCX
GO:0001525	5.22554e-13	1	109	411	angiogenesis	BP	2.24887e-10	94|101|183|284|306|358|575|576|634|672|728|729|857|947|1012|1285|1490|1524|1536|1634|1893|1901|1906|1950|1960|2013|2022|2034|2048|2069|2191|2247|2263|2277|2624|2627|2702|2821|2828|3164|3202|3373|3491|3553|3569|3953|4017|4211|4223|4327|4855|4881|5168|5196|5228|5308|5740|5787|6237|6347|6369|6886|6943|7010|7048|7058|7060|7070|7075|7128|7291|8742|9037|9289|9314|9353|9496|10203|10266|10267|10481|10563…	ACVRL1|ADAM8|AGT|ANGPT1|ANXA3|AQP1|ADGRB1|ADGRB2|CEACAM1|BRCA1|C5AR1|C6|CAV1|CD34|CDH13|COL4A3|CTGF|CX3CR1|CYBB|DCN|ECM1|S1PR1|EDN1|EGF|EGR3|EMP2|ENG|EPAS1|EPHB2|EREG|FAP|FGF2|FGFR2|VEGFD|GATA2|GATA6|GJA5|GPI|GPR4|NR4A1|HOXA5|HYAL1|CYR61|IL1B|IL6|LEPR|LOXL2|MEIS1|MEOX2|MMP19|NOTCH4|NPR1|ENPP2|PF4|PGF|PITX2|PTGIS|PTPRB|RRAS|CCL2|CCL24|TAL1|TCF21|TEK|TGFBR2|THBS2|THBS4|THY1|TIE1|TNFAIP3|TWIST1|TNFS…
GO:0009605	6.78551e-13	1	380	2079	response to external stimulus	BP	2.82116e-10	2|24|26|32|101|104|134|153|154|177|183|185|218|284|306|339|358|408|440|467|477|590|627|629|634|659|664|683|695|710|725|728|729|730|732|733|790|820|847|857|891|947|948|1012|1030|1111|1174|1237|1238|1244|1259|1268|1277|1281|1301|1361|1373|1440|1511|1515|1524|1536|1591|1594|1634|1690|1728|1749|1789|1808|1839|1901|1906|1907|1910|1943|1946|1951|1959|1960|1978|2022|2023|2048|2115|2118|2160|2161|2167|21…	A2M|ABCA4|AOC1|ACACB|ADAM8|ADARB1|ADORA1|ADRB1|ADRB2|AGER|AGT|AGTR1|ALDH3A1|ANGPT1|ANXA3|APOBEC1|AQP1|ARRB1|ASNS|ATF3|ATP1A2|BCHE|BDNF|CFB|CEACAM1|BMPR2|BNIP3|BST1|BTK|SERPING1|C4BPB|C5AR1|C6|C7|C8B|C8G|CAD|CAMP|CAT|CAV1|CCNB1|CD34|CD36|CDH13|CDKN2B|CHEK1|AP1S1|CCR8|ACKR2|ABCC2|CNGA1|CNR1|COL1A1|COL3A1|COL11A1|CPB2|CPS1|CSF3|CTSG|CTSV|CX3CR1|CYBB|CYP24A1|CYP27B1|DCN|COCH|NQO1|DLX5|DNMT3B|DPYSL2|H…
GO:0050896	6.91953e-13	1	1280	8443	response to stimulus	BP	2.82116e-10	2|21|24|26|32|41|43|94|101|104|134|153|154|177|181|183|185|186|187|190|205|218|226|240|241|246|259|284|306|322|332|339|358|361|366|395|408|440|467|471|477|478|481|554|563|575|576|590|607|608|610|627|629|634|638|641|650|656|659|660|664|667|670|672|683|687|695|710|712|713|714|725|726|728|729|730|732|733|761|768|784|790|820|845|847|857|858|860|874|890|891|894|898|909|945|947|948|954|968|970|976|978|…	A2M|ABCA3|ABCA4|AOC1|ACACB|ASIC1|ACHE|ACVRL1|ADAM8|ADARB1|ADORA1|ADRB1|ADRB2|AGER|AGRP|AGT|AGTR1|AGTR2|APLNR|NR0B1|AK4|ALDH3A1|ALDOA|ALOX5|ALOX5AP|ALOX15|AMBP|ANGPT1|ANXA3|APBB1|BIRC5|APOBEC1|AQP1|AQP4|AQP9|ARHGAP6|ARRB1|ASNS|ATF3|ATIC|ATP1A2|ATP1A3|ATP1B1|AVPR2|AZGP1|ADGRB1|ADGRB2|BCHE|BCL9|TNFRSF17|HCN2|BDNF|CFB|CEACAM1|BIK|BLM|BMP2|BMP8B|BMPR2|BMX|BNIP3|DST|BPHL|BRCA1|BST1|KLF9|BTK|SERPING1|C1…
GO:2000026	1.34336e-12	1	326	1706	regulation of multicellular organismal development	BP	5.33656e-10	32|94|101|154|177|183|186|306|322|358|575|576|627|634|650|659|672|695|714|728|729|745|857|860|891|947|983|991|1000|1001|1003|1063|1178|1268|1277|1281|1285|1289|1290|1361|1382|1440|1490|1524|1536|1594|1601|1627|1634|1636|1789|1808|1893|1894|1901|1906|1910|1946|1950|1951|1958|1960|2013|2022|2048|2118|2146|2175|2177|2202|2247|2263|2277|2353|2539|2621|2624|2627|2697|2719|2824|2828|2852|3071|3084|3142…	ACACB|ACVRL1|ADAM8|ADRB2|AGER|AGT|AGTR2|ANXA3|APBB1|AQP1|ADGRB1|ADGRB2|BDNF|CEACAM1|BMP2|BMPR2|BRCA1|BTK|C1QC|C5AR1|C6|MYRF|CAV1|RUNX2|CCNB1|CD34|CDK1|CDC20|CDH2|CDH3|CDH5|CENPF|CLC|CNR1|COL1A1|COL3A1|COL4A3|COL5A1|COL5A2|CPB2|CRABP2|CSF3|CTGF|CX3CR1|CYBB|CYP27B1|DAB2|DBN1|DCN|ACE|DNMT3B|DPYSL2|ECM1|ECT2|S1PR1|EDN1|EDNRB|EFNA5|EGF|CELSR3|EGR1|EGR3|EMP2|ENG|EPHB2|ETV4|EZH2|FANCA|FANCD2|EFEMP1|FGF2…
GO:0048646	2.24266e-12	1	205	962	anatomical structure formation involved in morphogenesis	BP	8.6864e-10	94|101|183|284|306|358|575|576|634|659|672|705|728|729|845|857|947|948|1012|1073|1277|1285|1289|1290|1294|1301|1490|1524|1536|1634|1749|1843|1846|1893|1901|1906|1950|1959|1960|2013|2022|2034|2048|2069|2078|2191|2247|2263|2274|2277|2294|2624|2627|2648|2702|2821|2828|3164|3169|3202|3227|3373|3491|3553|3569|3673|3691|3856|3953|4017|4211|4222|4223|4318|4327|4488|4608|4628|4629|4855|4881|5168|5196|522…	ACVRL1|ADAM8|AGT|ANGPT1|ANXA3|AQP1|ADGRB1|ADGRB2|CEACAM1|BMPR2|BRCA1|BYSL|C5AR1|C6|CASQ2|CAV1|CD34|CD36|CDH13|CFL2|COL1A1|COL4A3|COL5A1|COL5A2|COL7A1|COL11A1|CTGF|CX3CR1|CYBB|DCN|DLX5|DUSP1|DUSP4|ECM1|S1PR1|EDN1|EGF|EGR2|EGR3|EMP2|ENG|EPAS1|EPHB2|EREG|ERG|FAP|FGF2|FGFR2|FHL2|VEGFD|FOXF1|GATA2|GATA6|KAT2A|GJA5|GPI|GPR4|NR4A1|FOXA1|HOXA5|HOXC11|HYAL1|CYR61|IL1B|IL6|ITGA2|ITGB4|KRT8|LEPR|LOXL2|MEIS1…
GO:0050793	3.79565e-12	1	407	2241	regulation of developmental process	BP	1.43429e-09	32|94|101|153|154|177|183|185|186|190|226|306|322|358|575|576|627|634|650|659|664|672|695|714|728|729|745|857|860|891|947|948|983|991|1000|1001|1003|1013|1029|1048|1063|1178|1268|1277|1281|1285|1289|1290|1361|1382|1440|1490|1524|1536|1594|1601|1627|1634|1636|1690|1789|1808|1893|1894|1901|1906|1910|1946|1950|1951|1958|1960|2013|2022|2048|2069|2078|2118|2146|2175|2177|2192|2202|2243|2244|2247|2263|…	ACACB|ACVRL1|ADAM8|ADRB1|ADRB2|AGER|AGT|AGTR1|AGTR2|NR0B1|ALDOA|ANXA3|APBB1|AQP1|ADGRB1|ADGRB2|BDNF|CEACAM1|BMP2|BMPR2|BNIP3|BRCA1|BTK|C1QC|C5AR1|C6|MYRF|CAV1|RUNX2|CCNB1|CD34|CD36|CDK1|CDC20|CDH2|CDH3|CDH5|CDH15|CDKN2A|CEACAM5|CENPF|CLC|CNR1|COL1A1|COL3A1|COL4A3|COL5A1|COL5A2|CPB2|CRABP2|CSF3|CTGF|CX3CR1|CYBB|CYP27B1|DAB2|DBN1|DCN|ACE|COCH|DNMT3B|DPYSL2|ECM1|ECT2|S1PR1|EDN1|EDNRB|EFNA5|EGF|CELSR…
GO:0006950	4.02701e-12	1	612	3664	response to stress	BP	1.48549e-09	2|26|43|94|101|104|134|153|154|177|183|185|186|190|218|240|246|259|306|322|339|358|361|366|408|440|467|481|607|629|634|641|650|659|660|664|667|672|683|695|710|712|713|714|725|728|729|730|732|733|761|768|790|820|847|857|890|891|947|948|954|976|983|995|1001|1029|1036|1111|1174|1238|1244|1268|1277|1278|1281|1289|1326|1361|1365|1373|1410|1490|1511|1515|1524|1536|1594|1634|1663|1675|1690|1728|1763|178…	A2M|AOC1|ACHE|ACVRL1|ADAM8|ADARB1|ADORA1|ADRB1|ADRB2|AGER|AGT|AGTR1|AGTR2|NR0B1|ALDH3A1|ALOX5|ALOX15|AMBP|ANXA3|APBB1|APOBEC1|AQP1|AQP4|AQP9|ARRB1|ASNS|ATF3|ATP1B1|BCL9|CFB|CEACAM1|BLM|BMP2|BMPR2|BMX|BNIP3|DST|BRCA1|BST1|BTK|SERPING1|C1QA|C1QB|C1QC|C4BPB|C5AR1|C6|C7|C8B|C8G|CA3|CA9|CAD|CAMP|CAT|CAV1|CCNA2|CCNB1|CD34|CD36|ENTPD2|ADGRE5|CDK1|CDC25C|CDH3|CDKN2A|CDO1|CHEK1|AP1S1|ACKR2|ABCC2|CNR1|COL1…
GO:0048523	4.2751e-12	1	711	4321	negative regulation of cellular process	BP	1.54033e-09	2|32|33|41|43|94|101|104|134|154|177|183|186|190|259|284|322|332|339|341|358|395|408|440|467|477|563|575|590|597|627|634|641|650|659|664|672|687|695|699|701|710|714|725|728|845|847|857|858|860|891|894|898|899|945|947|948|978|983|990|991|995|1000|1003|1012|1029|1030|1033|1048|1063|1111|1264|1268|1271|1277|1281|1285|1289|1290|1293|1294|1311|1361|1410|1440|1469|1470|1472|1473|1490|1515|1524|1565|159…	A2M|ACACB|ACADL|ASIC1|ACHE|ACVRL1|ADAM8|ADARB1|ADORA1|ADRB2|AGER|AGT|AGTR2|NR0B1|AMBP|ANGPT1|APBB1|BIRC5|APOBEC1|APOC1|AQP1|ARHGAP6|ARRB1|ASNS|ATF3|ATP1A2|AZGP1|ADGRB1|BCHE|BCL2A1|BDNF|CEACAM1|BLM|BMP2|BMPR2|BNIP3|BRCA1|KLF9|BTK|BUB1|BUB1B|SERPING1|C1QC|C4BPB|C5AR1|CASQ2|CAT|CAV1|CAV2|RUNX2|CCNB1|CCND2|CCNE1|CCNF|CD33|CD34|CD36|CDA|CDK1|CDC6|CDC20|CDC25C|CDH2|CDH5|CDH13|CDKN2A|CDKN2B|CDKN3|CEACAM…
GO:0032963	4.43421e-12	1	44	111	collagen metabolic process	BP	1.56134e-09	1277|1278|1281|1285|1289|1290|1293|1294|1300|1301|1305|1490|2022|2191|3569|3673|4239|4312|4314|4316|4318|4319|4320|4321|4322|4327|5468|5645|5653|6347|7148|7349|10536|23371|28984|55214|56729|57332|84570|131873|140766|164656|256076|642658	COL1A1|COL1A2|COL3A1|COL4A3|COL5A1|COL5A2|COL6A3|COL7A1|COL10A1|COL11A1|COL13A1|CTGF|ENG|FAP|IL6|ITGA2|MFAP4|MMP1|MMP3|MMP7|MMP9|MMP10|MMP11|MMP12|MMP13|MMP19|PPARG|PRSS2|KLK6|CCL2|TNXB|UCN|P3H3|TNS2|RGCC|P3H2|RETN|CBX8|COL25A1|COL6A6|ADAMTS14|TMPRSS6|COL6A5|SCX
GO:0009611	6.19449e-12	1	146	638	response to wounding	BP	2.13269e-09	2|43|94|177|246|408|607|634|667|710|725|857|891|947|948|954|983|1001|1277|1278|1281|1289|1361|1490|1524|1634|1832|1839|1906|2027|2069|2146|2157|2159|2160|2161|2171|2191|2192|2207|2243|2244|2247|2294|2621|2624|2627|2697|2828|3043|3084|3172|3371|3484|3491|3569|3651|3673|3691|4192|4321|4488|4628|4638|5023|5028|5058|5081|5104|5155|5196|5270|5295|5327|5328|5460|5581|5588|5592|5624|5627|5653|6288|6347|…	A2M|ACHE|ACVRL1|AGER|ALOX15|ARRB1|BCL9|CEACAM1|DST|SERPING1|C4BPB|CAV1|CCNB1|CD34|CD36|ENTPD2|CDK1|CDH3|COL1A1|COL1A2|COL3A1|COL5A1|CPB2|CTGF|CX3CR1|DCN|DSP|HBEGF|EDN1|ENO3|EREG|EZH2|F8|F10|F11|F12|FABP5|FAP|FBLN1|FCER1G|FGA|FGB|FGF2|FOXF1|GAS6|GATA2|GATA6|GJA1|GPR4|HBB|NRG1|HNF4A|TNC|IGFBP1|CYR61|IL6|PDX1|ITGA2|ITGB4|MDK|MMP12|MSX2|MYH10|MYLK|P2RX1|P2RY1|PAK1|PAX7|SERPINA5|PDGFB|PF4|SERPINE2|PIK…
GO:0048518	1.33584e-11	1	853	5335	positive regulation of biological process	BP	4.49915e-09	2|32|43|94|101|104|134|153|154|177|181|183|185|186|218|246|284|306|322|332|339|341|358|395|408|440|467|481|482|554|575|576|607|627|629|634|638|641|650|656|659|664|672|676|683|695|701|710|712|713|714|725|728|729|730|732|733|745|784|845|847|857|858|860|890|891|894|898|947|948|983|990|991|995|1000|1001|1003|1012|1013|1015|1029|1030|1062|1073|1111|1163|1268|1271|1277|1281|1285|1316|1326|1361|1382|144…	A2M|ACACB|ACHE|ACVRL1|ADAM8|ADARB1|ADORA1|ADRB1|ADRB2|AGER|AGRP|AGT|AGTR1|AGTR2|ALDH3A1|ALOX15|ANGPT1|ANXA3|APBB1|BIRC5|APOBEC1|APOC1|AQP1|ARHGAP6|ARRB1|ASNS|ATF3|ATP1B1|ATP1B2|AVPR2|ADGRB1|ADGRB2|BCL9|BDNF|CFB|CEACAM1|BIK|BLM|BMP2|BMP8B|BMPR2|BNIP3|BRCA1|BRDT|BST1|BTK|BUB1B|SERPING1|C1QA|C1QB|C1QC|C4BPB|C5AR1|C6|C7|C8B|C8G|MYRF|CACNB3|CASQ2|CAT|CAV1|CAV2|RUNX2|CCNA2|CCNB1|CCND2|CCNE1|CD34|CD36|C…
GO:0008284	3.17425e-11	1	177	834	positive regulation of cell proliferation	BP	1.04323e-08	94|177|183|186|218|332|358|467|554|650|659|683|728|858|860|890|891|894|983|990|991|1001|1012|1271|1440|1490|1524|1646|1749|1803|1839|1871|1893|1901|1906|1907|1910|1950|1958|1960|2013|2069|2247|2263|2264|2277|2294|2305|2621|2627|2852|2869|3055|3071|3084|3133|3142|3164|3226|3299|3371|3373|3400|3491|3553|3559|3569|3579|3589|3651|3654|3673|3977|4072|4282|4318|4321|4613|4680|4830|4915|4921|5058|5081|5…	ACVRL1|AGER|AGT|AGTR2|ALDH3A1|BIRC5|AQP1|ATF3|AVPR2|BMP2|BMPR2|BST1|C5AR1|CAV2|RUNX2|CCNA2|CCNB1|CCND2|CDK1|CDC6|CDC20|CDH3|CDH13|CNTFR|CSF3|CTGF|CX3CR1|AKR1C2|DLX5|DPP4|HBEGF|E2F3|ECM1|S1PR1|EDN1|EDN2|EDNRB|EGF|EGR1|EGR3|EMP2|EREG|FGF2|FGFR2|FGFR4|VEGFD|FOXF1|FOXM1|GAS6|GATA6|GPER1|GRK5|HCK|NCKAP1L|NRG1|HLA-E|HLX|NR4A1|HOXC10|HSF4|TNC|HYAL1|ID4|CYR61|IL1B|IL2RA|IL6|CXCR2|IL11|PDX1|IRAK1|ITGA2|LI…
GO:0048519	3.23211e-11	1	767	4774	negative regulation of biological process	BP	1.04323e-08	2|32|33|41|43|94|101|104|134|153|154|177|183|186|190|246|259|284|322|332|339|341|358|395|408|440|467|477|554|563|575|576|590|597|627|634|641|650|659|664|672|687|695|699|701|710|714|725|728|820|845|847|857|858|860|891|894|898|899|945|947|948|978|983|990|991|995|1000|1001|1003|1012|1029|1030|1033|1048|1063|1111|1264|1268|1271|1277|1281|1285|1289|1290|1293|1294|1311|1361|1410|1440|1469|1470|1472|147…	A2M|ACACB|ACADL|ASIC1|ACHE|ACVRL1|ADAM8|ADARB1|ADORA1|ADRB1|ADRB2|AGER|AGT|AGTR2|NR0B1|ALOX15|AMBP|ANGPT1|APBB1|BIRC5|APOBEC1|APOC1|AQP1|ARHGAP6|ARRB1|ASNS|ATF3|ATP1A2|AVPR2|AZGP1|ADGRB1|ADGRB2|BCHE|BCL2A1|BDNF|CEACAM1|BLM|BMP2|BMPR2|BNIP3|BRCA1|KLF9|BTK|BUB1|BUB1B|SERPING1|C1QC|C4BPB|C5AR1|CAMP|CASQ2|CAT|CAV1|CAV2|RUNX2|CCNB1|CCND2|CCNE1|CCNF|CD33|CD34|CD36|CDA|CDK1|CDC6|CDC20|CDC25C|CDH2|CDH3|C…
GO:0007059	5.13256e-11	1	88	330	chromosome segregation	BP	1.62283e-08	332|672|699|701|891|898|990|991|1058|1062|1063|1104|1663|1843|1894|2177|2237|2491|3619|3832|3833|3835|4085|4288|4751|5347|6732|7153|7272|9055|9134|9212|9232|9319|9493|9700|9735|9787|9928|10403|10460|10609|10615|11004|11065|11130|11339|23397|24137|27127|29127|51203|54069|54627|54821|54908|55143|55355|57082|57405|57520|64105|64151|64946|79019|79075|79682|81610|81620|81930|83540|83990|84072|91687|11…	BIRC5|BRCA1|BUB1|BUB1B|CCNB1|CCNE1|CDC6|CDC20|CENPA|CENPE|CENPF|RCC1|DDX11|DUSP1|ECT2|FANCD2|FEN1|CENPI|INCENP|KIF11|KIFC1|KIF22|MAD2L1|MKI67|NEK2|PLK1|SRPK1|TOP2A|TTK|PRC1|CCNE2|AURKB|PTTG1|TRIP13|KIF23|ESPL1|KNTC1|DLGAP5|KIF14|NDC80|TACC3|P3H4|SPAG5|KIF2C|UBE2C|ZWINT|OIP5|NCAPH|KIF4A|SMC1B|RACGAP1|NUSAP1|MIS18A|MAP10|ERCC6L|SPDL1|CDCA8|HJURP|KNL1|SPC25|HECW2|CENPK|NCAPG|CENPH|CENPM|DSCC1|CENPU|…
GO:0051094	5.36997e-11	1	234	1173	positive regulation of developmental process	BP	1.66394e-08	32|94|101|154|177|183|185|186|306|322|358|575|576|627|634|650|659|664|672|695|728|729|745|860|891|947|948|983|991|1000|1003|1013|1029|1268|1277|1382|1440|1490|1524|1536|1594|1601|1634|1789|1893|1894|1906|1946|1950|1958|1960|2022|2048|2146|2243|2244|2247|2263|2277|2353|2621|2624|2627|2690|2824|2852|3071|3084|3142|3159|3169|3202|3217|3227|3299|3373|3400|3486|3491|3553|3559|3569|3575|3706|3727|3872|…	ACACB|ACVRL1|ADAM8|ADRB2|AGER|AGT|AGTR1|AGTR2|ANXA3|APBB1|AQP1|ADGRB1|ADGRB2|BDNF|CEACAM1|BMP2|BMPR2|BNIP3|BRCA1|BTK|C5AR1|C6|MYRF|RUNX2|CCNB1|CD34|CD36|CDK1|CDC20|CDH2|CDH5|CDH15|CDKN2A|CNR1|COL1A1|CRABP2|CSF3|CTGF|CX3CR1|CYBB|CYP27B1|DAB2|DCN|DNMT3B|ECM1|ECT2|EDN1|EFNA5|EGF|EGR1|EGR3|ENG|EPHB2|EZH2|FGA|FGB|FGF2|FGFR2|VEGFD|FOS|GAS6|GATA2|GATA6|GHR|GPM6B|GPER1|NCKAP1L|NRG1|HLX|HMGA1|FOXA1|HOXA5|…
GO:0032101	6.69253e-11	1	150	684	regulation of response to external stimulus	BP	2.00804e-08	2|101|134|177|183|185|629|634|659|683|695|710|725|728|729|730|732|733|857|947|948|1012|1174|1259|1268|1361|1524|1594|1901|1906|1907|1910|2160|2161|2167|2175|2177|2191|2207|2243|2244|2247|2277|2294|2621|2697|2792|2852|2920|2921|3055|3071|3329|3553|3559|3569|3673|3929|3949|4023|4282|4321|4907|5138|5155|5196|5199|5228|5270|5320|5327|5328|5468|5473|5588|5592|5624|5627|5734|5740|5800|6092|6283|6288|63…	A2M|ADAM8|ADORA1|AGER|AGT|AGTR1|CFB|CEACAM1|BMPR2|BST1|BTK|SERPING1|C4BPB|C5AR1|C6|C7|C8B|C8G|CAV1|CD34|CD36|CDH13|AP1S1|CNGA1|CNR1|CPB2|CX3CR1|CYP27B1|S1PR1|EDN1|EDN2|EDNRB|F11|F12|FABP4|FANCA|FANCD2|FAP|FCER1G|FGA|FGB|FGF2|VEGFD|FOXF1|GAS6|GJA1|GNGT1|GPER1|CXCL2|CXCL3|HCK|NCKAP1L|HSPD1|IL1B|IL2RA|IL6|ITGA2|LBP|LDLR|LPL|MIF|MMP12|NT5E|PDE2A|PDGFB|PF4|CFP|PGF|SERPINE2|PLA2G2A|PLAT|PLAU|PPARG|PPBP…
GO:0050727	6.73969e-11	1	78	285	regulation of inflammatory response	BP	2.00804e-08	2|101|134|177|183|185|629|683|695|710|725|728|729|730|732|733|1268|1524|1910|2161|2167|2175|2177|2207|2294|2852|3055|3329|3553|3559|3569|3673|3929|3949|4023|4907|5138|5199|5320|5468|5624|5627|5734|5740|6283|6288|6369|6401|6693|7010|7099|7128|7292|7356|7784|8600|8792|8808|9021|9173|9314|10203|27293|27347|50943|51561|53833|55061|55872|58189|59272|81792|90527|90865|116379|255877|338557|388581	A2M|ADAM8|ADORA1|AGER|AGT|AGTR1|CFB|BST1|BTK|SERPING1|C4BPB|C5AR1|C6|C7|C8B|C8G|CNR1|CX3CR1|EDNRB|F12|FABP4|FANCA|FANCD2|FCER1G|FOXF1|GPER1|HCK|HSPD1|IL1B|IL2RA|IL6|ITGA2|LBP|LDLR|LPL|NT5E|PDE2A|CFP|PLA2G2A|PPARG|PROC|PROS1|PTGER4|PTGIS|S100A12|SAA1|CCL24|SELE|SPN|TEK|TLR4|TNFAIP3|TNFSF4|SCGB1A1|ZP3|TNFSF11|TNFRSF11A|IL1RL2|SOCS3|IL1RL1|KLF4|CALCRL|SMPDL3B|STK39|FOXP3|IL23A|IL20RB|SUSD4|PBK|WFDC1…
GO:0070887	7.76457e-11	1	466	2707	cellular response to chemical stimulus	BP	2.26975e-08	26|94|101|177|181|183|185|186|190|218|241|246|284|339|358|361|366|408|440|467|477|478|554|608|610|634|641|650|656|659|664|670|672|683|687|695|728|768|790|845|847|857|858|860|874|890|891|898|947|948|968|970|983|990|1003|1012|1030|1109|1237|1238|1244|1271|1277|1278|1281|1290|1361|1373|1440|1490|1511|1524|1536|1565|1572|1591|1594|1601|1634|1646|1663|1728|1749|1789|1839|1841|1843|1893|1894|1901|1906|…	AOC1|ACVRL1|ADAM8|AGER|AGRP|AGT|AGTR1|AGTR2|NR0B1|ALDH3A1|ALOX5AP|ALOX15|ANGPT1|APOBEC1|AQP1|AQP4|AQP9|ARRB1|ASNS|ATF3|ATP1A2|ATP1A3|AVPR2|TNFRSF17|HCN2|CEACAM1|BLM|BMP2|BMP8B|BMPR2|BNIP3|BPHL|BRCA1|BST1|KLF9|BTK|C5AR1|CA9|CAD|CASQ2|CAT|CAV1|CAV2|RUNX2|CBR3|CCNA2|CCNB1|CCNE1|CD34|CD36|CD68|CD70|CDK1|CDC6|CDH5|CDH13|CDKN2B|AKR1C4|CCR8|ACKR2|ABCC2|CNTFR|COL1A1|COL1A2|COL3A1|COL5A2|CPB2|CPS1|CSF3|CT…
GO:0042060	1.31629e-10	1	123	532	wound healing	BP	3.77655e-08	2|94|177|246|408|607|634|710|725|857|891|947|948|954|1001|1277|1278|1281|1289|1361|1634|1832|1839|1906|2027|2069|2146|2157|2159|2160|2161|2191|2192|2207|2243|2244|2247|2621|2624|2627|2697|2828|3043|3084|3172|3371|3484|3491|3569|3673|4321|4488|4628|4638|5023|5028|5058|5081|5104|5155|5196|5270|5295|5327|5328|5581|5588|5592|5624|5627|5653|6288|6347|6364|6403|6442|6556|6707|7031|7032|7048|7056|7076|7…	A2M|ACVRL1|AGER|ALOX15|ARRB1|BCL9|CEACAM1|SERPING1|C4BPB|CAV1|CCNB1|CD34|CD36|ENTPD2|CDH3|COL1A1|COL1A2|COL3A1|COL5A1|CPB2|DCN|DSP|HBEGF|EDN1|ENO3|EREG|EZH2|F8|F10|F11|F12|FAP|FBLN1|FCER1G|FGA|FGB|FGF2|GAS6|GATA2|GATA6|GJA1|GPR4|HBB|NRG1|HNF4A|TNC|IGFBP1|CYR61|IL6|ITGA2|MMP12|MSX2|MYH10|MYLK|P2RX1|P2RY1|PAK1|PAX7|SERPINA5|PDGFB|PF4|SERPINE2|PIK3R1|PLAT|PLAU|PRKCE|PRKCQ|PRKG1|PROC|PROS1|KLK6|SAA1|…
GO:0065008	3.00627e-10	1	578	3494	regulation of biological quality	BP	8.46839e-08	2|24|32|33|41|43|94|101|134|153|154|177|183|185|186|187|216|226|246|284|339|358|361|366|408|477|478|481|482|554|563|575|576|608|610|627|634|641|650|659|664|695|710|725|728|730|771|784|790|820|845|857|858|898|947|948|954|991|1000|1001|1036|1043|1073|1109|1138|1237|1244|1259|1261|1262|1268|1277|1278|1281|1318|1356|1359|1361|1364|1373|1381|1382|1410|1440|1472|1490|1511|1524|1536|1594|1627|1634|1636|…	A2M|ABCA4|ACACB|ACADL|ASIC1|ACHE|ACVRL1|ADAM8|ADORA1|ADRB1|ADRB2|AGER|AGT|AGTR1|AGTR2|APLNR|ALDH1A1|ALDOA|ALOX15|ANGPT1|APOBEC1|AQP1|AQP4|AQP9|ARRB1|ATP1A2|ATP1A3|ATP1B1|ATP1B2|AVPR2|AZGP1|ADGRB1|ADGRB2|TNFRSF17|HCN2|BDNF|CEACAM1|BLM|BMP2|BMPR2|BNIP3|BTK|SERPING1|C4BPB|C5AR1|C7|CA12|CACNB3|CAD|CAMP|CASQ2|CAV1|CAV2|CCNE1|CD34|CD36|ENTPD2|CDC20|CDH2|CDH3|CDO1|CD52|CFL2|AKR1C4|CHRNA5|CCR8|ABCC2|CNGA…
GO:0001655	3.06213e-10	1	84	315	urogenital system development	BP	8.47171e-08	183|185|186|284|650|847|947|1063|1285|1634|1636|1958|2048|2247|2263|2294|2624|2719|2828|3169|3217|3227|3371|3400|3691|4072|4091|4093|4311|4326|5017|5155|5175|5228|5268|5471|5800|5950|5979|6092|6495|6659|6662|6715|6943|7010|7020|7380|7466|7704|8516|9096|9231|9244|9245|9353|9510|10409|10481|10736|23213|23371|26585|27023|28999|51196|51301|51804|55083|55366|64220|64321|79192|79633|80144|116039|120892…	AGT|AGTR1|AGTR2|ANGPT1|BMP2|CAT|CD34|CENPF|COL4A3|DCN|ACE|EGR1|EPHB2|FGF2|FGFR2|FOXF1|GATA2|GPC3|GPR4|FOXA1|HOXB7|HOXC11|TNC|ID4|ITGB4|EPCAM|SMAD6|SMAD9|MME|MMP17|OVOL1|PDGFB|PECAM1|PGF|SERPINB5|PPAT|PTPRO|RBP4|RET|ROBO2|SIX1|SOX4|SOX9|SRD5A1|TCF21|TEK|TFAP2A|UPK3A|WFS1|ZBTB16|ITGA8|TBX18|DLG5|CRLF1|GCNT3|SLIT2|ADAMTS1|BASP1|HOXB13|SIX2|SULF1|TNS2|GREM1|FOXB1|KLF15|PLCE1|GCNT4|SIX4|KIF26B|LGR4|ST…
GO:0006935	3.65852e-10	1	124	551	chemotaxis	BP	9.83255e-08	101|177|185|284|627|659|683|728|1012|1237|1238|1524|1749|1808|1839|1901|1906|1907|1910|1943|1946|1951|1959|1960|2048|2115|2118|2207|2247|2277|2357|2358|2549|2621|2674|2676|2920|2921|3071|3084|3164|3219|3491|3553|3569|3577|3579|3673|3730|3929|4282|4628|5155|5168|5196|5228|5295|5319|5328|5365|5473|5588|5800|5818|5979|6092|6283|6288|6289|6291|6347|6354|6358|6364|6368|6369|6387|6441|6586|6693|6710|67…	ADAM8|AGER|AGTR1|ANGPT1|BDNF|BMPR2|BST1|C5AR1|CDH13|CCR8|ACKR2|CX3CR1|DLX5|DPYSL2|HBEGF|S1PR1|EDN1|EDN2|EDNRB|EFNA2|EFNA5|CELSR3|EGR2|EGR3|EPHB2|ETV1|ETV4|FCER1G|FGF2|VEGFD|FPR1|FPR2|GAB1|GAS6|GFRA1|GFRA3|CXCL2|CXCL3|NCKAP1L|NRG1|NR4A1|HOXB9|CYR61|IL1B|IL6|CXCR1|CXCR2|ITGA2|ANOS1|LBP|MIF|MYH10|PDGFB|ENPP2|PF4|PGF|PIK3R1|PLA2G1B|PLAU|PLXNB3|PPBP|PRKCQ|PTPRO|NECTIN1|RET|ROBO2|S100A12|SAA1|SAA2|SAA4…
GO:0000819	3.68094e-10	1	64	218	sister chromatid segregation	BP	9.83255e-08	332|699|701|891|990|991|1058|1062|1063|1663|1843|2237|2491|3619|3833|3835|4085|4751|5347|7153|7272|9055|9212|9493|9700|9735|9787|9928|10403|10460|10615|11004|11065|11130|23397|24137|27127|29127|51203|54627|54821|54908|55143|57082|57405|57520|64105|64151|64946|79019|79075|79682|81620|81930|83540|84072|91687|113130|116028|146909|147841|151246|151648|220134	BIRC5|BUB1|BUB1B|CCNB1|CDC6|CDC20|CENPA|CENPE|CENPF|DDX11|DUSP1|FEN1|CENPI|INCENP|KIFC1|KIF22|MAD2L1|NEK2|PLK1|TOP2A|TTK|PRC1|AURKB|KIF23|ESPL1|KNTC1|DLGAP5|KIF14|NDC80|TACC3|SPAG5|KIF2C|UBE2C|ZWINT|NCAPH|KIF4A|SMC1B|RACGAP1|NUSAP1|MAP10|ERCC6L|SPDL1|CDCA8|KNL1|SPC25|HECW2|CENPK|NCAPG|CENPH|CENPM|DSCC1|CENPU|CDT1|KIF18A|NUF2|HORMAD1|CENPL|CDCA5|RMI2|KIF18B|SPC24|SGO2|SGO1|SKA1
GO:0042330	4.11406e-10	1	124	552	taxis	BP	1.08032e-07	101|177|185|284|627|659|683|728|1012|1237|1238|1524|1749|1808|1839|1901|1906|1907|1910|1943|1946|1951|1959|1960|2048|2115|2118|2207|2247|2277|2357|2358|2549|2621|2674|2676|2920|2921|3071|3084|3164|3219|3491|3553|3569|3577|3579|3673|3730|3929|4282|4628|5155|5168|5196|5228|5295|5319|5328|5365|5473|5588|5800|5818|5979|6092|6283|6288|6289|6291|6347|6354|6358|6364|6368|6369|6387|6441|6586|6693|6710|67…	ADAM8|AGER|AGTR1|ANGPT1|BDNF|BMPR2|BST1|C5AR1|CDH13|CCR8|ACKR2|CX3CR1|DLX5|DPYSL2|HBEGF|S1PR1|EDN1|EDN2|EDNRB|EFNA2|EFNA5|CELSR3|EGR2|EGR3|EPHB2|ETV1|ETV4|FCER1G|FGF2|VEGFD|FPR1|FPR2|GAB1|GAS6|GFRA1|GFRA3|CXCL2|CXCL3|NCKAP1L|NRG1|NR4A1|HOXB9|CYR61|IL1B|IL6|CXCR1|CXCR2|ITGA2|ANOS1|LBP|MIF|MYH10|PDGFB|ENPP2|PF4|PGF|PIK3R1|PLA2G1B|PLAU|PLXNB3|PPBP|PRKCQ|PTPRO|NECTIN1|RET|ROBO2|S100A12|SAA1|SAA2|SAA4…
GO:0040007	6.41736e-10	1	188	926	growth	BP	1.65707e-07	32|94|104|153|154|183|185|186|321|322|607|627|634|659|820|891|948|978|983|1029|1311|1382|1410|1490|1511|1594|1808|1839|1901|1906|1946|2012|2023|2027|2069|2146|2203|2247|2263|2273|2539|2593|2621|2627|2648|2690|2697|2719|2786|3084|3142|3172|3202|3371|3373|3484|3486|3491|3569|3575|3872|3929|3953|3984|4322|4488|4496|4499|4739|4881|4921|5058|5081|5270|5365|5454|5468|5588|5645|5653|5753|5950|6387|6414|…	ACACB|ACVRL1|ADARB1|ADRB1|ADRB2|AGT|AGTR1|AGTR2|APBA2|APBB1|BCL9|BDNF|CEACAM1|BMPR2|CAMP|CCNB1|CD36|CDA|CDK1|CDKN2A|COMP|CRABP2|CRYAB|CTGF|CTSG|CYP27B1|DPYSL2|HBEGF|S1PR1|EDN1|EFNA5|EMP1|ENO1|ENO3|EREG|EZH2|FBP1|FGF2|FGFR2|FHL1|G6PD|GAMT|GAS6|GATA6|KAT2A|GHR|GJA1|GPC3|GNG4|NRG1|HLX|HNF4A|HOXA5|TNC|HYAL1|IGFBP1|IGFBP3|CYR61|IL6|IL7R|KRT17|LBP|LEPR|LIMK1|MMP13|MSX2|MT1H|MT1M|NEDD9|NPR1|DDR2|PAK1|PA…
GO:0060429	8.55665e-10	1	231	1216	epithelium development	BP	2.17325e-07	94|183|186|190|634|650|659|768|847|857|947|983|1000|1001|1003|1289|1365|1373|1515|1594|1601|1646|1747|1749|1829|1832|1839|1901|1906|1950|1951|2022|2069|2118|2146|2247|2263|2294|2304|2627|2648|2697|2701|2702|2719|2828|3084|3169|3202|3217|3229|3371|3400|3491|3553|3569|3651|3673|3713|3851|3853|3854|3856|3861|3866|3868|3872|3887|3892|4072|4091|4093|4222|4223|4321|4488|4613|4647|4855|4919|5058|5081|51…	ACVRL1|AGT|AGTR2|NR0B1|CEACAM1|BMP2|BMPR2|CA9|CAT|CAV1|CD34|CDK1|CDH2|CDH3|CDH5|COL5A1|CLDN3|CPS1|CTSV|CYP27B1|DAB2|AKR1C2|DLX3|DLX5|DSG2|DSP|HBEGF|S1PR1|EDN1|EGF|CELSR3|ENG|EREG|ETV4|EZH2|FGF2|FGFR2|FOXF1|FOXE1|GATA6|KAT2A|GJA1|GJA4|GJA5|GPC3|GPR4|NRG1|FOXA1|HOXA5|HOXB7|HOXC13|TNC|ID4|CYR61|IL1B|IL6|PDX1|ITGA2|IVL|KRT4|KRT6A|KRT6B|KRT8|KRT14|KRT15|KRT16|KRT17|KRT81|KRT86|EPCAM|SMAD6|SMAD9|MEOX1|…
GO:1901700	9.99193e-10	1	276	1491	response to oxygen-containing compound	BP	2.49686e-07	26|177|181|183|185|186|218|339|358|366|408|440|477|478|554|590|610|634|641|664|672|687|695|728|761|768|790|847|857|858|890|891|948|983|990|1036|1109|1244|1261|1268|1277|1278|1281|1290|1361|1364|1365|1373|1410|1440|1490|1511|1515|1524|1536|1591|1594|1634|1646|1663|1728|1789|1829|1843|1894|1906|1910|1946|1958|1959|1978|2069|2146|2353|2354|2539|2549|2621|2690|2697|2706|2707|2729|2786|2791|2819|2821|…	AOC1|AGER|AGRP|AGT|AGTR1|AGTR2|ALDH3A1|APOBEC1|AQP1|AQP9|ARRB1|ASNS|ATP1A2|ATP1A3|AVPR2|BCHE|HCN2|CEACAM1|BLM|BNIP3|BRCA1|KLF9|BTK|C5AR1|CA3|CA9|CAD|CAT|CAV1|CAV2|CCNA2|CCNB1|CD36|CDK1|CDC6|CDO1|AKR1C4|ABCC2|CNGA3|CNR1|COL1A1|COL1A2|COL3A1|COL5A2|CPB2|CLDN4|CLDN3|CPS1|CRYAB|CSF3|CTGF|CTSG|CTSV|CX3CR1|CYBB|CYP24A1|CYP27B1|DCN|AKR1C2|DDX11|NQO1|DNMT3B|DSG2|DUSP1|ECT2|EDN1|EDNRB|EFNA5|EGR1|EGR2|EIF4…
GO:0048583	1.14708e-09	1	604	3686	regulation of response to stimulus	BP	2.82092e-07	2|94|101|134|153|154|177|183|185|186|190|246|259|284|322|332|395|408|467|627|629|634|638|641|650|656|659|664|672|683|695|710|712|713|714|725|728|729|730|732|733|784|845|847|857|858|860|909|945|947|948|983|1000|1001|1012|1029|1030|1111|1174|1178|1259|1268|1277|1278|1281|1308|1326|1361|1382|1410|1440|1490|1511|1524|1594|1601|1634|1646|1663|1675|1690|1749|1763|1827|1839|1843|1846|1850|1852|1893|1894…	A2M|ACVRL1|ADAM8|ADORA1|ADRB1|ADRB2|AGER|AGT|AGTR1|AGTR2|NR0B1|ALOX15|AMBP|ANGPT1|APBB1|BIRC5|ARHGAP6|ARRB1|ATF3|BDNF|CFB|CEACAM1|BIK|BLM|BMP2|BMP8B|BMPR2|BNIP3|BRCA1|BST1|BTK|SERPING1|C1QA|C1QB|C1QC|C4BPB|C5AR1|C6|C7|C8B|C8G|CACNB3|CASQ2|CAT|CAV1|CAV2|RUNX2|CD1A|CD33|CD34|CD36|CDK1|CDH2|CDH3|CDH13|CDKN2A|CDKN2B|CHEK1|AP1S1|CLC|CNGA1|CNR1|COL1A1|COL1A2|COL3A1|COL17A1|MAP3K8|CPB2|CRABP2|CRYAB|CSF3…
GO:0098813	1.36056e-09	1	76	287	nuclear chromosome segregation	BP	3.29362e-07	332|699|701|891|898|990|991|1058|1062|1063|1663|1843|1894|2177|2237|2491|3619|3833|3835|4085|4751|5347|7153|7272|9055|9134|9212|9232|9319|9493|9700|9735|9787|9928|10403|10460|10609|10615|11004|11065|11130|23397|24137|27127|29127|51203|54627|54821|54908|55143|57082|57405|57520|64105|64151|64946|79019|79075|79682|81610|81620|81930|83540|83990|84072|91687|113130|116028|146909|146956|147841|151246|15…	BIRC5|BUB1|BUB1B|CCNB1|CCNE1|CDC6|CDC20|CENPA|CENPE|CENPF|DDX11|DUSP1|ECT2|FANCD2|FEN1|CENPI|INCENP|KIFC1|KIF22|MAD2L1|NEK2|PLK1|TOP2A|TTK|PRC1|CCNE2|AURKB|PTTG1|TRIP13|KIF23|ESPL1|KNTC1|DLGAP5|KIF14|NDC80|TACC3|P3H4|SPAG5|KIF2C|UBE2C|ZWINT|NCAPH|KIF4A|SMC1B|RACGAP1|NUSAP1|MAP10|ERCC6L|SPDL1|CDCA8|KNL1|SPC25|HECW2|CENPK|NCAPG|CENPH|CENPM|DSCC1|CENPU|FAM83D|CDT1|KIF18A|NUF2|BRIP1|HORMAD1|CENPL|CDC…
GO:0051270	1.46079e-09	1	165	794	regulation of cellular component movement	BP	3.48185e-07	94|101|104|134|183|186|284|306|477|634|650|659|683|728|857|1012|1277|1281|1524|1601|1602|1634|1636|1829|1832|1839|1893|1901|1906|1907|1950|2013|2022|2069|2159|2192|2247|2268|2277|2294|2549|2621|2702|2852|2920|2921|3036|3071|3084|3373|3486|3491|3569|3673|3868|3929|4072|4223|4318|4319|4638|4680|4744|4921|5031|5058|5063|5155|5168|5196|5217|5228|5270|5295|5308|5328|5365|5473|5581|5734|5800|5979|6237|…	ACVRL1|ADAM8|ADARB1|ADORA1|AGT|AGTR2|ANGPT1|ANXA3|ATP1A2|CEACAM1|BMP2|BMPR2|BST1|C5AR1|CAV1|CDH13|COL1A1|COL3A1|CX3CR1|DAB2|DACH1|DCN|ACE|DSG2|DSP|HBEGF|ECM1|S1PR1|EDN1|EDN2|EGF|EMP2|ENG|EREG|F10|FBLN1|FGF2|FGR|VEGFD|FOXF1|GAB1|GAS6|GJA5|GPER1|CXCL2|CXCL3|HAS1|NCKAP1L|NRG1|HYAL1|IGFBP3|CYR61|IL6|ITGA2|KRT16|LBP|EPCAM|MEOX2|MMP9|MMP10|MYLK|CEACAM6|NEFH|DDR2|P2RY6|PAK1|PAK3|PDGFB|ENPP2|PF4|PFN2|PGF…
GO:0048729	1.68802e-09	1	135	613	tissue morphogenesis	BP	3.9625e-07	94|104|183|186|634|650|659|768|1281|1289|1301|1515|1601|1832|1839|1901|1906|1950|1951|2022|2118|2247|2263|2294|2304|2648|2719|2821|3084|3169|3202|3217|3371|3400|3491|3569|3651|3673|3691|3868|3872|4321|4488|4613|4638|4855|4919|5058|5081|5228|5268|5308|5979|6491|6495|6659|6662|6768|6862|6886|6909|6910|6926|6943|7020|7048|7049|7134|7137|7291|7473|8013|8091|8322|8516|8914|9021|9048|9231|9245|9314|935…	ACVRL1|ADARB1|AGT|AGTR2|CEACAM1|BMP2|BMPR2|CA9|COL3A1|COL5A1|COL11A1|CTSV|DAB2|DSP|HBEGF|S1PR1|EDN1|EGF|CELSR3|ENG|ETV4|FGF2|FGFR2|FOXF1|FOXE1|KAT2A|GPC3|GPI|NRG1|FOXA1|HOXA5|HOXB7|TNC|ID4|CYR61|IL6|PDX1|ITGA2|ITGB4|KRT16|KRT17|MMP12|MSX2|MYCN|MYLK|NOTCH4|ROR1|PAK1|PAX7|PGF|SERPINB5|PITX2|RET|STIL|SIX1|SOX4|SOX9|ST14|T|TAL1|TBX2|TBX5|TBX3|TCF21|TFAP2A|TGFBR2|TGFBR3|TNNC1|TNNI3|TWIST1|WNT3|NR4A3|H…
GO:0040012	2.06207e-09	1	164	792	regulation of locomotion	BP	4.70055e-07	94|101|104|134|177|183|186|284|306|634|650|659|683|728|858|1012|1277|1281|1524|1601|1602|1634|1636|1839|1893|1901|1906|1907|1950|2013|2022|2069|2159|2192|2247|2268|2277|2294|2549|2621|2852|2920|2921|3036|3071|3084|3352|3373|3486|3491|3569|3673|3868|3929|4072|4223|4318|4319|4638|4680|4921|5031|5058|5063|5091|5155|5168|5196|5217|5228|5270|5295|5308|5328|5365|5473|5581|5734|5800|5979|6092|6237|6347|…	ACVRL1|ADAM8|ADARB1|ADORA1|AGER|AGT|AGTR2|ANGPT1|ANXA3|CEACAM1|BMP2|BMPR2|BST1|C5AR1|CAV2|CDH13|COL1A1|COL3A1|CX3CR1|DAB2|DACH1|DCN|ACE|HBEGF|ECM1|S1PR1|EDN1|EDN2|EGF|EMP2|ENG|EREG|F10|FBLN1|FGF2|FGR|VEGFD|FOXF1|GAB1|GAS6|GPER1|CXCL2|CXCL3|HAS1|NCKAP1L|NRG1|HTR1D|HYAL1|IGFBP3|CYR61|IL6|ITGA2|KRT16|LBP|EPCAM|MEOX2|MMP9|MMP10|MYLK|CEACAM6|DDR2|P2RY6|PAK1|PAK3|PC|PDGFB|ENPP2|PF4|PFN2|PGF|SERPINE2|PI…
GO:0007010	2.06311e-09	1	225	1157	cytoskeleton organization	BP	4.70055e-07	226|246|332|358|395|408|667|672|683|845|891|899|983|991|1058|1073|1104|1111|1264|1410|1440|1490|1515|1627|1674|1808|1832|1901|1906|1946|2009|2013|2037|2597|2824|2859|3055|3071|3706|3814|3832|3833|3851|3853|3854|3856|3861|3866|3868|3872|3984|4605|4608|4628|4629|4739|4744|4751|5058|5063|5217|5295|5317|5319|5347|5581|5592|5734|5881|6347|6354|6369|6387|6491|6622|6662|6676|6710|6711|6712|6790|6867|701…	ALDOA|ALOX15|BIRC5|AQP1|ARHGAP6|ARRB1|DST|BRCA1|BST1|CASQ2|CCNB1|CCNF|CDK1|CDC20|CENPA|CFL2|RCC1|CHEK1|CNN1|CRYAB|CSF3|CTGF|CTSV|DBN1|DES|DPYSL2|DSP|S1PR1|EDN1|EFNA5|EML1|EMP2|EPB41L2|GAPDH|GPM6B|GPR35|HCK|NCKAP1L|ITPKA|KISS1|KIF11|KIFC1|KRT4|KRT6A|KRT6B|KRT8|KRT14|KRT15|KRT16|KRT17|LIMK1|MYBL2|MYBPH|MYH10|MYH11|NEDD9|NEFH|NEK2|PAK1|PAK3|PFN2|PIK3R1|PKP1|PLA2G1B|PLK1|PRKCE|PRKG1|PTGER4|RAC3|CCL2|…
GO:0032879	2.12709e-09	1	424	2470	regulation of localization	BP	4.77609e-07	32|41|43|94|101|104|134|154|183|185|186|246|284|306|322|341|358|408|477|481|482|554|610|627|634|650|659|683|725|728|784|845|857|898|947|948|983|1000|1001|1012|1181|1268|1277|1281|1318|1361|1410|1440|1524|1536|1601|1602|1634|1636|1736|1803|1829|1832|1839|1893|1894|1901|1906|1907|1910|1946|1950|1951|2013|2022|2040|2069|2159|2192|2207|2219|2243|2244|2247|2268|2273|2277|2294|2539|2549|2615|2621|2624|…	ACACB|ASIC1|ACHE|ACVRL1|ADAM8|ADARB1|ADORA1|ADRB2|AGT|AGTR1|AGTR2|ALOX15|ANGPT1|ANXA3|APBB1|APOC1|AQP1|ARRB1|ATP1A2|ATP1B1|ATP1B2|AVPR2|HCN2|BDNF|CEACAM1|BMP2|BMPR2|BST1|C4BPB|C5AR1|CACNB3|CASQ2|CAV1|CCNE1|CD34|CD36|CDK1|CDH2|CDH3|CDH13|CLCN2|CNR1|COL1A1|COL3A1|SLC31A2|CPB2|CRYAB|CSF3|CX3CR1|CYBB|DAB2|DACH1|DCN|ACE|DKC1|DPP4|DSG2|DSP|HBEGF|ECM1|ECT2|S1PR1|EDN1|EDN2|EDNRB|EFNA5|EGF|CELSR3|EMP2|ENG…
GO:0072001	2.15955e-09	1	75	280	renal system development	BP	4.77969e-07	183|185|186|284|650|847|947|1063|1285|1634|1636|1958|2247|2263|2294|2719|2828|3217|3227|3691|4072|4091|4093|4311|4326|5017|5155|5175|5228|5471|5800|5950|5979|6092|6495|6659|6662|6943|7010|7020|7380|7466|7704|8516|9096|9231|9244|9245|9353|9510|10409|10736|23213|23371|26585|28999|51196|51301|51804|55083|55366|64220|64321|79192|79633|80144|116039|120892|157506|168667|170690|255738|255743|282679|1001…	AGT|AGTR1|AGTR2|ANGPT1|BMP2|CAT|CD34|CENPF|COL4A3|DCN|ACE|EGR1|FGF2|FGFR2|FOXF1|GPC3|GPR4|HOXB7|HOXC11|ITGB4|EPCAM|SMAD6|SMAD9|MME|MMP17|OVOL1|PDGFB|PECAM1|PGF|PPAT|PTPRO|RBP4|RET|ROBO2|SIX1|SOX4|SOX9|TCF21|TEK|TFAP2A|UPK3A|WFS1|ZBTB16|ITGA8|TBX18|DLG5|CRLF1|GCNT3|SLIT2|ADAMTS1|BASP1|SIX2|SULF1|TNS2|GREM1|KLF15|PLCE1|GCNT4|SIX4|KIF26B|LGR4|STRA6|SOX17|IRX1|FAT4|FRAS1|OSR2|LRRK2|RDH10|BMPER|ADAMTS…
GO:0071103	2.29622e-09	1	72	283	DNA conformation change	BP	4.94177e-07	641|891|983|1029|1058|1663|1763|2491|2852|3005|3006|3007|3008|3014|3017|3070|3149|3159|4171|4173|4175|4176|5888|6662|6732|7153|8091|8208|8294|8318|8339|8341|8343|8344|8345|8347|8348|8349|8351|8353|8357|8362|8365|8367|8438|9401|9837|10595|11339|23397|51203|51659|54069|54892|55355|55723|56652|57082|64105|64151|64946|79019|79682|79711|80119|83990|84296|85236|91687|113130|387103|440689	BLM|CCNB1|CDK1|CDKN2A|CENPA|DDX11|DNA2|CENPI|GPER1|H1F0|HIST1H1C|HIST1H1D|HIST1H1E|H2AFX|HIST1H2BD|HELLS|HMGB3|HMGA1|MCM2|MCM4|MCM6|MCM7|RAD51|SOX9|SRPK1|TOP2A|HMGA2|CHAF1B|HIST1H4I|CDC45|HIST1H2BG|HIST1H2BN|HIST1H2BF|HIST1H2BE|HIST1H2BH|HIST1H2BC|HIST1H2BO|HIST2H2BE|HIST1H3D|HIST1H3E|HIST1H3H|HIST1H4K|HIST1H4H|HIST1H4E|RAD54L|RECQL4|GINS1|ERN2|OIP5|NCAPH|NUSAP1|GINS2|MIS18A|NCAPG2|HJURP|ASF1B|TW…
GO:0016043	2.31177e-09	1	927	5997	cellular component organization	BP	4.94177e-07	2|24|32|33|41|43|94|101|104|154|177|183|185|186|226|241|246|284|322|332|339|341|358|395|408|481|554|575|576|607|627|634|638|641|659|664|667|672|676|683|699|701|725|745|784|845|847|857|858|890|891|898|899|947|948|978|983|990|991|993|995|1000|1001|1003|1012|1013|1015|1029|1047|1058|1062|1063|1073|1104|1111|1122|1264|1268|1277|1278|1281|1285|1289|1290|1293|1294|1298|1299|1300|1301|1305|1308|1311|136…	A2M|ABCA4|ACACB|ACADL|ASIC1|ACHE|ACVRL1|ADAM8|ADARB1|ADRB2|AGER|AGT|AGTR1|AGTR2|ALDOA|ALOX5AP|ALOX15|ANGPT1|APBB1|BIRC5|APOBEC1|APOC1|AQP1|ARHGAP6|ARRB1|ATP1B1|AVPR2|ADGRB1|ADGRB2|BCL9|BDNF|CEACAM1|BIK|BLM|BMPR2|BNIP3|DST|BRCA1|BRDT|BST1|BUB1|BUB1B|C4BPB|MYRF|CACNB3|CASQ2|CAT|CAV1|CAV2|CCNA2|CCNB1|CCNE1|CCNF|CD34|CD36|CDA|CDK1|CDC6|CDC20|CDC25A|CDC25C|CDH2|CDH3|CDH5|CDH13|CDH15|CDH17|CDKN2A|CLGN|…
GO:1901342	2.32846e-09	1	66	239	regulation of vasculature development	BP	4.94177e-07	94|183|306|358|575|576|634|672|728|729|947|1285|1524|1536|1634|1893|1958|2013|2022|2247|2277|2624|2627|2828|2852|3202|3373|3553|3569|4223|4881|5155|5168|5196|5228|5740|6237|6347|6369|7010|7048|7058|7060|7075|7128|7291|7498|8742|9037|9314|10266|10563|23213|23328|23493|23554|26585|27286|28984|51129|55273|79812|79924|90627|126393|641700	ACVRL1|AGT|ANXA3|AQP1|ADGRB1|ADGRB2|CEACAM1|BRCA1|C5AR1|C6|CD34|COL4A3|CX3CR1|CYBB|DCN|ECM1|EGR1|EMP2|ENG|FGF2|VEGFD|GATA2|GATA6|GPR4|GPER1|HOXA5|HYAL1|IL1B|IL6|MEOX2|NPR1|PDGFB|ENPP2|PF4|PGF|PTGIS|RRAS|CCL2|CCL24|TEK|TGFBR2|THBS2|THBS4|TIE1|TNFAIP3|TWIST1|XDH|TNFSF12|SEMA5A|KLF4|RAMP2|CXCL13|SULF1|SASH1|HEY2|TSPAN12|GREM1|SRPX2|RGCC|ANGPTL4|TMEM100|MMRN2|ADM2|STARD13|HSPB6|ECSCR
GO:0051241	2.75782e-09	1	196	999	negative regulation of multicellular organismal process	BP	5.77391e-07	94|134|153|154|177|183|186|284|341|408|477|554|575|576|634|650|659|695|710|714|947|1001|1281|1285|1289|1290|1361|1634|1893|1906|1910|2048|2118|2160|2161|2191|2202|2243|2244|2247|2539|2615|2621|2624|2627|2662|2697|2702|2828|2859|3071|3084|3142|3169|3202|3400|3553|3569|3623|3929|4091|4211|4223|4488|4613|4881|4974|5058|5155|5196|5217|5270|5295|5327|5328|5376|5468|5592|5624|5627|5734|5744|5800|5950|6…	ACVRL1|ADORA1|ADRB1|ADRB2|AGER|AGT|AGTR2|ANGPT1|APOC1|ARRB1|ATP1A2|AVPR2|ADGRB1|ADGRB2|CEACAM1|BMP2|BMPR2|BTK|SERPING1|C1QC|CD34|CDH3|COL3A1|COL4A3|COL5A1|COL5A2|CPB2|DCN|ECM1|EDN1|EDNRB|EPHB2|ETV4|F11|F12|FAP|EFEMP1|FGA|FGB|FGF2|G6PD|LRRC32|GAS6|GATA2|GATA6|GDF10|GJA1|GJA5|GPR4|GPR35|NCKAP1L|NRG1|HLX|FOXA1|HOXA5|ID4|IL1B|IL6|INHA|LBP|SMAD6|MEIS1|MEOX2|MSX2|MYCN|NPR1|OMG|PAK1|PDGFB|PF4|PFN2|SERPI…
GO:0006323	2.8171e-09	1	55	199	DNA packaging	BP	5.81938e-07	891|983|1029|1058|2491|2852|3005|3006|3007|3008|3014|3017|3070|3159|4171|6662|6732|7153|8091|8208|8294|8339|8341|8343|8344|8345|8347|8348|8349|8351|8353|8357|8362|8365|8367|10595|11339|23397|51203|54069|54892|55355|55723|57082|64105|64151|64946|79019|79682|79711|85236|91687|113130|387103|440689	CCNB1|CDK1|CDKN2A|CENPA|CENPI|GPER1|H1F0|HIST1H1C|HIST1H1D|HIST1H1E|H2AFX|HIST1H2BD|HELLS|HMGA1|MCM2|SOX9|SRPK1|TOP2A|HMGA2|CHAF1B|HIST1H4I|HIST1H2BG|HIST1H2BN|HIST1H2BF|HIST1H2BE|HIST1H2BH|HIST1H2BC|HIST1H2BO|HIST2H2BE|HIST1H3D|HIST1H3E|HIST1H3H|HIST1H4K|HIST1H4H|HIST1H4E|ERN2|OIP5|NCAPH|NUSAP1|MIS18A|NCAPG2|HJURP|ASF1B|KNL1|CENPK|NCAPG|CENPH|CENPM|CENPU|IPO4|HIST1H2BK|CENPL|CDCA5|CENPW|HIST2H2BF
GO:0006952	3.02568e-09	1	272	1518	defense response	BP	6.13057e-07	2|101|104|134|177|183|185|186|240|246|306|339|361|629|634|650|660|664|683|695|710|712|713|714|725|728|729|730|732|733|820|857|948|976|1036|1174|1238|1268|1511|1524|1536|1594|1675|1690|1803|1893|1906|1910|1958|2069|2157|2161|2167|2175|2177|2206|2207|2219|2243|2244|2268|2294|2353|2357|2358|2532|2597|2697|2852|2920|2921|3055|3133|3149|3329|3340|3373|3384|3553|3559|3568|3569|3577|3579|3654|3665|3673|…	A2M|ADAM8|ADARB1|ADORA1|AGER|AGT|AGTR1|AGTR2|ALOX5|ALOX15|ANXA3|APOBEC1|AQP4|CFB|CEACAM1|BMP2|BMX|BNIP3|BST1|BTK|SERPING1|C1QA|C1QB|C1QC|C4BPB|C5AR1|C6|C7|C8B|C8G|CAMP|CAV1|CD36|ADGRE5|CDO1|AP1S1|ACKR2|CNR1|CTSG|CX3CR1|CYBB|CYP27B1|CFD|COCH|DPP4|ECM1|EDN1|EDNRB|EGR1|EREG|F8|F12|FABP4|FANCA|FANCD2|MS4A2|FCER1G|FCN1|FGA|FGB|FGR|FOXF1|FOS|FPR1|FPR2|ACKR1|GAPDH|GJA1|GPER1|CXCL2|CXCL3|HCK|HLA-E|HMGB3|…
GO:0022603	3.04689e-09	1	187	933	regulation of anatomical structure morphogenesis	BP	6.13057e-07	94|183|186|226|306|358|575|576|627|634|650|659|664|672|728|729|860|947|948|1285|1289|1290|1361|1382|1524|1536|1601|1634|1690|1808|1893|1906|1946|1951|2013|2022|2048|2078|2118|2192|2243|2244|2247|2263|2268|2277|2624|2627|2719|2828|3055|3084|3172|3202|3217|3227|3373|3553|3569|3706|3984|4223|4241|4628|4881|4915|4919|4974|5058|5063|5083|5168|5196|5228|5365|5454|5740|5789|5800|5881|5979|6092|6237|6347…	ACVRL1|AGT|AGTR2|ALDOA|ANXA3|AQP1|ADGRB1|ADGRB2|BDNF|CEACAM1|BMP2|BMPR2|BNIP3|BRCA1|C5AR1|C6|RUNX2|CD34|CD36|COL4A3|COL5A1|COL5A2|CPB2|CRABP2|CX3CR1|CYBB|DAB2|DCN|COCH|DPYSL2|ECM1|EDN1|EFNA5|CELSR3|EMP2|ENG|EPHB2|ERG|ETV4|FBLN1|FGA|FGB|FGF2|FGFR2|FGR|VEGFD|GATA2|GATA6|GPC3|GPR4|HCK|NRG1|HNF4A|HOXA5|HOXB7|HOXC11|HYAL1|IL1B|IL6|ITPKA|LIMK1|MEOX2|MELTF|MYH10|NPR1|NTRK2|ROR1|OMG|PAK1|PAK3|PAX9|ENPP2|…
GO:0048522	3.29071e-09	1	752	4751	positive regulation of cellular process	BP	6.53629e-07	32|43|94|101|104|134|153|154|177|183|185|186|218|246|284|306|322|332|339|341|358|395|408|440|467|481|482|554|575|576|607|627|634|638|641|650|656|659|664|672|676|683|695|701|728|729|745|845|847|857|858|860|890|891|894|898|947|948|983|990|991|995|1000|1001|1003|1012|1013|1015|1029|1030|1062|1073|1111|1163|1268|1271|1277|1281|1285|1316|1326|1361|1382|1440|1490|1524|1536|1594|1601|1634|1636|1646|1663…	ACACB|ACHE|ACVRL1|ADAM8|ADARB1|ADORA1|ADRB1|ADRB2|AGER|AGT|AGTR1|AGTR2|ALDH3A1|ALOX15|ANGPT1|ANXA3|APBB1|BIRC5|APOBEC1|APOC1|AQP1|ARHGAP6|ARRB1|ASNS|ATF3|ATP1B1|ATP1B2|AVPR2|ADGRB1|ADGRB2|BCL9|BDNF|CEACAM1|BIK|BLM|BMP2|BMP8B|BMPR2|BNIP3|BRCA1|BRDT|BST1|BTK|BUB1B|C5AR1|C6|MYRF|CASQ2|CAT|CAV1|CAV2|RUNX2|CCNA2|CCNB1|CCND2|CCNE1|CD34|CD36|CDK1|CDC6|CDC20|CDC25C|CDH2|CDH3|CDH5|CDH13|CDH15|CDH17|CDKN2A…
GO:0044243	4.08978e-09	1	31	76	multicellular organismal catabolic process	BP	7.94627e-07	1277|1278|1281|1285|1289|1290|1293|1294|1300|1301|1305|1636|2191|4312|4314|4316|4318|4319|4320|4321|4322|4327|5319|5645|5653|59272|84570|131873|140766|164656|256076	COL1A1|COL1A2|COL3A1|COL4A3|COL5A1|COL5A2|COL6A3|COL7A1|COL10A1|COL11A1|COL13A1|ACE|FAP|MMP1|MMP3|MMP7|MMP9|MMP10|MMP11|MMP12|MMP13|MMP19|PLA2G1B|PRSS2|KLK6|ACE2|COL25A1|COL6A6|ADAMTS14|TMPRSS6|COL6A5
GO:0035295	4.15218e-09	1	127	573	tube development	BP	7.94627e-07	94|183|186|650|659|847|891|1281|1373|1490|1906|1907|1910|1950|1978|2022|2034|2118|2247|2263|2294|2304|2624|2627|2648|2702|2719|3142|3169|3202|3217|3371|3651|3691|3988|4072|4091|4093|4488|4613|4855|5058|5081|5228|5251|5270|5308|5753|5950|5979|6092|6425|6441|6491|6493|6495|6659|6662|6768|6862|6909|6910|6926|6935|6943|7048|7291|7298|8013|8914|9231|9244|9289|9353|9496|9585|9618|9839|10365|10395|10409…	ACVRL1|AGT|AGTR2|BMP2|BMPR2|CAT|CCNB1|COL3A1|CPS1|CTGF|EDN1|EDN2|EDNRB|EGF|EIF4EBP1|ENG|EPAS1|ETV4|FGF2|FGFR2|FOXF1|FOXE1|GATA2|GATA6|KAT2A|GJA5|GPC3|HLX|FOXA1|HOXA5|HOXB7|TNC|PDX1|ITGB4|LIPA|EPCAM|SMAD6|SMAD9|MSX2|MYCN|NOTCH4|PAK1|PAX7|PGF|PHEX|SERPINE2|PITX2|PTK6|RBP4|RET|ROBO2|SFRP5|SFTPD|STIL|SIM2|SIX1|SOX4|SOX9|ST14|T|TBX2|TBX5|TBX3|ZEB1|TCF21|TGFBR2|TWIST1|TYMS|NR4A3|TIMELESS|DLG5|CRLF1|ADG…
GO:0030334	4.15444e-09	1	143	674	regulation of cell migration	BP	7.94627e-07	94|101|104|134|183|186|284|306|634|650|659|683|728|1012|1277|1281|1524|1601|1602|1634|1636|1839|1893|1901|1906|1907|2013|2022|2159|2247|2268|2277|2294|2549|2621|2852|2920|2921|3036|3071|3084|3373|3486|3491|3569|3673|3868|3929|4223|4318|4319|4638|4680|4921|5031|5058|5063|5155|5168|5196|5217|5228|5270|5295|5308|5328|5365|5473|5581|5734|5979|6237|6347|6354|6364|6369|6387|6403|6446|6662|6910|7010|704…	ACVRL1|ADAM8|ADARB1|ADORA1|AGT|AGTR2|ANGPT1|ANXA3|CEACAM1|BMP2|BMPR2|BST1|C5AR1|CDH13|COL1A1|COL3A1|CX3CR1|DAB2|DACH1|DCN|ACE|HBEGF|ECM1|S1PR1|EDN1|EDN2|EMP2|ENG|F10|FGF2|FGR|VEGFD|FOXF1|GAB1|GAS6|GPER1|CXCL2|CXCL3|HAS1|NCKAP1L|NRG1|HYAL1|IGFBP3|CYR61|IL6|ITGA2|KRT16|LBP|MEOX2|MMP9|MMP10|MYLK|CEACAM6|DDR2|P2RY6|PAK1|PAK3|PDGFB|ENPP2|PF4|PFN2|PGF|SERPINE2|PIK3R1|PITX2|PLAU|PLXNB3|PPBP|PRKCE|PTGER4…
GO:0000280	4.71709e-09	1	129	591	nuclear division	BP	8.91243e-07	332|676|699|701|858|890|891|898|899|983|990|991|993|995|1058|1062|1063|1104|1111|1843|1906|1950|2009|2069|2175|2177|3070|3553|3619|3832|3833|3835|4085|4288|4488|4605|4739|4751|5155|5347|5888|6491|6790|7039|7153|7272|7516|8091|8438|8900|8914|9055|9088|9133|9134|9212|9232|9319|9493|9585|9700|9735|9787|9928|10381|10403|10460|10609|10615|11004|11022|11065|11113|11130|11200|11339|22974|23331|23397|241…	BIRC5|BRDT|BUB1|BUB1B|CAV2|CCNA2|CCNB1|CCNE1|CCNF|CDK1|CDC6|CDC20|CDC25A|CDC25C|CENPA|CENPE|CENPF|RCC1|CHEK1|DUSP1|EDN1|EGF|EML1|EREG|FANCA|FANCD2|HELLS|IL1B|INCENP|KIF11|KIFC1|KIF22|MAD2L1|MKI67|MSX2|MYBL2|NEDD9|NEK2|PDGFB|PLK1|RAD51|STIL|AURKA|TGFA|TOP2A|TTK|XRCC2|HMGA2|RAD54L|CCNA1|TIMELESS|PRC1|PKMYT1|CCNB2|CCNE2|AURKB|PTTG1|TRIP13|KIF23|KIF20B|ESPL1|KNTC1|DLGAP5|KIF14|TUBB3|NDC80|TACC3|P3H4|…
GO:0007067	5.10308e-09	1	105	453	mitotic nuclear division	BP	9.52554e-07	332|699|701|858|890|891|899|983|990|991|993|995|1058|1062|1063|1104|1111|1843|1906|1950|2009|2069|3070|3553|3619|3832|3833|3835|4085|4288|4605|4739|4751|5155|5347|6491|6790|7039|7272|8091|8900|8914|9055|9088|9133|9212|9232|9493|9585|9700|9735|9787|9928|10381|10403|10460|10615|11004|11065|11113|11130|11200|11339|22974|23331|23397|24137|25886|26524|27085|27338|28984|29127|51203|54069|54443|54478|54…	BIRC5|BUB1|BUB1B|CAV2|CCNA2|CCNB1|CCNF|CDK1|CDC6|CDC20|CDC25A|CDC25C|CENPA|CENPE|CENPF|RCC1|CHEK1|DUSP1|EDN1|EGF|EML1|EREG|HELLS|IL1B|INCENP|KIF11|KIFC1|KIF22|MAD2L1|MKI67|MYBL2|NEDD9|NEK2|PDGFB|PLK1|STIL|AURKA|TGFA|TTK|HMGA2|CCNA1|TIMELESS|PRC1|PKMYT1|CCNB2|AURKB|PTTG1|KIF23|KIF20B|ESPL1|KNTC1|DLGAP5|KIF14|TUBB3|NDC80|TACC3|SPAG5|KIF2C|UBE2C|CIT|ZWINT|CHEK2|OIP5|TPX2|TTC28|NCAPH|KIF4A|POC1A|LATS…
GO:0009790	5.97713e-09	1	189	949	embryo development	BP	1.10243e-06	94|187|284|321|650|659|672|705|729|860|891|983|1277|1289|1290|1294|1301|1382|1749|1843|1846|1906|1950|2022|2034|2048|2202|2247|2263|2294|2304|2530|2549|2624|2627|2648|2702|2707|2709|2719|2821|3084|3142|3169|3172|3202|3206|3217|3219|3223|3225|3226|3227|3231|3340|3373|3491|3651|3673|3691|3856|3899|4091|4188|4222|4223|4237|4318|4488|4613|4628|4647|4751|4855|5013|5081|5155|5307|5308|5460|5950|5979|64…	ACVRL1|APLNR|ANGPT1|APBA2|BMP2|BMPR2|BRCA1|BYSL|C6|RUNX2|CCNB1|CDK1|COL1A1|COL5A1|COL5A2|COL7A1|COL11A1|CRABP2|DLX5|DUSP1|DUSP4|EDN1|EGF|ENG|EPAS1|EPHB2|EFEMP1|FGF2|FGFR2|FOXF1|FOXE1|FUT8|GAB1|GATA2|GATA6|KAT2A|GJA5|GJB3|GJB5|GPC3|GPI|NRG1|HLX|FOXA1|HNF4A|HOXA5|HOXA10|HOXB7|HOXB9|HOXC6|HOXC9|HOXC10|HOXC11|HOXD1|NDST1|HYAL1|CYR61|PDX1|ITGA2|ITGB4|KRT8|AFF3|SMAD6|MDFI|MEOX1|MEOX2|MFAP2|MMP9|MSX2|MY…
GO:2000145	6.05562e-09	1	151	726	regulation of cell motility	BP	1.10376e-06	94|101|104|134|183|186|284|306|634|650|659|683|728|1012|1277|1281|1524|1601|1602|1634|1636|1839|1893|1901|1906|1907|1950|2013|2022|2069|2159|2192|2247|2268|2277|2294|2549|2621|2852|2920|2921|3036|3071|3084|3373|3486|3491|3569|3673|3868|3929|4072|4223|4318|4319|4638|4680|4921|5031|5058|5063|5155|5168|5196|5217|5228|5270|5295|5308|5328|5365|5473|5581|5734|5979|6237|6347|6354|6364|6369|6387|6403|644…	ACVRL1|ADAM8|ADARB1|ADORA1|AGT|AGTR2|ANGPT1|ANXA3|CEACAM1|BMP2|BMPR2|BST1|C5AR1|CDH13|COL1A1|COL3A1|CX3CR1|DAB2|DACH1|DCN|ACE|HBEGF|ECM1|S1PR1|EDN1|EDN2|EGF|EMP2|ENG|EREG|F10|FBLN1|FGF2|FGR|VEGFD|FOXF1|GAB1|GAS6|GPER1|CXCL2|CXCL3|HAS1|NCKAP1L|NRG1|HYAL1|IGFBP3|CYR61|IL6|ITGA2|KRT16|LBP|EPCAM|MEOX2|MMP9|MMP10|MYLK|CEACAM6|DDR2|P2RY6|PAK1|PAK3|PDGFB|ENPP2|PF4|PFN2|PGF|SERPINE2|PIK3R1|PITX2|PLAU|PLX…
GO:0002376	6.21637e-09	1	463	2798	immune system process	BP	1.11989e-06	2|26|101|104|134|177|226|240|246|259|284|306|339|361|366|481|482|563|608|629|634|660|664|683|695|710|712|713|714|725|728|729|730|732|733|784|820|847|857|860|909|945|947|948|968|970|976|978|1015|1030|1048|1062|1174|1178|1237|1238|1268|1277|1278|1281|1308|1316|1326|1440|1511|1515|1524|1536|1594|1636|1675|1690|1803|1832|1893|1901|1906|1907|1910|1943|1958|1960|2009|2013|2015|2034|2040|2069|2161|2171|…	A2M|AOC1|ADAM8|ADARB1|ADORA1|AGER|ALDOA|ALOX5|ALOX15|AMBP|ANGPT1|ANXA3|APOBEC1|AQP4|AQP9|ATP1B1|ATP1B2|AZGP1|TNFRSF17|CFB|CEACAM1|BMX|BNIP3|BST1|BTK|SERPING1|C1QA|C1QB|C1QC|C4BPB|C5AR1|C6|C7|C8B|C8G|CACNB3|CAMP|CAT|CAV1|RUNX2|CD1A|CD33|CD34|CD36|CD68|CD70|ADGRE5|CDA|CDH17|CDKN2B|CEACAM5|CENPE|AP1S1|CLC|CCR8|ACKR2|CNR1|COL1A1|COL1A2|COL3A1|COL17A1|KLF6|MAP3K8|CSF3|CTSG|CTSV|CX3CR1|CYBB|CYP27B1|ACE…
GO:0061061	6.57855e-09	1	126	576	muscle structure development	BP	1.17151e-06	43|104|183|186|467|607|627|650|845|857|858|891|983|1000|1013|1048|1063|1073|1271|1281|1293|1301|1634|1832|1839|1841|1901|1906|1910|1958|1959|1960|2022|2034|2069|2115|2146|2247|2263|2273|2274|2294|2353|2539|2627|2648|2697|2852|3084|3142|3486|3569|3856|4223|4608|4628|4629|4638|5058|5081|5155|5307|5308|5950|6442|6445|6495|6662|6862|6909|6910|6926|6935|6943|7048|7049|7111|7134|7137|7291|7345|7402|783…	ACHE|ADARB1|AGT|AGTR2|ATF3|BCL9|BDNF|BMP2|CASQ2|CAV1|CAV2|CCNB1|CDK1|CDH2|CDH15|CEACAM5|CENPF|CFL2|CNTFR|COL3A1|COL6A3|COL11A1|DCN|DSP|HBEGF|DTYMK|S1PR1|EDN1|EDNRB|EGR1|EGR2|EGR3|ENG|EPAS1|EREG|ETV1|EZH2|FGF2|FGFR2|FHL1|FHL2|FOXF1|FOS|G6PD|GATA6|KAT2A|GJA1|GPER1|NRG1|HLX|IGFBP3|IL6|KRT8|MEOX2|MYBPH|MYH10|MYH11|MYLK|PAK1|PAX7|PDGFB|PITX1|PITX2|RBP4|SGCA|SGCG|SIX1|SOX9|T|TBX2|TBX5|TBX3|ZEB1|TCF21|T…
GO:0045765	7.04701e-09	1	60	215	regulation of angiogenesis	BP	1.24067e-06	94|183|306|358|575|576|634|672|728|729|947|1285|1524|1536|1634|1893|2013|2022|2247|2277|2624|2627|2828|3202|3373|3553|3569|4223|4881|5168|5196|5228|5740|6237|6347|6369|7010|7048|7058|7060|7075|7128|7291|8742|9037|9314|10266|10563|23213|23328|23554|26585|27286|28984|51129|79812|79924|90627|126393|641700	ACVRL1|AGT|ANXA3|AQP1|ADGRB1|ADGRB2|CEACAM1|BRCA1|C5AR1|C6|CD34|COL4A3|CX3CR1|CYBB|DCN|ECM1|EMP2|ENG|FGF2|VEGFD|GATA2|GATA6|GPR4|HOXA5|HYAL1|IL1B|IL6|MEOX2|NPR1|ENPP2|PF4|PGF|PTGIS|RRAS|CCL2|CCL24|TEK|TGFBR2|THBS2|THBS4|TIE1|TNFAIP3|TWIST1|TNFSF12|SEMA5A|KLF4|RAMP2|CXCL13|SULF1|SASH1|TSPAN12|GREM1|SRPX2|RGCC|ANGPTL4|MMRN2|ADM2|STARD13|HSPB6|ECSCR
GO:0001932	1.00828e-08	1	240	1292	regulation of protein phosphorylation	BP	1.75521e-06	94|101|104|134|154|177|183|246|259|284|408|467|634|641|650|656|659|683|728|857|858|890|891|894|898|948|983|990|993|995|1000|1029|1030|1033|1062|1163|1326|1440|1490|1601|1634|1636|1839|1843|1846|1850|1852|1894|1906|1910|1946|1950|1951|2013|2022|2069|2146|2167|2192|2243|2244|2247|2263|2264|2268|2305|2357|2549|2621|2662|2690|2852|2861|3071|3084|3486|3491|3553|3569|3589|3623|3654|3814|4091|4282|4318|…	ACVRL1|ADAM8|ADARB1|ADORA1|ADRB2|AGER|AGT|ALOX15|AMBP|ANGPT1|ARRB1|ATF3|CEACAM1|BLM|BMP2|BMP8B|BMPR2|BST1|C5AR1|CAV1|CAV2|CCNA2|CCNB1|CCND2|CCNE1|CD36|CDK1|CDC6|CDC25A|CDC25C|CDH2|CDKN2A|CDKN2B|CDKN3|CENPE|CKS1B|MAP3K8|CSF3|CTGF|DAB2|DCN|ACE|HBEGF|DUSP1|DUSP4|DUSP8|DUSP9|ECT2|EDN1|EDNRB|EFNA5|EGF|CELSR3|EMP2|ENG|EREG|EZH2|FABP4|FBLN1|FGA|FGB|FGF2|FGFR2|FGFR4|FGR|FOXM1|FPR1|GAB1|GAS6|GDF10|GHR|GPE…
GO:0008285	1.25096e-08	1	135	640	negative regulation of cell proliferation	BP	2.15346e-06	94|104|134|186|563|575|590|634|650|659|687|695|857|858|945|990|1003|1012|1029|1030|1033|1264|1285|1361|1515|1594|1602|1805|1871|2069|2118|2191|2192|2263|2615|2624|2697|2719|2852|3012|3159|3172|3486|3553|3559|3569|3651|3814|3851|4091|4332|4488|4745|4830|4881|4883|4969|5017|5058|5270|5376|5468|5739|5744|5745|5950|6368|6425|6441|6532|6586|6659|6662|6693|6751|6910|6935|7020|7023|7031|7048|7049|7128|7…	ACVRL1|ADARB1|ADORA1|AGTR2|AZGP1|ADGRB1|BCHE|CEACAM1|BMP2|BMPR2|KLF9|BTK|CAV1|CAV2|CD33|CDC6|CDH5|CDH13|CDKN2A|CDKN2B|CDKN3|CNN1|COL4A3|CPB2|CTSV|CYP27B1|DACH1|DPT|E2F3|EREG|ETV4|FAP|FBLN1|FGFR2|LRRC32|GATA2|GJA1|GPC3|GPER1|HIST1H2AE|HMGA1|HNF4A|IGFBP3|IL1B|IL2RA|IL6|PDX1|KISS1|KRT4|SMAD6|MNDA|MSX2|NELL1|NME1|NPR1|NPR3|OGN|OVOL1|PAK1|SERPINE2|PMP22|PPARG|PTGIR|PTHLH|PTH1R|RBP4|CCL23|SFRP5|SFTPD|S…
GO:0001822	1.28241e-08	1	70	265	kidney development	BP	2.18334e-06	183|185|186|284|650|847|947|1063|1285|1634|1636|1958|2247|2263|2719|2828|3217|3227|4072|4091|4093|4311|4326|5017|5155|5175|5228|5471|5800|5979|6092|6495|6659|6662|6943|7010|7020|7380|7466|7704|8516|9231|9244|9245|9353|9510|10409|10736|23213|23371|26585|28999|51196|51301|51804|55083|55366|64220|79192|79633|80144|116039|120892|157506|168667|170690|255738|255743|282679|100133941	AGT|AGTR1|AGTR2|ANGPT1|BMP2|CAT|CD34|CENPF|COL4A3|DCN|ACE|EGR1|FGF2|FGFR2|GPC3|GPR4|HOXB7|HOXC11|EPCAM|SMAD6|SMAD9|MME|MMP17|OVOL1|PDGFB|PECAM1|PGF|PPAT|PTPRO|RET|ROBO2|SIX1|SOX4|SOX9|TCF21|TEK|TFAP2A|UPK3A|WFS1|ZBTB16|ITGA8|DLG5|CRLF1|GCNT3|SLIT2|ADAMTS1|BASP1|SIX2|SULF1|TNS2|GREM1|KLF15|PLCE1|GCNT4|SIX4|KIF26B|LGR4|STRA6|IRX1|FAT4|FRAS1|OSR2|LRRK2|RDH10|BMPER|ADAMTS16|PCSK9|NPNT|AQP11|CD24
GO:0051179	1.4498e-08	1	938	6138	localization	BP	2.4415e-06	2|21|24|26|32|41|43|94|101|104|134|154|177|183|185|186|190|226|240|246|259|284|306|321|322|332|339|341|358|361|366|408|477|478|481|482|547|554|563|610|627|634|650|659|664|667|683|695|701|710|725|728|761|762|768|771|784|790|820|845|847|857|858|891|898|945|947|948|968|976|978|983|1000|1001|1012|1015|1036|1048|1058|1062|1063|1109|1122|1138|1174|1181|1238|1244|1259|1261|1262|1268|1277|1278|1281|1289|…	A2M|ABCA3|ABCA4|AOC1|ACACB|ASIC1|ACHE|ACVRL1|ADAM8|ADARB1|ADORA1|ADRB2|AGER|AGT|AGTR1|AGTR2|NR0B1|ALDOA|ALOX5|ALOX15|AMBP|ANGPT1|ANXA3|APBA2|APBB1|BIRC5|APOBEC1|APOC1|AQP1|AQP4|AQP9|ARRB1|ATP1A2|ATP1A3|ATP1B1|ATP1B2|KIF1A|AVPR2|AZGP1|HCN2|BDNF|CEACAM1|BMP2|BMPR2|BNIP3|DST|BST1|BTK|BUB1B|SERPING1|C4BPB|C5AR1|CA3|CA4|CA9|CA12|CACNB3|CAD|CAMP|CASQ2|CAT|CAV1|CAV2|CCNB1|CCNE1|CD33|CD34|CD36|CD68|ADGRE…
GO:0042325	1.64353e-08	1	253	1383	regulation of phosphorylation	BP	2.73799e-06	94|101|104|134|154|177|183|246|259|284|408|467|634|641|650|656|659|683|728|857|858|890|891|894|898|948|983|990|993|995|1000|1029|1030|1033|1062|1163|1326|1440|1490|1601|1634|1636|1839|1843|1846|1850|1852|1894|1906|1910|1917|1946|1950|1951|2013|2022|2069|2146|2167|2192|2203|2243|2244|2247|2263|2264|2268|2305|2357|2549|2621|2662|2690|2819|2852|2861|3071|3084|3486|3491|3553|3569|3589|3623|3654|3814|…	ACVRL1|ADAM8|ADARB1|ADORA1|ADRB2|AGER|AGT|ALOX15|AMBP|ANGPT1|ARRB1|ATF3|CEACAM1|BLM|BMP2|BMP8B|BMPR2|BST1|C5AR1|CAV1|CAV2|CCNA2|CCNB1|CCND2|CCNE1|CD36|CDK1|CDC6|CDC25A|CDC25C|CDH2|CDKN2A|CDKN2B|CDKN3|CENPE|CKS1B|MAP3K8|CSF3|CTGF|DAB2|DCN|ACE|HBEGF|DUSP1|DUSP4|DUSP8|DUSP9|ECT2|EDN1|EDNRB|EEF1A2|EFNA5|EGF|CELSR3|EMP2|ENG|EREG|EZH2|FABP4|FBLN1|FBP1|FGA|FGB|FGF2|FGFR2|FGFR4|FGR|FOXM1|FPR1|GAB1|GAS6|G…
GO:0048598	1.76207e-08	1	124	570	embryonic morphogenesis	BP	2.90422e-06	187|659|860|1289|1290|1294|1301|1382|1749|1843|1846|1906|1950|2022|2048|2202|2247|2263|2294|2304|2624|2627|2648|2702|2709|2719|2821|3142|3172|3202|3206|3217|3225|3226|3227|3340|3373|3491|3651|3673|3691|3899|4188|4237|4318|4488|4613|4647|5013|5307|5308|5460|5950|5979|6491|6495|6659|6662|6768|6862|6886|6909|6910|6913|6926|6935|6943|7020|7048|7291|7358|7473|7704|8013|8091|8434|8516|8613|9021|9314|94…	APLNR|BMPR2|RUNX2|COL5A1|COL5A2|COL7A1|COL11A1|CRABP2|DLX5|DUSP1|DUSP4|EDN1|EGF|ENG|EPHB2|EFEMP1|FGF2|FGFR2|FOXF1|FOXE1|GATA2|GATA6|KAT2A|GJA5|GJB5|GPC3|GPI|HLX|HNF4A|HOXA5|HOXA10|HOXB7|HOXC9|HOXC10|HOXC11|NDST1|HYAL1|CYR61|PDX1|ITGA2|ITGB4|AFF3|MDFI|MFAP2|MMP9|MSX2|MYCN|MYO7A|OTX1|PITX1|PITX2|POU5F1|RBP4|RET|STIL|SIX1|SOX4|SOX9|ST14|T|TAL1|TBX2|TBX5|TBX15|TBX3|ZEB1|TCF21|TFAP2A|TGFBR2|TWIST1|UGD…
GO:0030574	2.08955e-08	1	28	68	collagen catabolic process	BP	3.40773e-06	1277|1278|1281|1285|1289|1290|1293|1294|1300|1301|1305|2191|4312|4314|4316|4318|4319|4320|4321|4322|4327|5645|5653|84570|131873|140766|164656|256076	COL1A1|COL1A2|COL3A1|COL4A3|COL5A1|COL5A2|COL6A3|COL7A1|COL10A1|COL11A1|COL13A1|FAP|MMP1|MMP3|MMP7|MMP9|MMP10|MMP11|MMP12|MMP13|MMP19|PRSS2|KLK6|COL25A1|COL6A6|ADAMTS14|TMPRSS6|COL6A5
GO:0048285	2.2569e-08	1	134	636	organelle fission	BP	3.64231e-06	332|664|676|699|701|858|890|891|898|899|983|990|991|993|995|1058|1062|1063|1104|1111|1634|1843|1906|1950|2009|2069|2175|2177|3070|3553|3619|3832|3833|3835|4085|4288|4488|4600|4605|4739|4751|5155|5347|5888|6491|6790|7039|7153|7272|7516|8091|8438|8900|8914|9055|9088|9133|9134|9212|9232|9319|9493|9585|9700|9735|9787|9928|10381|10403|10460|10609|10615|11004|11022|11065|11113|11130|11200|11339|22974|2…	BIRC5|BNIP3|BRDT|BUB1|BUB1B|CAV2|CCNA2|CCNB1|CCNE1|CCNF|CDK1|CDC6|CDC20|CDC25A|CDC25C|CENPA|CENPE|CENPF|RCC1|CHEK1|DCN|DUSP1|EDN1|EGF|EML1|EREG|FANCA|FANCD2|HELLS|IL1B|INCENP|KIF11|KIFC1|KIF22|MAD2L1|MKI67|MSX2|MX2|MYBL2|NEDD9|NEK2|PDGFB|PLK1|RAD51|STIL|AURKA|TGFA|TOP2A|TTK|XRCC2|HMGA2|RAD54L|CCNA1|TIMELESS|PRC1|PKMYT1|CCNB2|CCNE2|AURKB|PTTG1|TRIP13|KIF23|KIF20B|ESPL1|KNTC1|DLGAP5|KIF14|TUBB3|NDC…
GO:0065009	2.35912e-08	1	486	2957	regulation of molecular function	BP	3.76802e-06	2|32|101|104|134|153|154|177|183|185|186|190|216|241|259|284|306|332|339|341|358|395|408|477|481|482|554|627|634|641|650|695|701|710|728|784|845|847|857|858|890|891|894|898|983|990|991|993|995|1001|1029|1030|1033|1062|1104|1122|1163|1268|1285|1293|1294|1326|1440|1469|1470|1472|1473|1490|1565|1594|1601|1634|1636|1663|1728|1736|1795|1827|1839|1843|1846|1850|1852|1893|1894|1901|1906|1907|1910|1917|1…	A2M|ACACB|ADAM8|ADARB1|ADORA1|ADRB1|ADRB2|AGER|AGT|AGTR1|AGTR2|NR0B1|ALDH1A1|ALOX5AP|AMBP|ANGPT1|ANXA3|BIRC5|APOBEC1|APOC1|AQP1|ARHGAP6|ARRB1|ATP1A2|ATP1B1|ATP1B2|AVPR2|BDNF|CEACAM1|BLM|BMP2|BTK|BUB1B|SERPING1|C5AR1|CACNB3|CASQ2|CAT|CAV1|CAV2|CCNA2|CCNB1|CCND2|CCNE1|CDK1|CDC6|CDC20|CDC25A|CDC25C|CDH3|CDKN2A|CDKN2B|CDKN3|CENPE|RCC1|CHML|CKS1B|CNR1|COL4A3|COL6A3|COL7A1|MAP3K8|CSF3|CST1|CST2|CST4|CS…
GO:0046903	2.81419e-08	1	272	1520	secretion	BP	4.44901e-06	2|26|41|43|101|134|183|185|186|226|240|284|306|322|358|366|408|554|634|683|695|710|728|768|790|820|847|857|945|947|948|968|976|978|1036|1244|1268|1361|1490|1511|1536|1636|1675|1803|1832|1893|1906|1910|1946|1950|2022|2040|2157|2171|2207|2215|2219|2243|2244|2268|2277|2294|2352|2357|2358|2571|2615|2621|2624|2697|2702|2821|2852|3043|3055|3071|3084|3101|3133|3172|3329|3382|3553|3569|3577|3579|3589|362…	A2M|AOC1|ASIC1|ACHE|ADAM8|ADORA1|AGT|AGTR1|AGTR2|ALDOA|ALOX5|ANGPT1|ANXA3|APBB1|AQP1|AQP9|ARRB1|AVPR2|CEACAM1|BST1|BTK|SERPING1|C5AR1|CA9|CAD|CAMP|CAT|CAV1|CD33|CD34|CD36|CD68|ADGRE5|CDA|CDO1|ABCC2|CNR1|CPB2|CTGF|CTSG|CYBB|ACE|CFD|DPP4|DSP|ECM1|EDN1|EDNRB|EFNA5|EGF|ENG|STOM|F8|FABP5|FCER1G|FCGR3B|FCN1|FGA|FGB|FGR|VEGFD|FOXF1|FOLR3|FPR1|FPR2|GAD1|LRRC32|GAS6|GATA2|GJA1|GJA5|GPI|GPER1|HBB|HCK|NCKAP…
GO:0050900	3.0458e-08	1	101	454	leukocyte migration	BP	4.76652e-06	101|134|284|481|482|634|683|728|857|947|1048|1277|1278|1893|1901|1906|1907|1910|2207|2277|2357|2358|2621|2888|2920|2921|2995|3055|3071|3553|3569|3577|3579|3673|3929|4072|4282|4312|4318|4680|4973|5155|5175|5196|5228|5295|5319|5473|5624|5627|5734|5800|5979|6283|6288|6347|6354|6358|6364|6368|6369|6383|6387|6401|6403|6404|6441|6693|7010|7056|7060|7070|7784|8140|8600|8784|8792|9046|9048|9056|9123|9353…	ADAM8|ADORA1|ANGPT1|ATP1B1|ATP1B2|CEACAM1|BST1|C5AR1|CAV1|CD34|CEACAM5|COL1A1|COL1A2|ECM1|S1PR1|EDN1|EDN2|EDNRB|FCER1G|VEGFD|FPR1|FPR2|GAS6|GRB14|CXCL2|CXCL3|GYPC|HCK|NCKAP1L|IL1B|IL6|CXCR1|CXCR2|ITGA2|LBP|EPCAM|MIF|MMP1|MMP9|CEACAM6|OLR1|PDGFB|PECAM1|PF4|PGF|PIK3R1|PLA2G1B|PPBP|PROC|PROS1|PTGER4|PTPRO|RET|S100A12|SAA1|CCL2|CCL7|CCL14|CCL20|CCL23|CCL24|SDC2|CXCL12|SELE|SELP|SELPLG|SFTPD|SPN|TEK|T…
GO:0009887	3.64743e-08	1	189	976	animal organ morphogenesis	BP	5.65096e-06	94|104|183|186|358|634|650|659|857|860|947|1000|1277|1278|1281|1289|1290|1300|1301|1305|1311|1361|1490|1601|1634|1747|1749|1832|1875|1901|1906|1950|1951|2022|2048|2069|2078|2118|2177|2202|2247|2263|2273|2274|2294|2304|2313|2593|2624|2627|2702|2719|2792|3084|3142|3169|3202|3217|3224|3225|3227|3229|3340|3371|3373|3400|3491|3569|3651|3673|3691|4091|4188|4211|4237|4322|4488|4613|4638|4647|4915|4919|5…	ACVRL1|ADARB1|AGT|AGTR2|AQP1|CEACAM1|BMP2|BMPR2|CAV1|RUNX2|CD34|CDH2|COL1A1|COL1A2|COL3A1|COL5A1|COL5A2|COL10A1|COL11A1|COL13A1|COMP|CPB2|CTGF|DAB2|DCN|DLX3|DLX5|DSP|E2F5|S1PR1|EDN1|EGF|CELSR3|ENG|EPHB2|EREG|ERG|ETV4|FANCD2|EFEMP1|FGF2|FGFR2|FHL1|FHL2|FOXF1|FOXE1|FLI1|GAMT|GATA2|GATA6|GJA5|GPC3|GNGT1|NRG1|HLX|FOXA1|HOXA5|HOXB7|HOXC8|HOXC9|HOXC11|HOXC13|NDST1|TNC|HYAL1|ID4|CYR61|IL6|PDX1|ITGA2|ITG…
GO:0006468	4.03577e-08	1	323	1851	protein phosphorylation	BP	6.1907e-06	94|101|104|134|154|177|183|246|259|284|332|408|467|634|641|650|656|659|660|683|695|699|701|728|790|857|858|890|891|894|898|948|983|990|993|995|1000|1029|1030|1033|1062|1111|1163|1326|1410|1440|1490|1511|1601|1634|1636|1839|1843|1846|1850|1852|1894|1906|1910|1946|1950|1951|2013|2022|2048|2069|2078|2146|2167|2192|2202|2243|2244|2247|2263|2264|2268|2305|2357|2549|2621|2662|2674|2676|2690|2852|2861|2…	ACVRL1|ADAM8|ADARB1|ADORA1|ADRB2|AGER|AGT|ALOX15|AMBP|ANGPT1|BIRC5|ARRB1|ATF3|CEACAM1|BLM|BMP2|BMP8B|BMPR2|BMX|BST1|BTK|BUB1|BUB1B|C5AR1|CAD|CAV1|CAV2|CCNA2|CCNB1|CCND2|CCNE1|CD36|CDK1|CDC6|CDC25A|CDC25C|CDH2|CDKN2A|CDKN2B|CDKN3|CENPE|CHEK1|CKS1B|MAP3K8|CRYAB|CSF3|CTGF|CTSG|DAB2|DCN|ACE|HBEGF|DUSP1|DUSP4|DUSP8|DUSP9|ECT2|EDN1|EDNRB|EFNA5|EGF|CELSR3|EMP2|ENG|EPHB2|EREG|ERG|EZH2|FABP4|FBLN1|EFEMP1|…
GO:0051301	4.12741e-08	1	121	565	cell division	BP	6.26921e-06	332|641|699|701|847|890|891|894|898|899|983|990|991|993|995|1058|1062|1063|1104|1163|1894|2069|2247|2263|2277|3070|3553|3619|3832|3833|4085|4192|4628|4739|4751|5155|5228|5347|5414|5454|5460|5473|5581|6711|6790|6867|6886|7039|7060|7153|7704|8091|8900|8914|9055|9133|9134|9212|9232|9493|9585|9700|9735|9928|10112|10309|10403|10460|10615|11004|11065|11113|11130|11200|11339|22974|23331|23397|23594|2413…	BIRC5|BLM|BUB1|BUB1B|CAT|CCNA2|CCNB1|CCND2|CCNE1|CCNF|CDK1|CDC6|CDC20|CDC25A|CDC25C|CENPA|CENPE|CENPF|RCC1|CKS1B|ECT2|EREG|FGF2|FGFR2|VEGFD|HELLS|IL1B|INCENP|KIF11|KIFC1|MAD2L1|MDK|MYH10|NEDD9|NEK2|PDGFB|PGF|PLK1|SEPT4|POU3F2|POU5F1|PPBP|PRKCE|SPTBN1|AURKA|TACC1|TAL1|TGFA|THBS4|TOP2A|ZBTB16|HMGA2|CCNA1|TIMELESS|PRC1|CCNB2|CCNE2|AURKB|PTTG1|KIF23|KIF20B|ESPL1|KNTC1|KIF14|KIF20A|CCNO|NDC80|TACC3|SP…
GO:0061041	4.93596e-08	1	41	128	regulation of wound healing	BP	7.42455e-06	177|634|710|857|947|948|1361|1839|1906|2160|2161|2191|2207|2243|2244|2247|2697|4638|5155|5270|5327|5328|5581|5588|5592|5624|5627|6347|6403|7048|7056|7099|7103|7128|7429|8613|58189|84959|90102|164656|286133	AGER|CEACAM1|SERPING1|CAV1|CD34|CD36|CPB2|HBEGF|EDN1|F11|F12|FAP|FCER1G|FGA|FGB|FGF2|GJA1|MYLK|PDGFB|SERPINE2|PLAT|PLAU|PRKCE|PRKCQ|PRKG1|PROC|PROS1|CCL2|SELP|TGFBR2|THBD|TLR4|TSPAN8|TNFAIP3|VIL1|PLPP3|WFDC1|UBASH3B|PHLDB2|TMPRSS6|SCARA5
GO:0050878	5.41155e-08	1	109	504	regulation of body fluid levels	BP	8.06164e-06	2|134|187|358|361|408|554|634|710|725|790|857|947|948|954|1036|1277|1278|1281|1361|1364|1906|1910|2013|2048|2157|2159|2160|2161|2191|2192|2207|2243|2244|2313|2621|2624|2627|2697|2702|2821|3043|3172|3569|3673|3783|3868|4881|4883|5023|5028|5104|5155|5196|5270|5295|5327|5328|5471|5581|5588|5592|5624|5627|5800|6288|6403|6531|7056|7099|7103|7349|7450|7466|7498|7980|8351|8353|8357|8862|9002|9060|10398|…	A2M|ADORA1|APLNR|AQP1|AQP4|ARRB1|AVPR2|CEACAM1|SERPING1|C4BPB|CAD|CAV1|CD34|CD36|ENTPD2|CDO1|COL1A1|COL1A2|COL3A1|CPB2|CLDN4|EDN1|EDNRB|EMP2|EPHB2|F8|F10|F11|F12|FAP|FBLN1|FCER1G|FGA|FGB|FLI1|GAS6|GATA2|GATA6|GJA1|GJA5|GPI|HBB|HNF4A|IL6|ITGA2|KCNN4|KRT16|NPR1|NPR3|P2RX1|P2RY1|SERPINA5|PDGFB|PF4|SERPINE2|PIK3R1|PLAT|PLAU|PPAT|PRKCE|PRKCQ|PRKG1|PROC|PROS1|PTPRO|SAA1|SELP|SLC6A3|THBD|TLR4|TSPAN8|UCN…
GO:0001501	6.67982e-08	1	107	485	skeletal system development	BP	9.85624e-06	94|415|650|656|659|860|1277|1278|1281|1290|1298|1300|1301|1305|1311|1462|1490|1749|1906|2022|2202|2247|2263|2313|2662|2702|3202|3206|3217|3219|3223|3224|3225|3226|3227|3231|3340|3373|3491|3623|4017|4093|4148|4188|4211|4318|4322|4488|4613|4883|5081|5251|5307|5308|5549|5734|5744|5745|5950|6495|6659|6662|6694|6715|6862|6886|6913|6926|6935|7010|7020|7048|7076|7291|7298|7305|7704|8091|8538|8600|9060|9…	ACVRL1|ARSE|BMP2|BMP8B|BMPR2|RUNX2|COL1A1|COL1A2|COL3A1|COL5A2|COL9A2|COL10A1|COL11A1|COL13A1|COMP|VCAN|CTGF|DLX5|EDN1|ENG|EFEMP1|FGF2|FGFR2|FLI1|GDF10|GJA5|HOXA5|HOXA10|HOXB7|HOXB9|HOXC6|HOXC8|HOXC9|HOXC10|HOXC11|HOXD1|NDST1|HYAL1|CYR61|INHA|LOXL2|SMAD9|MATN3|MDFI|MEIS1|MMP9|MMP13|MSX2|MYCN|NPR3|PAX7|PHEX|PITX1|PITX2|PRELP|PTGER4|PTHLH|PTH1R|RBP4|SIX1|SOX4|SOX9|SPP2|SRD5A1|T|TAL1|TBX15|TBX3|ZEB1…
GO:0061045	8.07481e-08	1	26	64	negative regulation of wound healing	BP	1.18022e-05	177|634|710|947|1361|1906|2160|2161|2191|2243|2244|2247|2697|5155|5270|5327|5328|5592|5624|5627|7056|7103|58189|84959|90102|164656	AGER|CEACAM1|SERPING1|CD34|CPB2|EDN1|F11|F12|FAP|FGA|FGB|FGF2|GJA1|PDGFB|SERPINE2|PLAT|PLAU|PRKG1|PROC|PROS1|THBD|TSPAN8|WFDC1|UBASH3B|PHLDB2|TMPRSS6
GO:0007062	8.89158e-08	1	40	126	sister chromatid cohesion	BP	1.28745e-05	332|699|701|991|1058|1062|1063|1663|2237|2491|3619|3835|4085|5347|9212|9700|9735|10403|11004|11130|27127|54821|54908|55143|57082|57405|64105|64946|79019|79075|79682|81930|83540|84072|91687|113130|147841|151246|151648|220134	BIRC5|BUB1|BUB1B|CDC20|CENPA|CENPE|CENPF|DDX11|FEN1|CENPI|INCENP|KIF22|MAD2L1|PLK1|AURKB|ESPL1|KNTC1|NDC80|KIF2C|ZWINT|SMC1B|ERCC6L|SPDL1|CDCA8|KNL1|SPC25|CENPK|CENPH|CENPM|DSCC1|CENPU|KIF18A|NUF2|HORMAD1|CENPL|CDCA5|SPC24|SGO2|SGO1|SKA1
GO:0019220	9.32336e-08	1	284	1619	regulation of phosphate metabolic process	BP	1.33747e-05	94|101|104|134|153|154|177|183|186|246|259|284|341|408|467|554|634|641|650|656|659|683|728|857|858|890|891|894|898|948|978|983|990|993|995|1000|1029|1030|1033|1062|1163|1326|1440|1490|1601|1634|1636|1839|1843|1846|1850|1852|1894|1906|1910|1917|1946|1950|1951|2013|2022|2023|2069|2146|2167|2192|2203|2243|2244|2247|2263|2264|2268|2305|2357|2549|2621|2662|2690|2819|2852|2861|2977|3071|3084|3486|3491|…	ACVRL1|ADAM8|ADARB1|ADORA1|ADRB1|ADRB2|AGER|AGT|AGTR2|ALOX15|AMBP|ANGPT1|APOC1|ARRB1|ATF3|AVPR2|CEACAM1|BLM|BMP2|BMP8B|BMPR2|BST1|C5AR1|CAV1|CAV2|CCNA2|CCNB1|CCND2|CCNE1|CD36|CDA|CDK1|CDC6|CDC25A|CDC25C|CDH2|CDKN2A|CDKN2B|CDKN3|CENPE|CKS1B|MAP3K8|CSF3|CTGF|DAB2|DCN|ACE|HBEGF|DUSP1|DUSP4|DUSP8|DUSP9|ECT2|EDN1|EDNRB|EEF1A2|EFNA5|EGF|CELSR3|EMP2|ENG|ENO1|EREG|EZH2|FABP4|FBLN1|FBP1|FGA|FGB|FGF2|FGFR2…
GO:0051174	9.41431e-08	1	286	1632	regulation of phosphorus metabolic process	BP	1.33813e-05	94|101|104|134|153|154|177|183|186|246|259|284|341|408|467|554|634|641|650|656|659|683|728|857|858|890|891|894|898|948|978|983|990|993|995|1000|1029|1030|1033|1062|1163|1326|1440|1490|1601|1634|1636|1839|1843|1846|1850|1852|1894|1906|1910|1917|1946|1950|1951|2013|2022|2023|2069|2146|2167|2192|2203|2243|2244|2247|2263|2264|2268|2305|2357|2549|2621|2662|2690|2819|2852|2861|2977|3071|3084|3486|3491|…	ACVRL1|ADAM8|ADARB1|ADORA1|ADRB1|ADRB2|AGER|AGT|AGTR2|ALOX15|AMBP|ANGPT1|APOC1|ARRB1|ATF3|AVPR2|CEACAM1|BLM|BMP2|BMP8B|BMPR2|BST1|C5AR1|CAV1|CAV2|CCNA2|CCNB1|CCND2|CCNE1|CD36|CDA|CDK1|CDC6|CDC25A|CDC25C|CDH2|CDKN2A|CDKN2B|CDKN3|CENPE|CKS1B|MAP3K8|CSF3|CTGF|DAB2|DCN|ACE|HBEGF|DUSP1|DUSP4|DUSP8|DUSP9|ECT2|EDN1|EDNRB|EEF1A2|EFNA5|EGF|CELSR3|EMP2|ENG|ENO1|EREG|EZH2|FABP4|FBLN1|FBP1|FGA|FGB|FGF2|FGFR2…
GO:0032102	1.19011e-07	1	64	254	negative regulation of response to external stimulus	BP	1.67622e-05	134|177|634|710|947|1361|1524|1906|2160|2161|2191|2243|2244|2247|2294|2697|2852|3559|4907|5155|5270|5327|5328|5468|5592|5624|5627|5734|5740|5800|6092|6288|6347|6531|6693|6696|7010|7056|7103|7128|7349|7473|9021|9037|9314|9353|10203|10371|10563|11202|25959|26585|27293|50943|53833|55872|58189|84959|89780|90102|116379|164656|338557|388581	ADORA1|AGER|CEACAM1|SERPING1|CD34|CPB2|CX3CR1|EDN1|F11|F12|FAP|FGA|FGB|FGF2|FOXF1|GJA1|GPER1|IL2RA|NT5E|PDGFB|SERPINE2|PLAT|PLAU|PPARG|PRKG1|PROC|PROS1|PTGER4|PTGIS|PTPRO|ROBO2|SAA1|CCL2|SLC6A3|SPN|SPP1|TEK|THBD|TSPAN8|TNFAIP3|UCN|WNT3|SOCS3|SEMA5A|KLF4|SLIT2|CALCRL|SEMA3A|CXCL13|KLK8|KANK2|GREM1|SMPDL3B|FOXP3|IL20RB|PBK|WFDC1|UBASH3B|WNT3A|PHLDB2|IL22RA2|TMPRSS6|FFAR4|C1QTNF12
GO:0002673	1.29107e-07	1	27	71	regulation of acute inflammatory response	BP	1.78976e-05	2|101|134|629|695|710|725|728|729|730|732|733|1268|1910|2161|2207|3553|3569|5199|5468|5627|6693|7784|8600|8792|53833|55061	A2M|ADAM8|ADORA1|CFB|BTK|SERPING1|C4BPB|C5AR1|C6|C7|C8B|C8G|CNR1|EDNRB|F12|FCER1G|IL1B|IL6|CFP|PPARG|PROS1|SPN|ZP3|TNFSF11|TNFRSF11A|IL20RB|SUSD4
GO:0031497	1.29383e-07	1	44	161	chromatin assembly	BP	1.78976e-05	1029|1058|2491|3005|3006|3007|3008|3014|3017|3070|3159|4171|6662|8091|8208|8294|8339|8341|8343|8344|8345|8347|8348|8349|8351|8353|8357|8362|8365|8367|11339|54069|55355|55723|57082|64105|64946|79019|79682|79711|85236|91687|387103|440689	CDKN2A|CENPA|CENPI|H1F0|HIST1H1C|HIST1H1D|HIST1H1E|H2AFX|HIST1H2BD|HELLS|HMGA1|MCM2|SOX9|HMGA2|CHAF1B|HIST1H4I|HIST1H2BG|HIST1H2BN|HIST1H2BF|HIST1H2BE|HIST1H2BH|HIST1H2BC|HIST1H2BO|HIST2H2BE|HIST1H3D|HIST1H3E|HIST1H3H|HIST1H4K|HIST1H4H|HIST1H4E|OIP5|MIS18A|HJURP|ASF1B|KNL1|CENPK|CENPH|CENPM|CENPU|IPO4|HIST1H2BK|CENPL|CENPW|HIST2H2BF
GO:0071310	1.5648e-07	1	375	2238	cellular response to organic substance	BP	2.14544e-05	26|94|177|181|183|185|186|190|246|284|339|358|361|366|408|440|467|477|478|554|608|610|634|641|650|656|659|672|687|695|790|845|847|857|858|860|890|891|898|948|968|970|990|1003|1012|1030|1109|1237|1238|1244|1271|1277|1278|1281|1290|1361|1373|1440|1490|1511|1524|1536|1591|1594|1601|1634|1646|1663|1749|1789|1841|1843|1893|1906|1907|1910|1946|1958|1959|1960|1978|2022|2069|2146|2167|2207|2244|2247|2263…	AOC1|ACVRL1|AGER|AGRP|AGT|AGTR1|AGTR2|NR0B1|ALOX15|ANGPT1|APOBEC1|AQP1|AQP4|AQP9|ARRB1|ASNS|ATF3|ATP1A2|ATP1A3|AVPR2|TNFRSF17|HCN2|CEACAM1|BLM|BMP2|BMP8B|BMPR2|BRCA1|KLF9|BTK|CAD|CASQ2|CAT|CAV1|CAV2|RUNX2|CCNA2|CCNB1|CCNE1|CD36|CD68|CD70|CDC6|CDH5|CDH13|CDKN2B|AKR1C4|CCR8|ACKR2|ABCC2|CNTFR|COL1A1|COL1A2|COL3A1|COL5A2|CPB2|CPS1|CSF3|CTGF|CTSG|CX3CR1|CYBB|CYP24A1|CYP27B1|DAB2|DCN|AKR1C2|DDX11|DLX5|…
GO:0007166	1.6405e-07	1	445	2703	cell surface receptor signaling pathway	BP	2.22949e-05	94|134|154|177|183|186|284|467|478|575|576|607|608|627|634|650|656|659|660|667|672|683|695|728|784|857|858|860|898|948|970|976|978|1000|1001|1003|1012|1015|1030|1138|1237|1238|1271|1277|1278|1281|1285|1440|1490|1524|1536|1601|1634|1749|1839|1893|1906|1907|1910|1943|1944|1945|1946|1950|1951|1958|1978|2013|2015|2022|2048|2069|2175|2177|2202|2206|2207|2214|2219|2243|2244|2247|2263|2264|2268|2277|229…	ACVRL1|ADORA1|ADRB2|AGER|AGT|AGTR2|ANGPT1|ATF3|ATP1A3|ADGRB1|ADGRB2|BCL9|TNFRSF17|BDNF|CEACAM1|BMP2|BMP8B|BMPR2|BMX|DST|BRCA1|BST1|BTK|C5AR1|CACNB3|CAV1|CAV2|RUNX2|CCNE1|CD36|CD70|ADGRE5|CDA|CDH2|CDH3|CDH5|CDH13|CDH17|CDKN2B|CHRNA5|CCR8|ACKR2|CNTFR|COL1A1|COL1A2|COL3A1|COL4A3|CSF3|CTGF|CX3CR1|CYBB|DAB2|DCN|DLX5|HBEGF|ECM1|EDN1|EDN2|EDNRB|EFNA2|EFNA3|EFNA4|EFNA5|EGF|CELSR3|EGR1|EIF4EBP1|EMP2|ADGRE…
GO:0071840	1.72726e-07	1	935	6200	cellular component organization or biogenesis	BP	2.32699e-05	2|24|32|33|41|43|94|101|104|154|177|183|185|186|226|241|246|284|322|332|339|341|358|395|408|481|554|575|576|607|627|634|638|641|659|664|667|672|676|683|699|701|705|725|745|784|845|847|857|858|890|891|898|899|947|948|978|983|990|991|993|995|1000|1001|1003|1012|1013|1015|1029|1047|1058|1062|1063|1073|1104|1111|1122|1264|1268|1277|1278|1281|1285|1289|1290|1293|1294|1298|1299|1300|1301|1305|1308|1311…	A2M|ABCA4|ACACB|ACADL|ASIC1|ACHE|ACVRL1|ADAM8|ADARB1|ADRB2|AGER|AGT|AGTR1|AGTR2|ALDOA|ALOX5AP|ALOX15|ANGPT1|APBB1|BIRC5|APOBEC1|APOC1|AQP1|ARHGAP6|ARRB1|ATP1B1|AVPR2|ADGRB1|ADGRB2|BCL9|BDNF|CEACAM1|BIK|BLM|BMPR2|BNIP3|DST|BRCA1|BRDT|BST1|BUB1|BUB1B|BYSL|C4BPB|MYRF|CACNB3|CASQ2|CAT|CAV1|CAV2|CCNA2|CCNB1|CCNE1|CCNF|CD34|CD36|CDA|CDK1|CDC6|CDC20|CDC25A|CDC25C|CDH2|CDH3|CDH5|CDH13|CDH15|CDH17|CDKN2A|…
GO:0010466	1.74661e-07	1	60	244	negative regulation of peptidase activity	BP	2.33277e-05	2|183|259|332|358|408|710|1285|1293|1294|1469|1470|1472|1473|1893|2621|2719|2821|3569|3730|4102|4318|5104|5267|5268|5270|5627|6318|6590|6622|6690|6691|6694|6695|7076|7078|7429|7980|8434|9232|9314|9806|10406|27074|27151|27290|27344|51050|51232|58189|58484|80760|89766|114769|128488|140686|153218|221476|280664|653145	A2M|AGT|AMBP|BIRC5|AQP1|ARRB1|SERPING1|COL4A3|COL6A3|COL7A1|CST1|CST2|CST4|CST5|ECM1|GAS6|GPC3|GPI|IL6|ANOS1|MAGEA3|MMP9|SERPINA5|SERPINA4|SERPINB5|SERPINE2|PROS1|SERPINB4|SLPI|SNCA|SPINK1|SPINK2|SPP2|SPOCK1|TIMP1|TIMP3|VIL1|TFPI2|RECK|PTTG1|KLF4|SPOCK2|WFDC2|LAMP3|CPAMD8|SPINK4|PCSK1N|PI15|CRIM1|WFDC1|NLRC4|ITIH5|UMODL1|CARD16|WFDC12|WFDC3|SPINK13|PI16|WFDC10B|ANXA8
GO:0050790	1.79329e-07	1	396	2390	regulation of catalytic activity	BP	2.37465e-05	2|32|101|104|134|153|154|177|183|185|186|216|241|259|284|306|332|339|341|358|395|408|481|482|554|634|641|650|701|710|728|857|858|890|891|894|898|983|990|991|993|995|1001|1029|1030|1033|1062|1104|1122|1163|1268|1285|1293|1294|1326|1469|1470|1472|1473|1490|1594|1634|1636|1663|1728|1736|1795|1827|1839|1843|1846|1850|1852|1893|1894|1901|1906|1907|1910|1917|1946|1950|2013|2069|2146|2167|2192|2247|2263…	A2M|ACACB|ADAM8|ADARB1|ADORA1|ADRB1|ADRB2|AGER|AGT|AGTR1|AGTR2|ALDH1A1|ALOX5AP|AMBP|ANGPT1|ANXA3|BIRC5|APOBEC1|APOC1|AQP1|ARHGAP6|ARRB1|ATP1B1|ATP1B2|AVPR2|CEACAM1|BLM|BMP2|BUB1B|SERPING1|C5AR1|CAV1|CAV2|CCNA2|CCNB1|CCND2|CCNE1|CDK1|CDC6|CDC20|CDC25A|CDC25C|CDH3|CDKN2A|CDKN2B|CDKN3|CENPE|RCC1|CHML|CKS1B|CNR1|COL4A3|COL6A3|COL7A1|MAP3K8|CST1|CST2|CST4|CST5|CTGF|CYP27B1|DCN|ACE|DDX11|NQO1|DKC1|DOCK…
GO:0010033	1.89257e-07	1	463	2849	response to organic substance	BP	2.48488e-05	21|26|32|94|177|181|183|185|186|190|218|246|284|306|339|358|361|366|408|440|467|477|478|554|590|608|610|634|641|650|656|659|672|687|695|728|761|768|790|845|847|857|858|860|890|891|898|948|968|970|983|990|1003|1012|1030|1036|1109|1138|1237|1238|1244|1261|1268|1271|1277|1278|1281|1290|1361|1364|1365|1373|1410|1440|1490|1511|1515|1524|1536|1591|1594|1601|1634|1646|1663|1728|1749|1789|1829|1841|1843|…	ABCA3|AOC1|ACACB|ACVRL1|AGER|AGRP|AGT|AGTR1|AGTR2|NR0B1|ALDH3A1|ALOX15|ANGPT1|ANXA3|APOBEC1|AQP1|AQP4|AQP9|ARRB1|ASNS|ATF3|ATP1A2|ATP1A3|AVPR2|BCHE|TNFRSF17|HCN2|CEACAM1|BLM|BMP2|BMP8B|BMPR2|BRCA1|KLF9|BTK|C5AR1|CA3|CA9|CAD|CASQ2|CAT|CAV1|CAV2|RUNX2|CCNA2|CCNB1|CCNE1|CD36|CD68|CD70|CDK1|CDC6|CDH5|CDH13|CDKN2B|CDO1|AKR1C4|CHRNA5|CCR8|ACKR2|ABCC2|CNGA3|CNR1|CNTFR|COL1A1|COL1A2|COL3A1|COL5A2|CPB2|CL…
GO:0030593	2.0212e-07	1	29	88	neutrophil chemotaxis	BP	2.63147e-05	683|728|1906|1907|2207|2920|2921|3071|3553|3579|3929|5196|5319|5473|6283|6288|6347|6354|6358|6364|6368|6369|7060|9353|23604|51561|57580|83700|120425	BST1|C5AR1|EDN1|EDN2|FCER1G|CXCL2|CXCL3|NCKAP1L|IL1B|CXCR2|LBP|PF4|PLA2G1B|PPBP|S100A12|SAA1|CCL2|CCL7|CCL14|CCL20|CCL23|CCL24|THBS4|SLIT2|DAPK2|IL23A|PREX1|JAM3|JAML
GO:0006334	2.095e-07	1	40	144	nucleosome assembly	BP	2.70482e-05	1058|2491|3005|3006|3007|3008|3014|3017|4171|6662|8208|8294|8339|8341|8343|8344|8345|8347|8348|8349|8351|8353|8357|8362|8365|8367|11339|54069|55355|55723|57082|64105|64946|79019|79682|79711|85236|91687|387103|440689	CENPA|CENPI|H1F0|HIST1H1C|HIST1H1D|HIST1H1E|H2AFX|HIST1H2BD|MCM2|SOX9|CHAF1B|HIST1H4I|HIST1H2BG|HIST1H2BN|HIST1H2BF|HIST1H2BE|HIST1H2BH|HIST1H2BC|HIST1H2BO|HIST2H2BE|HIST1H3D|HIST1H3E|HIST1H3H|HIST1H4K|HIST1H4H|HIST1H4E|OIP5|MIS18A|HJURP|ASF1B|KNL1|CENPK|CENPH|CENPM|CENPU|IPO4|HIST1H2BK|CENPL|CENPW|HIST2H2BF
GO:1903035	2.187e-07	1	28	75	negative regulation of response to wounding	BP	2.78427e-05	177|634|710|947|1361|1906|2160|2161|2191|2243|2244|2247|2697|5155|5270|5327|5328|5592|5624|5627|6696|7056|7103|11202|58189|84959|90102|164656	AGER|CEACAM1|SERPING1|CD34|CPB2|EDN1|F11|F12|FAP|FGA|FGB|FGF2|GJA1|PDGFB|SERPINE2|PLAT|PLAU|PRKG1|PROC|PROS1|SPP1|THBD|TSPAN8|KLK8|WFDC1|UBASH3B|PHLDB2|TMPRSS6
GO:0060326	2.19248e-07	1	61	250	cell chemotaxis	BP	2.78427e-05	101|185|683|728|1839|1901|1906|1907|1910|1960|2207|2247|2277|2357|2358|2621|2920|2921|3071|3164|3219|3553|3569|3577|3579|3929|5155|5196|5228|5319|5365|5473|5588|5800|6283|6288|6289|6291|6347|6354|6358|6364|6368|6369|6387|6441|7060|8600|8792|9037|9353|9547|9732|10563|23604|26585|27237|51561|57580|83700|120425	ADAM8|AGTR1|BST1|C5AR1|HBEGF|S1PR1|EDN1|EDN2|EDNRB|EGR3|FCER1G|FGF2|VEGFD|FPR1|FPR2|GAS6|CXCL2|CXCL3|NCKAP1L|NR4A1|HOXB9|IL1B|IL6|CXCR1|CXCR2|LBP|PDGFB|PF4|PGF|PLA2G1B|PLXNB3|PPBP|PRKCQ|PTPRO|S100A12|SAA1|SAA2|SAA4|CCL2|CCL7|CCL14|CCL20|CCL23|CCL24|CXCL12|SFTPD|THBS4|TNFSF11|TNFRSF11A|SEMA5A|SLIT2|CXCL14|DOCK4|CXCL13|DAPK2|GREM1|ARHGEF16|IL23A|PREX1|JAM3|JAML
GO:0048584	2.81663e-07	1	350	2080	positive regulation of response to stimulus	BP	3.53513e-05	2|94|101|134|153|154|177|183|185|186|246|284|322|395|408|467|627|629|634|638|650|656|659|664|672|695|710|712|713|714|725|728|729|730|732|733|784|847|857|858|948|983|1000|1001|1012|1029|1030|1268|1277|1281|1326|1361|1440|1490|1511|1594|1601|1634|1646|1663|1675|1690|1749|1839|1852|1893|1894|1901|1906|1907|1950|2013|2022|2069|2146|2159|2161|2167|2207|2214|2219|2243|2244|2247|2263|2264|2268|2277|2305…	A2M|ACVRL1|ADAM8|ADORA1|ADRB1|ADRB2|AGER|AGT|AGTR1|AGTR2|ALOX15|ANGPT1|APBB1|ARHGAP6|ARRB1|ATF3|BDNF|CFB|CEACAM1|BIK|BMP2|BMP8B|BMPR2|BNIP3|BRCA1|BTK|SERPING1|C1QA|C1QB|C1QC|C4BPB|C5AR1|C6|C7|C8B|C8G|CACNB3|CAT|CAV1|CAV2|CD36|CDK1|CDH2|CDH3|CDH13|CDKN2A|CDKN2B|CNR1|COL1A1|COL3A1|MAP3K8|CPB2|CSF3|CTGF|CTSG|CYP27B1|DAB2|DCN|AKR1C2|DDX11|CFD|COCH|DLX5|HBEGF|DUSP9|ECM1|ECT2|S1PR1|EDN1|EDN2|EGF|EMP2|E…
GO:0032103	2.83484e-07	1	63	261	positive regulation of response to external stimulus	BP	3.53513e-05	101|177|183|185|659|695|728|1012|1268|1361|1594|1901|1906|1907|2161|2167|2207|2247|2277|2621|2920|2921|3071|3329|3553|3569|3673|3929|3949|4023|4282|5138|5155|5196|5228|5320|5473|5734|6283|6347|6354|6369|6387|7056|7060|7099|7292|7784|8600|8792|9037|9048|9173|9353|9450|9547|9647|10563|23328|23604|51561|89870|90865	ADAM8|AGER|AGT|AGTR1|BMPR2|BTK|C5AR1|CDH13|CNR1|CPB2|CYP27B1|S1PR1|EDN1|EDN2|F12|FABP4|FCER1G|FGF2|VEGFD|GAS6|CXCL2|CXCL3|NCKAP1L|HSPD1|IL1B|IL6|ITGA2|LBP|LDLR|LPL|MIF|PDE2A|PDGFB|PF4|PGF|PLA2G2A|PPBP|PTGER4|S100A12|CCL2|CCL7|CCL24|CXCL12|THBD|THBS4|TLR4|TNFSF4|ZP3|TNFSF11|TNFRSF11A|SEMA5A|ARTN|IL1RL1|SLIT2|LY86|CXCL14|PPM1F|CXCL13|SASH1|DAPK2|IL23A|TRIM15|IL33
GO:0045595	2.8522e-07	1	267	1512	regulation of cell differentiation	BP	3.53513e-05	94|101|177|183|185|190|322|627|634|650|659|695|714|857|860|947|948|983|991|1000|1003|1013|1048|1268|1277|1281|1289|1290|1382|1440|1490|1524|1594|1601|1627|1789|1808|1894|1906|1910|1946|1960|2013|2022|2048|2069|2146|2175|2177|2192|2202|2243|2244|2247|2263|2294|2353|2539|2621|2624|2627|2662|2852|3071|3084|3142|3169|3202|3299|3400|3486|3491|3553|3559|3569|3575|3623|3665|3706|3727|3984|4017|4023|4211…	ACVRL1|ADAM8|AGER|AGT|AGTR1|NR0B1|APBB1|BDNF|CEACAM1|BMP2|BMPR2|BTK|C1QC|CAV1|RUNX2|CD34|CD36|CDK1|CDC20|CDH2|CDH5|CDH15|CEACAM5|CNR1|COL1A1|COL3A1|COL5A1|COL5A2|CRABP2|CSF3|CTGF|CX3CR1|CYP27B1|DAB2|DBN1|DNMT3B|DPYSL2|ECT2|EDN1|EDNRB|EFNA5|EGR3|EMP2|ENG|EPHB2|EREG|EZH2|FANCA|FANCD2|FBLN1|EFEMP1|FGA|FGB|FGF2|FGFR2|FOXF1|FOS|G6PD|GAS6|GATA2|GATA6|GDF10|GPER1|NCKAP1L|NRG1|HLX|FOXA1|HOXA5|HSF4|ID4|IG…
GO:0051272	3.13645e-07	1	92	420	positive regulation of cellular component movement	BP	3.85659e-05	101|183|284|306|650|659|728|1012|1277|1601|1839|1901|1906|1907|2159|2247|2268|2277|2294|2621|2852|2920|2921|3071|3373|3491|3569|3673|3929|4072|4318|4638|4680|4921|5031|5058|5063|5155|5168|5196|5228|5295|5328|5473|5581|5979|6347|6354|6364|6369|6387|6403|6662|7010|7048|7060|7070|7291|7429|7784|8613|8784|9037|9547|9585|9647|9732|9806|10371|10563|10630|10631|23328|23604|26012|27286|50507|51512|51561|…	ADAM8|AGT|ANGPT1|ANXA3|BMP2|BMPR2|C5AR1|CDH13|COL1A1|DAB2|HBEGF|S1PR1|EDN1|EDN2|F10|FGF2|FGR|VEGFD|FOXF1|GAS6|GPER1|CXCL2|CXCL3|NCKAP1L|HYAL1|CYR61|IL6|ITGA2|LBP|EPCAM|MMP9|MYLK|CEACAM6|DDR2|P2RY6|PAK1|PAK3|PDGFB|ENPP2|PF4|PGF|PIK3R1|PLAU|PPBP|PRKCE|RET|CCL2|CCL7|CCL20|CCL24|CXCL12|SELP|SOX9|TEK|TGFBR2|THBS4|THY1|TWIST1|VIL1|ZP3|PLPP3|TNFRSF18|SEMA5A|CXCL14|KIF20B|PPM1F|DOCK4|SPOCK2|SEMA3A|CXCL13…
GO:0040017	3.27185e-07	1	95	438	positive regulation of locomotion	BP	3.93894e-05	101|177|183|284|306|650|659|728|858|1012|1277|1601|1839|1901|1906|1907|2159|2247|2268|2277|2294|2621|2852|2920|2921|3071|3373|3491|3569|3673|3929|4072|4318|4638|4680|4921|5031|5058|5063|5091|5155|5168|5196|5228|5295|5328|5473|5581|5979|6347|6354|6364|6369|6387|6403|6662|7010|7048|7060|7070|7291|7429|7784|8613|8784|9037|9048|9353|9547|9585|9647|9732|9806|10371|10563|10631|23328|23604|26012|27286|5…	ADAM8|AGER|AGT|ANGPT1|ANXA3|BMP2|BMPR2|C5AR1|CAV2|CDH13|COL1A1|DAB2|HBEGF|S1PR1|EDN1|EDN2|F10|FGF2|FGR|VEGFD|FOXF1|GAS6|GPER1|CXCL2|CXCL3|NCKAP1L|HYAL1|CYR61|IL6|ITGA2|LBP|EPCAM|MMP9|MYLK|CEACAM6|DDR2|P2RY6|PAK1|PAK3|PC|PDGFB|ENPP2|PF4|PGF|PIK3R1|PLAU|PPBP|PRKCE|RET|CCL2|CCL7|CCL20|CCL24|CXCL12|SELP|SOX9|TEK|TGFBR2|THBS4|THY1|TWIST1|VIL1|ZP3|PLPP3|TNFRSF18|SEMA5A|ARTN|SLIT2|CXCL14|KIF20B|PPM1F|DO…
GO:0030195	3.2797e-07	1	21	48	negative regulation of blood coagulation	BP	3.93894e-05	634|710|947|1361|1906|2160|2161|2191|2243|2244|5155|5270|5327|5328|5592|5624|5627|7056|7103|84959|164656	CEACAM1|SERPING1|CD34|CPB2|EDN1|F11|F12|FAP|FGA|FGB|PDGFB|SERPINE2|PLAT|PLAU|PRKG1|PROC|PROS1|THBD|TSPAN8|UBASH3B|TMPRSS6
GO:1900047	3.2797e-07	1	21	48	negative regulation of hemostasis	BP	3.93894e-05	634|710|947|1361|1906|2160|2161|2191|2243|2244|5155|5270|5327|5328|5592|5624|5627|7056|7103|84959|164656	CEACAM1|SERPING1|CD34|CPB2|EDN1|F11|F12|FAP|FGA|FGB|PDGFB|SERPINE2|PLAT|PLAU|PRKG1|PROC|PROS1|THBD|TSPAN8|UBASH3B|TMPRSS6
GO:1903034	3.51519e-07	1	44	151	regulation of response to wounding	BP	4.18929e-05	177|634|710|857|947|948|1361|1839|1906|2160|2161|2191|2207|2243|2244|2247|2697|4638|5155|5270|5327|5328|5581|5588|5592|5624|5627|6347|6403|6696|7048|7056|7099|7103|7128|7429|8613|9314|11202|58189|84959|90102|164656|286133	AGER|CEACAM1|SERPING1|CAV1|CD34|CD36|CPB2|HBEGF|EDN1|F11|F12|FAP|FCER1G|FGA|FGB|FGF2|GJA1|MYLK|PDGFB|SERPINE2|PLAT|PLAU|PRKCE|PRKCQ|PRKG1|PROC|PROS1|CCL2|SELP|SPP1|TGFBR2|THBD|TLR4|TSPAN8|TNFAIP3|VIL1|PLPP3|KLF4|KLK8|WFDC1|UBASH3B|PHLDB2|TMPRSS6|SCARA5
GO:2000147	3.73207e-07	1	90	410	positive regulation of cell motility	BP	4.41381e-05	101|183|284|306|650|659|728|1012|1277|1601|1839|1901|1906|1907|2159|2247|2268|2277|2294|2621|2852|2920|2921|3071|3373|3491|3569|3673|3929|4072|4318|4638|4680|4921|5031|5058|5063|5155|5168|5196|5228|5295|5328|5473|5581|5979|6347|6354|6364|6369|6387|6403|6662|7010|7048|7060|7070|7291|7429|7784|8613|8784|9037|9547|9585|9647|9732|9806|10371|10563|10631|23328|23604|26012|27286|50507|51512|51561|56729|…	ADAM8|AGT|ANGPT1|ANXA3|BMP2|BMPR2|C5AR1|CDH13|COL1A1|DAB2|HBEGF|S1PR1|EDN1|EDN2|F10|FGF2|FGR|VEGFD|FOXF1|GAS6|GPER1|CXCL2|CXCL3|NCKAP1L|HYAL1|CYR61|IL6|ITGA2|LBP|EPCAM|MMP9|MYLK|CEACAM6|DDR2|P2RY6|PAK1|PAK3|PDGFB|ENPP2|PF4|PGF|PIK3R1|PLAU|PPBP|PRKCE|RET|CCL2|CCL7|CCL20|CCL24|CXCL12|SELP|SOX9|TEK|TGFBR2|THBS4|THY1|TWIST1|VIL1|ZP3|PLPP3|TNFRSF18|SEMA5A|CXCL14|KIF20B|PPM1F|DOCK4|SPOCK2|SEMA3A|CXCL13…
GO:0033993	3.91639e-07	1	166	874	response to lipid	BP	4.59672e-05	21|186|190|218|306|358|477|478|590|672|687|728|768|790|847|857|890|891|898|948|1036|1244|1261|1268|1277|1364|1373|1410|1440|1490|1511|1515|1524|1536|1591|1594|1601|1634|1646|1728|1789|1829|1843|1906|1910|1946|1978|2022|2146|2274|2353|2354|2624|2697|2706|2707|2821|2852|2920|2921|3055|3164|3169|3172|3174|3329|3371|3553|3569|3651|3654|3673|3727|3929|3934|3949|4016|4129|4192|4282|4360|4488|5031|5058|…	ABCA3|AGTR2|NR0B1|ALDH3A1|ANXA3|AQP1|ATP1A2|ATP1A3|BCHE|BRCA1|KLF9|C5AR1|CA9|CAD|CAT|CAV1|CCNA2|CCNB1|CCNE1|CD36|CDO1|ABCC2|CNGA3|CNR1|COL1A1|CLDN4|CPS1|CRYAB|CSF3|CTGF|CTSG|CTSV|CX3CR1|CYBB|CYP24A1|CYP27B1|DAB2|DCN|AKR1C2|NQO1|DNMT3B|DSG2|DUSP1|EDN1|EDNRB|EFNA5|EIF4EBP1|ENG|EZH2|FHL2|FOS|FOSB|GATA2|GJA1|GJB2|GJB3|GPI|GPER1|CXCL2|CXCL3|HCK|NR4A1|FOXA1|HNF4A|HNF4G|HSPD1|TNC|IL1B|IL6|PDX1|IRAK1|ITG…
GO:1990266	4.57392e-07	1	30	95	neutrophil migration	BP	5.3281e-05	101|683|728|1906|1907|2207|2920|2921|3071|3553|3579|3929|5196|5319|5473|6283|6288|6347|6354|6358|6364|6368|6369|7060|9353|23604|51561|57580|83700|120425	ADAM8|BST1|C5AR1|EDN1|EDN2|FCER1G|CXCL2|CXCL3|NCKAP1L|IL1B|CXCR2|LBP|PF4|PLA2G1B|PPBP|S100A12|SAA1|CCL2|CCL7|CCL14|CCL20|CCL23|CCL24|THBS4|SLIT2|DAPK2|IL23A|PREX1|JAM3|JAML
GO:0030335	5.18184e-07	1	87	395	positive regulation of cell migration	BP	5.99121e-05	101|183|284|306|650|659|728|1012|1277|1601|1839|1901|1906|1907|2159|2247|2268|2277|2294|2621|2852|2920|2921|3071|3373|3491|3569|3673|3929|4318|4638|4680|4921|5031|5058|5063|5155|5168|5196|5228|5295|5328|5473|5581|5979|6347|6354|6364|6369|6387|6403|6662|7010|7048|7060|7070|7429|7784|8613|8784|9037|9547|9585|9647|9732|10371|10563|10631|23328|23604|26012|27286|50507|51512|51561|56729|57111|57214|575…	ADAM8|AGT|ANGPT1|ANXA3|BMP2|BMPR2|C5AR1|CDH13|COL1A1|DAB2|HBEGF|S1PR1|EDN1|EDN2|F10|FGF2|FGR|VEGFD|FOXF1|GAS6|GPER1|CXCL2|CXCL3|NCKAP1L|HYAL1|CYR61|IL6|ITGA2|LBP|MMP9|MYLK|CEACAM6|DDR2|P2RY6|PAK1|PAK3|PDGFB|ENPP2|PF4|PGF|PIK3R1|PLAU|PPBP|PRKCE|RET|CCL2|CCL7|CCL20|CCL24|CXCL12|SELP|SOX9|TEK|TGFBR2|THBS4|THY1|VIL1|ZP3|PLPP3|TNFRSF18|SEMA5A|CXCL14|KIF20B|PPM1F|DOCK4|SEMA3A|CXCL13|POSTN|SASH1|DAPK2|N…
GO:0051983	5.50761e-07	1	29	83	regulation of chromosome segregation	BP	6.30295e-05	699|701|891|990|1062|1063|1663|1843|1894|2237|4085|4288|4751|5347|7272|9212|9700|9787|10403|10460|10615|11004|11065|29127|57520|81620|84072|113130|116028	BUB1|BUB1B|CCNB1|CDC6|CENPE|CENPF|DDX11|DUSP1|ECT2|FEN1|MAD2L1|MKI67|NEK2|PLK1|TTK|AURKB|ESPL1|DLGAP5|NDC80|TACC3|SPAG5|KIF2C|UBE2C|RACGAP1|HECW2|CDT1|HORMAD1|CDCA5|RMI2
GO:0032989	5.53283e-07	1	186	991	cellular component morphogenesis	BP	6.30295e-05	101|104|226|322|575|627|659|845|1073|1365|1382|1690|1749|1808|1833|1894|1906|1943|1946|1951|1959|2048|2115|2118|2192|2243|2244|2263|2268|2549|2674|2676|2697|2823|3055|3084|3110|3569|3575|3706|3730|3856|3984|3988|4241|4608|4628|4629|4647|4744|4855|4884|4915|4969|4974|5058|5063|5168|5295|5365|5454|5588|5789|5800|5818|5881|5979|5990|6092|6347|6354|6369|6383|6387|6446|6456|6586|6696|6710|6711|6712|67…	ADAM8|ADARB1|ALDOA|APBB1|ADGRB1|BDNF|BMPR2|CASQ2|CFL2|CLDN3|CRABP2|COCH|DLX5|DPYSL2|EPYC|ECT2|EDN1|EFNA2|EFNA5|CELSR3|EGR2|EPHB2|ETV1|ETV4|FBLN1|FGA|FGB|FGFR2|FGR|GAB1|GFRA1|GFRA3|GJA1|GPM6A|HCK|NRG1|MNX1|IL6|IL7R|ITPKA|ANOS1|KRT8|LIMK1|LIPA|MELTF|MYBPH|MYH10|MYH11|MYO7A|NEFH|NOTCH4|NPTX1|NTRK2|OGN|OMG|PAK1|PAK3|ENPP2|PIK3R1|PLXNB3|POU3F2|PRKCQ|PTPRD|PTPRO|NECTIN1|RAC3|RET|RFX2|ROBO2|CCL2|CCL7|CC…
GO:0051246	6.03948e-07	1	414	2531	regulation of protein metabolic process	BP	6.8299e-05	2|94|101|104|134|154|177|183|185|186|246|259|284|322|332|358|408|467|554|629|634|641|650|656|659|672|683|701|710|725|728|729|730|732|733|857|858|890|891|894|898|948|983|990|991|993|995|1000|1029|1030|1033|1062|1111|1163|1285|1293|1294|1326|1359|1361|1410|1440|1469|1470|1472|1473|1490|1511|1536|1601|1634|1636|1734|1789|1839|1843|1846|1850|1852|1893|1894|1906|1910|1917|1946|1950|1951|1958|1978|2013…	A2M|ACVRL1|ADAM8|ADARB1|ADORA1|ADRB2|AGER|AGT|AGTR1|AGTR2|ALOX15|AMBP|ANGPT1|APBB1|BIRC5|AQP1|ARRB1|ATF3|AVPR2|CFB|CEACAM1|BLM|BMP2|BMP8B|BMPR2|BRCA1|BST1|BUB1B|SERPING1|C4BPB|C5AR1|C6|C7|C8B|C8G|CAV1|CAV2|CCNA2|CCNB1|CCND2|CCNE1|CD36|CDK1|CDC6|CDC20|CDC25A|CDC25C|CDH2|CDKN2A|CDKN2B|CDKN3|CENPE|CHEK1|CKS1B|COL4A3|COL6A3|COL7A1|MAP3K8|CPA3|CPB2|CRYAB|CSF3|CST1|CST2|CST4|CST5|CTGF|CTSG|CYBB|DAB2|DC…
GO:0040008	6.14783e-07	1	124	618	regulation of growth	BP	6.90205e-05	32|94|153|154|183|185|186|322|627|634|659|820|891|948|978|983|1029|1382|1410|1490|1511|1594|1808|1839|1906|1946|2023|2203|2247|2263|2273|2539|2593|2621|2627|2690|2697|2719|2786|3084|3142|3172|3373|3484|3486|3491|3872|3929|3984|4496|4499|4739|4881|5058|5270|5454|5468|5588|5645|5753|5950|6387|6446|6495|6531|6532|6586|6695|6696|6909|6910|7048|7049|7262|7349|7429|7466|7473|7784|8091|8425|8437|8835|88…	ACACB|ACVRL1|ADRB1|ADRB2|AGT|AGTR1|AGTR2|APBB1|BDNF|CEACAM1|BMPR2|CAMP|CCNB1|CD36|CDA|CDK1|CDKN2A|CRABP2|CRYAB|CTGF|CTSG|CYP27B1|DPYSL2|HBEGF|EDN1|EFNA5|ENO1|FBP1|FGF2|FGFR2|FHL1|G6PD|GAMT|GAS6|GATA6|GHR|GJA1|GPC3|GNG4|NRG1|HLX|HNF4A|HYAL1|IGFBP1|IGFBP3|CYR61|KRT17|LBP|LIMK1|MT1H|MT1M|NEDD9|NPR1|PAK1|SERPINE2|POU3F2|PPARG|PRKCQ|PRSS2|PTK6|RBP4|CXCL12|SGK1|SIX1|SLC6A3|SLC6A4|SLIT3|SPOCK1|SPP1|TBX2…
GO:0000070	6.70888e-07	1	40	134	mitotic sister chromatid segregation	BP	7.47775e-05	699|701|891|990|991|1062|1063|1843|3833|3835|4085|4751|5347|7272|9055|9212|9493|9700|9787|9928|10403|10460|10615|11004|11065|11130|23397|24137|29127|51203|54627|54908|55143|57520|64151|79075|81620|81930|113130|146909	BUB1|BUB1B|CCNB1|CDC6|CDC20|CENPE|CENPF|DUSP1|KIFC1|KIF22|MAD2L1|NEK2|PLK1|TTK|PRC1|AURKB|KIF23|ESPL1|DLGAP5|KIF14|NDC80|TACC3|SPAG5|KIF2C|UBE2C|ZWINT|NCAPH|KIF4A|RACGAP1|NUSAP1|MAP10|SPDL1|CDCA8|HECW2|NCAPG|DSCC1|CDT1|KIF18A|CDCA5|KIF18B
GO:0090130	7.23793e-07	1	60	239	tissue migration	BP	8.0098e-05	94|183|186|284|306|634|659|1012|1634|1803|1839|1906|1960|2013|2191|2247|2294|3164|3373|3673|3868|4017|4223|4318|5155|5168|5217|5581|5646|6273|6286|6662|6862|7010|7048|7429|8742|9037|9314|9353|9647|9839|10371|10563|23328|26585|27286|28984|54345|54443|55612|57111|79812|84913|90627|91862|152007|154810|168667|340719	ACVRL1|AGT|AGTR2|ANGPT1|ANXA3|CEACAM1|BMPR2|CDH13|DCN|DPP4|HBEGF|EDN1|EGR3|EMP2|FAP|FGF2|FOXF1|NR4A1|HYAL1|ITGA2|KRT16|LOXL2|MEOX2|MMP9|PDGFB|ENPP2|PFN2|PRKCE|PRSS3|S100A2|S100P|SOX9|T|TEK|TGFBR2|VIL1|TNFSF12|SEMA5A|KLF4|SLIT2|PPM1F|ZEB2|SEMA3A|CXCL13|SASH1|GREM1|SRPX2|RGCC|SOX18|ANLN|FERMT1|RAB25|MMRN2|ATOH8|STARD13|MARVELD3|GLIPR2|AMOTL1|BMPER|NANOS1
GO:0006333	8.94864e-07	1	47	186	chromatin assembly or disassembly	BP	9.83271e-05	1029|1058|2491|3005|3006|3007|3008|3014|3017|3070|3159|4171|6662|6886|8091|8208|8294|8339|8341|8343|8344|8345|8347|8348|8349|8351|8353|8357|8362|8365|8367|11339|54069|55355|55723|57082|64105|64946|79019|79682|79711|79723|85236|91687|92815|387103|440689	CDKN2A|CENPA|CENPI|H1F0|HIST1H1C|HIST1H1D|HIST1H1E|H2AFX|HIST1H2BD|HELLS|HMGA1|MCM2|SOX9|TAL1|HMGA2|CHAF1B|HIST1H4I|HIST1H2BG|HIST1H2BN|HIST1H2BF|HIST1H2BE|HIST1H2BH|HIST1H2BC|HIST1H2BO|HIST2H2BE|HIST1H3D|HIST1H3E|HIST1H3H|HIST1H4K|HIST1H4H|HIST1H4E|OIP5|MIS18A|HJURP|ASF1B|KNL1|CENPK|CENPH|CENPM|CENPU|IPO4|SUV39H2|HIST1H2BK|CENPL|HIST3H2A|CENPW|HIST2H2BF
GO:0034728	9.06914e-07	1	44	171	nucleosome organization	BP	9.89495e-05	676|1058|2491|3005|3006|3007|3008|3014|3017|3159|4171|6662|8208|8294|8339|8341|8343|8344|8345|8347|8348|8349|8351|8353|8357|8362|8365|8367|11339|54069|55355|55723|57082|64105|64946|79019|79682|79711|81611|85236|91687|92815|387103|440689	BRDT|CENPA|CENPI|H1F0|HIST1H1C|HIST1H1D|HIST1H1E|H2AFX|HIST1H2BD|HMGA1|MCM2|SOX9|CHAF1B|HIST1H4I|HIST1H2BG|HIST1H2BN|HIST1H2BF|HIST1H2BE|HIST1H2BH|HIST1H2BC|HIST1H2BO|HIST2H2BE|HIST1H3D|HIST1H3E|HIST1H3H|HIST1H4K|HIST1H4H|HIST1H4E|OIP5|MIS18A|HJURP|ASF1B|KNL1|CENPK|CENPH|CENPM|CENPU|IPO4|ANP32E|HIST1H2BK|CENPL|HIST3H2A|CENPW|HIST2H2BF
GO:0010631	9.63992e-07	1	58	230	epithelial cell migration	BP	0.000104441	94|183|186|284|306|634|659|1012|1634|1803|1839|1906|1960|2013|2191|2247|3164|3373|3673|3868|4017|4223|4318|5155|5168|5217|5581|5646|6273|6286|6662|7010|7048|7429|8742|9037|9314|9353|9647|9839|10371|10563|23328|26585|27286|28984|54345|54443|55612|57111|79812|84913|90627|91862|152007|154810|168667|340719	ACVRL1|AGT|AGTR2|ANGPT1|ANXA3|CEACAM1|BMPR2|CDH13|DCN|DPP4|HBEGF|EDN1|EGR3|EMP2|FAP|FGF2|NR4A1|HYAL1|ITGA2|KRT16|LOXL2|MEOX2|MMP9|PDGFB|ENPP2|PFN2|PRKCE|PRSS3|S100A2|S100P|SOX9|TEK|TGFBR2|VIL1|TNFSF12|SEMA5A|KLF4|SLIT2|PPM1F|ZEB2|SEMA3A|CXCL13|SASH1|GREM1|SRPX2|RGCC|SOX18|ANLN|FERMT1|RAB25|MMRN2|ATOH8|STARD13|MARVELD3|GLIPR2|AMOTL1|BMPER|NANOS1
GO:0098602	9.71453e-07	1	129	644	single organism cell adhesion	BP	0.000104519	101|177|246|634|857|947|1000|1001|1003|1048|1178|1305|1326|1803|1829|1832|1946|1960|2175|2177|2192|2243|2244|2294|2615|2621|3043|3071|3133|3142|3169|3329|3384|3491|3553|3559|3569|3575|4072|4241|4907|5058|5063|5270|5295|5317|5588|5592|5818|5881|5979|6347|6387|6401|6403|6404|6441|6614|6662|6693|6935|7010|7048|7060|7070|7186|7264|7292|7356|7704|7784|8013|8322|8516|8600|8613|8654|8808|8851|9231|9308|…	ADAM8|AGER|ALOX15|CEACAM1|CAV1|CD34|CDH2|CDH3|CDH5|CEACAM5|CLC|COL13A1|MAP3K8|DPP4|DSG2|DSP|EFNA5|EGR3|FANCA|FANCD2|FBLN1|FGA|FGB|FOXF1|LRRC32|GAS6|HBB|NCKAP1L|HLA-E|HLX|FOXA1|HSPD1|ICAM2|CYR61|IL1B|IL2RA|IL6|IL7R|EPCAM|MELTF|NT5E|PAK1|PAK3|SERPINE2|PIK3R1|PKP1|PRKCQ|PRKG1|NECTIN1|RAC3|RET|CCL2|CXCL12|SELE|SELP|SELPLG|SFTPD|SIGLEC1|SOX9|SPN|ZEB1|TEK|TGFBR2|THBS4|THY1|TRAF2|TSTA3|TNFSF4|SCGB1A1|ZB…
GO:0048589	1.00393e-06	1	116	562	developmental growth	BP	0.000107268	32|104|153|154|183|186|321|607|627|659|891|983|1311|1382|1808|1901|1906|1946|2027|2069|2146|2247|2263|2539|2593|2627|2648|2690|2697|3084|3142|3202|3371|3484|3953|3984|4322|4488|4921|5058|5081|5365|5454|5653|5950|6387|6442|6456|6491|6495|6531|6532|6586|6662|6696|6712|6790|6909|6910|7048|7049|7104|7262|7298|7429|7473|7516|7784|8326|8437|8851|8936|9037|9201|9254|9353|9837|9839|10365|10371|10409|1055…	ACACB|ADARB1|ADRB1|ADRB2|AGT|AGTR2|APBA2|BCL9|BDNF|BMPR2|CCNB1|CDK1|COMP|CRABP2|DPYSL2|S1PR1|EDN1|EFNA5|ENO3|EREG|EZH2|FGF2|FGFR2|G6PD|GAMT|GATA6|KAT2A|GHR|GJA1|NRG1|HLX|HOXA5|TNC|IGFBP1|LEPR|LIMK1|MMP13|MSX2|DDR2|PAK1|PAX7|PLXNB3|POU3F2|KLK6|RBP4|CXCL12|SGCA|SH3GL2|STIL|SIX1|SLC6A3|SLC6A4|SLIT3|SOX9|SPP1|SPTBN2|AURKA|TBX2|TBX5|TGFBR2|TGFBR3|TM4SF4|PHLDA2|TYMS|VIL1|WNT3|XRCC2|ZP3|FZD9|RASAL1|CDK5…
GO:0010562	1.08512e-06	1	191	1049	positive regulation of phosphorus metabolic process	BP	0.000113817	94|101|134|153|154|177|183|186|246|284|408|554|650|656|659|728|857|858|891|894|948|983|990|1000|1062|1163|1326|1440|1490|1601|1636|1839|1852|1894|1906|1910|1917|1946|1950|2013|2022|2023|2069|2146|2243|2244|2247|2263|2264|2268|2357|2549|2621|2662|2690|2819|2852|2861|2977|3071|3084|3486|3491|3553|3569|3589|3623|3654|3673|3814|4282|4318|4616|4881|4915|4921|5028|5058|5063|5155|5168|5196|5217|5319|532…	ACVRL1|ADAM8|ADORA1|ADRB1|ADRB2|AGER|AGT|AGTR2|ALOX15|ANGPT1|ARRB1|AVPR2|BMP2|BMP8B|BMPR2|C5AR1|CAV1|CAV2|CCNB1|CCND2|CD36|CDK1|CDC6|CDH2|CENPE|CKS1B|MAP3K8|CSF3|CTGF|DAB2|ACE|HBEGF|DUSP9|ECT2|EDN1|EDNRB|EEF1A2|EFNA5|EGF|EMP2|ENG|ENO1|EREG|EZH2|FGA|FGB|FGF2|FGFR2|FGFR4|FGR|FPR1|GAB1|GAS6|GDF10|GHR|GPD1|GPER1|GPR37|GUCY1A2|NCKAP1L|NRG1|IGFBP3|CYR61|IL1B|IL6|IL11|INHA|IRAK1|ITGA2|KISS1|MIF|MMP9|GAD…
GO:0045937	1.08512e-06	1	191	1049	positive regulation of phosphate metabolic process	BP	0.000113817	94|101|134|153|154|177|183|186|246|284|408|554|650|656|659|728|857|858|891|894|948|983|990|1000|1062|1163|1326|1440|1490|1601|1636|1839|1852|1894|1906|1910|1917|1946|1950|2013|2022|2023|2069|2146|2243|2244|2247|2263|2264|2268|2357|2549|2621|2662|2690|2819|2852|2861|2977|3071|3084|3486|3491|3553|3569|3589|3623|3654|3673|3814|4282|4318|4616|4881|4915|4921|5028|5058|5063|5155|5168|5196|5217|5319|532…	ACVRL1|ADAM8|ADORA1|ADRB1|ADRB2|AGER|AGT|AGTR2|ALOX15|ANGPT1|ARRB1|AVPR2|BMP2|BMP8B|BMPR2|C5AR1|CAV1|CAV2|CCNB1|CCND2|CD36|CDK1|CDC6|CDH2|CENPE|CKS1B|MAP3K8|CSF3|CTGF|DAB2|ACE|HBEGF|DUSP9|ECT2|EDN1|EDNRB|EEF1A2|EFNA5|EGF|EMP2|ENG|ENO1|EREG|EZH2|FGA|FGB|FGF2|FGFR2|FGFR4|FGR|FPR1|GAB1|GAS6|GDF10|GHR|GPD1|GPER1|GPR37|GUCY1A2|NCKAP1L|NRG1|IGFBP3|CYR61|IL1B|IL6|IL11|INHA|IRAK1|ITGA2|KISS1|MIF|MMP9|GAD…
GO:0016310	1.08726e-06	0.999999	367	2208	phosphorylation	BP	0.000113817	94|101|104|134|154|177|183|203|205|226|246|259|284|332|408|467|634|641|650|656|659|660|683|695|699|701|728|790|857|858|890|891|894|898|948|983|990|993|995|1000|1029|1030|1033|1062|1111|1158|1159|1163|1326|1410|1440|1490|1511|1601|1634|1636|1839|1841|1843|1846|1850|1852|1894|1906|1910|1917|1946|1950|1951|2013|2022|2023|2027|2048|2069|2078|2146|2167|2192|2202|2203|2243|2244|2247|2263|2264|2268|2305…	ACVRL1|ADAM8|ADARB1|ADORA1|ADRB2|AGER|AGT|AK1|AK4|ALDOA|ALOX15|AMBP|ANGPT1|BIRC5|ARRB1|ATF3|CEACAM1|BLM|BMP2|BMP8B|BMPR2|BMX|BST1|BTK|BUB1|BUB1B|C5AR1|CAD|CAV1|CAV2|CCNA2|CCNB1|CCND2|CCNE1|CD36|CDK1|CDC6|CDC25A|CDC25C|CDH2|CDKN2A|CDKN2B|CDKN3|CENPE|CHEK1|CKM|CKMT1B|CKS1B|MAP3K8|CRYAB|CSF3|CTGF|CTSG|DAB2|DCN|ACE|HBEGF|DTYMK|DUSP1|DUSP4|DUSP8|DUSP9|ECT2|EDN1|EDNRB|EEF1A2|EFNA5|EGF|CELSR3|EMP2|ENG|E…
GO:0050819	1.09512e-06	1	21	51	negative regulation of coagulation	BP	0.00011387	634|710|947|1361|1906|2160|2161|2191|2243|2244|5155|5270|5327|5328|5592|5624|5627|7056|7103|84959|164656	CEACAM1|SERPING1|CD34|CPB2|EDN1|F11|F12|FAP|FGA|FGB|PDGFB|SERPINE2|PLAT|PLAU|PRKG1|PROC|PROS1|THBD|TSPAN8|UBASH3B|TMPRSS6
GO:0007399	1.13284e-06	0.999999	370	2197	nervous system development	BP	0.000117007	43|104|134|177|186|190|205|306|321|322|358|471|478|554|575|576|590|597|627|650|659|664|728|745|860|983|991|1000|1063|1268|1271|1281|1382|1462|1515|1524|1627|1678|1749|1789|1808|1827|1833|1894|1901|1910|1943|1946|1950|1951|1959|1960|2009|2022|2048|2115|2118|2146|2177|2247|2263|2277|2353|2539|2549|2621|2624|2648|2674|2676|2697|2705|2792|2823|2824|2852|3014|3084|3110|3142|3169|3224|3226|3231|3340|33…	ACHE|ADARB1|ADORA1|AGER|AGTR2|NR0B1|AK4|ANXA3|APBA2|APBB1|AQP1|ATIC|ATP1A3|AVPR2|ADGRB1|ADGRB2|BCHE|BCL2A1|BDNF|BMP2|BMPR2|BNIP3|C5AR1|MYRF|RUNX2|CDK1|CDC20|CDH2|CENPF|CNR1|CNTFR|COL3A1|CRABP2|VCAN|CTSV|CX3CR1|DBN1|TIMM8A|DLX5|DNMT3B|DPYSL2|RCAN1|EPYC|ECT2|S1PR1|EDNRB|EFNA2|EFNA5|EGF|CELSR3|EGR2|EGR3|EML1|ENG|EPHB2|ETV1|ETV4|EZH2|FANCD2|FGF2|FGFR2|VEGFD|FOS|G6PD|GAB1|GAS6|GATA2|KAT2A|GFRA1|GFRA3|…
GO:0002526	1.19475e-06	1	38	132	acute inflammatory response	BP	0.000122585	2|101|134|629|695|710|725|728|729|730|732|733|1268|1910|2157|2161|2207|3553|3569|3929|5005|5199|5468|5627|6288|6289|6291|6693|7036|7292|7784|8600|8792|9332|9536|53833|55061|133396	A2M|ADAM8|ADORA1|CFB|BTK|SERPING1|C4BPB|C5AR1|C6|C7|C8B|C8G|CNR1|EDNRB|F8|F12|FCER1G|IL1B|IL6|LBP|ORM2|CFP|PPARG|PROS1|SAA1|SAA2|SAA4|SPN|TFR2|TNFSF4|ZP3|TNFSF11|TNFRSF11A|CD163|PTGES|IL20RB|SUSD4|IL31RA
GO:0072593	1.42159e-06	1	58	236	reactive oxygen species metabolic process	BP	0.000144899	183|185|186|664|672|683|847|857|947|948|1373|1410|1490|1536|1728|1906|2305|2539|2878|3039|3040|3043|3329|3491|3553|3569|4129|4314|4613|4688|5155|5166|5366|5740|5806|6441|6622|7020|7048|7099|7498|8644|9314|10131|10365|10516|10549|10811|27035|27244|50507|53905|55022|57580|59272|90527|120892|653361	AGT|AGTR1|AGTR2|BNIP3|BRCA1|BST1|CAT|CAV1|CD34|CD36|CPS1|CRYAB|CTGF|CYBB|NQO1|EDN1|FOXM1|G6PD|GPX3|HBA1|HBA2|HBB|HSPD1|CYR61|IL1B|IL6|MAOB|MMP3|MYCN|NCF2|PDGFB|PDK4|PMAIP1|PTGIS|PTX3|SFTPD|SNCA|TFAP2A|TGFBR2|TLR4|XDH|AKR1C3|KLF4|TRAP1|KLF2|FBLN5|PRDX4|NOXA1|NOX1|SESN1|NOX4|DUOX1|PID1|PREX1|ACE2|DUOXA1|LRRK2|NCF1
GO:0032940	1.43992e-06	0.999999	244	1391	secretion by cell	BP	0.000145809	2|26|41|43|101|134|183|185|186|226|240|284|306|322|408|634|683|695|710|728|820|847|945|947|948|968|976|978|1268|1361|1490|1511|1536|1675|1803|1832|1893|1906|1946|1950|2022|2040|2157|2171|2207|2215|2219|2243|2244|2268|2277|2294|2352|2357|2358|2571|2615|2621|2624|2697|2702|2821|2852|3043|3055|3071|3101|3133|3172|3329|3382|3553|3569|3577|3579|3589|3623|3651|3783|3814|3934|4023|4129|4282|4311|4318|43…	A2M|AOC1|ASIC1|ACHE|ADAM8|ADORA1|AGT|AGTR1|AGTR2|ALDOA|ALOX5|ANGPT1|ANXA3|APBB1|ARRB1|CEACAM1|BST1|BTK|SERPING1|C5AR1|CAMP|CAT|CD33|CD34|CD36|CD68|ADGRE5|CDA|CNR1|CPB2|CTGF|CTSG|CYBB|CFD|DPP4|DSP|ECM1|EDN1|EFNA5|EGF|ENG|STOM|F8|FABP5|FCER1G|FCGR3B|FCN1|FGA|FGB|FGR|VEGFD|FOXF1|FOLR3|FPR1|FPR2|GAD1|LRRC32|GAS6|GATA2|GJA1|GJA5|GPI|GPER1|HBB|HCK|NCKAP1L|HK3|HLA-E|HNF4A|HSPD1|ICA1|IL1B|IL6|CXCR1|CXCR2…
GO:0090132	1.46314e-06	1	58	233	epithelium migration	BP	0.000147198	94|183|186|284|306|634|659|1012|1634|1803|1839|1906|1960|2013|2191|2247|3164|3373|3673|3868|4017|4223|4318|5155|5168|5217|5581|5646|6273|6286|6662|7010|7048|7429|8742|9037|9314|9353|9647|9839|10371|10563|23328|26585|27286|28984|54345|54443|55612|57111|79812|84913|90627|91862|152007|154810|168667|340719	ACVRL1|AGT|AGTR2|ANGPT1|ANXA3|CEACAM1|BMPR2|CDH13|DCN|DPP4|HBEGF|EDN1|EGR3|EMP2|FAP|FGF2|NR4A1|HYAL1|ITGA2|KRT16|LOXL2|MEOX2|MMP9|PDGFB|ENPP2|PFN2|PRKCE|PRSS3|S100A2|S100P|SOX9|TEK|TGFBR2|VIL1|TNFSF12|SEMA5A|KLF4|SLIT2|PPM1F|ZEB2|SEMA3A|CXCL13|SASH1|GREM1|SRPX2|RGCC|SOX18|ANLN|FERMT1|RAB25|MMRN2|ATOH8|STARD13|MARVELD3|GLIPR2|AMOTL1|BMPER|NANOS1
GO:0022414	1.57269e-06	0.999999	239	1364	reproductive process	BP	0.000157198	181|183|190|259|408|638|659|676|699|701|705|790|891|898|899|983|991|995|1047|1244|1268|1271|1299|1364|1515|1594|1602|1634|1636|1747|1829|1833|1843|1906|1910|1958|2013|2034|2069|2175|2177|2189|2192|2263|2353|2354|2491|2549|2583|2593|2624|2627|2697|2705|2706|2707|2709|3014|3036|3169|3171|3172|3206|3371|3400|3491|3553|3623|3641|3673|3814|3833|3856|3953|4188|4288|4316|4318|4327|4439|4488|4693|4751|50…	AGRP|AGT|NR0B1|AMBP|ARRB1|BIK|BMPR2|BRDT|BUB1|BUB1B|BYSL|CAD|CCNB1|CCNE1|CCNF|CDK1|CDC20|CDC25C|CLGN|ABCC2|CNR1|CNTFR|COL9A3|CLDN4|CTSV|CYP27B1|DACH1|DCN|ACE|DLX3|DSG2|EPYC|DUSP1|EDN1|EDNRB|EGR1|EMP2|EPAS1|EREG|FANCA|FANCD2|FANCG|FBLN1|FGFR2|FOS|FOSB|CENPI|GAB1|B4GALNT1|GAMT|GATA2|GATA6|GJA1|GJB1|GJB2|GJB3|GJB5|H2AFX|HAS1|FOXA1|FOXA3|HNF4A|HOXA10|TNC|ID4|CYR61|IL1B|INHA|INSL4|ITGA2|KISS1|KIFC1|KR…
GO:0000003	1.65054e-06	0.999999	239	1365	reproduction	BP	0.00016381	181|183|190|259|408|638|659|676|699|701|705|790|891|898|899|983|991|995|1047|1244|1268|1271|1299|1364|1515|1594|1602|1634|1636|1747|1829|1833|1843|1906|1910|1958|2013|2034|2069|2175|2177|2189|2192|2263|2353|2354|2491|2549|2583|2593|2624|2627|2697|2705|2706|2707|2709|3014|3036|3169|3171|3172|3206|3371|3400|3491|3553|3623|3641|3673|3814|3833|3856|3953|4188|4288|4316|4318|4327|4439|4488|4693|4751|50…	AGRP|AGT|NR0B1|AMBP|ARRB1|BIK|BMPR2|BRDT|BUB1|BUB1B|BYSL|CAD|CCNB1|CCNE1|CCNF|CDK1|CDC20|CDC25C|CLGN|ABCC2|CNR1|CNTFR|COL9A3|CLDN4|CTSV|CYP27B1|DACH1|DCN|ACE|DLX3|DSG2|EPYC|DUSP1|EDN1|EDNRB|EGR1|EMP2|EPAS1|EREG|FANCA|FANCD2|FANCG|FBLN1|FGFR2|FOS|FOSB|CENPI|GAB1|B4GALNT1|GAMT|GATA2|GATA6|GJA1|GJB1|GJB2|GJB3|GJB5|H2AFX|HAS1|FOXA1|FOXA3|HNF4A|HOXA10|TNC|ID4|CYR61|IL1B|INHA|INSL4|ITGA2|KISS1|KIFC1|KR…
GO:0021537	1.65998e-06	0.999999	59	236	telencephalon development	BP	0.00016381	306|358|471|478|554|597|650|664|1000|1281|1749|1943|2048|2146|2648|3014|3084|3400|4192|4628|4900|4915|5454|6092|6387|6715|6867|7804|7832|8013|8851|9289|9353|9839|9928|10371|10460|10642|23287|25987|26047|26468|27023|55118|63827|63950|79633|79969|84879|85358|85458|89780|89839|120892|200894|259266|284403|349667|389549	ANXA3|AQP1|ATIC|ATP1A3|AVPR2|BCL2A1|BMP2|BNIP3|CDH2|COL3A1|DLX5|EFNA2|EPHB2|EZH2|KAT2A|H2AFX|NRG1|ID4|MDK|MYH10|NRGN|NTRK2|POU3F2|ROBO2|CXCL12|SRD5A1|TACC1|LRP8|BTG2|NR4A3|CDK5R1|ADGRG1|SLIT2|ZEB2|KIF14|SEMA3A|TACC3|IGF2BP1|AGTPBP1|TSKU|CNTNAP2|LHX6|FOXB1|CRTAC1|BCAN|DMRTA2|FAT4|ATAT1|MFSD2A|SHANK3|DIXDC1|WNT3A|ARHGAP11B|LRRK2|ARL13B|ASPM|WDR62|RTN4RL2|FEZF1
GO:0051716	1.83405e-06	0.999999	1023	6917	cellular response to stimulus	BP	0.000179841	2|24|26|41|94|101|134|153|154|177|181|183|185|186|187|190|218|241|246|259|284|322|332|339|358|361|366|395|408|440|467|477|478|481|554|575|576|607|608|610|627|634|638|641|650|656|659|660|664|667|670|672|683|687|695|726|728|768|784|790|845|847|857|858|860|874|890|891|894|898|945|947|948|954|968|970|976|978|983|990|993|995|1000|1001|1003|1012|1015|1029|1030|1109|1111|1122|1138|1237|1238|1244|1259|12…	A2M|ABCA4|AOC1|ASIC1|ACVRL1|ADAM8|ADORA1|ADRB1|ADRB2|AGER|AGRP|AGT|AGTR1|AGTR2|APLNR|NR0B1|ALDH3A1|ALOX5AP|ALOX15|AMBP|ANGPT1|APBB1|BIRC5|APOBEC1|AQP1|AQP4|AQP9|ARHGAP6|ARRB1|ASNS|ATF3|ATP1A2|ATP1A3|ATP1B1|AVPR2|ADGRB1|ADGRB2|BCL9|TNFRSF17|HCN2|BDNF|CEACAM1|BIK|BLM|BMP2|BMP8B|BMPR2|BMX|BNIP3|DST|BPHL|BRCA1|BST1|KLF9|BTK|CAPN5|C5AR1|CA9|CACNB3|CAD|CASQ2|CAT|CAV1|CAV2|RUNX2|CBR3|CCNA2|CCNB1|CCND2|C…
GO:0060537	2.11633e-06	0.999999	79	351	muscle tissue development	BP	0.000206216	183|186|467|607|650|857|858|891|983|1063|1073|1281|1301|1634|1829|1832|1901|1906|1958|1959|2022|2247|2263|2274|2353|2539|2627|2648|2697|2702|3084|3142|4223|4628|4629|4638|5058|5081|5307|5308|5950|6445|6495|6662|6909|6910|6926|6943|7048|7049|7134|7137|7291|7832|7881|8516|10529|22943|23493|23764|26011|26576|26585|27063|50507|51804|55897|57158|57486|57493|63950|64220|64321|65009|84300|89780|91624|14…	AGT|AGTR2|ATF3|BCL9|BMP2|CAV1|CAV2|CCNB1|CDK1|CENPF|CFL2|COL3A1|COL11A1|DCN|DSG2|DSP|S1PR1|EDN1|EGR1|EGR2|ENG|FGF2|FGFR2|FHL2|FOS|G6PD|GATA6|KAT2A|GJA1|GJA5|NRG1|HLX|MEOX2|MYH10|MYH11|MYLK|PAK1|PAX7|PITX1|PITX2|RBP4|SGCG|SIX1|SOX9|TBX2|TBX5|TBX3|TCF21|TGFBR2|TGFBR3|TNNC1|TNNI3|TWIST1|BTG2|KCNAB1|ITGA8|NEBL|DKK1|HEY2|MAFF|TENM4|SRPK3|GREM1|ANKRD1|NOX4|SIX4|MESP1|JPH2|NLN|HEG1|DMRTA2|STRA6|SOX17|ND…
GO:0031589	2.36344e-06	0.999999	71	305	cell-substrate adhesion	BP	0.000228855	94|246|284|395|683|947|948|1012|1029|1277|1281|1305|1308|1490|1842|1946|2013|2192|2243|2244|2294|2621|2824|3491|3673|3691|4091|4241|4585|5295|5328|5581|5800|5881|6614|6695|7010|7070|7402|7450|8322|8516|9647|9806|9928|10174|10232|10276|10395|10516|10551|10580|10631|10894|22801|25890|26585|27076|55612|55698|57580|79625|79778|79834|80725|81792|83700|90102|91663|255743|401827	ACVRL1|ALOX15|ANGPT1|ARHGAP6|BST1|CD34|CD36|CDH13|CDKN2A|COL1A1|COL3A1|COL13A1|COL17A1|CTGF|ECM2|EFNA5|EMP2|FBLN1|FGA|FGB|FOXF1|GAS6|GPM6B|CYR61|ITGA2|ITGB4|SMAD6|MELTF|MUC4|PIK3R1|PLAU|PRKCE|PTPRO|RAC3|SIGLEC1|SPOCK1|TEK|THY1|UTRN|VWF|FZD4|ITGA8|PPM1F|SPOCK2|KIF14|SORBS3|MSLN|NET1|DLC1|FBLN5|AGR2|SORBS1|POSTN|LYVE1|ITGA11|ABI3BP|GREM1|LYPD3|FERMT1|RADIL|PREX1|NDNF|MICALL2|PEAK1|SRCIN1|ADAMTS12|J…
GO:0006260	2.59519e-06	0.999999	68	291	DNA replication	BP	0.000249735	43|94|641|672|898|983|990|993|995|1111|1602|1663|1763|1950|2069|2237|3159|3569|4171|4173|4175|4176|4784|4796|4998|5155|5319|5427|5888|5984|6241|7349|8208|8318|8914|9134|9156|9401|9768|9837|10535|10721|10926|11200|23594|29980|51053|51514|51659|55022|55388|56652|63922|63967|79075|79733|80119|80174|81620|83990|84296|84515|90381|116028|144455|146956|157570|345643	ACHE|ACVRL1|BLM|BRCA1|CCNE1|CDK1|CDC6|CDC25A|CDC25C|CHEK1|DACH1|DDX11|DNA2|EGF|EREG|FEN1|HMGA1|IL6|MCM2|MCM4|MCM6|MCM7|NFIX|TONSL|ORC1|PDGFB|PLA2G1B|POLE2|RAD51|RFC4|RRM2|UCN|CHAF1B|CDC45|TIMELESS|CCNE2|EXO1|RECQL4|PCLAF|GINS1|RNASEH2A|POLQ|DBF4|CHEK2|ORC6|DONSON|GMNN|DTL|GINS2|PID1|MCM10|TWNK|CHTF18|CLSPN|DSCC1|E2F8|PIF1|DBF4B|CDT1|BRIP1|GINS4|MCM8|TICRR|RMI2|E2F7|EME1|ESCO2|MCIDAS
GO:0051047	3.04709e-06	0.999999	79	362	positive regulation of secretion	BP	0.000290967	43|101|134|183|186|322|358|408|947|1361|1906|1910|2207|2219|2243|2244|2268|2624|2697|2821|2852|3133|3329|3553|3569|3623|3651|3783|3814|4023|4282|4321|4881|5028|5047|5319|5581|5734|5950|6288|6387|6532|6622|6659|6696|6711|6804|7036|7291|7292|7349|7784|8399|8600|8792|8862|9066|9173|9447|10631|10874|23705|25924|26253|27063|28984|51083|51311|51744|55612|56729|79679|85477|90865|91608|117854|338442|3762…	ACHE|ADAM8|ADORA1|AGT|AGTR2|APBB1|AQP1|ARRB1|CD34|CPB2|EDN1|EDNRB|FCER1G|FCN1|FGA|FGB|FGR|GATA2|GJA1|GPI|GPER1|HLA-E|HSPD1|IL1B|IL6|INHA|PDX1|KCNN4|KISS1|LPL|MIF|MMP12|NPR1|P2RY1|PAEP|PLA2G1B|PRKCE|PTGER4|RBP4|SAA1|CXCL12|SLC6A4|SNCA|SOX4|SPP1|SPTBN1|STX1A|TFR2|TWIST1|TNFSF4|UCN|ZP3|PLA2G10|TNFSF11|TNFRSF11A|APLN|SYT7|IL1RL1|AIM2|POSTN|NMU|CADM1|MYRIP|CLEC4E|ANKRD1|RGCC|GAL|TLR8|CD244|FERMT1|RETN…
GO:0023051	3.06123e-06	0.999998	494	3087	regulation of signaling	BP	0.000290967	2|41|43|94|101|134|153|154|177|183|185|186|190|246|259|284|332|395|408|467|477|478|481|482|590|627|634|638|641|650|656|659|664|672|683|728|845|847|857|858|860|948|983|991|1000|1001|1012|1030|1111|1259|1268|1277|1281|1326|1382|1440|1490|1524|1594|1601|1627|1634|1646|1749|1763|1803|1827|1839|1843|1846|1850|1852|1893|1894|1906|1946|1950|1958|1959|2013|2022|2023|2040|2048|2069|2146|2159|2175|2177|219…	A2M|ASIC1|ACHE|ACVRL1|ADAM8|ADORA1|ADRB1|ADRB2|AGER|AGT|AGTR1|AGTR2|NR0B1|ALOX15|AMBP|ANGPT1|BIRC5|ARHGAP6|ARRB1|ATF3|ATP1A2|ATP1A3|ATP1B1|ATP1B2|BCHE|BDNF|CEACAM1|BIK|BLM|BMP2|BMP8B|BMPR2|BNIP3|BRCA1|BST1|C5AR1|CASQ2|CAT|CAV1|CAV2|RUNX2|CD36|CDK1|CDC20|CDH2|CDH3|CDH13|CDKN2B|CHEK1|CNGA1|CNR1|COL1A1|COL3A1|MAP3K8|CRABP2|CSF3|CTGF|CX3CR1|CYP27B1|DAB2|DBN1|DCN|AKR1C2|DLX5|DNA2|DPP4|RCAN1|HBEGF|DUSP…
GO:0030193	3.13573e-06	0.999999	28	84	regulation of blood coagulation	BP	0.000294435	634|710|857|947|948|1361|1906|2160|2161|2191|2207|2243|2244|5155|5270|5327|5328|5588|5592|5624|5627|6403|7056|7099|7103|84959|164656|286133	CEACAM1|SERPING1|CAV1|CD34|CD36|CPB2|EDN1|F11|F12|FAP|FCER1G|FGA|FGB|PDGFB|SERPINE2|PLAT|PLAU|PRKCQ|PRKG1|PROC|PROS1|SELP|THBD|TLR4|TSPAN8|UBASH3B|TMPRSS6|SCARA5
GO:1900046	3.13573e-06	0.999999	28	84	regulation of hemostasis	BP	0.000294435	634|710|857|947|948|1361|1906|2160|2161|2191|2207|2243|2244|5155|5270|5327|5328|5588|5592|5624|5627|6403|7056|7099|7103|84959|164656|286133	CEACAM1|SERPING1|CAV1|CD34|CD36|CPB2|EDN1|F11|F12|FAP|FCER1G|FGA|FGB|PDGFB|SERPINE2|PLAT|PLAU|PRKCQ|PRKG1|PROC|PROS1|SELP|THBD|TLR4|TSPAN8|UBASH3B|TMPRSS6|SCARA5
GO:0008219	3.16424e-06	0.999998	339	2037	cell death	BP	0.000295323	101|104|134|183|186|284|322|332|358|408|440|467|597|627|638|650|656|659|660|664|672|695|699|701|728|847|857|894|947|970|983|1029|1048|1178|1268|1271|1285|1311|1410|1440|1490|1515|1601|1728|1776|1829|1832|1843|1870|1894|1906|1910|1917|1958|1960|2012|2013|2023|2191|2207|2243|2244|2247|2263|2274|2539|2597|2621|2627|2662|2697|2729|2792|2821|2852|2861|2869|3005|3039|3040|3043|3055|3071|3202|3329|3336|…	ADAM8|ADARB1|ADORA1|AGT|AGTR2|ANGPT1|APBB1|BIRC5|AQP1|ARRB1|ASNS|ATF3|BCL2A1|BDNF|BIK|BMP2|BMP8B|BMPR2|BMX|BNIP3|BRCA1|BTK|BUB1|BUB1B|C5AR1|CAT|CAV1|CCND2|CD34|CD70|CDK1|CDKN2A|CEACAM5|CLC|CNR1|CNTFR|COL4A3|COMP|CRYAB|CSF3|CTGF|CTSV|DAB2|NQO1|DNASE1L3|DSG2|DSP|DUSP1|E2F2|ECT2|EDN1|EDNRB|EEF1A2|EGR1|EGR3|EMP1|EMP2|ENO1|FAP|FCER1G|FGA|FGB|FGF2|FGFR2|FHL2|G6PD|GAPDH|GAS6|GATA6|GDF10|GJA1|GCLC|GNGT1|…
GO:0001667	3.35232e-06	0.999999	72	316	ameboidal-type cell migration	BP	0.000311003	94|183|186|284|306|634|659|1012|1634|1803|1839|1906|1910|1960|2013|2191|2247|3036|3164|3373|3673|3868|4017|4223|4318|4921|5058|5063|5155|5168|5217|5308|5581|5646|5979|6273|6286|6662|6862|7010|7048|7076|7145|7291|7429|8742|9037|9314|9353|9647|9839|10371|10563|23328|26585|27286|28984|54345|54443|55612|55897|57111|64321|79812|83881|84913|90627|91862|152007|154810|168667|340719	ACVRL1|AGT|AGTR2|ANGPT1|ANXA3|CEACAM1|BMPR2|CDH13|DCN|DPP4|HBEGF|EDN1|EDNRB|EGR3|EMP2|FAP|FGF2|HAS1|NR4A1|HYAL1|ITGA2|KRT16|LOXL2|MEOX2|MMP9|DDR2|PAK1|PAK3|PDGFB|ENPP2|PFN2|PITX2|PRKCE|PRSS3|RET|S100A2|S100P|SOX9|T|TEK|TGFBR2|TIMP1|TNS1|TWIST1|VIL1|TNFSF12|SEMA5A|KLF4|SLIT2|PPM1F|ZEB2|SEMA3A|CXCL13|SASH1|GREM1|SRPX2|RGCC|SOX18|ANLN|FERMT1|MESP1|RAB25|SOX17|MMRN2|MIXL1|ATOH8|STARD13|MARVELD3|GLIPR…
GO:0051093	3.52905e-06	0.999998	155	821	negative regulation of developmental process	BP	0.00032545	94|153|154|183|190|575|576|627|634|650|659|664|714|857|1001|1048|1281|1285|1289|1290|1361|1634|1893|1910|1946|2048|2069|2118|2146|2192|2202|2305|2539|2621|2624|2662|2697|2828|2852|3084|3142|3169|3202|3400|3569|3623|4211|4223|4241|4282|4320|4488|4613|4855|4881|4974|5058|5155|5196|5295|5376|5468|5744|5800|5950|6092|6347|6425|6495|6532|6662|6695|6696|6909|6910|6926|6935|7010|7048|7058|7060|7070|7075…	ACVRL1|ADRB1|ADRB2|AGT|NR0B1|ADGRB1|ADGRB2|BDNF|CEACAM1|BMP2|BMPR2|BNIP3|C1QC|CAV1|CDH3|CEACAM5|COL3A1|COL4A3|COL5A1|COL5A2|CPB2|DCN|ECM1|EDNRB|EFNA5|EPHB2|EREG|ETV4|EZH2|FBLN1|EFEMP1|FOXM1|G6PD|GAS6|GATA2|GDF10|GJA1|GPR4|GPER1|NRG1|HLX|FOXA1|HOXA5|ID4|IL6|INHA|MEIS1|MEOX2|MELTF|MIF|MMP11|MSX2|MYCN|NOTCH4|NPR1|OMG|PAK1|PDGFB|PF4|PIK3R1|PMP22|PPARG|PTHLH|PTPRO|RBP4|ROBO2|CCL2|SFRP5|SIX1|SLC6A4|SOX…
GO:0032268	3.69197e-06	0.999997	384	2354	regulation of cellular protein metabolic process	BP	0.000336624	2|94|101|104|134|154|177|183|185|186|246|259|284|332|358|408|467|554|634|641|650|656|659|672|683|701|710|725|728|729|857|858|890|891|894|898|948|983|990|991|993|995|1000|1029|1030|1033|1062|1111|1163|1285|1293|1294|1326|1361|1440|1469|1470|1472|1473|1490|1601|1634|1636|1734|1789|1839|1843|1846|1850|1852|1893|1894|1906|1910|1946|1950|1951|1958|1978|2013|2022|2023|2069|2146|2161|2167|2192|2243|2244…	A2M|ACVRL1|ADAM8|ADARB1|ADORA1|ADRB2|AGER|AGT|AGTR1|AGTR2|ALOX15|AMBP|ANGPT1|BIRC5|AQP1|ARRB1|ATF3|AVPR2|CEACAM1|BLM|BMP2|BMP8B|BMPR2|BRCA1|BST1|BUB1B|SERPING1|C4BPB|C5AR1|C6|CAV1|CAV2|CCNA2|CCNB1|CCND2|CCNE1|CD36|CDK1|CDC6|CDC20|CDC25A|CDC25C|CDH2|CDKN2A|CDKN2B|CDKN3|CENPE|CHEK1|CKS1B|COL4A3|COL6A3|COL7A1|MAP3K8|CPB2|CSF3|CST1|CST2|CST4|CST5|CTGF|DAB2|DCN|ACE|DIO2|DNMT3B|HBEGF|DUSP1|DUSP4|DUSP8|…
GO:0098609	3.69367e-06	0.999998	150	785	cell-cell adhesion	BP	0.000336624	101|177|246|634|650|857|947|1000|1001|1003|1012|1013|1015|1048|1178|1305|1326|1364|1365|1803|1829|1832|1946|1951|1960|2175|2177|2243|2244|2294|2615|2621|2995|3043|3071|3133|3142|3169|3329|3384|3491|3553|3559|3569|3575|4072|4907|5010|5058|5063|5098|5099|5270|5295|5317|5365|5588|5592|5789|5818|5979|6092|6347|6387|6401|6403|6404|6441|6614|6662|6693|6935|7048|7060|7070|7122|7186|7264|7292|7356|7704|7…	ADAM8|AGER|ALOX15|CEACAM1|BMP2|CAV1|CD34|CDH2|CDH3|CDH5|CDH13|CDH15|CDH17|CEACAM5|CLC|COL13A1|MAP3K8|CLDN4|CLDN3|DPP4|DSG2|DSP|EFNA5|CELSR3|EGR3|FANCA|FANCD2|FGA|FGB|FOXF1|LRRC32|GAS6|GYPC|HBB|NCKAP1L|HLA-E|HLX|FOXA1|HSPD1|ICAM2|CYR61|IL1B|IL2RA|IL6|IL7R|EPCAM|NT5E|CLDN11|PAK1|PAK3|PCDHGC3|PCDH7|SERPINE2|PIK3R1|PKP1|PLXNB3|PRKCQ|PRKG1|PTPRD|NECTIN1|RET|ROBO2|CCL2|CXCL12|SELE|SELP|SELPLG|SFTPD|SIG…
GO:0001934	3.99577e-06	0.999998	164	887	positive regulation of protein phosphorylation	BP	0.000362026	94|101|134|154|177|183|246|284|408|650|656|659|728|857|858|891|894|948|983|990|1000|1062|1163|1326|1440|1490|1601|1636|1839|1852|1894|1906|1910|1946|1950|2013|2022|2069|2146|2243|2244|2247|2263|2264|2357|2549|2621|2662|2690|2852|2861|3071|3084|3486|3491|3553|3569|3589|3623|3654|3814|4282|4318|4616|4915|4921|5028|5058|5063|5155|5168|5217|5319|5320|5322|5347|5581|5753|5979|6283|6288|6347|6354|6358|…	ACVRL1|ADAM8|ADORA1|ADRB2|AGER|AGT|ALOX15|ANGPT1|ARRB1|BMP2|BMP8B|BMPR2|C5AR1|CAV1|CAV2|CCNB1|CCND2|CD36|CDK1|CDC6|CDH2|CENPE|CKS1B|MAP3K8|CSF3|CTGF|DAB2|ACE|HBEGF|DUSP9|ECT2|EDN1|EDNRB|EFNA5|EGF|EMP2|ENG|EREG|EZH2|FGA|FGB|FGF2|FGFR2|FGFR4|FPR1|GAB1|GAS6|GDF10|GHR|GPER1|GPR37|NCKAP1L|NRG1|IGFBP3|CYR61|IL1B|IL6|IL11|INHA|IRAK1|KISS1|MIF|MMP9|GADD45B|NTRK2|DDR2|P2RY1|PAK1|PAK3|PDGFB|ENPP2|PFN2|PLA2…
GO:0000902	4.06206e-06	0.999998	169	899	cell morphogenesis	BP	0.000365892	101|104|226|322|575|627|659|1365|1382|1690|1749|1808|1833|1894|1943|1946|1951|1959|2048|2115|2118|2192|2243|2244|2263|2268|2549|2674|2676|2697|2823|3055|3084|3110|3569|3575|3706|3730|3984|3988|4241|4628|4647|4744|4855|4884|4915|4969|4974|5058|5063|5168|5295|5365|5454|5588|5789|5800|5818|5881|5979|6092|6347|6354|6369|6383|6387|6446|6456|6586|6696|6710|6711|6712|6768|6790|6886|7010|7070|7345|7368|7…	ADAM8|ADARB1|ALDOA|APBB1|ADGRB1|BDNF|BMPR2|CLDN3|CRABP2|COCH|DLX5|DPYSL2|EPYC|ECT2|EFNA2|EFNA5|CELSR3|EGR2|EPHB2|ETV1|ETV4|FBLN1|FGA|FGB|FGFR2|FGR|GAB1|GFRA1|GFRA3|GJA1|GPM6A|HCK|NRG1|MNX1|IL6|IL7R|ITPKA|ANOS1|LIMK1|LIPA|MELTF|MYH10|MYO7A|NEFH|NOTCH4|NPTX1|NTRK2|OGN|OMG|PAK1|PAK3|ENPP2|PIK3R1|PLXNB3|POU3F2|PRKCQ|PTPRD|PTPRO|NECTIN1|RAC3|RET|ROBO2|CCL2|CCL7|CCL24|SDC2|CXCL12|SGK1|SH3GL2|SLIT3|SPP1…
GO:1903047	4.09902e-06	0.999998	168	902	mitotic cell cycle process	BP	0.000367087	332|641|699|701|858|890|891|894|898|899|983|990|991|993|995|1029|1030|1033|1058|1062|1063|1104|1111|1163|1763|1843|1906|1950|1978|2009|2069|2146|2273|2305|3070|3161|3373|3400|3553|3619|3832|3833|3835|4085|4171|4173|4175|4176|4288|4605|4628|4739|4751|4998|5155|5243|5325|5347|5427|5471|5888|6241|6491|6659|6711|6790|7023|7039|7153|7272|7283|7298|7832|8091|8318|8900|8914|9055|9088|9133|9134|9212|9232…	BIRC5|BLM|BUB1|BUB1B|CAV2|CCNA2|CCNB1|CCND2|CCNE1|CCNF|CDK1|CDC6|CDC20|CDC25A|CDC25C|CDKN2A|CDKN2B|CDKN3|CENPA|CENPE|CENPF|RCC1|CHEK1|CKS1B|DNA2|DUSP1|EDN1|EGF|EIF4EBP1|EML1|EREG|EZH2|FHL1|FOXM1|HELLS|HMMR|HYAL1|ID4|IL1B|INCENP|KIF11|KIFC1|KIF22|MAD2L1|MCM2|MCM4|MCM6|MCM7|MKI67|MYBL2|MYH10|NEDD9|NEK2|ORC1|PDGFB|ABCB1|PLAGL1|PLK1|POLE2|PPAT|RAD51|RRM2|STIL|SOX4|SPTBN1|AURKA|TFAP4|TGFA|TOP2A|TTK|TU…
GO:0044057	4.61342e-06	0.999998	101	493	regulation of system process	BP	0.00041078	134|153|154|183|185|186|358|477|478|481|482|554|659|745|784|845|857|1264|1490|1636|1674|1829|1832|1839|1906|1907|1910|2013|2023|2034|2243|2244|2539|2621|2697|2702|2852|2859|2906|3084|3553|3569|3623|3673|3751|3762|3775|3777|3814|4608|4881|5023|5058|5155|5348|5592|5800|6330|6442|6446|6505|6909|7125|7134|7136|7137|7138|7349|7402|8013|8654|8862|9254|9314|9631|9732|10203|10371|10398|10659|10810|10874|…	ADORA1|ADRB1|ADRB2|AGT|AGTR1|AGTR2|AQP1|ATP1A2|ATP1A3|ATP1B1|ATP1B2|AVPR2|BMPR2|MYRF|CACNB3|CASQ2|CAV1|CNN1|CTGF|ACE|DES|DSG2|DSP|HBEGF|EDN1|EDN2|EDNRB|EMP2|ENO1|EPAS1|FGA|FGB|G6PD|GAS6|GJA1|GJA5|GPER1|GPR35|GRIN2D|NRG1|IL1B|IL6|INHA|ITGA2|KCND2|KCNJ5|KCNK1|KCNK3|KISS1|MYBPH|NPR1|P2RX1|PAK1|PDGFB|FXYD1|PRKG1|PTPRO|SCN4B|SGCA|SGK1|SLC1A1|TBX2|TNNC2|TNNC1|TNNI2|TNNI3|TNNT1|UCN|UTRN|NR4A3|PDE5A|APLN…
GO:0008217	4.67713e-06	0.999998	44	168	regulation of blood pressure	BP	0.000414073	94|134|153|154|183|185|186|477|554|659|947|1268|1278|1359|1511|1636|1906|1907|1910|2013|2621|2697|2702|3043|4311|4881|4883|5023|5155|5468|5800|6446|6518|7137|7349|8862|10266|10631|27035|27347|59272|79924|91608|170690	ACVRL1|ADORA1|ADRB1|ADRB2|AGT|AGTR1|AGTR2|ATP1A2|AVPR2|BMPR2|CD34|CNR1|COL1A2|CPA3|CTSG|ACE|EDN1|EDN2|EDNRB|EMP2|GAS6|GJA1|GJA5|HBB|MME|NPR1|NPR3|P2RX1|PDGFB|PPARG|PTPRO|SGK1|SLC2A5|TNNI3|UCN|APLN|RAMP2|POSTN|NOX1|STK39|ACE2|ADM2|RASL10B|ADAMTS16
GO:0010646	5.12948e-06	0.999996	485	3035	regulation of cell communication	BP	0.00045154	2|41|43|94|101|134|153|154|177|183|185|186|190|246|259|284|332|395|408|467|477|590|627|634|638|641|650|656|659|664|672|683|728|845|847|857|858|860|948|983|991|1000|1001|1012|1030|1111|1259|1268|1277|1281|1326|1382|1440|1490|1524|1594|1601|1627|1634|1646|1749|1763|1803|1827|1839|1843|1846|1850|1852|1893|1894|1906|1946|1950|1958|1959|2013|2022|2023|2040|2048|2069|2146|2159|2175|2177|2192|2203|2243|…	A2M|ASIC1|ACHE|ACVRL1|ADAM8|ADORA1|ADRB1|ADRB2|AGER|AGT|AGTR1|AGTR2|NR0B1|ALOX15|AMBP|ANGPT1|BIRC5|ARHGAP6|ARRB1|ATF3|ATP1A2|BCHE|BDNF|CEACAM1|BIK|BLM|BMP2|BMP8B|BMPR2|BNIP3|BRCA1|BST1|C5AR1|CASQ2|CAT|CAV1|CAV2|RUNX2|CD36|CDK1|CDC20|CDH2|CDH3|CDH13|CDKN2B|CHEK1|CNGA1|CNR1|COL1A1|COL3A1|MAP3K8|CRABP2|CSF3|CTGF|CX3CR1|CYP27B1|DAB2|DBN1|DCN|AKR1C2|DLX5|DNA2|DPP4|RCAN1|HBEGF|DUSP1|DUSP4|DUSP8|DUSP9|E…
GO:0007088	5.34684e-06	0.999998	41	151	regulation of mitotic nuclear division	BP	0.000468014	699|701|858|891|990|995|1062|1063|1104|1111|1843|1906|1950|2069|3553|3832|4085|4288|4751|5155|5347|6790|7039|7272|9088|9585|9700|9735|9787|10403|10460|11065|22974|27085|28984|51203|54443|57520|81620|113130|146691	BUB1|BUB1B|CAV2|CCNB1|CDC6|CDC25C|CENPE|CENPF|RCC1|CHEK1|DUSP1|EDN1|EGF|EREG|IL1B|KIF11|MAD2L1|MKI67|NEK2|PDGFB|PLK1|AURKA|TGFA|TTK|PKMYT1|KIF20B|ESPL1|KNTC1|DLGAP5|NDC80|TACC3|UBE2C|TPX2|MTBP|RGCC|NUSAP1|ANLN|HECW2|CDT1|CDCA5|TOM1L2
GO:0060419	5.39487e-06	0.999998	25	73	heart growth	BP	0.000469566	32|183|186|891|983|1901|1906|2247|2263|2539|2627|2697|5058|5950|6909|6910|7048|7049|10409|23493|26011|55897|57493|65009|140706	ACACB|AGT|AGTR2|CCNB1|CDK1|S1PR1|EDN1|FGF2|FGFR2|G6PD|GATA6|GJA1|PAK1|RBP4|TBX2|TBX5|TGFBR2|TGFBR3|BASP1|HEY2|TENM4|MESP1|HEG1|NDRG4|CCM2L
GO:0061138	5.78687e-06	0.999998	47	180	morphogenesis of a branching epithelium	BP	0.000500871	183|186|650|1906|1950|2022|2118|2247|2263|2294|2719|3169|3202|3217|3371|3569|4488|4613|4855|5058|5228|5308|6495|6662|6768|6926|6943|7048|8914|9021|9231|9353|10371|10481|10736|23213|26585|51804|54922|55366|59277|64399|79633|157506|170690|255743|340419	AGT|AGTR2|BMP2|EDN1|EGF|ENG|ETV4|FGF2|FGFR2|FOXF1|GPC3|FOXA1|HOXA5|HOXB7|TNC|IL6|MSX2|MYCN|NOTCH4|PAK1|PGF|PITX2|SIX1|SOX9|ST14|TBX3|TCF21|TGFBR2|TIMELESS|SOCS3|DLG5|SLIT2|SEMA3A|HOXB13|SIX2|SULF1|GREM1|SIX4|RASIP1|LGR4|NTN4|HHIP|FAT4|RDH10|ADAMTS16|NPNT|RSPO2
GO:0006869	5.86467e-06	0.999997	71	318	lipid transport	BP	0.000504785	21|24|32|183|185|186|341|366|634|857|948|1109|1244|1375|1636|1906|1950|3553|3783|3929|3949|4282|4481|4833|5104|5243|5319|5320|5321|5322|5444|5468|5950|6578|6696|8322|8399|8600|8714|8792|9066|9227|9429|9619|10351|23120|23460|26154|28234|29881|50487|50636|51083|55911|56729|80832|80833|81575|84879|114880|123264|148229|151176|255189|255738|286256|338328|338440|388121|388323|653509	ABCA3|ABCA4|ACACB|AGT|AGTR1|AGTR2|APOC1|AQP9|CEACAM1|CAV1|CD36|AKR1C4|ABCC2|CPT1B|ACE|EDN1|EGF|IL1B|KCNN4|LBP|LDLR|MIF|MSR1|NME4|SERPINA5|ABCB1|PLA2G1B|PLA2G2A|PLA2G4A|PLA2G5|PON1|PPARG|RBP4|SLCO2A1|SPP1|FZD4|PLA2G10|TNFSF11|ABCC3|TNFRSF11A|SYT7|LRAT|ABCG2|ABCG1|ABCA8|ATP10B|ABCA6|ABCA12|SLCO1B3|NPC1L1|PLA2G3|ANO7|GAL|APOBR|RETN|APOL4|APOL3|APOLD1|MFSD2A|OSBPL6|SLC51B|ATP8B3|ERFE|PLA2G4F|PCSK9|LC…
GO:0097529	6.15721e-06	0.999998	42	166	myeloid leukocyte migration	BP	0.000527037	101|683|728|1906|1907|1910|2207|2277|2920|2921|3071|3553|3569|3579|3929|5155|5196|5228|5319|5473|5734|5800|6283|6288|6347|6354|6358|6364|6368|6369|6387|6441|7060|8600|8792|9353|23604|26585|51561|57580|83700|120425	ADAM8|BST1|C5AR1|EDN1|EDN2|EDNRB|FCER1G|VEGFD|CXCL2|CXCL3|NCKAP1L|IL1B|IL6|CXCR2|LBP|PDGFB|PF4|PGF|PLA2G1B|PPBP|PTGER4|PTPRO|S100A12|SAA1|CCL2|CCL7|CCL14|CCL20|CCL23|CCL24|CXCL12|SFTPD|THBS4|TNFSF11|TNFRSF11A|SLIT2|DAPK2|GREM1|IL23A|PREX1|JAM3|JAML
GO:0001503	6.25514e-06	0.999997	81	373	ossification	BP	0.000532478	43|154|246|650|656|659|847|860|1277|1290|1300|1301|1305|1462|1490|1591|1594|1749|1893|1901|1959|2263|2274|2662|2719|2824|3336|3371|3381|3400|3486|3491|3569|3727|4091|4318|4322|4488|4745|4921|5251|5734|5744|5745|6662|6696|7010|7020|7123|7291|7473|7704|8326|8519|8600|8792|8994|9365|9636|9770|10736|22801|22943|23314|26585|55366|63979|64093|79412|79633|89780|91851|115908|116039|133522|255743|285313|3…	ACHE|ADRB2|ALOX15|BMP2|BMP8B|BMPR2|CAT|RUNX2|COL1A1|COL5A2|COL10A1|COL11A1|COL13A1|VCAN|CTGF|CYP24A1|CYP27B1|DLX5|ECM1|S1PR1|EGR2|FGFR2|FHL2|GDF10|GPC3|GPM6B|HSPE1|TNC|IBSP|ID4|IGFBP3|CYR61|IL6|JUND|SMAD6|MMP9|MMP13|MSX2|NELL1|DDR2|PHEX|PTGER4|PTHLH|PTH1R|SOX9|SPP1|TEK|TFAP2A|CLEC3B|TWIST1|WNT3|ZBTB16|FZD9|IFITM1|TNFSF11|TNFRSF11A|LIMD1|KL|ISG15|RASSF2|SIX2|ITGA11|DKK1|SATB2|GREM1|LGR4|FIGNL1|SMO…
GO:0035051	6.56275e-06	0.999998	35	121	cardiocyte differentiation	BP	0.000555611	183|186|650|891|983|1906|2274|2539|2627|2648|2852|3084|4628|4629|5058|5308|6862|6909|6910|6926|7049|7291|9718|10529|22943|23493|26011|26585|50507|54345|55897|64321|89780|91624|144165	AGT|AGTR2|BMP2|CCNB1|CDK1|EDN1|FHL2|G6PD|GATA6|KAT2A|GPER1|NRG1|MYH10|MYH11|PAK1|PITX2|T|TBX2|TBX5|TBX3|TGFBR3|TWIST1|ECE2|NEBL|DKK1|HEY2|TENM4|GREM1|NOX4|SOX18|MESP1|SOX17|WNT3A|NEXN|PRICKLE1
GO:0006268	6.71986e-06	1	7	8	DNA unwinding involved in DNA replication	BP	0.000565819	3159|4171|4173|4175|4176|5888|56652	HMGA1|MCM2|MCM4|MCM6|MCM7|RAD51|TWNK
GO:0003158	6.92854e-06	0.999998	33	111	endothelium development	BP	0.000577139	94|634|659|947|1003|1901|2022|2697|2701|2702|3084|3553|4855|5138|5175|5624|6935|7122|7498|23493|26084|54345|55273|55897|57493|64321|80274|81575|81792|84913|90627|91663|168667	ACVRL1|CEACAM1|BMPR2|CD34|CDH5|S1PR1|ENG|GJA1|GJA4|GJA5|NRG1|IL1B|NOTCH4|PDE2A|PECAM1|PROC|ZEB1|CLDN5|XDH|HEY2|ARHGEF26|SOX18|TMEM100|MESP1|HEG1|SOX17|SCUBE1|APOLD1|ADAMTS12|ATOH8|STARD13|MYADM|BMPER
GO:0042327	6.9288e-06	0.999996	169	926	positive regulation of phosphorylation	BP	0.000577139	94|101|134|154|177|183|246|284|408|650|656|659|728|857|858|891|894|948|983|990|1000|1062|1163|1326|1440|1490|1601|1636|1839|1852|1894|1906|1910|1917|1946|1950|2013|2022|2069|2146|2243|2244|2247|2263|2264|2268|2357|2549|2621|2662|2690|2819|2852|2861|3071|3084|3486|3491|3553|3569|3589|3623|3654|3814|4282|4318|4616|4915|4921|5028|5058|5063|5155|5168|5217|5319|5320|5322|5347|5581|5753|5979|6283|6288|…	ACVRL1|ADAM8|ADORA1|ADRB2|AGER|AGT|ALOX15|ANGPT1|ARRB1|BMP2|BMP8B|BMPR2|C5AR1|CAV1|CAV2|CCNB1|CCND2|CD36|CDK1|CDC6|CDH2|CENPE|CKS1B|MAP3K8|CSF3|CTGF|DAB2|ACE|HBEGF|DUSP9|ECT2|EDN1|EDNRB|EEF1A2|EFNA5|EGF|EMP2|ENG|EREG|EZH2|FGA|FGB|FGF2|FGFR2|FGFR4|FGR|FPR1|GAB1|GAS6|GDF10|GHR|GPD1|GPER1|GPR37|NCKAP1L|NRG1|IGFBP3|CYR61|IL1B|IL6|IL11|INHA|IRAK1|KISS1|MIF|MMP9|GADD45B|NTRK2|DDR2|P2RY1|PAK1|PAK3|PDGFB…
GO:0007167	7.10249e-06	0.999996	179	975	enzyme linked receptor protein signaling pathway	BP	0.000586548	94|134|154|183|186|284|627|634|650|656|659|660|695|857|858|860|1001|1003|1012|1030|1277|1278|1281|1285|1490|1536|1601|1634|1749|1839|1943|1944|1945|1946|1950|1958|1978|2022|2048|2069|2202|2247|2263|2264|2268|2277|2353|2530|2549|2621|2627|2662|2674|2690|2719|2852|2888|3055|3071|3084|3172|3340|3484|3486|3491|3553|3623|3654|3730|3977|4091|4093|4318|4485|4488|4688|4881|4915|4919|4921|5058|5063|5155|5…	ACVRL1|ADORA1|ADRB2|AGT|AGTR2|ANGPT1|BDNF|CEACAM1|BMP2|BMP8B|BMPR2|BMX|BTK|CAV1|CAV2|RUNX2|CDH3|CDH5|CDH13|CDKN2B|COL1A1|COL1A2|COL3A1|COL4A3|CTGF|CYBB|DAB2|DCN|DLX5|HBEGF|EFNA2|EFNA3|EFNA4|EFNA5|EGF|EGR1|EIF4EBP1|ENG|EPHB2|EREG|EFEMP1|FGF2|FGFR2|FGFR4|FGR|VEGFD|FOS|FUT8|GAB1|GAS6|GATA6|GDF10|GFRA1|GHR|GPC3|GPER1|GRB14|HCK|NCKAP1L|NRG1|HNF4A|NDST1|IGFBP1|IGFBP3|CYR61|IL1B|INHA|IRAK1|ANOS1|LIFR|SM…
GO:1901701	7.11747e-06	0.999995	177	970	cellular response to oxygen-containing compound	BP	0.000586548	26|177|183|185|186|339|358|366|408|478|610|634|641|664|672|687|695|857|858|890|891|948|983|990|1109|1244|1277|1278|1281|1290|1361|1373|1440|1511|1524|1536|1591|1594|1646|1663|1728|1789|1894|1906|1910|1946|1958|1978|2146|2353|2549|2621|2690|2706|2707|2729|2786|2791|2819|2852|2861|2888|3055|3164|3371|3484|3553|3569|3651|3654|3673|3929|3934|3949|4282|4314|4318|4360|4488|4915|5031|5058|5138|5155|5166…	AOC1|AGER|AGT|AGTR1|AGTR2|APOBEC1|AQP1|AQP9|ARRB1|ATP1A3|HCN2|CEACAM1|BLM|BNIP3|BRCA1|KLF9|BTK|CAV1|CAV2|CCNA2|CCNB1|CD36|CDK1|CDC6|AKR1C4|ABCC2|COL1A1|COL1A2|COL3A1|COL5A2|CPB2|CPS1|CSF3|CTSG|CX3CR1|CYBB|CYP24A1|CYP27B1|AKR1C2|DDX11|NQO1|DNMT3B|ECT2|EDN1|EDNRB|EFNA5|EGR1|EIF4EBP1|EZH2|FOS|GAB1|GAS6|GHR|GJB2|GJB3|GCLC|GNG4|GNG11|GPD1|GPER1|GPR37|GRB14|HCK|NR4A1|TNC|IGFBP1|IL1B|IL6|PDX1|IRAK1|ITGA…
GO:0030155	7.15591e-06	0.999996	126	645	regulation of cell adhesion	BP	0.000586595	94|101|177|246|284|395|634|650|683|857|948|1012|1029|1178|1277|1326|1803|1842|1901|1946|1960|2013|2175|2177|2192|2243|2244|2294|2615|2824|3071|3133|3142|3169|3329|3371|3373|3381|3491|3553|3559|3569|3575|3673|4008|4072|4241|5058|5063|5270|5295|5328|5365|5581|5588|5592|5645|5800|5881|5979|6288|6347|6387|6441|6662|6693|6695|6935|7010|7048|7070|7186|7292|7356|7402|7704|7784|8013|8322|8600|8613|8654|8…	ACVRL1|ADAM8|AGER|ALOX15|ANGPT1|ARHGAP6|CEACAM1|BMP2|BST1|CAV1|CD36|CDH13|CDKN2A|CLC|COL1A1|MAP3K8|DPP4|ECM2|S1PR1|EFNA5|EGR3|EMP2|FANCA|FANCD2|FBLN1|FGA|FGB|FOXF1|LRRC32|GPM6B|NCKAP1L|HLA-E|HLX|FOXA1|HSPD1|TNC|HYAL1|IBSP|CYR61|IL1B|IL2RA|IL6|IL7R|ITGA2|LMO7|EPCAM|MELTF|PAK1|PAK3|SERPINE2|PIK3R1|PLAU|PLXNB3|PRKCE|PRKCQ|PRKG1|PRSS2|PTPRO|RAC3|RET|SAA1|CCL2|CXCL12|SFTPD|SOX9|SPN|SPOCK1|ZEB1|TEK|TGF…
GO:0044710	7.45543e-06	0.999994	651	4234	single-organism metabolic process	BP	0.000607931	24|26|32|33|43|54|94|101|125|134|153|154|177|183|185|190|203|205|216|218|219|222|226|240|241|246|259|284|339|341|358|408|415|440|467|471|477|481|554|622|634|650|656|659|660|664|670|672|683|728|761|762|768|771|790|847|857|858|874|891|948|954|978|983|1000|1001|1036|1043|1109|1122|1158|1159|1244|1268|1277|1278|1281|1285|1289|1290|1293|1294|1300|1301|1305|1326|1356|1373|1375|1381|1382|1410|1462|1468|…	ABCA4|AOC1|ACACB|ACADL|ACHE|ACP5|ACVRL1|ADAM8|ADH1B|ADORA1|ADRB1|ADRB2|AGER|AGT|AGTR1|NR0B1|AK1|AK4|ALDH1A1|ALDH3A1|ALDH1B1|ALDH3B2|ALDOA|ALOX5|ALOX5AP|ALOX15|AMBP|ANGPT1|APOBEC1|APOC1|AQP1|ARRB1|ARSE|ASNS|ATF3|ATIC|ATP1A2|ATP1B1|AVPR2|BDH1|CEACAM1|BMP2|BMP8B|BMPR2|BMX|BNIP3|BPHL|BRCA1|BST1|C5AR1|CA3|CA4|CA9|CA12|CAD|CAT|CAV1|CAV2|CBR3|CCNB1|CD36|ENTPD2|CDA|CDK1|CDH2|CDH3|CDO1|CD52|AKR1C4|CHML|CK…
GO:0009719	7.90593e-06	0.999995	270	1581	response to endogenous stimulus	BP	0.000641291	21|26|94|181|183|185|186|190|218|306|339|358|366|440|477|478|554|590|610|634|641|650|656|659|672|687|728|790|845|847|857|858|860|890|898|948|983|990|1003|1012|1030|1036|1109|1138|1244|1261|1268|1277|1278|1281|1290|1364|1373|1490|1515|1524|1536|1601|1646|1663|1749|1789|1829|1843|1906|1946|1958|1959|1960|1978|2022|2069|2146|2207|2244|2247|2263|2264|2274|2353|2354|2530|2549|2627|2648|2662|2690|2697|…	ABCA3|AOC1|ACVRL1|AGRP|AGT|AGTR1|AGTR2|NR0B1|ALDH3A1|ANXA3|APOBEC1|AQP1|AQP9|ASNS|ATP1A2|ATP1A3|AVPR2|BCHE|HCN2|CEACAM1|BLM|BMP2|BMP8B|BMPR2|BRCA1|KLF9|C5AR1|CAD|CASQ2|CAT|CAV1|CAV2|RUNX2|CCNA2|CCNE1|CD36|CDK1|CDC6|CDH5|CDH13|CDKN2B|CDO1|AKR1C4|CHRNA5|ABCC2|CNGA3|CNR1|COL1A1|COL1A2|COL3A1|COL5A2|CLDN4|CPS1|CTGF|CTSV|CX3CR1|CYBB|DAB2|AKR1C2|DDX11|DLX5|DNMT3B|DSG2|DUSP1|EDN1|EFNA5|EGR1|EGR2|EGR3|EI…
GO:0070098	7.95692e-06	0.999998	25	81	chemokine-mediated signaling pathway	BP	0.000642066	1237|1238|1524|1906|2532|2859|2920|2921|3577|3579|5196|5473|6347|6354|6358|6364|6368|6369|6387|6586|7066|9034|9353|10563|51554	CCR8|ACKR2|CX3CR1|EDN1|ACKR1|GPR35|CXCL2|CXCL3|CXCR1|CXCR2|PF4|PPBP|CCL2|CCL7|CCL14|CCL20|CCL23|CCL24|CXCL12|SLIT3|THPO|CCRL2|SLIT2|CXCL13|ACKR4
GO:0010951	8.13342e-06	0.999996	54	233	negative regulation of endopeptidase activity	BP	0.000652907	2|183|259|332|358|408|710|1285|1293|1294|1469|1470|1472|1473|2621|2821|3569|3730|4102|4318|5104|5267|5268|5270|5627|6318|6590|6622|6690|6691|6694|6695|7076|7078|7429|7980|8434|9232|9314|9806|10406|27074|27151|27290|27344|51232|58189|58484|80760|114769|128488|140686|153218|653145	A2M|AGT|AMBP|BIRC5|AQP1|ARRB1|SERPING1|COL4A3|COL6A3|COL7A1|CST1|CST2|CST4|CST5|GAS6|GPI|IL6|ANOS1|MAGEA3|MMP9|SERPINA5|SERPINA4|SERPINB5|SERPINE2|PROS1|SERPINB4|SLPI|SNCA|SPINK1|SPINK2|SPP2|SPOCK1|TIMP1|TIMP3|VIL1|TFPI2|RECK|PTTG1|KLF4|SPOCK2|WFDC2|LAMP3|CPAMD8|SPINK4|PCSK1N|CRIM1|WFDC1|NLRC4|ITIH5|CARD16|WFDC12|WFDC3|SPINK13|ANXA8
GO:0012501	8.30212e-06	0.999994	320	1927	programmed cell death	BP	0.000663014	101|104|134|183|186|284|322|332|358|408|440|467|597|627|638|650|656|659|660|664|672|695|699|701|728|847|857|894|970|983|1029|1048|1178|1268|1271|1285|1311|1410|1490|1515|1601|1728|1776|1829|1832|1843|1870|1894|1906|1910|1917|1958|1960|2023|2191|2207|2243|2244|2263|2274|2539|2597|2621|2627|2662|2697|2729|2792|2821|2852|2869|3005|3055|3071|3202|3329|3336|3486|3491|3553|3559|3569|3623|3651|3654|3665…	ADAM8|ADARB1|ADORA1|AGT|AGTR2|ANGPT1|APBB1|BIRC5|AQP1|ARRB1|ASNS|ATF3|BCL2A1|BDNF|BIK|BMP2|BMP8B|BMPR2|BMX|BNIP3|BRCA1|BTK|BUB1|BUB1B|C5AR1|CAT|CAV1|CCND2|CD70|CDK1|CDKN2A|CEACAM5|CLC|CNR1|CNTFR|COL4A3|COMP|CRYAB|CTGF|CTSV|DAB2|NQO1|DNASE1L3|DSG2|DSP|DUSP1|E2F2|ECT2|EDN1|EDNRB|EEF1A2|EGR1|EGR3|ENO1|FAP|FCER1G|FGA|FGB|FGFR2|FHL2|G6PD|GAPDH|GAS6|GATA6|GDF10|GJA1|GCLC|GNGT1|GPI|GPER1|GRK5|H1F0|HCK|N…
GO:0001823	8.36288e-06	0.999997	31	102	mesonephros development	BP	0.000664442	183|186|650|847|2247|2263|2719|3217|4072|4091|4093|5228|5979|6092|6495|6662|6943|7704|9244|9353|10409|10736|26585|51804|55083|55366|79633|116039|168667|170690|255743	AGT|AGTR2|BMP2|CAT|FGF2|FGFR2|GPC3|HOXB7|EPCAM|SMAD6|SMAD9|PGF|RET|ROBO2|SIX1|SOX9|TCF21|ZBTB16|CRLF1|SLIT2|BASP1|SIX2|GREM1|SIX4|KIF26B|LGR4|FAT4|OSR2|BMPER|ADAMTS16|NPNT
GO:0042221	8.51355e-06	0.999993	627	4132	response to chemical	BP	0.000672962	21|26|32|94|101|177|181|183|185|186|190|205|218|241|246|284|306|322|339|358|361|366|408|440|467|471|477|478|554|563|590|608|610|627|634|641|650|656|659|664|670|672|683|687|695|712|728|761|768|790|845|847|857|858|860|874|890|891|898|947|948|968|970|983|990|1001|1003|1012|1030|1036|1063|1109|1138|1237|1238|1244|1261|1268|1271|1277|1278|1281|1290|1361|1364|1365|1373|1410|1440|1469|1470|1472|1490|151…	ABCA3|AOC1|ACACB|ACVRL1|ADAM8|AGER|AGRP|AGT|AGTR1|AGTR2|NR0B1|AK4|ALDH3A1|ALOX5AP|ALOX15|ANGPT1|ANXA3|APBB1|APOBEC1|AQP1|AQP4|AQP9|ARRB1|ASNS|ATF3|ATIC|ATP1A2|ATP1A3|AVPR2|AZGP1|BCHE|TNFRSF17|HCN2|BDNF|CEACAM1|BLM|BMP2|BMP8B|BMPR2|BNIP3|BPHL|BRCA1|BST1|KLF9|BTK|C1QA|C5AR1|CA3|CA9|CAD|CASQ2|CAT|CAV1|CAV2|RUNX2|CBR3|CCNA2|CCNB1|CCNE1|CD34|CD36|CD68|CD70|CDK1|CDC6|CDH3|CDH5|CDH13|CDKN2B|CDO1|CENPF|A…
GO:0050818	8.57955e-06	0.999997	28	88	regulation of coagulation	BP	0.000674736	634|710|857|947|948|1361|1906|2160|2161|2191|2207|2243|2244|5155|5270|5327|5328|5588|5592|5624|5627|6403|7056|7099|7103|84959|164656|286133	CEACAM1|SERPING1|CAV1|CD34|CD36|CPB2|EDN1|F11|F12|FAP|FCER1G|FGA|FGB|PDGFB|SERPINE2|PLAT|PLAU|PRKCQ|PRKG1|PROC|PROS1|SELP|THBD|TLR4|TSPAN8|UBASH3B|TMPRSS6|SCARA5
GO:0001763	8.82992e-06	0.999996	49	193	morphogenesis of a branching structure	BP	0.000690919	183|186|650|1305|1906|1950|2022|2118|2247|2263|2294|2719|3169|3202|3217|3371|3569|4488|4613|4855|5058|5228|5308|6495|6662|6768|6926|6943|7048|8914|9021|9231|9353|10371|10481|10736|23213|26585|51804|54922|55366|59277|64399|79633|120892|157506|170690|255743|340419	AGT|AGTR2|BMP2|COL13A1|EDN1|EGF|ENG|ETV4|FGF2|FGFR2|FOXF1|GPC3|FOXA1|HOXA5|HOXB7|TNC|IL6|MSX2|MYCN|NOTCH4|PAK1|PGF|PITX2|SIX1|SOX9|ST14|TBX3|TCF21|TGFBR2|TIMELESS|SOCS3|DLG5|SLIT2|SEMA3A|HOXB13|SIX2|SULF1|GREM1|SIX4|RASIP1|LGR4|NTN4|HHIP|FAT4|LRRK2|RDH10|ADAMTS16|NPNT|RSPO2
GO:0010876	8.97302e-06	0.999996	76	351	lipid localization	BP	0.000698588	21|24|32|183|185|186|341|366|634|857|948|1109|1244|1375|1636|1906|1950|2583|3553|3569|3783|3929|3949|4023|4282|4481|4833|5104|5243|5319|5320|5321|5322|5444|5468|5950|6578|6696|8322|8399|8600|8714|8792|9066|9227|9429|9619|9641|10351|23120|23460|26154|28234|29881|29923|50487|50636|51083|55911|56729|80832|80833|81575|84879|114880|123264|148229|151176|255189|255738|286256|338328|338440|388121|388323|…	ABCA3|ABCA4|ACACB|AGT|AGTR1|AGTR2|APOC1|AQP9|CEACAM1|CAV1|CD36|AKR1C4|ABCC2|CPT1B|ACE|EDN1|EGF|B4GALNT1|IL1B|IL6|KCNN4|LBP|LDLR|LPL|MIF|MSR1|NME4|SERPINA5|ABCB1|PLA2G1B|PLA2G2A|PLA2G4A|PLA2G5|PON1|PPARG|RBP4|SLCO2A1|SPP1|FZD4|PLA2G10|TNFSF11|ABCC3|TNFRSF11A|SYT7|LRAT|ABCG2|ABCG1|IKBKE|ABCA8|ATP10B|ABCA6|ABCA12|SLCO1B3|NPC1L1|HILPDA|PLA2G3|ANO7|GAL|APOBR|RETN|APOL4|APOL3|APOLD1|MFSD2A|OSBPL6|SLC51…
GO:0031960	9.04295e-06	0.999996	42	161	response to corticosteroid	BP	0.000700512	21|186|218|306|358|590|687|790|1036|1244|1261|1277|1373|1490|1515|1536|1789|1843|1906|1978|2022|2353|2354|2706|2852|3329|3569|3651|4129|4192|6347|6586|6715|7023|7298|7349|7356|7538|8644|9353|114907|133522	ABCA3|AGTR2|ALDH3A1|ANXA3|AQP1|BCHE|KLF9|CAD|CDO1|ABCC2|CNGA3|COL1A1|CPS1|CTGF|CTSV|CYBB|DNMT3B|DUSP1|EDN1|EIF4EBP1|ENG|FOS|FOSB|GJB2|GPER1|HSPD1|IL6|PDX1|MAOB|MDK|CCL2|SLIT3|SRD5A1|TFAP4|TYMS|UCN|SCGB1A1|ZFP36|AKR1C3|SLIT2|FBXO32|PPARGC1B
GO:0003073	9.43344e-06	0.999997	27	85	regulation of systemic arterial blood pressure	BP	0.000727126	134|153|154|183|185|186|554|659|1359|1511|1636|1906|1907|2013|2621|2697|2702|4311|5155|5800|6518|7137|10631|27035|59272|91608|170690	ADORA1|ADRB1|ADRB2|AGT|AGTR1|AGTR2|AVPR2|BMPR2|CPA3|CTSG|ACE|EDN1|EDN2|EMP2|GAS6|GJA1|GJA5|MME|PDGFB|PTPRO|SLC2A5|TNNI3|POSTN|NOX1|ACE2|RASL10B|ADAMTS16
GO:0035265	9.48913e-06	0.999996	39	143	organ growth	BP	0.000727797	32|183|186|891|983|1311|1901|1906|2247|2263|2539|2627|2697|3142|3953|4322|4488|4921|5058|5950|6532|6662|6909|6910|7048|7049|9254|10409|23493|25886|26011|26524|28982|55897|57493|65009|80014|140706|340419	ACACB|AGT|AGTR2|CCNB1|CDK1|COMP|S1PR1|EDN1|FGF2|FGFR2|G6PD|GATA6|GJA1|HLX|LEPR|MMP13|MSX2|DDR2|PAK1|RBP4|SLC6A4|SOX9|TBX2|TBX5|TGFBR2|TGFBR3|CACNA2D2|BASP1|HEY2|POC1A|TENM4|LATS2|FLVCR1|MESP1|HEG1|NDRG4|WWC2|CCM2L|RSPO2
GO:1904018	9.54979e-06	0.999996	38	139	positive regulation of vasculature development	BP	0.000728842	94|306|358|634|672|728|729|947|1524|1536|1893|1958|2022|2247|2277|2624|2627|2852|3373|3553|5155|5228|5740|6237|6369|7010|7048|7291|8742|9037|10266|23328|26585|27286|51129|55273|79924|126393	ACVRL1|ANXA3|AQP1|CEACAM1|BRCA1|C5AR1|C6|CD34|CX3CR1|CYBB|ECM1|EGR1|ENG|FGF2|VEGFD|GATA2|GATA6|GPER1|HYAL1|IL1B|PDGFB|PGF|PTGIS|RRAS|CCL24|TEK|TGFBR2|TWIST1|TNFSF12|SEMA5A|RAMP2|SASH1|GREM1|SRPX2|ANGPTL4|TMEM100|ADM2|HSPB6
GO:1902622	9.63606e-06	0.999998	15	35	regulation of neutrophil migration	BP	0.000731821	101|683|728|1906|2920|2921|3071|3929|5196|5473|7060|9353|23604|51561|83700	ADAM8|BST1|C5AR1|EDN1|CXCL2|CXCL3|NCKAP1L|LBP|PF4|PPBP|THBS4|SLIT2|DAPK2|IL23A|JAM3
GO:0007517	9.69224e-06	0.999995	77	353	muscle organ development	BP	0.000732497	43|104|467|607|650|857|858|891|983|1063|1073|1271|1281|1293|1301|1634|1832|1839|1901|1906|1958|1959|1960|2022|2115|2247|2263|2273|2353|2539|2627|2697|3084|3142|3569|4223|4638|5058|5081|5307|5308|5950|6442|6445|6495|6909|6910|6943|7048|7049|7134|7137|7291|7402|7832|7881|10409|22801|22808|22943|23493|23764|26576|26585|27063|51804|57158|57486|57493|63950|64220|64321|84300|89780|140578|140706|642658	ACHE|ADARB1|ATF3|BCL9|BMP2|CAV1|CAV2|CCNB1|CDK1|CENPF|CFL2|CNTFR|COL3A1|COL6A3|COL11A1|DCN|DSP|HBEGF|S1PR1|EDN1|EGR1|EGR2|EGR3|ENG|ETV1|FGF2|FGFR2|FHL1|FOS|G6PD|GATA6|GJA1|NRG1|HLX|IL6|MEOX2|MYLK|PAK1|PAX7|PITX1|PITX2|RBP4|SGCA|SGCG|SIX1|TBX2|TBX5|TCF21|TGFBR2|TGFBR3|TNNC1|TNNI3|TWIST1|UTRN|BTG2|KCNAB1|BASP1|ITGA11|MRAS|DKK1|HEY2|MAFF|SRPK3|GREM1|ANKRD1|SIX4|JPH2|NLN|HEG1|DMRTA2|STRA6|SOX17|UQCC2…
GO:0034097	9.75136e-06	0.999994	150	814	response to cytokine	BP	0.000733388	246|284|361|554|608|634|672|695|857|970|1237|1238|1244|1271|1277|1281|1440|1524|1594|1634|1893|1906|1907|1958|2069|2167|2244|2294|2353|2532|2549|2597|2621|2648|2690|2729|2819|2852|2859|2920|2921|3055|3133|3373|3553|3559|3563|3568|3569|3575|3577|3579|3651|3654|3665|3727|3856|3899|3934|3953|3977|4171|4311|4321|4360|4600|5138|5153|5155|5196|5322|5468|5473|5740|6347|6354|6358|6364|6368|6369|6387|6401…	ALOX15|ANGPT1|AQP4|AVPR2|TNFRSF17|CEACAM1|BRCA1|BTK|CAV1|CD70|CCR8|ACKR2|ABCC2|CNTFR|COL1A1|COL3A1|CSF3|CX3CR1|CYP27B1|DCN|ECM1|EDN1|EDN2|EGR1|EREG|FABP4|FGB|FOXF1|FOS|ACKR1|GAB1|GAPDH|GAS6|KAT2A|GHR|GCLC|GPD1|GPER1|GPR35|CXCL2|CXCL3|HCK|HLA-E|HYAL1|IL1B|IL2RA|IL3RA|IL5RA|IL6|IL7R|CXCR1|CXCR2|PDX1|IRAK1|IRF7|JUND|KRT8|AFF3|LCN2|LEPR|LIFR|MCM2|MME|MMP12|MRC1|MX2|PDE2A|PDE1B|PDGFB|PF4|PLA2G5|PPARG|…
GO:0052547	1.00091e-05	0.999995	82	397	regulation of peptidase activity	BP	0.000748516	2|183|259|332|358|408|710|857|1285|1293|1294|1469|1470|1472|1473|1490|1893|2192|2621|2719|2821|2852|3329|3336|3491|3569|3730|4102|4318|5023|5104|5267|5268|5270|5366|5468|5627|6318|6590|6622|6690|6691|6694|6695|7023|7076|7078|7186|7429|7498|7980|8434|9232|9314|9447|9647|9806|10017|10395|10406|26577|27074|27151|27290|27344|51050|51232|58189|58484|80760|83595|89766|89780|112399|114769|128488|140686|…	A2M|AGT|AMBP|BIRC5|AQP1|ARRB1|SERPING1|CAV1|COL4A3|COL6A3|COL7A1|CST1|CST2|CST4|CST5|CTGF|ECM1|FBLN1|GAS6|GPC3|GPI|GPER1|HSPD1|HSPE1|CYR61|IL6|ANOS1|MAGEA3|MMP9|P2RX1|SERPINA5|SERPINA4|SERPINB5|SERPINE2|PMAIP1|PPARG|PROS1|SERPINB4|SLPI|SNCA|SPINK1|SPINK2|SPP2|SPOCK1|TFAP4|TIMP1|TIMP3|TRAF2|VIL1|XDH|TFPI2|RECK|PTTG1|KLF4|AIM2|PPM1F|SPOCK2|BCL2L10|DLC1|WFDC2|PCOLCE2|LAMP3|CPAMD8|SPINK4|PCSK1N|PI15|…
GO:0007599	1.00491e-05	0.999995	76	353	hemostasis	BP	0.000748516	2|408|554|634|710|725|857|947|948|954|1277|1278|1281|1361|1906|2157|2159|2160|2161|2191|2192|2207|2243|2244|2313|2621|2624|2627|2821|3043|3172|3569|3673|5023|5028|5104|5155|5196|5270|5295|5327|5328|5581|5588|5592|5624|5627|6288|6403|7056|7099|7103|7450|7980|8351|8353|8357|9002|9060|10398|10630|11234|22915|23533|23657|23764|30846|57834|80274|84959|89780|139818|140628|164656|286133|653145	A2M|ARRB1|AVPR2|CEACAM1|SERPING1|C4BPB|CAV1|CD34|CD36|ENTPD2|COL1A1|COL1A2|COL3A1|CPB2|EDN1|F8|F10|F11|F12|FAP|FBLN1|FCER1G|FGA|FGB|FLI1|GAS6|GATA2|GATA6|GPI|HBB|HNF4A|IL6|ITGA2|P2RX1|P2RY1|SERPINA5|PDGFB|PF4|SERPINE2|PIK3R1|PLAT|PLAU|PRKCE|PRKCQ|PRKG1|PROC|PROS1|SAA1|SELP|THBD|TLR4|TSPAN8|VWF|TFPI2|HIST1H3D|HIST1H3E|HIST1H3H|F2RL3|PAPSS2|MYL9|PDPN|HPS5|MMRN1|PIK3R5|SLC7A11|MAFF|EHD2|CYP4F11|SCUB…
GO:0003013	1.02857e-05	0.999994	101	500	circulatory system process	BP	0.000762472	94|134|153|154|183|185|186|284|477|478|481|482|554|634|659|710|784|845|857|947|1268|1278|1285|1359|1373|1490|1511|1636|1674|1827|1829|1832|1839|1906|1907|1910|2013|2034|2243|2244|2313|2621|2697|2702|2729|2852|3043|3352|3751|3762|3775|3777|4223|4311|4881|4883|4973|5023|5028|5138|5155|5348|5468|5592|5800|6323|6330|6387|6445|6446|6505|6518|6532|6909|7010|7134|7136|7137|7349|8654|8862|9254|9353|9631|…	ACVRL1|ADORA1|ADRB1|ADRB2|AGT|AGTR1|AGTR2|ANGPT1|ATP1A2|ATP1A3|ATP1B1|ATP1B2|AVPR2|CEACAM1|BMPR2|SERPING1|CACNB3|CASQ2|CAV1|CD34|CNR1|COL1A2|COL4A3|CPA3|CPS1|CTGF|CTSG|ACE|DES|RCAN1|DSG2|DSP|HBEGF|EDN1|EDN2|EDNRB|EMP2|EPAS1|FGA|FGB|FLI1|GAS6|GJA1|GJA5|GCLC|GPER1|HBB|HTR1D|KCND2|KCNJ5|KCNK1|KCNK3|MEOX2|MME|NPR1|NPR3|OLR1|P2RX1|P2RY1|PDE2A|PDGFB|FXYD1|PPARG|PRKG1|PTPRO|SCN1A|SCN4B|CXCL12|SGCG|SGK1|…
GO:0034508	1.04101e-05	0.999998	19	54	centromere complex assembly	BP	0.00076802	1058|1062|1063|2491|3070|8294|8362|8365|8367|11339|54069|55355|57082|64105|64946|79019|79682|91687|387103	CENPA|CENPE|CENPF|CENPI|HELLS|HIST1H4I|HIST1H4K|HIST1H4H|HIST1H4E|OIP5|MIS18A|HJURP|KNL1|CENPK|CENPH|CENPM|CENPU|CENPL|CENPW
GO:0000278	1.06277e-05	0.999993	179	984	mitotic cell cycle	BP	0.000780357	332|440|641|699|701|858|890|891|894|898|899|983|990|991|993|995|1012|1029|1030|1033|1058|1062|1063|1104|1111|1163|1763|1843|1906|1950|1978|2009|2069|2146|2191|2273|2305|3070|3161|3169|3373|3400|3553|3619|3832|3833|3835|4085|4171|4173|4175|4176|4288|4605|4628|4739|4751|4998|5017|5155|5243|5325|5347|5427|5471|5522|5888|6241|6491|6659|6711|6790|6886|7023|7039|7153|7272|7283|7298|7516|7832|8091|8318|…	BIRC5|ASNS|BLM|BUB1|BUB1B|CAV2|CCNA2|CCNB1|CCND2|CCNE1|CCNF|CDK1|CDC6|CDC20|CDC25A|CDC25C|CDH13|CDKN2A|CDKN2B|CDKN3|CENPA|CENPE|CENPF|RCC1|CHEK1|CKS1B|DNA2|DUSP1|EDN1|EGF|EIF4EBP1|EML1|EREG|EZH2|FAP|FHL1|FOXM1|HELLS|HMMR|FOXA1|HYAL1|ID4|IL1B|INCENP|KIF11|KIFC1|KIF22|MAD2L1|MCM2|MCM4|MCM6|MCM7|MKI67|MYBL2|MYH10|NEDD9|NEK2|ORC1|OVOL1|PDGFB|ABCB1|PLAGL1|PLK1|POLE2|PPAT|PPP2R2C|RAD51|RRM2|STIL|SOX4|S…
GO:0006261	1.08696e-05	0.999996	38	138	DNA-dependent DNA replication	BP	0.000794228	641|898|990|1602|1663|1763|2237|3159|4171|4173|4175|4176|4796|4998|5427|5888|5984|8318|9134|9837|10721|11200|23594|29980|51053|51659|55022|55388|56652|63922|79075|79733|80174|81620|84296|90381|144455|146956	BLM|CCNE1|CDC6|DACH1|DDX11|DNA2|FEN1|HMGA1|MCM2|MCM4|MCM6|MCM7|TONSL|ORC1|POLE2|RAD51|RFC4|CDC45|CCNE2|GINS1|POLQ|CHEK2|ORC6|DONSON|GMNN|GINS2|PID1|MCM10|TWNK|CHTF18|DSCC1|E2F8|DBF4B|CDT1|GINS4|TICRR|E2F7|EME1
GO:0043410	1.09192e-05	0.999994	96	475	positive regulation of MAPK cascade	BP	0.000794228	101|134|154|177|246|284|408|650|728|858|948|983|1000|1326|1490|1852|1906|1950|2146|2243|2244|2247|2263|2264|2357|2549|2621|2690|2852|2861|3084|3486|3553|3569|3589|3654|3814|4282|4616|4915|5028|5058|5063|5155|5319|5320|5322|5581|6283|6288|6347|6354|6358|6364|6368|6369|7010|7039|7066|7099|7186|7498|8322|8600|8654|8792|9365|9618|9770|9839|10174|10595|23328|23533|23542|27035|50507|51196|65009|114898|…	ADAM8|ADORA1|ADRB2|AGER|ALOX15|ANGPT1|ARRB1|BMP2|C5AR1|CAV2|CD36|CDK1|CDH2|MAP3K8|CTGF|DUSP9|EDN1|EGF|EZH2|FGA|FGB|FGF2|FGFR2|FGFR4|FPR1|GAB1|GAS6|GHR|GPER1|GPR37|NRG1|IGFBP3|IL1B|IL6|IL11|IRAK1|KISS1|MIF|GADD45B|NTRK2|P2RY1|PAK1|PAK3|PDGFB|PLA2G1B|PLA2G2A|PLA2G5|PRKCE|S100A12|SAA1|CCL2|CCL7|CCL14|CCL20|CCL23|CCL24|TEK|TGFA|THPO|TLR4|TRAF2|XDH|FZD4|TNFSF11|PDE5A|TNFRSF11A|KL|TRAF4|RASSF2|ZEB2|SOR…
GO:0030595	1.10637e-05	0.999995	46	191	leukocyte chemotaxis	BP	0.00080098	101|683|728|1901|1906|1907|1910|2207|2277|2621|2920|2921|3071|3553|3569|3577|3579|3929|5155|5196|5228|5319|5473|5800|6283|6288|6347|6354|6358|6364|6368|6369|6387|6441|7060|8600|8792|9353|9547|10563|23604|26585|51561|57580|83700|120425	ADAM8|BST1|C5AR1|S1PR1|EDN1|EDN2|EDNRB|FCER1G|VEGFD|GAS6|CXCL2|CXCL3|NCKAP1L|IL1B|IL6|CXCR1|CXCR2|LBP|PDGFB|PF4|PGF|PLA2G1B|PPBP|PTPRO|S100A12|SAA1|CCL2|CCL7|CCL14|CCL20|CCL23|CCL24|CXCL12|SFTPD|THBS4|TNFSF11|TNFRSF11A|SLIT2|CXCL14|CXCL13|DAPK2|GREM1|IL23A|PREX1|JAM3|JAML
GO:0016337	1.11624e-05	0.999993	116	590	single organismal cell-cell adhesion	BP	0.000804368	101|177|246|634|857|947|1000|1001|1003|1048|1178|1305|1326|1803|1829|1832|1946|1960|2175|2177|2243|2244|2294|2615|2621|3043|3071|3133|3142|3169|3329|3384|3491|3553|3559|3569|3575|4072|4907|5058|5063|5270|5295|5317|5588|5592|5818|5979|6347|6387|6401|6403|6404|6441|6614|6662|6693|6935|7048|7060|7070|7186|7264|7292|7356|7704|7784|8013|8516|8600|8613|8654|8808|8851|9231|9308|9314|10398|10563|10630|11…	ADAM8|AGER|ALOX15|CEACAM1|CAV1|CD34|CDH2|CDH3|CDH5|CEACAM5|CLC|COL13A1|MAP3K8|DPP4|DSG2|DSP|EFNA5|EGR3|FANCA|FANCD2|FGA|FGB|FOXF1|LRRC32|GAS6|HBB|NCKAP1L|HLA-E|HLX|FOXA1|HSPD1|ICAM2|CYR61|IL1B|IL2RA|IL6|IL7R|EPCAM|NT5E|PAK1|PAK3|SERPINE2|PIK3R1|PKP1|PRKCQ|PRKG1|NECTIN1|RET|CCL2|CXCL12|SELE|SELP|SELPLG|SFTPD|SIGLEC1|SOX9|SPN|ZEB1|TGFBR2|THBS4|THY1|TRAF2|TSTA3|TNFSF4|SCGB1A1|ZBTB16|ZP3|NR4A3|ITGA8|…
GO:0048738	1.12692e-05	0.999995	47	186	cardiac muscle tissue development	BP	0.000804813	183|186|650|891|983|1301|1829|1832|1901|1906|2022|2247|2263|2274|2539|2627|2648|2697|2702|3084|4628|4629|5058|5308|5950|6445|6909|6910|6926|7048|7049|7134|7137|10529|22943|23493|26011|26585|27063|50507|55897|57158|57493|65009|89780|91624|140706	AGT|AGTR2|BMP2|CCNB1|CDK1|COL11A1|DSG2|DSP|S1PR1|EDN1|ENG|FGF2|FGFR2|FHL2|G6PD|GATA6|KAT2A|GJA1|GJA5|NRG1|MYH10|MYH11|PAK1|PITX2|RBP4|SGCG|TBX2|TBX5|TBX3|TGFBR2|TGFBR3|TNNC1|TNNI3|NEBL|DKK1|HEY2|TENM4|GREM1|ANKRD1|NOX4|MESP1|JPH2|HEG1|NDRG4|WNT3A|NEXN|CCM2L
GO:0048754	1.13471e-05	0.999995	40	148	branching morphogenesis of an epithelial tube	BP	0.000804813	183|186|650|1906|1950|2022|2118|2247|2263|2294|2719|3169|3202|3217|3371|4488|4613|4855|5058|5228|5308|6495|6662|6926|6943|7048|8914|9231|9353|10736|26585|51804|54922|55366|64399|79633|157506|170690|255743|340419	AGT|AGTR2|BMP2|EDN1|EGF|ENG|ETV4|FGF2|FGFR2|FOXF1|GPC3|FOXA1|HOXA5|HOXB7|TNC|MSX2|MYCN|NOTCH4|PAK1|PGF|PITX2|SIX1|SOX9|TBX3|TCF21|TGFBR2|TIMELESS|DLG5|SLIT2|SIX2|GREM1|SIX4|RASIP1|LGR4|HHIP|FAT4|RDH10|ADAMTS16|NPNT|RSPO2
GO:0031214	1.13629e-05	0.999996	36	130	biomineral tissue development	BP	0.000804813	154|246|650|659|1277|1594|1893|1901|2263|2621|2719|2824|3381|4322|4488|4745|4921|5251|5745|5818|6662|6696|7020|7123|7291|8326|9365|9636|26585|54959|55366|116039|256764|286077|340419|359845	ADRB2|ALOX15|BMP2|BMPR2|COL1A1|CYP27B1|ECM1|S1PR1|FGFR2|GAS6|GPC3|GPM6B|IBSP|MMP13|MSX2|NELL1|DDR2|PHEX|PTH1R|NECTIN1|SOX9|SPP1|TFAP2A|CLEC3B|TWIST1|FZD9|KL|ISG15|GREM1|ODAM|LGR4|OSR2|WDR72|FAM83H|RSPO2|RFLNB
GO:1902578	1.13771e-05	0.999991	508	3230	single-organism localization	BP	0.000804813	2|21|24|26|32|41|43|101|134|183|185|186|226|240|246|284|306|322|339|341|358|361|366|408|477|478|481|482|547|554|610|634|667|683|695|710|725|728|768|784|790|820|845|847|857|945|947|948|968|976|978|983|1000|1001|1036|1062|1109|1244|1259|1261|1262|1268|1346|1361|1375|1440|1468|1490|1511|1536|1601|1627|1636|1675|1678|1803|1832|1893|1894|1906|1910|1946|1950|2013|2022|2040|2157|2171|2207|2214|2215|2219…	A2M|ABCA3|ABCA4|AOC1|ACACB|ASIC1|ACHE|ADAM8|ADORA1|AGT|AGTR1|AGTR2|ALDOA|ALOX5|ALOX15|ANGPT1|ANXA3|APBB1|APOBEC1|APOC1|AQP1|AQP4|AQP9|ARRB1|ATP1A2|ATP1A3|ATP1B1|ATP1B2|KIF1A|AVPR2|HCN2|CEACAM1|DST|BST1|BTK|SERPING1|C4BPB|C5AR1|CA9|CACNB3|CAD|CAMP|CASQ2|CAT|CAV1|CD33|CD34|CD36|CD68|ADGRE5|CDA|CDK1|CDH2|CDH3|CDO1|CENPE|AKR1C4|ABCC2|CNGA1|CNGA3|CNGA4|CNR1|COX7A1|CPB2|CPT1B|CSF3|SLC25A10|CTGF|CTSG|CY…
GO:0031055	1.14283e-05	0.999998	17	46	chromatin remodeling at centromere	BP	0.000804813	1058|2491|3070|8294|8362|8365|8367|11339|54069|55355|57082|64105|64946|79019|79682|91687|387103	CENPA|CENPI|HELLS|HIST1H4I|HIST1H4K|HIST1H4H|HIST1H4E|OIP5|MIS18A|HJURP|KNL1|CENPK|CENPH|CENPM|CENPU|CENPL|CENPW
GO:0014706	1.16275e-05	0.999994	74	337	striated muscle tissue development	BP	0.000815133	183|186|467|607|650|857|858|891|983|1063|1073|1301|1634|1829|1832|1901|1906|1958|1959|2022|2247|2263|2274|2353|2539|2627|2648|2697|2702|3084|3142|4223|4628|4629|5058|5081|5307|5308|5950|6445|6495|6909|6910|6926|6943|7048|7049|7134|7137|7291|7832|7881|10529|22943|23493|23764|26011|26576|26585|27063|50507|51804|55897|57158|57486|57493|63950|64321|65009|84300|89780|91624|140706|642658	AGT|AGTR2|ATF3|BCL9|BMP2|CAV1|CAV2|CCNB1|CDK1|CENPF|CFL2|COL11A1|DCN|DSG2|DSP|S1PR1|EDN1|EGR1|EGR2|ENG|FGF2|FGFR2|FHL2|FOS|G6PD|GATA6|KAT2A|GJA1|GJA5|NRG1|HLX|MEOX2|MYH10|MYH11|PAK1|PAX7|PITX1|PITX2|RBP4|SGCG|SIX1|TBX2|TBX5|TBX3|TCF21|TGFBR2|TGFBR3|TNNC1|TNNI3|TWIST1|BTG2|KCNAB1|NEBL|DKK1|HEY2|MAFF|TENM4|SRPK3|GREM1|ANKRD1|NOX4|SIX4|MESP1|JPH2|NLN|HEG1|DMRTA2|SOX17|NDRG4|UQCC2|WNT3A|NEXN|CCM2L|SCX
GO:0030855	1.17894e-05	0.999993	133	720	epithelial cell differentiation	BP	0.000822762	94|190|634|650|659|857|947|983|1000|1001|1003|1365|1373|1515|1594|1601|1646|1747|1749|1829|1832|1901|2022|2069|2146|2263|2294|2627|2828|3084|3169|3202|3553|3651|3673|3713|3851|3853|3854|3856|3861|3866|3868|3872|3887|3892|4488|4613|4647|4855|5138|5155|5308|5317|5468|5624|5753|5800|6495|6659|6662|6698|6699|6703|6707|6768|6926|6935|6943|7051|7111|7122|7298|7380|7429|7498|7538|8644|8796|9231|9314|983…	ACVRL1|NR0B1|CEACAM1|BMP2|BMPR2|CAV1|CD34|CDK1|CDH2|CDH3|CDH5|CLDN3|CPS1|CTSV|CYP27B1|DAB2|AKR1C2|DLX3|DLX5|DSG2|DSP|S1PR1|ENG|EREG|EZH2|FGFR2|FOXF1|GATA6|GPR4|NRG1|FOXA1|HOXA5|IL1B|PDX1|ITGA2|IVL|KRT4|KRT6A|KRT6B|KRT8|KRT14|KRT15|KRT16|KRT17|KRT81|KRT86|MSX2|MYCN|MYO7A|NOTCH4|PDE2A|PDGFB|PITX2|PKP1|PPARG|PROC|PTK6|PTPRO|SIX1|SOX4|SOX9|SPRR1A|SPRR1B|SPRR2D|SPRR3|ST14|TBX3|ZEB1|TCF21|TGM1|TMOD1|CL…
GO:0034080	1.19133e-05	0.999998	16	42	CENP-A containing nucleosome assembly	BP	0.000823987	1058|2491|8294|8362|8365|8367|11339|54069|55355|57082|64105|64946|79019|79682|91687|387103	CENPA|CENPI|HIST1H4I|HIST1H4K|HIST1H4H|HIST1H4E|OIP5|MIS18A|HJURP|KNL1|CENPK|CENPH|CENPM|CENPU|CENPL|CENPW
GO:0061641	1.19133e-05	0.999998	16	42	CENP-A containing chromatin organization	BP	0.000823987	1058|2491|8294|8362|8365|8367|11339|54069|55355|57082|64105|64946|79019|79682|91687|387103	CENPA|CENPI|HIST1H4I|HIST1H4K|HIST1H4H|HIST1H4E|OIP5|MIS18A|HJURP|KNL1|CENPK|CENPH|CENPM|CENPU|CENPL|CENPW
GO:0002793	1.28773e-05	0.999994	55	235	positive regulation of peptide secretion	BP	0.000886701	43|101|134|186|322|408|947|2219|2243|2244|2268|2697|2821|2852|3133|3329|3553|3569|3651|3783|3814|4023|4282|4321|5047|5319|5581|5734|5950|6288|6659|6711|7036|7291|7292|7349|8600|8862|9173|9447|10631|23705|25924|26253|27063|28984|51311|51744|55612|79679|90865|91608|117854|338442|388581	ACHE|ADAM8|ADORA1|AGTR2|APBB1|ARRB1|CD34|FCN1|FGA|FGB|FGR|GJA1|GPI|GPER1|HLA-E|HSPD1|IL1B|IL6|PDX1|KCNN4|KISS1|LPL|MIF|MMP12|PAEP|PLA2G1B|PRKCE|PTGER4|RBP4|SAA1|SOX4|SPTBN1|TFR2|TWIST1|TNFSF4|UCN|TNFSF11|APLN|IL1RL1|AIM2|POSTN|CADM1|MYRIP|CLEC4E|ANKRD1|RGCC|TLR8|CD244|FERMT1|VTCN1|IL33|RASL10B|TRIM6|HCAR2|C1QTNF12
GO:0090022	1.29722e-05	0.999998	14	32	regulation of neutrophil chemotaxis	BP	0.000889287	683|728|1906|2920|2921|3071|3929|5196|5473|7060|9353|23604|51561|83700	BST1|C5AR1|EDN1|CXCL2|CXCL3|NCKAP1L|LBP|PF4|PPBP|THBS4|SLIT2|DAPK2|IL23A|JAM3
GO:0035239	1.30506e-05	0.999993	76	346	tube morphogenesis	BP	0.000890381	94|183|186|650|1906|1950|2022|2118|2247|2263|2294|2627|2648|2719|3142|3169|3202|3217|3371|4488|4613|4855|5058|5228|5308|5979|6425|6491|6495|6659|6662|6768|6862|6909|6926|6935|6943|7048|7291|8013|8914|9231|9353|9585|9839|10395|10551|10736|25928|26585|51804|54345|54922|55083|55366|55897|57167|57822|64220|64321|64399|65009|79192|79633|81792|84913|89780|90627|115908|144165|157506|170690|200894|255743…	ACVRL1|AGT|AGTR2|BMP2|EDN1|EGF|ENG|ETV4|FGF2|FGFR2|FOXF1|GATA6|KAT2A|GPC3|HLX|FOXA1|HOXA5|HOXB7|TNC|MSX2|MYCN|NOTCH4|PAK1|PGF|PITX2|RET|SFRP5|STIL|SIX1|SOX4|SOX9|ST14|T|TBX2|TBX3|ZEB1|TCF21|TGFBR2|TWIST1|NR4A3|TIMELESS|DLG5|SLIT2|KIF20B|ZEB2|DLC1|AGR2|SIX2|SOSTDC1|GREM1|SIX4|SOX18|RASIP1|KIF26B|LGR4|MESP1|SALL4|GRHL3|STRA6|SOX17|HHIP|NDRG4|IRX1|FAT4|ADAMTS12|ATOH8|WNT3A|STARD13|CTHRC1|PRICKLE1|RD…
GO:0007154	1.31031e-05	0.999989	927	6267	cell communication	BP	0.000890381	2|24|26|41|43|94|101|104|134|153|154|177|181|183|185|186|187|190|246|259|284|321|322|332|395|408|440|467|477|478|481|482|554|575|576|590|607|608|610|627|634|638|641|650|656|659|660|664|667|672|683|695|712|726|728|784|845|847|857|858|860|890|891|898|945|946|947|948|954|970|976|978|983|991|995|1000|1001|1003|1012|1015|1029|1030|1111|1122|1138|1237|1238|1259|1261|1268|1271|1277|1278|1281|1285|1326|1…	A2M|ABCA4|AOC1|ASIC1|ACHE|ACVRL1|ADAM8|ADARB1|ADORA1|ADRB1|ADRB2|AGER|AGRP|AGT|AGTR1|AGTR2|APLNR|NR0B1|ALOX15|AMBP|ANGPT1|APBA2|APBB1|BIRC5|ARHGAP6|ARRB1|ASNS|ATF3|ATP1A2|ATP1A3|ATP1B1|ATP1B2|AVPR2|ADGRB1|ADGRB2|BCHE|BCL9|TNFRSF17|HCN2|BDNF|CEACAM1|BIK|BLM|BMP2|BMP8B|BMPR2|BMX|BNIP3|DST|BRCA1|BST1|BTK|C1QA|CAPN5|C5AR1|CACNB3|CASQ2|CAT|CAV1|CAV2|RUNX2|CCNA2|CCNB1|CCNE1|CD33|SIGLEC6|CD34|CD36|ENTPD…
GO:0042493	1.32118e-05	0.999993	85	408	response to drug	BP	0.000893842	21|26|32|205|218|339|358|408|478|590|768|790|847|891|983|1001|1063|1244|1277|1361|1373|1536|1580|1789|1906|2022|2027|2203|2353|2354|2571|2621|2627|3071|3329|3553|3569|3651|3673|3727|3777|3934|3939|4023|4129|4176|4192|5002|5138|5228|5243|5468|5471|5888|5979|6347|6531|6532|6565|6622|6652|6715|7048|7298|7356|7804|8091|8438|8714|8836|9429|9447|9647|10309|10351|11200|22949|27063|27290|29881|51083|5818…	ABCA3|AOC1|ACACB|AK4|ALDH3A1|APOBEC1|AQP1|ARRB1|ATP1A3|BCHE|CA9|CAD|CAT|CCNB1|CDK1|CDH3|CENPF|ABCC2|COL1A1|CPB2|CPS1|CYBB|CYP4B1|DNMT3B|EDN1|ENG|ENO3|FBP1|FOS|FOSB|GAD1|GAS6|GATA6|NCKAP1L|HSPD1|IL1B|IL6|PDX1|ITGA2|JUND|KCNK3|LCN2|LDHA|LPL|MAOB|MCM7|MDK|SLC22A18|PDE2A|PGF|ABCB1|PPARG|PPAT|RAD51|RET|CCL2|SLC6A3|SLC6A4|SLC15A2|SNCA|SORD|SRD5A1|TGFBR2|TYMS|SCGB1A1|LRP8|HMGA2|RAD54L|ABCC3|GGH|ABCG2|AI…
GO:0031399	1.35999e-05	0.99999	280	1664	regulation of protein modification process	BP	0.000916099	94|101|104|134|154|177|183|186|246|259|284|408|467|554|634|641|650|656|659|672|683|701|728|857|858|890|891|894|898|948|983|990|991|993|995|1000|1029|1030|1033|1062|1111|1163|1326|1440|1490|1601|1634|1636|1789|1839|1843|1846|1850|1852|1894|1906|1910|1946|1950|1951|1958|2013|2022|2069|2146|2167|2192|2243|2244|2247|2263|2264|2268|2305|2357|2539|2549|2621|2624|2648|2662|2690|2729|2852|2861|3071|3084|…	ACVRL1|ADAM8|ADARB1|ADORA1|ADRB2|AGER|AGT|AGTR2|ALOX15|AMBP|ANGPT1|ARRB1|ATF3|AVPR2|CEACAM1|BLM|BMP2|BMP8B|BMPR2|BRCA1|BST1|BUB1B|C5AR1|CAV1|CAV2|CCNA2|CCNB1|CCND2|CCNE1|CD36|CDK1|CDC6|CDC20|CDC25A|CDC25C|CDH2|CDKN2A|CDKN2B|CDKN3|CENPE|CHEK1|CKS1B|MAP3K8|CSF3|CTGF|DAB2|DCN|ACE|DNMT3B|HBEGF|DUSP1|DUSP4|DUSP8|DUSP9|ECT2|EDN1|EDNRB|EFNA5|EGF|CELSR3|EGR1|EMP2|ENG|EREG|EZH2|FABP4|FBLN1|FGA|FGB|FGF2|FG…
GO:0033002	1.37356e-05	0.999994	43	166	muscle cell proliferation	BP	0.000921237	183|284|891|983|1012|1264|1839|1901|1906|2069|2247|2263|2627|2697|2852|3486|3569|3654|3673|4318|4881|4883|4969|5058|5155|5468|5739|5950|6495|6909|6910|7048|7049|7128|8013|9314|10203|23493|26011|27035|56729|57447|65009	AGT|ANGPT1|CCNB1|CDK1|CDH13|CNN1|HBEGF|S1PR1|EDN1|EREG|FGF2|FGFR2|GATA6|GJA1|GPER1|IGFBP3|IL6|IRAK1|ITGA2|MMP9|NPR1|NPR3|OGN|PAK1|PDGFB|PPARG|PTGIR|RBP4|SIX1|TBX2|TBX5|TGFBR2|TGFBR3|TNFAIP3|NR4A3|KLF4|CALCRL|HEY2|TENM4|NOX1|RETN|NDRG2|NDRG4
GO:0030029	1.47696e-05	0.999991	128	664	actin filament-based process	BP	0.000986319	226|246|358|395|408|477|683|845|857|1073|1264|1440|1490|1515|1627|1674|1829|1832|1901|1906|1946|2013|2037|2697|2702|2824|3055|3071|3706|3762|3856|3984|4608|4628|4629|4647|4739|5058|5063|5217|5295|5319|5581|5592|5734|5881|6323|6330|6369|6387|6401|6710|6711|6712|7010|7111|7125|7134|7136|7137|7138|7148|7429|8851|8936|9037|9353|9493|9535|9631|9647|9912|10129|10174|10391|10395|10529|10580|10810|11013|…	ALDOA|ALOX15|AQP1|ARHGAP6|ARRB1|ATP1A2|BST1|CASQ2|CAV1|CFL2|CNN1|CSF3|CTGF|CTSV|DBN1|DES|DSG2|DSP|S1PR1|EDN1|EFNA5|EMP2|EPB41L2|GJA1|GJA5|GPM6B|HCK|NCKAP1L|ITPKA|KCNJ5|KRT8|LIMK1|MYBPH|MYH10|MYH11|MYO7A|NEDD9|PAK1|PAK3|PFN2|PIK3R1|PLA2G1B|PRKCE|PRKG1|PTGER4|RAC3|SCN1A|SCN4B|CCL24|CXCL12|SELE|SPTB|SPTBN1|SPTBN2|TEK|TMOD1|TNNC2|TNNC1|TNNI2|TNNI3|TNNT1|TNXB|VIL1|CDK5R1|WASF1|SEMA5A|SLIT2|KIF23|GMFG|…
GO:0051128	1.48981e-05	0.999989	370	2258	regulation of cellular component organization	BP	0.000990628	94|154|183|185|186|226|246|284|322|339|341|395|408|575|576|627|634|638|659|664|672|683|699|701|725|857|858|891|899|948|978|990|991|995|1000|1012|1015|1029|1062|1063|1073|1104|1111|1268|1289|1361|1382|1410|1440|1490|1515|1594|1601|1627|1634|1636|1663|1690|1736|1789|1803|1808|1839|1843|1901|1906|1946|1950|1978|2023|2048|2069|2146|2191|2192|2203|2207|2237|2243|2244|2264|2268|2273|2539|2621|2624|2648…	ACVRL1|ADRB2|AGT|AGTR1|AGTR2|ALDOA|ALOX15|ANGPT1|APBB1|APOBEC1|APOC1|ARHGAP6|ARRB1|ADGRB1|ADGRB2|BDNF|CEACAM1|BIK|BMPR2|BNIP3|BRCA1|BST1|BUB1|BUB1B|C4BPB|CAV1|CAV2|CCNB1|CCNF|CD36|CDA|CDC6|CDC20|CDC25C|CDH2|CDH13|CDH17|CDKN2A|CENPE|CENPF|CFL2|RCC1|CHEK1|CNR1|COL5A1|CPB2|CRABP2|CRYAB|CSF3|CTGF|CTSV|CYP27B1|DAB2|DBN1|DCN|ACE|DDX11|COCH|DKC1|DNMT3B|DPP4|DPYSL2|HBEGF|DUSP1|S1PR1|EDN1|EFNA5|EGF|EIF4EB…
GO:0009725	1.49869e-05	0.99999	156	849	response to hormone	BP	0.000992065	21|181|183|185|186|190|218|306|339|358|440|477|478|554|590|634|672|687|790|847|857|858|890|898|990|1036|1109|1244|1261|1277|1364|1373|1490|1515|1536|1601|1646|1789|1829|1843|1906|1946|1958|1959|1978|2022|2069|2244|2274|2353|2354|2549|2627|2690|2697|2706|2729|2786|2791|2821|2852|2888|3164|3169|3172|3174|3329|3371|3484|3553|3569|3651|3673|3727|3953|4005|4129|4151|4192|4327|5031|5058|5166|5228|5251|…	ABCA3|AGRP|AGT|AGTR1|AGTR2|NR0B1|ALDH3A1|ANXA3|APOBEC1|AQP1|ASNS|ATP1A2|ATP1A3|AVPR2|BCHE|CEACAM1|BRCA1|KLF9|CAD|CAT|CAV1|CAV2|CCNA2|CCNE1|CDC6|CDO1|AKR1C4|ABCC2|CNGA3|COL1A1|CLDN4|CPS1|CTGF|CTSV|CYBB|DAB2|AKR1C2|DNMT3B|DSG2|DUSP1|EDN1|EFNA5|EGR1|EGR2|EIF4EBP1|ENG|EREG|FGB|FHL2|FOS|FOSB|GAB1|GATA6|GHR|GJA1|GJB2|GCLC|GNG4|GNG11|GPI|GPER1|GRB14|NR4A1|FOXA1|HNF4A|HNF4G|HSPD1|TNC|IGFBP1|IL1B|IL6|PDX1…
GO:0044765	1.50478e-05	0.999988	486	3085	single-organism transport	BP	0.000992065	2|21|24|26|32|41|43|101|134|183|185|186|226|240|246|284|306|322|339|341|358|361|366|408|477|478|481|482|547|554|610|634|667|683|695|710|725|728|768|784|790|820|845|847|857|945|947|948|968|976|978|983|1001|1036|1109|1244|1259|1261|1262|1268|1346|1361|1375|1440|1468|1490|1511|1536|1601|1636|1675|1678|1803|1832|1893|1894|1906|1910|1946|1950|2022|2040|2157|2171|2207|2214|2215|2219|2243|2244|2247|2268…	A2M|ABCA3|ABCA4|AOC1|ACACB|ASIC1|ACHE|ADAM8|ADORA1|AGT|AGTR1|AGTR2|ALDOA|ALOX5|ALOX15|ANGPT1|ANXA3|APBB1|APOBEC1|APOC1|AQP1|AQP4|AQP9|ARRB1|ATP1A2|ATP1A3|ATP1B1|ATP1B2|KIF1A|AVPR2|HCN2|CEACAM1|DST|BST1|BTK|SERPING1|C4BPB|C5AR1|CA9|CACNB3|CAD|CAMP|CASQ2|CAT|CAV1|CD33|CD34|CD36|CD68|ADGRE5|CDA|CDK1|CDH3|CDO1|AKR1C4|ABCC2|CNGA1|CNGA3|CNGA4|CNR1|COX7A1|CPB2|CPT1B|CSF3|SLC25A10|CTGF|CTSG|CYBB|DAB2|ACE…
GO:0001570	1.55144e-05	0.999995	24	72	vasculogenesis	BP	0.00101849	634|857|947|2013|2022|2294|4915|5308|6862|6910|7048|7049|7075|7137|7498|8322|9444|10266|23493|54345|54922|55273|57493|64321	CEACAM1|CAV1|CD34|EMP2|ENG|FOXF1|NTRK2|PITX2|T|TBX5|TGFBR2|TGFBR3|TIE1|TNNI3|XDH|FZD4|QKI|RAMP2|HEY2|SOX18|RASIP1|TMEM100|HEG1|SOX17
GO:0097435	1.56163e-05	0.999991	110	553	supramolecular fiber organization	BP	0.00102085	226|246|395|408|845|948|1073|1277|1278|1281|1289|1290|1301|1410|1440|1490|1627|1674|1805|1832|1901|1906|2013|3055|3071|3856|3861|3872|3984|4017|4239|4320|4608|4628|4629|4739|4744|4921|5058|5063|5217|5295|5317|5319|5581|5734|6369|6387|6622|6710|6711|6712|7111|7148|7283|7429|8936|9037|9353|9535|9647|10129|10174|10382|10395|10529|10580|10810|11004|11013|11076|11113|11346|22899|25802|26585|27063|2898…	ALDOA|ALOX15|ARHGAP6|ARRB1|CASQ2|CD36|CFL2|COL1A1|COL1A2|COL3A1|COL5A1|COL5A2|COL11A1|CRYAB|CSF3|CTGF|DBN1|DES|DPT|DSP|S1PR1|EDN1|EMP2|HCK|NCKAP1L|KRT8|KRT14|KRT17|LIMK1|LOXL2|MFAP4|MMP11|MYBPH|MYH10|MYH11|NEDD9|NEFH|DDR2|PAK1|PAK3|PFN2|PIK3R1|PKP1|PLA2G1B|PRKCE|PTGER4|CCL24|CXCL12|SNCA|SPTB|SPTBN1|SPTBN2|TMOD1|TNXB|TUBG1|VIL1|WASF1|SEMA5A|SLIT2|GMFG|PPM1F|FRY|SORBS3|TUBB4A|DLC1|NEBL|SORBS1|WASF3…
GO:0051783	1.61397e-05	0.999993	44	173	regulation of nuclear division	BP	0.00105064	699|701|858|891|990|991|995|1062|1063|1104|1111|1843|1906|1950|2069|3553|3832|4085|4288|4488|4751|5155|5347|6790|7039|7272|9088|9585|9700|9735|9787|10403|10460|11065|22974|27085|28984|51203|54443|57520|81620|84072|113130|146691	BUB1|BUB1B|CAV2|CCNB1|CDC6|CDC20|CDC25C|CENPE|CENPF|RCC1|CHEK1|DUSP1|EDN1|EGF|EREG|IL1B|KIF11|MAD2L1|MKI67|MSX2|NEK2|PDGFB|PLK1|AURKA|TGFA|TTK|PKMYT1|KIF20B|ESPL1|KNTC1|DLGAP5|NDC80|TACC3|UBE2C|TPX2|MTBP|RGCC|NUSAP1|ANLN|HECW2|CDT1|HORMAD1|CDCA5|TOM1L2
GO:0030900	1.67068e-05	0.999991	78	361	forebrain development	BP	0.001083	190|306|358|471|478|554|597|650|664|1000|1281|1749|1943|2048|2146|2263|2624|2648|3014|3084|3340|3400|4192|4628|4900|4915|5013|5307|5308|5454|5592|5881|6092|6387|6491|6531|6532|6715|6751|6867|6926|7804|7832|8013|8851|9037|9201|9289|9353|9839|9928|10371|10395|10460|10642|22943|23287|23314|25987|26047|26468|27023|55118|63827|63950|79633|79969|84879|85358|85458|89780|89839|120892|200894|259266|284403…	NR0B1|ANXA3|AQP1|ATIC|ATP1A3|AVPR2|BCL2A1|BMP2|BNIP3|CDH2|COL3A1|DLX5|EFNA2|EPHB2|EZH2|FGFR2|GATA2|KAT2A|H2AFX|NRG1|NDST1|ID4|MDK|MYH10|NRGN|NTRK2|OTX1|PITX1|PITX2|POU3F2|PRKG1|RAC3|ROBO2|CXCL12|STIL|SLC6A3|SLC6A4|SRD5A1|SSTR1|TACC1|TBX3|LRP8|BTG2|NR4A3|CDK5R1|SEMA5A|DCLK1|ADGRG1|SLIT2|ZEB2|KIF14|SEMA3A|DLC1|TACC3|IGF2BP1|DKK1|AGTPBP1|SATB2|TSKU|CNTNAP2|LHX6|FOXB1|CRTAC1|BCAN|DMRTA2|FAT4|ATAT1|MF…
GO:0050673	1.72101e-05	0.999991	74	343	epithelial cell proliferation	BP	0.00111098	94|634|650|659|687|728|857|858|947|1001|1012|1030|1361|1515|1749|1893|1910|1960|2069|2118|2191|2247|2263|2277|2697|2719|3164|3202|3373|3486|3569|3851|4017|4321|4830|5155|5228|5268|5365|6347|6369|6387|6495|6662|7010|7039|7049|7051|7060|7128|7291|7498|7538|8013|8600|8742|9037|11202|23213|28984|51092|51804|54959|55366|55612|55679|58189|84913|89780|91862|116039|120425|128239|168667	ACVRL1|CEACAM1|BMP2|BMPR2|KLF9|C5AR1|CAV1|CAV2|CD34|CDH3|CDH13|CDKN2B|CPB2|CTSV|DLX5|ECM1|EDNRB|EGR3|EREG|ETV4|FAP|FGF2|FGFR2|VEGFD|GJA1|GPC3|NR4A1|HOXA5|HYAL1|IGFBP3|IL6|KRT4|LOXL2|MMP12|NME1|PDGFB|PGF|SERPINB5|PLXNB3|CCL2|CCL24|CXCL12|SIX1|SOX9|TEK|TGFA|TGFBR3|TGM1|THBS4|TNFAIP3|TWIST1|XDH|ZFP36|NR4A3|TNFSF11|TNFSF12|SEMA5A|KLK8|SULF1|RGCC|SIDT2|SIX4|ODAM|LGR4|FERMT1|LIMS2|WFDC1|ATOH8|WNT3A|MAR…
GO:0023052	1.84203e-05	0.999985	923	6249	signaling	BP	0.00118417	2|24|41|43|94|101|104|134|153|154|177|181|183|185|186|187|190|246|259|284|321|322|332|395|408|440|467|477|478|481|482|554|575|576|590|607|608|610|627|634|638|641|650|656|659|660|664|667|672|683|695|712|726|728|784|845|847|857|858|860|890|891|898|945|946|947|948|954|970|976|978|983|991|995|1000|1001|1003|1012|1015|1029|1030|1111|1122|1138|1237|1238|1259|1261|1268|1271|1277|1278|1281|1285|1326|1364…	A2M|ABCA4|ASIC1|ACHE|ACVRL1|ADAM8|ADARB1|ADORA1|ADRB1|ADRB2|AGER|AGRP|AGT|AGTR1|AGTR2|APLNR|NR0B1|ALOX15|AMBP|ANGPT1|APBA2|APBB1|BIRC5|ARHGAP6|ARRB1|ASNS|ATF3|ATP1A2|ATP1A3|ATP1B1|ATP1B2|AVPR2|ADGRB1|ADGRB2|BCHE|BCL9|TNFRSF17|HCN2|BDNF|CEACAM1|BIK|BLM|BMP2|BMP8B|BMPR2|BMX|BNIP3|DST|BRCA1|BST1|BTK|C1QA|CAPN5|C5AR1|CACNB3|CASQ2|CAT|CAV1|CAV2|RUNX2|CCNA2|CCNB1|CCNE1|CD33|SIGLEC6|CD34|CD36|ENTPD2|CD7…
GO:0045859	1.85789e-05	0.999988	139	740	regulation of protein kinase activity	BP	0.00118943	101|104|134|154|177|183|284|408|634|641|650|728|857|890|891|894|898|983|990|993|995|1029|1030|1033|1062|1163|1326|1634|1636|1843|1846|1850|1852|1894|1906|1946|1950|2013|2069|2146|2167|2247|2268|2357|2549|2621|2690|3071|3084|3491|3553|3569|3654|4282|4485|4616|4921|5058|5063|5155|5319|5347|5570|5753|6283|6288|6556|6622|7023|7039|7048|7070|7099|7128|7186|7345|7349|7804|8322|8600|8654|8792|8835|8850|…	ADAM8|ADARB1|ADORA1|ADRB2|AGER|AGT|ANGPT1|ARRB1|CEACAM1|BLM|BMP2|C5AR1|CAV1|CCNA2|CCNB1|CCND2|CCNE1|CDK1|CDC6|CDC25A|CDC25C|CDKN2A|CDKN2B|CDKN3|CENPE|CKS1B|MAP3K8|DCN|ACE|DUSP1|DUSP4|DUSP8|DUSP9|ECT2|EDN1|EFNA5|EGF|EMP2|EREG|EZH2|FABP4|FGF2|FGR|FPR1|GAB1|GAS6|GHR|NCKAP1L|NRG1|CYR61|IL1B|IL6|IRAK1|MIF|MST1|GADD45B|DDR2|PAK1|PAK3|PDGFB|PLA2G1B|PLK1|PKIB|PTK6|S100A12|SAA1|SLC11A1|SNCA|TFAP4|TGFA|TGF…
GO:0010604	1.8849e-05	0.999985	456	2881	positive regulation of macromolecule metabolic process	BP	0.00120176	94|101|134|154|177|183|185|186|246|284|306|322|339|408|467|554|607|641|650|656|659|672|676|701|725|728|729|745|857|858|860|890|891|894|898|947|948|983|990|991|1000|1001|1012|1030|1062|1111|1163|1277|1285|1316|1326|1440|1490|1536|1601|1634|1636|1663|1736|1747|1749|1763|1789|1839|1852|1871|1875|1894|1901|1906|1910|1946|1950|1958|1959|2013|2022|2023|2034|2069|2078|2115|2118|2146|2161|2192|2243|2244|…	ACVRL1|ADAM8|ADORA1|ADRB2|AGER|AGT|AGTR1|AGTR2|ALOX15|ANGPT1|ANXA3|APBB1|APOBEC1|ARRB1|ATF3|AVPR2|BCL9|BLM|BMP2|BMP8B|BMPR2|BRCA1|BRDT|BUB1B|C4BPB|C5AR1|C6|MYRF|CAV1|CAV2|RUNX2|CCNA2|CCNB1|CCND2|CCNE1|CD34|CD36|CDK1|CDC6|CDC20|CDH2|CDH3|CDH13|CDKN2B|CENPE|CHEK1|CKS1B|COL1A1|COL4A3|KLF6|MAP3K8|CSF3|CTGF|CYBB|DAB2|DCN|ACE|DDX11|DKC1|DLX3|DLX5|DNA2|DNMT3B|HBEGF|DUSP9|E2F3|E2F5|ECT2|S1PR1|EDN1|EDNRB|…
GO:0045926	1.89922e-05	0.999991	52	221	negative regulation of growth	BP	0.00120565	94|153|154|183|186|322|659|820|948|978|1029|1410|1511|1594|2023|2203|2273|2539|2697|2719|2786|3172|3373|3929|4496|4499|4881|5058|5270|5468|5753|5950|6532|6586|6696|6910|7048|7473|8851|9037|9353|10371|23105|26585|51083|56920|58189|64321|80014|81501|85407|89780	ACVRL1|ADRB1|ADRB2|AGT|AGTR2|APBB1|BMPR2|CAMP|CD36|CDA|CDKN2A|CRYAB|CTSG|CYP27B1|ENO1|FBP1|FHL1|G6PD|GJA1|GPC3|GNG4|HNF4A|HYAL1|LBP|MT1H|MT1M|NPR1|PAK1|SERPINE2|PPARG|PTK6|RBP4|SLC6A4|SLIT3|SPP1|TBX5|TGFBR2|WNT3|CDK5R1|SEMA5A|SLIT2|SEMA3A|FSTL4|GREM1|GAL|SEMA3G|WFDC1|SOX17|WWC2|DCSTAMP|NKD1|WNT3A
GO:0051046	1.90657e-05	0.999988	129	684	regulation of secretion	BP	0.00120565	41|43|101|134|183|185|186|284|322|358|408|554|634|947|1268|1361|1803|1906|1910|1946|1950|2207|2219|2243|2244|2268|2294|2615|2621|2624|2697|2702|2821|2852|3084|3133|3172|3329|3382|3553|3569|3589|3623|3651|3783|3814|4023|4129|4282|4321|4881|5028|5047|5217|5319|5581|5734|5865|5950|6288|6387|6446|6447|6513|6532|6622|6623|6659|6696|6711|6804|7036|7099|7186|7291|7292|7349|7784|8399|8600|8622|8792|8862|…	ASIC1|ACHE|ADAM8|ADORA1|AGT|AGTR1|AGTR2|ANGPT1|APBB1|AQP1|ARRB1|AVPR2|CEACAM1|CD34|CNR1|CPB2|DPP4|EDN1|EDNRB|EFNA5|EGF|FCER1G|FCN1|FGA|FGB|FGR|FOXF1|LRRC32|GAS6|GATA2|GJA1|GJA5|GPI|GPER1|NRG1|HLA-E|HNF4A|HSPD1|ICA1|IL1B|IL6|IL11|INHA|PDX1|KCNN4|KISS1|LPL|MAOB|MIF|MMP12|NPR1|P2RY1|PAEP|PFN2|PLA2G1B|PRKCE|PTGER4|RAB3B|RBP4|SAA1|CXCL12|SGK1|SCG5|SLC2A1|SLC6A4|SNCA|SNCG|SOX4|SPP1|SPTBN1|STX1A|TFR2|TL…
GO:0050886	1.98819e-05	0.999994	25	79	endocrine process	BP	0.00125216	183|185|186|554|1359|1511|1636|1906|1907|2702|3553|3623|3814|4311|6926|7349|8322|8862|27035|51083|56729|59272|80223|91608|338442	AGT|AGTR1|AGTR2|AVPR2|CPA3|CTSG|ACE|EDN1|EDN2|GJA5|IL1B|INHA|KISS1|MME|TBX3|UCN|FZD4|APLN|NOX1|GAL|RETN|ACE2|RAB11FIP1|RASL10B|HCAR2
GO:0048468	2.00101e-05	0.999985	316	1894	cell development	BP	0.00125513	43|104|177|183|186|322|575|627|650|656|659|695|745|845|858|860|891|983|991|1000|1003|1073|1268|1281|1301|1365|1382|1524|1627|1749|1776|1789|1808|1833|1894|1906|1910|1943|1946|1951|1959|2022|2034|2048|2069|2115|2118|2146|2189|2192|2243|2244|2263|2274|2313|2539|2549|2624|2662|2674|2676|2697|2792|2823|2828|2852|3071|3084|3110|3169|3202|3299|3371|3400|3553|3569|3623|3706|3727|3730|3856|3984|4211|4241…	ACHE|ADARB1|AGER|AGT|AGTR2|APBB1|ADGRB1|BDNF|BMP2|BMP8B|BMPR2|BTK|MYRF|CASQ2|CAV2|RUNX2|CCNB1|CDK1|CDC20|CDH2|CDH5|CFL2|CNR1|COL3A1|COL11A1|CLDN3|CRABP2|CX3CR1|DBN1|DLX5|DNASE1L3|DNMT3B|DPYSL2|EPYC|ECT2|EDN1|EDNRB|EFNA2|EFNA5|CELSR3|EGR2|ENG|EPAS1|EPHB2|EREG|ETV1|ETV4|EZH2|FANCG|FBLN1|FGA|FGB|FGFR2|FHL2|FLI1|G6PD|GAB1|GATA2|GDF10|GFRA1|GFRA3|GJA1|GNGT1|GPM6A|GPR4|GPER1|NCKAP1L|NRG1|MNX1|FOXA1|HOX…
GO:1903532	2.05511e-05	0.999989	71	331	positive regulation of secretion by cell	BP	0.00128386	43|101|183|186|322|408|947|1361|1906|2207|2219|2243|2244|2268|2624|2697|2821|2852|3133|3329|3553|3569|3623|3651|3783|3814|4023|4282|4321|5028|5047|5319|5581|5734|5950|6288|6387|6532|6622|6659|6711|6804|7036|7291|7292|7349|7784|8600|8862|9066|9173|9447|10631|10874|23705|25924|26253|27063|28984|51083|51311|51744|55612|56729|79679|90865|91608|117854|338442|376267|388581	ACHE|ADAM8|AGT|AGTR2|APBB1|ARRB1|CD34|CPB2|EDN1|FCER1G|FCN1|FGA|FGB|FGR|GATA2|GJA1|GPI|GPER1|HLA-E|HSPD1|IL1B|IL6|INHA|PDX1|KCNN4|KISS1|LPL|MIF|MMP12|P2RY1|PAEP|PLA2G1B|PRKCE|PTGER4|RBP4|SAA1|CXCL12|SLC6A4|SNCA|SOX4|SPTBN1|STX1A|TFR2|TWIST1|TNFSF4|UCN|ZP3|TNFSF11|APLN|SYT7|IL1RL1|AIM2|POSTN|NMU|CADM1|MYRIP|CLEC4E|ANKRD1|RGCC|GAL|TLR8|CD244|FERMT1|RETN|VTCN1|IL33|RASL10B|TRIM6|HCAR2|RAB15|C1QTNF12
GO:0008015	2.07786e-05	0.999988	99	496	blood circulation	BP	0.00129286	94|134|153|154|183|185|186|284|477|478|481|482|554|634|659|710|784|845|857|947|1268|1278|1285|1359|1373|1490|1511|1636|1674|1827|1829|1832|1839|1906|1907|1910|2013|2034|2243|2244|2313|2621|2697|2702|2729|2852|3043|3352|3751|3762|3775|3777|4223|4311|4881|4883|4973|5023|5028|5138|5155|5348|5468|5592|5800|6323|6330|6387|6445|6446|6505|6518|6532|6909|7010|7134|7136|7137|7349|8654|8862|9254|9353|9631|…	ACVRL1|ADORA1|ADRB1|ADRB2|AGT|AGTR1|AGTR2|ANGPT1|ATP1A2|ATP1A3|ATP1B1|ATP1B2|AVPR2|CEACAM1|BMPR2|SERPING1|CACNB3|CASQ2|CAV1|CD34|CNR1|COL1A2|COL4A3|CPA3|CPS1|CTGF|CTSG|ACE|DES|RCAN1|DSG2|DSP|HBEGF|EDN1|EDN2|EDNRB|EMP2|EPAS1|FGA|FGB|FLI1|GAS6|GJA1|GJA5|GCLC|GPER1|HBB|HTR1D|KCND2|KCNJ5|KCNK1|KCNK3|MEOX2|MME|NPR1|NPR3|OLR1|P2RX1|P2RY1|PDE2A|PDGFB|FXYD1|PPARG|PRKG1|PTPRO|SCN1A|SCN4B|CXCL12|SGCG|SGK1|…
GO:0006270	2.08888e-05	0.999996	16	39	DNA replication initiation	BP	0.00129452	898|990|4171|4173|4175|4176|4998|5427|8318|9134|23594|51659|55388|81620|84296|90381	CCNE1|CDC6|MCM2|MCM4|MCM6|MCM7|ORC1|POLE2|CDC45|CCNE2|ORC6|GINS2|MCM10|CDT1|GINS4|TICRR
GO:0044092	2.19681e-05	0.999985	191	1094	negative regulation of molecular function	BP	0.00135598	2|32|104|154|177|183|190|259|306|332|341|358|408|477|634|701|710|845|847|857|891|983|991|1029|1030|1268|1285|1293|1294|1469|1470|1472|1473|1565|1594|1601|1634|1663|1728|1843|1846|1850|1852|1893|1910|2146|2167|2621|2719|2821|2859|3071|3553|3569|3654|3730|3953|3984|4085|4102|4188|4318|4488|4616|4751|4883|5028|5104|5155|5267|5268|5270|5347|5365|5468|5570|5581|5627|5740|5753|5806|6318|6368|6425|6447|…	A2M|ACACB|ADARB1|ADRB2|AGER|AGT|NR0B1|AMBP|ANXA3|BIRC5|APOC1|AQP1|ARRB1|ATP1A2|CEACAM1|BUB1B|SERPING1|CASQ2|CAT|CAV1|CCNB1|CDK1|CDC20|CDKN2A|CDKN2B|CNR1|COL4A3|COL6A3|COL7A1|CST1|CST2|CST4|CST5|CYP2D6|CYP27B1|DAB2|DCN|DDX11|NQO1|DUSP1|DUSP4|DUSP8|DUSP9|ECM1|EDNRB|EZH2|FABP4|GAS6|GPC3|GPI|GPR35|NCKAP1L|IL1B|IL6|IRAK1|ANOS1|LEPR|LIMK1|MAD2L1|MAGEA3|MDFI|MMP9|MSX2|GADD45B|NEK2|NPR3|P2RY1|SERPINA5|PD…
GO:0002009	2.22096e-05	0.999987	103	514	morphogenesis of an epithelium	BP	0.00136545	94|183|186|634|650|768|1289|1515|1601|1839|1906|1950|1951|2022|2118|2247|2263|2294|2304|2648|2719|3169|3202|3217|3371|3400|3491|3569|3651|3868|3872|4321|4488|4613|4855|4919|5058|5228|5268|5308|5979|6491|6495|6659|6662|6768|6862|6909|6910|6926|6943|7020|7048|7291|8322|8914|9021|9231|9314|9353|9496|9585|9839|10371|10395|10481|10736|23213|23767|25928|26585|51804|54345|54922|55083|55366|55897|57167|5…	ACVRL1|AGT|AGTR2|CEACAM1|BMP2|CA9|COL5A1|CTSV|DAB2|HBEGF|EDN1|EGF|CELSR3|ENG|ETV4|FGF2|FGFR2|FOXF1|FOXE1|KAT2A|GPC3|FOXA1|HOXA5|HOXB7|TNC|ID4|CYR61|IL6|PDX1|KRT16|KRT17|MMP12|MSX2|MYCN|NOTCH4|ROR1|PAK1|PGF|SERPINB5|PITX2|RET|STIL|SIX1|SOX4|SOX9|ST14|T|TBX2|TBX5|TBX3|TCF21|TFAP2A|TGFBR2|TWIST1|FZD4|TIMELESS|SOCS3|DLG5|KLF4|SLIT2|TBX4|KIF20B|ZEB2|SEMA3A|DLC1|HOXB13|SIX2|SULF1|FLRT3|SOSTDC1|GREM1|SI…
GO:0044700	2.23813e-05	0.999982	921	6242	single organism signaling	BP	0.00137057	2|24|41|43|94|101|104|134|153|154|177|181|183|185|186|187|190|246|259|284|321|322|332|395|408|440|467|477|478|481|482|554|575|576|590|607|608|610|627|634|638|641|650|656|659|660|664|667|672|683|695|712|726|728|784|845|847|857|858|860|890|891|898|945|946|947|948|954|970|976|978|983|991|995|1000|1001|1003|1012|1015|1029|1030|1111|1122|1138|1237|1238|1259|1261|1268|1271|1277|1278|1281|1285|1326|1364…	A2M|ABCA4|ASIC1|ACHE|ACVRL1|ADAM8|ADARB1|ADORA1|ADRB1|ADRB2|AGER|AGRP|AGT|AGTR1|AGTR2|APLNR|NR0B1|ALOX15|AMBP|ANGPT1|APBA2|APBB1|BIRC5|ARHGAP6|ARRB1|ASNS|ATF3|ATP1A2|ATP1A3|ATP1B1|ATP1B2|AVPR2|ADGRB1|ADGRB2|BCHE|BCL9|TNFRSF17|HCN2|BDNF|CEACAM1|BIK|BLM|BMP2|BMP8B|BMPR2|BMX|BNIP3|DST|BRCA1|BST1|BTK|C1QA|CAPN5|C5AR1|CACNB3|CASQ2|CAT|CAV1|CAV2|RUNX2|CCNA2|CCNB1|CCNE1|CD33|SIGLEC6|CD34|CD36|ENTPD2|CD7…
GO:0001657	2.41492e-05	0.999992	29	97	ureteric bud development	BP	0.00147301	183|186|650|847|2247|2263|2719|3217|4072|4091|4093|5228|5979|6092|6495|6662|6943|9244|9353|10409|10736|26585|51804|55083|55366|79633|168667|170690|255743	AGT|AGTR2|BMP2|CAT|FGF2|FGFR2|GPC3|HOXB7|EPCAM|SMAD6|SMAD9|PGF|RET|ROBO2|SIX1|SOX9|TCF21|CRLF1|SLIT2|BASP1|SIX2|GREM1|SIX4|KIF26B|LGR4|FAT4|BMPER|ADAMTS16|NPNT
GO:0050678	2.43527e-05	0.999988	64	289	regulation of epithelial cell proliferation	BP	0.00147959	94|634|650|659|687|728|857|858|1001|1012|1030|1361|1515|1749|1893|1910|1960|2069|2118|2247|2263|2277|2697|2719|3164|3202|3373|3569|3851|4321|4830|5155|5228|5268|5365|6347|6369|6387|6495|6662|7010|7039|7049|7051|7060|7128|7291|7498|7538|8013|8742|9037|23213|28984|51804|54959|55679|58189|84913|89780|91862|116039|120425|128239	ACVRL1|CEACAM1|BMP2|BMPR2|KLF9|C5AR1|CAV1|CAV2|CDH3|CDH13|CDKN2B|CPB2|CTSV|DLX5|ECM1|EDNRB|EGR3|EREG|ETV4|FGF2|FGFR2|VEGFD|GJA1|GPC3|NR4A1|HOXA5|HYAL1|IL6|KRT4|MMP12|NME1|PDGFB|PGF|SERPINB5|PLXNB3|CCL2|CCL24|CXCL12|SIX1|SOX9|TEK|TGFA|TGFBR3|TGM1|THBS4|TNFAIP3|TWIST1|XDH|ZFP36|NR4A3|TNFSF12|SEMA5A|SULF1|RGCC|SIX4|ODAM|LIMS2|WFDC1|ATOH8|WNT3A|MARVELD3|OSR2|JAML|IQGAP3
GO:0044706	2.46491e-05	0.999989	50	212	multi-multicellular organism process	BP	0.00149175	181|183|259|659|705|790|1244|1268|1364|1515|1594|1829|1833|1906|2013|2192|2353|2354|2697|2706|3553|3641|3673|3814|4316|4318|5016|5023|5228|5270|5471|5737|5740|5744|6347|6532|6696|6862|7048|7056|7076|7349|7356|8434|8528|10266|23764|53405|81671|203447	AGRP|AGT|AMBP|BMPR2|BYSL|CAD|ABCC2|CNR1|CLDN4|CTSV|CYP27B1|DSG2|EPYC|EDN1|EMP2|FBLN1|FOS|FOSB|GJA1|GJB2|IL1B|INSL4|ITGA2|KISS1|MMP7|MMP9|OVGP1|P2RX1|PGF|SERPINE2|PPAT|PTGFR|PTGIS|PTHLH|CCL2|SLC6A4|SPP1|T|TGFBR2|THBD|TIMP1|UCN|SCGB1A1|RECK|DDO|RAMP2|MAFF|CLIC5|VMP1|NRK
GO:0071621	2.48474e-05	0.999991	29	108	granulocyte chemotaxis	BP	0.0014979	683|728|1906|1907|2207|2920|2921|3071|3553|3579|3929|5196|5319|5473|6283|6288|6347|6354|6358|6364|6368|6369|7060|9353|23604|51561|57580|83700|120425	BST1|C5AR1|EDN1|EDN2|FCER1G|CXCL2|CXCL3|NCKAP1L|IL1B|CXCR2|LBP|PF4|PLA2G1B|PPBP|S100A12|SAA1|CCL2|CCL7|CCL14|CCL20|CCL23|CCL24|THBS4|SLIT2|DAPK2|IL23A|PREX1|JAM3|JAML
GO:0006501	2.59267e-05	0.999992	23	73	C-terminal protein lipidation	BP	0.00155096	683|1043|1048|1087|2215|4045|4241|7070|8000|8434|8581|10232|22854|27076|50863|51299|54742|116372|130576|257194|266727|338328|349667	BST1|CD52|CEACAM5|CEACAM7|FCGR3B|LSAMP|MELTF|THY1|PSCA|RECK|LY6D|MSLN|NTNG1|LYPD3|NTM|NRN1|LY6K|LYPD1|LYPD6B|NEGR1|MDGA1|GPIHBP1|RTN4RL2
GO:0061098	2.59278e-05	0.999995	16	40	positive regulation of protein tyrosine kinase activity	BP	0.00155096	134|183|1636|1950|2069|2621|5155|7039|7804|26585|80725|89780|285016|389658|653361|100133941	ADORA1|AGT|ACE|EGF|EREG|GAS6|PDGFB|TGFA|LRP8|GREM1|SRCIN1|WNT3A|ALKAL2|ALKAL1|NCF1|CD24
GO:0097530	2.65266e-05	0.99999	31	118	granulocyte migration	BP	0.00158068	101|683|728|1906|1907|2207|2920|2921|3071|3553|3579|3929|5196|5319|5473|5734|6283|6288|6347|6354|6358|6364|6368|6369|7060|9353|23604|51561|57580|83700|120425	ADAM8|BST1|C5AR1|EDN1|EDN2|FCER1G|CXCL2|CXCL3|NCKAP1L|IL1B|CXCR2|LBP|PF4|PLA2G1B|PPBP|PTGER4|S100A12|SAA1|CCL2|CCL7|CCL14|CCL20|CCL23|CCL24|THBS4|SLIT2|DAPK2|IL23A|PREX1|JAM3|JAML
GO:0048736	2.80838e-05	0.999988	43	169	appendage development	BP	0.00166069	659|860|1311|1382|1749|2263|2702|2719|3206|3226|3227|3229|3691|3899|4223|4488|4613|5307|5308|6659|6662|6909|6910|6926|7020|7291|7473|7704|8434|9496|22943|26585|28982|57167|64093|79412|80144|116039|157506|221833|340419|343637|642658	BMPR2|RUNX2|COMP|CRABP2|DLX5|FGFR2|GJA5|GPC3|HOXA10|HOXC10|HOXC11|HOXC13|ITGB4|AFF3|MEOX2|MSX2|MYCN|PITX1|PITX2|SOX4|SOX9|TBX2|TBX5|TBX3|TFAP2A|TWIST1|WNT3|ZBTB16|RECK|TBX4|DKK1|GREM1|FLVCR1|SALL4|SMOC1|KREMEN2|FRAS1|OSR2|RDH10|SP8|RSPO2|RSPO4|SCX
GO:0060173	2.80838e-05	0.999988	43	169	limb development	BP	0.00166069	659|860|1311|1382|1749|2263|2702|2719|3206|3226|3227|3229|3691|3899|4223|4488|4613|5307|5308|6659|6662|6909|6910|6926|7020|7291|7473|7704|8434|9496|22943|26585|28982|57167|64093|79412|80144|116039|157506|221833|340419|343637|642658	BMPR2|RUNX2|COMP|CRABP2|DLX5|FGFR2|GJA5|GPC3|HOXA10|HOXC10|HOXC11|HOXC13|ITGB4|AFF3|MEOX2|MSX2|MYCN|PITX1|PITX2|SOX4|SOX9|TBX2|TBX5|TBX3|TFAP2A|TWIST1|WNT3|ZBTB16|RECK|TBX4|DKK1|GREM1|FLVCR1|SALL4|SMOC1|KREMEN2|FRAS1|OSR2|RDH10|SP8|RSPO2|RSPO4|SCX
GO:0045597	2.88841e-05	0.999981	155	843	positive regulation of cell differentiation	BP	0.00170153	94|101|177|183|185|322|627|634|650|659|695|860|947|948|1000|1003|1013|1268|1277|1382|1440|1490|1524|1594|1601|1789|1894|1906|1946|1960|2022|2048|2146|2243|2244|2247|2353|2621|2624|2627|2852|3071|3084|3142|3169|3202|3299|3400|3486|3491|3559|3569|3575|3706|3727|3984|4017|4023|4481|4488|4745|4915|4921|5058|5063|5196|5270|5320|5365|5468|5624|5753|5789|5881|5979|6092|6387|6662|6790|6886|6910|6925|6935…	ACVRL1|ADAM8|AGER|AGT|AGTR1|APBB1|BDNF|CEACAM1|BMP2|BMPR2|BTK|RUNX2|CD34|CD36|CDH2|CDH5|CDH15|CNR1|COL1A1|CRABP2|CSF3|CTGF|CX3CR1|CYP27B1|DAB2|DNMT3B|ECT2|EDN1|EFNA5|EGR3|ENG|EPHB2|EZH2|FGA|FGB|FGF2|FOS|GAS6|GATA2|GATA6|GPER1|NCKAP1L|NRG1|HLX|FOXA1|HOXA5|HSF4|ID4|IGFBP3|CYR61|IL2RA|IL6|IL7R|ITPKA|JUND|LIMK1|LOXL2|LPL|MSR1|MSX2|NELL1|NTRK2|DDR2|PAK1|PAK3|PF4|SERPINE2|PLA2G2A|PLXNB3|PPARG|PROC|PTK6…
GO:0072163	2.9988e-05	0.999989	29	98	mesonephric epithelium development	BP	0.00175322	183|186|650|847|2247|2263|2719|3217|4072|4091|4093|5228|5979|6092|6495|6662|6943|9244|9353|10409|10736|26585|51804|55083|55366|79633|168667|170690|255743	AGT|AGTR2|BMP2|CAT|FGF2|FGFR2|GPC3|HOXB7|EPCAM|SMAD6|SMAD9|PGF|RET|ROBO2|SIX1|SOX9|TCF21|CRLF1|SLIT2|BASP1|SIX2|GREM1|SIX4|KIF26B|LGR4|FAT4|BMPER|ADAMTS16|NPNT
GO:0072164	2.9988e-05	0.999989	29	98	mesonephric tubule development	BP	0.00175322	183|186|650|847|2247|2263|2719|3217|4072|4091|4093|5228|5979|6092|6495|6662|6943|9244|9353|10409|10736|26585|51804|55083|55366|79633|168667|170690|255743	AGT|AGTR2|BMP2|CAT|FGF2|FGFR2|GPC3|HOXB7|EPCAM|SMAD6|SMAD9|PGF|RET|ROBO2|SIX1|SOX9|TCF21|CRLF1|SLIT2|BASP1|SIX2|GREM1|SIX4|KIF26B|LGR4|FAT4|BMPER|ADAMTS16|NPNT
GO:0022402	3.05189e-05	0.999978	227	1317	cell cycle process	BP	0.00177756	322|332|641|672|676|699|701|858|890|891|894|898|899|983|990|991|993|995|1029|1030|1033|1058|1062|1063|1104|1111|1163|1490|1594|1602|1663|1763|1843|1894|1906|1950|1978|2009|2069|2146|2175|2177|2191|2237|2273|2305|2491|2621|2627|2852|3070|3161|3373|3400|3553|3619|3623|3832|3833|3835|4085|4171|4173|4175|4176|4282|4288|4488|4605|4628|4739|4751|4998|5017|5155|5243|5325|5347|5427|5471|5581|5888|6241|64…	APBB1|BIRC5|BLM|BRCA1|BRDT|BUB1|BUB1B|CAV2|CCNA2|CCNB1|CCND2|CCNE1|CCNF|CDK1|CDC6|CDC20|CDC25A|CDC25C|CDKN2A|CDKN2B|CDKN3|CENPA|CENPE|CENPF|RCC1|CHEK1|CKS1B|CTGF|CYP27B1|DACH1|DDX11|DNA2|DUSP1|ECT2|EDN1|EGF|EIF4EBP1|EML1|EREG|EZH2|FANCA|FANCD2|FAP|FEN1|FHL1|FOXM1|CENPI|GAS6|GATA6|GPER1|HELLS|HMMR|HYAL1|ID4|IL1B|INCENP|INHA|KIF11|KIFC1|KIF22|MAD2L1|MCM2|MCM4|MCM6|MCM7|MIF|MKI67|MSX2|MYBL2|MYH10|NE…
GO:0006336	3.26725e-05	0.999992	18	53	DNA replication-independent nucleosome assembly	BP	0.00189586	1058|2491|8294|8362|8365|8367|11339|54069|55355|55723|57082|64105|64946|79019|79682|79711|91687|387103	CENPA|CENPI|HIST1H4I|HIST1H4K|HIST1H4H|HIST1H4E|OIP5|MIS18A|HJURP|ASF1B|KNL1|CENPK|CENPH|CENPM|CENPU|IPO4|CENPL|CENPW
GO:0048333	3.35044e-05	0.999994	14	32	mesodermal cell differentiation	BP	0.00193688	2263|2294|3673|3691|6886|8091|8516|9314|10736|22943|55897|64321|89780|89870	FGFR2|FOXF1|ITGA2|ITGB4|TAL1|HMGA2|ITGA8|KLF4|SIX2|DKK1|MESP1|SOX17|WNT3A|TRIM15
GO:0060562	3.37033e-05	0.999982	68	309	epithelial tube morphogenesis	BP	0.00193943	94|183|186|650|1906|1950|2022|2118|2247|2263|2294|2648|2719|3169|3202|3217|3371|4488|4613|4855|5058|5228|5308|5979|6491|6495|6659|6662|6768|6862|6909|6926|6943|7048|7291|8914|9231|9353|9585|9839|10395|10736|25928|26585|51804|54345|54922|55083|55366|55897|57167|57822|64321|64399|65009|79192|79633|81792|89780|90627|115908|144165|157506|170690|200894|255743|340419|388591	ACVRL1|AGT|AGTR2|BMP2|EDN1|EGF|ENG|ETV4|FGF2|FGFR2|FOXF1|KAT2A|GPC3|FOXA1|HOXA5|HOXB7|TNC|MSX2|MYCN|NOTCH4|PAK1|PGF|PITX2|RET|STIL|SIX1|SOX4|SOX9|ST14|T|TBX2|TBX3|TCF21|TGFBR2|TWIST1|TIMELESS|DLG5|SLIT2|KIF20B|ZEB2|DLC1|SIX2|SOSTDC1|GREM1|SIX4|SOX18|RASIP1|KIF26B|LGR4|MESP1|SALL4|GRHL3|SOX17|HHIP|NDRG4|IRX1|FAT4|ADAMTS12|WNT3A|STARD13|CTHRC1|PRICKLE1|RDH10|ADAMTS16|ARL13B|NPNT|RSPO2|RNF207
GO:0051216	3.3799e-05	0.999985	45	182	cartilage development	BP	0.00193943	94|650|656|659|860|1277|1300|1301|1311|1490|1906|2202|2247|3202|3373|3491|4017|4093|4322|4488|4613|5081|5307|5744|5745|6662|6935|7048|7076|7298|7704|8091|8538|10736|23213|23314|25886|26585|81792|85477|116039|340419|353500|359845|642658	ACVRL1|BMP2|BMP8B|BMPR2|RUNX2|COL1A1|COL10A1|COL11A1|COMP|CTGF|EDN1|EFEMP1|FGF2|HOXA5|HYAL1|CYR61|LOXL2|SMAD9|MMP13|MSX2|MYCN|PAX7|PITX1|PTHLH|PTH1R|SOX9|ZEB1|TGFBR2|TIMP1|TYMS|ZBTB16|HMGA2|BARX2|SIX2|SULF1|SATB2|POC1A|GREM1|ADAMTS12|SCIN|OSR2|RSPO2|BMP8A|RFLNB|SCX
GO:0016264	3.75298e-05	0.999997	8	12	gap junction assembly	BP	0.00214557	183|857|1636|2697|2702|2705|2706|59272	AGT|CAV1|ACE|GJA1|GJA5|GJB1|GJB2|ACE2
GO:0001704	3.81781e-05	0.999985	33	119	formation of primary germ layer	BP	0.00217461	659|1289|1290|1294|1301|1843|1846|2263|2294|2627|2821|3673|3691|4318|5460|6862|6886|7473|8013|8091|8516|9314|10736|22943|55897|64321|83595|83881|84913|89780|89870|145873|642658	BMPR2|COL5A1|COL5A2|COL7A1|COL11A1|DUSP1|DUSP4|FGFR2|FOXF1|GATA6|GPI|ITGA2|ITGB4|MMP9|POU5F1|T|TAL1|WNT3|NR4A3|HMGA2|ITGA8|KLF4|SIX2|DKK1|MESP1|SOX17|SOX7|MIXL1|ATOH8|WNT3A|TRIM15|MESP2|SCX
GO:0007596	3.88326e-05	0.999979	73	348	blood coagulation	BP	0.00220379	2|408|634|710|725|857|947|948|954|1277|1278|1281|1361|1906|2157|2159|2160|2161|2191|2192|2207|2243|2244|2621|2624|2627|3043|3172|3569|3673|5023|5028|5104|5155|5196|5270|5295|5327|5328|5581|5588|5592|5624|5627|6288|6403|7056|7099|7103|7450|7980|8351|8353|8357|9002|9060|10398|10630|11234|22915|23533|23657|23764|30846|57834|80274|84959|89780|139818|140628|164656|286133|653145	A2M|ARRB1|CEACAM1|SERPING1|C4BPB|CAV1|CD34|CD36|ENTPD2|COL1A1|COL1A2|COL3A1|CPB2|EDN1|F8|F10|F11|F12|FAP|FBLN1|FCER1G|FGA|FGB|GAS6|GATA2|GATA6|HBB|HNF4A|IL6|ITGA2|P2RX1|P2RY1|SERPINA5|PDGFB|PF4|SERPINE2|PIK3R1|PLAT|PLAU|PRKCE|PRKCQ|PRKG1|PROC|PROS1|SAA1|SELP|THBD|TLR4|TSPAN8|VWF|TFPI2|HIST1H3D|HIST1H3E|HIST1H3H|F2RL3|PAPSS2|MYL9|PDPN|HPS5|MMRN1|PIK3R5|SLC7A11|MAFF|EHD2|CYP4F11|SCUBE1|UBASH3B|WNT3…
GO:0070371	3.92676e-05	0.99998	58	263	ERK1 and ERK2 cascade	BP	0.00222034	183|246|284|408|467|634|650|728|948|1490|1843|1846|1950|2192|2243|2244|2247|2263|2264|2621|2852|3491|3569|4282|5028|5155|5320|5322|5734|6237|6347|6354|6358|6364|6368|6369|6662|7010|7066|7078|7099|8600|8792|9314|50507|57447|65009|65268|81610|128239|152007|168667|255743|285016|338557|388121|388325|389658	AGT|ALOX15|ANGPT1|ARRB1|ATF3|CEACAM1|BMP2|C5AR1|CD36|CTGF|DUSP1|DUSP4|EGF|FBLN1|FGA|FGB|FGF2|FGFR2|FGFR4|GAS6|GPER1|CYR61|IL6|MIF|P2RY1|PDGFB|PLA2G2A|PLA2G5|PTGER4|RRAS|CCL2|CCL7|CCL14|CCL20|CCL23|CCL24|SOX9|TEK|THPO|TIMP3|TLR4|TNFSF11|TNFRSF11A|KLF4|NOX4|NDRG2|NDRG4|WNK2|FAM83D|IQGAP3|GLIPR2|BMPER|NPNT|ALKAL2|FFAR4|TNFAIP8L3|SCIMP|ALKAL1
GO:0055017	4.08453e-05	0.999988	22	67	cardiac muscle tissue growth	BP	0.00230115	183|186|891|983|1901|1906|2247|2263|2539|2627|2697|5058|5950|6909|6910|7048|7049|23493|26011|57493|65009|140706	AGT|AGTR2|CCNB1|CDK1|S1PR1|EDN1|FGF2|FGFR2|G6PD|GATA6|GJA1|PAK1|RBP4|TBX2|TBX5|TGFBR2|TGFBR3|HEY2|TENM4|HEG1|NDRG4|CCM2L
GO:0065004	4.15958e-05	0.99998	52	239	protein-DNA complex assembly	BP	0.00233494	1058|1062|1063|1602|2491|3005|3006|3007|3008|3014|3017|3070|4171|5888|6662|6666|6925|7516|8208|8294|8318|8339|8341|8343|8344|8345|8347|8348|8349|8351|8353|8357|8362|8365|8367|11339|23493|51053|54069|55355|55723|57082|64105|64946|79019|79682|79711|81620|85236|91687|387103|440689	CENPA|CENPE|CENPF|DACH1|CENPI|H1F0|HIST1H1C|HIST1H1D|HIST1H1E|H2AFX|HIST1H2BD|HELLS|MCM2|RAD51|SOX9|SOX12|TCF4|XRCC2|CHAF1B|HIST1H4I|CDC45|HIST1H2BG|HIST1H2BN|HIST1H2BF|HIST1H2BE|HIST1H2BH|HIST1H2BC|HIST1H2BO|HIST2H2BE|HIST1H3D|HIST1H3E|HIST1H3H|HIST1H4K|HIST1H4H|HIST1H4E|OIP5|HEY2|GMNN|MIS18A|HJURP|ASF1B|KNL1|CENPK|CENPH|CENPM|CENPU|IPO4|CDT1|HIST1H2BK|CENPL|CENPW|HIST2H2BF
GO:0071495	4.20626e-05	0.99997	213	1230	cellular response to endogenous stimulus	BP	0.00234652	26|94|181|183|185|186|190|339|358|366|440|477|478|554|610|634|641|650|656|659|672|687|790|845|857|858|860|890|898|948|990|1003|1012|1030|1109|1244|1277|1278|1281|1290|1373|1490|1524|1536|1601|1646|1663|1749|1789|1843|1906|1946|1958|1960|1978|2022|2146|2207|2244|2247|2263|2264|2274|2353|2354|2530|2549|2627|2648|2662|2690|2706|2719|2729|2786|2791|2819|2852|2888|3036|3164|3169|3172|3174|3340|3371|33…	AOC1|ACVRL1|AGRP|AGT|AGTR1|AGTR2|NR0B1|APOBEC1|AQP1|AQP9|ASNS|ATP1A2|ATP1A3|AVPR2|HCN2|CEACAM1|BLM|BMP2|BMP8B|BMPR2|BRCA1|KLF9|CAD|CASQ2|CAV1|CAV2|RUNX2|CCNA2|CCNE1|CD36|CDC6|CDH5|CDH13|CDKN2B|AKR1C4|ABCC2|COL1A1|COL1A2|COL3A1|COL5A2|CPS1|CTGF|CX3CR1|CYBB|DAB2|AKR1C2|DDX11|DLX5|DNMT3B|DUSP1|EDN1|EFNA5|EGR1|EGR3|EIF4EBP1|ENG|EZH2|FCER1G|FGB|FGF2|FGFR2|FGFR4|FHL2|FOS|FOSB|FUT8|GAB1|GATA6|KAT2A|GDF1…
GO:0045766	4.2105e-05	0.999984	33	122	positive regulation of angiogenesis	BP	0.00234652	94|306|358|672|728|729|947|1524|1536|1893|2022|2247|2277|2624|2627|3373|3553|5228|5740|6237|6369|7010|7048|7291|8742|9037|10266|23328|26585|27286|51129|79924|126393	ACVRL1|ANXA3|AQP1|BRCA1|C5AR1|C6|CD34|CX3CR1|CYBB|ECM1|ENG|FGF2|VEGFD|GATA2|GATA6|HYAL1|IL1B|PGF|PTGIS|RRAS|CCL24|TEK|TGFBR2|TWIST1|TNFSF12|SEMA5A|RAMP2|SASH1|GREM1|SRPX2|ANGPTL4|ADM2|HSPB6
GO:0046849	4.23697e-05	0.999987	23	72	bone remodeling	BP	0.00235281	101|154|1901|1943|3569|3953|5166|5745|6694|6696|7128|8600|9066|9770|26585|50507|51208|53832|55366|81501|84959|115908|133522	ADAM8|ADRB2|S1PR1|EFNA2|IL6|LEPR|PDK4|PTH1R|SPP2|SPP1|TNFAIP3|TNFSF11|SYT7|RASSF2|GREM1|NOX4|CLDN18|IL20RA|LGR4|DCSTAMP|UBASH3B|CTHRC1|PPARGC1B
GO:0031347	4.32851e-05	0.999973	126	678	regulation of defense response	BP	0.00238068	2|101|134|177|183|185|629|634|683|695|710|725|728|729|730|732|733|857|948|1174|1268|1524|1690|1910|2069|2161|2167|2175|2177|2207|2219|2243|2244|2268|2294|2697|2852|3055|3133|3329|3384|3553|3559|3569|3654|3665|3673|3929|3949|4023|4321|4584|4585|4586|4907|5058|5063|5138|5199|5320|5468|5581|5624|5627|5734|5740|6283|6288|6318|6369|6401|6441|6693|7010|7099|7128|7292|7349|7356|7784|8600|8685|8792|8808|…	A2M|ADAM8|ADORA1|AGER|AGT|AGTR1|CFB|CEACAM1|BST1|BTK|SERPING1|C4BPB|C5AR1|C6|C7|C8B|C8G|CAV1|CD36|AP1S1|CNR1|CX3CR1|COCH|EDNRB|EREG|F12|FABP4|FANCA|FANCD2|FCER1G|FCN1|FGA|FGB|FGR|FOXF1|GJA1|GPER1|HCK|HLA-E|HSPD1|ICAM2|IL1B|IL2RA|IL6|IRAK1|IRF7|ITGA2|LBP|LDLR|LPL|MMP12|MUC3A|MUC4|MUC5AC|NT5E|PAK1|PAK3|PDE2A|CFP|PLA2G2A|PPARG|PRKCE|PROC|PROS1|PTGER4|PTGIS|S100A12|SAA1|SERPINB4|CCL24|SELE|SFTPD|SPN|…
GO:0007091	4.33325e-05	0.99999	17	46	metaphase/anaphase transition of mitotic cell cycle	BP	0.00238068	699|701|891|990|1062|1063|1843|4085|5347|7272|9700|9787|10403|10460|11065|57520|81620	BUB1|BUB1B|CCNB1|CDC6|CENPE|CENPF|DUSP1|MAD2L1|PLK1|TTK|ESPL1|DLGAP5|NDC80|TACC3|UBE2C|HECW2|CDT1
GO:0010965	4.33325e-05	0.99999	17	46	regulation of mitotic sister chromatid separation	BP	0.00238068	699|701|891|990|1062|1063|1843|4085|5347|7272|9700|9787|10403|10460|11065|57520|81620	BUB1|BUB1B|CCNB1|CDC6|CENPE|CENPF|DUSP1|MAD2L1|PLK1|TTK|ESPL1|DLGAP5|NDC80|TACC3|UBE2C|HECW2|CDT1
GO:0007417	4.35965e-05	0.999971	163	899	central nervous system development	BP	0.00238671	104|177|186|190|205|306|358|471|478|554|597|650|659|664|728|745|1000|1063|1281|1462|1749|1808|1827|1901|1943|1950|1959|2009|2022|2048|2146|2177|2263|2539|2624|2648|3014|3084|3110|3226|3340|3400|3651|3777|4093|4129|4192|4613|4628|4862|4884|4900|4915|4919|5013|5050|5058|5081|5121|5270|5307|5308|5414|5454|5468|5592|5653|5881|6092|6387|6414|6456|6491|6495|6531|6532|6659|6662|6666|6695|6712|6715|6751|…	ADARB1|AGER|AGTR2|NR0B1|AK4|ANXA3|AQP1|ATIC|ATP1A3|AVPR2|BCL2A1|BMP2|BMPR2|BNIP3|C5AR1|MYRF|CDH2|CENPF|COL3A1|VCAN|DLX5|DPYSL2|RCAN1|S1PR1|EFNA2|EGF|EGR2|EML1|ENG|EPHB2|EZH2|FANCD2|FGFR2|G6PD|GATA2|KAT2A|H2AFX|NRG1|MNX1|HOXC10|NDST1|ID4|PDX1|KCNK3|SMAD9|MAOB|MDK|MYCN|MYH10|NPAS2|NPTX1|NRGN|NTRK2|ROR1|OTX1|PAFAH1B3|PAK1|PAX7|PCP4|SERPINE2|PITX1|PITX2|SEPT4|POU3F2|PPARG|PRKG1|KLK6|RAC3|ROBO2|CXCL12…
GO:0034724	4.46682e-05	0.999989	18	54	DNA replication-independent nucleosome organization	BP	0.00243678	1058|2491|8294|8362|8365|8367|11339|54069|55355|55723|57082|64105|64946|79019|79682|79711|91687|387103	CENPA|CENPI|HIST1H4I|HIST1H4K|HIST1H4H|HIST1H4E|OIP5|MIS18A|HJURP|ASF1B|KNL1|CENPK|CENPH|CENPM|CENPU|IPO4|CENPL|CENPW
GO:0018410	4.68629e-05	0.999985	24	80	C-terminal protein amino acid modification	BP	0.00254753	683|1043|1048|1087|2215|4045|4241|7070|8000|8434|8581|10232|22854|23287|27076|50863|51299|54742|116372|130576|257194|266727|338328|349667	BST1|CD52|CEACAM5|CEACAM7|FCGR3B|LSAMP|MELTF|THY1|PSCA|RECK|LY6D|MSLN|NTNG1|AGTPBP1|LYPD3|NTM|NRN1|LY6K|LYPD1|LYPD6B|NEGR1|MDGA1|GPIHBP1|RTN4RL2
GO:0060322	4.71641e-05	0.99997	133	709	head development	BP	0.00255494	186|190|205|306|358|471|478|554|597|650|659|664|728|1000|1063|1277|1281|1749|1808|1901|1943|1950|1959|2009|2048|2146|2177|2263|2539|2624|2648|3014|3084|3340|3400|3777|4093|4129|4192|4628|4900|4915|5013|5050|5058|5083|5270|5307|5308|5414|5454|5592|5881|6092|6237|6387|6414|6491|6531|6532|6712|6715|6751|6867|6926|7048|7122|7473|7546|7804|7832|7881|8013|8322|8516|8704|8851|9037|9118|9143|9201|9231|92…	AGTR2|NR0B1|AK4|ANXA3|AQP1|ATIC|ATP1A3|AVPR2|BCL2A1|BMP2|BMPR2|BNIP3|C5AR1|CDH2|CENPF|COL1A1|COL3A1|DLX5|DPYSL2|S1PR1|EFNA2|EGF|EGR2|EML1|EPHB2|EZH2|FANCD2|FGFR2|G6PD|GATA2|KAT2A|H2AFX|NRG1|NDST1|ID4|KCNK3|SMAD9|MAOB|MDK|MYH10|NRGN|NTRK2|OTX1|PAFAH1B3|PAK1|PAX9|SERPINE2|PITX1|PITX2|SEPT4|POU3F2|PRKG1|RAC3|ROBO2|RRAS|CXCL12|SELENOP|STIL|SLC6A3|SLC6A4|SPTBN2|SRD5A1|SSTR1|TACC1|TBX3|TGFBR2|CLDN5|WNT…
GO:1901654	4.78001e-05	0.999978	44	181	response to ketone	BP	0.00258038	186|358|687|768|790|857|1244|1364|1373|1536|1789|1829|1843|1906|1946|1978|2353|2354|2621|2706|2821|3569|4129|5031|5468|5581|5723|5734|6347|6586|6696|6715|7023|7049|7292|7298|9314|9353|10266|10365|10481|10631|79820|114907	AGTR2|AQP1|KLF9|CA9|CAD|CAV1|ABCC2|CLDN4|CPS1|CYBB|DNMT3B|DSG2|DUSP1|EDN1|EFNA5|EIF4EBP1|FOS|FOSB|GAS6|GJB2|GPI|IL6|MAOB|P2RY6|PPARG|PRKCE|PSPH|PTGER4|CCL2|SLIT3|SPP1|SRD5A1|TFAP4|TGFBR3|TNFSF4|TYMS|KLF4|SLIT2|RAMP2|KLF2|HOXB13|POSTN|CATSPERB|FBXO32
GO:0000302	5.04518e-05	0.999975	52	228	response to reactive oxygen species	BP	0.00271406	358|664|695|847|890|948|983|1277|1410|1536|1728|1843|1894|1906|2146|2353|2861|2877|2878|3039|3040|3043|3329|3373|3569|3934|3939|4151|4314|4318|4688|5034|5831|7128|7186|7296|7356|8013|8644|9314|10131|10276|10365|10516|27244|30001|50507|57332|120892|133522|493869|653361	AQP1|BNIP3|BTK|CAT|CCNA2|CD36|CDK1|COL1A1|CRYAB|CYBB|NQO1|DUSP1|ECT2|EDN1|EZH2|FOS|GPR37|GPX2|GPX3|HBA1|HBA2|HBB|HSPD1|HYAL1|IL6|LCN2|LDHA|MB|MMP3|MMP9|NCF2|P4HB|PYCR1|TNFAIP3|TRAF2|TXNRD1|SCGB1A1|NR4A3|AKR1C3|KLF4|TRAP1|NET1|KLF2|FBLN5|SESN1|ERO1A|NOX4|CBX8|LRRK2|PPARGC1B|GPX8|NCF1
GO:0050729	5.10023e-05	0.999982	28	100	positive regulation of inflammatory response	BP	0.00273418	101|183|185|695|1268|2161|2167|2207|3329|3553|3569|3673|3929|3949|4023|5138|5320|5734|6283|6369|7099|7292|7784|8600|8792|9173|51561|90865	ADAM8|AGT|AGTR1|BTK|CNR1|F12|FABP4|FCER1G|HSPD1|IL1B|IL6|ITGA2|LBP|LDLR|LPL|PDE2A|PLA2G2A|PTGER4|S100A12|CCL24|TLR4|TNFSF4|ZP3|TNFSF11|TNFRSF11A|IL1RL1|IL23A|IL33
GO:0033045	5.17942e-05	0.999985	21	64	regulation of sister chromatid segregation	BP	0.00276706	699|701|891|990|1062|1063|1663|1843|2237|4085|5347|7272|9700|9787|10403|10460|11065|57520|81620|113130|116028	BUB1|BUB1B|CCNB1|CDC6|CENPE|CENPF|DDX11|DUSP1|FEN1|MAD2L1|PLK1|TTK|ESPL1|DLGAP5|NDC80|TACC3|UBE2C|HECW2|CDT1|CDCA5|RMI2
GO:0048863	5.49804e-05	0.999976	41	163	stem cell differentiation	BP	0.00292719	2|590|860|1636|1906|1910|2118|2263|2627|2823|3084|3169|3651|4072|4222|4488|5308|5979|6662|6862|6886|6909|6910|7291|7473|8091|9718|9839|10371|10538|11166|26585|54345|64321|80326|89780|117854|124540|144165|157506|100170841	A2M|BCHE|RUNX2|ACE|EDN1|EDNRB|ETV4|FGFR2|GATA6|GPM6A|NRG1|FOXA1|PDX1|EPCAM|MEOX1|MSX2|PITX2|RET|SOX9|T|TAL1|TBX2|TBX5|TWIST1|WNT3|HMGA2|ECE2|ZEB2|SEMA3A|BATF|SOX21|GREM1|SOX18|SOX17|WNT10A|WNT3A|TRIM6|MSI2|PRICKLE1|RDH10|EPOP
GO:0071459	5.56165e-05	0.999993	10	19	protein localization to chromosome, centromeric region	BP	0.00295092	701|983|1058|7272|9212|10403|27085|54908|57082|81620	BUB1B|CDK1|CENPA|TTK|AURKB|NDC80|MTBP|SPDL1|KNL1|CDT1
GO:0031639	5.74396e-05	0.999992	11	23	plasminogen activation	BP	0.0030176	1361|2023|2160|2161|2243|2244|4241|5270|5327|5328|7123	CPB2|ENO1|F11|F12|FGA|FGB|MELTF|SERPINE2|PLAT|PLAU|CLEC3B
GO:0044784	5.75754e-05	0.999986	17	47	metaphase/anaphase transition of cell cycle	BP	0.0030176	699|701|891|990|1062|1063|1843|4085|5347|7272|9700|9787|10403|10460|11065|57520|81620	BUB1|BUB1B|CCNB1|CDC6|CENPE|CENPF|DUSP1|MAD2L1|PLK1|TTK|ESPL1|DLGAP5|NDC80|TACC3|UBE2C|HECW2|CDT1
GO:1905818	5.75754e-05	0.999986	17	47	regulation of chromosome separation	BP	0.0030176	699|701|891|990|1062|1063|1843|4085|5347|7272|9700|9787|10403|10460|11065|57520|81620	BUB1|BUB1B|CCNB1|CDC6|CENPE|CENPF|DUSP1|MAD2L1|PLK1|TTK|ESPL1|DLGAP5|NDC80|TACC3|UBE2C|HECW2|CDT1
GO:0050817	5.78296e-05	0.999968	73	352	coagulation	BP	0.0030176	2|408|634|710|725|857|947|948|954|1277|1278|1281|1361|1906|2157|2159|2160|2161|2191|2192|2207|2243|2244|2621|2624|2627|3043|3172|3569|3673|5023|5028|5104|5155|5196|5270|5295|5327|5328|5581|5588|5592|5624|5627|6288|6403|7056|7099|7103|7450|7980|8351|8353|8357|9002|9060|10398|10630|11234|22915|23533|23657|23764|30846|57834|80274|84959|89780|139818|140628|164656|286133|653145	A2M|ARRB1|CEACAM1|SERPING1|C4BPB|CAV1|CD34|CD36|ENTPD2|COL1A1|COL1A2|COL3A1|CPB2|EDN1|F8|F10|F11|F12|FAP|FBLN1|FCER1G|FGA|FGB|GAS6|GATA2|GATA6|HBB|HNF4A|IL6|ITGA2|P2RX1|P2RY1|SERPINA5|PDGFB|PF4|SERPINE2|PIK3R1|PLAT|PLAU|PRKCE|PRKCQ|PRKG1|PROC|PROS1|SAA1|SELP|THBD|TLR4|TSPAN8|VWF|TFPI2|HIST1H3D|HIST1H3E|HIST1H3H|F2RL3|PAPSS2|MYL9|PDPN|HPS5|MMRN1|PIK3R5|SLC7A11|MAFF|EHD2|CYP4F11|SCUBE1|UBASH3B|WNT3…
GO:1901605	5.79785e-05	0.999972	51	219	alpha-amino acid metabolic process	BP	0.0030176	440|790|1036|1158|1159|1373|2571|2593|2653|2690|2729|2731|2875|3034|3081|3172|5034|5053|5352|5471|5723|5831|5832|6472|6535|6999|8140|8528|8564|8836|9056|10549|10993|23057|23743|27034|29958|29968|30001|50507|51557|56605|65263|79814|84706|112399|122622|130013|259307|389434|548596	ASNS|CAD|CDO1|CKM|CKMT1B|CPS1|GAD1|GAMT|GCSH|GHR|GCLC|GLDC|GPT|HAL|HGD|HNF4A|P4HB|PAH|PLOD2|PPAT|PSPH|PYCR1|ALDH18A1|SHMT2|SLC6A8|TDO2|SLC7A5|DDO|KMO|GGH|SLC7A7|PRDX4|SDS|NMNAT2|BHMT2|ACAD8|DMGDH|PSAT1|ERO1A|NOX4|LGSN|ERO1B|PYCR3|AGMAT|GPT2|EGLN3|ADSSL1|ACMSD|IL4I1|IYD|CKMT1A
GO:0048771	5.80421e-05	0.999975	37	144	tissue remodeling	BP	0.0030176	94|101|154|177|183|186|634|659|857|1636|1901|1943|2034|2078|2702|3569|3953|3988|5166|5745|6694|6696|7060|7128|8600|9066|9770|26585|50507|51208|51561|53832|55366|81501|84959|115908|133522	ACVRL1|ADAM8|ADRB2|AGER|AGT|AGTR2|CEACAM1|BMPR2|CAV1|ACE|S1PR1|EFNA2|EPAS1|ERG|GJA5|IL6|LEPR|LIPA|PDK4|PTH1R|SPP2|SPP1|THBS4|TNFAIP3|TNFSF11|SYT7|RASSF2|GREM1|NOX4|CLDN18|IL23A|IL20RA|LGR4|DCSTAMP|UBASH3B|CTHRC1|PPARGC1B
GO:0043086	5.83709e-05	0.999961	149	839	negative regulation of catalytic activity	BP	0.00302455	2|32|104|183|259|306|332|341|358|408|634|701|710|857|891|983|991|1029|1030|1268|1285|1293|1294|1469|1470|1472|1473|1594|1634|1728|1843|1846|1850|1852|1893|1910|2167|2621|2719|2821|3071|3553|3569|3730|3953|3984|4085|4102|4318|4616|4883|5104|5267|5268|5270|5347|5365|5468|5570|5627|5753|5806|6318|6447|6590|6622|6690|6691|6694|6695|7023|7070|7076|7078|7128|7137|7345|7356|7429|7538|7980|8434|8639|8835…	A2M|ACACB|ADARB1|AGT|AMBP|ANXA3|BIRC5|APOC1|AQP1|ARRB1|CEACAM1|BUB1B|SERPING1|CAV1|CCNB1|CDK1|CDC20|CDKN2A|CDKN2B|CNR1|COL4A3|COL6A3|COL7A1|CST1|CST2|CST4|CST5|CYP27B1|DCN|NQO1|DUSP1|DUSP4|DUSP8|DUSP9|ECM1|EDNRB|FABP4|GAS6|GPC3|GPI|NCKAP1L|IL1B|IL6|ANOS1|LEPR|LIMK1|MAD2L1|MAGEA3|MMP9|GADD45B|NPR3|SERPINA5|SERPINA4|SERPINB5|SERPINE2|PLK1|PLXNB3|PPARG|PKIB|PROS1|PTK6|PTX3|SERPINB4|SCG5|SLPI|SNCA|SP…
GO:0061448	6.0922e-05	0.99997	54	236	connective tissue development	BP	0.00314621	94|650|656|659|860|947|1277|1289|1300|1301|1311|1490|1906|1958|2202|2247|2828|3169|3202|3373|3400|3491|4017|4093|4322|4488|4613|5081|5155|5307|5744|5745|6662|6935|7048|7076|7298|7704|8091|8538|10736|23213|23314|25886|26585|81792|85477|89766|114789|116039|340419|353500|359845|642658	ACVRL1|BMP2|BMP8B|BMPR2|RUNX2|CD34|COL1A1|COL5A1|COL10A1|COL11A1|COMP|CTGF|EDN1|EGR1|EFEMP1|FGF2|GPR4|FOXA1|HOXA5|HYAL1|ID4|CYR61|LOXL2|SMAD9|MMP13|MSX2|MYCN|PAX7|PDGFB|PITX1|PTHLH|PTH1R|SOX9|ZEB1|TGFBR2|TIMP1|TYMS|ZBTB16|HMGA2|BARX2|SIX2|SULF1|SATB2|POC1A|GREM1|ADAMTS12|SCIN|UMODL1|SLC25A25|OSR2|RSPO2|BMP8A|RFLNB|SCX
GO:0043549	6.14063e-05	0.999959	145	795	regulation of kinase activity	BP	0.00316069	101|104|134|154|177|183|284|408|634|641|650|728|857|890|891|894|898|983|990|993|995|1029|1030|1033|1062|1163|1326|1634|1636|1843|1846|1850|1852|1894|1906|1917|1946|1950|2013|2069|2146|2167|2247|2268|2357|2549|2621|2690|3071|3084|3491|3553|3569|3654|4282|4485|4616|4921|5058|5063|5155|5295|5319|5347|5570|5753|6283|6288|6556|6622|7010|7023|7039|7048|7070|7099|7128|7186|7345|7349|7804|8322|8600|8654|…	ADAM8|ADARB1|ADORA1|ADRB2|AGER|AGT|ANGPT1|ARRB1|CEACAM1|BLM|BMP2|C5AR1|CAV1|CCNA2|CCNB1|CCND2|CCNE1|CDK1|CDC6|CDC25A|CDC25C|CDKN2A|CDKN2B|CDKN3|CENPE|CKS1B|MAP3K8|DCN|ACE|DUSP1|DUSP4|DUSP8|DUSP9|ECT2|EDN1|EEF1A2|EFNA5|EGF|EMP2|EREG|EZH2|FABP4|FGF2|FGR|FPR1|GAB1|GAS6|GHR|NCKAP1L|NRG1|CYR61|IL1B|IL6|IRAK1|MIF|MST1|GADD45B|DDR2|PAK1|PAK3|PDGFB|PIK3R1|PLA2G1B|PLK1|PKIB|PTK6|S100A12|SAA1|SLC11A1|SNCA|…
GO:0009893	6.16229e-05	0.999951	484	3114	positive regulation of metabolic process	BP	0.00316134	32|94|101|134|153|154|177|183|185|186|246|284|306|322|339|341|408|467|554|607|641|650|656|659|664|672|676|701|725|728|729|745|857|858|860|890|891|894|898|947|948|983|990|991|1000|1001|1012|1030|1062|1111|1163|1277|1285|1316|1326|1440|1490|1536|1594|1601|1634|1636|1663|1736|1747|1749|1763|1789|1839|1852|1871|1875|1894|1901|1906|1907|1910|1917|1946|1950|1958|1959|2013|2022|2023|2034|2069|2078|2115|…	ACACB|ACVRL1|ADAM8|ADORA1|ADRB1|ADRB2|AGER|AGT|AGTR1|AGTR2|ALOX15|ANGPT1|ANXA3|APBB1|APOBEC1|APOC1|ARRB1|ATF3|AVPR2|BCL9|BLM|BMP2|BMP8B|BMPR2|BNIP3|BRCA1|BRDT|BUB1B|C4BPB|C5AR1|C6|MYRF|CAV1|CAV2|RUNX2|CCNA2|CCNB1|CCND2|CCNE1|CD34|CD36|CDK1|CDC6|CDC20|CDH2|CDH3|CDH13|CDKN2B|CENPE|CHEK1|CKS1B|COL1A1|COL4A3|KLF6|MAP3K8|CSF3|CTGF|CYBB|CYP27B1|DAB2|DCN|ACE|DDX11|DKC1|DLX3|DLX5|DNA2|DNMT3B|HBEGF|DUSP9|…
GO:0045861	6.35655e-05	0.999966	65	315	negative regulation of proteolysis	BP	0.00324585	2|183|259|332|358|408|710|725|1285|1293|1294|1361|1469|1470|1472|1473|1893|2621|2719|2821|3569|3730|4102|4318|5104|5267|5268|5270|5327|5627|6318|6590|6622|6690|6691|6694|6695|7076|7078|7429|7980|8434|9232|9314|9806|10406|27074|27151|27290|27344|51050|51232|55872|58189|58484|80760|89766|114769|120892|128488|140686|153218|221476|280664|653145	A2M|AGT|AMBP|BIRC5|AQP1|ARRB1|SERPING1|C4BPB|COL4A3|COL6A3|COL7A1|CPB2|CST1|CST2|CST4|CST5|ECM1|GAS6|GPC3|GPI|IL6|ANOS1|MAGEA3|MMP9|SERPINA5|SERPINA4|SERPINB5|SERPINE2|PLAT|PROS1|SERPINB4|SLPI|SNCA|SPINK1|SPINK2|SPP2|SPOCK1|TIMP1|TIMP3|VIL1|TFPI2|RECK|PTTG1|KLF4|SPOCK2|WFDC2|LAMP3|CPAMD8|SPINK4|PCSK1N|PI15|CRIM1|PBK|WFDC1|NLRC4|ITIH5|UMODL1|CARD16|LRRK2|WFDC12|WFDC3|SPINK13|PI16|WFDC10B|ANXA8
GO:0098801	6.36893e-05	0.999987	14	35	regulation of renal system process	BP	0.00324585	134|183|185|186|554|1906|1910|2013|2621|2697|2702|4881|5155|5800	ADORA1|AGT|AGTR1|AGTR2|AVPR2|EDN1|EDNRB|EMP2|GAS6|GJA1|GJA5|NPR1|PDGFB|PTPRO
GO:0009966	6.54772e-05	0.999949	432	2734	regulation of signal transduction	BP	0.00332603	2|94|101|134|153|154|177|183|186|190|246|259|284|332|395|408|467|627|634|638|641|650|656|659|664|672|683|728|845|847|857|858|860|948|983|1000|1001|1012|1030|1111|1259|1277|1281|1326|1382|1440|1490|1594|1601|1634|1646|1749|1763|1827|1839|1843|1846|1850|1852|1893|1894|1906|1950|1958|2013|2022|2023|2040|2069|2146|2159|2175|2177|2192|2203|2243|2244|2247|2263|2264|2268|2305|2357|2549|2621|2624|2627|26…	A2M|ACVRL1|ADAM8|ADORA1|ADRB1|ADRB2|AGER|AGT|AGTR2|NR0B1|ALOX15|AMBP|ANGPT1|BIRC5|ARHGAP6|ARRB1|ATF3|BDNF|CEACAM1|BIK|BLM|BMP2|BMP8B|BMPR2|BNIP3|BRCA1|BST1|C5AR1|CASQ2|CAT|CAV1|CAV2|RUNX2|CD36|CDK1|CDH2|CDH3|CDH13|CDKN2B|CHEK1|CNGA1|COL1A1|COL3A1|MAP3K8|CRABP2|CSF3|CTGF|CYP27B1|DAB2|DCN|AKR1C2|DLX5|DNA2|RCAN1|HBEGF|DUSP1|DUSP4|DUSP8|DUSP9|ECM1|ECT2|EDN1|EGF|EGR1|EMP2|ENG|ENO1|STOM|EREG|EZH2|F10|F…
GO:0051145	6.58942e-05	0.999983	18	51	smooth muscle cell differentiation	BP	0.00333627	1910|2022|2069|2263|2294|2627|2852|5155|5308|6495|6662|6935|8516|10266|23493|55897|79652|255743	EDNRB|ENG|EREG|FGFR2|FOXF1|GATA6|GPER1|PDGFB|PITX2|SIX1|SOX9|ZEB1|ITGA8|RAMP2|HEY2|MESP1|TMEM204|NPNT
GO:0002576	6.76829e-05	0.999972	34	130	platelet degranulation	BP	0.00341567	2|226|710|948|1675|1893|1950|2157|2207|2243|2244|2277|2621|5005|5023|5099|5155|5175|5196|5267|5473|5627|6403|6414|6694|7044|7076|7078|7123|7450|7873|9749|10447|22915	A2M|ALDOA|SERPING1|CD36|CFD|ECM1|EGF|F8|FCER1G|FGA|FGB|VEGFD|GAS6|ORM2|P2RX1|PCDH7|PDGFB|PECAM1|PF4|SERPINA4|PPBP|PROS1|SELP|SELENOP|SPP2|LEFTY2|TIMP1|TIMP3|CLEC3B|VWF|MANF|PHACTR2|FAM3C|MMRN1
GO:0050663	6.81701e-05	0.999969	42	174	cytokine secretion	BP	0.00342909	183|186|284|947|948|2219|2268|2615|2621|3329|3553|3569|4023|4282|4321|5047|5734|6283|6288|6711|7099|7291|7292|9173|9447|10631|23705|26253|26525|27242|28984|50943|51311|51744|55366|55612|58484|79679|84433|90865|117854|338557	AGT|AGTR2|ANGPT1|CD34|CD36|FCN1|FGR|LRRC32|GAS6|HSPD1|IL1B|IL6|LPL|MIF|MMP12|PAEP|PTGER4|S100A12|SAA1|SPTBN1|TLR4|TWIST1|TNFSF4|IL1RL1|AIM2|POSTN|CADM1|CLEC4E|IL36RN|TNFRSF21|RGCC|FOXP3|TLR8|CD244|LGR4|FERMT1|NLRC4|VTCN1|CARD11|IL33|TRIM6|FFAR4
GO:0007169	7.00275e-05	0.999955	127	680	transmembrane receptor protein tyrosine kinase signaling pathway	BP	0.00351112	134|154|183|186|284|627|634|650|659|660|695|858|860|1001|1012|1277|1285|1490|1536|1634|1839|1943|1944|1945|1946|1950|1978|2048|2069|2202|2247|2263|2264|2268|2277|2549|2674|2690|2852|2888|3055|3071|3084|3340|3484|3486|3553|3730|4318|4485|4688|4915|4919|4921|5058|5063|5155|5157|5166|5228|5295|5327|5437|5588|5739|5753|5979|6347|6383|6456|6503|6622|6662|6725|7010|7039|7429|7498|8322|8483|8835|8851|89…	ADORA1|ADRB2|AGT|AGTR2|ANGPT1|BDNF|CEACAM1|BMP2|BMPR2|BMX|BTK|CAV2|RUNX2|CDH3|CDH13|COL1A1|COL4A3|CTGF|CYBB|DCN|HBEGF|EFNA2|EFNA3|EFNA4|EFNA5|EGF|EIF4EBP1|EPHB2|EREG|EFEMP1|FGF2|FGFR2|FGFR4|FGR|VEGFD|GAB1|GFRA1|GHR|GPER1|GRB14|HCK|NCKAP1L|NRG1|NDST1|IGFBP1|IGFBP3|IL1B|ANOS1|MMP9|MST1|NCF2|NTRK2|ROR1|DDR2|PAK1|PAK3|PDGFB|PDGFRL|PDK4|PGF|PIK3R1|PLAT|POLR2H|PRKCQ|PTGIR|PTK6|RET|CCL2|SDC2|SH3GL2|SLA|…
GO:0043009	7.25321e-05	0.999955	108	560	chordate embryonic development	BP	0.00362497	94|284|321|650|659|672|705|729|860|891|1277|1301|1906|2034|2263|2294|2530|2549|2624|2627|2648|2707|2709|2821|3169|3202|3217|3219|3223|3225|3227|3231|3340|3373|3491|3856|4188|4222|4223|4613|4628|4751|5081|5155|5308|5460|5950|6491|6495|6659|6768|6862|6913|6926|6935|7020|7048|7075|7262|7291|7516|7784|9021|9133|9585|9837|9839|10365|10395|10683|10733|10736|10761|22943|23213|23314|23493|23764|26524|270…	ACVRL1|ANGPT1|APBA2|BMP2|BMPR2|BRCA1|BYSL|C6|RUNX2|CCNB1|COL1A1|COL11A1|EDN1|EPAS1|FGFR2|FOXF1|FUT8|GAB1|GATA2|GATA6|KAT2A|GJB3|GJB5|GPI|FOXA1|HOXA5|HOXB7|HOXB9|HOXC6|HOXC9|HOXC11|HOXD1|NDST1|HYAL1|CYR61|KRT8|MDFI|MEOX1|MEOX2|MYCN|MYH10|NEK2|PAX7|PDGFB|PITX2|POU5F1|RBP4|STIL|SIX1|SOX4|ST14|T|TBX15|TBX3|ZEB1|TFAP2A|TGFBR2|TIE1|PHLDA2|TWIST1|XRCC2|ZP3|SOCS3|CCNB2|KIF20B|GINS1|ZEB2|KLF2|DLC1|DLL3|PL…
GO:0048585	7.28535e-05	0.999947	233	1375	negative regulation of response to stimulus	BP	0.00362932	2|134|154|177|183|186|190|246|259|284|408|467|634|650|672|710|725|845|857|858|860|947|1000|1281|1361|1524|1601|1634|1839|1843|1846|1850|1852|1893|1906|1950|1958|2023|2069|2146|2160|2161|2191|2192|2203|2243|2244|2247|2294|2305|2621|2624|2697|2719|2729|2852|2861|2888|3084|3133|3142|3484|3486|3553|3559|3569|3575|3651|4091|4102|4188|4282|4318|4321|4907|5155|5196|5270|5327|5328|5468|5588|5592|5624|562…	A2M|ADORA1|ADRB2|AGER|AGT|AGTR2|NR0B1|ALOX15|AMBP|ANGPT1|ARRB1|ATF3|CEACAM1|BMP2|BRCA1|SERPING1|C4BPB|CASQ2|CAV1|CAV2|RUNX2|CD34|CDH2|COL3A1|CPB2|CX3CR1|DAB2|DCN|HBEGF|DUSP1|DUSP4|DUSP8|DUSP9|ECM1|EDN1|EGF|EGR1|ENO1|EREG|EZH2|F11|F12|FAP|FBLN1|FBP1|FGA|FGB|FGF2|FOXF1|FOXM1|GAS6|GATA2|GJA1|GPC3|GCLC|GPER1|GPR37|GRB14|NRG1|HLA-E|HLX|IGFBP1|IGFBP3|IL1B|IL2RA|IL6|IL7R|PDX1|SMAD6|MAGEA3|MDFI|MIF|MMP9|…
GO:0051050	7.32198e-05	0.99995	162	915	positive regulation of transport	BP	0.00363588	43|101|134|183|186|284|322|358|408|481|482|857|947|948|983|1000|1001|1361|1440|1601|1894|1906|1910|1950|2040|2207|2219|2243|2244|2268|2273|2539|2621|2624|2648|2697|2719|2821|2852|3071|3084|3133|3329|3359|3553|3569|3623|3651|3673|3783|3814|4023|4282|4321|4638|4881|5023|5028|5047|5058|5155|5243|5295|5319|5348|5366|5444|5468|5581|5734|5806|5865|5950|6288|6330|6347|6387|6401|6441|6446|6532|6556|6622|…	ACHE|ADAM8|ADORA1|AGT|AGTR2|ANGPT1|APBB1|AQP1|ARRB1|ATP1B1|ATP1B2|CAV1|CD34|CD36|CDK1|CDH2|CDH3|CPB2|CSF3|DAB2|ECT2|EDN1|EDNRB|EGF|STOM|FCER1G|FCN1|FGA|FGB|FGR|FHL1|G6PD|GAS6|GATA2|KAT2A|GJA1|GPC3|GPI|GPER1|NCKAP1L|NRG1|HLA-E|HSPD1|HTR3A|IL1B|IL6|INHA|PDX1|ITGA2|KCNN4|KISS1|LPL|MIF|MMP12|MYLK|NPR1|P2RX1|P2RY1|PAEP|PAK1|PDGFB|ABCB1|PIK3R1|PLA2G1B|FXYD1|PMAIP1|PON1|PPARG|PRKCE|PTGER4|PTX3|RAB3B|RBP…
GO:1903530	7.47835e-05	0.999952	117	626	regulation of secretion by cell	BP	0.00370166	41|43|101|134|183|185|186|284|322|408|634|947|1268|1361|1803|1906|1946|2207|2219|2243|2244|2268|2294|2615|2621|2624|2697|2702|2821|2852|3133|3172|3329|3382|3553|3569|3589|3623|3651|3783|3814|4023|4129|4282|4321|5028|5047|5217|5319|5581|5734|5865|5950|6288|6387|6447|6513|6532|6622|6623|6659|6711|6804|7036|7099|7186|7291|7292|7349|7784|8600|8622|8862|9066|9173|9254|9447|10631|10814|10874|11069|2370…	ASIC1|ACHE|ADAM8|ADORA1|AGT|AGTR1|AGTR2|ANGPT1|APBB1|ARRB1|CEACAM1|CD34|CNR1|CPB2|DPP4|EDN1|EFNA5|FCER1G|FCN1|FGA|FGB|FGR|FOXF1|LRRC32|GAS6|GATA2|GJA1|GJA5|GPI|GPER1|HLA-E|HNF4A|HSPD1|ICA1|IL1B|IL6|IL11|INHA|PDX1|KCNN4|KISS1|LPL|MAOB|MIF|MMP12|P2RY1|PAEP|PFN2|PLA2G1B|PRKCE|PTGER4|RAB3B|RBP4|SAA1|CXCL12|SCG5|SLC2A1|SLC6A4|SNCA|SNCG|SOX4|SPTBN1|STX1A|TFR2|TLR4|TRAF2|TWIST1|TNFSF4|UCN|ZP3|TNFSF11|PD…
GO:0030282	7.66133e-05	0.999972	28	99	bone mineralization	BP	0.00378016	154|246|650|659|1594|1893|1901|2263|2719|2824|3381|4322|4745|4921|5251|5745|6662|7020|7123|7291|8326|9365|9636|26585|55366|116039|340419|359845	ADRB2|ALOX15|BMP2|BMPR2|CYP27B1|ECM1|S1PR1|FGFR2|GPC3|GPM6B|IBSP|MMP13|NELL1|DDR2|PHEX|PTH1R|SOX9|TFAP2A|CLEC3B|TWIST1|FZD9|KL|ISG15|GREM1|LGR4|OSR2|RSPO2|RFLNB
GO:0034501	7.87108e-05	0.999991	9	16	protein localization to kinetochore	BP	0.00387132	701|983|7272|9212|10403|27085|54908|57082|81620	BUB1B|CDK1|TTK|AURKB|NDC80|MTBP|SPDL1|KNL1|CDT1
GO:0042692	8.17363e-05	0.999954	75	362	muscle cell differentiation	BP	0.00399753	183|186|607|627|650|845|858|891|983|1000|1013|1048|1073|1841|1906|1910|2022|2034|2069|2146|2263|2274|2294|2539|2627|2648|2852|3084|3486|3856|4608|4628|4629|5058|5155|5307|5308|6445|6495|6662|6862|6909|6910|6926|6935|7111|7345|7881|8038|8516|8538|9254|9444|9547|10266|10529|22943|23345|23493|26585|27063|30846|50507|51804|55897|57159|57486|58529|79652|89780|91624|144165|168620|255743|341676	AGT|AGTR2|BCL9|BDNF|BMP2|CASQ2|CAV2|CCNB1|CDK1|CDH2|CDH15|CEACAM5|CFL2|DTYMK|EDN1|EDNRB|ENG|EPAS1|EREG|EZH2|FGFR2|FHL2|FOXF1|G6PD|GATA6|KAT2A|GPER1|NRG1|IGFBP3|KRT8|MYBPH|MYH10|MYH11|PAK1|PDGFB|PITX1|PITX2|SGCG|SIX1|SOX9|T|TBX2|TBX5|TBX3|ZEB1|TMOD1|UCHL1|KCNAB1|ADAM12|ITGA8|BARX2|CACNA2D2|QKI|CXCL14|RAMP2|NEBL|DKK1|SYNE1|HEY2|GREM1|ANKRD1|EHD2|NOX4|SIX4|MESP1|TRIM54|NLN|MYOZ1|TMEM204|WNT3A|NEXN|P…
GO:0071824	8.17929e-05	0.999958	56	268	protein-DNA complex subunit organization	BP	0.00399753	676|1058|1062|1063|1602|2491|3005|3006|3007|3008|3014|3017|3070|3159|4171|5888|6662|6666|6925|7516|8208|8294|8318|8339|8341|8343|8344|8345|8347|8348|8349|8351|8353|8357|8362|8365|8367|11339|23493|51053|54069|55355|55723|57082|64105|64946|79019|79682|79711|81611|81620|85236|91687|92815|387103|440689	BRDT|CENPA|CENPE|CENPF|DACH1|CENPI|H1F0|HIST1H1C|HIST1H1D|HIST1H1E|H2AFX|HIST1H2BD|HELLS|HMGA1|MCM2|RAD51|SOX9|SOX12|TCF4|XRCC2|CHAF1B|HIST1H4I|CDC45|HIST1H2BG|HIST1H2BN|HIST1H2BF|HIST1H2BE|HIST1H2BH|HIST1H2BC|HIST1H2BO|HIST2H2BE|HIST1H3D|HIST1H3E|HIST1H3H|HIST1H4K|HIST1H4H|HIST1H4E|OIP5|HEY2|GMNN|MIS18A|HJURP|ASF1B|KNL1|CENPK|CENPH|CENPM|CENPU|IPO4|ANP32E|CDT1|HIST1H2BK|CENPL|HIST3H2A|CENPW|HIST…
GO:0045787	8.21958e-05	0.999954	71	341	positive regulation of cell cycle	BP	0.00400459	440|672|891|894|983|990|995|1111|1163|1490|1663|1894|1906|1950|1978|2069|2191|2237|2263|2627|2852|3169|3373|3553|4085|4282|4488|5017|5155|5325|5581|5753|6532|6659|6790|6886|6926|7023|7039|7051|7832|8013|8091|8318|8326|8851|9212|9493|9585|9700|9787|9928|10403|10733|11065|11113|11200|25886|27085|28984|29127|51203|51512|54627|55571|79733|80174|81610|81620|113130|144455	ASNS|BRCA1|CCNB1|CCND2|CDK1|CDC6|CDC25C|CHEK1|CKS1B|CTGF|DDX11|ECT2|EDN1|EGF|EIF4EBP1|EREG|FAP|FEN1|FGFR2|GATA6|GPER1|FOXA1|HYAL1|IL1B|MAD2L1|MIF|MSX2|OVOL1|PDGFB|PLAGL1|PRKCE|PTK6|SLC6A4|SOX4|AURKA|TAL1|TBX3|TFAP4|TGFA|TGM1|BTG2|NR4A3|HMGA2|CDC45|FZD9|CDK5R1|AURKB|KIF23|KIF20B|ESPL1|DLGAP5|KIF14|NDC80|PLK4|UBE2C|CIT|CHEK2|POC1A|MTBP|RGCC|RACGAP1|NUSAP1|GTSE1|MAP10|CNOT11|E2F8|DBF4B|FAM83D|CDT1|C…
GO:0051306	8.29823e-05	0.999979	17	48	mitotic sister chromatid separation	BP	0.00403023	699|701|891|990|1062|1063|1843|4085|5347|7272|9700|9787|10403|10460|11065|57520|81620	BUB1|BUB1B|CCNB1|CDC6|CENPE|CENPF|DUSP1|MAD2L1|PLK1|TTK|ESPL1|DLGAP5|NDC80|TACC3|UBE2C|HECW2|CDT1
GO:0009612	8.40559e-05	0.999959	48	205	response to mechanical stimulus	BP	0.00406962	183|358|440|477|664|891|1111|1277|1281|1301|1634|1906|2022|2115|2353|2354|2697|2729|2821|3371|3553|3569|3673|3727|4316|5028|5138|5270|5468|5723|5734|6323|6347|6387|6662|7048|7099|7349|7832|10631|26047|27063|51311|55584|56729|64220|85358|642658	AGT|AQP1|ASNS|ATP1A2|BNIP3|CCNB1|CHEK1|COL1A1|COL3A1|COL11A1|DCN|EDN1|ENG|ETV1|FOS|FOSB|GJA1|GCLC|GPI|TNC|IL1B|IL6|ITGA2|JUND|MMP7|P2RY1|PDE2A|SERPINE2|PPARG|PSPH|PTGER4|SCN1A|CCL2|CXCL12|SOX9|TGFBR2|TLR4|UCN|BTG2|POSTN|CNTNAP2|ANKRD1|TLR8|CHRNA9|RETN|STRA6|SHANK3|SCX
GO:0010035	8.43639e-05	0.999949	94	485	response to inorganic substance	BP	0.00407181	26|241|246|322|339|358|366|471|641|664|712|845|847|857|890|891|948|983|1244|1261|1277|1373|1410|1536|1663|1728|1841|1843|1894|1906|1917|2146|2167|2203|2243|2244|2353|2354|2539|2729|2821|2861|3039|3040|3043|3329|3569|3651|3727|3777|3856|3861|3934|3939|4017|4129|4151|4314|4318|4496|4499|5251|5444|5831|5888|6531|6622|6652|7020|7031|7036|7128|7134|7186|7292|7296|7356|8013|8644|8836|8914|9314|9536|963…	AOC1|ALOX5AP|ALOX15|APBB1|APOBEC1|AQP1|AQP9|ATIC|BLM|BNIP3|C1QA|CASQ2|CAT|CAV1|CCNA2|CCNB1|CD36|CDK1|ABCC2|CNGA3|COL1A1|CPS1|CRYAB|CYBB|DDX11|NQO1|DTYMK|DUSP1|ECT2|EDN1|EEF1A2|EZH2|FABP4|FBP1|FGA|FGB|FOS|FOSB|G6PD|GCLC|GPI|GPR37|HBA1|HBA2|HBB|HSPD1|IL6|PDX1|JUND|KCNK3|KRT8|KRT14|LCN2|LDHA|LOXL2|MAOB|MB|MMP3|MMP9|MT1H|MT1M|PHEX|PON1|PYCR1|RAD51|SLC6A3|SNCA|SORD|TFAP2A|TFF1|TFR2|TNFAIP3|TNNC1|TRAF2…
GO:0002040	8.46977e-05	0.999973	22	69	sprouting angiogenesis	BP	0.00407522	94|284|634|1012|1960|2247|3164|4017|4223|5228|7010|9037|9314|9353|10266|26585|27286|79733|79812|90627|144455|168667	ACVRL1|ANGPT1|CEACAM1|CDH13|EGR3|FGF2|NR4A1|LOXL2|MEOX2|PGF|TEK|SEMA5A|KLF4|SLIT2|RAMP2|GREM1|SRPX2|E2F8|MMRN2|STARD13|E2F7|BMPER
GO:0007507	8.60981e-05	0.999947	98	499	heart development	BP	0.00412978	32|94|183|186|187|650|659|790|891|983|1281|1289|1301|1829|1832|1901|1906|2022|2078|2247|2263|2274|2294|2539|2549|2627|2648|2697|2702|2719|2852|3084|3340|3491|4091|4151|4488|4628|4629|5058|5155|5308|5468|5950|6445|6491|6495|6659|6662|6862|6909|6910|6926|7010|7048|7049|7122|7134|7137|7291|7881|9510|9718|10203|10266|10395|10409|10529|22943|23493|23767|26011|26585|27063|50507|51196|54345|55130|55273|…	ACACB|ACVRL1|AGT|AGTR2|APLNR|BMP2|BMPR2|CAD|CCNB1|CDK1|COL3A1|COL5A1|COL11A1|DSG2|DSP|S1PR1|EDN1|ENG|ERG|FGF2|FGFR2|FHL2|FOXF1|G6PD|GAB1|GATA6|KAT2A|GJA1|GJA5|GPC3|GPER1|NRG1|NDST1|CYR61|SMAD6|MB|MSX2|MYH10|MYH11|PAK1|PDGFB|PITX2|PPARG|RBP4|SGCG|STIL|SIX1|SOX4|SOX9|T|TBX2|TBX5|TBX3|TEK|TGFBR2|TGFBR3|CLDN5|TNNC1|TNNI3|TWIST1|KCNAB1|ADAMTS1|ECE2|CALCRL|RAMP2|DLC1|BASP1|NEBL|DKK1|HEY2|FLRT3|TENM4|GR…
GO:0000904	8.76322e-05	0.999943	122	646	cell morphogenesis involved in differentiation	BP	0.00419039	104|322|575|627|659|1365|1382|1749|1808|1833|1943|1946|1951|1959|2048|2115|2118|2192|2243|2244|2263|2549|2674|2676|3084|3706|3730|3984|4241|4628|4647|4744|4855|4884|4915|4969|4974|5058|5063|5295|5365|5454|5588|5789|5800|5818|5881|5979|6092|6383|6387|6586|6696|6710|6711|6712|6768|6886|7010|7070|7345|7473|7804|8013|8322|8399|8516|8851|9037|9046|9048|9201|9353|9638|9839|9912|9928|10276|10319|10371|1…	ADARB1|APBB1|ADGRB1|BDNF|BMPR2|CLDN3|CRABP2|DLX5|DPYSL2|EPYC|EFNA2|EFNA5|CELSR3|EGR2|EPHB2|ETV1|ETV4|FBLN1|FGA|FGB|FGFR2|GAB1|GFRA1|GFRA3|NRG1|ITPKA|ANOS1|LIMK1|MELTF|MYH10|MYO7A|NEFH|NOTCH4|NPTX1|NTRK2|OGN|OMG|PAK1|PAK3|PIK3R1|PLXNB3|POU3F2|PRKCQ|PTPRD|PTPRO|NECTIN1|RAC3|RET|ROBO2|SDC2|CXCL12|SLIT3|SPP1|SPTB|SPTBN1|SPTBN2|ST14|TAL1|TEK|THY1|UCHL1|WNT3|LRP8|NR4A3|FZD4|PLA2G10|ITGA8|CDK5R1|SEMA5A|…
GO:0030071	8.83973e-05	0.999979	16	44	regulation of mitotic metaphase/anaphase transition	BP	0.00421397	699|701|891|990|1062|1063|1843|4085|5347|7272|9700|9787|10403|11065|57520|81620	BUB1|BUB1B|CCNB1|CDC6|CENPE|CENPF|DUSP1|MAD2L1|PLK1|TTK|ESPL1|DLGAP5|NDC80|UBE2C|HECW2|CDT1
GO:0034103	8.8737e-05	0.999973	21	66	regulation of tissue remodeling	BP	0.00421719	101|177|183|634|1901|2078|3569|3953|5166|6696|7060|7128|8600|9066|26585|51208|51561|53832|81501|84959|133522	ADAM8|AGER|AGT|CEACAM1|S1PR1|ERG|IL6|LEPR|PDK4|SPP1|THBS4|TNFAIP3|TNFSF11|SYT7|GREM1|CLDN18|IL23A|IL20RA|DCSTAMP|UBASH3B|PPARGC1B
GO:0009792	9.07577e-05	0.999943	108	563	embryo development ending in birth or egg hatching	BP	0.00430003	94|284|321|650|659|672|705|729|860|891|1277|1301|1906|2034|2263|2294|2530|2549|2624|2627|2648|2707|2709|2821|3169|3202|3217|3219|3223|3225|3227|3231|3340|3373|3491|3856|4188|4222|4223|4613|4628|4751|5081|5155|5308|5460|5950|6491|6495|6659|6768|6862|6913|6926|6935|7020|7048|7075|7262|7291|7516|7784|9021|9133|9585|9837|9839|10365|10395|10683|10733|10736|10761|22943|23213|23314|23493|23764|26524|270…	ACVRL1|ANGPT1|APBA2|BMP2|BMPR2|BRCA1|BYSL|C6|RUNX2|CCNB1|COL1A1|COL11A1|EDN1|EPAS1|FGFR2|FOXF1|FUT8|GAB1|GATA2|GATA6|KAT2A|GJB3|GJB5|GPI|FOXA1|HOXA5|HOXB7|HOXB9|HOXC6|HOXC9|HOXC11|HOXD1|NDST1|HYAL1|CYR61|KRT8|MDFI|MEOX1|MEOX2|MYCN|MYH10|NEK2|PAX7|PDGFB|PITX2|POU5F1|RBP4|STIL|SIX1|SOX4|ST14|T|TBX15|TBX3|ZEB1|TFAP2A|TGFBR2|TIE1|PHLDA2|TWIST1|XRCC2|ZP3|SOCS3|CCNB2|KIF20B|GINS1|ZEB2|KLF2|DLC1|DLL3|PL…
GO:0042730	9.42538e-05	0.999983	12	27	fibrinolysis	BP	0.00445205	710|1361|2160|2161|2191|2243|2244|5327|5328|5627|7056|164656	SERPING1|CPB2|F11|F12|FAP|FGA|FGB|PLAT|PLAU|PROS1|THBD|TMPRSS6
GO:0071715	9.76128e-05	0.999976	16	45	icosanoid transport	BP	0.00458277	186|1244|1636|1906|3553|4282|5319|5320|5321|5322|6578|8399|8600|8792|50487|255189	AGTR2|ABCC2|ACE|EDN1|IL1B|MIF|PLA2G1B|PLA2G2A|PLA2G4A|PLA2G5|SLCO2A1|PLA2G10|TNFSF11|TNFRSF11A|PLA2G3|PLA2G4F
GO:1901571	9.76128e-05	0.999976	16	45	fatty acid derivative transport	BP	0.00458277	186|1244|1636|1906|3553|4282|5319|5320|5321|5322|6578|8399|8600|8792|50487|255189	AGTR2|ABCC2|ACE|EDN1|IL1B|MIF|PLA2G1B|PLA2G2A|PLA2G4A|PLA2G5|SLCO2A1|PLA2G10|TNFSF11|TNFRSF11A|PLA2G3|PLA2G4F
GO:0043486	9.92501e-05	0.999974	17	53	histone exchange	BP	0.00463707	1058|2491|8294|8362|8365|8367|11339|54069|55355|57082|64105|64946|79019|79682|81611|91687|387103	CENPA|CENPI|HIST1H4I|HIST1H4K|HIST1H4H|HIST1H4E|OIP5|MIS18A|HJURP|KNL1|CENPK|CENPH|CENPM|CENPU|ANP32E|CENPL|CENPW
GO:0065007	9.94297e-05	0.999917	1623	11552	biological regulation	BP	0.00463707	2|24|32|33|41|43|94|101|104|134|153|154|177|181|183|185|186|187|190|216|218|226|241|246|259|284|306|321|322|332|339|341|358|361|366|395|408|440|467|477|478|481|482|554|563|575|576|590|597|607|608|610|627|629|634|638|641|650|656|659|660|664|667|672|676|683|687|695|699|701|710|712|713|714|725|726|728|729|730|732|733|745|768|771|784|790|820|845|847|857|858|860|890|891|894|898|899|909|945|947|948|954…	A2M|ABCA4|ACACB|ACADL|ASIC1|ACHE|ACVRL1|ADAM8|ADARB1|ADORA1|ADRB1|ADRB2|AGER|AGRP|AGT|AGTR1|AGTR2|APLNR|NR0B1|ALDH1A1|ALDH3A1|ALDOA|ALOX5AP|ALOX15|AMBP|ANGPT1|ANXA3|APBA2|APBB1|BIRC5|APOBEC1|APOC1|AQP1|AQP4|AQP9|ARHGAP6|ARRB1|ASNS|ATF3|ATP1A2|ATP1A3|ATP1B1|ATP1B2|AVPR2|AZGP1|ADGRB1|ADGRB2|BCHE|BCL2A1|BCL9|TNFRSF17|HCN2|BDNF|CFB|CEACAM1|BIK|BLM|BMP2|BMP8B|BMPR2|BMX|BNIP3|DST|BRCA1|BRDT|BST1|KLF9|B…
GO:0022617	9.96672e-05	0.999964	26	90	extracellular matrix disassembly	BP	0.00463707	2|101|1511|1515|1634|1803|2191|2264|4241|4312|4314|4316|4318|4319|4320|4321|4322|4327|4921|5644|5645|6696|7076|7177|63827|164656	A2M|ADAM8|CTSG|CTSV|DCN|DPP4|FAP|FGFR4|MELTF|MMP1|MMP3|MMP7|MMP9|MMP10|MMP11|MMP12|MMP13|MMP19|DDR2|PRSS1|PRSS2|SPP1|TIMP1|TPSAB1|BCAN|TMPRSS6
GO:0043408	0.000100823	0.999935	122	662	regulation of MAPK cascade	BP	0.00467679	101|134|154|177|246|259|284|408|467|634|650|656|728|857|858|948|983|1000|1326|1490|1843|1846|1850|1852|1906|1950|2146|2192|2243|2244|2247|2263|2264|2305|2357|2549|2621|2662|2690|2852|2861|3084|3486|3491|3553|3569|3589|3623|3654|3814|4282|4616|4915|5028|5058|5063|5155|5319|5320|5322|5581|6237|6283|6288|6347|6354|6358|6364|6368|6369|7010|7039|7044|7066|7078|7099|7186|7345|7498|8322|8600|8654|8792|9…	ADAM8|ADORA1|ADRB2|AGER|ALOX15|AMBP|ANGPT1|ARRB1|ATF3|CEACAM1|BMP2|BMP8B|C5AR1|CAV1|CAV2|CD36|CDK1|CDH2|MAP3K8|CTGF|DUSP1|DUSP4|DUSP8|DUSP9|EDN1|EGF|EZH2|FBLN1|FGA|FGB|FGF2|FGFR2|FGFR4|FOXM1|FPR1|GAB1|GAS6|GDF10|GHR|GPER1|GPR37|NRG1|IGFBP3|CYR61|IL1B|IL6|IL11|INHA|IRAK1|KISS1|MIF|GADD45B|NTRK2|P2RY1|PAK1|PAK3|PDGFB|PLA2G1B|PLA2G2A|PLA2G5|PRKCE|RRAS|S100A12|SAA1|CCL2|CCL7|CCL14|CCL20|CCL23|CCL24|T…
GO:0055024	0.000101443	0.999969	21	66	regulation of cardiac muscle tissue development	BP	0.0046915	650|891|983|1906|2247|2263|2539|2627|2697|3084|5058|5950|6909|6910|7048|7049|22943|23493|26585|57158|89780	BMP2|CCNB1|CDK1|EDN1|FGF2|FGFR2|G6PD|GATA6|GJA1|NRG1|PAK1|RBP4|TBX2|TBX5|TGFBR2|TGFBR3|DKK1|HEY2|GREM1|JPH2|WNT3A
GO:0051604	0.000102423	0.999947	56	258	protein maturation	BP	0.00472272	2|101|183|332|629|710|725|728|729|730|732|733|1359|1361|1362|1511|1515|1636|2023|2159|2160|2161|2243|2244|2621|3329|4102|4241|4311|5122|5199|5270|5327|5328|5624|5627|5646|5653|6447|7036|7123|7466|9028|9718|10549|25825|27344|30001|54933|54997|55061|56605|58484|59272|120892|255738	A2M|ADAM8|AGT|BIRC5|CFB|SERPING1|C4BPB|C5AR1|C6|C7|C8B|C8G|CPA3|CPB2|CPD|CTSG|CTSV|ACE|ENO1|F10|F11|F12|FGA|FGB|GAS6|HSPD1|MAGEA3|MELTF|MME|PCSK1|CFP|SERPINE2|PLAT|PLAU|PROC|PROS1|PRSS3|KLK6|SCG5|TFR2|CLEC3B|WFS1|RHBDL1|ECE2|PRDX4|BACE2|PCSK1N|ERO1A|RHBDL2|TESC|SUSD4|ERO1B|NLRC4|ACE2|LRRK2|PCSK9
GO:0072073	0.000103404	0.999955	36	140	kidney epithelium development	BP	0.00475384	183|186|650|847|947|2247|2263|2719|3217|4072|4091|4093|5175|5228|5800|5979|6092|6495|6662|6943|9244|9353|10409|10736|26585|28999|51804|55083|55366|79192|79633|168667|170690|255743|282679|100133941	AGT|AGTR2|BMP2|CAT|CD34|FGF2|FGFR2|GPC3|HOXB7|EPCAM|SMAD6|SMAD9|PECAM1|PGF|PTPRO|RET|ROBO2|SIX1|SOX9|TCF21|CRLF1|SLIT2|BASP1|SIX2|GREM1|KLF15|SIX4|KIF26B|LGR4|IRX1|FAT4|BMPER|ADAMTS16|NPNT|AQP11|CD24
GO:0003170	0.000104796	0.999976	15	39	heart valve development	BP	0.00479636	650|659|2078|2702|3491|4091|5308|6659|6662|6910|7048|7291|23493|64220|642658	BMP2|BMPR2|ERG|GJA5|CYR61|SMAD6|PITX2|SOX4|SOX9|TBX5|TGFBR2|TWIST1|HEY2|STRA6|SCX
GO:0003044	0.000104948	0.999973	17	48	regulation of systemic arterial blood pressure mediated by a chemical signal	BP	0.00479636	153|154|183|185|186|554|1359|1511|1636|1906|1907|2702|4311|6518|27035|59272|91608	ADRB1|ADRB2|AGT|AGTR1|AGTR2|AVPR2|CPA3|CTSG|ACE|EDN1|EDN2|GJA5|MME|SLC2A5|NOX1|ACE2|RASL10B
GO:0003179	0.000105927	0.999977	14	35	heart valve morphogenesis	BP	0.00482686	650|659|2078|2702|3491|4091|6659|6662|6910|7048|7291|23493|64220|642658	BMP2|BMPR2|ERG|GJA5|CYR61|SMAD6|SOX4|SOX9|TBX5|TGFBR2|TWIST1|HEY2|STRA6|SCX
GO:0016049	0.000107173	0.999935	94	482	cell growth	BP	0.0048693	94|183|185|186|322|627|634|659|978|1029|1382|1410|1490|1594|1808|1839|1906|1946|2012|2023|2203|2273|2539|2697|2786|3084|3172|3373|3484|3486|3491|3569|3575|3872|3984|4881|5058|5270|5365|5468|5588|5645|6387|6446|6456|6586|6662|6695|6696|6790|7044|7048|7049|7298|7349|7473|8425|8437|8835|8839|8840|8851|8936|9037|9201|9353|9839|9928|10110|10276|10371|10516|10631|11170|23105|23767|26153|26585|51083|511…	ACVRL1|AGT|AGTR1|AGTR2|APBB1|BDNF|CEACAM1|BMPR2|CDA|CDKN2A|CRABP2|CRYAB|CTGF|CYP27B1|DPYSL2|HBEGF|EDN1|EFNA5|EMP1|ENO1|FBP1|FHL1|G6PD|GJA1|GNG4|NRG1|HNF4A|HYAL1|IGFBP1|IGFBP3|CYR61|IL6|IL7R|KRT17|LIMK1|NPR1|PAK1|SERPINE2|PLXNB3|PPARG|PRKCQ|PRSS2|CXCL12|SGK1|SH3GL2|SLIT3|SOX9|SPOCK1|SPP1|AURKA|LEFTY2|TGFBR2|TGFBR3|TYMS|UCN|WNT3|LTBP4|RASAL1|SOCS2|WISP2|WISP1|CDK5R1|WASF1|SEMA5A|DCLK1|SLIT2|ZEB2|KI…
GO:0019730	0.000107699	0.999964	23	86	antimicrobial humoral response	BP	0.00487889	820|1511|2243|2244|3133|3934|5319|5320|5645|5646|6556|6590|8339|8343|8344|8347|8349|26525|51297|55600|85236|114771|140683	CAMP|CTSG|FGA|FGB|HLA-E|LCN2|PLA2G1B|PLA2G2A|PRSS2|PRSS3|SLC11A1|SLPI|HIST1H2BG|HIST1H2BF|HIST1H2BE|HIST1H2BC|HIST2H2BE|IL36RN|BPIFA1|ITLN1|HIST1H2BK|PGLYRP3|BPIFA2
GO:0048608	0.000110179	0.999935	84	421	reproductive structure development	BP	0.00497667	190|408|638|659|899|1299|1515|1594|1634|1747|2034|2069|2175|2189|2263|2549|2624|2627|2697|2705|2706|2707|2709|3169|3206|3371|3400|3491|3623|3814|3856|4188|4327|4693|5104|5155|5268|5270|5308|5468|5740|5950|6092|6586|6662|6696|6715|6768|6926|6943|7022|7262|7425|7784|8322|8644|9021|9289|9353|9510|10371|10409|10481|10549|10733|10761|23213|23493|51294|51804|54997|55224|55366|56729|64220|79733|81930|83…	NR0B1|ARRB1|BIK|BMPR2|CCNF|COL9A3|CTSV|CYP27B1|DCN|DLX3|EPAS1|EREG|FANCA|FANCG|FGFR2|GAB1|GATA2|GATA6|GJA1|GJB1|GJB2|GJB3|GJB5|FOXA1|HOXA10|TNC|ID4|CYR61|INHA|KISS1|KRT8|MDFI|MMP19|NDP|SERPINA5|PDGFB|SERPINB5|SERPINE2|PITX2|PPARG|PTGIS|RBP4|ROBO2|SLIT3|SOX9|SPP1|SRD5A1|ST14|TBX3|TCF21|TFAP2C|PHLDA2|VGF|ZP3|FZD4|AKR1C3|SOCS3|ADGRG1|SLIT2|ADAMTS1|SEMA3A|BASP1|HOXB13|PRDX4|PLK4|PLAC1|SULF1|HEY2|PCDH…
GO:0044702	0.000113558	0.999918	209	1239	single organism reproductive process	BP	0.00511216	181|190|408|638|659|676|699|701|891|898|899|983|991|995|1047|1268|1299|1515|1594|1634|1636|1747|1829|1843|1906|1910|1958|2013|2034|2069|2175|2177|2189|2192|2263|2549|2583|2593|2624|2627|2697|2706|2707|2709|3014|3036|3169|3171|3206|3371|3400|3491|3553|3623|3814|3833|3856|4188|4288|4316|4318|4327|4439|4488|4693|4751|5010|5016|5017|5028|5050|5104|5155|5268|5270|5308|5347|5414|5468|5471|5740|5888|595…	AGRP|NR0B1|ARRB1|BIK|BMPR2|BRDT|BUB1|BUB1B|CCNB1|CCNE1|CCNF|CDK1|CDC20|CDC25C|CLGN|CNR1|COL9A3|CTSV|CYP27B1|DCN|ACE|DLX3|DSG2|DUSP1|EDN1|EDNRB|EGR1|EMP2|EPAS1|EREG|FANCA|FANCD2|FANCG|FBLN1|FGFR2|GAB1|B4GALNT1|GAMT|GATA2|GATA6|GJA1|GJB2|GJB3|GJB5|H2AFX|HAS1|FOXA1|FOXA3|HOXA10|TNC|ID4|CYR61|IL1B|INHA|KISS1|KIFC1|KRT8|MDFI|MKI67|MMP7|MMP9|MMP19|MSH5|MSX2|NDP|NEK2|CLDN11|OVGP1|OVOL1|P2RY1|PAFAH1B3|SE…
GO:0003018	0.000113838	0.999949	38	154	vascular process in circulatory system	BP	0.00511216	134|153|154|183|185|186|284|477|554|634|659|857|1373|1636|1906|1907|1910|2243|2244|2697|2702|2729|2852|3043|3352|4881|5023|5028|5138|5592|6532|7010|7349|8862|9353|9732|10266|59272	ADORA1|ADRB1|ADRB2|AGT|AGTR1|AGTR2|ANGPT1|ATP1A2|AVPR2|CEACAM1|BMPR2|CAV1|CPS1|ACE|EDN1|EDN2|EDNRB|FGA|FGB|GJA1|GJA5|GCLC|GPER1|HBB|HTR1D|NPR1|P2RX1|P2RY1|PDE2A|PRKG1|SLC6A4|TEK|UCN|APLN|SLIT2|DOCK4|RAMP2|ACE2
GO:1902099	0.000116586	0.999971	16	45	regulation of metaphase/anaphase transition of cell cycle	BP	0.00522045	699|701|891|990|1062|1063|1843|4085|5347|7272|9700|9787|10403|11065|57520|81620	BUB1|BUB1B|CCNB1|CDC6|CENPE|CENPF|DUSP1|MAD2L1|PLK1|TTK|ESPL1|DLGAP5|NDC80|UBE2C|HECW2|CDT1
GO:0050921	0.000119031	0.999951	32	127	positive regulation of chemotaxis	BP	0.00531455	177|659|728|1012|1901|1906|1907|2247|2277|2621|2920|2921|3071|3569|3673|3929|5155|5196|5228|5473|6347|6354|6387|7060|9037|9048|9353|9547|9647|10563|23604|51561	AGER|BMPR2|C5AR1|CDH13|S1PR1|EDN1|EDN2|FGF2|VEGFD|GAS6|CXCL2|CXCL3|NCKAP1L|IL6|ITGA2|LBP|PDGFB|PF4|PGF|PPBP|CCL2|CCL7|CXCL12|THBS4|SEMA5A|ARTN|SLIT2|CXCL14|PPM1F|CXCL13|DAPK2|IL23A
GO:0000165	0.000119907	0.999918	152	860	MAPK cascade	BP	0.00533236	101|134|154|177|183|246|259|284|408|467|634|650|656|728|857|858|948|983|1000|1326|1410|1490|1839|1843|1846|1850|1852|1906|1950|2069|2146|2192|2243|2244|2247|2263|2264|2305|2357|2549|2621|2662|2674|2676|2690|2852|2861|2906|3084|3340|3486|3491|3553|3559|3563|3568|3569|3589|3623|3654|3814|4282|4616|4915|5028|5058|5063|5155|5319|5320|5322|5581|5596|5734|5923|5979|6237|6283|6288|6347|6354|6358|6364|63…	ADAM8|ADORA1|ADRB2|AGER|AGT|ALOX15|AMBP|ANGPT1|ARRB1|ATF3|CEACAM1|BMP2|BMP8B|C5AR1|CAV1|CAV2|CD36|CDK1|CDH2|MAP3K8|CRYAB|CTGF|HBEGF|DUSP1|DUSP4|DUSP8|DUSP9|EDN1|EGF|EREG|EZH2|FBLN1|FGA|FGB|FGF2|FGFR2|FGFR4|FOXM1|FPR1|GAB1|GAS6|GDF10|GFRA1|GFRA3|GHR|GPER1|GPR37|GRIN2D|NRG1|NDST1|IGFBP3|CYR61|IL1B|IL2RA|IL3RA|IL5RA|IL6|IL11|INHA|IRAK1|KISS1|MIF|GADD45B|NTRK2|P2RY1|PAK1|PAK3|PDGFB|PLA2G1B|PLA2G2A|PL…
GO:0048332	0.000120118	0.999961	22	71	mesoderm morphogenesis	BP	0.00533236	659|2263|2294|2821|3673|3691|6862|6886|6926|7473|8013|8091|8516|9314|10736|22943|55897|64321|89780|89870|145873|642658	BMPR2|FGFR2|FOXF1|GPI|ITGA2|ITGB4|T|TAL1|TBX3|WNT3|NR4A3|HMGA2|ITGA8|KLF4|SIX2|DKK1|MESP1|SOX17|WNT3A|TRIM15|MESP2|SCX
GO:0050679	0.000121998	0.999945	39	161	positive regulation of epithelial cell proliferation	BP	0.00540032	94|650|659|728|858|1001|1012|1749|1893|1960|2247|2263|2277|3164|3373|3569|4321|4830|5155|5228|5365|6347|6369|6387|6662|7010|7039|7051|7060|7128|7291|8013|8742|9037|54959|89780|116039|120425|128239	ACVRL1|BMP2|BMPR2|C5AR1|CAV2|CDH3|CDH13|DLX5|ECM1|EGR3|FGF2|FGFR2|VEGFD|NR4A1|HYAL1|IL6|MMP12|NME1|PDGFB|PGF|PLXNB3|CCL2|CCL24|CXCL12|SOX9|TEK|TGFA|TGM1|THBS4|TNFAIP3|TWIST1|NR4A3|TNFSF12|SEMA5A|ODAM|WNT3A|OSR2|JAML|IQGAP3
GO:0003007	0.000128367	0.999935	52	230	heart morphogenesis	BP	0.00566608	94|650|659|1289|1301|1832|1901|2022|2078|2263|2274|2294|2627|2702|3084|3491|4091|4488|5308|5950|6491|6495|6659|6662|6862|6909|6910|6926|7010|7048|7049|7122|7134|7137|7291|9510|10395|22943|23493|27063|54345|55273|55897|57493|64321|65009|79633|89780|140706|145873|200894|388591	ACVRL1|BMP2|BMPR2|COL5A1|COL11A1|DSP|S1PR1|ENG|ERG|FGFR2|FHL2|FOXF1|GATA6|GJA5|NRG1|CYR61|SMAD6|MSX2|PITX2|RBP4|STIL|SIX1|SOX4|SOX9|T|TBX2|TBX5|TBX3|TEK|TGFBR2|TGFBR3|CLDN5|TNNC1|TNNI3|TWIST1|ADAMTS1|DLC1|DKK1|HEY2|ANKRD1|SOX18|TMEM100|MESP1|HEG1|SOX17|NDRG4|FAT4|WNT3A|CCM2L|MESP2|ARL13B|RNF207
GO:0050707	0.000129425	0.999943	37	151	regulation of cytokine secretion	BP	0.00569654	186|284|947|2219|2268|2615|2621|3329|3553|3569|4023|4282|4321|5047|5734|6288|6711|7099|7291|7292|9173|9447|10631|23705|26253|26525|27242|28984|50943|51311|51744|55366|55612|79679|90865|117854|338557	AGTR2|ANGPT1|CD34|FCN1|FGR|LRRC32|GAS6|HSPD1|IL1B|IL6|LPL|MIF|MMP12|PAEP|PTGER4|SAA1|SPTBN1|TLR4|TWIST1|TNFSF4|IL1RL1|AIM2|POSTN|CADM1|CLEC4E|IL36RN|TNFRSF21|RGCC|FOXP3|TLR8|CD244|LGR4|FERMT1|VTCN1|IL33|TRIM6|FFAR4
GO:0006915	0.000130953	0.9999	293	1804	apoptotic process	BP	0.00574745	101|104|134|183|186|284|322|332|358|408|440|467|597|627|638|650|656|659|660|664|672|695|699|701|728|847|857|894|970|983|1029|1048|1178|1268|1271|1285|1311|1410|1490|1601|1728|1776|1843|1870|1894|1906|1910|1917|1958|1960|2023|2191|2207|2243|2244|2263|2274|2539|2597|2621|2627|2662|2697|2729|2792|2821|2852|2869|3005|3055|3071|3202|3329|3336|3486|3491|3553|3559|3569|3623|3651|3654|3665|3856|3934|3939…	ADAM8|ADARB1|ADORA1|AGT|AGTR2|ANGPT1|APBB1|BIRC5|AQP1|ARRB1|ASNS|ATF3|BCL2A1|BDNF|BIK|BMP2|BMP8B|BMPR2|BMX|BNIP3|BRCA1|BTK|BUB1|BUB1B|C5AR1|CAT|CAV1|CCND2|CD70|CDK1|CDKN2A|CEACAM5|CLC|CNR1|CNTFR|COL4A3|COMP|CRYAB|CTGF|DAB2|NQO1|DNASE1L3|DUSP1|E2F2|ECT2|EDN1|EDNRB|EEF1A2|EGR1|EGR3|ENO1|FAP|FCER1G|FGA|FGB|FGFR2|FHL2|G6PD|GAPDH|GAS6|GATA6|GDF10|GJA1|GCLC|GNGT1|GPI|GPER1|GRK5|H1F0|HCK|NCKAP1L|HOXA5|H…
GO:0070848	0.000132605	0.999913	120	645	response to growth factor	BP	0.00580351	94|183|186|306|650|656|659|790|847|857|858|860|890|1003|1030|1277|1278|1281|1373|1490|1524|1601|1634|1749|1841|1906|1958|1960|2022|2247|2263|2264|2353|2530|2549|2621|2627|2648|2662|2719|2729|3036|3164|3340|3359|3371|3373|3381|3491|3553|3569|3623|3730|4091|4093|4176|4488|4915|5028|5083|5138|5155|5437|6347|6456|6622|6662|6715|6862|6935|7044|7048|7049|7122|7123|7291|7356|7429|7498|7538|7804|8322|842…	ACVRL1|AGT|AGTR2|ANXA3|BMP2|BMP8B|BMPR2|CAD|CAT|CAV1|CAV2|RUNX2|CCNA2|CDH5|CDKN2B|COL1A1|COL1A2|COL3A1|CPS1|CTGF|CX3CR1|DAB2|DCN|DLX5|DTYMK|EDN1|EGR1|EGR3|ENG|FGF2|FGFR2|FGFR4|FOS|FUT8|GAB1|GAS6|GATA6|KAT2A|GDF10|GPC3|GCLC|HAS1|NR4A1|NDST1|HTR3A|TNC|HYAL1|IBSP|CYR61|IL1B|IL6|INHA|ANOS1|SMAD6|SMAD9|MCM7|MSX2|NTRK2|P2RY1|PAX9|PDE2A|PDGFB|POLR2H|CCL2|SH3GL2|SNCA|SOX9|SRD5A1|T|ZEB1|LEFTY2|TGFBR2|TGFB…
GO:0071345	0.000134607	0.999911	129	720	cellular response to cytokine stimulus	BP	0.00587455	246|284|361|608|634|672|695|857|970|1237|1238|1244|1271|1277|1440|1524|1634|1893|1906|1907|1958|2069|2167|2244|2294|2532|2549|2597|2621|2648|2690|2819|2852|2859|2920|2921|3055|3133|3373|3553|3559|3563|3568|3569|3575|3577|3579|3654|3665|3856|3934|3953|3977|4171|4311|4321|4360|4600|5138|5153|5155|5196|5468|5473|5740|6347|6354|6358|6364|6368|6369|6387|6404|6586|6662|7066|7128|7186|7292|7538|7804|851…	ALOX15|ANGPT1|AQP4|TNFRSF17|CEACAM1|BRCA1|BTK|CAV1|CD70|CCR8|ACKR2|ABCC2|CNTFR|COL1A1|CSF3|CX3CR1|DCN|ECM1|EDN1|EDN2|EGR1|EREG|FABP4|FGB|FOXF1|ACKR1|GAB1|GAPDH|GAS6|KAT2A|GHR|GPD1|GPER1|GPR35|CXCL2|CXCL3|HCK|HLA-E|HYAL1|IL1B|IL2RA|IL3RA|IL5RA|IL6|IL7R|CXCR1|CXCR2|IRAK1|IRF7|KRT8|LCN2|LEPR|LIFR|MCM2|MME|MMP12|MRC1|MX2|PDE2A|PDE1B|PDGFB|PF4|PPARG|PPBP|PTGIS|CCL2|CCL7|CCL14|CCL20|CCL23|CCL24|CXCL12|…
GO:0010632	0.000138041	0.999935	42	176	regulation of epithelial cell migration	BP	0.00599116	94|183|186|284|306|634|659|1634|1839|1906|2013|2247|3373|3673|4223|4318|5155|5168|5217|5581|6662|7010|7048|7429|8613|9037|9314|9353|9647|10371|10563|23328|27286|28984|57111|79812|84913|90627|91862|152007|154810|168667	ACVRL1|AGT|AGTR2|ANGPT1|ANXA3|CEACAM1|BMPR2|DCN|HBEGF|EDN1|EMP2|FGF2|HYAL1|ITGA2|MEOX2|MMP9|PDGFB|ENPP2|PFN2|PRKCE|SOX9|TEK|TGFBR2|VIL1|PLPP3|SEMA5A|KLF4|SLIT2|PPM1F|SEMA3A|CXCL13|SASH1|SRPX2|RGCC|RAB25|MMRN2|ATOH8|STARD13|MARVELD3|GLIPR2|AMOTL1|BMPER
GO:0001933	0.000138052	0.999919	80	396	negative regulation of protein phosphorylation	BP	0.00599116	104|259|284|408|467|634|857|891|1029|1030|1634|1843|1846|1850|1852|2022|2167|2192|2305|2852|3486|3553|3569|4091|4616|5347|5570|5753|6622|6690|7023|7070|7078|7099|7128|7291|7345|7498|8613|8835|8850|9021|9314|9353|9467|9535|9647|9770|11142|22943|23624|23645|23767|26524|26585|27347|54997|55022|55872|55924|57447|57580|57761|64101|64798|65268|79883|80243|80725|83891|84063|84959|91663|91862|94030|94032…	ADARB1|AMBP|ANGPT1|ARRB1|ATF3|CEACAM1|CAV1|CCNB1|CDKN2A|CDKN2B|DCN|DUSP1|DUSP4|DUSP8|DUSP9|ENG|FABP4|FBLN1|FOXM1|GPER1|IGFBP3|IL1B|IL6|SMAD6|GADD45B|PLK1|PKIB|PTK6|SNCA|SPINK1|TFAP4|THY1|TIMP3|TLR4|TNFAIP3|TWIST1|UCHL1|XDH|PLPP3|SOCS2|KAT2B|SOCS3|KLF4|SLIT2|SH3BP5|GMFG|PPM1F|RASSF2|PKIG|DKK1|CBLC|PPP1R15A|FLRT3|LATS2|GREM1|STK39|TESC|PID1|PBK|FAM212B|NDRG2|PREX1|TRIB3|LRRC4|DEPTOR|WNK2|PODNL1|PRE…
GO:0061458	0.000138524	0.999917	84	424	reproductive system development	BP	0.00599484	190|408|638|659|899|1299|1515|1594|1634|1747|2034|2069|2175|2189|2263|2549|2624|2627|2697|2705|2706|2707|2709|3169|3206|3371|3400|3491|3623|3814|3856|4188|4327|4693|5104|5155|5268|5270|5308|5468|5740|5950|6092|6586|6662|6696|6715|6768|6926|6943|7022|7262|7425|7784|8322|8644|9021|9289|9353|9510|10371|10409|10481|10549|10733|10761|23213|23493|51294|51804|54997|55224|55366|56729|64220|79733|81930|83…	NR0B1|ARRB1|BIK|BMPR2|CCNF|COL9A3|CTSV|CYP27B1|DCN|DLX3|EPAS1|EREG|FANCA|FANCG|FGFR2|GAB1|GATA2|GATA6|GJA1|GJB1|GJB2|GJB3|GJB5|FOXA1|HOXA10|TNC|ID4|CYR61|INHA|KISS1|KRT8|MDFI|MMP19|NDP|SERPINA5|PDGFB|SERPINB5|SERPINE2|PITX2|PPARG|PTGIS|RBP4|ROBO2|SLIT3|SOX9|SPP1|SRD5A1|ST14|TBX3|TCF21|TFAP2C|PHLDA2|VGF|ZP3|FZD4|AKR1C3|SOCS3|ADGRG1|SLIT2|ADAMTS1|SEMA3A|BASP1|HOXB13|PRDX4|PLK4|PLAC1|SULF1|HEY2|PCDH…
GO:2000826	0.000139597	0.999971	13	32	regulation of heart morphogenesis	BP	0.00602446	650|659|2022|6495|6662|6909|6910|7048|7291|22943|55897|89780|388591	BMP2|BMPR2|ENG|SIX1|SOX9|TBX2|TBX5|TGFBR2|TWIST1|DKK1|MESP1|WNT3A|RNF207
GO:0052548	0.000140743	0.999919	73	370	regulation of endopeptidase activity	BP	0.00605703	2|183|259|332|358|408|710|1285|1293|1294|1469|1470|1472|1473|1490|2621|2821|2852|3329|3336|3491|3569|3730|4102|4318|5023|5104|5267|5268|5270|5366|5468|5627|6318|6590|6622|6690|6691|6694|6695|7023|7076|7078|7186|7429|7498|7980|8434|9232|9314|9447|9647|9806|10017|10395|10406|27074|27151|27290|27344|51232|58189|58484|80760|83595|89780|112399|114769|128488|140686|153218|341676|653145	A2M|AGT|AMBP|BIRC5|AQP1|ARRB1|SERPING1|COL4A3|COL6A3|COL7A1|CST1|CST2|CST4|CST5|CTGF|GAS6|GPI|GPER1|HSPD1|HSPE1|CYR61|IL6|ANOS1|MAGEA3|MMP9|P2RX1|SERPINA5|SERPINA4|SERPINB5|SERPINE2|PMAIP1|PPARG|PROS1|SERPINB4|SLPI|SNCA|SPINK1|SPINK2|SPP2|SPOCK1|TFAP4|TIMP1|TIMP3|TRAF2|VIL1|XDH|TFPI2|RECK|PTTG1|KLF4|AIM2|PPM1F|SPOCK2|BCL2L10|DLC1|WFDC2|LAMP3|CPAMD8|SPINK4|PCSK1N|CRIM1|WFDC1|NLRC4|ITIH5|SOX7|WNT3A…
GO:0048706	0.000143079	0.999941	32	122	embryonic skeletal system development	BP	0.0061405	860|1277|1301|2263|3202|3217|3219|3223|3225|3227|3231|3340|3373|4188|4613|5081|5950|6495|6862|6913|6935|7020|7048|7291|10736|23213|23314|28982|51804|116039|157506|642658	RUNX2|COL1A1|COL11A1|FGFR2|HOXA5|HOXB7|HOXB9|HOXC6|HOXC9|HOXC11|HOXD1|NDST1|HYAL1|MDFI|MYCN|PAX7|RBP4|SIX1|T|TBX15|ZEB1|TFAP2A|TGFBR2|TWIST1|SIX2|SULF1|SATB2|FLVCR1|SIX4|OSR2|RDH10|SCX
GO:0003171	0.000145808	0.999976	11	24	atrioventricular valve development	BP	0.00624033	650|659|2702|3491|4091|5308|6659|6910|7048|7291|23493	BMP2|BMPR2|GJA5|CYR61|SMAD6|PITX2|SOX4|TBX5|TGFBR2|TWIST1|HEY2
GO:0007052	0.000147509	0.999946	26	91	mitotic spindle organization	BP	0.00626241	332|891|991|1104|2009|3832|3833|4605|4751|5347|6491|6790|7272|9055|9212|9493|10403|10460|11200|22974|24137|25886|29127|54627|57405|284403	BIRC5|CCNB1|CDC20|RCC1|EML1|KIF11|KIFC1|MYBL2|NEK2|PLK1|STIL|AURKA|TTK|PRC1|AURKB|KIF23|NDC80|TACC3|CHEK2|TPX2|KIF4A|POC1A|RACGAP1|MAP10|SPC25|WDR62
GO:1902850	0.000147509	0.999946	26	91	microtubule cytoskeleton organization involved in mitosis	BP	0.00626241	332|891|991|1104|2009|3832|3833|4605|4751|5347|6491|6790|7272|9055|9212|9493|10403|10460|11200|22974|24137|25886|29127|54627|57405|284403	BIRC5|CCNB1|CDC20|RCC1|EML1|KIF11|KIFC1|MYBL2|NEK2|PLK1|STIL|AURKA|TTK|PRC1|AURKB|KIF23|NDC80|TACC3|CHEK2|TPX2|KIF4A|POC1A|RACGAP1|MAP10|SPC25|WDR62
GO:0045055	0.000147536	0.999901	133	739	regulated exocytosis	BP	0.00626241	2|26|101|226|240|306|634|683|695|710|728|820|847|945|948|968|976|978|1511|1536|1675|1832|1893|1950|2040|2157|2171|2207|2215|2219|2243|2244|2268|2277|2294|2352|2357|2358|2621|2624|2821|3043|3055|3071|3101|3577|3579|3934|4282|4311|4318|4332|4680|4973|5005|5023|5099|5155|5175|5196|5199|5217|5267|5317|5328|5473|5627|5645|5646|5787|5806|6283|6286|6403|6414|6518|6556|6590|6694|6804|6947|7044|7076|7078|…	A2M|AOC1|ADAM8|ALDOA|ALOX5|ANXA3|CEACAM1|BST1|BTK|SERPING1|C5AR1|CAMP|CAT|CD33|CD36|CD68|ADGRE5|CDA|CTSG|CYBB|CFD|DSP|ECM1|EGF|STOM|F8|FABP5|FCER1G|FCGR3B|FCN1|FGA|FGB|FGR|VEGFD|FOXF1|FOLR3|FPR1|FPR2|GAS6|GATA2|GPI|HBB|HCK|NCKAP1L|HK3|CXCR1|CXCR2|LCN2|MIF|MME|MMP9|MNDA|CEACAM6|OLR1|ORM2|P2RX1|PCDH7|PDGFB|PECAM1|PF4|CFP|PFN2|SERPINA4|PKP1|PLAU|PPBP|PROS1|PRSS2|PRSS3|PTPRB|PTX3|S100A12|S100P|SELP|S…
GO:0080134	0.000148812	0.999891	220	1308	regulation of response to stress	BP	0.00629929	2|101|134|177|183|185|259|322|629|634|650|672|683|695|710|725|728|729|730|732|733|857|947|948|1029|1111|1174|1268|1361|1410|1490|1524|1663|1690|1839|1906|1910|2023|2069|2160|2161|2167|2175|2177|2191|2207|2219|2243|2244|2247|2268|2294|2305|2530|2549|2697|2852|2861|3014|3055|3133|3159|3329|3384|3553|3559|3569|3651|3654|3665|3673|3929|3949|4023|4102|4282|4314|4321|4584|4585|4586|4616|4638|4862|4907|…	A2M|ADAM8|ADORA1|AGER|AGT|AGTR1|AMBP|APBB1|CFB|CEACAM1|BMP2|BRCA1|BST1|BTK|SERPING1|C4BPB|C5AR1|C6|C7|C8B|C8G|CAV1|CD34|CD36|CDKN2A|CHEK1|AP1S1|CNR1|CPB2|CRYAB|CTGF|CX3CR1|DDX11|COCH|HBEGF|EDN1|EDNRB|ENO1|EREG|F11|F12|FABP4|FANCA|FANCD2|FAP|FCER1G|FCN1|FGA|FGB|FGF2|FGR|FOXF1|FOXM1|FUT8|GAB1|GJA1|GPER1|GPR37|H2AFX|HCK|HLA-E|HMGA1|HSPD1|ICAM2|IL1B|IL2RA|IL6|PDX1|IRAK1|IRF7|ITGA2|LBP|LDLR|LPL|MAGEA3…
GO:0048660	0.000151411	0.999939	30	113	regulation of smooth muscle cell proliferation	BP	0.00639185	183|1012|1264|1839|1901|1906|2069|2263|2852|3486|3569|3654|3673|4318|4881|4883|4969|5058|5155|5468|5739|7048|7128|8013|9314|10203|27035|56729|57447|65009	AGT|CDH13|CNN1|HBEGF|S1PR1|EDN1|EREG|FGFR2|GPER1|IGFBP3|IL6|IRAK1|ITGA2|MMP9|NPR1|NPR3|OGN|PAK1|PDGFB|PPARG|PTGIR|TGFBR2|TNFAIP3|NR4A3|KLF4|CALCRL|NOX1|RETN|NDRG2|NDRG4
GO:0023014	0.000154753	0.999893	157	896	signal transduction by protein phosphorylation	BP	0.00651519	94|101|134|154|177|183|246|259|284|408|467|634|650|656|659|728|857|858|948|983|1000|1326|1410|1490|1839|1843|1846|1850|1852|1906|1950|2069|2146|2192|2243|2244|2247|2263|2264|2305|2357|2549|2621|2662|2674|2676|2690|2852|2861|2906|3084|3340|3486|3491|3553|3559|3563|3568|3569|3589|3623|3654|3814|4282|4616|4915|5028|5058|5063|5155|5319|5320|5322|5581|5596|5734|5923|5979|6237|6283|6288|6347|6354|6358|…	ACVRL1|ADAM8|ADORA1|ADRB2|AGER|AGT|ALOX15|AMBP|ANGPT1|ARRB1|ATF3|CEACAM1|BMP2|BMP8B|BMPR2|C5AR1|CAV1|CAV2|CD36|CDK1|CDH2|MAP3K8|CRYAB|CTGF|HBEGF|DUSP1|DUSP4|DUSP8|DUSP9|EDN1|EGF|EREG|EZH2|FBLN1|FGA|FGB|FGF2|FGFR2|FGFR4|FOXM1|FPR1|GAB1|GAS6|GDF10|GFRA1|GFRA3|GHR|GPER1|GPR37|GRIN2D|NRG1|NDST1|IGFBP3|CYR61|IL1B|IL2RA|IL3RA|IL5RA|IL6|IL11|INHA|IRAK1|KISS1|MIF|GADD45B|NTRK2|P2RY1|PAK1|PAK3|PDGFB|PLA2G…
GO:1901343	0.000156514	0.999945	24	83	negative regulation of vasculature development	BP	0.00657146	183|575|576|1285|1634|2828|3202|4223|4881|5155|5196|6347|7010|7058|7060|7075|7498|9314|23213|23493|28984|79812|90627|641700	AGT|ADGRB1|ADGRB2|COL4A3|DCN|GPR4|HOXA5|MEOX2|NPR1|PDGFB|PF4|CCL2|TEK|THBS2|THBS4|TIE1|XDH|KLF4|SULF1|HEY2|RGCC|MMRN2|STARD13|ECSCR
GO:1902624	0.000157163	0.999969	12	30	positive regulation of neutrophil migration	BP	0.00658088	101|728|1906|2920|2921|3071|3929|5196|5473|7060|23604|51561	ADAM8|C5AR1|EDN1|CXCL2|CXCL3|NCKAP1L|LBP|PF4|PPBP|THBS4|DAPK2|IL23A
GO:0043542	0.000158464	0.999928	38	156	endothelial cell migration	BP	0.00661746	94|183|186|284|306|634|659|1012|1634|1803|1906|1960|2013|2191|2247|3164|4017|4223|5155|5646|6273|6286|7010|8742|9037|9314|9353|10563|23328|26585|27286|28984|54345|79812|84913|90627|154810|168667	ACVRL1|AGT|AGTR2|ANGPT1|ANXA3|CEACAM1|BMPR2|CDH13|DCN|DPP4|EDN1|EGR3|EMP2|FAP|FGF2|NR4A1|LOXL2|MEOX2|PDGFB|PRSS3|S100A2|S100P|TEK|TNFSF12|SEMA5A|KLF4|SLIT2|CXCL13|SASH1|GREM1|SRPX2|RGCC|SOX18|MMRN2|ATOH8|STARD13|AMOTL1|BMPER
GO:0032269	0.000164155	0.999884	174	1013	negative regulation of cellular protein metabolic process	BP	0.00683669	2|104|183|259|284|332|358|408|467|634|672|701|710|725|857|891|983|991|1029|1030|1285|1293|1294|1361|1469|1470|1472|1473|1634|1789|1843|1846|1850|1852|1893|1906|1910|1978|2022|2167|2192|2305|2539|2597|2621|2719|2729|2821|2852|3071|3486|3553|3569|3730|3984|4085|4091|4102|4282|4318|4613|4616|4745|5104|5267|5268|5270|5327|5347|5460|5570|5581|5627|5753|6318|6590|6622|6659|6688|6690|6691|6694|6695|7023…	A2M|ADARB1|AGT|AMBP|ANGPT1|BIRC5|AQP1|ARRB1|ATF3|CEACAM1|BRCA1|BUB1B|SERPING1|C4BPB|CAV1|CCNB1|CDK1|CDC20|CDKN2A|CDKN2B|COL4A3|COL6A3|COL7A1|CPB2|CST1|CST2|CST4|CST5|DCN|DNMT3B|DUSP1|DUSP4|DUSP8|DUSP9|ECM1|EDN1|EDNRB|EIF4EBP1|ENG|FABP4|FBLN1|FOXM1|G6PD|GAPDH|GAS6|GPC3|GCLC|GPI|GPER1|NCKAP1L|IGFBP3|IL1B|IL6|ANOS1|LIMK1|MAD2L1|SMAD6|MAGEA3|MIF|MMP9|MYCN|GADD45B|NELL1|SERPINA5|SERPINA4|SERPINB5|SERP…
GO:0014074	0.000164714	0.999927	36	144	response to purine-containing compound	BP	0.00684159	218|358|366|610|790|845|1036|1261|1277|1373|1789|1843|2353|2354|2819|3329|3553|3569|3727|3939|4327|5023|5138|5322|5468|6347|6528|6531|6532|6715|7010|7056|7425|50507|53905|133522	ALDH3A1|AQP1|AQP9|HCN2|CAD|CASQ2|CDO1|CNGA3|COL1A1|CPS1|DNMT3B|DUSP1|FOS|FOSB|GPD1|HSPD1|IL1B|IL6|JUND|LDHA|MMP19|P2RX1|PDE2A|PLA2G5|PPARG|CCL2|SLC5A5|SLC6A3|SLC6A4|SRD5A1|TEK|THBD|VGF|NOX4|DUOX1|PPARGC1B
GO:0050920	0.000166006	0.999923	40	172	regulation of chemotaxis	BP	0.00685275	177|659|683|728|1012|1901|1906|1907|2247|2277|2621|2920|2921|3071|3569|3673|3929|5155|5196|5228|5473|5800|6092|6347|6354|6387|7060|7473|9037|9048|9353|9547|9647|10371|10563|23604|26585|51561|83700|89780	AGER|BMPR2|BST1|C5AR1|CDH13|S1PR1|EDN1|EDN2|FGF2|VEGFD|GAS6|CXCL2|CXCL3|NCKAP1L|IL6|ITGA2|LBP|PDGFB|PF4|PGF|PPBP|PTPRO|ROBO2|CCL2|CCL7|CXCL12|THBS4|WNT3|SEMA5A|ARTN|SLIT2|CXCL14|PPM1F|SEMA3A|CXCL13|DAPK2|GREM1|IL23A|JAM3|WNT3A
GO:0061097	0.000166231	0.999946	21	68	regulation of protein tyrosine kinase activity	BP	0.00685275	134|183|857|1636|1950|2069|2621|5155|5753|7039|7070|7804|9467|23624|26585|80725|89780|285016|389658|653361|100133941	ADORA1|AGT|CAV1|ACE|EGF|EREG|GAS6|PDGFB|PTK6|TGFA|THY1|LRP8|SH3BP5|CBLC|GREM1|SRCIN1|WNT3A|ALKAL2|ALKAL1|NCF1|CD24
GO:0070482	0.000166336	0.999904	72	355	response to oxygen levels	BP	0.00685275	94|101|134|177|218|358|481|650|664|768|847|857|890|891|947|1277|1365|1490|1536|1789|1803|1906|1958|1978|2023|2034|2277|2627|2792|3329|3654|3673|3751|3777|3939|4017|4151|5034|5058|5163|5228|5327|5328|5352|5366|5468|5581|5740|6347|6387|6532|7010|7048|7049|7291|8994|10266|10525|10631|27035|27063|28984|30001|50507|51129|79625|79723|81575|83990|84701|112399|100133941	ACVRL1|ADAM8|ADORA1|AGER|ALDH3A1|AQP1|ATP1B1|BMP2|BNIP3|CA9|CAT|CAV1|CCNA2|CCNB1|CD34|COL1A1|CLDN3|CTGF|CYBB|DNMT3B|DPP4|EDN1|EGR1|EIF4EBP1|ENO1|EPAS1|VEGFD|GATA6|GNGT1|HSPD1|IRAK1|ITGA2|KCND2|KCNK3|LDHA|LOXL2|MB|P4HB|PAK1|PDK1|PGF|PLAT|PLAU|PLOD2|PMAIP1|PPARG|PRKCE|PTGIS|CCL2|CXCL12|SLC6A4|TEK|TGFBR2|TGFBR3|TWIST1|LIMD1|RAMP2|HYOU1|POSTN|NOX1|ANKRD1|RGCC|ERO1A|NOX4|ANGPTL4|NDNF|SUV39H2|APOLD1|BR…
GO:0070372	0.000166752	0.999913	53	247	regulation of ERK1 and ERK2 cascade	BP	0.00685275	246|284|408|467|634|650|728|948|1490|1843|1846|2192|2243|2244|2247|2263|2264|2621|2852|3491|3569|4282|5028|5155|5320|5322|6237|6347|6354|6358|6364|6368|6369|7010|7066|7078|7099|8600|8792|9314|50507|57447|65009|65268|81610|152007|168667|255743|285016|338557|388121|388325|389658	ALOX15|ANGPT1|ARRB1|ATF3|CEACAM1|BMP2|C5AR1|CD36|CTGF|DUSP1|DUSP4|FBLN1|FGA|FGB|FGF2|FGFR2|FGFR4|GAS6|GPER1|CYR61|IL6|MIF|P2RY1|PDGFB|PLA2G2A|PLA2G5|RRAS|CCL2|CCL7|CCL14|CCL20|CCL23|CCL24|TEK|THPO|TIMP3|TLR4|TNFSF11|TNFRSF11A|KLF4|NOX4|NDRG2|NDRG4|WNK2|FAM83D|GLIPR2|BMPER|NPNT|ALKAL2|FFAR4|TNFAIP8L3|SCIMP|ALKAL1
GO:0051338	0.000167316	0.999883	167	958	regulation of transferase activity	BP	0.00685774	101|104|134|154|177|183|284|408|634|641|650|701|728|857|890|891|894|898|983|990|991|993|995|1029|1030|1033|1062|1163|1326|1634|1636|1736|1843|1846|1850|1852|1894|1906|1917|1946|1950|2013|2069|2146|2167|2247|2268|2357|2549|2621|2690|3071|3084|3491|3553|3569|3654|3984|4085|4282|4485|4616|4751|4921|5058|5063|5155|5295|5319|5347|5468|5570|5588|5753|5984|6283|6288|6556|6622|7010|7023|7039|7048|7070|70…	ADAM8|ADARB1|ADORA1|ADRB2|AGER|AGT|ANGPT1|ARRB1|CEACAM1|BLM|BMP2|BUB1B|C5AR1|CAV1|CCNA2|CCNB1|CCND2|CCNE1|CDK1|CDC6|CDC20|CDC25A|CDC25C|CDKN2A|CDKN2B|CDKN3|CENPE|CKS1B|MAP3K8|DCN|ACE|DKC1|DUSP1|DUSP4|DUSP8|DUSP9|ECT2|EDN1|EEF1A2|EFNA5|EGF|EMP2|EREG|EZH2|FABP4|FGF2|FGR|FPR1|GAB1|GAS6|GHR|NCKAP1L|NRG1|CYR61|IL1B|IL6|IRAK1|LIMK1|MAD2L1|MIF|MST1|GADD45B|NEK2|DDR2|PAK1|PAK3|PDGFB|PIK3R1|PLA2G1B|PLK1|P…
GO:0001666	0.000175466	0.9999	68	332	response to hypoxia	BP	0.00717282	94|101|134|177|218|358|481|650|664|768|847|857|890|891|947|1365|1536|1789|1803|1906|1958|1978|2023|2034|2277|2627|2792|3329|3654|3673|3751|3777|3939|4017|4151|5034|5058|5163|5228|5327|5328|5352|5366|5581|5740|6347|6387|6532|7010|7048|7049|7291|8994|10266|10525|10631|27063|28984|30001|50507|51129|79625|79723|81575|83990|84701|112399|100133941	ACVRL1|ADAM8|ADORA1|AGER|ALDH3A1|AQP1|ATP1B1|BMP2|BNIP3|CA9|CAT|CAV1|CCNA2|CCNB1|CD34|CLDN3|CYBB|DNMT3B|DPP4|EDN1|EGR1|EIF4EBP1|ENO1|EPAS1|VEGFD|GATA6|GNGT1|HSPD1|IRAK1|ITGA2|KCND2|KCNK3|LDHA|LOXL2|MB|P4HB|PAK1|PDK1|PGF|PLAT|PLAU|PLOD2|PMAIP1|PRKCE|PTGIS|CCL2|CXCL12|SLC6A4|TEK|TGFBR2|TGFBR3|TWIST1|LIMD1|RAMP2|HYOU1|POSTN|ANKRD1|RGCC|ERO1A|NOX4|ANGPTL4|NDNF|SUV39H2|APOLD1|BRIP1|COX4I2|EGLN3|CD24
GO:0002791	0.000176988	0.999894	82	419	regulation of peptide secretion	BP	0.00721598	43|101|134|186|284|322|408|947|1268|1803|1946|2219|2243|2244|2268|2615|2621|2697|2702|2821|2852|3133|3172|3329|3382|3553|3569|3651|3783|3814|4023|4282|4321|5047|5319|5581|5734|5950|6288|6513|6659|6711|6804|7036|7099|7186|7291|7292|7349|8600|8622|8862|9066|9173|9254|9447|10631|11069|23705|25924|26253|26525|27063|27242|28984|50943|51092|51311|51744|55366|55612|79679|80223|80725|84300|90865|91608|11…	ACHE|ADAM8|ADORA1|AGTR2|ANGPT1|APBB1|ARRB1|CD34|CNR1|DPP4|EFNA5|FCN1|FGA|FGB|FGR|LRRC32|GAS6|GJA1|GJA5|GPI|GPER1|HLA-E|HNF4A|HSPD1|ICA1|IL1B|IL6|PDX1|KCNN4|KISS1|LPL|MIF|MMP12|PAEP|PLA2G1B|PRKCE|PTGER4|RBP4|SAA1|SLC2A1|SOX4|SPTBN1|STX1A|TFR2|TLR4|TRAF2|TWIST1|TNFSF4|UCN|TNFSF11|PDE8B|APLN|SYT7|IL1RL1|CACNA2D2|AIM2|POSTN|RAPGEF4|CADM1|MYRIP|CLEC4E|IL36RN|ANKRD1|TNFRSF21|RGCC|FOXP3|SIDT2|TLR8|CD244…
GO:0010817	0.000178263	0.99989	91	474	regulation of hormone levels	BP	0.00724888	134|183|185|186|216|408|650|695|1109|1244|1268|1359|1381|1382|1511|1636|1646|1734|1803|1906|1946|1958|2243|2244|2304|2697|2852|3169|3172|3382|3553|3569|3589|3623|3651|3814|4311|5028|5122|5581|5653|5950|6447|6513|6528|6659|6696|6715|6804|6926|7036|7349|7425|8322|8425|8528|8600|8622|8630|8644|8862|9066|9227|9254|9718|10874|11069|25825|25924|27344|51083|51092|51301|53630|53905|56605|56729|59272|7964…	ADORA1|AGT|AGTR1|AGTR2|ALDH1A1|ARRB1|BMP2|BTK|AKR1C4|ABCC2|CNR1|CPA3|CRABP1|CRABP2|CTSG|ACE|AKR1C2|DIO2|DPP4|EDN1|EFNA5|EGR1|FGA|FGB|FOXE1|GJA1|GPER1|FOXA1|HNF4A|ICA1|IL1B|IL6|IL11|INHA|PDX1|KISS1|MME|P2RY1|PCSK1|PRKCE|KLK6|RBP4|SCG5|SLC2A1|SLC5A5|SOX4|SPP1|SRD5A1|STX1A|TBX3|TFR2|UCN|VGF|FZD4|LTBP4|DDO|TNFSF11|PDE8B|HSD17B6|AKR1C3|APLN|SYT7|LRAT|CACNA2D2|ECE2|NMU|RAPGEF4|BACE2|MYRIP|PCSK1N|GAL|SI…
GO:0030036	0.000181406	0.999883	109	579	actin cytoskeleton organization	BP	0.0073574	226|246|358|395|408|683|845|1073|1264|1440|1490|1515|1627|1901|1906|1946|2013|2037|2824|3055|3071|3706|3856|3984|4608|4628|4629|4739|5058|5063|5217|5295|5319|5581|5592|5734|5881|6369|6387|6710|6711|6712|7010|7111|7148|7429|8851|8936|9037|9353|9493|9535|9647|9912|10129|10174|10391|10395|10529|10580|10810|11013|11113|11346|22808|22885|22899|22998|25802|26499|27063|28984|29127|29993|30846|50507|5180…	ALDOA|ALOX15|AQP1|ARHGAP6|ARRB1|BST1|CASQ2|CFL2|CNN1|CSF3|CTGF|CTSV|DBN1|S1PR1|EDN1|EFNA5|EMP2|EPB41L2|GPM6B|HCK|NCKAP1L|ITPKA|KRT8|LIMK1|MYBPH|MYH10|MYH11|NEDD9|PAK1|PAK3|PFN2|PIK3R1|PLA2G1B|PRKCE|PRKG1|PTGER4|RAC3|CCL24|CXCL12|SPTB|SPTBN1|SPTBN2|TEK|TMOD1|TNXB|VIL1|CDK5R1|WASF1|SEMA5A|SLIT2|KIF23|GMFG|PPM1F|ARHGAP44|FRY|SORBS3|CORO2B|DLC1|NEBL|SORBS1|WASF3|TMSB15A|CIT|SYNPO|MRAS|ABLIM3|ARHGEF15…
GO:0051248	0.000191381	0.999863	183	1076	negative regulation of protein metabolic process	BP	0.0077417	2|104|183|259|284|322|332|358|408|467|634|672|701|710|725|857|891|983|991|1029|1030|1285|1293|1294|1361|1410|1469|1470|1472|1473|1634|1789|1839|1843|1846|1850|1852|1893|1906|1910|1978|2022|2167|2192|2305|2539|2597|2621|2719|2729|2821|2852|3071|3084|3486|3553|3569|3623|3730|3984|4085|4091|4102|4282|4318|4613|4616|4745|5104|5267|5268|5270|5327|5347|5460|5570|5581|5627|5753|5806|6318|6441|6590|6622|…	A2M|ADARB1|AGT|AMBP|ANGPT1|APBB1|BIRC5|AQP1|ARRB1|ATF3|CEACAM1|BRCA1|BUB1B|SERPING1|C4BPB|CAV1|CCNB1|CDK1|CDC20|CDKN2A|CDKN2B|COL4A3|COL6A3|COL7A1|CPB2|CRYAB|CST1|CST2|CST4|CST5|DCN|DNMT3B|HBEGF|DUSP1|DUSP4|DUSP8|DUSP9|ECM1|EDN1|EDNRB|EIF4EBP1|ENG|FABP4|FBLN1|FOXM1|G6PD|GAPDH|GAS6|GPC3|GCLC|GPI|GPER1|NCKAP1L|NRG1|IGFBP3|IL1B|IL6|INHA|ANOS1|LIMK1|MAD2L1|SMAD6|MAGEA3|MIF|MMP9|MYCN|GADD45B|NELL1|SER…
GO:0072089	0.000192878	0.999923	29	107	stem cell proliferation	BP	0.00778191	947|1524|1636|2009|2192|2247|2263|3400|4072|5017|5243|6926|7066|7473|8091|8326|9048|10736|10763|29127|54345|54894|55612|63950|64321|64399|89780|120892|259266	CD34|CX3CR1|ACE|EML1|FBLN1|FGF2|FGFR2|ID4|EPCAM|OVOL1|ABCB1|TBX3|THPO|WNT3|HMGA2|FZD9|ARTN|SIX2|NES|RACGAP1|SOX18|RNF43|FERMT1|DMRTA2|SOX17|HHIP|WNT3A|LRRK2|ASPM
GO:0070374	0.000195043	0.999907	41	181	positive regulation of ERK1 and ERK2 cascade	BP	0.00784362	246|284|408|650|728|948|1490|2243|2244|2247|2263|2264|2621|2852|3569|4282|5028|5155|5320|5322|6347|6354|6358|6364|6368|6369|7010|7066|7099|8600|8792|50507|65009|152007|168667|255743|285016|338557|388121|388325|389658	ALOX15|ANGPT1|ARRB1|BMP2|C5AR1|CD36|CTGF|FGA|FGB|FGF2|FGFR2|FGFR4|GAS6|GPER1|IL6|MIF|P2RY1|PDGFB|PLA2G2A|PLA2G5|CCL2|CCL7|CCL14|CCL20|CCL23|CCL24|TEK|THPO|TLR4|TNFSF11|TNFRSF11A|NOX4|NDRG4|GLIPR2|BMPER|NPNT|ALKAL2|FFAR4|TNFAIP8L3|SCIMP|ALKAL1
GO:0072006	0.000195563	0.999914	35	139	nephron development	BP	0.00784362	183|186|284|650|947|1285|1958|2247|2719|2828|3217|5155|5175|5228|5800|5979|6495|6662|6943|7010|10409|10736|23213|26585|28999|51196|51804|55083|55366|79192|79633|170690|255743|282679|100133941	AGT|AGTR2|ANGPT1|BMP2|CD34|COL4A3|EGR1|FGF2|GPC3|GPR4|HOXB7|PDGFB|PECAM1|PGF|PTPRO|RET|SIX1|SOX9|TCF21|TEK|BASP1|SIX2|SULF1|GREM1|KLF15|PLCE1|SIX4|KIF26B|LGR4|IRX1|FAT4|ADAMTS16|NPNT|AQP11|CD24
GO:0071363	0.000195926	0.999872	115	619	cellular response to growth factor stimulus	BP	0.00784362	94|183|186|650|656|659|790|847|857|858|860|890|1003|1030|1277|1278|1281|1373|1490|1524|1601|1634|1749|1841|1906|1958|1960|2022|2247|2263|2264|2353|2530|2621|2627|2648|2662|2719|2729|3036|3164|3340|3359|3373|3381|3491|3553|3569|3623|3730|4091|4093|4176|4488|4915|5083|5138|5155|5437|6347|6456|6622|6662|6715|6862|6935|7044|7048|7049|7122|7123|7291|7429|7498|7538|7804|8322|8425|8516|8936|9314|9353|93…	ACVRL1|AGT|AGTR2|BMP2|BMP8B|BMPR2|CAD|CAT|CAV1|CAV2|RUNX2|CCNA2|CDH5|CDKN2B|COL1A1|COL1A2|COL3A1|CPS1|CTGF|CX3CR1|DAB2|DCN|DLX5|DTYMK|EDN1|EGR1|EGR3|ENG|FGF2|FGFR2|FGFR4|FOS|FUT8|GAS6|GATA6|KAT2A|GDF10|GPC3|GCLC|HAS1|NR4A1|NDST1|HTR3A|HYAL1|IBSP|CYR61|IL1B|IL6|INHA|ANOS1|SMAD6|SMAD9|MCM7|MSX2|NTRK2|PAX9|PDE2A|PDGFB|POLR2H|CCL2|SH3GL2|SNCA|SOX9|SRD5A1|T|ZEB1|LEFTY2|TGFBR2|TGFBR3|CLDN5|CLEC3B|TWIST…
GO:0050714	0.000197461	0.9999	48	216	positive regulation of protein secretion	BP	0.00788471	43|101|186|322|408|947|2219|2243|2244|2268|2697|2821|2852|3133|3329|3553|3569|3651|3783|4023|4282|4321|5047|5319|5581|5734|5950|6288|6659|6711|7291|7292|9173|9447|10631|23705|25924|26253|27063|28984|51311|51744|55612|79679|90865|117854|338442|388581	ACHE|ADAM8|AGTR2|APBB1|ARRB1|CD34|FCN1|FGA|FGB|FGR|GJA1|GPI|GPER1|HLA-E|HSPD1|IL1B|IL6|PDX1|KCNN4|LPL|MIF|MMP12|PAEP|PLA2G1B|PRKCE|PTGER4|RBP4|SAA1|SOX4|SPTBN1|TWIST1|TNFSF4|IL1RL1|AIM2|POSTN|CADM1|MYRIP|CLEC4E|ANKRD1|RGCC|TLR8|CD244|FERMT1|VTCN1|IL33|TRIM6|HCAR2|C1QTNF12
GO:0016485	0.000200915	0.999896	50	228	protein processing	BP	0.00800201	2|101|183|332|629|710|725|728|729|730|732|733|1359|1361|1362|1511|1515|1636|2023|2159|2160|2161|2243|2244|2621|4102|4241|4311|5122|5199|5270|5327|5328|5624|5627|5646|5653|6447|7123|9028|9718|25825|27344|54933|55061|56605|58484|59272|120892|255738	A2M|ADAM8|AGT|BIRC5|CFB|SERPING1|C4BPB|C5AR1|C6|C7|C8B|C8G|CPA3|CPB2|CPD|CTSG|CTSV|ACE|ENO1|F10|F11|F12|FGA|FGB|GAS6|MAGEA3|MELTF|MME|PCSK1|CFP|SERPINE2|PLAT|PLAU|PROC|PROS1|PRSS3|KLK6|SCG5|CLEC3B|RHBDL1|ECE2|BACE2|PCSK1N|RHBDL2|SUSD4|ERO1B|NLRC4|ACE2|LRRK2|PCSK9
GO:0051493	0.000202308	0.999877	84	426	regulation of cytoskeleton organization	BP	0.00803533	246|395|672|683|899|1073|1111|1440|1490|1515|1901|1906|1946|2824|3055|3071|3832|3984|4751|5058|5063|5217|5295|5347|5581|5734|6369|6387|6491|6622|6710|6711|6712|6790|7010|7111|7429|8851|8936|9037|9353|9535|9647|9912|10174|10382|10395|10460|10733|10763|11113|11346|22899|22974|25802|25886|28984|50507|54959|55971|57159|57580|57822|79969|80115|81930|83700|83715|84501|85358|85458|85477|89780|90102|9162…	ALOX15|ARHGAP6|BRCA1|BST1|CCNF|CFL2|CHEK1|CSF3|CTGF|CTSV|S1PR1|EDN1|EFNA5|GPM6B|HCK|NCKAP1L|KIF11|LIMK1|NEK2|PAK1|PAK3|PFN2|PIK3R1|PLK1|PRKCE|PTGER4|CCL24|CXCL12|STIL|SNCA|SPTB|SPTBN1|SPTBN2|AURKA|TEK|TMOD1|VIL1|CDK5R1|WASF1|SEMA5A|SLIT2|GMFG|PPM1F|ARHGAP44|SORBS3|TUBB4A|DLC1|TACC3|PLK4|NES|CIT|SYNPO|ARHGEF15|TPX2|LMOD1|POC1A|RGCC|NOX4|ODAM|BAIAP2L1|TRIM54|PREX1|GRHL3|ATAT1|BAIAP2L2|KIF18A|JAM3|E…
GO:0016266	0.000202789	0.999938	19	59	O-glycan processing	BP	0.00803533	4584|4585|4586|9245|10164|10331|10610|11226|51301|51809|56667|79369|79623|94025|114805|192134|200958|394263|727897	MUC3A|MUC4|MUC5AC|GCNT3|CHST4|B3GNT3|ST6GALNAC2|GALNT6|GCNT4|GALNT7|MUC13|B3GNT4|GALNT14|MUC16|GALNT13|B3GNT6|MUC20|MUC21|MUC5B
GO:0008608	0.000208427	0.999959	12	29	attachment of spindle microtubules to kinetochore	BP	0.00822309	891|1062|1894|4751|9212|10403|10615|11004|29127|57082|81620|151648	CCNB1|CENPE|ECT2|NEK2|AURKB|NDC80|SPAG5|KIF2C|RACGAP1|KNL1|CDT1|SGO1
GO:0045446	0.000208796	0.999921	26	93	endothelial cell differentiation	BP	0.00822309	94|634|659|1003|1901|2022|3084|3553|4855|5138|5624|6935|7122|7498|23493|26084|54345|55273|55897|57493|64321|80274|81575|84913|91663|168667	ACVRL1|CEACAM1|BMPR2|CDH5|S1PR1|ENG|NRG1|IL1B|NOTCH4|PDE2A|PROC|ZEB1|CLDN5|XDH|HEY2|ARHGEF26|SOX18|TMEM100|MESP1|HEG1|SOX17|SCUBE1|APOLD1|ATOH8|MYADM|BMPER
GO:0006955	0.00020912	0.999838	314	1995	immune response	BP	0.00822309	2|26|101|104|177|226|240|246|259|284|306|361|366|608|629|634|660|683|695|710|712|713|714|725|728|729|730|732|733|784|820|847|857|909|945|947|948|968|970|976|978|1015|1178|1237|1238|1268|1277|1278|1281|1308|1440|1511|1536|1594|1675|1690|1832|1893|1906|1958|2013|2015|2040|2069|2161|2171|2206|2207|2214|2215|2219|2243|2244|2268|2294|2352|2353|2357|2358|2597|2621|2624|2821|2852|2920|2921|3043|3055|307…	A2M|AOC1|ADAM8|ADARB1|AGER|ALDOA|ALOX5|ALOX15|AMBP|ANGPT1|ANXA3|AQP4|AQP9|TNFRSF17|CFB|CEACAM1|BMX|BST1|BTK|SERPING1|C1QA|C1QB|C1QC|C4BPB|C5AR1|C6|C7|C8B|C8G|CACNB3|CAMP|CAT|CAV1|CD1A|CD33|CD34|CD36|CD68|CD70|ADGRE5|CDA|CDH17|CLC|CCR8|ACKR2|CNR1|COL1A1|COL1A2|COL3A1|COL17A1|CSF3|CTSG|CYBB|CYP27B1|CFD|COCH|DSP|ECM1|EDN1|EGR1|EMP2|ADGRE1|STOM|EREG|F12|FABP5|MS4A2|FCER1G|FCGR3A|FCGR3B|FCN1|FGA|FGB|F…
GO:0007420	0.000211091	0.999859	124	675	brain development	BP	0.00827958	186|190|205|306|358|471|478|554|597|650|659|664|728|1000|1063|1281|1749|1808|1901|1943|1950|1959|2009|2048|2146|2177|2263|2539|2624|2648|3014|3084|3340|3400|3777|4093|4129|4192|4628|4900|4915|5013|5050|5058|5270|5307|5308|5414|5454|5592|5881|6092|6387|6414|6491|6531|6532|6712|6715|6751|6867|6926|7048|7473|7546|7804|7832|7881|8013|8322|8516|8704|8851|9037|9118|9143|9201|9231|9289|9353|9718|9839|99…	AGTR2|NR0B1|AK4|ANXA3|AQP1|ATIC|ATP1A3|AVPR2|BCL2A1|BMP2|BMPR2|BNIP3|C5AR1|CDH2|CENPF|COL3A1|DLX5|DPYSL2|S1PR1|EFNA2|EGF|EGR2|EML1|EPHB2|EZH2|FANCD2|FGFR2|G6PD|GATA2|KAT2A|H2AFX|NRG1|NDST1|ID4|KCNK3|SMAD9|MAOB|MDK|MYH10|NRGN|NTRK2|OTX1|PAFAH1B3|PAK1|SERPINE2|PITX1|PITX2|SEPT4|POU3F2|PRKG1|RAC3|ROBO2|CXCL12|SELENOP|STIL|SLC6A3|SLC6A4|SPTBN2|SRD5A1|SSTR1|TACC1|TBX3|TGFBR2|WNT3|ZIC2|LRP8|BTG2|KCNAB1…
GO:0002687	0.000214265	0.999913	29	115	positive regulation of leukocyte migration	BP	0.00838286	101|728|1906|1907|2277|2621|2920|2921|3071|3569|3673|3929|5196|5228|5473|6347|6354|6364|6369|6387|6403|7060|7070|7784|8784|9547|10563|23604|51561	ADAM8|C5AR1|EDN1|EDN2|VEGFD|GAS6|CXCL2|CXCL3|NCKAP1L|IL6|ITGA2|LBP|PF4|PGF|PPBP|CCL2|CCL7|CCL20|CCL24|CXCL12|SELP|THBS4|THY1|ZP3|TNFRSF18|CXCL14|CXCL13|DAPK2|IL23A
GO:0036293	0.00021514	0.999876	69	340	response to decreased oxygen levels	BP	0.0083954	94|101|134|177|218|358|481|650|664|768|847|857|890|891|947|1365|1490|1536|1789|1803|1906|1958|1978|2023|2034|2277|2627|2792|3329|3654|3673|3751|3777|3939|4017|4151|5034|5058|5163|5228|5327|5328|5352|5366|5581|5740|6347|6387|6532|7010|7048|7049|7291|8994|10266|10525|10631|27063|28984|30001|50507|51129|79625|79723|81575|83990|84701|112399|100133941	ACVRL1|ADAM8|ADORA1|AGER|ALDH3A1|AQP1|ATP1B1|BMP2|BNIP3|CA9|CAT|CAV1|CCNA2|CCNB1|CD34|CLDN3|CTGF|CYBB|DNMT3B|DPP4|EDN1|EGR1|EIF4EBP1|ENO1|EPAS1|VEGFD|GATA6|GNGT1|HSPD1|IRAK1|ITGA2|KCND2|KCNK3|LDHA|LOXL2|MB|P4HB|PAK1|PDK1|PGF|PLAT|PLAU|PLOD2|PMAIP1|PRKCE|PTGIS|CCL2|CXCL12|SLC6A4|TEK|TGFBR2|TGFBR3|TWIST1|LIMD1|RAMP2|HYOU1|POSTN|ANKRD1|RGCC|ERO1A|NOX4|ANGPTL4|NDNF|SUV39H2|APOLD1|BRIP1|COX4I2|EGLN3|C…
GO:0085029	0.00021567	0.999957	12	29	extracellular matrix assembly	BP	0.0083954	183|2621|2824|3036|4239|4629|6662|7148|10266|10516|28984|90102	AGT|GAS6|GPM6B|HAS1|MFAP4|MYH11|SOX9|TNXB|RAMP2|FBLN5|RGCC|PHLDB2
GO:0090068	0.0002168	0.999885	54	250	positive regulation of cell cycle process	BP	0.00841826	672|891|894|983|990|995|1490|1663|1894|1906|1950|2069|2191|2237|2627|3373|3553|4085|4488|5155|5325|5581|6659|6790|7039|7832|8091|8318|8851|9212|9493|9585|9700|9787|9928|10403|10733|11065|11113|11200|25886|27085|28984|29127|51203|51512|54627|55571|79733|80174|81610|81620|113130|144455	BRCA1|CCNB1|CCND2|CDK1|CDC6|CDC25C|CTGF|DDX11|ECT2|EDN1|EGF|EREG|FAP|FEN1|GATA6|HYAL1|IL1B|MAD2L1|MSX2|PDGFB|PLAGL1|PRKCE|SOX4|AURKA|TGFA|BTG2|HMGA2|CDC45|CDK5R1|AURKB|KIF23|KIF20B|ESPL1|DLGAP5|KIF14|NDC80|PLK4|UBE2C|CIT|CHEK2|POC1A|MTBP|RGCC|RACGAP1|NUSAP1|GTSE1|MAP10|CNOT11|E2F8|DBF4B|FAM83D|CDT1|CDCA5|E2F7
GO:0002685	0.000220131	0.999899	37	158	regulation of leukocyte migration	BP	0.00852622	101|134|683|728|1893|1906|1907|2277|2621|2920|2921|3071|3569|3673|3929|5196|5228|5473|5734|6347|6354|6364|6369|6387|6403|7060|7070|7784|8784|9353|9547|10563|23604|26585|51561|83700|90865	ADAM8|ADORA1|BST1|C5AR1|ECM1|EDN1|EDN2|VEGFD|GAS6|CXCL2|CXCL3|NCKAP1L|IL6|ITGA2|LBP|PF4|PGF|PPBP|PTGER4|CCL2|CCL7|CCL20|CCL24|CXCL12|SELP|THBS4|THY1|ZP3|TNFRSF18|SLIT2|CXCL14|CXCL13|DAPK2|GREM1|IL23A|JAM3|IL33
GO:0090023	0.000220751	0.999959	11	27	positive regulation of neutrophil chemotaxis	BP	0.0085289	728|1906|2920|2921|3071|3929|5196|5473|7060|23604|51561	C5AR1|EDN1|CXCL2|CXCL3|NCKAP1L|LBP|PF4|PPBP|THBS4|DAPK2|IL23A
GO:0015732	0.000222161	0.999975	8	15	prostaglandin transport	BP	0.00856204	1244|1906|3553|4282|6578|8399|8600|8792	ABCC2|EDN1|IL1B|MIF|SLCO2A1|PLA2G10|TNFSF11|TNFRSF11A
GO:0001707	0.000222996	0.999926	21	69	mesoderm formation	BP	0.00857291	659|2263|2294|2821|3673|3691|6862|6886|7473|8013|8091|8516|9314|10736|22943|55897|64321|89780|89870|145873|642658	BMPR2|FGFR2|FOXF1|GPI|ITGA2|ITGB4|T|TAL1|WNT3|NR4A3|HMGA2|ITGA8|KLF4|SIX2|DKK1|MESP1|SOX17|WNT3A|TRIM15|MESP2|SCX
GO:0007568	0.000228101	0.999875	59	280	aging	BP	0.00874744	183|218|597|710|847|983|1029|1111|1268|1281|1410|1490|1515|1634|1728|1906|1910|2022|2027|2305|2353|2706|2729|3014|3159|3484|3569|3651|3654|3727|3861|3868|4017|4282|4311|4316|5028|5549|5745|6347|6531|6622|6909|6926|7048|7076|7291|7298|8091|8438|9212|9365|10804|11200|30001|50507|56729|84417|120892	AGT|ALDH3A1|BCL2A1|SERPING1|CAT|CDK1|CDKN2A|CHEK1|CNR1|COL3A1|CRYAB|CTGF|CTSV|DCN|NQO1|EDN1|EDNRB|ENG|ENO3|FOXM1|FOS|GJB2|GCLC|H2AFX|HMGA1|IGFBP1|IL6|PDX1|IRAK1|JUND|KRT14|KRT16|LOXL2|MIF|MME|MMP7|P2RY1|PRELP|PTH1R|CCL2|SLC6A3|SNCA|TBX2|TBX3|TGFBR2|TIMP1|TWIST1|TYMS|HMGA2|RAD54L|AURKB|KL|GJB6|CHEK2|ERO1A|NOX4|RETN|C2orf40|LRRK2
GO:0010810	0.000234336	0.999887	42	179	regulation of cell-substrate adhesion	BP	0.00894314	94|246|395|683|948|1012|1029|1277|1842|1946|2013|2192|2243|2244|2294|2824|3491|4241|5295|5328|5581|5800|5881|6695|7010|7070|7402|8322|9647|9806|10276|10395|10551|10631|25890|26585|55612|57580|79625|90102|91663|255743	ACVRL1|ALOX15|ARHGAP6|BST1|CD36|CDH13|CDKN2A|COL1A1|ECM2|EFNA5|EMP2|FBLN1|FGA|FGB|FOXF1|GPM6B|CYR61|MELTF|PIK3R1|PLAU|PRKCE|PTPRO|RAC3|SPOCK1|TEK|THY1|UTRN|FZD4|PPM1F|SPOCK2|NET1|DLC1|AGR2|POSTN|ABI3BP|GREM1|FERMT1|PREX1|NDNF|PHLDB2|MYADM|NPNT
GO:0060420	0.000234558	0.999933	17	51	regulation of heart growth	BP	0.00894314	32|891|983|1906|2247|2263|2539|2627|2697|5058|5950|6909|6910|7048|7049|10409|23493	ACACB|CCNB1|CDK1|EDN1|FGF2|FGFR2|G6PD|GATA6|GJA1|PAK1|RBP4|TBX2|TBX5|TGFBR2|TGFBR3|BASP1|HEY2
GO:0070278	0.000234936	0.999994	5	6	extracellular matrix constituent secretion	BP	0.00894314	183|1361|1490|2022|28984	AGT|CPB2|CTGF|ENG|RGCC
GO:0010647	0.000236789	0.999821	254	1556	positive regulation of cell communication	BP	0.0089916	94|101|134|153|154|177|183|186|246|284|395|408|467|627|638|650|656|659|664|728|847|857|858|948|983|1000|1001|1012|1030|1277|1281|1326|1440|1490|1524|1594|1601|1634|1646|1749|1839|1852|1893|1894|1906|1950|2013|2022|2069|2146|2159|2243|2244|2247|2263|2264|2268|2357|2549|2621|2627|2662|2690|2697|2702|2719|2828|2852|2859|2861|2888|3084|3169|3486|3491|3553|3569|3589|3623|3651|3654|3665|3673|3783|3814|…	ACVRL1|ADAM8|ADORA1|ADRB1|ADRB2|AGER|AGT|AGTR2|ALOX15|ANGPT1|ARHGAP6|ARRB1|ATF3|BDNF|BIK|BMP2|BMP8B|BMPR2|BNIP3|C5AR1|CAT|CAV1|CAV2|CD36|CDK1|CDH2|CDH3|CDH13|CDKN2B|COL1A1|COL3A1|MAP3K8|CSF3|CTGF|CX3CR1|CYP27B1|DAB2|DCN|AKR1C2|DLX5|HBEGF|DUSP9|ECM1|ECT2|EDN1|EGF|EMP2|ENG|EREG|EZH2|F10|FGA|FGB|FGF2|FGFR2|FGFR4|FGR|FPR1|GAB1|GAS6|GATA6|GDF10|GHR|GJA1|GJA5|GPC3|GPR4|GPER1|GPR35|GPR37|GRB14|NRG1|FOXA…
GO:1903317	0.000237924	0.999913	24	85	regulation of protein maturation	BP	0.00900908	2|101|332|629|710|725|728|729|730|732|733|1361|2023|2161|4102|4241|5199|5270|5627|7036|7123|55061|58484|120892	A2M|ADAM8|BIRC5|CFB|SERPING1|C4BPB|C5AR1|C6|C7|C8B|C8G|CPB2|ENO1|F12|MAGEA3|MELTF|CFP|SERPINE2|PROS1|TFR2|CLEC3B|SUSD4|NLRC4|LRRK2
GO:0007049	0.000238412	0.999818	278	1703	cell cycle	BP	0.00900908	104|322|332|440|641|650|672|676|699|701|858|890|891|894|898|899|983|990|991|993|995|1012|1029|1030|1033|1058|1062|1063|1104|1111|1163|1326|1490|1594|1602|1663|1763|1841|1843|1870|1871|1875|1894|1906|1950|1978|2009|2069|2146|2175|2177|2189|2191|2237|2263|2273|2305|2491|2621|2627|2852|2869|3014|3070|3161|3164|3169|3373|3400|3553|3619|3623|3727|3832|3833|3835|4085|4171|4173|4175|4176|4282|4288|4439|…	ADARB1|APBB1|BIRC5|ASNS|BLM|BMP2|BRCA1|BRDT|BUB1|BUB1B|CAV2|CCNA2|CCNB1|CCND2|CCNE1|CCNF|CDK1|CDC6|CDC20|CDC25A|CDC25C|CDH13|CDKN2A|CDKN2B|CDKN3|CENPA|CENPE|CENPF|RCC1|CHEK1|CKS1B|MAP3K8|CTGF|CYP27B1|DACH1|DDX11|DNA2|DTYMK|DUSP1|E2F2|E2F3|E2F5|ECT2|EDN1|EGF|EIF4EBP1|EML1|EREG|EZH2|FANCA|FANCD2|FANCG|FAP|FEN1|FGFR2|FHL1|FOXM1|CENPI|GAS6|GATA6|GPER1|GRK5|H2AFX|HELLS|HMMR|NR4A1|FOXA1|HYAL1|ID4|IL1B|…
GO:0046850	0.000244631	0.999937	15	42	regulation of bone remodeling	BP	0.00922157	101|1901|3569|3953|5166|6696|7128|8600|9066|26585|51208|53832|81501|84959|133522	ADAM8|S1PR1|IL6|LEPR|PDK4|SPP1|TNFAIP3|TNFSF11|SYT7|GREM1|CLDN18|IL20RA|DCSTAMP|UBASH3B|PPARGC1B
GO:0051384	0.000248469	0.999888	35	145	response to glucocorticoid	BP	0.00933725	21|186|218|306|358|590|687|790|1036|1244|1373|1515|1789|1843|1906|1978|2353|2354|2706|3329|3569|3651|4129|4192|6347|6586|6715|7023|7298|7349|7356|7538|9353|114907|133522	ABCA3|AGTR2|ALDH3A1|ANXA3|AQP1|BCHE|KLF9|CAD|CDO1|ABCC2|CPS1|CTSV|DNMT3B|DUSP1|EDN1|EIF4EBP1|FOS|FOSB|GJB2|HSPD1|IL6|PDX1|MAOB|MDK|CCL2|SLIT3|SRD5A1|TFAP4|TYMS|UCN|SCGB1A1|ZFP36|SLIT2|FBXO32|PPARGC1B
GO:0072577	0.000248905	0.999932	16	47	endothelial cell apoptotic process	BP	0.00933725	284|659|1285|2243|2244|2621|2852|7010|7128|8644|9037|10266|28984|51129|79625|641700	ANGPT1|BMPR2|COL4A3|FGA|FGB|GAS6|GPER1|TEK|TNFAIP3|AKR1C3|SEMA5A|RAMP2|RGCC|ANGPTL4|NDNF|ECSCR
GO:0043687	0.0002506	0.999901	27	103	post-translational protein modification	BP	0.00937814	415|683|1043|1048|1087|2215|4045|4241|7070|8000|8434|8581|10232|22854|23287|27076|50863|51299|54742|79075|116372|130576|157570|257194|266727|338328|349667	ARSE|BST1|CD52|CEACAM5|CEACAM7|FCGR3B|LSAMP|MELTF|THY1|PSCA|RECK|LY6D|MSLN|NTNG1|AGTPBP1|LYPD3|NTM|NRN1|LY6K|DSCC1|LYPD1|LYPD6B|ESCO2|NEGR1|MDGA1|GPIHBP1|RTN4RL2
GO:0031401	0.000252383	0.999817	192	1141	positive regulation of protein modification process	BP	0.00942209	94|101|134|154|177|183|186|246|284|408|554|650|656|659|672|701|728|857|858|891|894|948|983|990|991|1000|1062|1163|1326|1440|1490|1601|1636|1789|1839|1852|1894|1906|1910|1946|1950|2013|2022|2069|2146|2243|2244|2247|2263|2264|2357|2549|2621|2648|2662|2690|2852|2861|3071|3084|3486|3491|3553|3569|3589|3623|3654|3814|4085|4282|4318|4616|4915|4921|5028|5058|5063|5081|5155|5168|5217|5319|5320|5322|5347|…	ACVRL1|ADAM8|ADORA1|ADRB2|AGER|AGT|AGTR2|ALOX15|ANGPT1|ARRB1|AVPR2|BMP2|BMP8B|BMPR2|BRCA1|BUB1B|C5AR1|CAV1|CAV2|CCNB1|CCND2|CD36|CDK1|CDC6|CDC20|CDH2|CENPE|CKS1B|MAP3K8|CSF3|CTGF|DAB2|ACE|DNMT3B|HBEGF|DUSP9|ECT2|EDN1|EDNRB|EFNA5|EGF|EMP2|ENG|EREG|EZH2|FGA|FGB|FGF2|FGFR2|FGFR4|FPR1|GAB1|GAS6|KAT2A|GDF10|GHR|GPER1|GPR37|NCKAP1L|NRG1|IGFBP3|CYR61|IL1B|IL6|IL11|INHA|IRAK1|KISS1|MAD2L1|MIF|MMP9|GADD45…
GO:0048659	0.000253562	0.999894	30	116	smooth muscle cell proliferation	BP	0.00942881	183|1012|1264|1839|1901|1906|2069|2263|2852|3486|3569|3654|3673|4318|4881|4883|4969|5058|5155|5468|5739|7048|7128|8013|9314|10203|27035|56729|57447|65009	AGT|CDH13|CNN1|HBEGF|S1PR1|EDN1|EREG|FGFR2|GPER1|IGFBP3|IL6|IRAK1|ITGA2|MMP9|NPR1|NPR3|OGN|PAK1|PDGFB|PPARG|PTGIR|TGFBR2|TNFAIP3|NR4A3|KLF4|CALCRL|NOX1|RETN|NDRG2|NDRG4
GO:0001990	0.00025378	0.999939	14	38	regulation of systemic arterial blood pressure by hormone	BP	0.00942881	183|185|186|554|1359|1511|1636|1906|1907|2702|4311|27035|59272|91608	AGT|AGTR1|AGTR2|AVPR2|CPA3|CTSG|ACE|EDN1|EDN2|GJA5|MME|NOX1|ACE2|RASL10B
GO:0042981	0.000257548	0.999808	230	1392	regulation of apoptotic process	BP	0.00952641	101|134|183|186|284|322|332|358|408|440|467|597|627|638|650|656|664|672|695|728|847|857|894|983|1029|1048|1268|1271|1285|1311|1410|1490|1601|1728|1843|1894|1906|1910|1917|1958|1960|2023|2191|2207|2243|2244|2263|2274|2539|2621|2627|2662|2729|2821|2852|2869|3055|3071|3202|3329|3336|3486|3491|3553|3569|3623|3651|3654|3665|3939|4072|4085|4091|4102|4192|4282|4318|4332|4488|4605|4616|4830|4915|5023|503…	ADAM8|ADORA1|AGT|AGTR2|ANGPT1|APBB1|BIRC5|AQP1|ARRB1|ASNS|ATF3|BCL2A1|BDNF|BIK|BMP2|BMP8B|BNIP3|BRCA1|BTK|C5AR1|CAT|CAV1|CCND2|CDK1|CDKN2A|CEACAM5|CNR1|CNTFR|COL4A3|COMP|CRYAB|CTGF|DAB2|NQO1|DUSP1|ECT2|EDN1|EDNRB|EEF1A2|EGR1|EGR3|ENO1|FAP|FCER1G|FGA|FGB|FGFR2|FHL2|G6PD|GAS6|GATA6|GDF10|GCLC|GPI|GPER1|GRK5|HCK|NCKAP1L|HOXA5|HSPD1|HSPE1|IGFBP3|CYR61|IL1B|IL6|INHA|PDX1|IRAK1|IRF7|LDHA|EPCAM|MAD2L1|S…
GO:0042592	0.000257637	0.999804	263	1621	homeostatic process	BP	0.00952641	24|32|33|101|134|153|154|177|183|185|186|226|358|361|366|408|477|478|481|482|554|563|608|641|664|728|730|771|784|845|857|898|947|948|1000|1001|1043|1073|1237|1244|1268|1318|1356|1361|1364|1373|1472|1490|1536|1594|1634|1736|1763|1901|1906|1907|1910|1946|2034|2146|2167|2207|2237|2247|2264|2273|2357|2358|2539|2621|2624|2697|2702|2729|2821|2828|2852|2859|2890|3071|3101|3169|3171|3172|3202|3553|3559|3…	ABCA4|ACACB|ACADL|ADAM8|ADORA1|ADRB1|ADRB2|AGER|AGT|AGTR1|AGTR2|ALDOA|AQP1|AQP4|AQP9|ARRB1|ATP1A2|ATP1A3|ATP1B1|ATP1B2|AVPR2|AZGP1|TNFRSF17|BLM|BNIP3|C5AR1|C7|CA12|CACNB3|CASQ2|CAV1|CCNE1|CD34|CD36|CDH2|CDH3|CD52|CFL2|CCR8|ABCC2|CNR1|SLC31A2|CP|CPB2|CLDN4|CPS1|CST4|CTGF|CYBB|CYP27B1|DCN|DKC1|DNA2|S1PR1|EDN1|EDN2|EDNRB|EFNA5|EPAS1|EZH2|FABP4|FCER1G|FEN1|FGF2|FGFR4|FHL1|FPR1|FPR2|G6PD|GAS6|GATA2|GJ…
GO:2000377	0.000260746	0.99988	37	155	regulation of reactive oxygen species metabolic process	BP	0.00961842	183|185|186|664|672|683|857|947|948|1410|1906|2305|2539|3043|3329|3553|3569|4314|4613|5155|5740|5806|6622|7020|7048|7099|7498|8644|9314|10131|10365|10516|10811|50507|55022|59272|90527	AGT|AGTR1|AGTR2|BNIP3|BRCA1|BST1|CAV1|CD34|CD36|CRYAB|EDN1|FOXM1|G6PD|HBB|HSPD1|IL1B|IL6|MMP3|MYCN|PDGFB|PTGIS|PTX3|SNCA|TFAP2A|TGFBR2|TLR4|XDH|AKR1C3|KLF4|TRAP1|KLF2|FBLN5|NOXA1|NOX4|PID1|ACE2|DUOXA1
GO:0010712	0.00026171	0.999941	13	35	regulation of collagen metabolic process	BP	0.00963104	1490|2022|2191|3569|3673|4239|5468|6347|7349|28984|56729|57332|642658	CTGF|ENG|FAP|IL6|ITGA2|MFAP4|PPARG|CCL2|UCN|RGCC|RETN|CBX8|SCX
GO:0006796	0.000262653	0.999787	474	3090	phosphate-containing compound metabolic process	BP	0.00964284	43|54|94|101|104|134|153|154|177|183|186|203|205|216|226|246|250|259|284|332|341|358|408|467|471|477|481|554|634|641|650|656|659|660|683|695|699|701|728|761|790|847|857|858|890|891|894|898|948|954|978|983|990|993|995|1000|1029|1030|1033|1062|1111|1158|1159|1163|1326|1373|1410|1440|1490|1511|1601|1634|1636|1839|1841|1843|1846|1850|1852|1894|1906|1910|1917|1946|1950|1951|2013|2022|2023|2027|2048|20…	ACHE|ACP5|ACVRL1|ADAM8|ADARB1|ADORA1|ADRB1|ADRB2|AGER|AGT|AGTR2|AK1|AK4|ALDH1A1|ALDOA|ALOX15|ALPP|AMBP|ANGPT1|BIRC5|APOC1|AQP1|ARRB1|ATF3|ATIC|ATP1A2|ATP1B1|AVPR2|CEACAM1|BLM|BMP2|BMP8B|BMPR2|BMX|BST1|BTK|BUB1|BUB1B|C5AR1|CA3|CAD|CAT|CAV1|CAV2|CCNA2|CCNB1|CCND2|CCNE1|CD36|ENTPD2|CDA|CDK1|CDC6|CDC25A|CDC25C|CDH2|CDKN2A|CDKN2B|CDKN3|CENPE|CHEK1|CKM|CKMT1B|CKS1B|MAP3K8|CPS1|CRYAB|CSF3|CTGF|CTSG|DAB2…
GO:0071503	0.000270924	0.999993	5	6	response to heparin	BP	0.00992299	26|1958|6662|9353|338328	AOC1|EGR1|SOX9|SLIT2|GPIHBP1
GO:2000181	0.000278436	0.999903	22	76	negative regulation of blood vessel morphogenesis	BP	0.0101741	183|575|576|1285|1634|2828|3202|4223|4881|5196|6347|7010|7058|7060|7075|7498|9314|23213|28984|79812|90627|641700	AGT|ADGRB1|ADGRB2|COL4A3|DCN|GPR4|HOXA5|MEOX2|NPR1|PF4|CCL2|TEK|THBS2|THBS4|TIE1|XDH|KLF4|SULF1|RGCC|MMRN2|STARD13|ECSCR
GO:0002274	0.000280231	0.999816	111	611	myeloid leukocyte activation	BP	0.0102156	26|101|226|240|306|634|683|695|728|820|847|945|948|968|976|978|1268|1511|1524|1536|1675|1832|1907|2040|2171|2207|2215|2219|2268|2294|2352|2357|2358|2624|2821|3043|3071|3101|3329|3577|3579|3929|3934|4282|4311|4318|4332|4680|4973|5005|5023|5175|5199|5317|5328|5473|5581|5645|5646|5787|5806|6283|6286|6518|6556|6590|6622|6688|6947|7048|7099|7305|8013|8399|8836|9173|9535|10326|10537|10538|10549|10814|1…	AOC1|ADAM8|ALDOA|ALOX5|ANXA3|CEACAM1|BST1|BTK|C5AR1|CAMP|CAT|CD33|CD36|CD68|ADGRE5|CDA|CNR1|CTSG|CX3CR1|CYBB|CFD|DSP|EDN2|STOM|FABP5|FCER1G|FCGR3B|FCN1|FGR|FOXF1|FOLR3|FPR1|FPR2|GATA2|GPI|HBB|NCKAP1L|HK3|HSPD1|CXCR1|CXCR2|LBP|LCN2|MIF|MME|MMP9|MNDA|CEACAM6|OLR1|ORM2|P2RX1|PECAM1|CFP|PKP1|PLAU|PPBP|PRKCE|PRSS2|PRSS3|PTPRB|PTX3|S100A12|S100P|SLC2A5|SLC11A1|SLPI|SNCA|SPI1|TCN1|TGFBR2|TLR4|TYROBP|NR4…
GO:0001936	0.000285671	0.999889	26	97	regulation of endothelial cell proliferation	BP	0.0103894	94|650|659|857|858|1012|1893|1960|2247|2277|2697|3164|5155|5228|5365|6347|6369|6387|7010|7060|7498|8742|9037|23213|28984|84913	ACVRL1|BMP2|BMPR2|CAV1|CAV2|CDH13|ECM1|EGR3|FGF2|VEGFD|GJA1|NR4A1|PDGFB|PGF|PLXNB3|CCL2|CCL24|CXCL12|TEK|THBS4|XDH|TNFSF12|SEMA5A|SULF1|RGCC|ATOH8
GO:0045785	0.000293229	0.999824	76	385	positive regulation of cell adhesion	BP	0.0106393	101|177|246|284|857|948|1012|1326|1803|1842|1960|2013|2243|2244|2294|3071|3133|3142|3169|3329|3373|3381|3491|3553|3559|3569|3575|3673|5058|5063|5295|5581|5588|5645|5881|5979|6288|6347|6387|6693|7010|7048|7070|7186|7292|7402|7704|7784|8013|8600|8613|8784|8808|9289|9308|9647|9806|10276|10551|10563|11148|25890|50943|51561|51744|55083|55423|55612|57580|79625|79679|84433|89780|91663|255743|100133941	ADAM8|AGER|ALOX15|ANGPT1|CAV1|CD36|CDH13|MAP3K8|DPP4|ECM2|EGR3|EMP2|FGA|FGB|FOXF1|NCKAP1L|HLA-E|HLX|FOXA1|HSPD1|HYAL1|IBSP|CYR61|IL1B|IL2RA|IL6|IL7R|ITGA2|PAK1|PAK3|PIK3R1|PRKCE|PRKCQ|PRSS2|RAC3|RET|SAA1|CCL2|CXCL12|SPN|TEK|TGFBR2|THY1|TRAF2|TNFSF4|UTRN|ZBTB16|ZP3|NR4A3|TNFSF11|PLPP3|TNFRSF18|IL1RL2|ADGRG1|CD83|PPM1F|SPOCK2|NET1|AGR2|CXCL13|HHLA2|ABI3BP|FOXP3|IL23A|CD244|KIF26B|SIRPG|FERMT1|PREX1…
GO:1905867	0.000298804	1	4	4	epididymis development	BP	0.0108163	2697|2705|2706|2709	GJA1|GJB1|GJB2|GJB5
GO:0006793	0.000303173	0.999753	486	3179	phosphorus metabolic process	BP	0.0109489	32|43|54|94|101|104|134|153|154|177|183|186|203|205|216|226|246|250|259|284|332|341|358|408|467|471|477|481|554|634|641|650|656|659|660|683|695|699|701|728|761|790|847|857|858|890|891|894|898|948|954|978|983|990|993|995|1000|1029|1030|1033|1062|1111|1158|1159|1163|1326|1373|1410|1440|1490|1511|1601|1634|1636|1839|1841|1843|1846|1850|1852|1894|1906|1910|1917|1946|1950|1951|2013|2022|2023|2027|2048…	ACACB|ACHE|ACP5|ACVRL1|ADAM8|ADARB1|ADORA1|ADRB1|ADRB2|AGER|AGT|AGTR2|AK1|AK4|ALDH1A1|ALDOA|ALOX15|ALPP|AMBP|ANGPT1|BIRC5|APOC1|AQP1|ARRB1|ATF3|ATIC|ATP1A2|ATP1B1|AVPR2|CEACAM1|BLM|BMP2|BMP8B|BMPR2|BMX|BST1|BTK|BUB1|BUB1B|C5AR1|CA3|CAD|CAT|CAV1|CAV2|CCNA2|CCNB1|CCND2|CCNE1|CD36|ENTPD2|CDA|CDK1|CDC6|CDC25A|CDC25C|CDH2|CDKN2A|CDKN2B|CDKN3|CENPE|CHEK1|CKM|CKMT1B|CKS1B|MAP3K8|CPS1|CRYAB|CSF3|CTGF|CTS…
GO:0003093	0.000304685	0.999972	7	12	regulation of glomerular filtration	BP	0.0109741	134|2013|2621|2697|2702|5155|5800	ADORA1|EMP2|GAS6|GJA1|GJA5|PDGFB|PTPRO
GO:0055078	0.00030529	0.999919	15	44	sodium ion homeostasis	BP	0.0109741	134|183|185|186|477|478|481|482|554|730|1906|1910|4881|6332|7380	ADORA1|AGT|AGTR1|AGTR2|ATP1A2|ATP1A3|ATP1B1|ATP1B2|AVPR2|C7|EDN1|EDNRB|NPR1|SCN7A|UPK3A
GO:0001935	0.000314631	0.999869	29	113	endothelial cell proliferation	BP	0.0112838	94|650|659|857|858|947|1012|1893|1960|2247|2277|2697|3164|4017|5155|5228|5365|6347|6369|6387|7010|7060|7498|8742|9037|23213|28984|84913|168667	ACVRL1|BMP2|BMPR2|CAV1|CAV2|CD34|CDH13|ECM1|EGR3|FGF2|VEGFD|GJA1|NR4A1|LOXL2|PDGFB|PGF|PLXNB3|CCL2|CCL24|CXCL12|TEK|THBS4|XDH|TNFSF12|SEMA5A|SULF1|RGCC|ATOH8|BMPER
GO:0090066	0.000316375	0.999803	87	451	regulation of anatomical structure size	BP	0.0113201	134|153|154|183|185|186|246|358|477|554|627|659|857|1073|1373|1382|1440|1636|1808|1906|1907|1910|1946|2243|2244|2697|2702|2729|2852|3043|3055|3071|3084|3352|3575|3783|3984|4881|5023|5028|5058|5063|5217|5581|5592|5865|5979|6369|6387|6532|6696|6710|6711|6712|7111|7349|7429|7473|8851|8862|8936|9037|9353|9535|9732|10371|11113|23105|23645|25802|51393|55971|56920|57580|59272|64798|80115|84501|85358|854…	ADORA1|ADRB1|ADRB2|AGT|AGTR1|AGTR2|ALOX15|AQP1|ATP1A2|AVPR2|BDNF|BMPR2|CAV1|CFL2|CPS1|CRABP2|CSF3|ACE|DPYSL2|EDN1|EDN2|EDNRB|EFNA5|FGA|FGB|GJA1|GJA5|GCLC|GPER1|HBB|HCK|NCKAP1L|NRG1|HTR1D|IL7R|KCNN4|LIMK1|NPR1|P2RX1|P2RY1|PAK1|PAK3|PFN2|PRKCE|PRKG1|RAB3B|RET|CCL24|CXCL12|SLC6A4|SPP1|SPTB|SPTBN1|SPTBN2|TMOD1|UCN|VIL1|WNT3|CDK5R1|APLN|WASF1|SEMA5A|SLIT2|GMFG|DOCK4|SEMA3A|CIT|FSTL4|PPP1R15A|LMOD1|TRP…
GO:0003308	0.000317157	1	4	4	negative regulation of Wnt signaling pathway involved in heart development	BP	0.0113219	650|22943|55897|64321	BMP2|DKK1|MESP1|SOX17
GO:0007411	0.000321993	0.999832	49	221	axon guidance	BP	0.0114681	627|659|1749|1808|1943|1946|1951|1959|2048|2115|2118|2549|2674|2676|3730|4628|5295|5588|5800|5818|5979|6092|6387|6586|6710|6711|6712|7473|8013|8399|8851|9037|9046|9048|9353|9638|10371|10381|10752|23767|53358|55816|57556|59277|85358|89780|220164|389549|644168	BDNF|BMPR2|DLX5|DPYSL2|EFNA2|EFNA5|CELSR3|EGR2|EPHB2|ETV1|ETV4|GAB1|GFRA1|GFRA3|ANOS1|MYH10|PIK3R1|PRKCQ|PTPRO|NECTIN1|RET|ROBO2|CXCL12|SLIT3|SPTB|SPTBN1|SPTBN2|WNT3|NR4A3|PLA2G10|CDK5R1|SEMA5A|DOK2|ARTN|SLIT2|FEZ1|SEMA3A|TUBB3|CHL1|FLRT3|SHC3|DOK5|SEMA6A|NTN4|SHANK3|WNT3A|DOK6|FEZF1|DRGX
GO:0045601	0.000325943	0.999931	12	30	regulation of endothelial cell differentiation	BP	0.0115822	94|634|1003|3553|4855|5624|6935|7122|7498|55273|81575|84913	ACVRL1|CEACAM1|CDH5|IL1B|NOTCH4|PROC|ZEB1|CLDN5|XDH|TMEM100|APOLD1|ATOH8
GO:0010243	0.000328896	0.999772	142	807	response to organonitrogen compound	BP	0.0116388	26|181|183|185|186|218|339|358|366|440|477|554|590|610|634|641|672|728|790|845|847|857|858|890|983|990|1036|1138|1244|1261|1268|1277|1278|1281|1290|1373|1490|1536|1663|1789|1843|1906|1958|1959|1978|2069|2146|2353|2354|2549|2690|2697|2706|2729|2786|2791|2819|2821|2852|2888|3164|3329|3359|3484|3553|3569|3651|3673|3727|3775|3939|4327|4915|5023|5058|5138|5153|5166|5251|5295|5319|5322|5468|5471|5581|5…	AOC1|AGRP|AGT|AGTR1|AGTR2|ALDH3A1|APOBEC1|AQP1|AQP9|ASNS|ATP1A2|AVPR2|BCHE|HCN2|CEACAM1|BLM|BRCA1|C5AR1|CAD|CASQ2|CAT|CAV1|CAV2|CCNA2|CDK1|CDC6|CDO1|CHRNA5|ABCC2|CNGA3|CNR1|COL1A1|COL1A2|COL3A1|COL5A2|CPS1|CTGF|CYBB|DDX11|DNMT3B|DUSP1|EDN1|EGR1|EGR2|EIF4EBP1|EREG|EZH2|FOS|FOSB|GAB1|GHR|GJA1|GJB2|GCLC|GNG4|GNG11|GPD1|GPI|GPER1|GRB14|NR4A1|HSPD1|HTR3A|IGFBP1|IL1B|IL6|PDX1|ITGA2|JUND|KCNK1|LDHA|MMP1…
GO:0023056	0.000329038	0.99975	254	1564	positive regulation of signaling	BP	0.0116388	94|101|134|153|154|177|183|186|246|284|395|408|467|627|638|650|656|659|664|728|847|857|858|948|983|1000|1001|1012|1030|1277|1281|1326|1440|1490|1524|1594|1601|1634|1646|1749|1839|1852|1893|1894|1906|1950|2013|2022|2069|2146|2159|2243|2244|2247|2263|2264|2268|2357|2549|2621|2627|2662|2690|2697|2719|2828|2852|2859|2861|2888|3084|3169|3486|3491|3553|3569|3589|3623|3651|3654|3665|3673|3783|3814|3929|…	ACVRL1|ADAM8|ADORA1|ADRB1|ADRB2|AGER|AGT|AGTR2|ALOX15|ANGPT1|ARHGAP6|ARRB1|ATF3|BDNF|BIK|BMP2|BMP8B|BMPR2|BNIP3|C5AR1|CAT|CAV1|CAV2|CD36|CDK1|CDH2|CDH3|CDH13|CDKN2B|COL1A1|COL3A1|MAP3K8|CSF3|CTGF|CX3CR1|CYP27B1|DAB2|DCN|AKR1C2|DLX5|HBEGF|DUSP9|ECM1|ECT2|EDN1|EGF|EMP2|ENG|EREG|EZH2|F10|FGA|FGB|FGF2|FGFR2|FGFR4|FGR|FPR1|GAB1|GAS6|GATA6|GDF10|GHR|GJA1|GPC3|GPR4|GPER1|GPR35|GPR37|GRB14|NRG1|FOXA1|IGF…
GO:0032970	0.000338111	0.999803	67	329	regulation of actin filament-based process	BP	0.0119169	246|395|477|683|857|1073|1440|1490|1515|1829|1832|1901|1906|1946|2702|2824|3055|3071|3984|5058|5063|5217|5295|5581|5734|6369|6387|6710|6711|6712|7010|7111|7134|7429|8851|8936|9037|9353|9535|9647|9912|10174|10395|11113|11346|22899|25802|28984|50507|54959|55971|57580|57822|80115|83700|84501|85358|85458|85477|90102|91663|93663|128272|130271|171024|375189|388591	ALOX15|ARHGAP6|ATP1A2|BST1|CAV1|CFL2|CSF3|CTGF|CTSV|DSG2|DSP|S1PR1|EDN1|EFNA5|GJA5|GPM6B|HCK|NCKAP1L|LIMK1|PAK1|PAK3|PFN2|PIK3R1|PRKCE|PTGER4|CCL24|CXCL12|SPTB|SPTBN1|SPTBN2|TEK|TMOD1|TNNC1|VIL1|CDK5R1|WASF1|SEMA5A|SLIT2|GMFG|PPM1F|ARHGAP44|SORBS3|DLC1|CIT|SYNPO|ARHGEF15|LMOD1|RGCC|NOX4|ODAM|BAIAP2L1|PREX1|GRHL3|BAIAP2L2|JAM3|SPIRE2|SHANK3|DIXDC1|SCIN|PHLDB2|MYADM|ARHGAP18|ARHGEF19|PLEKHH2|SYNPO2…
GO:0009967	0.000338438	0.999745	234	1427	positive regulation of signal transduction	BP	0.0119169	94|101|134|153|154|177|183|186|246|284|395|408|467|627|638|650|656|659|664|728|847|857|858|948|983|1000|1001|1012|1030|1277|1281|1326|1440|1490|1594|1601|1634|1646|1749|1839|1852|1893|1894|1906|1950|2013|2022|2069|2146|2159|2243|2244|2247|2263|2264|2268|2357|2549|2621|2627|2662|2690|2697|2719|2828|2852|2859|2861|2888|3084|3169|3486|3491|3553|3569|3589|3623|3654|3665|3783|3814|3929|4242|4282|4318|…	ACVRL1|ADAM8|ADORA1|ADRB1|ADRB2|AGER|AGT|AGTR2|ALOX15|ANGPT1|ARHGAP6|ARRB1|ATF3|BDNF|BIK|BMP2|BMP8B|BMPR2|BNIP3|C5AR1|CAT|CAV1|CAV2|CD36|CDK1|CDH2|CDH3|CDH13|CDKN2B|COL1A1|COL3A1|MAP3K8|CSF3|CTGF|CYP27B1|DAB2|DCN|AKR1C2|DLX5|HBEGF|DUSP9|ECM1|ECT2|EDN1|EGF|EMP2|ENG|EREG|EZH2|F10|FGA|FGB|FGF2|FGFR2|FGFR4|FGR|FPR1|GAB1|GAS6|GATA6|GDF10|GHR|GJA1|GPC3|GPR4|GPER1|GPR35|GPR37|GRB14|NRG1|FOXA1|IGFBP3|CYR…
GO:0050918	0.000339226	0.999899	17	54	positive chemotaxis	BP	0.0119175	177|284|1012|1901|2247|2277|3673|4282|5155|5228|5365|6288|6289|6291|6387|9037|9048	AGER|ANGPT1|CDH13|S1PR1|FGF2|VEGFD|ITGA2|MIF|PDGFB|PGF|PLXNB3|SAA1|SAA2|SAA4|CXCL12|SEMA5A|ARTN
GO:0001101	0.000341612	0.999803	65	319	response to acid chemical	BP	0.0119742	358|440|478|590|847|891|948|1036|1109|1244|1277|1278|1281|1290|1373|1490|1536|1646|1843|1906|1958|2697|2706|2707|2729|3371|3569|3651|3673|3856|3949|4915|5031|5155|5166|5444|5468|5581|5734|5737|5753|5950|5979|6347|6495|6532|6662|6862|6935|7049|7075|7292|7298|7356|7473|8322|8644|9314|9536|22943|26012|27244|54997|55022|89780	AQP1|ASNS|ATP1A3|BCHE|CAT|CCNB1|CD36|CDO1|AKR1C4|ABCC2|COL1A1|COL1A2|COL3A1|COL5A2|CPS1|CTGF|CYBB|AKR1C2|DUSP1|EDN1|EGR1|GJA1|GJB2|GJB3|GCLC|TNC|IL6|PDX1|ITGA2|KRT8|LDLR|NTRK2|P2RY6|PDGFB|PDK4|PON1|PPARG|PRKCE|PTGER4|PTGFR|PTK6|RBP4|RET|CCL2|SIX1|SLC6A4|SOX9|T|ZEB1|TGFBR3|TIE1|TNFSF4|TYMS|SCGB1A1|WNT3|FZD4|AKR1C3|KLF4|PTGES|DKK1|NSMF|SESN1|TESC|PID1|WNT3A
GO:0033047	0.000343547	0.999898	17	53	regulation of mitotic sister chromatid segregation	BP	0.0120148	699|701|891|990|1062|1063|1843|4085|5347|7272|9700|9787|10403|10460|11065|57520|81620	BUB1|BUB1B|CCNB1|CDC6|CENPE|CENPF|DUSP1|MAD2L1|PLK1|TTK|ESPL1|DLGAP5|NDC80|TACC3|UBE2C|HECW2|CDT1
GO:0043067	0.000353982	0.999734	231	1406	regulation of programmed cell death	BP	0.0123519	101|134|183|186|284|322|332|358|408|440|467|597|627|638|650|656|664|672|695|728|847|857|894|983|1029|1048|1268|1271|1285|1311|1410|1490|1601|1728|1843|1894|1906|1910|1917|1958|1960|2023|2191|2207|2243|2244|2263|2274|2539|2621|2627|2662|2729|2821|2852|2869|3055|3071|3202|3329|3336|3486|3491|3553|3569|3623|3651|3654|3665|3939|4072|4085|4091|4102|4192|4282|4318|4332|4488|4605|4616|4830|4915|5023|503…	ADAM8|ADORA1|AGT|AGTR2|ANGPT1|APBB1|BIRC5|AQP1|ARRB1|ASNS|ATF3|BCL2A1|BDNF|BIK|BMP2|BMP8B|BNIP3|BRCA1|BTK|C5AR1|CAT|CAV1|CCND2|CDK1|CDKN2A|CEACAM5|CNR1|CNTFR|COL4A3|COMP|CRYAB|CTGF|DAB2|NQO1|DUSP1|ECT2|EDN1|EDNRB|EEF1A2|EGR1|EGR3|ENO1|FAP|FCER1G|FGA|FGB|FGFR2|FHL2|G6PD|GAS6|GATA6|GDF10|GCLC|GPI|GPER1|GRK5|HCK|NCKAP1L|HOXA5|HSPD1|HSPE1|IGFBP3|CYR61|IL1B|IL6|INHA|PDX1|IRAK1|IRF7|LDHA|EPCAM|MAD2L1|S…
GO:0051336	0.000364263	0.999727	223	1358	regulation of hydrolase activity	BP	0.0126821	2|153|183|185|186|216|259|284|332|341|358|395|408|481|482|650|710|728|857|858|1104|1122|1285|1293|1294|1469|1470|1472|1473|1490|1663|1795|1839|1893|1894|1901|1946|1950|2069|2146|2192|2247|2263|2264|2621|2674|2676|2719|2821|2852|2906|3071|3084|3329|3336|3491|3559|3563|3568|3569|3673|3730|3953|4102|4318|4915|5023|5104|5155|5217|5267|5268|5270|5319|5322|5365|5366|5468|5581|5592|5627|5739|5806|5923|5…	A2M|ADRB1|AGT|AGTR1|AGTR2|ALDH1A1|AMBP|ANGPT1|BIRC5|APOC1|AQP1|ARHGAP6|ARRB1|ATP1B1|ATP1B2|BMP2|SERPING1|C5AR1|CAV1|CAV2|RCC1|CHML|COL4A3|COL6A3|COL7A1|CST1|CST2|CST4|CST5|CTGF|DDX11|DOCK3|HBEGF|ECM1|ECT2|S1PR1|EFNA5|EGF|EREG|EZH2|FBLN1|FGF2|FGFR2|FGFR4|GAS6|GFRA1|GFRA3|GPC3|GPI|GPER1|GRIN2D|NCKAP1L|NRG1|HSPD1|HSPE1|CYR61|IL2RA|IL3RA|IL5RA|IL6|ITGA2|ANOS1|LEPR|MAGEA3|MMP9|NTRK2|P2RX1|SERPINA5|PDG…
GO:0051302	0.000368133	0.999835	33	135	regulation of cell division	BP	0.0127728	641|847|990|1894|2069|2247|2263|2277|3553|4192|5155|5228|5460|5473|5581|6790|6886|7039|7060|9212|9493|9585|9928|11113|23594|29127|54627|56241|64321|79733|144455|146909|259266	BLM|CAT|CDC6|ECT2|EREG|FGF2|FGFR2|VEGFD|IL1B|MDK|PDGFB|PGF|POU5F1|PPBP|PRKCE|AURKA|TAL1|TGFA|THBS4|AURKB|KIF23|KIF20B|KIF14|CIT|ORC6|RACGAP1|MAP10|SUSD2|SOX17|E2F8|E2F7|KIF18B|ASPM
GO:0044246	0.000368518	0.999913	13	36	regulation of multicellular organismal metabolic process	BP	0.0127728	1490|2022|2191|3569|3673|4239|5468|6347|7349|28984|56729|57332|642658	CTGF|ENG|FAP|IL6|ITGA2|MFAP4|PPARG|CCL2|UCN|RGCC|RETN|CBX8|SCX
GO:1903596	0.000370225	1	4	4	regulation of gap junction assembly	BP	0.0127759	183|857|1636|59272	AGT|CAV1|ACE|ACE2
GO:0031325	0.000370907	0.9997	446	2896	positive regulation of cellular metabolic process	BP	0.0127759	32|94|101|134|153|154|177|183|185|186|246|284|306|322|339|341|408|467|554|607|641|650|656|659|664|672|676|701|728|729|745|857|858|860|890|891|894|898|948|983|990|991|1000|1001|1012|1030|1062|1111|1163|1277|1285|1316|1326|1440|1490|1536|1601|1634|1636|1663|1736|1747|1749|1763|1789|1839|1852|1871|1875|1894|1901|1906|1910|1917|1946|1950|1958|1959|2013|2022|2023|2034|2069|2078|2115|2118|2146|2161|219…	ACACB|ACVRL1|ADAM8|ADORA1|ADRB1|ADRB2|AGER|AGT|AGTR1|AGTR2|ALOX15|ANGPT1|ANXA3|APBB1|APOBEC1|APOC1|ARRB1|ATF3|AVPR2|BCL9|BLM|BMP2|BMP8B|BMPR2|BNIP3|BRCA1|BRDT|BUB1B|C5AR1|C6|MYRF|CAV1|CAV2|RUNX2|CCNA2|CCNB1|CCND2|CCNE1|CD36|CDK1|CDC6|CDC20|CDH2|CDH3|CDH13|CDKN2B|CENPE|CHEK1|CKS1B|COL1A1|COL4A3|KLF6|MAP3K8|CSF3|CTGF|CYBB|DAB2|DCN|ACE|DDX11|DKC1|DLX3|DLX5|DNA2|DNMT3B|HBEGF|DUSP9|E2F3|E2F5|ECT2|S1PR…
GO:0000226	0.000372025	0.999768	86	443	microtubule cytoskeleton organization	BP	0.0127759	332|672|891|899|983|991|1058|1104|1111|1410|1946|2009|2597|3832|3833|4605|4744|4751|5058|5347|6491|6622|6790|6867|7272|7283|7516|8851|9055|9212|9493|9700|9768|9833|10112|10382|10403|10460|10615|10733|11004|11076|11200|22974|24137|25886|27019|27285|29127|50487|51203|51361|51364|51673|54627|54908|55130|55722|57159|57405|57519|63979|64446|79000|79969|80128|81930|84501|85458|89765|89780|90102|92749|1…	BIRC5|BRCA1|CCNB1|CCNF|CDK1|CDC20|CENPA|RCC1|CHEK1|CRYAB|EFNA5|EML1|GAPDH|KIF11|KIFC1|MYBL2|NEFH|NEK2|PAK1|PLK1|STIL|SNCA|AURKA|TACC1|TTK|TUBG1|XRCC2|CDK5R1|PRC1|AURKB|KIF23|ESPL1|PCLAF|MELK|KIF20A|TUBB4A|NDC80|TACC3|SPAG5|PLK4|KIF2C|TPPP|CHEK2|TPX2|KIF4A|POC1A|DNAI1|TEKT2|RACGAP1|PLA2G3|NUSAP1|HOOK1|ZMYND10|TPPP3|MAP10|SPDL1|ARMC4|CEP72|TRIM54|SPC25|STARD9|FIGNL1|DNAI2|AUNIP|ATAT1|TRIM46|KIF18A|…
GO:1905207	0.00037262	0.999906	14	39	regulation of cardiocyte differentiation	BP	0.0127759	650|1906|2539|2627|2852|3084|5058|6910|22943|23493|26585|64321|89780|144165	BMP2|EDN1|G6PD|GATA6|GPER1|NRG1|PAK1|TBX5|DKK1|HEY2|GREM1|SOX17|WNT3A|PRICKLE1
GO:0016338	0.000372729	0.999935	10	23	calcium-independent cell-cell adhesion via plasma membrane cell-adhesion molecules	BP	0.0127759	650|1364|1365|5010|7122|9069|9071|9074|9075|51208	BMP2|CLDN4|CLDN3|CLDN11|CLDN5|CLDN12|CLDN10|CLDN6|CLDN2|CLDN18
GO:0010744	0.000375012	0.999952	8	16	positive regulation of macrophage derived foam cell differentiation	BP	0.0128257	183|185|948|4023|4481|5196|5320|8399	AGT|AGTR1|CD36|LPL|MSR1|PF4|PLA2G2A|PLA2G10
GO:0034330	0.000381913	0.999792	54	250	cell junction organization	BP	0.0130134	94|183|395|857|1000|1001|1003|1012|1013|1015|1308|1365|1636|1829|1832|1894|1946|2697|2701|2702|2705|2706|2824|3673|3691|3861|5800|5818|7010|7070|7122|7145|7368|9074|9231|9647|10266|10395|10580|11187|11228|23705|26585|29841|55679|57493|59272|64403|79778|81607|81671|90102|91862|151306	ACVRL1|AGT|ARHGAP6|CAV1|CDH2|CDH3|CDH5|CDH13|CDH15|CDH17|COL17A1|CLDN3|ACE|DSG2|DSP|ECT2|EFNA5|GJA1|GJA4|GJA5|GJB1|GJB2|GPM6B|ITGA2|ITGB4|KRT14|PTPRO|NECTIN1|TEK|THY1|CLDN5|TNS1|UGT8|CLDN6|DLG5|PPM1F|RAMP2|DLC1|SORBS1|PKP3|RASSF8|CADM1|GREM1|GRHL1|LIMS2|HEG1|ACE2|CDH24|MICALL2|NECTIN4|VMP1|PHLDB2|MARVELD3|GPBAR1
GO:0010941	0.000382179	0.99971	245	1503	regulation of cell death	BP	0.0130134	101|134|183|186|284|322|332|358|408|440|467|597|627|638|650|656|664|672|695|728|847|857|894|947|983|1029|1048|1268|1271|1285|1311|1410|1440|1490|1601|1728|1843|1894|1906|1910|1917|1958|1960|2023|2191|2207|2243|2244|2247|2263|2274|2539|2621|2627|2662|2729|2821|2852|2861|2869|3039|3040|3043|3055|3071|3202|3329|3336|3486|3491|3553|3569|3623|3651|3654|3665|3727|3939|4072|4085|4091|4102|4192|4282|4314…	ADAM8|ADORA1|AGT|AGTR2|ANGPT1|APBB1|BIRC5|AQP1|ARRB1|ASNS|ATF3|BCL2A1|BDNF|BIK|BMP2|BMP8B|BNIP3|BRCA1|BTK|C5AR1|CAT|CAV1|CCND2|CD34|CDK1|CDKN2A|CEACAM5|CNR1|CNTFR|COL4A3|COMP|CRYAB|CSF3|CTGF|DAB2|NQO1|DUSP1|ECT2|EDN1|EDNRB|EEF1A2|EGR1|EGR3|ENO1|FAP|FCER1G|FGA|FGB|FGF2|FGFR2|FHL2|G6PD|GAS6|GATA6|GDF10|GCLC|GPI|GPER1|GPR37|GRK5|HBA1|HBA2|HBB|HCK|NCKAP1L|HOXA5|HSPD1|HSPE1|IGFBP3|CYR61|IL1B|IL6|INHA|…
GO:0070542	0.000389348	0.99986	22	78	response to fatty acid	BP	0.0132284	847|891|948|1373|1490|1646|1906|3371|3651|3949|5031|5166|5444|5468|5581|5734|5737|6347|7049|7292|8644|55022	CAT|CCNB1|CD36|CPS1|CTGF|AKR1C2|EDN1|TNC|PDX1|LDLR|P2RY6|PDK4|PON1|PPARG|PRKCE|PTGER4|PTGFR|CCL2|TGFBR3|TNFSF4|AKR1C3|PID1
GO:0032956	0.00039412	0.999777	60	289	regulation of actin cytoskeleton organization	BP	0.0133613	246|395|683|1073|1440|1490|1515|1901|1906|1946|2824|3055|3071|3984|5058|5063|5217|5295|5581|5734|6369|6387|6710|6711|6712|7010|7111|7429|8851|8936|9037|9353|9535|9647|9912|10174|10395|11113|11346|22899|25802|28984|50507|54959|55971|57580|57822|80115|83700|84501|85358|85458|85477|90102|91663|93663|128272|130271|171024|375189	ALOX15|ARHGAP6|BST1|CFL2|CSF3|CTGF|CTSV|S1PR1|EDN1|EFNA5|GPM6B|HCK|NCKAP1L|LIMK1|PAK1|PAK3|PFN2|PIK3R1|PRKCE|PTGER4|CCL24|CXCL12|SPTB|SPTBN1|SPTBN2|TEK|TMOD1|VIL1|CDK5R1|WASF1|SEMA5A|SLIT2|GMFG|PPM1F|ARHGAP44|SORBS3|DLC1|CIT|SYNPO|ARHGEF15|LMOD1|RGCC|NOX4|ODAM|BAIAP2L1|PREX1|GRHL3|BAIAP2L2|JAM3|SPIRE2|SHANK3|DIXDC1|SCIN|PHLDB2|MYADM|ARHGAP18|ARHGEF19|PLEKHH2|SYNPO2|PFN4
GO:0003012	0.000397023	0.999758	78	402	muscle system process	BP	0.0134303	134|154|183|186|226|477|478|481|845|857|1264|1410|1490|1674|1829|1832|1906|1907|1910|2023|2146|2539|2593|2627|2697|2702|2852|3352|3553|3673|3762|4151|4608|4629|4638|5023|5028|5058|5348|5592|6323|6330|6332|6442|6535|6769|7111|7125|7134|7136|7137|7138|7349|7402|7433|8013|8654|9314|9631|9732|10174|10203|10316|10398|10580|10874|23213|23336|23493|25802|28999|29995|51196|59272|126306|126393|255743|3885…	ADORA1|ADRB2|AGT|AGTR2|ALDOA|ATP1A2|ATP1A3|ATP1B1|CASQ2|CAV1|CNN1|CRYAB|CTGF|DES|DSG2|DSP|EDN1|EDN2|EDNRB|ENO1|EZH2|G6PD|GAMT|GATA6|GJA1|GJA5|GPER1|HTR1D|IL1B|ITGA2|KCNJ5|MB|MYBPH|MYH11|MYLK|P2RX1|P2RY1|PAK1|FXYD1|PRKG1|SCN1A|SCN4B|SCN7A|SGCA|SLC6A8|STAC|TMOD1|TNNC2|TNNC1|TNNI2|TNNI3|TNNT1|UCN|UTRN|VIPR1|NR4A3|PDE5A|KLF4|NUP155|DOCK4|SORBS3|CALCRL|NMUR1|MYL9|SORBS1|NMU|SULF1|SYNM|HEY2|LMOD1|KLF15…
GO:0046620	0.000399915	0.999852	23	82	regulation of organ growth	BP	0.0134987	32|891|983|1906|2247|2263|2539|2627|2697|3142|5058|5950|6532|6909|6910|7048|7049|9254|10409|23493|26524|28982|80014	ACACB|CCNB1|CDK1|EDN1|FGF2|FGFR2|G6PD|GATA6|GJA1|HLX|PAK1|RBP4|SLC6A4|TBX2|TBX5|TGFBR2|TGFBR3|CACNA2D2|BASP1|HEY2|LATS2|FLVCR1|WWC2
GO:0030199	0.000402296	0.999898	14	39	collagen fibril organization	BP	0.0135386	1277|1278|1281|1289|1290|1301|1805|4017|4320|4921|7148|26585|140766|642658	COL1A1|COL1A2|COL3A1|COL5A1|COL5A2|COL11A1|DPT|LOXL2|MMP11|DDR2|TNXB|GREM1|ADAMTS14|SCX
GO:0097485	0.000402846	0.999787	49	223	neuron projection guidance	BP	0.0135386	627|659|1749|1808|1943|1946|1951|1959|2048|2115|2118|2549|2674|2676|3730|4628|5295|5588|5800|5818|5979|6092|6387|6586|6710|6711|6712|7473|8013|8399|8851|9037|9046|9048|9353|9638|10371|10381|10752|23767|53358|55816|57556|59277|85358|89780|220164|389549|644168	BDNF|BMPR2|DLX5|DPYSL2|EFNA2|EFNA5|CELSR3|EGR2|EPHB2|ETV1|ETV4|GAB1|GFRA1|GFRA3|ANOS1|MYH10|PIK3R1|PRKCQ|PTPRO|NECTIN1|RET|ROBO2|CXCL12|SLIT3|SPTB|SPTBN1|SPTBN2|WNT3|NR4A3|PLA2G10|CDK5R1|SEMA5A|DOK2|ARTN|SLIT2|FEZ1|SEMA3A|TUBB3|CHL1|FLRT3|SHC3|DOK5|SEMA6A|NTN4|SHANK3|WNT3A|DOK6|FEZF1|DRGX
GO:0030449	0.000419205	0.999908	12	31	regulation of complement activation	BP	0.0140579	2|629|710|725|728|729|730|732|733|5199|5627|55061	A2M|CFB|SERPING1|C4BPB|C5AR1|C6|C7|C8B|C8G|CFP|PROS1|SUSD4
GO:0045216	0.000423028	0.999776	49	222	cell-cell junction organization	BP	0.0141555	94|183|395|857|1000|1001|1003|1012|1013|1015|1365|1636|1829|1832|1894|1946|2697|2701|2702|2705|2706|2824|3673|5800|5818|7010|7070|7122|7368|9074|9231|9647|10266|10395|10580|11187|11228|23705|26585|29841|55679|57493|59272|64403|79778|81607|90102|91862|151306	ACVRL1|AGT|ARHGAP6|CAV1|CDH2|CDH3|CDH5|CDH13|CDH15|CDH17|CLDN3|ACE|DSG2|DSP|ECT2|EFNA5|GJA1|GJA4|GJA5|GJB1|GJB2|GPM6B|ITGA2|PTPRO|NECTIN1|TEK|THY1|CLDN5|UGT8|CLDN6|DLG5|PPM1F|RAMP2|DLC1|SORBS1|PKP3|RASSF8|CADM1|GREM1|GRHL1|LIMS2|HEG1|ACE2|CDH24|MICALL2|NECTIN4|PHLDB2|MARVELD3|GPBAR1
GO:0060993	0.000427629	0.999833	25	92	kidney morphogenesis	BP	0.0142786	183|186|650|2247|2719|3217|5228|6495|6659|6662|6943|9245|10409|10736|26585|51301|51804|55083|55366|79192|79633|80144|120892|170690|255743	AGT|AGTR2|BMP2|FGF2|GPC3|HOXB7|PGF|SIX1|SOX4|SOX9|TCF21|GCNT3|BASP1|SIX2|GREM1|GCNT4|SIX4|KIF26B|LGR4|IRX1|FAT4|FRAS1|LRRK2|ADAMTS16|NPNT
GO:0035115	0.000431461	0.999905	12	31	embryonic forelimb morphogenesis	BP	0.0143755	860|1382|4488|6910|6926|7020|7291|7473|8434|116039|157506|340419	RUNX2|CRABP2|MSX2|TBX5|TBX3|TFAP2A|TWIST1|WNT3|RECK|OSR2|RDH10|RSPO2
GO:0014070	0.000432837	0.999691	159	922	response to organic cyclic compound	BP	0.0143904	21|26|32|186|190|218|306|358|366|440|477|478|590|610|641|650|672|687|768|790|845|847|857|890|891|898|948|983|1036|1138|1244|1261|1268|1277|1364|1373|1410|1490|1515|1536|1591|1594|1601|1728|1789|1829|1843|1906|1910|1946|1958|1978|2022|2146|2274|2294|2353|2354|2539|2648|2706|2729|2819|2821|2852|3164|3169|3172|3174|3329|3359|3371|3553|3569|3651|3673|3727|3775|3939|4093|4129|4192|4288|4327|4481|4488|…	ABCA3|AOC1|ACACB|AGTR2|NR0B1|ALDH3A1|ANXA3|AQP1|AQP9|ASNS|ATP1A2|ATP1A3|BCHE|HCN2|BLM|BMP2|BRCA1|KLF9|CA9|CAD|CASQ2|CAT|CAV1|CCNA2|CCNB1|CCNE1|CD36|CDK1|CDO1|CHRNA5|ABCC2|CNGA3|CNR1|COL1A1|CLDN4|CPS1|CRYAB|CTGF|CTSV|CYBB|CYP24A1|CYP27B1|DAB2|NQO1|DNMT3B|DSG2|DUSP1|EDN1|EDNRB|EFNA5|EGR1|EIF4EBP1|ENG|EZH2|FHL2|FOXF1|FOS|FOSB|G6PD|KAT2A|GJB2|GCLC|GPD1|GPI|GPER1|NR4A1|FOXA1|HNF4A|HNF4G|HSPD1|HTR3A|TN…
GO:2000351	0.000435816	0.999887	14	40	regulation of endothelial cell apoptotic process	BP	0.0144584	284|2243|2244|2621|2852|7010|7128|8644|9037|10266|28984|51129|79625|641700	ANGPT1|FGA|FGB|GAS6|GPER1|TEK|TNFAIP3|AKR1C3|SEMA5A|RAMP2|RGCC|ANGPTL4|NDNF|ECSCR
GO:0010002	0.000438474	0.999932	9	19	cardioblast differentiation	BP	0.0145156	2627|3084|6862|6909|6910|9718|26585|89780|144165	GATA6|NRG1|T|TBX2|TBX5|ECE2|GREM1|WNT3A|PRICKLE1
GO:0006937	0.000439673	0.999795	35	148	regulation of muscle contraction	BP	0.014522	134|154|477|481|845|857|1264|1490|1829|1832|1906|1907|2023|2702|2852|3673|4608|5023|5592|7125|7134|7136|7137|7138|7349|8654|9732|10203|10398|10874|51196|59272|126393|255743|388591	ADORA1|ADRB2|ATP1A2|ATP1B1|CASQ2|CAV1|CNN1|CTGF|DSG2|DSP|EDN1|EDN2|ENO1|GJA5|GPER1|ITGA2|MYBPH|P2RX1|PRKG1|TNNC2|TNNC1|TNNI2|TNNI3|TNNT1|UCN|PDE5A|DOCK4|CALCRL|MYL9|NMU|PLCE1|ACE2|HSPB6|NPNT|RNF207
GO:0009312	0.000440543	0.999942	8	16	oligosaccharide biosynthetic process	BP	0.014522	2203|2525|2530|6513|8706|30815|55808|81849	FBP1|FUT3|FUT8|SLC2A1|B3GALNT1|ST6GALNAC6|ST6GALNAC1|ST6GALNAC5
GO:0048871	0.000445587	0.999738	67	335	multicellular organismal homeostasis	BP	0.0146571	24|32|33|101|134|153|154|358|361|554|563|947|948|1001|1268|1364|1472|1490|1901|1907|1910|2034|2624|3553|3569|3868|3953|3988|4585|5166|5745|5881|5950|6441|6556|6662|6696|7031|7099|7128|7466|8013|8600|8792|8862|9079|23371|26154|27347|29841|50507|51208|51297|53832|53833|56667|57822|81501|84283|84959|124220|133522|196883|340547|340719|353500|642658	ABCA4|ACACB|ACADL|ADAM8|ADORA1|ADRB1|ADRB2|AQP1|AQP4|AVPR2|AZGP1|CD34|CD36|CDH3|CNR1|CLDN4|CST4|CTGF|S1PR1|EDN2|EDNRB|EPAS1|GATA2|IL1B|IL6|KRT16|LEPR|LIPA|MUC4|PDK4|PTH1R|RAC3|RBP4|SFTPD|SLC11A1|SOX9|SPP1|TFF1|TLR4|TNFAIP3|WFS1|NR4A3|TNFSF11|TNFRSF11A|APLN|LDB2|TNS2|ABCA12|STK39|GRHL1|NOX4|CLDN18|BPIFA1|IL20RA|IL20RB|MUC13|GRHL3|DCSTAMP|TMEM79|UBASH3B|ZG16B|PPARGC1B|ADCY4|VSIG1|NANOS1|BMP8A|SCX
GO:0019731	0.000448224	0.999881	14	45	antibacterial humoral response	BP	0.0146939	820|1511|2243|2244|3133|5319|6590|8339|8343|8344|8347|8349|51297|85236	CAMP|CTSG|FGA|FGB|HLA-E|PLA2G1B|SLPI|HIST1H2BG|HIST1H2BF|HIST1H2BE|HIST1H2BC|HIST2H2BE|BPIFA1|HIST1H2BK
GO:0007565	0.000448604	0.999776	41	184	female pregnancy	BP	0.0146939	181|183|259|659|705|790|1244|1268|1364|1515|1594|1829|1833|2013|2192|2353|2354|2697|2706|3553|3641|3673|3814|4316|4318|5016|5228|5471|5740|5744|6347|6696|7048|7056|7076|7349|7356|8434|10266|53405|81671	AGRP|AGT|AMBP|BMPR2|BYSL|CAD|ABCC2|CNR1|CLDN4|CTSV|CYP27B1|DSG2|EPYC|EMP2|FBLN1|FOS|FOSB|GJA1|GJB2|IL1B|INSL4|ITGA2|KISS1|MMP7|MMP9|OVGP1|PGF|PPAT|PTGIS|PTHLH|CCL2|SPP1|TGFBR2|THBD|TIMP1|UCN|SCGB1A1|RECK|RAMP2|CLIC5|VMP1
GO:0007165	0.000458669	0.999611	835	5744	signal transduction	BP	0.0149919	2|24|41|94|101|134|153|154|177|181|183|185|186|187|190|246|259|284|322|332|395|408|440|467|477|478|481|554|575|576|607|608|627|634|638|641|650|656|659|660|664|667|672|683|695|726|728|784|845|847|857|858|860|890|891|898|945|947|948|954|970|976|978|983|995|1000|1001|1003|1012|1015|1029|1030|1111|1122|1138|1237|1238|1259|1261|1268|1271|1277|1278|1281|1285|1326|1364|1365|1381|1382|1410|1440|1490|1524…	A2M|ABCA4|ASIC1|ACVRL1|ADAM8|ADORA1|ADRB1|ADRB2|AGER|AGRP|AGT|AGTR1|AGTR2|APLNR|NR0B1|ALOX15|AMBP|ANGPT1|APBB1|BIRC5|ARHGAP6|ARRB1|ASNS|ATF3|ATP1A2|ATP1A3|ATP1B1|AVPR2|ADGRB1|ADGRB2|BCL9|TNFRSF17|BDNF|CEACAM1|BIK|BLM|BMP2|BMP8B|BMPR2|BMX|BNIP3|DST|BRCA1|BST1|BTK|CAPN5|C5AR1|CACNB3|CASQ2|CAT|CAV1|CAV2|RUNX2|CCNA2|CCNB1|CCNE1|CD33|CD34|CD36|ENTPD2|CD70|ADGRE5|CDA|CDK1|CDC25C|CDH2|CDH3|CDH5|CDH13|CD…
GO:0006936	0.000467246	0.999726	66	331	muscle contraction	BP	0.0152401	134|154|183|226|477|478|481|845|857|1264|1410|1490|1674|1829|1832|1906|1907|1910|2023|2593|2697|2702|2852|3352|3673|3762|4151|4608|4629|4638|5023|5348|5592|6323|6330|6332|6442|6535|6769|7111|7125|7134|7136|7137|7138|7349|7402|7433|8654|9631|9732|10174|10203|10316|10398|10580|10874|23213|23336|25802|51196|59272|126306|126393|255743|388591	ADORA1|ADRB2|AGT|ALDOA|ATP1A2|ATP1A3|ATP1B1|CASQ2|CAV1|CNN1|CRYAB|CTGF|DES|DSG2|DSP|EDN1|EDN2|EDNRB|ENO1|GAMT|GJA1|GJA5|GPER1|HTR1D|ITGA2|KCNJ5|MB|MYBPH|MYH11|MYLK|P2RX1|FXYD1|PRKG1|SCN1A|SCN4B|SCN7A|SGCA|SLC6A8|STAC|TMOD1|TNNC2|TNNC1|TNNI2|TNNI3|TNNT1|UCN|UTRN|VIPR1|PDE5A|NUP155|DOCK4|SORBS3|CALCRL|NMUR1|MYL9|SORBS1|NMU|SULF1|SYNM|LMOD1|PLCE1|ACE2|JSRP1|HSPB6|NPNT|RNF207
GO:0048562	0.000468483	0.999734	59	284	embryonic organ morphogenesis	BP	0.0152483	860|1301|1749|1906|2022|2048|2202|2263|2294|2304|2624|3142|3202|3217|3225|3227|3340|3373|4188|4237|4613|4647|5013|5308|5950|6491|6495|6662|6862|6909|6913|6926|6935|6943|7020|7048|7291|8013|8516|10736|10804|23314|28982|51804|54345|55084|55584|55897|57822|64220|64321|65009|89780|115908|116039|121227|157506|200894|388591	RUNX2|COL11A1|DLX5|EDN1|ENG|EPHB2|EFEMP1|FGFR2|FOXF1|FOXE1|GATA2|HLX|HOXA5|HOXB7|HOXC9|HOXC11|NDST1|HYAL1|MDFI|MFAP2|MYCN|MYO7A|OTX1|PITX2|RBP4|STIL|SIX1|SOX9|T|TBX2|TBX15|TBX3|ZEB1|TCF21|TFAP2A|TGFBR2|TWIST1|NR4A3|ITGA8|SIX2|GJB6|SATB2|FLVCR1|SIX4|SOX18|SOBP|CHRNA9|MESP1|GRHL3|STRA6|SOX17|NDRG4|WNT3A|CTHRC1|OSR2|LRIG3|RDH10|ARL13B|RNF207
GO:0016051	0.000472443	0.99976	43	192	carbohydrate biosynthetic process	BP	0.015345	226|467|1468|1950|2023|2027|2203|2525|2530|2539|2597|2648|2819|2821|2852|3036|3340|3569|3953|4485|5028|5091|5155|5745|5950|6513|6622|6652|8706|8850|8908|10331|10580|10993|30815|51744|55808|57486|79369|81849|114898|338596|388581	ALDOA|ATF3|SLC25A10|EGF|ENO1|ENO3|FBP1|FUT3|FUT8|G6PD|GAPDH|KAT2A|GPD1|GPI|GPER1|HAS1|NDST1|IL6|LEPR|MST1|P2RY1|PC|PDGFB|PTH1R|RBP4|SLC2A1|SNCA|SORD|B3GALNT1|KAT2B|GYG2|B3GNT3|SORBS1|SDS|ST6GALNAC6|CD244|ST6GALNAC1|NLN|B3GNT4|ST6GALNAC5|C1QTNF2|ST8SIA6|C1QTNF12
GO:0046683	0.000474186	0.999787	32	130	response to organophosphorus	BP	0.0153694	218|358|366|610|1036|1261|1277|1373|1843|2353|2354|2819|3329|3553|3727|3939|4327|5023|5138|5322|6347|6528|6531|6532|6715|7010|7056|7298|7425|50507|53905|133522	ALDH3A1|AQP1|AQP9|HCN2|CDO1|CNGA3|COL1A1|CPS1|DUSP1|FOS|FOSB|GPD1|HSPD1|IL1B|JUND|LDHA|MMP19|P2RX1|PDE2A|PLA2G5|CCL2|SLC5A5|SLC6A3|SLC6A4|SRD5A1|TEK|THBD|TYMS|VGF|NOX4|DUOX1|PPARGC1B
GO:0021543	0.000480916	0.999767	38	162	pallium development	BP	0.015531	306|471|478|597|664|1000|1281|2146|3014|3400|4192|4915|5454|6715|6867|7804|7832|8013|8851|9289|9353|9839|9928|10371|10460|10642|26047|26468|63827|63950|79633|79969|84879|85458|89780|89839|259266|284403	ANXA3|ATIC|ATP1A3|BCL2A1|BNIP3|CDH2|COL3A1|EZH2|H2AFX|ID4|MDK|NTRK2|POU3F2|SRD5A1|TACC1|LRP8|BTG2|NR4A3|CDK5R1|ADGRG1|SLIT2|ZEB2|KIF14|SEMA3A|TACC3|IGF2BP1|CNTNAP2|LHX6|BCAN|DMRTA2|FAT4|ATAT1|MFSD2A|DIXDC1|WNT3A|ARHGAP11B|ASPM|WDR62
GO:0002790	0.000481178	0.999688	96	520	peptide secretion	BP	0.015531	43|101|134|183|186|284|322|408|947|948|1268|1803|1906|1946|2219|2243|2244|2268|2615|2621|2697|2702|2821|2852|3133|3172|3329|3382|3553|3569|3651|3783|3814|4023|4282|4321|5047|5319|5581|5734|5950|6283|6288|6513|6623|6659|6711|6804|7036|7099|7186|7291|7292|7349|7425|8425|8600|8622|8862|9066|9173|9254|9447|9601|10631|11069|23705|25837|25924|26253|26525|27063|27242|28984|50943|51083|51092|51311|51744|…	ACHE|ADAM8|ADORA1|AGT|AGTR2|ANGPT1|APBB1|ARRB1|CD34|CD36|CNR1|DPP4|EDN1|EFNA5|FCN1|FGA|FGB|FGR|LRRC32|GAS6|GJA1|GJA5|GPI|GPER1|HLA-E|HNF4A|HSPD1|ICA1|IL1B|IL6|PDX1|KCNN4|KISS1|LPL|MIF|MMP12|PAEP|PLA2G1B|PRKCE|PTGER4|RBP4|S100A12|SAA1|SLC2A1|SNCG|SOX4|SPTBN1|STX1A|TFR2|TLR4|TRAF2|TWIST1|TNFSF4|UCN|VGF|LTBP4|TNFSF11|PDE8B|APLN|SYT7|IL1RL1|CACNA2D2|AIM2|PDIA4|POSTN|RAPGEF4|CADM1|RAB26|MYRIP|CLEC4E|I…
GO:0051781	0.00048404	0.999817	23	84	positive regulation of cell division	BP	0.0155909	847|990|1894|2069|2247|2263|2277|3553|4192|5155|5228|5473|5581|6886|7039|7060|9212|9493|9585|9928|11113|29127|54627	CAT|CDC6|ECT2|EREG|FGF2|FGFR2|VEGFD|IL1B|MDK|PDGFB|PGF|PPBP|PRKCE|TAL1|TGFA|THBS4|AURKB|KIF23|KIF20B|KIF14|CIT|RACGAP1|MAP10
GO:0044093	0.000486129	0.99962	301	1890	positive regulation of molecular function	BP	0.0156257	2|101|134|153|154|177|183|185|186|216|241|284|306|339|341|395|408|481|482|554|627|650|695|701|728|847|857|858|891|894|983|990|991|1001|1062|1104|1122|1163|1285|1326|1440|1490|1594|1636|1663|1736|1795|1839|1852|1894|1901|1906|1907|1917|1946|1950|2013|2069|2146|2192|2247|2263|2264|2268|2357|2549|2621|2648|2674|2676|2690|2852|2906|3071|3084|3169|3316|3329|3336|3359|3486|3491|3553|3559|3563|3568|3569…	A2M|ADAM8|ADORA1|ADRB1|ADRB2|AGER|AGT|AGTR1|AGTR2|ALDH1A1|ALOX5AP|ANGPT1|ANXA3|APOBEC1|APOC1|ARHGAP6|ARRB1|ATP1B1|ATP1B2|AVPR2|BDNF|BMP2|BTK|BUB1B|C5AR1|CAT|CAV1|CAV2|CCNB1|CCND2|CDK1|CDC6|CDC20|CDH3|CENPE|RCC1|CHML|CKS1B|COL4A3|MAP3K8|CSF3|CTGF|CYP27B1|ACE|DDX11|DKC1|DOCK3|HBEGF|DUSP9|ECT2|S1PR1|EDN1|EDN2|EEF1A2|EFNA5|EGF|EMP2|EREG|EZH2|FBLN1|FGF2|FGFR2|FGFR4|FGR|FPR1|GAB1|GAS6|KAT2A|GFRA1|GFRA3…
GO:0001558	0.000491769	0.999701	74	379	regulation of cell growth	BP	0.0157743	94|183|185|186|322|627|634|659|978|1029|1382|1410|1490|1594|1808|1839|1906|1946|2023|2203|2273|2539|2697|2786|3084|3172|3373|3484|3486|3491|3872|3984|4881|5058|5270|5468|5588|5645|6387|6446|6586|6695|6696|7349|7473|8425|8437|8835|8839|8840|8851|9037|9353|9928|10110|10276|10371|10516|11170|23105|26153|26585|51083|51196|51232|51393|56920|58189|64321|81501|89780|127833|340719|347252	ACVRL1|AGT|AGTR1|AGTR2|APBB1|BDNF|CEACAM1|BMPR2|CDA|CDKN2A|CRABP2|CRYAB|CTGF|CYP27B1|DPYSL2|HBEGF|EDN1|EFNA5|ENO1|FBP1|FHL1|G6PD|GJA1|GNG4|NRG1|HNF4A|HYAL1|IGFBP1|IGFBP3|CYR61|KRT17|LIMK1|NPR1|PAK1|SERPINE2|PPARG|PRKCQ|PRSS2|CXCL12|SGK1|SLIT3|SPOCK1|SPP1|UCN|WNT3|LTBP4|RASAL1|SOCS2|WISP2|WISP1|CDK5R1|SEMA5A|SLIT2|KIF14|SGK2|NET1|SEMA3A|FBLN5|FAM107A|FSTL4|KIF26A|GREM1|GAL|PLCE1|CRIM1|TRPV2|SEMA3G…
GO:0031623	0.000497705	0.999812	23	83	receptor internalization	BP	0.0159317	43|284|408|634|857|948|1950|2207|2890|3577|3579|6401|6456|6622|10203|10266|10267|10268|22943|26585|89780|255738|284654	ACHE|ANGPT1|ARRB1|CEACAM1|CAV1|CD36|EGF|FCER1G|GRIA1|CXCR1|CXCR2|SELE|SH3GL2|SNCA|CALCRL|RAMP2|RAMP1|RAMP3|DKK1|GREM1|WNT3A|PCSK9|RSPO1
GO:0016525	0.000502233	0.99982	21	74	negative regulation of angiogenesis	BP	0.0160435	183|575|576|1285|1634|2828|3202|4223|4881|5196|6347|7010|7058|7060|7075|9314|23213|28984|79812|90627|641700	AGT|ADGRB1|ADGRB2|COL4A3|DCN|GPR4|HOXA5|MEOX2|NPR1|PF4|CCL2|TEK|THBS2|THBS4|TIE1|KLF4|SULF1|RGCC|MMRN2|STARD13|ECSCR
GO:0070613	0.000512208	0.999806	23	84	regulation of protein processing	BP	0.0163279	2|101|332|629|710|725|728|729|730|732|733|1361|2023|2161|4102|4241|5199|5270|5627|7123|55061|58484|120892	A2M|ADAM8|BIRC5|CFB|SERPING1|C4BPB|C5AR1|C6|C7|C8B|C8G|CPB2|ENO1|F12|MAGEA3|MELTF|CFP|SERPINE2|PROS1|CLEC3B|SUSD4|NLRC4|LRRK2
GO:0001656	0.000513244	0.999801	24	88	metanephros development	BP	0.0163279	186|947|1958|2719|3227|5155|5979|6092|6495|6662|6943|8516|9231|10409|10736|26585|51804|55083|55366|79192|79633|80144|116039|157506	AGTR2|CD34|EGR1|GPC3|HOXC11|PDGFB|RET|ROBO2|SIX1|SOX9|TCF21|ITGA8|DLG5|BASP1|SIX2|GREM1|SIX4|KIF26B|LGR4|IRX1|FAT4|FRAS1|OSR2|RDH10
GO:0071622	0.000518468	0.999853	15	48	regulation of granulocyte chemotaxis	BP	0.0164603	683|728|1906|2920|2921|3071|3929|5196|5473|6347|7060|9353|23604|51561|83700	BST1|C5AR1|EDN1|CXCL2|CXCL3|NCKAP1L|LBP|PF4|PPBP|CCL2|THBS4|SLIT2|DAPK2|IL23A|JAM3
GO:0007369	0.000519856	0.999739	41	180	gastrulation	BP	0.0164706	187|659|1289|1290|1294|1301|1843|1846|2263|2294|2627|2821|3172|3673|3691|4318|5460|6862|6886|7048|7358|7473|8013|8091|8516|8613|9314|10736|22943|26011|55897|64321|83595|83881|84913|89780|89870|90102|91663|145873|642658	APLNR|BMPR2|COL5A1|COL5A2|COL7A1|COL11A1|DUSP1|DUSP4|FGFR2|FOXF1|GATA6|GPI|HNF4A|ITGA2|ITGB4|MMP9|POU5F1|T|TAL1|TGFBR2|UGDH|WNT3|NR4A3|HMGA2|ITGA8|PLPP3|KLF4|SIX2|DKK1|TENM4|MESP1|SOX17|SOX7|MIXL1|ATOH8|WNT3A|TRIM15|PHLDB2|MYADM|MESP2|SCX
GO:0032306	0.00052475	0.999958	6	10	regulation of prostaglandin secretion	BP	0.016558	1906|3553|4282|8399|8600|8792	EDN1|IL1B|MIF|PLA2G10|TNFSF11|TNFRSF11A
GO:0032308	0.00052475	0.999958	6	10	positive regulation of prostaglandin secretion	BP	0.016558	1906|3553|4282|8399|8600|8792	EDN1|IL1B|MIF|PLA2G10|TNFSF11|TNFRSF11A
GO:0031577	0.000529392	0.999869	13	36	spindle checkpoint	BP	0.0166705	699|701|891|1063|1843|4085|5347|7272|9212|10403|54908|57082|81620	BUB1|BUB1B|CCNB1|CENPF|DUSP1|MAD2L1|PLK1|TTK|AURKB|NDC80|SPDL1|KNL1|CDT1
GO:0006811	0.000533973	0.99959	251	1553	ion transport	BP	0.0167806	24|32|41|134|154|183|186|341|358|361|366|477|478|481|482|610|634|695|761|762|768|771|784|845|857|948|1109|1138|1181|1244|1259|1261|1262|1268|1318|1346|1356|1375|1468|1490|1536|1594|1636|1906|1950|2040|2207|2247|2273|2352|2539|2556|2563|2568|2621|2697|2701|2702|2823|2824|2852|2859|2890|2906|3039|3040|3043|3359|3553|3751|3754|3762|3772|3775|3777|3783|3786|3934|3949|4129|4241|4282|4318|4638|4915|500…	ABCA4|ACACB|ASIC1|ADORA1|ADRB2|AGT|AGTR2|APOC1|AQP1|AQP4|AQP9|ATP1A2|ATP1A3|ATP1B1|ATP1B2|HCN2|CEACAM1|BTK|CA3|CA4|CA9|CA12|CACNB3|CASQ2|CAV1|CD36|AKR1C4|CHRNA5|CLCN2|ABCC2|CNGA1|CNGA3|CNGA4|CNR1|SLC31A2|COX7A1|CP|CPT1B|SLC25A10|CTGF|CYBB|CYP27B1|ACE|EDN1|EGF|STOM|FCER1G|FGF2|FHL1|FOLR3|G6PD|GABRA3|GABRD|GABRP|GAS6|GJA1|GJA4|GJA5|GPM6A|GPM6B|GPER1|GPR35|GRIA1|GRIN2D|HBA1|HBA2|HBB|HTR3A|IL1B|KCND2…
GO:0048858	0.000535773	0.999643	108	585	cell projection morphogenesis	BP	0.0168031	104|322|575|627|659|1382|1749|1808|1833|1943|1946|1951|1959|2048|2115|2118|2263|2549|2674|2676|2697|2823|3084|3110|3706|3730|3984|4628|4744|4884|4915|4969|4974|5058|5063|5168|5295|5365|5454|5588|5789|5800|5818|5979|6092|6383|6387|6446|6456|6586|6696|6710|6711|6712|6790|7070|7345|7368|7429|7473|7804|8013|8399|8437|8851|8936|9037|9046|9048|9201|9353|9585|9638|9839|9912|10371|10381|10631|10752|10763…	ADARB1|APBB1|ADGRB1|BDNF|BMPR2|CRABP2|DLX5|DPYSL2|EPYC|EFNA2|EFNA5|CELSR3|EGR2|EPHB2|ETV1|ETV4|FGFR2|GAB1|GFRA1|GFRA3|GJA1|GPM6A|NRG1|MNX1|ITPKA|ANOS1|LIMK1|MYH10|NEFH|NPTX1|NTRK2|OGN|OMG|PAK1|PAK3|ENPP2|PIK3R1|PLXNB3|POU3F2|PRKCQ|PTPRD|PTPRO|NECTIN1|RET|ROBO2|SDC2|CXCL12|SGK1|SH3GL2|SLIT3|SPP1|SPTB|SPTBN1|SPTBN2|AURKA|THY1|UCHL1|UGT8|VIL1|WNT3|LRP8|NR4A3|PLA2G10|RASAL1|CDK5R1|WASF1|SEMA5A|DOK2|A…
GO:0050715	0.000544569	0.999777	26	101	positive regulation of cytokine secretion	BP	0.0170445	186|947|2219|2268|3329|3553|4023|4282|4321|5047|5734|6288|6711|7291|9173|9447|10631|23705|26253|28984|51311|51744|55612|79679|90865|117854	AGTR2|CD34|FCN1|FGR|HSPD1|IL1B|LPL|MIF|MMP12|PAEP|PTGER4|SAA1|SPTBN1|TWIST1|IL1RL1|AIM2|POSTN|CADM1|CLEC4E|RGCC|TLR8|CD244|FERMT1|VTCN1|IL33|TRIM6
GO:0048469	0.000555161	0.999735	36	155	cell maturation	BP	0.017328	695|860|891|1910|2034|2069|2539|2624|3169|3202|5414|5468|5745|5881|5979|6790|6886|7298|9319|9928|10365|10481|26047|26256|26468|28982|51083|54345|59277|80336|84283|120892|163175|163589|168620|342035	BTK|RUNX2|CCNB1|EDNRB|EPAS1|EREG|G6PD|GATA2|FOXA1|HOXA5|SEPT4|PPARG|PTH1R|RAC3|RET|AURKA|TAL1|TYMS|TRIP13|KIF14|KLF2|HOXB13|CNTNAP2|CABYR|LHX6|FLVCR1|GAL|SOX18|NTN4|PABPC1L|TMEM79|LRRK2|LGI4|TDRD5|BHLHA15|GLDN
GO:0030326	0.000557274	0.999751	31	125	embryonic limb morphogenesis	BP	0.017328	860|1382|1749|2702|2719|3206|3226|3227|3899|4488|4613|5307|5308|6909|6910|6926|7020|7291|7473|7704|8434|9496|22943|26585|28982|57167|80144|116039|157506|221833|340419	RUNX2|CRABP2|DLX5|GJA5|GPC3|HOXA10|HOXC10|HOXC11|AFF3|MSX2|MYCN|PITX1|PITX2|TBX2|TBX5|TBX3|TFAP2A|TWIST1|WNT3|ZBTB16|RECK|TBX4|DKK1|GREM1|FLVCR1|SALL4|FRAS1|OSR2|RDH10|SP8|RSPO2
GO:0035113	0.000557274	0.999751	31	125	embryonic appendage morphogenesis	BP	0.017328	860|1382|1749|2702|2719|3206|3226|3227|3899|4488|4613|5307|5308|6909|6910|6926|7020|7291|7473|7704|8434|9496|22943|26585|28982|57167|80144|116039|157506|221833|340419	RUNX2|CRABP2|DLX5|GJA5|GPC3|HOXA10|HOXC10|HOXC11|AFF3|MSX2|MYCN|PITX1|PITX2|TBX2|TBX5|TBX3|TFAP2A|TWIST1|WNT3|ZBTB16|RECK|TBX4|DKK1|GREM1|FLVCR1|SALL4|FRAS1|OSR2|RDH10|SP8|RSPO2
GO:0071624	0.000558101	0.99988	11	30	positive regulation of granulocyte chemotaxis	BP	0.017328	728|1906|2920|2921|3071|3929|5196|5473|7060|23604|51561	C5AR1|EDN1|CXCL2|CXCL3|NCKAP1L|LBP|PF4|PPBP|THBS4|DAPK2|IL23A
GO:0001938	0.000581388	0.999796	20	70	positive regulation of endothelial cell proliferation	BP	0.0179695	94|650|659|858|1012|1893|1960|2247|2277|3164|5155|5228|5365|6347|6369|6387|7010|7060|8742|9037	ACVRL1|BMP2|BMPR2|CAV2|CDH13|ECM1|EGR3|FGF2|VEGFD|NR4A1|PDGFB|PGF|PLXNB3|CCL2|CCL24|CXCL12|TEK|THBS4|TNFSF12|SEMA5A
GO:0015850	0.000582671	0.999692	46	215	organic hydroxy compound transport	BP	0.0179695	183|185|186|341|358|366|634|857|948|1109|1244|1268|1950|2207|2824|3949|4129|4481|5023|5028|5444|5468|5865|5950|6387|6531|6532|6622|6623|6696|6804|8399|8714|9066|9123|9429|9619|23539|26154|28234|29881|51083|114880|123264|133418|255738	AGT|AGTR1|AGTR2|APOC1|AQP1|AQP9|CEACAM1|CAV1|CD36|AKR1C4|ABCC2|CNR1|EGF|FCER1G|GPM6B|LDLR|MAOB|MSR1|P2RX1|P2RY1|PON1|PPARG|RAB3B|RBP4|CXCL12|SLC6A3|SLC6A4|SNCA|SNCG|SPP1|STX1A|PLA2G10|ABCC3|SYT7|SLC16A3|ABCG2|ABCG1|SLC16A8|ABCA12|SLCO1B3|NPC1L1|GAL|OSBPL6|SLC51B|EMB|PCSK9
GO:0045839	0.000582694	0.999844	14	41	negative regulation of mitotic nuclear division	BP	0.0179695	699|701|891|1063|1111|1843|4085|5347|7272|10403|27085|28984|81620|146691	BUB1|BUB1B|CCNB1|CENPF|CHEK1|DUSP1|MAD2L1|PLK1|TTK|NDC80|MTBP|RGCC|CDT1|TOM1L2
GO:0051591	0.000583402	0.999766	25	94	response to cAMP	BP	0.0179695	218|358|366|610|1036|1261|1277|1373|1843|2353|2354|2819|3727|3939|4327|5322|6528|6531|6715|7010|7056|7425|50507|53905|133522	ALDH3A1|AQP1|AQP9|HCN2|CDO1|CNGA3|COL1A1|CPS1|DUSP1|FOS|FOSB|GPD1|JUND|LDHA|MMP19|PLA2G5|SLC5A5|SLC6A3|SRD5A1|TEK|THBD|VGF|NOX4|DUOX1|PPARGC1B
GO:2000257	0.000586201	0.999864	12	32	regulation of protein activation cascade	BP	0.0180199	2|629|710|725|728|729|730|732|733|5199|5627|55061	A2M|CFB|SERPING1|C4BPB|C5AR1|C6|C7|C8B|C8G|CFP|PROS1|SUSD4
GO:0006940	0.000594243	0.999813	17	55	regulation of smooth muscle contraction	BP	0.0181995	134|154|477|857|1264|1906|1907|2852|3673|5023|5592|7137|9732|10203|10874|51196|255743	ADORA1|ADRB2|ATP1A2|CAV1|CNN1|EDN1|EDN2|GPER1|ITGA2|P2RX1|PRKG1|TNNI3|DOCK4|CALCRL|NMU|PLCE1|NPNT
GO:0001775	0.000594396	0.999551	219	1342	cell activation	BP	0.0181995	26|101|177|226|240|306|408|634|660|683|695|728|820|847|857|860|945|948|954|968|976|978|1015|1178|1268|1277|1278|1281|1316|1326|1490|1511|1524|1536|1675|1803|1832|1906|1907|1958|1960|2040|2157|2171|2175|2177|2207|2215|2219|2243|2244|2268|2294|2352|2357|2358|2615|2621|2624|2729|2821|2852|3043|3070|3071|3101|3133|3142|3329|3553|3559|3569|3575|3577|3579|3589|3623|3929|3934|3953|4242|4282|4311|4318|43…	AOC1|ADAM8|AGER|ALDOA|ALOX5|ANXA3|ARRB1|CEACAM1|BMX|BST1|BTK|C5AR1|CAMP|CAT|CAV1|RUNX2|CD33|CD36|ENTPD2|CD68|ADGRE5|CDA|CDH17|CLC|CNR1|COL1A1|COL1A2|COL3A1|KLF6|MAP3K8|CTGF|CTSG|CX3CR1|CYBB|CFD|DPP4|DSP|EDN1|EDN2|EGR1|EGR3|STOM|F8|FABP5|FANCA|FANCD2|FCER1G|FCGR3B|FCN1|FGA|FGB|FGR|FOXF1|FOLR3|FPR1|FPR2|LRRC32|GAS6|GATA2|GCLC|GPI|GPER1|HBB|HELLS|NCKAP1L|HK3|HLA-E|HLX|HSPD1|IL1B|IL2RA|IL6|IL7R|CXCR1…
GO:0050880	0.000598595	0.999727	32	133	regulation of blood vessel size	BP	0.018292	134|153|154|183|185|186|477|554|659|857|1373|1636|1906|1907|1910|2243|2244|2697|2702|2729|2852|3043|3352|4881|5023|5028|5592|6532|7349|8862|9732|59272	ADORA1|ADRB1|ADRB2|AGT|AGTR1|AGTR2|ATP1A2|AVPR2|BMPR2|CAV1|CPS1|ACE|EDN1|EDN2|EDNRB|FGA|FGB|GJA1|GJA5|GCLC|GPER1|HBB|HTR1D|NPR1|P2RX1|P2RY1|PRKG1|SLC6A4|UCN|APLN|DOCK4|ACE2
GO:0043085	0.000604308	0.999534	257	1594	positive regulation of catalytic activity	BP	0.0184302	2|101|134|153|154|177|183|185|186|216|241|284|339|341|395|408|481|482|554|650|701|728|857|858|891|894|983|990|991|1001|1062|1104|1122|1163|1285|1326|1490|1594|1636|1663|1736|1795|1839|1852|1894|1901|1906|1907|1917|1946|1950|2013|2069|2146|2192|2247|2263|2264|2268|2357|2549|2621|2674|2676|2690|2852|2906|3071|3084|3316|3329|3336|3486|3491|3553|3559|3563|3568|3654|3673|4085|4282|4326|4616|4751|4883|…	A2M|ADAM8|ADORA1|ADRB1|ADRB2|AGER|AGT|AGTR1|AGTR2|ALDH1A1|ALOX5AP|ANGPT1|APOBEC1|APOC1|ARHGAP6|ARRB1|ATP1B1|ATP1B2|AVPR2|BMP2|BUB1B|C5AR1|CAV1|CAV2|CCNB1|CCND2|CDK1|CDC6|CDC20|CDH3|CENPE|RCC1|CHML|CKS1B|COL4A3|MAP3K8|CTGF|CYP27B1|ACE|DDX11|DKC1|DOCK3|HBEGF|DUSP9|ECT2|S1PR1|EDN1|EDN2|EEF1A2|EFNA5|EGF|EMP2|EREG|EZH2|FBLN1|FGF2|FGFR2|FGFR4|FGR|FPR1|GAB1|GAS6|GFRA1|GFRA3|GHR|GPER1|GRIN2D|NCKAP1L|NRG1…
GO:0046456	0.000607614	0.999825	15	47	icosanoid biosynthetic process	BP	0.0184584	240|241|246|1906|1907|4282|5319|5321|5322|5730|5740|8644|9536|27306|255189	ALOX5|ALOX5AP|ALOX15|EDN1|EDN2|MIF|PLA2G1B|PLA2G4A|PLA2G5|PTGDS|PTGIS|AKR1C3|PTGES|HPGDS|PLA2G4F
GO:1901570	0.000607614	0.999825	15	47	fatty acid derivative biosynthetic process	BP	0.0184584	240|241|246|1906|1907|4282|5319|5321|5322|5730|5740|8644|9536|27306|255189	ALOX5|ALOX5AP|ALOX15|EDN1|EDN2|MIF|PLA2G1B|PLA2G4A|PLA2G5|PTGDS|PTGIS|AKR1C3|PTGES|HPGDS|PLA2G4F
GO:0031099	0.000613847	0.999695	39	173	regeneration	BP	0.0186112	306|471|607|728|790|890|891|983|1361|2027|2146|2621|3371|3484|3651|4288|5081|5228|5468|5471|5653|6347|6387|6442|6696|6790|7048|7049|7070|7104|7298|8013|8326|9314|10631|10752|11202|83700|349667	ANXA3|ATIC|BCL9|C5AR1|CAD|CCNA2|CCNB1|CDK1|CPB2|ENO3|EZH2|GAS6|TNC|IGFBP1|PDX1|MKI67|PAX7|PGF|PPARG|PPAT|KLK6|CCL2|CXCL12|SGCA|SPP1|AURKA|TGFBR2|TGFBR3|THY1|TM4SF4|TYMS|NR4A3|FZD9|KLF4|POSTN|CHL1|KLK8|JAM3|RTN4RL2
GO:0003071	0.000618968	0.999882	10	24	renal system process involved in regulation of systemic arterial blood pressure	BP	0.0187298	134|183|185|186|2013|2621|2697|2702|5155|5800	ADORA1|AGT|AGTR1|AGTR2|EMP2|GAS6|GJA1|GJA5|PDGFB|PTPRO
GO:0035116	0.000621094	0.999868	11	28	embryonic hindlimb morphogenesis	BP	0.0187575	2719|3899|4488|5307|5308|6926|7291|7473|7704|116039|340419	GPC3|AFF3|MSX2|PITX1|PITX2|TBX3|TWIST1|WNT3|ZBTB16|OSR2|RSPO2
GO:0000281	0.000623205	0.999843	13	36	mitotic cytokinesis	BP	0.0187847	1058|4628|5347|6711|9493|9585|10112|11113|24137|29127|51203|54443|55165	CENPA|MYH10|PLK1|SPTBN1|KIF23|KIF20B|KIF20A|CIT|KIF4A|RACGAP1|NUSAP1|ANLN|CEP55
GO:1901655	0.000636079	0.999755	23	84	cellular response to ketone	BP	0.0191355	186|358|687|1244|1789|1946|1978|2621|2706|3569|5031|5468|5581|5734|6347|6696|6715|7023|7292|9314|10365|10631|114907	AGTR2|AQP1|KLF9|ABCC2|DNMT3B|EFNA5|EIF4EBP1|GAS6|GJB2|IL6|P2RY6|PPARG|PRKCE|PTGER4|CCL2|SPP1|SRD5A1|TFAP4|TNFSF4|KLF4|KLF2|POSTN|FBXO32
GO:0009617	0.000640805	0.99958	96	545	response to bacterium	BP	0.0192403	306|728|820|857|948|1244|1268|1373|1440|1511|1524|1594|1634|1690|1906|1910|2207|2243|2244|2268|2353|2697|2706|2920|2921|3055|3133|3329|3553|3569|3654|3727|3929|3934|4016|4129|4282|4360|5196|5199|5319|5320|5473|5581|5734|5737|5739|6283|6347|6364|6401|6403|6441|6556|6590|6622|6693|7056|7099|7128|7292|7356|7425|7429|7538|8339|8343|8344|8347|8349|8718|8784|8792|9450|9536|9636|10563|10804|23328|26253|…	ANXA3|C5AR1|CAMP|CAV1|CD36|ABCC2|CNR1|CPS1|CSF3|CTSG|CX3CR1|CYP27B1|DCN|COCH|EDN1|EDNRB|FCER1G|FGA|FGB|FGR|FOS|GJA1|GJB2|CXCL2|CXCL3|HCK|HLA-E|HSPD1|IL1B|IL6|IRAK1|JUND|LBP|LCN2|LOXL1|MAOB|MIF|MRC1|PF4|CFP|PLA2G1B|PLA2G2A|PPBP|PRKCE|PTGER4|PTGFR|PTGIR|S100A12|CCL2|CCL20|SELE|SELP|SFTPD|SLC11A1|SLPI|SNCA|SPN|THBD|TLR4|TNFAIP3|TNFSF4|SCGB1A1|VGF|VIL1|ZFP36|HIST1H2BG|HIST1H2BF|HIST1H2BE|HIST1H2BC|HI…
GO:0050830	0.000644058	0.999784	18	66	defense response to Gram-positive bacterium	BP	0.0193006	728|820|948|1511|2268|3133|3569|3929|5319|5320|8339|8343|8344|8347|8349|57115|85236|114771	C5AR1|CAMP|CD36|CTSG|FGR|HLA-E|IL6|LBP|PLA2G1B|PLA2G2A|HIST1H2BG|HIST1H2BF|HIST1H2BE|HIST1H2BC|HIST2H2BE|PGLYRP4|HIST1H2BK|PGLYRP3
GO:0055021	0.000680073	0.999803	15	46	regulation of cardiac muscle tissue growth	BP	0.0203405	891|983|1906|2247|2263|2539|2627|2697|5058|5950|6909|6910|7048|7049|23493	CCNB1|CDK1|EDN1|FGF2|FGFR2|G6PD|GATA6|GJA1|PAK1|RBP4|TBX2|TBX5|TGFBR2|TGFBR3|HEY2
GO:0006692	0.000685387	0.999837	12	33	prostanoid metabolic process	BP	0.0203948	1646|1906|1907|4282|5730|5740|8644|9536|10630|22949|27306|255189	AKR1C2|EDN1|EDN2|MIF|PTGDS|PTGIS|AKR1C3|PTGES|PDPN|PTGR1|HPGDS|PLA2G4F
GO:0006693	0.000685387	0.999837	12	33	prostaglandin metabolic process	BP	0.0203948	1646|1906|1907|4282|5730|5740|8644|9536|10630|22949|27306|255189	AKR1C2|EDN1|EDN2|MIF|PTGDS|PTGIS|AKR1C3|PTGES|PDPN|PTGR1|HPGDS|PLA2G4F
GO:0048812	0.000685839	0.999542	105	570	neuron projection morphogenesis	BP	0.0203948	104|322|575|627|659|1382|1749|1808|1833|1943|1946|1951|1959|2048|2115|2118|2263|2549|2674|2676|2697|2823|3084|3110|3706|3730|3984|4628|4744|4884|4915|4969|4974|5058|5063|5295|5365|5454|5588|5789|5800|5818|5979|6092|6383|6387|6446|6456|6586|6696|6710|6711|6712|6790|7070|7345|7368|7473|7804|8013|8399|8437|8851|8936|9037|9046|9048|9201|9353|9585|9638|9839|9912|10371|10381|10631|10752|11202|22854|231…	ADARB1|APBB1|ADGRB1|BDNF|BMPR2|CRABP2|DLX5|DPYSL2|EPYC|EFNA2|EFNA5|CELSR3|EGR2|EPHB2|ETV1|ETV4|FGFR2|GAB1|GFRA1|GFRA3|GJA1|GPM6A|NRG1|MNX1|ITPKA|ANOS1|LIMK1|MYH10|NEFH|NPTX1|NTRK2|OGN|OMG|PAK1|PAK3|PIK3R1|PLXNB3|POU3F2|PRKCQ|PTPRD|PTPRO|NECTIN1|RET|ROBO2|SDC2|CXCL12|SGK1|SH3GL2|SLIT3|SPP1|SPTB|SPTBN1|SPTBN2|AURKA|THY1|UCHL1|UGT8|WNT3|LRP8|NR4A3|PLA2G10|RASAL1|CDK5R1|WASF1|SEMA5A|DOK2|ARTN|DCLK1|S…
GO:0035150	0.00068968	0.999682	32	134	regulation of tube size	BP	0.0204698	134|153|154|183|185|186|477|554|659|857|1373|1636|1906|1907|1910|2243|2244|2697|2702|2729|2852|3043|3352|4881|5023|5028|5592|6532|7349|8862|9732|59272	ADORA1|ADRB1|ADRB2|AGT|AGTR1|AGTR2|ATP1A2|AVPR2|BMPR2|CAV1|CPS1|ACE|EDN1|EDN2|EDNRB|FGA|FGB|GJA1|GJA5|GCLC|GPER1|HBB|HTR1D|NPR1|P2RX1|P2RY1|PRKG1|SLC6A4|UCN|APLN|DOCK4|ACE2
GO:0016486	0.000693833	0.999833	12	34	peptide hormone processing	BP	0.0205536	183|1359|1511|1636|4311|5122|6447|9718|25825|27344|56605|59272	AGT|CPA3|CTSG|ACE|MME|PCSK1|SCG5|ECE2|BACE2|PCSK1N|ERO1B|ACE2
GO:0051052	0.000704842	0.999567	73	376	regulation of DNA metabolic process	BP	0.0208399	94|306|322|339|641|659|672|983|990|1111|1602|1663|1736|1763|1843|2069|2264|2305|2697|2852|3014|3569|3575|3838|4751|4862|5063|5155|5319|5468|5570|5588|5888|5984|6688|7153|7203|7291|7292|7349|8091|8914|9212|9314|10635|10721|11200|22948|26354|26585|27063|28984|29128|50507|50943|51053|54069|55010|55022|57332|63922|63979|79075|79733|79915|80119|80174|81620|81931|90381|144455|157570|345643	ACVRL1|ANXA3|APBB1|APOBEC1|BLM|BMPR2|BRCA1|CDK1|CDC6|CHEK1|DACH1|DDX11|DKC1|DNA2|DUSP1|EREG|FGFR4|FOXM1|GJA1|GPER1|H2AFX|IL6|IL7R|KPNA2|NEK2|NPAS2|PAK3|PDGFB|PLA2G1B|PPARG|PKIB|PRKCQ|RAD51|RFC4|SPI1|TOP2A|CCT3|TWIST1|TNFSF4|UCN|HMGA2|TIMELESS|AURKB|KLF4|RAD51AP1|POLQ|CHEK2|CCT5|GNL3|GREM1|ANKRD1|RGCC|UHRF1|NOX4|FOXP3|GMNN|MIS18A|PARPBP|PID1|CBX8|CHTF18|FIGNL1|DSCC1|E2F8|ATAD5|PIF1|DBF4B|CDT1|ZNF9…
GO:0032309	0.000712834	0.999803	14	43	icosanoid secretion	BP	0.0209778	186|1636|1906|3553|4282|5319|5320|5321|5322|8399|8600|8792|50487|255189	AGTR2|ACE|EDN1|IL1B|MIF|PLA2G1B|PLA2G2A|PLA2G4A|PLA2G5|PLA2G10|TNFSF11|TNFRSF11A|PLA2G3|PLA2G4F
GO:0050708	0.000712921	0.999559	75	392	regulation of protein secretion	BP	0.0209778	43|101|186|284|322|408|947|1268|1803|1946|2219|2243|2244|2268|2615|2621|2697|2702|2821|2852|3133|3172|3329|3382|3553|3569|3651|3783|4023|4282|4321|5047|5319|5581|5734|5950|6288|6513|6659|6711|6804|7099|7186|7291|7292|8622|9066|9173|9254|9447|10631|11069|23705|25924|26253|26525|27063|27242|28984|50943|51092|51311|51744|55366|55612|79679|80223|80725|84300|90865|117854|338442|338557|353500|388581	ACHE|ADAM8|AGTR2|ANGPT1|APBB1|ARRB1|CD34|CNR1|DPP4|EFNA5|FCN1|FGA|FGB|FGR|LRRC32|GAS6|GJA1|GJA5|GPI|GPER1|HLA-E|HNF4A|HSPD1|ICA1|IL1B|IL6|PDX1|KCNN4|LPL|MIF|MMP12|PAEP|PLA2G1B|PRKCE|PTGER4|RBP4|SAA1|SLC2A1|SOX4|SPTBN1|STX1A|TLR4|TRAF2|TWIST1|TNFSF4|PDE8B|SYT7|IL1RL1|CACNA2D2|AIM2|POSTN|RAPGEF4|CADM1|MYRIP|CLEC4E|IL36RN|ANKRD1|TNFRSF21|RGCC|FOXP3|SIDT2|TLR8|CD244|LGR4|FERMT1|VTCN1|RAB11FIP1|SRCIN1…
GO:0061564	0.000713567	0.999542	87	458	axon development	BP	0.0209778	104|322|575|627|659|1268|1382|1749|1808|1833|1943|1946|1951|1959|2048|2115|2118|2263|2549|2674|2676|3084|3371|3730|3984|4628|4744|4884|4915|4969|4974|5058|5063|5295|5365|5454|5588|5800|5818|5979|6092|6387|6586|6696|6710|6711|6712|7070|7345|7473|8013|8399|8851|9037|9046|9048|9201|9314|9353|9638|9839|10371|10381|10752|11202|22854|23105|23767|25987|27023|51393|53358|55118|55816|56920|57556|59277|801…	ADARB1|APBB1|ADGRB1|BDNF|BMPR2|CNR1|CRABP2|DLX5|DPYSL2|EPYC|EFNA2|EFNA5|CELSR3|EGR2|EPHB2|ETV1|ETV4|FGFR2|GAB1|GFRA1|GFRA3|NRG1|TNC|ANOS1|LIMK1|MYH10|NEFH|NPTX1|NTRK2|OGN|OMG|PAK1|PAK3|PIK3R1|PLXNB3|POU3F2|PRKCQ|PTPRO|NECTIN1|RET|ROBO2|CXCL12|SLIT3|SPP1|SPTB|SPTBN1|SPTBN2|THY1|UCHL1|WNT3|NR4A3|PLA2G10|CDK5R1|SEMA5A|DOK2|ARTN|DCLK1|KLF4|SLIT2|FEZ1|ZEB2|SEMA3A|TUBB3|CHL1|KLK8|NTNG1|FSTL4|FLRT3|TSKU…
GO:0050728	0.000721649	0.999698	26	104	negative regulation of inflammatory response	BP	0.0211752	134|177|1524|2294|2852|3559|4907|5468|5624|5734|5740|6288|6693|7010|7128|9021|9314|10203|27293|50943|53833|55872|58189|116379|338557|388581	ADORA1|AGER|CX3CR1|FOXF1|GPER1|IL2RA|NT5E|PPARG|PROC|PTGER4|PTGIS|SAA1|SPN|TEK|TNFAIP3|SOCS3|KLF4|CALCRL|SMPDL3B|FOXP3|IL20RB|PBK|WFDC1|IL22RA2|FFAR4|C1QTNF12
GO:0050789	0.000730756	0.999372	1529	10930	regulation of biological process	BP	0.0214019	2|24|32|33|41|43|94|101|104|134|153|154|177|181|183|185|186|187|190|218|226|246|259|284|306|321|322|332|339|341|358|395|408|440|467|477|478|481|482|554|563|575|576|590|597|607|608|610|627|629|634|638|641|650|656|659|660|664|667|672|676|683|687|695|699|701|710|712|713|714|725|726|728|729|730|732|733|745|768|784|820|845|847|857|858|860|890|891|894|898|899|909|945|947|948|954|970|976|978|983|990|991…	A2M|ABCA4|ACACB|ACADL|ASIC1|ACHE|ACVRL1|ADAM8|ADARB1|ADORA1|ADRB1|ADRB2|AGER|AGRP|AGT|AGTR1|AGTR2|APLNR|NR0B1|ALDH3A1|ALDOA|ALOX15|AMBP|ANGPT1|ANXA3|APBA2|APBB1|BIRC5|APOBEC1|APOC1|AQP1|ARHGAP6|ARRB1|ASNS|ATF3|ATP1A2|ATP1A3|ATP1B1|ATP1B2|AVPR2|AZGP1|ADGRB1|ADGRB2|BCHE|BCL2A1|BCL9|TNFRSF17|HCN2|BDNF|CFB|CEACAM1|BIK|BLM|BMP2|BMP8B|BMPR2|BMX|BNIP3|DST|BRCA1|BRDT|BST1|KLF9|BTK|BUB1|BUB1B|SERPING1|C1Q…
GO:0071229	0.000736046	0.999616	43	195	cellular response to acid chemical	BP	0.0215161	358|478|891|1109|1277|1278|1281|1290|1373|1536|1646|1906|1958|2707|2729|3371|3949|4915|5031|5155|5166|5468|5581|5734|5737|5753|5979|6347|6495|6532|6662|6862|6935|7292|7473|8322|8644|9314|26012|27244|54997|55022|89780	AQP1|ATP1A3|CCNB1|AKR1C4|COL1A1|COL1A2|COL3A1|COL5A2|CPS1|CYBB|AKR1C2|EDN1|EGR1|GJB3|GCLC|TNC|LDLR|NTRK2|P2RY6|PDGFB|PDK4|PPARG|PRKCE|PTGER4|PTGFR|PTK6|RET|CCL2|SIX1|SLC6A4|SOX9|T|ZEB1|TNFSF4|WNT3|FZD4|AKR1C3|KLF4|NSMF|SESN1|TESC|PID1|WNT3A
GO:0001890	0.000737876	0.99965	34	145	placenta development	BP	0.0215195	659|899|1515|1594|1634|1747|2034|2263|2549|2624|2697|2706|2707|2709|3491|3814|3856|4188|4693|5155|5468|5740|6696|6768|7262|9021|10733|10761|23493|51294|55224|79733|144455|203447	BMPR2|CCNF|CTSV|CYP27B1|DCN|DLX3|EPAS1|FGFR2|GAB1|GATA2|GJA1|GJB2|GJB3|GJB5|CYR61|KISS1|KRT8|MDFI|NDP|PDGFB|PPARG|PTGIS|SPP1|ST14|PHLDA2|SOCS3|PLK4|PLAC1|HEY2|PCDH12|ETNK2|E2F8|E2F7|NRK
GO:0034698	0.000738938	0.999839	11	28	response to gonadotropin	BP	0.0215195	440|890|1515|1946|2627|2706|2729|6528|6715|7049|26012	ASNS|CCNA2|CTSV|EFNA5|GATA6|GJB2|GCLC|SLC5A5|SRD5A1|TGFBR3|NSMF
GO:2000542	0.000756526	0.999962	5	7	negative regulation of gastrulation	BP	0.0219903	1289|1290|22943|55897|64321	COL5A1|COL5A2|DKK1|MESP1|SOX17
GO:2000278	0.000758016	0.99969	25	95	regulation of DNA biosynthetic process	BP	0.0219924	94|659|1602|1736|1843|2264|2697|4751|5063|5155|5468|5570|5588|5984|7203|9212|9314|22948|26585|27063|28984|50507|63922|79075|80119	ACVRL1|BMPR2|DACH1|DKC1|DUSP1|FGFR4|GJA1|NEK2|PAK3|PDGFB|PPARG|PKIB|PRKCQ|RFC4|CCT3|AURKB|KLF4|CCT5|GREM1|ANKRD1|RGCC|NOX4|CHTF18|DSCC1|PIF1
GO:0042116	0.000772497	0.99975	17	57	macrophage activation	BP	0.0223706	1524|1907|3329|3929|4282|5581|6556|6622|7099|7305|8399|9173|22918|51311|90865|133396|727897	CX3CR1|EDN2|HSPD1|LBP|MIF|PRKCE|SLC11A1|SNCA|TLR4|TYROBP|PLA2G10|IL1RL1|CD93|TLR8|IL33|IL31RA|MUC5B
GO:0007610	0.00077747	0.999481	102	565	behavior	BP	0.0224727	41|104|134|181|183|186|321|477|478|590|894|1138|1268|1271|1524|1602|1803|1959|2048|2115|2237|2353|2571|2697|2821|2861|2890|2906|3084|3352|3569|3751|3953|4045|4192|4211|4326|4885|4900|4915|5028|5153|5270|5581|5730|5923|6323|6387|6414|6446|6531|6532|6622|6623|6712|6715|6886|7060|7111|7122|7345|7349|7466|7832|7881|8013|8322|8326|8516|8528|8704|8862|10752|10874|11202|11346|22943|23237|23542|26047|270…	ASIC1|ADARB1|ADORA1|AGRP|AGT|AGTR2|APBA2|ATP1A2|ATP1A3|BCHE|CCND2|CHRNA5|CNR1|CNTFR|CX3CR1|DACH1|DPP4|EGR2|EPHB2|ETV1|FEN1|FOS|GAD1|GJA1|GPI|GPR37|GRIA1|GRIN2D|NRG1|HTR1D|IL6|KCND2|LEPR|LSAMP|MDK|MEIS1|MMP17|NPTX2|NRGN|NTRK2|P2RY1|PDE1B|SERPINE2|PRKCE|PTGDS|RASGRF1|SCN1A|CXCL12|SELENOP|SGK1|SLC6A3|SLC6A4|SNCA|SNCG|SPTBN2|SRD5A1|TAL1|THBS4|TMOD1|CLDN5|UCHL1|UCN|WFS1|BTG2|KCNAB1|NR4A3|FZD4|FZD9|ITG…
GO:0006883	0.000780392	0.999909	7	13	cellular sodium ion homeostasis	BP	0.0225151	183|186|477|478|481|482|730	AGT|AGTR2|ATP1A2|ATP1A3|ATP1B1|ATP1B2|C7
GO:0048286	0.000788665	0.999795	13	37	lung alveolus development	BP	0.0227115	659|1907|2263|2294|2627|3169|3202|6441|6943|10630|26154|64220|64759	BMPR2|EDN2|FGFR2|FOXF1|GATA6|FOXA1|HOXA5|SFTPD|TCF21|PDPN|ABCA12|STRA6|TNS3
GO:0022008	0.000801118	0.999385	237	1444	neurogenesis	BP	0.0230273	104|177|322|575|590|627|650|659|664|745|860|983|991|1000|1268|1281|1382|1524|1627|1749|1789|1808|1833|1894|1901|1910|1943|1946|1951|1959|2009|2048|2115|2118|2146|2263|2277|2549|2621|2624|2674|2676|2697|2792|2823|2852|3084|3110|3169|3224|3226|3231|3371|3400|3569|3706|3730|3984|4211|4613|4628|4647|4744|4884|4915|4919|4969|4974|5028|5058|5063|5081|5270|5295|5308|5365|5376|5454|5468|5588|5592|5653|57…	ADARB1|AGER|APBB1|ADGRB1|BCHE|BDNF|BMP2|BMPR2|BNIP3|MYRF|RUNX2|CDK1|CDC20|CDH2|CNR1|COL3A1|CRABP2|CX3CR1|DBN1|DLX5|DNMT3B|DPYSL2|EPYC|ECT2|S1PR1|EDNRB|EFNA2|EFNA5|CELSR3|EGR2|EML1|EPHB2|ETV1|ETV4|EZH2|FGFR2|VEGFD|GAB1|GAS6|GATA2|GFRA1|GFRA3|GJA1|GNGT1|GPM6A|GPER1|NRG1|MNX1|FOXA1|HOXC8|HOXC10|HOXD1|TNC|ID4|IL6|ITPKA|ANOS1|LIMK1|MEIS1|MYCN|MYH10|MYO7A|NEFH|NPTX1|NTRK2|ROR1|OGN|OMG|P2RY1|PAK1|PAK3|P…
GO:0051271	0.000834352	0.999535	51	243	negative regulation of cellular component movement	BP	0.023896	94|104|134|186|1281|1524|1602|1634|2022|2192|2247|3036|3084|3486|3868|4223|5217|5365|5734|5800|6237|6347|6387|6910|7049|7070|7075|7076|7473|8434|8519|9037|9289|9314|9353|10371|10395|10563|23213|26585|28984|64411|65009|79812|80031|89780|90102|90627|90865|91862|286205	ACVRL1|ADARB1|ADORA1|AGTR2|COL3A1|CX3CR1|DACH1|DCN|ENG|FBLN1|FGF2|HAS1|NRG1|IGFBP3|KRT16|MEOX2|PFN2|PLXNB3|PTGER4|PTPRO|RRAS|CCL2|CXCL12|TBX5|TGFBR3|THY1|TIE1|TIMP1|WNT3|RECK|IFITM1|SEMA5A|ADGRG1|KLF4|SLIT2|SEMA3A|DLC1|CXCL13|SULF1|GREM1|RGCC|ARAP3|NDRG4|MMRN2|SEMA6D|WNT3A|PHLDB2|STARD13|IL33|MARVELD3|SCAI
GO:0032844	0.000834425	0.999466	84	449	regulation of homeostatic process	BP	0.023896	101|134|183|185|186|408|477|554|845|857|948|1268|1634|1736|1901|1906|1910|1946|2207|2247|2264|2273|2624|2702|2729|2852|3071|3172|3202|3553|3559|3569|3651|3949|3953|4282|4751|4881|5166|5319|5570|5581|5588|6622|6688|6696|6886|7070|7128|7203|7538|8013|8326|8600|8792|8862|9002|9212|9636|10962|11065|22948|26354|27338|27347|30001|51092|51208|51621|53832|57158|57214|65268|80119|81501|84941|84959|117854|…	ADAM8|ADORA1|AGT|AGTR1|AGTR2|ARRB1|ATP1A2|AVPR2|CASQ2|CAV1|CD36|CNR1|DCN|DKC1|S1PR1|EDN1|EDNRB|EFNA5|FCER1G|FGF2|FGFR4|FHL1|GATA2|GJA5|GCLC|GPER1|NCKAP1L|HNF4A|HOXA5|IL1B|IL2RA|IL6|PDX1|LDLR|LEPR|MIF|NEK2|NPR1|PDK4|PLA2G1B|PKIB|PRKCE|PRKCQ|SNCA|SPI1|SPP1|TAL1|THY1|TNFAIP3|CCT3|ZFP36|NR4A3|FZD9|TNFSF11|TNFRSF11A|APLN|F2RL3|AURKB|ISG15|MLLT11|UBE2C|CCT5|GNL3|UBE2S|STK39|ERO1A|SIDT2|CLDN18|KLF13|IL2…
GO:0031100	0.000843549	0.999683	21	77	animal organ regeneration	BP	0.0241128	306|471|728|790|890|983|1361|2146|2621|3651|4288|5228|5468|5471|6347|6387|6790|7048|7049|7298|8013	ANXA3|ATIC|C5AR1|CAD|CCNA2|CDK1|CPB2|EZH2|GAS6|PDX1|MKI67|PGF|PPARG|PPAT|CCL2|CXCL12|AURKA|TGFBR2|TGFBR3|TYMS|NR4A3
GO:0007267	0.000846053	0.999345	249	1549	cell-cell signaling	BP	0.0241325	41|43|104|134|153|154|183|185|186|321|408|477|590|607|610|627|650|695|712|784|845|857|898|945|946|947|970|976|991|1000|1001|1138|1268|1277|1524|1601|1627|1728|1749|1803|1906|1943|1944|1945|1946|1950|1951|1958|1959|1960|2048|2069|2243|2244|2263|2563|2571|2697|2701|2702|2705|2706|2719|2852|2869|2890|2906|3169|3172|3202|3219|3352|3371|3382|3484|3553|3569|3589|3623|3641|3651|3706|3751|3762|3777|3786|…	ASIC1|ACHE|ADARB1|ADORA1|ADRB1|ADRB2|AGT|AGTR1|AGTR2|APBA2|ARRB1|ATP1A2|BCHE|BCL9|HCN2|BDNF|BMP2|BTK|C1QA|CACNB3|CASQ2|CAV1|CCNE1|CD33|SIGLEC6|CD34|CD70|ADGRE5|CDC20|CDH2|CDH3|CHRNA5|CNR1|COL1A1|CX3CR1|DAB2|DBN1|NQO1|DLX5|DPP4|EDN1|EFNA2|EFNA3|EFNA4|EFNA5|EGF|CELSR3|EGR1|EGR2|EGR3|EPHB2|EREG|FGA|FGB|FGFR2|GABRD|GAD1|GJA1|GJA4|GJA5|GJB1|GJB2|GPC3|GPER1|GRK5|GRIA1|GRIN2D|FOXA1|HNF4A|HOXA5|HOXB9|HTR…
GO:0061640	0.000847354	0.999749	15	46	cytoskeleton-dependent cytokinesis	BP	0.0241325	1058|4628|5347|6711|9212|9493|9585|10112|11113|24137|29127|51203|54443|55165|84501	CENPA|MYH10|PLK1|SPTBN1|AURKB|KIF23|KIF20B|KIF20A|CIT|KIF4A|RACGAP1|NUSAP1|ANLN|CEP55|SPIRE2
GO:0060421	0.000849219	0.999793	12	33	positive regulation of heart growth	BP	0.0241412	32|891|983|1906|2247|2263|2627|6909|6910|7049|10409|23493	ACACB|CCNB1|CDK1|EDN1|FGF2|FGFR2|GATA6|TBX2|TBX5|TGFBR3|BASP1|HEY2
GO:0051346	0.000859373	0.999465	74	398	negative regulation of hydrolase activity	BP	0.0243851	2|183|259|332|341|358|408|710|1285|1293|1294|1469|1470|1472|1473|1893|2621|2719|2821|3071|3569|3730|3953|4102|4318|5104|5267|5268|5270|5365|5627|5806|6318|6590|6622|6690|6691|6694|6695|7076|7078|7137|7429|7980|8434|9088|9232|9314|9353|9806|10406|23645|27074|27151|27290|27344|51050|51129|51232|57082|57718|58189|58484|80760|89766|114769|120892|128488|140686|153218|221476|221908|280664|653145	A2M|AGT|AMBP|BIRC5|APOC1|AQP1|ARRB1|SERPING1|COL4A3|COL6A3|COL7A1|CST1|CST2|CST4|CST5|ECM1|GAS6|GPC3|GPI|NCKAP1L|IL6|ANOS1|LEPR|MAGEA3|MMP9|SERPINA5|SERPINA4|SERPINB5|SERPINE2|PLXNB3|PROS1|PTX3|SERPINB4|SLPI|SNCA|SPINK1|SPINK2|SPP2|SPOCK1|TIMP1|TIMP3|TNNI3|VIL1|TFPI2|RECK|PKMYT1|PTTG1|KLF4|SLIT2|SPOCK2|WFDC2|PPP1R15A|LAMP3|CPAMD8|SPINK4|PCSK1N|PI15|ANGPTL4|CRIM1|KNL1|PPP4R4|WFDC1|NLRC4|ITIH5|UMOD…
GO:0071173	0.000862144	0.999806	11	29	spindle assembly checkpoint	BP	0.024419	699|701|891|1063|1843|4085|5347|7272|10403|57082|81620	BUB1|BUB1B|CCNB1|CENPF|DUSP1|MAD2L1|PLK1|TTK|NDC80|KNL1|CDT1
GO:0055007	0.000864534	0.999642	25	97	cardiac muscle cell differentiation	BP	0.024442	183|186|650|891|983|1906|2274|2539|2627|2648|3084|4628|4629|5058|5308|6910|6926|10529|22943|23493|26585|50507|55897|89780|91624	AGT|AGTR2|BMP2|CCNB1|CDK1|EDN1|FHL2|G6PD|GATA6|KAT2A|NRG1|MYH10|MYH11|PAK1|PITX2|TBX5|TBX3|NEBL|DKK1|HEY2|GREM1|NOX4|MESP1|WNT3A|NEXN
GO:0030308	0.000867697	0.999573	36	158	negative regulation of cell growth	BP	0.0244457	94|183|186|322|659|978|1029|1410|1594|2023|2203|2273|2539|2697|2786|3172|3373|4881|5058|5270|5468|6586|6696|7473|8851|9037|9353|10371|23105|26585|51083|56920|58189|64321|81501|89780	ACVRL1|AGT|AGTR2|APBB1|BMPR2|CDA|CDKN2A|CRYAB|CYP27B1|ENO1|FBP1|FHL1|G6PD|GJA1|GNG4|HNF4A|HYAL1|NPR1|PAK1|SERPINE2|PPARG|SLIT3|SPP1|WNT3|CDK5R1|SEMA5A|SLIT2|SEMA3A|FSTL4|GREM1|GAL|SEMA3G|WFDC1|SOX17|DCSTAMP|WNT3A
GO:0003081	0.000868203	0.999824	10	25	regulation of systemic arterial blood pressure by renin-angiotensin	BP	0.0244457	183|185|186|1359|1511|1636|2702|4311|27035|59272	AGT|AGTR1|AGTR2|CPA3|CTSG|ACE|GJA5|MME|NOX1|ACE2
GO:0032496	0.000870656	0.999489	60	304	response to lipopolysaccharide	BP	0.0244457	728|948|1244|1268|1373|1440|1511|1524|1594|1634|1906|1910|2353|2697|2706|2920|2921|3055|3329|3553|3569|3654|3727|3929|3934|4016|4129|4282|4360|5196|5473|5581|5734|5737|5739|6347|6364|6401|6403|6556|6590|6622|7056|7099|7128|7292|7356|7538|8718|8784|8792|9450|9536|10563|10804|23328|27063|27242|57088|117854	C5AR1|CD36|ABCC2|CNR1|CPS1|CSF3|CTSG|CX3CR1|CYP27B1|DCN|EDN1|EDNRB|FOS|GJA1|GJB2|CXCL2|CXCL3|HCK|HSPD1|IL1B|IL6|IRAK1|JUND|LBP|LCN2|LOXL1|MAOB|MIF|MRC1|PF4|PPBP|PRKCE|PTGER4|PTGFR|PTGIR|CCL2|CCL20|SELE|SELP|SLC11A1|SLPI|SNCA|THBD|TLR4|TNFAIP3|TNFSF4|SCGB1A1|ZFP36|TNFRSF25|TNFRSF18|TNFRSF11A|LY86|PTGES|CXCL13|GJB6|SASH1|ANKRD1|TNFRSF21|PLSCR4|TRIM6
GO:0042326	0.000871423	0.999445	82	432	negative regulation of phosphorylation	BP	0.0244457	104|259|284|408|467|634|857|891|1029|1030|1634|1843|1846|1850|1852|2022|2167|2192|2203|2305|2852|3486|3553|3569|3623|4091|4616|5347|5570|5753|6622|6690|7023|7070|7078|7099|7128|7291|7345|7498|8613|8835|8850|9021|9314|9353|9467|9535|9647|9770|11142|22943|23624|23645|23767|26524|26585|27347|54997|55022|55872|55924|57447|57580|57761|64101|64798|65268|79883|80243|80725|83891|84063|84959|91663|91862|9…	ADARB1|AMBP|ANGPT1|ARRB1|ATF3|CEACAM1|CAV1|CCNB1|CDKN2A|CDKN2B|DCN|DUSP1|DUSP4|DUSP8|DUSP9|ENG|FABP4|FBLN1|FBP1|FOXM1|GPER1|IGFBP3|IL1B|IL6|INHA|SMAD6|GADD45B|PLK1|PKIB|PTK6|SNCA|SPINK1|TFAP4|THY1|TIMP3|TLR4|TNFAIP3|TWIST1|UCHL1|XDH|PLPP3|SOCS2|KAT2B|SOCS3|KLF4|SLIT2|SH3BP5|GMFG|PPM1F|RASSF2|PKIG|DKK1|CBLC|PPP1R15A|FLRT3|LATS2|GREM1|STK39|TESC|PID1|PBK|FAM212B|NDRG2|PREX1|TRIB3|LRRC4|DEPTOR|WNK2|…
GO:0090257	0.000873244	0.999536	44	205	regulation of muscle system process	BP	0.0244457	134|154|183|477|481|845|857|1264|1490|1829|1832|1906|1907|2023|2539|2702|2852|3673|4608|5023|5058|5592|6442|7125|7134|7136|7137|7138|7349|7402|8013|8654|9314|9732|10203|10398|10874|29995|51196|59272|114907|126393|255743|388591	ADORA1|ADRB2|AGT|ATP1A2|ATP1B1|CASQ2|CAV1|CNN1|CTGF|DSG2|DSP|EDN1|EDN2|ENO1|G6PD|GJA5|GPER1|ITGA2|MYBPH|P2RX1|PAK1|PRKG1|SGCA|TNNC2|TNNC1|TNNI2|TNNI3|TNNT1|UCN|UTRN|NR4A3|PDE5A|KLF4|DOCK4|CALCRL|MYL9|NMU|LMCD1|PLCE1|ACE2|FBXO32|HSPB6|NPNT|RNF207
GO:0015718	0.000874131	0.99958	34	148	monocarboxylic acid transport	BP	0.0244457	32|186|366|634|948|1109|1244|1375|1636|1906|3553|4282|5319|5320|5321|5322|5468|6578|8399|8600|8714|8792|8884|9120|9123|23539|28234|50487|84879|123264|133418|151176|255189|286256	ACACB|AGTR2|AQP9|CEACAM1|CD36|AKR1C4|ABCC2|CPT1B|ACE|EDN1|IL1B|MIF|PLA2G1B|PLA2G2A|PLA2G4A|PLA2G5|PPARG|SLCO2A1|PLA2G10|TNFSF11|ABCC3|TNFRSF11A|SLC5A6|SLC16A6|SLC16A3|SLC16A8|SLCO1B3|PLA2G3|MFSD2A|SLC51B|EMB|ERFE|PLA2G4F|LCN12
GO:0051247	0.000877343	0.999322	244	1524	positive regulation of protein metabolic process	BP	0.0244714	94|101|134|154|177|183|185|186|246|284|408|554|650|656|659|672|701|725|728|729|857|858|891|894|948|983|990|991|1000|1062|1163|1285|1326|1440|1490|1536|1601|1636|1789|1839|1852|1894|1906|1910|1946|1950|1958|2013|2022|2023|2069|2146|2161|2192|2243|2244|2247|2263|2264|2357|2549|2621|2648|2662|2690|2697|2719|2729|2852|2861|3071|3084|3329|3336|3486|3491|3553|3569|3589|3623|3654|3673|3814|3872|3929|408…	ACVRL1|ADAM8|ADORA1|ADRB2|AGER|AGT|AGTR1|AGTR2|ALOX15|ANGPT1|ARRB1|AVPR2|BMP2|BMP8B|BMPR2|BRCA1|BUB1B|C4BPB|C5AR1|C6|CAV1|CAV2|CCNB1|CCND2|CD36|CDK1|CDC6|CDC20|CDH2|CENPE|CKS1B|COL4A3|MAP3K8|CSF3|CTGF|CYBB|DAB2|ACE|DNMT3B|HBEGF|DUSP9|ECT2|EDN1|EDNRB|EFNA5|EGF|EGR1|EMP2|ENG|ENO1|EREG|EZH2|F12|FBLN1|FGA|FGB|FGF2|FGFR2|FGFR4|FPR1|GAB1|GAS6|KAT2A|GDF10|GHR|GJA1|GPC3|GCLC|GPER1|GPR37|NCKAP1L|NRG1|HSPD…
GO:1902668	0.00087821	0.999922	6	10	negative regulation of axon guidance	BP	0.0244714	5800|7473|9037|9353|10371|89780	PTPRO|WNT3|SEMA5A|SLIT2|SEMA3A|WNT3A
GO:0002682	0.000904329	0.999307	228	1421	regulation of immune system process	BP	0.025154	2|101|134|177|246|259|284|629|634|683|695|710|712|713|714|725|728|729|730|732|733|784|857|909|945|947|948|1174|1178|1268|1277|1278|1281|1308|1326|1440|1511|1636|1675|1690|1803|1893|1906|1907|1960|2069|2175|2177|2206|2207|2214|2219|2243|2244|2268|2277|2294|2353|2357|2358|2615|2621|2624|2821|2852|2920|2921|3055|3071|3133|3142|3202|3329|3384|3553|3559|3569|3575|3623|3654|3665|3673|3783|3929|3984|421…	A2M|ADAM8|ADORA1|AGER|ALOX15|AMBP|ANGPT1|CFB|CEACAM1|BST1|BTK|SERPING1|C1QA|C1QB|C1QC|C4BPB|C5AR1|C6|C7|C8B|C8G|CACNB3|CAV1|CD1A|CD33|CD34|CD36|AP1S1|CLC|CNR1|COL1A1|COL1A2|COL3A1|COL17A1|MAP3K8|CSF3|CTSG|ACE|CFD|COCH|DPP4|ECM1|EDN1|EDN2|EGR3|EREG|FANCA|FANCD2|MS4A2|FCER1G|FCGR3A|FCN1|FGA|FGB|FGR|VEGFD|FOXF1|FOS|FPR1|FPR2|LRRC32|GAS6|GATA2|GPI|GPER1|CXCL2|CXCL3|HCK|NCKAP1L|HLA-E|HLX|HOXA5|HSPD1|I…
GO:0003094	0.000909713	0.999837	9	21	glomerular filtration	BP	0.0252584	134|947|2013|2621|2697|2702|5155|5800|23213	ADORA1|CD34|EMP2|GAS6|GJA1|GJA5|PDGFB|PTPRO|SULF1
GO:0035107	0.000915316	0.999559	34	145	appendage morphogenesis	BP	0.0253232	860|1382|1749|2263|2702|2719|3206|3226|3227|3899|4488|4613|5307|5308|6659|6662|6909|6910|6926|7020|7291|7473|7704|8434|9496|22943|26585|28982|57167|80144|116039|157506|221833|340419	RUNX2|CRABP2|DLX5|FGFR2|GJA5|GPC3|HOXA10|HOXC10|HOXC11|AFF3|MSX2|MYCN|PITX1|PITX2|SOX4|SOX9|TBX2|TBX5|TBX3|TFAP2A|TWIST1|WNT3|ZBTB16|RECK|TBX4|DKK1|GREM1|FLVCR1|SALL4|FRAS1|OSR2|RDH10|SP8|RSPO2
GO:0035108	0.000915316	0.999559	34	145	limb morphogenesis	BP	0.0253232	860|1382|1749|2263|2702|2719|3206|3226|3227|3899|4488|4613|5307|5308|6659|6662|6909|6910|6926|7020|7291|7473|7704|8434|9496|22943|26585|28982|57167|80144|116039|157506|221833|340419	RUNX2|CRABP2|DLX5|FGFR2|GJA5|GPC3|HOXA10|HOXC10|HOXC11|AFF3|MSX2|MYCN|PITX1|PITX2|SOX4|SOX9|TBX2|TBX5|TBX3|TFAP2A|TWIST1|WNT3|ZBTB16|RECK|TBX4|DKK1|GREM1|FLVCR1|SALL4|FRAS1|OSR2|RDH10|SP8|RSPO2
GO:0033260	0.000917717	0.999792	11	29	nuclear DNA replication	BP	0.0253444	1602|1763|5888|8318|9837|11200|29980|51053|51659|80174|81620	DACH1|DNA2|RAD51|CDC45|GINS1|CHEK2|DONSON|GMNN|GINS2|DBF4B|CDT1
GO:0007389	0.00093358	0.999407	80	421	pattern specification process	BP	0.0257366	650|659|1906|1950|1959|2022|2263|2294|2648|2719|3169|3202|3206|3217|3219|3223|3224|3225|3226|3227|3229|4091|4188|4222|4223|4242|4488|5013|5081|5308|6491|6493|6495|6790|6862|6909|6910|6926|6935|7048|7473|7516|7704|7832|9096|9289|9839|10371|10409|10683|10736|22943|23237|23314|23493|25928|26585|27019|27023|54345|55130|55897|56033|57822|63950|64321|64399|64446|65009|79192|85407|89780|92749|145873|163…	BMP2|BMPR2|EDN1|EGF|EGR2|ENG|FGFR2|FOXF1|KAT2A|GPC3|FOXA1|HOXA5|HOXA10|HOXB7|HOXB9|HOXC6|HOXC8|HOXC9|HOXC10|HOXC11|HOXC13|SMAD6|MDFI|MEOX1|MEOX2|MFNG|MSX2|OTX1|PAX7|PITX2|STIL|SIM2|SIX1|AURKA|T|TBX2|TBX5|TBX3|ZEB1|TGFBR2|WNT3|XRCC2|ZBTB16|BTG2|TBX18|ADGRG1|ZEB2|SEMA3A|BASP1|DLL3|SIX2|DKK1|ARC|SATB2|HEY2|SOSTDC1|GREM1|DNAI1|FOXB1|SOX18|ARMC4|MESP1|BARX1|GRHL3|DMRTA2|SOX17|HHIP|DNAI2|NDRG4|IRX1|NKD…
GO:0060541	0.000937388	0.999504	43	197	respiratory system development	BP	0.0257956	659|1490|1749|1907|1978|2034|2263|2294|2627|2719|3169|3202|3371|3988|4613|5251|5308|5950|6441|6493|6495|6662|6910|6943|7048|7881|8914|9231|9496|10365|10409|10551|10630|25803|26154|51804|57493|64220|64399|64759|157506|340419|441376	BMPR2|CTGF|DLX5|EDN2|EIF4EBP1|EPAS1|FGFR2|FOXF1|GATA6|GPC3|FOXA1|HOXA5|TNC|LIPA|MYCN|PHEX|PITX2|RBP4|SFTPD|SIM2|SIX1|SOX9|TBX5|TCF21|TGFBR2|KCNAB1|TIMELESS|DLG5|TBX4|KLF2|BASP1|AGR2|PDPN|SPDEF|ABCA12|SIX4|HEG1|STRA6|HHIP|TNS3|RDH10|RSPO2|AARD
GO:0048705	0.000954135	0.999487	45	209	skeletal system morphogenesis	BP	0.02621	659|860|1277|1300|1301|1305|1311|1490|1749|2263|3202|3217|3224|3225|3227|3340|3373|4188|4322|4488|4613|6495|6662|6862|6913|6935|7010|7020|7048|7291|8538|9496|10736|23314|25886|26585|28982|51804|64399|116039|133522|157506|359845|389058|642658	BMPR2|RUNX2|COL1A1|COL10A1|COL11A1|COL13A1|COMP|CTGF|DLX5|FGFR2|HOXA5|HOXB7|HOXC8|HOXC9|HOXC11|NDST1|HYAL1|MDFI|MMP13|MSX2|MYCN|SIX1|SOX9|T|TBX15|ZEB1|TEK|TFAP2A|TGFBR2|TWIST1|BARX2|TBX4|SIX2|SATB2|POC1A|GREM1|FLVCR1|SIX4|HHIP|OSR2|PPARGC1B|RDH10|RFLNB|SP5|SCX
GO:0031649	0.000960476	0.999853	8	17	heat generation	BP	0.0262628	153|154|1268|1910|3553|8600|8792|8862	ADRB1|ADRB2|CNR1|EDNRB|IL1B|TNFSF11|TNFRSF11A|APLN
GO:0035296	0.000961949	0.99956	30	125	regulation of tube diameter	BP	0.0262628	134|153|154|183|185|186|477|554|659|857|1373|1636|1906|1907|1910|2243|2244|2697|2702|2852|3352|4881|5023|5028|5592|6532|7349|8862|9732|59272	ADORA1|ADRB1|ADRB2|AGT|AGTR1|AGTR2|ATP1A2|AVPR2|BMPR2|CAV1|CPS1|ACE|EDN1|EDN2|EDNRB|FGA|FGB|GJA1|GJA5|GPER1|HTR1D|NPR1|P2RX1|P2RY1|PRKG1|SLC6A4|UCN|APLN|DOCK4|ACE2
GO:0097746	0.000961949	0.99956	30	125	regulation of blood vessel diameter	BP	0.0262628	134|153|154|183|185|186|477|554|659|857|1373|1636|1906|1907|1910|2243|2244|2697|2702|2852|3352|4881|5023|5028|5592|6532|7349|8862|9732|59272	ADORA1|ADRB1|ADRB2|AGT|AGTR1|AGTR2|ATP1A2|AVPR2|BMPR2|CAV1|CPS1|ACE|EDN1|EDN2|EDNRB|FGA|FGB|GJA1|GJA5|GPER1|HTR1D|NPR1|P2RX1|P2RY1|PRKG1|SLC6A4|UCN|APLN|DOCK4|ACE2
GO:0001817	0.000962841	0.99935	104	584	regulation of cytokine production	BP	0.0262628	101|177|183|186|284|408|634|672|695|728|947|948|1001|1178|1536|1958|2069|2207|2219|2268|2532|2615|2621|2627|3071|3133|3329|3553|3568|3569|3623|3654|3665|3929|4023|4282|4321|5047|5196|5295|5437|5588|5734|6288|6347|6364|6441|6556|6693|6711|7099|7128|7186|7291|7292|7349|7356|7538|7784|8013|8808|8809|9173|9308|9314|9447|9636|9641|10293|10365|10631|10642|10643|11148|11326|23213|23705|26253|26525|27035…	ADAM8|AGER|AGT|AGTR2|ANGPT1|ARRB1|CEACAM1|BRCA1|BTK|C5AR1|CD34|CD36|CDH3|CLC|CYBB|EGR1|EREG|FCER1G|FCN1|FGR|ACKR1|LRRC32|GAS6|GATA6|NCKAP1L|HLA-E|HSPD1|IL1B|IL5RA|IL6|INHA|IRAK1|IRF7|LBP|LPL|MIF|MMP12|PAEP|PF4|PIK3R1|POLR2H|PRKCQ|PTGER4|SAA1|CCL2|CCL20|SFTPD|SLC11A1|SPN|SPTBN1|TLR4|TNFAIP3|TRAF2|TWIST1|TNFSF4|UCN|SCGB1A1|ZFP36|ZP3|NR4A3|IL1RL2|IL18R1|IL1RL1|CD83|KLF4|AIM2|ISG15|IKBKE|TRAIP|KLF2|P…
GO:0001816	0.000972327	0.999332	113	644	cytokine production	BP	0.026475	101|177|183|186|284|408|554|634|672|695|728|947|948|1001|1178|1536|1958|2069|2167|2207|2219|2268|2532|2615|2621|2627|3071|3133|3329|3553|3568|3569|3623|3654|3665|3929|3988|4023|4282|4321|5047|5196|5295|5319|5437|5588|5734|6283|6288|6347|6364|6441|6556|6693|6711|7099|7128|7186|7291|7292|7349|7356|7538|7784|8013|8808|8809|9173|9289|9308|9314|9447|9636|9641|10293|10365|10538|10631|10642|10643|11148|…	ADAM8|AGER|AGT|AGTR2|ANGPT1|ARRB1|AVPR2|CEACAM1|BRCA1|BTK|C5AR1|CD34|CD36|CDH3|CLC|CYBB|EGR1|EREG|FABP4|FCER1G|FCN1|FGR|ACKR1|LRRC32|GAS6|GATA6|NCKAP1L|HLA-E|HSPD1|IL1B|IL5RA|IL6|INHA|IRAK1|IRF7|LBP|LIPA|LPL|MIF|MMP12|PAEP|PF4|PIK3R1|PLA2G1B|POLR2H|PRKCQ|PTGER4|S100A12|SAA1|CCL2|CCL20|SFTPD|SLC11A1|SPN|SPTBN1|TLR4|TNFAIP3|TRAF2|TWIST1|TNFSF4|UCN|SCGB1A1|ZFP36|ZP3|NR4A3|IL1RL2|IL18R1|IL1RL1|ADGRG1…
GO:0006887	0.000975778	0.999299	145	851	exocytosis	BP	0.0265074	2|26|101|226|240|306|634|683|695|710|728|820|847|945|948|968|976|978|1511|1536|1675|1832|1893|1950|2040|2157|2171|2207|2215|2219|2243|2244|2268|2277|2294|2352|2357|2358|2621|2624|2821|3043|3055|3071|3101|3577|3579|3934|4282|4311|4318|4332|4628|4680|4973|5005|5023|5058|5099|5155|5175|5196|5199|5217|5267|5317|5328|5473|5627|5645|5646|5787|5806|5865|6283|6286|6403|6414|6518|6556|6590|6622|6694|6804|…	A2M|AOC1|ADAM8|ALDOA|ALOX5|ANXA3|CEACAM1|BST1|BTK|SERPING1|C5AR1|CAMP|CAT|CD33|CD36|CD68|ADGRE5|CDA|CTSG|CYBB|CFD|DSP|ECM1|EGF|STOM|F8|FABP5|FCER1G|FCGR3B|FCN1|FGA|FGB|FGR|VEGFD|FOXF1|FOLR3|FPR1|FPR2|GAS6|GATA2|GPI|HBB|HCK|NCKAP1L|HK3|CXCR1|CXCR2|LCN2|MIF|MME|MMP9|MNDA|MYH10|CEACAM6|OLR1|ORM2|P2RX1|PAK1|PCDH7|PDGFB|PECAM1|PF4|CFP|PFN2|SERPINA4|PKP1|PLAU|PPBP|PROS1|PRSS2|PRSS3|PTPRB|PTX3|RAB3B|S10…
GO:0031175	0.000976939	0.999299	144	830	neuron projection development	BP	0.0265074	104|177|322|575|627|659|991|1268|1382|1627|1749|1808|1833|1943|1946|1951|1959|2048|2115|2118|2146|2263|2549|2674|2676|2697|2823|3084|3110|3371|3569|3706|3730|3984|4628|4744|4884|4915|4969|4974|5058|5063|5295|5365|5376|5454|5588|5592|5653|5753|5789|5800|5818|5881|5923|5979|6092|6383|6387|6446|6456|6586|6695|6696|6710|6711|6712|6790|7070|7345|7349|7368|7473|7804|7832|7873|7940|8013|8399|8437|8507|8…	ADARB1|AGER|APBB1|ADGRB1|BDNF|BMPR2|CDC20|CNR1|CRABP2|DBN1|DLX5|DPYSL2|EPYC|EFNA2|EFNA5|CELSR3|EGR2|EPHB2|ETV1|ETV4|EZH2|FGFR2|GAB1|GFRA1|GFRA3|GJA1|GPM6A|NRG1|MNX1|TNC|IL6|ITPKA|ANOS1|LIMK1|MYH10|NEFH|NPTX1|NTRK2|OGN|OMG|PAK1|PAK3|PIK3R1|PLXNB3|PMP22|POU3F2|PRKCQ|PRKG1|KLK6|PTK6|PTPRD|PTPRO|NECTIN1|RAC3|RASGRF1|RET|ROBO2|SDC2|CXCL12|SGK1|SH3GL2|SLIT3|SPOCK1|SPP1|SPTB|SPTBN1|SPTBN2|AURKA|THY1|UCH…
GO:0006575	0.000987967	0.999499	38	172	cellular modified amino acid metabolic process	BP	0.0267597	471|1158|1159|1734|2304|2539|2593|2690|2729|2949|5034|5319|5320|5321|5322|5352|6472|6528|6535|7298|8399|8884|10549|10797|23743|26873|30001|51301|53905|56605|57515|79017|90527|112399|255189|347735|389434|548596	ATIC|CKM|CKMT1B|DIO2|FOXE1|G6PD|GAMT|GHR|GCLC|GSTM5|P4HB|PLA2G1B|PLA2G2A|PLA2G4A|PLA2G5|PLOD2|SHMT2|SLC5A5|SLC6A8|TYMS|PLA2G10|SLC5A6|PRDX4|MTHFD2|BHMT2|OPLAH|ERO1A|GCNT4|DUOX1|ERO1B|SERINC1|GGCT|DUOXA1|EGLN3|PLA2G4F|SERINC2|IYD|CKMT1A
GO:0071398	0.000997151	0.999683	16	52	cellular response to fatty acid	BP	0.0269614	891|1373|1646|1906|3371|3949|5031|5166|5468|5581|5734|5737|6347|7292|8644|55022	CCNB1|CPS1|AKR1C2|EDN1|TNC|LDLR|P2RY6|PDK4|PPARG|PRKCE|PTGER4|PTGFR|CCL2|TNFSF4|AKR1C3|PID1
GO:0003206	0.00100373	0.999547	29	119	cardiac chamber morphogenesis	BP	0.0270919	659|1301|1832|2022|2263|2274|2294|2627|2702|3084|3491|4091|4488|5308|5950|6659|6909|6910|6926|7010|7048|7049|7134|7137|9510|23493|55897|57493|140706	BMPR2|COL11A1|DSP|ENG|FGFR2|FHL2|FOXF1|GATA6|GJA5|NRG1|CYR61|SMAD6|MSX2|PITX2|RBP4|SOX4|TBX2|TBX5|TBX3|TEK|TGFBR2|TGFBR3|TNNC1|TNNI3|ADAMTS1|HEY2|MESP1|HEG1|CCM2L
GO:0000079	0.00101271	0.999603	22	83	regulation of cyclin-dependent protein serine/threonine kinase activity	BP	0.0272867	641|890|891|894|990|993|995|1029|1030|1033|1163|5155|5347|7023|7128|8850|8851|9088|9134|26524|28984|29950	BLM|CCNA2|CCNB1|CCND2|CDC6|CDC25A|CDC25C|CDKN2A|CDKN2B|CDKN3|CKS1B|PDGFB|PLK1|TFAP4|TNFAIP3|KAT2B|CDK5R1|PKMYT1|CCNE2|LATS2|RGCC|SERTAD1
GO:0016053	0.00102637	0.999393	60	301	organic acid biosynthetic process	BP	0.027559	32|33|240|241|246|341|440|471|634|672|790|1036|1109|1373|1462|1593|1634|1906|1907|2264|2571|2593|2875|4023|4282|5053|5166|5319|5321|5322|5352|5723|5730|5740|5831|5832|6472|7358|8564|8644|9444|9536|10797|10993|23743|26063|27306|29968|51557|57761|63827|65263|79152|79966|84706|114880|130013|157506|255189|401494	ACACB|ACADL|ALOX5|ALOX5AP|ALOX15|APOC1|ASNS|ATIC|CEACAM1|BRCA1|CAD|CDO1|AKR1C4|CPS1|VCAN|CYP27A1|DCN|EDN1|EDN2|FGFR4|GAD1|GAMT|GPT|LPL|MIF|PAH|PDK4|PLA2G1B|PLA2G4A|PLA2G5|PLOD2|PSPH|PTGDS|PTGIS|PYCR1|ALDH18A1|SHMT2|UGDH|KMO|AKR1C3|QKI|PTGES|MTHFD2|SDS|BHMT2|DECR2|HPGDS|PSAT1|LGSN|TRIB3|BCAN|PYCR3|FA2H|SCD5|GPT2|OSBPL6|ACMSD|RDH10|PLA2G4F|HACD4
GO:0046394	0.00102637	0.999393	60	301	carboxylic acid biosynthetic process	BP	0.027559	32|33|240|241|246|341|440|471|634|672|790|1036|1109|1373|1462|1593|1634|1906|1907|2264|2571|2593|2875|4023|4282|5053|5166|5319|5321|5322|5352|5723|5730|5740|5831|5832|6472|7358|8564|8644|9444|9536|10797|10993|23743|26063|27306|29968|51557|57761|63827|65263|79152|79966|84706|114880|130013|157506|255189|401494	ACACB|ACADL|ALOX5|ALOX5AP|ALOX15|APOC1|ASNS|ATIC|CEACAM1|BRCA1|CAD|CDO1|AKR1C4|CPS1|VCAN|CYP27A1|DCN|EDN1|EDN2|FGFR4|GAD1|GAMT|GPT|LPL|MIF|PAH|PDK4|PLA2G1B|PLA2G4A|PLA2G5|PLOD2|PSPH|PTGDS|PTGIS|PYCR1|ALDH18A1|SHMT2|UGDH|KMO|AKR1C3|QKI|PTGES|MTHFD2|SDS|BHMT2|DECR2|HPGDS|PSAT1|LGSN|TRIB3|BCAN|PYCR3|FA2H|SCD5|GPT2|OSBPL6|ACMSD|RDH10|PLA2G4F|HACD4
GO:0044843	0.00105216	0.999403	52	254	cell cycle G1/S phase transition	BP	0.0281296	890|891|894|898|983|990|993|995|1029|1030|1033|1104|1978|2146|2273|3373|3400|4171|4173|4175|4176|4998|5325|5427|5471|6241|6659|6790|7298|7832|8318|8900|9134|9928|10630|10926|11200|23594|25959|26524|27085|28984|51512|55022|55388|55571|56241|81610|81620|84515|128239|144455	CCNA2|CCNB1|CCND2|CCNE1|CDK1|CDC6|CDC25A|CDC25C|CDKN2A|CDKN2B|CDKN3|RCC1|EIF4EBP1|EZH2|FHL1|HYAL1|ID4|MCM2|MCM4|MCM6|MCM7|ORC1|PLAGL1|POLE2|PPAT|RRM2|SOX4|AURKA|TYMS|BTG2|CDC45|CCNA1|CCNE2|KIF14|PDPN|DBF4|CHEK2|ORC6|KANK2|LATS2|MTBP|RGCC|GTSE1|PID1|MCM10|CNOT11|SUSD2|FAM83D|CDT1|MCM8|IQGAP3|E2F7
GO:0051304	0.00105263	0.99962	19	68	chromosome separation	BP	0.0281296	699|701|891|990|1062|1063|1843|4085|5347|7153|7272|9700|9787|10403|10460|11065|57520|81620|146956	BUB1|BUB1B|CCNB1|CDC6|CENPE|CENPF|DUSP1|MAD2L1|PLK1|TOP2A|TTK|ESPL1|DLGAP5|NDC80|TACC3|UBE2C|HECW2|CDT1|EME1
GO:0034694	0.00105386	0.999755	11	30	response to prostaglandin	BP	0.0281296	1646|1906|3371|5031|5468|5581|5734|5737|7049|7292|8644	AKR1C2|EDN1|TNC|P2RY6|PPARG|PRKCE|PTGER4|PTGFR|TGFBR3|TNFSF4|AKR1C3
GO:0044786	0.00105488	0.999714	13	38	cell cycle DNA replication	BP	0.0281296	1602|1763|5888|8318|9837|11200|29980|51053|51659|79733|80174|81620|144455	DACH1|DNA2|RAD51|CDC45|GINS1|CHEK2|DONSON|GMNN|GINS2|E2F8|DBF4B|CDT1|E2F7
GO:0021987	0.00105904	0.999536	27	108	cerebral cortex development	BP	0.0281921	471|478|597|664|1000|1281|3014|4192|4915|5454|6715|6867|7804|8851|9289|9353|9928|10371|10460|26047|26468|63950|79633|85458|89839|259266|284403	ATIC|ATP1A3|BCL2A1|BNIP3|CDH2|COL3A1|H2AFX|MDK|NTRK2|POU3F2|SRD5A1|TACC1|LRP8|CDK5R1|ADGRG1|SLIT2|KIF14|SEMA3A|TACC3|CNTNAP2|LHX6|DMRTA2|FAT4|DIXDC1|ARHGAP11B|ASPM|WDR62
GO:0007015	0.00106787	0.999348	67	343	actin filament organization	BP	0.0283784	226|246|395|408|1073|1440|1490|1627|1901|2013|3055|3071|3984|4608|4739|5058|5063|5217|5295|5319|5581|5734|6369|6387|6710|6711|6712|7111|7429|8936|9037|9353|9535|9647|10129|10174|10395|10529|10580|10810|11013|11113|11346|22899|25802|28984|29993|50507|55971|57477|57580|79778|80115|83715|84501|85358|85477|90102|91663|93663|130271|133522|171024|221692|359845|375189|375307	ALDOA|ALOX15|ARHGAP6|ARRB1|CFL2|CSF3|CTGF|DBN1|S1PR1|EMP2|HCK|NCKAP1L|LIMK1|MYBPH|NEDD9|PAK1|PAK3|PFN2|PIK3R1|PLA2G1B|PRKCE|PTGER4|CCL24|CXCL12|SPTB|SPTBN1|SPTBN2|TMOD1|VIL1|WASF1|SEMA5A|SLIT2|GMFG|PPM1F|FRY|SORBS3|DLC1|NEBL|SORBS1|WASF3|TMSB15A|CIT|SYNPO|ARHGEF15|LMOD1|RGCC|PACSIN1|NOX4|BAIAP2L1|SHROOM4|PREX1|MICALL2|BAIAP2L2|ESPN|SPIRE2|SHANK3|SCIN|PHLDB2|MYADM|ARHGAP18|PLEKHH2|PPARGC1B|SYNPO2|…
GO:0032990	0.00107615	0.999264	109	604	cell part morphogenesis	BP	0.0285493	104|322|575|627|659|1382|1749|1808|1833|1943|1946|1951|1959|2048|2115|2118|2263|2549|2674|2676|2697|2823|3084|3110|3706|3730|3984|4628|4744|4884|4915|4969|4974|5058|5063|5168|5295|5365|5454|5588|5789|5800|5818|5979|6092|6383|6387|6446|6456|6586|6696|6710|6711|6712|6790|7070|7345|7368|7429|7473|7804|8013|8399|8437|8851|8936|9037|9046|9048|9201|9353|9585|9638|9839|9912|10371|10381|10631|10752|10763…	ADARB1|APBB1|ADGRB1|BDNF|BMPR2|CRABP2|DLX5|DPYSL2|EPYC|EFNA2|EFNA5|CELSR3|EGR2|EPHB2|ETV1|ETV4|FGFR2|GAB1|GFRA1|GFRA3|GJA1|GPM6A|NRG1|MNX1|ITPKA|ANOS1|LIMK1|MYH10|NEFH|NPTX1|NTRK2|OGN|OMG|PAK1|PAK3|ENPP2|PIK3R1|PLXNB3|POU3F2|PRKCQ|PTPRD|PTPRO|NECTIN1|RET|ROBO2|SDC2|CXCL12|SGK1|SH3GL2|SLIT3|SPP1|SPTB|SPTBN1|SPTBN2|AURKA|THY1|UCHL1|UGT8|VIL1|WNT3|LRP8|NR4A3|PLA2G10|RASAL1|CDK5R1|WASF1|SEMA5A|DOK2|A…
GO:0045124	0.00108367	0.999725	12	34	regulation of bone resorption	BP	0.0286873	101|1901|3569|5166|6696|7128|8600|51208|53832|81501|84959|133522	ADAM8|S1PR1|IL6|PDK4|SPP1|TNFAIP3|TNFSF11|CLDN18|IL20RA|DCSTAMP|UBASH3B|PPARGC1B
GO:0031324	0.0010865	0.999119	369	2402	negative regulation of cellular metabolic process	BP	0.0286873	2|32|33|94|104|183|190|259|284|322|332|339|341|358|408|467|634|641|650|659|664|672|701|710|725|857|860|891|898|947|948|978|983|990|991|1029|1030|1063|1268|1285|1293|1294|1361|1410|1469|1470|1472|1473|1565|1594|1601|1602|1634|1748|1789|1839|1843|1846|1850|1852|1893|1906|1910|1958|1978|2022|2023|2069|2146|2167|2192|2203|2263|2274|2294|2304|2305|2354|2539|2597|2621|2624|2627|2697|2719|2729|2821|2852…	A2M|ACACB|ACADL|ACVRL1|ADARB1|AGT|NR0B1|AMBP|ANGPT1|APBB1|BIRC5|APOBEC1|APOC1|AQP1|ARRB1|ATF3|CEACAM1|BLM|BMP2|BMPR2|BNIP3|BRCA1|BUB1B|SERPING1|C4BPB|CAV1|RUNX2|CCNB1|CCNE1|CD34|CD36|CDA|CDK1|CDC6|CDC20|CDKN2A|CDKN2B|CENPF|CNR1|COL4A3|COL6A3|COL7A1|CPB2|CRYAB|CST1|CST2|CST4|CST5|CYP2D6|CYP27B1|DAB2|DACH1|DCN|DLX4|DNMT3B|HBEGF|DUSP1|DUSP4|DUSP8|DUSP9|ECM1|EDN1|EDNRB|EGR1|EIF4EBP1|ENG|ENO1|EREG|EZH…
GO:0051024	0.00108821	0.999891	6	11	positive regulation of immunoglobulin secretion	BP	0.0286873	2821|3133|3569|5950|7292|90865	GPI|HLA-E|IL6|RBP4|TNFSF4|IL33
GO:0002688	0.00108876	0.999538	25	103	regulation of leukocyte chemotaxis	BP	0.0286873	683|728|1906|1907|2277|2621|2920|2921|3071|3569|3929|5196|5228|5473|6347|6354|6387|7060|9353|9547|10563|23604|26585|51561|83700	BST1|C5AR1|EDN1|EDN2|VEGFD|GAS6|CXCL2|CXCL3|NCKAP1L|IL6|LBP|PF4|PGF|PPBP|CCL2|CCL7|CXCL12|THBS4|SLIT2|CXCL14|CXCL13|DAPK2|GREM1|IL23A|JAM3
GO:0007160	0.00109218	0.999418	43	197	cell-matrix adhesion	BP	0.0287286	94|395|683|947|948|1012|1029|1281|1305|1308|1490|1842|1946|2013|2243|2244|2824|3673|3691|4585|5295|5328|6614|7010|7070|7402|8516|9647|10232|10395|10516|10580|10631|10894|22801|26585|27076|55612|81792|83700|90102|255743|401827	ACVRL1|ARHGAP6|BST1|CD34|CD36|CDH13|CDKN2A|COL3A1|COL13A1|COL17A1|CTGF|ECM2|EFNA5|EMP2|FGA|FGB|GPM6B|ITGA2|ITGB4|MUC4|PIK3R1|PLAU|SIGLEC1|TEK|THY1|UTRN|ITGA8|PPM1F|MSLN|DLC1|FBLN5|SORBS1|POSTN|LYVE1|ITGA11|GREM1|LYPD3|FERMT1|ADAMTS12|JAM3|PHLDB2|NPNT|MSLNL
GO:0003181	0.00109855	0.999797	9	21	atrioventricular valve morphogenesis	BP	0.0288473	650|659|3491|4091|6659|6910|7048|7291|23493	BMP2|BMPR2|CYR61|SMAD6|SOX4|TBX5|TGFBR2|TWIST1|HEY2
GO:0060986	0.00111487	0.999674	14	44	endocrine hormone secretion	BP	0.0291944	183|185|186|3553|3623|3814|6926|7349|8322|8862|51083|56729|80223|338442	AGT|AGTR1|AGTR2|IL1B|INHA|KISS1|TBX3|UCN|FZD4|APLN|GAL|RETN|RAB11FIP1|HCAR2
GO:0051049	0.00111554	0.999119	284	1796	regulation of transport	BP	0.0291944	41|43|101|134|154|183|185|186|246|284|322|341|358|408|477|481|482|554|610|634|725|784|845|857|947|948|983|1000|1001|1012|1181|1268|1318|1361|1410|1440|1536|1601|1803|1894|1906|1910|1946|1950|2040|2207|2219|2243|2244|2268|2273|2294|2539|2615|2621|2624|2648|2697|2702|2719|2821|2824|2852|2859|2906|3055|3071|3084|3133|3172|3329|3359|3382|3553|3569|3589|3623|3651|3673|3751|3754|3762|3772|3783|3786|381…	ASIC1|ACHE|ADAM8|ADORA1|ADRB2|AGT|AGTR1|AGTR2|ALOX15|ANGPT1|APBB1|APOC1|AQP1|ARRB1|ATP1A2|ATP1B1|ATP1B2|AVPR2|HCN2|CEACAM1|C4BPB|CACNB3|CASQ2|CAV1|CD34|CD36|CDK1|CDH2|CDH3|CDH13|CLCN2|CNR1|SLC31A2|CPB2|CRYAB|CSF3|CYBB|DAB2|DPP4|ECT2|EDN1|EDNRB|EFNA5|EGF|STOM|FCER1G|FCN1|FGA|FGB|FGR|FHL1|FOXF1|G6PD|LRRC32|GAS6|GATA2|KAT2A|GJA1|GJA5|GPC3|GPI|GPM6B|GPER1|GPR35|GRIN2D|HCK|NCKAP1L|NRG1|HLA-E|HNF4A|HSP…
GO:0060043	0.00112961	0.999712	12	34	regulation of cardiac muscle cell proliferation	BP	0.0295126	891|983|2247|2263|2627|2697|5950|6909|6910|7048|7049|23493	CCNB1|CDK1|FGF2|FGFR2|GATA6|GJA1|RBP4|TBX2|TBX5|TGFBR2|TGFBR3|HEY2
GO:0006957	0.00115987	0.999847	7	14	complement activation, alternative pathway	BP	0.0301871	629|730|732|733|1675|5199|11326	CFB|C7|C8B|C8G|CFD|CFP|VSIG4
GO:2001212	0.00116086	0.999847	7	14	regulation of vasculogenesis	BP	0.0301871	634|947|2013|7498|10266|23493|55273	CEACAM1|CD34|EMP2|XDH|RAMP2|HEY2|TMEM100
GO:0060343	0.00116127	0.999752	10	26	trabecula formation	BP	0.0301871	1277|2274|4488|5950|7010|7049|9510|23493|26585|133522	COL1A1|FHL2|MSX2|RBP4|TEK|TGFBR3|ADAMTS1|HEY2|GREM1|PPARGC1B
GO:0060973	0.00116746	0.999846	7	14	cell migration involved in heart development	BP	0.0302973	2022|5308|6910|7291|23767|55897|65009	ENG|PITX2|TBX5|TWIST1|FLRT3|MESP1|NDRG4
GO:0044283	0.00117524	0.999216	95	522	small molecule biosynthetic process	BP	0.0304482	32|33|226|240|241|246|341|440|467|471|622|634|650|672|790|1036|1109|1373|1462|1468|1593|1594|1634|1906|1907|1958|2023|2027|2203|2247|2264|2539|2571|2593|2597|2648|2819|2821|2852|2875|3553|3569|3953|4023|4282|4485|5028|5053|5091|5166|5319|5321|5322|5352|5723|5730|5740|5745|5831|5832|5950|6472|6622|6652|7358|8564|8644|8850|9444|9536|9619|10797|10993|23743|26063|27306|29881|29968|51557|51744|53630|5…	ACACB|ACADL|ALDOA|ALOX5|ALOX5AP|ALOX15|APOC1|ASNS|ATF3|ATIC|BDH1|CEACAM1|BMP2|BRCA1|CAD|CDO1|AKR1C4|CPS1|VCAN|SLC25A10|CYP27A1|CYP27B1|DCN|EDN1|EDN2|EGR1|ENO1|ENO3|FBP1|FGF2|FGFR4|G6PD|GAD1|GAMT|GAPDH|KAT2A|GPD1|GPI|GPER1|GPT|IL1B|IL6|LEPR|LPL|MIF|MST1|P2RY1|PAH|PC|PDK4|PLA2G1B|PLA2G4A|PLA2G5|PLOD2|PSPH|PTGDS|PTGIS|PTH1R|PYCR1|ALDH18A1|RBP4|SHMT2|SNCA|SORD|UGDH|KMO|AKR1C3|KAT2B|QKI|PTGES|ABCG1|MT…
GO:0006335	0.00118392	0.999732	10	32	DNA replication-dependent nucleosome assembly	BP	0.0305707	8208|8294|8351|8353|8357|8362|8365|8367|55723|79711	CHAF1B|HIST1H4I|HIST1H3D|HIST1H3E|HIST1H3H|HIST1H4K|HIST1H4H|HIST1H4E|ASF1B|IPO4
GO:0034723	0.00118392	0.999732	10	32	DNA replication-dependent nucleosome organization	BP	0.0305707	8208|8294|8351|8353|8357|8362|8365|8367|55723|79711	CHAF1B|HIST1H4I|HIST1H3D|HIST1H3E|HIST1H3H|HIST1H4K|HIST1H4H|HIST1H4E|ASF1B|IPO4
GO:0015908	0.00120115	0.999509	23	90	fatty acid transport	BP	0.030964	32|186|948|1244|1375|1636|1906|3553|4282|5319|5320|5321|5322|5468|6578|8399|8600|8792|50487|84879|151176|255189|286256	ACACB|AGTR2|CD36|ABCC2|CPT1B|ACE|EDN1|IL1B|MIF|PLA2G1B|PLA2G2A|PLA2G4A|PLA2G5|PPARG|SLCO2A1|PLA2G10|TNFSF11|TNFRSF11A|PLA2G3|MFSD2A|ERFE|PLA2G4F|LCN12
GO:0061383	0.00120887	0.999625	15	48	trabecula morphogenesis	BP	0.0311112	1277|1901|2022|2274|3084|4488|5950|7010|7049|9510|23493|26585|57493|133522|140706	COL1A1|S1PR1|ENG|FHL2|NRG1|MSX2|RBP4|TEK|TGFBR3|ADAMTS1|HEY2|GREM1|HEG1|PPARGC1B|CCM2L
GO:0030323	0.00121709	0.99937	39	176	respiratory tube development	BP	0.0312708	659|1490|1907|1978|2034|2263|2294|2627|2719|3169|3202|3371|3988|4613|5251|5308|5950|6441|6493|6662|6910|6943|7048|8914|9231|9496|9618|10365|10551|10630|25803|26154|57493|64220|64399|64759|157506|340419|441376	BMPR2|CTGF|EDN2|EIF4EBP1|EPAS1|FGFR2|FOXF1|GATA6|GPC3|FOXA1|HOXA5|TNC|LIPA|MYCN|PHEX|PITX2|RBP4|SFTPD|SIM2|SOX9|TBX5|TCF21|TGFBR2|TIMELESS|DLG5|TBX4|TRAF4|KLF2|AGR2|PDPN|SPDEF|ABCA12|HEG1|STRA6|HHIP|TNS3|RDH10|RSPO2|AARD
GO:0051276	0.00122607	0.999076	190	1165	chromosome organization	BP	0.0314495	322|332|339|408|641|672|676|699|701|890|891|898|983|990|991|1029|1058|1062|1063|1111|1663|1736|1763|1789|1843|2146|2177|2237|2491|2624|2648|2852|3005|3006|3007|3008|3012|3013|3014|3017|3070|3149|3159|3169|3171|3299|3553|3619|3833|3835|4017|4085|4171|4173|4175|4176|4288|4751|5081|5347|5427|5570|5588|5888|5984|6622|6662|6688|6732|6790|6886|7153|7203|7272|7291|7349|8091|8208|8294|8318|8329|8334|8336…	APBB1|BIRC5|APOBEC1|ARRB1|BLM|BRCA1|BRDT|BUB1|BUB1B|CCNA2|CCNB1|CCNE1|CDK1|CDC6|CDC20|CDKN2A|CENPA|CENPE|CENPF|CHEK1|DDX11|DKC1|DNA2|DNMT3B|DUSP1|EZH2|FANCD2|FEN1|CENPI|GATA2|KAT2A|GPER1|H1F0|HIST1H1C|HIST1H1D|HIST1H1E|HIST1H2AE|HIST1H2AD|H2AFX|HIST1H2BD|HELLS|HMGB3|HMGA1|FOXA1|FOXA3|HSF4|IL1B|INCENP|KIFC1|KIF22|LOXL2|MAD2L1|MCM2|MCM4|MCM6|MCM7|MKI67|NEK2|PAX7|PLK1|POLE2|PKIB|PRKCQ|RAD51|RFC4|SNC…
GO:0001764	0.00123093	0.999411	32	136	neuron migration	BP	0.0315219	1281|1951|2621|2624|2676|2823|3084|4628|4915|5308|5592|6387|6695|7291|8851|9201|9289|9585|10371|10752|23314|26012|26468|51473|57224|79625|80128|259266|266727|347733|389549|644168	COL3A1|CELSR3|GAS6|GATA2|GFRA3|GPM6A|NRG1|MYH10|NTRK2|PITX2|PRKG1|CXCL12|SPOCK1|TWIST1|CDK5R1|DCLK1|ADGRG1|KIF20B|SEMA3A|CHL1|SATB2|NSMF|LHX6|DCDC2|NHSL1|NDNF|TRIM46|ASPM|MDGA1|TUBB2B|FEZF1|DRGX
GO:0007409	0.00125564	0.999193	80	422	axonogenesis	BP	0.0321017	104|322|575|627|659|1382|1749|1808|1833|1943|1946|1951|1959|2048|2115|2118|2263|2549|2674|2676|3084|3730|3984|4628|4744|4884|4915|4969|4974|5058|5063|5295|5365|5454|5588|5800|5818|5979|6092|6387|6586|6696|6710|6711|6712|7070|7345|7473|8013|8399|8851|9037|9046|9048|9201|9353|9638|9839|10371|10381|10752|22854|23105|23767|25987|27023|51393|53358|55816|56920|57556|59277|80128|84570|84894|85358|89780|…	ADARB1|APBB1|ADGRB1|BDNF|BMPR2|CRABP2|DLX5|DPYSL2|EPYC|EFNA2|EFNA5|CELSR3|EGR2|EPHB2|ETV1|ETV4|FGFR2|GAB1|GFRA1|GFRA3|NRG1|ANOS1|LIMK1|MYH10|NEFH|NPTX1|NTRK2|OGN|OMG|PAK1|PAK3|PIK3R1|PLXNB3|POU3F2|PRKCQ|PTPRO|NECTIN1|RET|ROBO2|CXCL12|SLIT3|SPP1|SPTB|SPTBN1|SPTBN2|THY1|UCHL1|WNT3|NR4A3|PLA2G10|CDK5R1|SEMA5A|DOK2|ARTN|DCLK1|SLIT2|FEZ1|ZEB2|SEMA3A|TUBB3|CHL1|NTNG1|FSTL4|FLRT3|TSKU|FOXB1|TRPV2|SHC3|D…
GO:0006953	0.00126168	0.999623	14	46	acute-phase response	BP	0.0322031	1268|1910|2157|3553|3569|3929|5005|6288|6289|6291|7036|8600|8792|9332	CNR1|EDNRB|F8|IL1B|IL6|LBP|ORM2|SAA1|SAA2|SAA4|TFR2|TNFSF11|TNFRSF11A|CD163
GO:0048699	0.00128178	0.999014	221	1347	generation of neurons	BP	0.0326621	104|177|322|575|590|627|650|659|860|983|991|1000|1268|1281|1382|1524|1627|1749|1789|1808|1833|1894|1901|1910|1943|1946|1951|1959|2009|2048|2115|2118|2146|2263|2277|2549|2621|2624|2674|2676|2697|2792|2823|2852|3084|3110|3169|3224|3226|3231|3371|3400|3569|3706|3730|3984|4211|4613|4628|4647|4744|4884|4915|4969|4974|5058|5063|5081|5270|5295|5308|5365|5376|5454|5468|5588|5592|5653|5753|5789|5800|5818|…	ADARB1|AGER|APBB1|ADGRB1|BCHE|BDNF|BMP2|BMPR2|RUNX2|CDK1|CDC20|CDH2|CNR1|COL3A1|CRABP2|CX3CR1|DBN1|DLX5|DNMT3B|DPYSL2|EPYC|ECT2|S1PR1|EDNRB|EFNA2|EFNA5|CELSR3|EGR2|EML1|EPHB2|ETV1|ETV4|EZH2|FGFR2|VEGFD|GAB1|GAS6|GATA2|GFRA1|GFRA3|GJA1|GNGT1|GPM6A|GPER1|NRG1|MNX1|FOXA1|HOXC8|HOXC10|HOXD1|TNC|ID4|IL6|ITPKA|ANOS1|LIMK1|MEIS1|MYCN|MYH10|MYO7A|NEFH|NPTX1|NTRK2|OGN|OMG|PAK1|PAK3|PAX7|SERPINE2|PIK3R1|PI…
GO:0010454	0.00128764	0.999866	6	11	negative regulation of cell fate commitment	BP	0.0327576	22943|25803|25928|55897|64321|89780	DKK1|SPDEF|SOSTDC1|MESP1|SOX17|WNT3A
GO:0009628	0.00129058	0.999027	190	1153	response to abiotic stimulus	BP	0.0327787	24|41|94|101|134|153|154|177|181|183|218|339|358|366|408|440|477|478|481|641|650|664|672|768|847|857|890|891|894|947|993|1111|1244|1259|1277|1281|1301|1361|1365|1410|1490|1536|1634|1789|1803|1843|1894|1906|1917|1958|1978|2022|2023|2034|2115|2177|2189|2237|2277|2353|2354|2627|2697|2729|2792|2821|2828|3014|3316|3329|3371|3373|3553|3569|3654|3673|3713|3727|3751|3777|3856|3861|3939|4017|4023|4151|423…	ABCA4|ASIC1|ACVRL1|ADAM8|ADORA1|ADRB1|ADRB2|AGER|AGRP|AGT|ALDH3A1|APOBEC1|AQP1|AQP9|ARRB1|ASNS|ATP1A2|ATP1A3|ATP1B1|BLM|BMP2|BNIP3|BRCA1|CA9|CAT|CAV1|CCNA2|CCNB1|CCND2|CD34|CDC25A|CHEK1|ABCC2|CNGA1|COL1A1|COL3A1|COL11A1|CPB2|CLDN3|CRYAB|CTGF|CYBB|DCN|DNMT3B|DPP4|DUSP1|ECT2|EDN1|EEF1A2|EGR1|EIF4EBP1|ENG|ENO1|EPAS1|ETV1|FANCD2|FANCG|FEN1|VEGFD|FOS|FOSB|GATA6|GJA1|GCLC|GNGT1|GPI|GPR4|H2AFX|HSPB2|HSP…
GO:2000352	0.0013015	0.999717	10	26	negative regulation of endothelial cell apoptotic process	BP	0.0330018	284|2243|2244|2621|7010|7128|9037|10266|51129|79625	ANGPT1|FGA|FGB|GAS6|TEK|TNFAIP3|SEMA5A|RAMP2|ANGPTL4|NDNF
GO:0036376	0.00132393	0.999907	5	8	sodium ion export from cell	BP	0.0335158	477|478|481|482|5348	ATP1A2|ATP1A3|ATP1B1|ATP1B2|FXYD1
GO:0007498	0.00132739	0.999378	30	127	mesoderm development	BP	0.0335485	659|660|695|2263|2294|2821|3055|3673|3691|4232|5017|6862|6886|6926|7075|7473|8013|8091|8516|9314|10683|10736|22943|55897|64321|83881|89780|89870|145873|642658	BMPR2|BMX|BTK|FGFR2|FOXF1|GPI|HCK|ITGA2|ITGB4|MEST|OVOL1|T|TAL1|TBX3|TIE1|WNT3|NR4A3|HMGA2|ITGA8|KLF4|DLL3|SIX2|DKK1|MESP1|SOX17|MIXL1|WNT3A|TRIM15|MESP2|SCX
GO:0002076	0.00133271	0.999778	8	18	osteoblast development	BP	0.0336281	43|860|3727|4488|5744|5745|8994|23314	ACHE|RUNX2|JUND|MSX2|PTHLH|PTH1R|LIMD1|SATB2
GO:0048638	0.00133791	0.99921	57	285	regulation of developmental growth	BP	0.0337044	32|153|154|627|659|891|983|1382|1808|1906|1946|2247|2263|2539|2593|2627|2690|2697|3084|3142|3984|5058|5454|5950|6387|6495|6531|6532|6696|6909|6910|7048|7049|7262|7429|7473|7784|8437|8851|9037|9254|10371|10409|10551|23105|23493|26524|28982|51083|51393|51804|56920|80014|85407|89780|127833|203447	ACACB|ADRB1|ADRB2|BDNF|BMPR2|CCNB1|CDK1|CRABP2|DPYSL2|EDN1|EFNA5|FGF2|FGFR2|G6PD|GAMT|GATA6|GHR|GJA1|NRG1|HLX|LIMK1|PAK1|POU3F2|RBP4|CXCL12|SIX1|SLC6A3|SLC6A4|SPP1|TBX2|TBX5|TGFBR2|TGFBR3|PHLDA2|VIL1|WNT3|ZP3|RASAL1|CDK5R1|SEMA5A|CACNA2D2|SEMA3A|BASP1|AGR2|FSTL4|HEY2|LATS2|FLVCR1|GAL|TRPV2|SIX4|SEMA3G|WWC2|NKD1|WNT3A|SYT2|NRK
GO:1905954	0.00135645	0.999482	20	75	positive regulation of lipid localization	BP	0.0340123	32|948|1906|3553|4023|4282|4481|5444|6696|8399|8600|8792|9227|9619|9641|26154|29923|51083|56729|151176	ACACB|CD36|EDN1|IL1B|LPL|MIF|MSR1|PON1|SPP1|PLA2G10|TNFSF11|TNFRSF11A|LRAT|ABCG1|IKBKE|ABCA12|HILPDA|GAL|RETN|ERFE
GO:0003006	0.00135668	0.999061	111	630	developmental process involved in reproduction	BP	0.0340123	190|408|638|659|891|899|1271|1299|1515|1594|1602|1634|1747|2034|2069|2175|2189|2263|2491|2549|2624|2627|2697|2705|2706|2707|2709|3169|3172|3206|3371|3400|3491|3553|3623|3814|3856|4188|4327|4693|5104|5155|5268|5270|5308|5414|5468|5740|5950|5990|6092|6586|6662|6696|6715|6732|6768|6790|6926|6943|7022|7262|7425|7704|7784|8322|8644|8654|9021|9289|9319|9353|9444|9510|9576|10371|10409|10481|10549|10733|…	NR0B1|ARRB1|BIK|BMPR2|CCNB1|CCNF|CNTFR|COL9A3|CTSV|CYP27B1|DACH1|DCN|DLX3|EPAS1|EREG|FANCA|FANCG|FGFR2|CENPI|GAB1|GATA2|GATA6|GJA1|GJB1|GJB2|GJB3|GJB5|FOXA1|HNF4A|HOXA10|TNC|ID4|CYR61|IL1B|INHA|KISS1|KRT8|MDFI|MMP19|NDP|SERPINA5|PDGFB|SERPINB5|SERPINE2|PITX2|SEPT4|PPARG|PTGIS|RBP4|RFX2|ROBO2|SLIT3|SOX9|SPP1|SRD5A1|SRPK1|ST14|AURKA|TBX3|TCF21|TFAP2C|PHLDA2|VGF|ZBTB16|ZP3|FZD4|AKR1C3|PDE5A|SOCS3|AD…
GO:0002883	0.00135672	0.999904	5	8	regulation of hypersensitivity	BP	0.0340123	695|2207|6693|7784|53833	BTK|FCER1G|SPN|ZP3|IL20RB
GO:2000241	0.0013648	0.999367	29	125	regulation of reproductive process	BP	0.0341597	983|991|1268|1843|1910|2263|4488|5016|5017|5028|6662|6690|6691|6790|7076|7262|7272|7784|8654|10371|10549|23213|27306|56729|84072|89766|153218|203447|259266	CDK1|CDC20|CNR1|DUSP1|EDNRB|FGFR2|MSX2|OVGP1|OVOL1|P2RY1|SOX9|SPINK1|SPINK2|AURKA|TIMP1|PHLDA2|TTK|ZP3|PDE5A|SEMA3A|PRDX4|SULF1|HPGDS|RETN|HORMAD1|UMODL1|SPINK13|NRK|ASPM
GO:0035136	0.00136987	0.999615	13	39	forelimb morphogenesis	BP	0.0341917	860|1382|4488|6910|6926|7020|7291|7473|7704|8434|116039|157506|340419	RUNX2|CRABP2|MSX2|TBX5|TBX3|TFAP2A|TWIST1|WNT3|ZBTB16|RECK|OSR2|RDH10|RSPO2
GO:0097205	0.0013717	0.999733	9	22	renal filtration	BP	0.0341917	134|947|2013|2621|2697|2702|5155|5800|23213	ADORA1|CD34|EMP2|GAS6|GJA1|GJA5|PDGFB|PTPRO|SULF1
GO:1904019	0.0013727	0.999434	23	89	epithelial cell apoptotic process	BP	0.0341917	284|659|1285|1870|2243|2244|2621|2852|3569|3651|3856|7010|7048|7128|7466|7538|8644|9037|10266|28984|51129|79625|641700	ANGPT1|BMPR2|COL4A3|E2F2|FGA|FGB|GAS6|GPER1|IL6|PDX1|KRT8|TEK|TGFBR2|TNFAIP3|WFS1|ZFP36|AKR1C3|SEMA5A|RAMP2|RGCC|ANGPTL4|NDNF|ECSCR
GO:0032689	0.00138845	0.999662	11	31	negative regulation of interferon-gamma production	BP	0.0345223	2621|3623|7099|7292|7356|9173|26525|50943|53833|90865|114771	GAS6|INHA|TLR4|TNFSF4|SCGB1A1|IL1RL1|IL36RN|FOXP3|IL20RB|IL33|PGLYRP3
GO:0032270	0.00139043	0.998923	229	1433	positive regulation of cellular protein metabolic process	BP	0.0345223	94|101|134|154|177|183|185|186|246|284|408|554|650|656|659|672|701|728|729|857|858|891|894|948|983|990|991|1000|1062|1163|1285|1326|1440|1490|1601|1636|1789|1839|1852|1894|1906|1910|1946|1950|2013|2022|2023|2069|2146|2161|2192|2243|2244|2247|2263|2264|2357|2549|2621|2648|2662|2690|2729|2852|2861|3071|3084|3329|3336|3486|3491|3553|3569|3589|3623|3654|3673|3814|3872|4085|4241|4282|4318|4616|4915|49…	ACVRL1|ADAM8|ADORA1|ADRB2|AGER|AGT|AGTR1|AGTR2|ALOX15|ANGPT1|ARRB1|AVPR2|BMP2|BMP8B|BMPR2|BRCA1|BUB1B|C5AR1|C6|CAV1|CAV2|CCNB1|CCND2|CD36|CDK1|CDC6|CDC20|CDH2|CENPE|CKS1B|COL4A3|MAP3K8|CSF3|CTGF|DAB2|ACE|DNMT3B|HBEGF|DUSP9|ECT2|EDN1|EDNRB|EFNA5|EGF|EMP2|ENG|ENO1|EREG|EZH2|F12|FBLN1|FGA|FGB|FGF2|FGFR2|FGFR4|FPR1|GAB1|GAS6|KAT2A|GDF10|GHR|GCLC|GPER1|GPR37|NCKAP1L|NRG1|HSPD1|HSPE1|IGFBP3|CYR61|IL1B|…
GO:0048565	0.00139287	0.999345	30	127	digestive tract development	BP	0.0345275	891|1281|1373|1910|2263|2294|2304|2627|3142|3202|3651|3691|5308|5753|5979|6425|6909|6943|7048|7298|10551|10736|25803|51208|55366|64220|64321|79633|83881|140628	CCNB1|COL3A1|CPS1|EDNRB|FGFR2|FOXF1|FOXE1|GATA6|HLX|HOXA5|PDX1|ITGB4|PITX2|PTK6|RET|SFRP5|TBX2|TCF21|TGFBR2|TYMS|AGR2|SIX2|SPDEF|CLDN18|LGR4|STRA6|SOX17|FAT4|MIXL1|GATA5
GO:0006600	0.00140003	0.999852	6	11	creatine metabolic process	BP	0.0346497	1158|1159|2593|2690|6535|548596	CKM|CKMT1B|GAMT|GHR|SLC6A8|CKMT1A
GO:0071798	0.00140665	0.999958	4	5	response to prostaglandin D	BP	0.0347026	1646|3371|5737|8644	AKR1C2|TNC|PTGFR|AKR1C3
GO:0071799	0.00140665	0.999958	4	5	cellular response to prostaglandin D stimulus	BP	0.0347026	1646|3371|5737|8644	AKR1C2|TNC|PTGFR|AKR1C3
GO:0003129	0.00142806	0.999957	4	5	heart induction	BP	0.0351748	650|22943|55897|89780	BMP2|DKK1|MESP1|WNT3A
GO:0019229	0.00143223	0.999505	17	58	regulation of vasoconstriction	BP	0.0352214	183|185|477|554|659|857|1636|1906|1907|2243|2244|2697|2702|5023|8862|9732|59272	AGT|AGTR1|ATP1A2|AVPR2|BMPR2|CAV1|ACE|EDN1|EDN2|FGA|FGB|GJA1|GJA5|P2RX1|APLN|DOCK4|ACE2
GO:0061217	0.00143953	0.999683	10	26	regulation of mesonephros development	BP	0.0352992	183|186|3217|6495|6662|10409|10736|26585|51804|55366	AGT|AGTR2|HOXB7|SIX1|SOX9|BASP1|SIX2|GREM1|SIX4|LGR4
GO:0007162	0.00143994	0.999196	47	226	negative regulation of cell adhesion	BP	0.0352992	94|284|395|634|650|1012|1029|1277|1946|2192|2615|3142|3371|3559|4072|4241|5270|5295|5365|5592|5800|6387|6441|6693|6695|7292|7356|8322|8654|9037|9314|10395|10631|11326|27242|27299|28984|50943|53833|58494|79679|84959|90102|91663|124872|140706|394263	ACVRL1|ANGPT1|ARHGAP6|CEACAM1|BMP2|CDH13|CDKN2A|COL1A1|EFNA5|FBLN1|LRRC32|HLX|TNC|IL2RA|EPCAM|MELTF|SERPINE2|PIK3R1|PLXNB3|PRKG1|PTPRO|CXCL12|SFTPD|SPN|SPOCK1|TNFSF4|SCGB1A1|FZD4|PDE5A|SEMA5A|KLF4|DLC1|POSTN|VSIG4|TNFRSF21|ADAMDEC1|RGCC|FOXP3|IL20RB|JAM2|VTCN1|UBASH3B|PHLDB2|MYADM|B4GALNT2|CCM2L|MUC21
GO:0003307	0.0014581	0.999956	4	5	regulation of Wnt signaling pathway involved in heart development	BP	0.035647	650|22943|55897|64321	BMP2|DKK1|MESP1|SOX17
GO:0031032	0.00145873	0.999251	37	165	actomyosin structure organization	BP	0.035647	395|408|845|1073|1264|1490|1901|1906|2037|3856|3984|4608|4628|4629|5058|5217|5295|5734|7111|9493|9647|10174|10395|10529|10580|22899|22998|27063|28984|29127|50507|51804|58529|84978|90102|221692|257019	ARHGAP6|ARRB1|CASQ2|CFL2|CNN1|CTGF|S1PR1|EDN1|EPB41L2|KRT8|LIMK1|MYBPH|MYH10|MYH11|PAK1|PFN2|PIK3R1|PTGER4|TMOD1|KIF23|PPM1F|SORBS3|DLC1|NEBL|SORBS1|ARHGEF15|LIMCH1|ANKRD1|RGCC|RACGAP1|NOX4|SIX4|MYOZ1|FRMD5|PHLDB2|PHACTR1|FRMD3
GO:0030324	0.00146669	0.999239	38	172	lung development	BP	0.035785	659|1490|1907|1978|2034|2263|2294|2627|2719|3169|3202|3371|3988|4613|5251|5308|5950|6441|6493|6662|6910|6943|7048|8914|9231|9496|10365|10551|10630|25803|26154|57493|64220|64399|64759|157506|340419|441376	BMPR2|CTGF|EDN2|EIF4EBP1|EPAS1|FGFR2|FOXF1|GATA6|GPC3|FOXA1|HOXA5|TNC|LIPA|MYCN|PHEX|PITX2|RBP4|SFTPD|SIM2|SOX9|TBX5|TCF21|TGFBR2|TIMELESS|DLG5|TBX4|KLF2|AGR2|PDPN|SPDEF|ABCA12|HEG1|STRA6|HHIP|TNS3|RDH10|RSPO2|AARD
GO:0009952	0.0014732	0.9992	43	202	anterior/posterior pattern specification	BP	0.0358799	650|659|2294|2648|2719|3202|3206|3217|3219|3223|3224|3225|3226|3227|3229|4222|4223|4488|5013|6790|6862|6926|7473|7516|7704|7832|9096|9839|10409|10683|10736|22943|23237|23493|27023|55897|56033|64321|85407|89780|145873|163589|389549	BMP2|BMPR2|FOXF1|KAT2A|GPC3|HOXA5|HOXA10|HOXB7|HOXB9|HOXC6|HOXC8|HOXC9|HOXC10|HOXC11|HOXC13|MEOX1|MEOX2|MSX2|OTX1|AURKA|T|TBX3|WNT3|XRCC2|ZBTB16|BTG2|TBX18|ZEB2|BASP1|DLL3|SIX2|DKK1|ARC|HEY2|FOXB1|MESP1|BARX1|SOX17|NKD1|WNT3A|MESP2|TDRD5|FEZF1
GO:0061213	0.00147522	0.99971	9	22	positive regulation of mesonephros development	BP	0.0358799	183|186|3217|6495|6662|10409|26585|51804|55366	AGT|AGTR2|HOXB7|SIX1|SOX9|BASP1|GREM1|SIX4|LGR4
GO:0006959	0.00148361	0.999126	55	288	humoral immune response	BP	0.0360277	2|629|683|710|712|713|714|725|728|729|730|732|733|820|1511|1675|2219|2243|2244|2821|3110|3133|3569|3934|5199|5319|5320|5627|5645|5646|6347|6556|6590|7784|8339|8343|8344|8347|8349|8547|9156|9308|9450|10563|11326|26525|27242|28984|51297|55061|55600|85236|114771|140683|100423062	A2M|CFB|BST1|SERPING1|C1QA|C1QB|C1QC|C4BPB|C5AR1|C6|C7|C8B|C8G|CAMP|CTSG|CFD|FCN1|FGA|FGB|GPI|MNX1|HLA-E|IL6|LCN2|CFP|PLA2G1B|PLA2G2A|PROS1|PRSS2|PRSS3|CCL2|SLC11A1|SLPI|ZP3|HIST1H2BG|HIST1H2BF|HIST1H2BE|HIST1H2BC|HIST2H2BE|FCN3|EXO1|CD83|LY86|CXCL13|VSIG4|IL36RN|TNFRSF21|RGCC|BPIFA1|SUSD4|ITLN1|HIST1H2BK|PGLYRP3|BPIFA2|IGLL5
GO:0060389	0.00148909	0.999464	18	63	pathway-restricted SMAD protein phosphorylation	BP	0.036104	94|650|656|659|1601|2022|2662|3623|4091|7044|7048|7049|7272|22943|26585|83891|168667|353500	ACVRL1|BMP2|BMP8B|BMPR2|DAB2|ENG|GDF10|INHA|SMAD6|LEFTY2|TGFBR2|TGFBR3|TTK|DKK1|GREM1|SNX25|BMPER|BMP8A
GO:0051414	0.00149837	0.999955	4	5	response to cortisol	BP	0.0362591	687|790|6586|9353	KLF9|CAD|SLIT3|SLIT2
GO:0003197	0.00150017	0.999574	13	39	endocardial cushion development	BP	0.0362591	94|650|659|2022|2078|2294|4488|6662|6909|6910|7048|7291|55273	ACVRL1|BMP2|BMPR2|ENG|ERG|FOXF1|MSX2|SOX9|TBX2|TBX5|TGFBR2|TWIST1|TMEM100
GO:0002675	0.00151103	0.999661	10	27	positive regulation of acute inflammatory response	BP	0.0364648	101|695|1268|2161|2207|3553|3569|7784|8600|8792	ADAM8|BTK|CNR1|F12|FCER1G|IL1B|IL6|ZP3|TNFSF11|TNFRSF11A
GO:0060038	0.00151618	0.999542	14	44	cardiac muscle cell proliferation	BP	0.0364648	891|983|2247|2263|2627|2697|5950|6909|6910|7048|7049|23493|26011|65009	CCNB1|CDK1|FGF2|FGFR2|GATA6|GJA1|RBP4|TBX2|TBX5|TGFBR2|TGFBR3|HEY2|TENM4|NDRG4
GO:0050764	0.00151645	0.999451	18	65	regulation of phagocytosis	BP	0.0364648	246|725|948|2207|2268|2621|2624|3055|3071|3553|3673|5468|5806|6347|6441|6556|9066|146722	ALOX15|C4BPB|CD36|FCER1G|FGR|GAS6|GATA2|HCK|NCKAP1L|IL1B|ITGA2|PPARG|PTX3|CCL2|SFTPD|SLC11A1|SYT7|CD300LF
[truncated: 1,296 more rows]

## Sheet: Molecular Function
category	over_represented_pvalue	under_represented_pvalue	numDEInCat	numInCat	term	ontology	over_represented_FDR	gene_id	gene_name
[truncated: 245 more rows]

## Sheet: Cellular Component
category	over_represented_pvalue	under_represented_pvalue	numDEInCat	numInCat	term	ontology	over_represented_FDR	gene_id	gene_name
[truncated: 194 more rows]

## Sheet: KEGG Pathway
Term	Database	ID	Input number	Background number	P-Value	Corrected P-Value	Input_id	Input_name	Hyperlink
[truncated: 29 more rows]
