# Supplementary material for: Integrated analysis reveals five potential ceRNA biomarkers in human lung adenocarcinoma
Source: PeerJ. 2019 Apr 29;7:e6694. doi: 10.7717/peerj.6694 (PMC6497041; doi:10.7717/peerj.6694)
Supplement: Supplemental Information 2 [file peerj-07-6694-s002.xlsx]

## Sheet: ceRNA
mRNA	miRNA	lncRNA
AGER	hsa-mir-195	LINC01996
EDNRB	hsa-mir-590	FENDRR
EDNRB	hsa-mir-19a	FENDRR
EDNRB	hsa-mir-140	FENDRR
EDNRB	hsa-let-7c	FENDRR
EDNRB	hsa-let-7d	FENDRR
EDNRB	hsa-mir-30a	FENDRR
EDNRB	hsa-mir-196b	FENDRR
EDNRB	hsa-mir-130b	FENDRR
EDNRB	hsa-mir-139	FENDRR
EDNRB	hsa-mir-33b	FENDRR
MYZAP	hsa-mir-590	FENDRR
MYZAP	hsa-mir-1277	FENDRR
PRX	hsa-mir-5698	FENDRR
PRX	hsa-mir-328	FENDRR
PRX	hsa-mir-1343	FENDRR
EPAS1	hsa-mir-130b	FENDRR
EPAS1	hsa-mir-148a	FENDRR
EPAS1	hsa-mir-145	FENDRR
EPAS1	hsa-mir-142	FENDRR
EPAS1	hsa-mir-182	FENDRR
EPAS1	hsa-mir-210	FENDRR
EPAS1	hsa-mir-93	FENDRR
EPAS1	hsa-mir-503	FENDRR
EPAS1	hsa-mir-96	FENDRR
ROBO4	hsa-mir-202	FENDRR
HSPA12B	hsa-mir-33b	FENDRR
LIMS2	hsa-mir-196b	FENDRR
FOXF1	hsa-mir-148a	FENDRR
FOXF1	hsa-let-7c	FENDRR
FOXF1	hsa-mir-424	FENDRR
FOXF1	hsa-mir-708	FENDRR
FOXF1	hsa-mir-301b	FENDRR
FOXF1	hsa-mir-301a	FENDRR
FOXF1	hsa-mir-130b	FENDRR
FOXF1	hsa-mir-93	FENDRR
FOXF1	hsa-mir-503	FENDRR
FOXF1	hsa-mir-144	FENDRR
FOXF1	hsa-mir-195	FENDRR
SOX21	hsa-mir-125a	SOX21-AS1
SOX21	hsa-mir-301b	SOX21-AS1
SOX21	hsa-mir-301a	SOX21-AS1
SOX21	hsa-mir-539	SOX21-AS1
SOX21	hsa-mir-130b	SOX21-AS1
CDH5	hsa-mir-144	FENDRR
CDH5	hsa-mir-182	FENDRR
CDH5	hsa-mir-139	FENDRR
SNTN	hsa-mir-1294	LINC01765
STOML3	hsa-mir-5698	LINC01571
STOML3	hsa-mir-182	LINC01571
CFAP65	hsa-mir-4668	LINC01765
RSPH4A	hsa-mir-141	LINC01765
