# Supplementary material for: Integrated analysis reveals five potential ceRNA biomarkers in human lung adenocarcinoma
Source: PeerJ. 2019 Apr 29;7:e6694. doi: 10.7717/peerj.6694 (PMC6497041; doi:10.7717/peerj.6694)
Supplement: Supplemental Information 3 [file peerj-07-6694-s003.xlsx]

## Sheet: Biological Process
category	over_represented_pvalue	under_represented_pvalue	numDEInCat	numInCat	term	ontology	over_represented_FDR	gene_id	gene_name
GO:0007059	1.18242e-24	1	86	330	chromosome segregation	BP	1.83192e-20	332|672|699|701|891|898|990|991|1058|1062|1063|1104|1663|1894|2177|2237|2491|3619|3832|3833|3835|4085|4288|4751|5347|6732|7153|7272|9055|9134|9212|9232|9319|9493|9700|9735|9787|9928|10403|10460|10609|10615|11004|11065|11130|11339|23397|24137|27127|29127|51203|54069|54627|54821|54908|55143|55355|57082|57405|64105|64151|64946|79019|79075|79682|81610|81620|81930|83540|83990|84072|91687|113130|116028…	BIRC5|BRCA1|BUB1|BUB1B|CCNB1|CCNE1|CDC6|CDC20|CENPA|CENPE|CENPF|RCC1|DDX11|ECT2|FANCD2|FEN1|CENPI|INCENP|KIF11|KIFC1|KIF22|MAD2L1|MKI67|NEK2|PLK1|SRPK1|TOP2A|TTK|PRC1|CCNE2|AURKB|PTTG1|TRIP13|KIF23|ESPL1|KNTC1|DLGAP5|KIF14|NDC80|TACC3|P3H4|SPAG5|KIF2C|UBE2C|ZWINT|OIP5|NCAPH|KIF4A|SMC1B|RACGAP1|NUSAP1|MIS18A|MAP10|ERCC6L|SPDL1|CDCA8|HJURP|KNL1|SPC25|CENPK|NCAPG|CENPH|CENPM|DSCC1|CENPU|FAM83D|CDT1|…
GO:0000280	1.39713e-21	1	116	591	nuclear division	BP	1.08229e-17	332|676|699|701|890|891|898|899|983|990|991|993|995|1058|1062|1063|1104|1111|1950|2069|2175|2177|3070|3619|3832|3833|3835|4085|4288|4488|4605|4751|5347|5888|6491|6790|7039|7153|7272|7516|8091|8438|8914|9055|9088|9133|9134|9212|9232|9319|9493|9585|9700|9735|9787|9928|10381|10403|10460|10609|10615|11004|11022|11065|11113|11130|11200|11339|22974|23397|24137|25886|27085|27127|27338|29127|51203|51207|…	BIRC5|BRDT|BUB1|BUB1B|CCNA2|CCNB1|CCNE1|CCNF|CDK1|CDC6|CDC20|CDC25A|CDC25C|CENPA|CENPE|CENPF|RCC1|CHEK1|EGF|EREG|FANCA|FANCD2|HELLS|INCENP|KIF11|KIFC1|KIF22|MAD2L1|MKI67|MSX2|MYBL2|NEK2|PLK1|RAD51|STIL|AURKA|TGFA|TOP2A|TTK|XRCC2|HMGA2|RAD54L|TIMELESS|PRC1|PKMYT1|CCNB2|CCNE2|AURKB|PTTG1|TRIP13|KIF23|KIF20B|ESPL1|KNTC1|DLGAP5|KIF14|TUBB3|NDC80|TACC3|P3H4|SPAG5|KIF2C|TDRKH|UBE2C|CIT|ZWINT|CHEK2|OIP5…
GO:0098813	5.14035e-21	1	74	287	nuclear chromosome segregation	BP	2.65465e-17	332|699|701|891|898|990|991|1058|1062|1063|1663|1894|2177|2237|2491|3619|3833|3835|4085|4751|5347|7153|7272|9055|9134|9212|9232|9319|9493|9700|9735|9787|9928|10403|10460|10609|10615|11004|11065|11130|23397|24137|27127|29127|51203|54627|54821|54908|55143|57082|57405|64105|64151|64946|79019|79075|79682|81610|81620|81930|83540|83990|84072|91687|113130|116028|146909|146956|147841|151246|151648|220134…	BIRC5|BUB1|BUB1B|CCNB1|CCNE1|CDC6|CDC20|CENPA|CENPE|CENPF|DDX11|ECT2|FANCD2|FEN1|CENPI|INCENP|KIFC1|KIF22|MAD2L1|NEK2|PLK1|TOP2A|TTK|PRC1|CCNE2|AURKB|PTTG1|TRIP13|KIF23|ESPL1|KNTC1|DLGAP5|KIF14|NDC80|TACC3|P3H4|SPAG5|KIF2C|UBE2C|ZWINT|NCAPH|KIF4A|SMC1B|RACGAP1|NUSAP1|MAP10|ERCC6L|SPDL1|CDCA8|KNL1|SPC25|CENPK|NCAPG|CENPH|CENPM|DSCC1|CENPU|FAM83D|CDT1|KIF18A|NUF2|BRIP1|HORMAD1|CENPL|CDCA5|RMI2|KIF1…
GO:0048285	2.36544e-20	1	119	636	organelle fission	BP	9.16195e-17	332|664|676|699|701|890|891|898|899|983|990|991|993|995|1058|1062|1063|1104|1111|1950|2069|2175|2177|3070|3619|3832|3833|3835|4085|4288|4488|4600|4605|4751|5347|5888|6491|6790|7039|7153|7272|7516|8091|8438|8914|9055|9088|9133|9134|9212|9232|9319|9493|9585|9700|9735|9787|9928|10381|10403|10460|10609|10615|11004|11022|11065|11113|11130|11200|11339|22974|23397|24137|25886|27085|27127|27338|29127|512…	BIRC5|BNIP3|BRDT|BUB1|BUB1B|CCNA2|CCNB1|CCNE1|CCNF|CDK1|CDC6|CDC20|CDC25A|CDC25C|CENPA|CENPE|CENPF|RCC1|CHEK1|EGF|EREG|FANCA|FANCD2|HELLS|INCENP|KIF11|KIFC1|KIF22|MAD2L1|MKI67|MSX2|MX2|MYBL2|NEK2|PLK1|RAD51|STIL|AURKA|TGFA|TOP2A|TTK|XRCC2|HMGA2|RAD54L|TIMELESS|PRC1|PKMYT1|CCNB2|CCNE2|AURKB|PTTG1|TRIP13|KIF23|KIF20B|ESPL1|KNTC1|DLGAP5|KIF14|TUBB3|NDC80|TACC3|P3H4|SPAG5|KIF2C|TDRKH|UBE2C|CIT|ZWINT|…
GO:0000819	3.02029e-20	1	62	218	sister chromatid segregation	BP	9.35868e-17	332|699|701|891|990|991|1058|1062|1063|1663|2237|2491|3619|3833|3835|4085|4751|5347|7153|7272|9055|9212|9493|9700|9735|9787|9928|10403|10460|10615|11004|11065|11130|23397|24137|27127|29127|51203|54627|54821|54908|55143|57082|57405|64105|64151|64946|79019|79075|79682|81620|81930|83540|84072|91687|113130|116028|146909|147841|151246|151648|220134	BIRC5|BUB1|BUB1B|CCNB1|CDC6|CDC20|CENPA|CENPE|CENPF|DDX11|FEN1|CENPI|INCENP|KIFC1|KIF22|MAD2L1|NEK2|PLK1|TOP2A|TTK|PRC1|AURKB|KIF23|ESPL1|KNTC1|DLGAP5|KIF14|NDC80|TACC3|SPAG5|KIF2C|UBE2C|ZWINT|NCAPH|KIF4A|SMC1B|RACGAP1|NUSAP1|MAP10|ERCC6L|SPDL1|CDCA8|KNL1|SPC25|CENPK|NCAPG|CENPH|CENPM|DSCC1|CENPU|CDT1|KIF18A|NUF2|HORMAD1|CENPL|CDCA5|RMI2|KIF18B|SPC24|SGO2|SGO1|SKA1
GO:0071103	3.64957e-19	1	71	283	DNA conformation change	BP	9.4238e-16	641|891|983|1029|1058|1663|1763|2491|3005|3006|3007|3008|3014|3017|3070|3149|3159|4171|4173|4175|4176|5888|6662|6732|7153|8091|8208|8294|8318|8339|8341|8343|8344|8345|8347|8348|8349|8351|8353|8357|8362|8365|8367|8438|9401|9837|10595|11339|23397|51203|51659|54069|54892|55355|55723|56652|57082|64105|64151|64946|79019|79682|79711|80119|83990|84296|85236|91687|113130|387103|440689	BLM|CCNB1|CDK1|CDKN2A|CENPA|DDX11|DNA2|CENPI|H1F0|HIST1H1C|HIST1H1D|HIST1H1E|H2AFX|HIST1H2BD|HELLS|HMGB3|HMGA1|MCM2|MCM4|MCM6|MCM7|RAD51|SOX9|SRPK1|TOP2A|HMGA2|CHAF1B|HIST1H4I|CDC45|HIST1H2BG|HIST1H2BN|HIST1H2BF|HIST1H2BE|HIST1H2BH|HIST1H2BC|HIST1H2BO|HIST2H2BE|HIST1H3D|HIST1H3E|HIST1H3H|HIST1H4K|HIST1H4H|HIST1H4E|RAD54L|RECQL4|GINS1|ERN2|OIP5|NCAPH|NUSAP1|GINS2|MIS18A|NCAPG2|HJURP|ASF1B|TWNK|KNL…
GO:0007067	1.59241e-18	1	92	453	mitotic nuclear division	BP	3.52445e-15	332|699|701|890|891|899|983|990|991|993|995|1058|1062|1063|1104|1111|1950|2069|3070|3619|3832|3833|3835|4085|4288|4605|4751|5347|6491|6790|7039|7272|8091|8914|9055|9088|9133|9212|9232|9493|9585|9700|9735|9787|9928|10381|10403|10460|10615|11004|11065|11113|11130|11200|11339|22974|23397|24137|25886|27085|27338|29127|51203|54069|54443|54478|54627|54821|54892|54908|55143|55872|56992|57082|57405|64151…	BIRC5|BUB1|BUB1B|CCNA2|CCNB1|CCNF|CDK1|CDC6|CDC20|CDC25A|CDC25C|CENPA|CENPE|CENPF|RCC1|CHEK1|EGF|EREG|HELLS|INCENP|KIF11|KIFC1|KIF22|MAD2L1|MKI67|MYBL2|NEK2|PLK1|STIL|AURKA|TGFA|TTK|HMGA2|TIMELESS|PRC1|PKMYT1|CCNB2|AURKB|PTTG1|KIF23|KIF20B|ESPL1|KNTC1|DLGAP5|KIF14|TUBB3|NDC80|TACC3|SPAG5|KIF2C|UBE2C|CIT|ZWINT|CHEK2|OIP5|TPX2|NCAPH|KIF4A|POC1A|MTBP|UBE2S|RACGAP1|NUSAP1|MIS18A|ANLN|PIMREG|MAP10|ERC…
GO:0051276	4.42487e-18	1	173	1165	chromosome organization	BP	8.56932e-15	332|339|641|672|676|699|701|890|891|898|983|990|991|1029|1058|1062|1063|1111|1663|1736|1763|1789|2146|2177|2237|2491|2648|3005|3006|3007|3008|3012|3013|3014|3017|3070|3149|3159|3169|3171|3299|3619|3833|3835|4017|4085|4171|4173|4175|4176|4288|4751|5081|5347|5427|5570|5888|5984|6662|6732|6790|7153|7203|7272|7291|7349|8091|8208|8294|8318|8329|8334|8336|8338|8339|8341|8343|8344|8345|8347|8348|8349|83…	BIRC5|APOBEC1|BLM|BRCA1|BRDT|BUB1|BUB1B|CCNA2|CCNB1|CCNE1|CDK1|CDC6|CDC20|CDKN2A|CENPA|CENPE|CENPF|CHEK1|DDX11|DKC1|DNA2|DNMT3B|EZH2|FANCD2|FEN1|CENPI|KAT2A|H1F0|HIST1H1C|HIST1H1D|HIST1H1E|HIST1H2AE|HIST1H2AD|H2AFX|HIST1H2BD|HELLS|HMGB3|HMGA1|FOXA1|FOXA3|HSF4|INCENP|KIFC1|KIF22|LOXL2|MAD2L1|MCM2|MCM4|MCM6|MCM7|MKI67|NEK2|PAX7|PLK1|POLE2|PKIB|RAD51|RFC4|SOX9|SRPK1|AURKA|TOP2A|CCT3|TTK|TWIST1|UCN|H…
GO:0044763	1.07115e-17	1	978	10657	single-organism cellular process	BP	1.84393e-14	24|26|41|43|101|134|183|190|205|218|222|226|259|321|332|339|415|440|471|478|481|547|575|576|607|610|622|634|638|641|656|664|670|672|676|699|701|705|768|771|784|790|860|874|890|891|898|899|954|970|978|983|990|991|993|995|1000|1001|1013|1015|1029|1033|1047|1048|1058|1062|1063|1104|1109|1111|1138|1158|1159|1163|1181|1237|1244|1259|1261|1277|1278|1281|1289|1290|1293|1294|1298|1299|1300|1301|1308|1311…	ABCA4|AOC1|ASIC1|ACHE|ADAM8|ADORA1|AGT|NR0B1|AK4|ALDH3A1|ALDH3B2|ALDOA|AMBP|APBA2|BIRC5|APOBEC1|ARSE|ASNS|ATIC|ATP1A3|ATP1B1|KIF1A|ADGRB1|ADGRB2|BCL9|HCN2|BDH1|CEACAM1|BIK|BLM|BMP8B|BNIP3|BPHL|BRCA1|BRDT|BUB1|BUB1B|BYSL|CA9|CA12|CACNB3|CAD|RUNX2|CBR3|CCNA2|CCNB1|CCNE1|CCNF|ENTPD2|CD70|CDA|CDK1|CDC6|CDC20|CDC25A|CDC25C|CDH2|CDH3|CDH15|CDH17|CDKN2A|CDKN3|CLGN|CEACAM5|CENPA|CENPE|CENPF|RCC1|AKR1C4|C…
GO:0022402	1.21807e-17	1	188	1317	cell cycle process	BP	1.88715e-14	332|641|672|676|699|701|890|891|898|899|983|990|991|993|995|1029|1033|1058|1062|1063|1104|1111|1163|1594|1663|1763|1894|1950|1978|2069|2146|2175|2177|2191|2237|2305|2491|3070|3161|3619|3623|3832|3833|3835|4085|4171|4173|4175|4176|4282|4288|4488|4605|4751|4998|5017|5347|5427|5471|5888|6241|6491|6659|6662|6790|7023|7039|7153|7272|7283|7298|7516|8091|8318|8326|8438|8851|8914|9055|9088|9133|9134|9212…	BIRC5|BLM|BRCA1|BRDT|BUB1|BUB1B|CCNA2|CCNB1|CCNE1|CCNF|CDK1|CDC6|CDC20|CDC25A|CDC25C|CDKN2A|CDKN3|CENPA|CENPE|CENPF|RCC1|CHEK1|CKS1B|CYP27B1|DDX11|DNA2|ECT2|EGF|EIF4EBP1|EREG|EZH2|FANCA|FANCD2|FAP|FEN1|FOXM1|CENPI|HELLS|HMMR|INCENP|INHA|KIF11|KIFC1|KIF22|MAD2L1|MCM2|MCM4|MCM6|MCM7|MIF|MKI67|MSX2|MYBL2|NEK2|ORC1|OVOL1|PLK1|POLE2|PPAT|RAD51|RRM2|STIL|SOX4|SOX9|AURKA|TFAP4|TGFA|TOP2A|TTK|TUBG1|TYMS|…
GO:1903047	9.93977e-17	1	141	902	mitotic cell cycle process	BP	1.39997e-13	332|641|699|701|890|891|898|899|983|990|991|993|995|1029|1033|1058|1062|1063|1104|1111|1163|1763|1950|1978|2069|2146|2305|3070|3161|3619|3832|3833|3835|4085|4171|4173|4175|4176|4288|4605|4751|4998|5347|5427|5471|5888|6241|6491|6659|6790|7023|7039|7153|7272|7283|7298|8091|8318|8914|9055|9088|9133|9134|9212|9232|9493|9585|9631|9700|9735|9787|9833|9837|9928|10112|10381|10382|10403|10460|10615|10733|…	BIRC5|BLM|BUB1|BUB1B|CCNA2|CCNB1|CCNE1|CCNF|CDK1|CDC6|CDC20|CDC25A|CDC25C|CDKN2A|CDKN3|CENPA|CENPE|CENPF|RCC1|CHEK1|CKS1B|DNA2|EGF|EIF4EBP1|EREG|EZH2|FOXM1|HELLS|HMMR|INCENP|KIF11|KIFC1|KIF22|MAD2L1|MCM2|MCM4|MCM6|MCM7|MKI67|MYBL2|NEK2|ORC1|PLK1|POLE2|PPAT|RAD51|RRM2|STIL|SOX4|AURKA|TFAP4|TGFA|TOP2A|TTK|TUBG1|TYMS|HMGA2|CDC45|TIMELESS|PRC1|PKMYT1|CCNB2|CCNE2|AURKB|PTTG1|KIF23|KIF20B|NUP155|ESPL1|…
GO:0000278	2.16107e-16	1	149	984	mitotic cell cycle	BP	2.79012e-13	332|440|641|699|701|890|891|898|899|983|990|991|993|995|1029|1033|1058|1062|1063|1104|1111|1163|1763|1950|1978|2069|2146|2191|2305|3070|3161|3169|3619|3832|3833|3835|4085|4171|4173|4175|4176|4288|4605|4751|4998|5017|5347|5427|5471|5522|5888|6241|6491|6659|6790|7023|7039|7153|7272|7283|7298|7516|8091|8318|8914|9055|9088|9133|9134|9212|9232|9493|9585|9631|9700|9735|9787|9833|9837|9928|10112|10381|1…	BIRC5|ASNS|BLM|BUB1|BUB1B|CCNA2|CCNB1|CCNE1|CCNF|CDK1|CDC6|CDC20|CDC25A|CDC25C|CDKN2A|CDKN3|CENPA|CENPE|CENPF|RCC1|CHEK1|CKS1B|DNA2|EGF|EIF4EBP1|EREG|EZH2|FAP|FOXM1|HELLS|HMMR|FOXA1|INCENP|KIF11|KIFC1|KIF22|MAD2L1|MCM2|MCM4|MCM6|MCM7|MKI67|MYBL2|NEK2|ORC1|OVOL1|PLK1|POLE2|PPAT|PPP2R2C|RAD51|RRM2|STIL|SOX4|AURKA|TFAP4|TGFA|TOP2A|TTK|TUBG1|TYMS|XRCC2|HMGA2|CDC45|TIMELESS|PRC1|PKMYT1|CCNB2|CCNE2|AUR…
GO:0006323	2.56935e-16	1	54	199	DNA packaging	BP	3.06207e-13	891|983|1029|1058|2491|3005|3006|3007|3008|3014|3017|3070|3159|4171|6662|6732|7153|8091|8208|8294|8339|8341|8343|8344|8345|8347|8348|8349|8351|8353|8357|8362|8365|8367|10595|11339|23397|51203|54069|54892|55355|55723|57082|64105|64151|64946|79019|79682|79711|85236|91687|113130|387103|440689	CCNB1|CDK1|CDKN2A|CENPA|CENPI|H1F0|HIST1H1C|HIST1H1D|HIST1H1E|H2AFX|HIST1H2BD|HELLS|HMGA1|MCM2|SOX9|SRPK1|TOP2A|HMGA2|CHAF1B|HIST1H4I|HIST1H2BG|HIST1H2BN|HIST1H2BF|HIST1H2BE|HIST1H2BH|HIST1H2BC|HIST1H2BO|HIST2H2BE|HIST1H3D|HIST1H3E|HIST1H3H|HIST1H4K|HIST1H4H|HIST1H4E|ERN2|OIP5|NCAPH|NUSAP1|MIS18A|NCAPG2|HJURP|ASF1B|KNL1|CENPK|NCAPG|CENPH|CENPM|CENPU|IPO4|HIST1H2BK|CENPL|CDCA5|CENPW|HIST2H2BF
GO:0007062	1.98605e-15	1	40	126	sister chromatid cohesion	BP	2.19785e-12	332|699|701|991|1058|1062|1063|1663|2237|2491|3619|3835|4085|5347|9212|9700|9735|10403|11004|11130|27127|54821|54908|55143|57082|57405|64105|64946|79019|79075|79682|81930|83540|84072|91687|113130|147841|151246|151648|220134	BIRC5|BUB1|BUB1B|CDC20|CENPA|CENPE|CENPF|DDX11|FEN1|CENPI|INCENP|KIF22|MAD2L1|PLK1|AURKB|ESPL1|KNTC1|NDC80|KIF2C|ZWINT|SMC1B|ERCC6L|SPDL1|CDCA8|KNL1|SPC25|CENPK|CENPH|CENPM|DSCC1|CENPU|KIF18A|NUF2|HORMAD1|CENPL|CDCA5|SPC24|SGO2|SGO1|SKA1
GO:0051301	2.10593e-14	1	97	565	cell division	BP	2.17514e-11	332|641|699|701|890|891|898|899|983|990|991|993|995|1058|1062|1063|1104|1163|1894|2069|3070|3619|3832|3833|4085|4192|4751|5228|5347|5454|5460|6790|7039|7060|7153|8091|8914|9055|9133|9134|9212|9232|9493|9585|9700|9735|9928|10112|10309|10403|10460|10615|11004|11065|11113|11130|11200|11339|22974|23397|23594|24137|27338|29127|51203|54069|54443|54478|54627|54821|54892|54908|55143|55165|57082|57405|641…	BIRC5|BLM|BUB1|BUB1B|CCNA2|CCNB1|CCNE1|CCNF|CDK1|CDC6|CDC20|CDC25A|CDC25C|CENPA|CENPE|CENPF|RCC1|CKS1B|ECT2|EREG|HELLS|INCENP|KIF11|KIFC1|MAD2L1|MDK|NEK2|PGF|PLK1|POU3F2|POU5F1|AURKA|TGFA|THBS4|TOP2A|HMGA2|TIMELESS|PRC1|CCNB2|CCNE2|AURKB|PTTG1|KIF23|KIF20B|ESPL1|KNTC1|KIF14|KIF20A|CCNO|NDC80|TACC3|SPAG5|KIF2C|UBE2C|CIT|ZWINT|CHEK2|OIP5|TPX2|NCAPH|ORC6|KIF4A|UBE2S|RACGAP1|NUSAP1|MIS18A|ANLN|PIMREG…
GO:0007049	3.15259e-14	1	215	1703	cell cycle	BP	3.05269e-11	332|440|641|672|676|699|701|890|891|898|899|983|990|991|993|995|1029|1033|1058|1062|1063|1104|1111|1163|1594|1663|1763|1841|1870|1871|1875|1894|1950|1978|2069|2146|2175|2177|2189|2191|2237|2305|2491|3014|3070|3161|3169|3619|3623|3832|3833|3835|4085|4171|4173|4175|4176|4282|4288|4439|4488|4600|4605|4751|4998|5017|5347|5427|5471|5522|5753|5888|6241|6491|6659|6662|6790|7023|7039|7153|7272|7283|7298|…	BIRC5|ASNS|BLM|BRCA1|BRDT|BUB1|BUB1B|CCNA2|CCNB1|CCNE1|CCNF|CDK1|CDC6|CDC20|CDC25A|CDC25C|CDKN2A|CDKN3|CENPA|CENPE|CENPF|RCC1|CHEK1|CKS1B|CYP27B1|DDX11|DNA2|DTYMK|E2F2|E2F3|E2F5|ECT2|EGF|EIF4EBP1|EREG|EZH2|FANCA|FANCD2|FANCG|FAP|FEN1|FOXM1|CENPI|H2AFX|HELLS|HMMR|FOXA1|INCENP|INHA|KIF11|KIFC1|KIF22|MAD2L1|MCM2|MCM4|MCM6|MCM7|MIF|MKI67|MSH5|MSX2|MX2|MYBL2|NEK2|ORC1|OVOL1|PLK1|POLE2|PPAT|PPP2R2C|PTK…
GO:0031497	1.48368e-13	1	44	161	chromatin assembly	BP	1.35215e-10	1029|1058|2491|3005|3006|3007|3008|3014|3017|3070|3159|4171|6662|8091|8208|8294|8339|8341|8343|8344|8345|8347|8348|8349|8351|8353|8357|8362|8365|8367|11339|54069|55355|55723|57082|64105|64946|79019|79682|79711|85236|91687|387103|440689	CDKN2A|CENPA|CENPI|H1F0|HIST1H1C|HIST1H1D|HIST1H1E|H2AFX|HIST1H2BD|HELLS|HMGA1|MCM2|SOX9|HMGA2|CHAF1B|HIST1H4I|HIST1H2BG|HIST1H2BN|HIST1H2BF|HIST1H2BE|HIST1H2BH|HIST1H2BC|HIST1H2BO|HIST2H2BE|HIST1H3D|HIST1H3E|HIST1H3H|HIST1H4K|HIST1H4H|HIST1H4E|OIP5|MIS18A|HJURP|ASF1B|KNL1|CENPK|CENPH|CENPM|CENPU|IPO4|HIST1H2BK|CENPL|CENPW|HIST2H2BF
GO:0044699	1.73315e-13	1	1153	13309	single-organism process	BP	1.49176e-10	24|26|41|43|101|134|183|190|205|218|219|222|226|259|321|332|339|415|440|471|478|481|547|563|575|576|607|608|610|622|634|638|641|656|664|670|672|676|699|701|705|725|726|768|771|784|790|860|874|890|891|898|899|954|970|978|983|990|991|993|995|1000|1001|1013|1015|1029|1033|1047|1048|1058|1062|1063|1104|1109|1111|1122|1138|1158|1159|1163|1181|1237|1238|1244|1259|1261|1277|1278|1281|1289|1290|1293|1294…	ABCA4|AOC1|ASIC1|ACHE|ADAM8|ADORA1|AGT|NR0B1|AK4|ALDH3A1|ALDH1B1|ALDH3B2|ALDOA|AMBP|APBA2|BIRC5|APOBEC1|ARSE|ASNS|ATIC|ATP1A3|ATP1B1|KIF1A|AZGP1|ADGRB1|ADGRB2|BCL9|TNFRSF17|HCN2|BDH1|CEACAM1|BIK|BLM|BMP8B|BNIP3|BPHL|BRCA1|BRDT|BUB1|BUB1B|BYSL|C4BPB|CAPN5|CA9|CA12|CACNB3|CAD|RUNX2|CBR3|CCNA2|CCNB1|CCNE1|CCNF|ENTPD2|CD70|CDA|CDK1|CDC6|CDC20|CDC25A|CDC25C|CDH2|CDH3|CDH15|CDH17|CDKN2A|CDKN3|CLGN|CEAC…
GO:0006260	3.16251e-13	1	61	291	DNA replication	BP	2.57878e-10	43|641|672|898|983|990|993|995|1111|1663|1763|1950|2069|2237|3159|4171|4173|4175|4176|4796|4998|5427|5888|5984|6241|7349|8208|8318|8914|9134|9156|9401|9768|9837|10535|10721|10926|11200|23594|29980|51053|51514|51659|55388|56652|63922|63967|79075|79733|80119|80174|81620|83990|84296|84515|90381|116028|144455|146956|157570|345643	ACHE|BLM|BRCA1|CCNE1|CDK1|CDC6|CDC25A|CDC25C|CHEK1|DDX11|DNA2|EGF|EREG|FEN1|HMGA1|MCM2|MCM4|MCM6|MCM7|TONSL|ORC1|POLE2|RAD51|RFC4|RRM2|UCN|CHAF1B|CDC45|TIMELESS|CCNE2|EXO1|RECQL4|PCLAF|GINS1|RNASEH2A|POLQ|DBF4|CHEK2|ORC6|DONSON|GMNN|DTL|GINS2|MCM10|TWNK|CHTF18|CLSPN|DSCC1|E2F8|PIF1|DBF4B|CDT1|BRIP1|GINS4|MCM8|TICRR|RMI2|E2F7|EME1|ESCO2|MCIDAS
GO:0000070	5.61255e-13	1	38	134	mitotic sister chromatid segregation	BP	4.34776e-10	699|701|891|990|991|1062|1063|3833|3835|4085|4751|5347|7272|9055|9212|9493|9700|9787|9928|10403|10460|10615|11004|11065|11130|23397|24137|29127|51203|54627|54908|55143|64151|79075|81620|81930|113130|146909	BUB1|BUB1B|CCNB1|CDC6|CDC20|CENPE|CENPF|KIFC1|KIF22|MAD2L1|NEK2|PLK1|TTK|PRC1|AURKB|KIF23|ESPL1|DLGAP5|KIF14|NDC80|TACC3|SPAG5|KIF2C|UBE2C|ZWINT|NCAPH|KIF4A|RACGAP1|NUSAP1|MAP10|SPDL1|CDCA8|NCAPG|DSCC1|CDT1|KIF18A|CDCA5|KIF18B
GO:0034728	1.10312e-12	1	44	171	nucleosome organization	BP	7.90804e-10	676|1058|2491|3005|3006|3007|3008|3014|3017|3159|4171|6662|8208|8294|8339|8341|8343|8344|8345|8347|8348|8349|8351|8353|8357|8362|8365|8367|11339|54069|55355|55723|57082|64105|64946|79019|79682|79711|81611|85236|91687|92815|387103|440689	BRDT|CENPA|CENPI|H1F0|HIST1H1C|HIST1H1D|HIST1H1E|H2AFX|HIST1H2BD|HMGA1|MCM2|SOX9|CHAF1B|HIST1H4I|HIST1H2BG|HIST1H2BN|HIST1H2BF|HIST1H2BE|HIST1H2BH|HIST1H2BC|HIST1H2BO|HIST2H2BE|HIST1H3D|HIST1H3E|HIST1H3H|HIST1H4K|HIST1H4H|HIST1H4E|OIP5|MIS18A|HJURP|ASF1B|KNL1|CENPK|CENPH|CENPM|CENPU|IPO4|ANP32E|HIST1H2BK|CENPL|HIST3H2A|CENPW|HIST2H2BF
GO:0006334	1.12294e-12	1	40	144	nucleosome assembly	BP	7.90804e-10	1058|2491|3005|3006|3007|3008|3014|3017|4171|6662|8208|8294|8339|8341|8343|8344|8345|8347|8348|8349|8351|8353|8357|8362|8365|8367|11339|54069|55355|55723|57082|64105|64946|79019|79682|79711|85236|91687|387103|440689	CENPA|CENPI|H1F0|HIST1H1C|HIST1H1D|HIST1H1E|H2AFX|HIST1H2BD|MCM2|SOX9|CHAF1B|HIST1H4I|HIST1H2BG|HIST1H2BN|HIST1H2BF|HIST1H2BE|HIST1H2BH|HIST1H2BC|HIST1H2BO|HIST2H2BE|HIST1H3D|HIST1H3E|HIST1H3H|HIST1H4K|HIST1H4H|HIST1H4E|OIP5|MIS18A|HJURP|ASF1B|KNL1|CENPK|CENPH|CENPM|CENPU|IPO4|HIST1H2BK|CENPL|CENPW|HIST2H2BF
GO:0006333	1.55841e-12	1	46	186	chromatin assembly or disassembly	BP	1.04976e-09	1029|1058|2491|3005|3006|3007|3008|3014|3017|3070|3159|4171|6662|8091|8208|8294|8339|8341|8343|8344|8345|8347|8348|8349|8351|8353|8357|8362|8365|8367|11339|54069|55355|55723|57082|64105|64946|79019|79682|79711|79723|85236|91687|92815|387103|440689	CDKN2A|CENPA|CENPI|H1F0|HIST1H1C|HIST1H1D|HIST1H1E|H2AFX|HIST1H2BD|HELLS|HMGA1|MCM2|SOX9|HMGA2|CHAF1B|HIST1H4I|HIST1H2BG|HIST1H2BN|HIST1H2BF|HIST1H2BE|HIST1H2BH|HIST1H2BC|HIST1H2BO|HIST2H2BE|HIST1H3D|HIST1H3E|HIST1H3H|HIST1H4K|HIST1H4H|HIST1H4E|OIP5|MIS18A|HJURP|ASF1B|KNL1|CENPK|CENPH|CENPM|CENPU|IPO4|SUV39H2|HIST1H2BK|CENPL|HIST3H2A|CENPW|HIST2H2BF
GO:0051983	4.06007e-11	1	27	83	regulation of chromosome segregation	BP	2.62095e-08	699|701|891|990|1062|1063|1663|1894|2237|4085|4288|4751|5347|7272|9212|9700|9787|10403|10460|10615|11004|11065|29127|81620|84072|113130|116028	BUB1|BUB1B|CCNB1|CDC6|CENPE|CENPF|DDX11|ECT2|FEN1|MAD2L1|MKI67|NEK2|PLK1|TTK|AURKB|ESPL1|DLGAP5|NDC80|TACC3|SPAG5|KIF2C|UBE2C|RACGAP1|CDT1|HORMAD1|CDCA5|RMI2
GO:0006261	4.26733e-11	1	36	138	DNA-dependent DNA replication	BP	2.64455e-08	641|898|990|1663|1763|2237|3159|4171|4173|4175|4176|4796|4998|5427|5888|5984|8318|9134|9837|10721|11200|23594|29980|51053|51659|55388|56652|63922|79075|79733|80174|81620|84296|90381|144455|146956	BLM|CCNE1|CDC6|DDX11|DNA2|FEN1|HMGA1|MCM2|MCM4|MCM6|MCM7|TONSL|ORC1|POLE2|RAD51|RFC4|CDC45|CCNE2|GINS1|POLQ|CHEK2|ORC6|DONSON|GMNN|GINS2|MCM10|TWNK|CHTF18|DSCC1|E2F8|DBF4B|CDT1|GINS4|TICRR|E2F7|EME1
GO:0008283	9.54065e-11	1	224	1936	cell proliferation	BP	5.68513e-08	43|134|183|218|332|339|563|575|608|634|672|699|701|705|860|890|891|970|983|990|991|993|995|1000|1001|1029|1033|1063|1163|1515|1594|1627|1646|1736|1749|1803|1841|1871|1893|1907|1950|2069|2118|2146|2175|2191|2305|2648|3012|3070|3159|3172|3226|3299|3329|3371|3486|3559|3589|3623|3641|3651|3654|3673|3814|3868|4017|4072|4176|4282|4288|4318|4321|4488|4613|4680|4693|4745|4830|5017|5058|5081|5163|5228|526…	ACHE|ADORA1|AGT|ALDH3A1|BIRC5|APOBEC1|AZGP1|ADGRB1|TNFRSF17|CEACAM1|BRCA1|BUB1|BUB1B|BYSL|RUNX2|CCNA2|CCNB1|CD70|CDK1|CDC6|CDC20|CDC25A|CDC25C|CDH2|CDH3|CDKN2A|CDKN3|CENPF|CKS1B|CTSV|CYP27B1|DBN1|AKR1C2|DKC1|DLX5|DPP4|DTYMK|E2F3|ECM1|EDN2|EGF|EREG|ETV4|EZH2|FANCA|FAP|FOXM1|KAT2A|HIST1H2AE|HELLS|HMGA1|HNF4A|HOXC10|HSF4|HSPD1|TNC|IGFBP3|IL2RA|IL11|INHA|INSL4|PDX1|IRAK1|ITGA2|KISS1|KRT16|LOXL2|EPCAM…
GO:0006259	1.46549e-10	1	131	976	DNA metabolic process	BP	8.40919e-08	43|339|641|672|898|983|990|993|995|1063|1111|1663|1736|1763|1789|1950|2069|2146|2175|2177|2189|2237|2305|3005|3014|3070|3149|3159|3329|3835|3838|4171|4173|4175|4176|4288|4439|4751|4796|4830|4862|4907|4998|5063|5427|5437|5570|5888|5984|6241|7083|7153|7203|7291|7292|7298|7349|7516|8091|8208|8294|8318|8362|8365|8367|8438|8914|9134|9156|9212|9232|9319|9401|9636|9768|9837|10309|10535|10538|10635|10721…	ACHE|APOBEC1|BLM|BRCA1|CCNE1|CDK1|CDC6|CDC25A|CDC25C|CENPF|CHEK1|DDX11|DKC1|DNA2|DNMT3B|EGF|EREG|EZH2|FANCA|FANCD2|FANCG|FEN1|FOXM1|H1F0|H2AFX|HELLS|HMGB3|HMGA1|HSPD1|KIF22|KPNA2|MCM2|MCM4|MCM6|MCM7|MKI67|MSH5|NEK2|TONSL|NME1|NPAS2|NT5E|ORC1|PAK3|POLE2|POLR2H|PKIB|RAD51|RFC4|RRM2|TK1|TOP2A|CCT3|TWIST1|TNFSF4|TYMS|UCN|XRCC2|HMGA2|CHAF1B|HIST1H4I|CDC45|HIST1H4K|HIST1H4H|HIST1H4E|RAD54L|TIMELESS|CCN…
GO:0071824	2.32775e-10	1	53	268	protein-DNA complex subunit organization	BP	1.288e-07	676|1058|1062|1063|2491|3005|3006|3007|3008|3014|3017|3070|3159|4171|5888|6662|6666|7516|8208|8294|8318|8339|8341|8343|8344|8345|8347|8348|8349|8351|8353|8357|8362|8365|8367|11339|51053|54069|55355|55723|57082|64105|64946|79019|79682|79711|81611|81620|85236|91687|92815|387103|440689	BRDT|CENPA|CENPE|CENPF|CENPI|H1F0|HIST1H1C|HIST1H1D|HIST1H1E|H2AFX|HIST1H2BD|HELLS|HMGA1|MCM2|RAD51|SOX9|SOX12|XRCC2|CHAF1B|HIST1H4I|CDC45|HIST1H2BG|HIST1H2BN|HIST1H2BF|HIST1H2BE|HIST1H2BH|HIST1H2BC|HIST1H2BO|HIST2H2BE|HIST1H3D|HIST1H3E|HIST1H3H|HIST1H4K|HIST1H4H|HIST1H4E|OIP5|GMNN|MIS18A|HJURP|ASF1B|KNL1|CENPK|CENPH|CENPM|CENPU|IPO4|ANP32E|CDT1|HIST1H2BK|CENPL|HIST3H2A|CENPW|HIST2H2BF
GO:0030574	2.72193e-10	1	23	68	collagen catabolic process	BP	1.45417e-07	1277|1278|1281|1289|1290|1293|1294|1300|1301|2191|4312|4314|4316|4318|4319|4320|4321|4322|5645|5653|84570|140766|164656	COL1A1|COL1A2|COL3A1|COL5A1|COL5A2|COL6A3|COL7A1|COL10A1|COL11A1|FAP|MMP1|MMP3|MMP7|MMP9|MMP10|MMP11|MMP12|MMP13|PRSS2|KLK6|COL25A1|ADAMTS14|TMPRSS6
GO:0065004	3.57657e-10	1	49	239	protein-DNA complex assembly	BP	1.84706e-07	1058|1062|1063|2491|3005|3006|3007|3008|3014|3017|3070|4171|5888|6662|6666|7516|8208|8294|8318|8339|8341|8343|8344|8345|8347|8348|8349|8351|8353|8357|8362|8365|8367|11339|51053|54069|55355|55723|57082|64105|64946|79019|79682|79711|81620|85236|91687|387103|440689	CENPA|CENPE|CENPF|CENPI|H1F0|HIST1H1C|HIST1H1D|HIST1H1E|H2AFX|HIST1H2BD|HELLS|MCM2|RAD51|SOX9|SOX12|XRCC2|CHAF1B|HIST1H4I|CDC45|HIST1H2BG|HIST1H2BN|HIST1H2BF|HIST1H2BE|HIST1H2BH|HIST1H2BC|HIST1H2BO|HIST2H2BE|HIST1H3D|HIST1H3E|HIST1H3H|HIST1H4K|HIST1H4H|HIST1H4E|OIP5|GMNN|MIS18A|HJURP|ASF1B|KNL1|CENPK|CENPH|CENPM|CENPU|IPO4|CDT1|HIST1H2BK|CENPL|CENPW|HIST2H2BF
GO:1901605	4.70609e-10	1	46	219	alpha-amino acid metabolic process	BP	2.35198e-07	440|790|1158|1159|1373|2571|2593|2653|2729|2731|2875|3034|3081|3172|5034|5053|5352|5471|5723|5831|5832|6472|6535|6999|8140|8836|10549|10993|23057|23743|27034|29958|29968|30001|50507|51557|56605|65263|79814|84706|112399|122622|130013|259307|389434|548596	ASNS|CAD|CKM|CKMT1B|CPS1|GAD1|GAMT|GCSH|GCLC|GLDC|GPT|HAL|HGD|HNF4A|P4HB|PAH|PLOD2|PPAT|PSPH|PYCR1|ALDH18A1|SHMT2|SLC6A8|TDO2|SLC7A5|GGH|PRDX4|SDS|NMNAT2|BHMT2|ACAD8|DMGDH|PSAT1|ERO1A|NOX4|LGSN|ERO1B|PYCR3|AGMAT|GPT2|EGLN3|ADSSL1|ACMSD|IL4I1|IYD|CKMT1A
GO:0044243	6.38724e-10	1	24	76	multicellular organismal catabolic process	BP	3.09242e-07	1277|1278|1281|1289|1290|1293|1294|1300|1301|2191|4312|4314|4316|4318|4319|4320|4321|4322|5645|5653|59272|84570|140766|164656	COL1A1|COL1A2|COL3A1|COL5A1|COL5A2|COL6A3|COL7A1|COL10A1|COL11A1|FAP|MMP1|MMP3|MMP7|MMP9|MMP10|MMP11|MMP12|MMP13|PRSS2|KLK6|ACE2|COL25A1|ADAMTS14|TMPRSS6
GO:0044259	1.70477e-09	1	30	116	multicellular organismal macromolecule metabolic process	BP	8.00365e-07	1277|1278|1281|1289|1290|1293|1294|1300|1301|2191|3673|4312|4314|4316|4318|4319|4320|4321|4322|5645|5653|7349|8644|10536|57332|59272|84570|140766|164656|642658	COL1A1|COL1A2|COL3A1|COL5A1|COL5A2|COL6A3|COL7A1|COL10A1|COL11A1|FAP|ITGA2|MMP1|MMP3|MMP7|MMP9|MMP10|MMP11|MMP12|MMP13|PRSS2|KLK6|UCN|AKR1C3|P3H3|CBX8|ACE2|COL25A1|ADAMTS14|TMPRSS6|SCX
GO:0030198	2.65014e-09	1	55	315	extracellular matrix organization	BP	1.20761e-06	101|183|1277|1278|1281|1289|1290|1293|1294|1298|1299|1300|1301|1311|1462|1515|1803|2191|2243|2244|3371|3381|3673|3691|4016|4017|4237|4241|4312|4314|4316|4318|4319|4320|4321|4322|5268|5644|5645|6662|6696|7076|10549|10631|22801|23213|26585|27035|30001|55612|56605|63827|140766|164656|642658	ADAM8|AGT|COL1A1|COL1A2|COL3A1|COL5A1|COL5A2|COL6A3|COL7A1|COL9A2|COL9A3|COL10A1|COL11A1|COMP|VCAN|CTSV|DPP4|FAP|FGA|FGB|TNC|IBSP|ITGA2|ITGB4|LOXL1|LOXL2|MFAP2|MELTF|MMP1|MMP3|MMP7|MMP9|MMP10|MMP11|MMP12|MMP13|SERPINB5|PRSS1|PRSS2|SOX9|SPP1|TIMP1|PRDX4|POSTN|ITGA11|SULF1|GREM1|NOX1|ERO1A|FERMT1|ERO1B|BCAN|ADAMTS14|TMPRSS6|SCX
GO:0043062	2.94028e-09	1	55	316	extracellular structure organization	BP	1.30154e-06	101|183|1277|1278|1281|1289|1290|1293|1294|1298|1299|1300|1301|1311|1462|1515|1803|2191|2243|2244|3371|3381|3673|3691|4016|4017|4237|4241|4312|4314|4316|4318|4319|4320|4321|4322|5268|5644|5645|6662|6696|7076|10549|10631|22801|23213|26585|27035|30001|55612|56605|63827|140766|164656|642658	ADAM8|AGT|COL1A1|COL1A2|COL3A1|COL5A1|COL5A2|COL6A3|COL7A1|COL9A2|COL9A3|COL10A1|COL11A1|COMP|VCAN|CTSV|DPP4|FAP|FGA|FGB|TNC|IBSP|ITGA2|ITGB4|LOXL1|LOXL2|MFAP2|MELTF|MMP1|MMP3|MMP7|MMP9|MMP10|MMP11|MMP12|MMP13|SERPINB5|PRSS1|PRSS2|SOX9|SPP1|TIMP1|PRDX4|POSTN|ITGA11|SULF1|GREM1|NOX1|ERO1A|FERMT1|ERO1B|BCAN|ADAMTS14|TMPRSS6|SCX
GO:0051321	6.39874e-09	1	45	233	meiotic cell cycle	BP	2.75377e-06	676|699|701|898|983|991|2069|2175|2177|3014|4288|4439|4488|4751|5017|5347|5888|6790|7153|7272|7283|7516|8438|9134|9156|9232|9319|9700|10609|11022|23397|27127|51207|79703|81930|83990|84057|84072|84501|146956|151246|151648|259266|285498|644186	BRDT|BUB1|BUB1B|CCNE1|CDK1|CDC20|EREG|FANCA|FANCD2|H2AFX|MKI67|MSH5|MSX2|NEK2|OVOL1|PLK1|RAD51|AURKA|TOP2A|TTK|TUBG1|XRCC2|RAD54L|CCNE2|EXO1|PTTG1|TRIP13|ESPL1|P3H4|TDRKH|NCAPH|SMC1B|DUSP13|C11orf80|KIF18A|BRIP1|MND1|HORMAD1|SPIRE2|EME1|SGO2|SGO1|ASPM|RNF212|SYCE3
GO:0044707	9.61804e-09	1	561	6074	single-multicellular organism process	BP	4.02736e-06	24|41|43|101|134|183|190|205|321|415|440|471|478|481|563|575|576|607|608|634|638|656|664|672|705|725|784|790|860|890|891|899|954|983|991|1000|1001|1015|1062|1063|1138|1181|1238|1277|1278|1281|1289|1290|1293|1294|1298|1299|1300|1301|1311|1364|1373|1381|1382|1462|1472|1515|1591|1594|1627|1646|1663|1678|1747|1748|1749|1789|1803|1829|1832|1833|1846|1875|1893|1894|1907|1943|1946|1950|1951|1978|2023|20…	ABCA4|ASIC1|ACHE|ADAM8|ADORA1|AGT|NR0B1|AK4|APBA2|ARSE|ASNS|ATIC|ATP1A3|ATP1B1|AZGP1|ADGRB1|ADGRB2|BCL9|TNFRSF17|CEACAM1|BIK|BMP8B|BNIP3|BRCA1|BYSL|C4BPB|CACNB3|CAD|RUNX2|CCNA2|CCNB1|CCNF|ENTPD2|CDK1|CDC20|CDH2|CDH3|CDH17|CENPE|CENPF|CHRNA5|CLCN2|ACKR2|COL1A1|COL1A2|COL3A1|COL5A1|COL5A2|COL6A3|COL7A1|COL9A2|COL9A3|COL10A1|COL11A1|COMP|CLDN4|CPS1|CRABP1|CRABP2|VCAN|CST4|CTSV|CYP24A1|CYP27B1|DBN1|A…
GO:0007052	1.0653e-08	1	25	91	mitotic spindle organization	BP	4.23197e-06	332|891|991|1104|3832|3833|4605|4751|5347|6491|6790|7272|9055|9212|9493|10403|10460|11200|22974|24137|25886|29127|54627|57405|284403	BIRC5|CCNB1|CDC20|RCC1|KIF11|KIFC1|MYBL2|NEK2|PLK1|STIL|AURKA|TTK|PRC1|AURKB|KIF23|NDC80|TACC3|CHEK2|TPX2|KIF4A|POC1A|RACGAP1|MAP10|SPC25|WDR62
GO:1902850	1.0653e-08	1	25	91	microtubule cytoskeleton organization involved in mitosis	BP	4.23197e-06	332|891|991|1104|3832|3833|4605|4751|5347|6491|6790|7272|9055|9212|9493|10403|10460|11200|22974|24137|25886|29127|54627|57405|284403	BIRC5|CCNB1|CDC20|RCC1|KIF11|KIFC1|MYBL2|NEK2|PLK1|STIL|AURKA|TTK|PRC1|AURKB|KIF23|NDC80|TACC3|CHEK2|TPX2|KIF4A|POC1A|RACGAP1|MAP10|SPC25|WDR62
GO:0032963	1.09414e-08	1	28	111	collagen metabolic process	BP	4.23788e-06	1277|1278|1281|1289|1290|1293|1294|1300|1301|2191|3673|4312|4314|4316|4318|4319|4320|4321|4322|5645|5653|7349|10536|57332|84570|140766|164656|642658	COL1A1|COL1A2|COL3A1|COL5A1|COL5A2|COL6A3|COL7A1|COL10A1|COL11A1|FAP|ITGA2|MMP1|MMP3|MMP7|MMP9|MMP10|MMP11|MMP12|MMP13|PRSS2|KLK6|UCN|P3H3|CBX8|COL25A1|ADAMTS14|TMPRSS6|SCX
GO:1903046	1.20683e-08	1	40	195	meiotic cell cycle process	BP	4.49188e-06	676|699|701|898|991|2069|2175|2177|4288|4488|5017|5347|5888|6790|7153|7272|7283|7516|8438|9134|9232|9319|9700|10609|11022|23397|27127|51207|79703|81930|83990|84057|84072|84501|146956|151246|151648|259266|285498|644186	BRDT|BUB1|BUB1B|CCNE1|CDC20|EREG|FANCA|FANCD2|MKI67|MSX2|OVOL1|PLK1|RAD51|AURKA|TOP2A|TTK|TUBG1|XRCC2|RAD54L|CCNE2|PTTG1|TRIP13|ESPL1|P3H4|TDRKH|NCAPH|SMC1B|DUSP13|C11orf80|KIF18A|BRIP1|MND1|HORMAD1|SPIRE2|EME1|SGO2|SGO1|ASPM|RNF212|SYCE3
GO:0034508	1.21771e-08	1	19	54	centromere complex assembly	BP	4.49188e-06	1058|1062|1063|2491|3070|8294|8362|8365|8367|11339|54069|55355|57082|64105|64946|79019|79682|91687|387103	CENPA|CENPE|CENPF|CENPI|HELLS|HIST1H4I|HIST1H4K|HIST1H4H|HIST1H4E|OIP5|MIS18A|HJURP|KNL1|CENPK|CENPH|CENPM|CENPU|CENPL|CENPW
GO:0006270	1.39676e-08	1	16	39	DNA replication initiation	BP	5.03255e-06	898|990|4171|4173|4175|4176|4998|5427|8318|9134|23594|51659|55388|81620|84296|90381	CCNE1|CDC6|MCM2|MCM4|MCM6|MCM7|ORC1|POLE2|CDC45|CCNE2|ORC6|GINS2|MCM10|CDT1|GINS4|TICRR
GO:0022414	1.48998e-08	1	161	1364	reproductive process	BP	5.24642e-06	183|190|259|638|676|699|701|705|790|891|898|899|983|991|995|1047|1244|1299|1364|1515|1594|1747|1829|1833|2069|2175|2177|2189|2491|2583|2593|2705|2706|2707|2709|3014|3169|3171|3172|3206|3371|3623|3641|3673|3814|3833|3856|4188|4288|4316|4318|4439|4488|4693|4751|5016|5017|5050|5104|5228|5268|5270|5308|5347|5471|5744|5888|6662|6676|6690|6691|6696|6715|6732|6768|6790|6862|7022|7076|7103|7153|7203|7262…	AGT|NR0B1|AMBP|BIK|BRDT|BUB1|BUB1B|BYSL|CAD|CCNB1|CCNE1|CCNF|CDK1|CDC20|CDC25C|CLGN|ABCC2|COL9A3|CLDN4|CTSV|CYP27B1|DLX3|DSG2|EPYC|EREG|FANCA|FANCD2|FANCG|CENPI|B4GALNT1|GAMT|GJB1|GJB2|GJB3|GJB5|H2AFX|FOXA1|FOXA3|HNF4A|HOXA10|TNC|INHA|INSL4|ITGA2|KISS1|KIFC1|KRT8|MDFI|MKI67|MMP7|MMP9|MSH5|MSX2|NDP|NEK2|OVGP1|OVOL1|PAFAH1B3|SERPINA5|PGF|SERPINB5|SERPINE2|PITX2|PLK1|PPAT|PTHLH|RAD51|SOX9|SPAG4|SPIN…
GO:0000003	1.56789e-08	1	161	1365	reproduction	BP	5.39806e-06	183|190|259|638|676|699|701|705|790|891|898|899|983|991|995|1047|1244|1299|1364|1515|1594|1747|1829|1833|2069|2175|2177|2189|2491|2583|2593|2705|2706|2707|2709|3014|3169|3171|3172|3206|3371|3623|3641|3673|3814|3833|3856|4188|4288|4316|4318|4439|4488|4693|4751|5016|5017|5050|5104|5228|5268|5270|5308|5347|5471|5744|5888|6662|6676|6690|6691|6696|6715|6732|6768|6790|6862|7022|7076|7103|7153|7203|7262…	AGT|NR0B1|AMBP|BIK|BRDT|BUB1|BUB1B|BYSL|CAD|CCNB1|CCNE1|CCNF|CDK1|CDC20|CDC25C|CLGN|ABCC2|COL9A3|CLDN4|CTSV|CYP27B1|DLX3|DSG2|EPYC|EREG|FANCA|FANCD2|FANCG|CENPI|B4GALNT1|GAMT|GJB1|GJB2|GJB3|GJB5|H2AFX|FOXA1|FOXA3|HNF4A|HOXA10|TNC|INHA|INSL4|ITGA2|KISS1|KIFC1|KRT8|MDFI|MKI67|MMP7|MMP9|MSH5|MSX2|NDP|NEK2|OVGP1|OVOL1|PAFAH1B3|SERPINA5|PGF|SERPINB5|SERPINE2|PITX2|PLK1|PPAT|PTHLH|RAD51|SOX9|SPAG4|SPIN…
GO:0016043	1.89849e-08	1	552	5997	cellular component organization	BP	6.3942e-06	24|41|43|101|183|226|332|339|481|575|576|607|634|638|641|664|672|676|699|701|725|784|890|891|898|899|978|983|990|991|993|995|1000|1001|1013|1015|1029|1047|1058|1062|1063|1104|1111|1122|1277|1278|1281|1289|1290|1293|1294|1298|1299|1300|1301|1308|1311|1365|1382|1462|1515|1594|1627|1663|1690|1736|1749|1763|1789|1803|1829|1832|1833|1875|1894|1943|1946|1950|1951|1978|2023|2048|2069|2118|2146|2175|2177…	ABCA4|ASIC1|ACHE|ADAM8|AGT|ALDOA|BIRC5|APOBEC1|ATP1B1|ADGRB1|ADGRB2|BCL9|CEACAM1|BIK|BLM|BNIP3|BRCA1|BRDT|BUB1|BUB1B|C4BPB|CACNB3|CCNA2|CCNB1|CCNE1|CCNF|CDA|CDK1|CDC6|CDC20|CDC25A|CDC25C|CDH2|CDH3|CDH15|CDH17|CDKN2A|CLGN|CENPA|CENPE|CENPF|RCC1|CHEK1|CHML|COL1A1|COL1A2|COL3A1|COL5A1|COL5A2|COL6A3|COL7A1|COL9A2|COL9A3|COL10A1|COL11A1|COL17A1|COMP|CLDN3|CRABP2|VCAN|CTSV|CYP27B1|DBN1|DDX11|COCH|DKC1|…
GO:0007126	2.43377e-08	1	38	184	meiotic nuclear division	BP	8.02264e-06	676|699|701|898|991|2069|2175|2177|4288|4488|5347|5888|6790|7153|7272|7516|8438|9134|9232|9319|9700|10609|11022|23397|27127|51207|79703|81930|83990|84057|84072|84501|146956|151246|151648|259266|285498|644186	BRDT|BUB1|BUB1B|CCNE1|CDC20|EREG|FANCA|FANCD2|MKI67|MSX2|PLK1|RAD51|AURKA|TOP2A|TTK|XRCC2|RAD54L|CCNE2|PTTG1|TRIP13|ESPL1|P3H4|TDRKH|NCAPH|SMC1B|DUSP13|C11orf80|KIF18A|BRIP1|MND1|HORMAD1|SPIRE2|EME1|SGO2|SGO1|ASPM|RNF212|SYCE3
GO:0044236	2.74103e-08	1	31	136	multicellular organism metabolic process	BP	8.84724e-06	1277|1278|1281|1289|1290|1293|1294|1300|1301|2191|3673|4312|4314|4316|4318|4319|4320|4321|4322|5645|5653|7349|8644|10536|57332|59272|84570|140766|164656|353500|642658	COL1A1|COL1A2|COL3A1|COL5A1|COL5A2|COL6A3|COL7A1|COL10A1|COL11A1|FAP|ITGA2|MMP1|MMP3|MMP7|MMP9|MMP10|MMP11|MMP12|MMP13|PRSS2|KLK6|UCN|AKR1C3|P3H3|CBX8|ACE2|COL25A1|ADAMTS14|TMPRSS6|BMP8A|SCX
GO:0051783	3.08968e-08	1	36	173	regulation of nuclear division	BP	9.76906e-06	699|701|891|990|991|995|1062|1063|1104|1111|1950|2069|3832|4085|4288|4488|4751|5347|6790|7039|7272|9088|9585|9700|9735|9787|10403|10460|11065|22974|27085|51203|54443|81620|84072|113130	BUB1|BUB1B|CCNB1|CDC6|CDC20|CDC25C|CENPE|CENPF|RCC1|CHEK1|EGF|EREG|KIF11|MAD2L1|MKI67|MSX2|NEK2|PLK1|AURKA|TGFA|TTK|PKMYT1|KIF20B|ESPL1|KNTC1|DLGAP5|NDC80|TACC3|UBE2C|TPX2|MTBP|NUSAP1|ANLN|CDT1|HORMAD1|CDCA5
GO:0007088	3.18169e-08	1	33	151	regulation of mitotic nuclear division	BP	9.85879e-06	699|701|891|990|995|1062|1063|1104|1111|1950|2069|3832|4085|4288|4751|5347|6790|7039|7272|9088|9585|9700|9735|9787|10403|10460|11065|22974|27085|51203|54443|81620|113130	BUB1|BUB1B|CCNB1|CDC6|CDC25C|CENPE|CENPF|RCC1|CHEK1|EGF|EREG|KIF11|MAD2L1|MKI67|NEK2|PLK1|AURKA|TGFA|TTK|PKMYT1|KIF20B|ESPL1|KNTC1|DLGAP5|NDC80|TACC3|UBE2C|TPX2|MTBP|NUSAP1|ANLN|CDT1|CDCA5
GO:0009888	3.51338e-08	1	204	1868	tissue development	BP	1.06731e-05	183|190|607|634|656|768|860|891|983|1000|1001|1063|1277|1281|1289|1290|1294|1300|1301|1308|1311|1365|1373|1382|1515|1594|1646|1747|1749|1829|1832|1846|1893|1950|1951|2027|2069|2118|2146|2274|2304|2539|2648|2706|2709|2821|3169|3217|3227|3229|3371|3381|3484|3651|3673|3691|3713|3814|3853|3854|3856|3861|3866|3868|3872|3887|3892|4017|4072|4232|4318|4321|4322|4488|4613|4647|4745|5017|5058|5081|5083|522…	AGT|NR0B1|BCL9|CEACAM1|BMP8B|CA9|RUNX2|CCNB1|CDK1|CDH2|CDH3|CENPF|COL1A1|COL3A1|COL5A1|COL5A2|COL7A1|COL10A1|COL11A1|COL17A1|COMP|CLDN3|CPS1|CRABP2|CTSV|CYP27B1|AKR1C2|DLX3|DLX5|DSG2|DSP|DUSP4|ECM1|EGF|CELSR3|ENO3|EREG|ETV4|EZH2|FHL2|FOXE1|G6PD|KAT2A|GJB2|GJB5|GPI|FOXA1|HOXB7|HOXC11|HOXC13|TNC|IBSP|IGFBP1|PDX1|ITGA2|ITGB4|IVL|KISS1|KRT6A|KRT6B|KRT8|KRT14|KRT15|KRT16|KRT17|KRT81|KRT86|LOXL2|EPCAM|…
GO:0031055	3.97199e-08	1	17	46	chromatin remodeling at centromere	BP	1.18342e-05	1058|2491|3070|8294|8362|8365|8367|11339|54069|55355|57082|64105|64946|79019|79682|91687|387103	CENPA|CENPI|HELLS|HIST1H4I|HIST1H4K|HIST1H4H|HIST1H4E|OIP5|MIS18A|HJURP|KNL1|CENPK|CENPH|CENPM|CENPU|CENPL|CENPW
GO:0044772	5.97839e-08	1	74	513	mitotic cell cycle phase transition	BP	1.66666e-05	641|699|701|890|891|898|983|990|993|995|1029|1033|1062|1063|1104|1163|1978|2146|2305|3161|4085|4171|4173|4175|4176|4751|4998|5347|5427|5471|6241|6659|6790|7023|7272|7283|7298|8091|8318|9088|9133|9134|9700|9735|9787|9833|9928|10382|10403|10460|10733|10926|11065|11113|11200|22974|23594|27085|27338|51512|54443|55215|55388|55571|55722|63967|79915|80174|81620|84515|90381|113130|128239|144455	BLM|BUB1|BUB1B|CCNA2|CCNB1|CCNE1|CDK1|CDC6|CDC25A|CDC25C|CDKN2A|CDKN3|CENPE|CENPF|RCC1|CKS1B|EIF4EBP1|EZH2|FOXM1|HMMR|MAD2L1|MCM2|MCM4|MCM6|MCM7|NEK2|ORC1|PLK1|POLE2|PPAT|RRM2|SOX4|AURKA|TFAP4|TTK|TUBG1|TYMS|HMGA2|CDC45|PKMYT1|CCNB2|CCNE2|ESPL1|KNTC1|DLGAP5|MELK|KIF14|TUBB4A|NDC80|TACC3|PLK4|DBF4|UBE2C|CIT|CHEK2|TPX2|ORC6|MTBP|UBE2S|GTSE1|ANLN|FANCI|MCM10|CNOT11|CEP72|CLSPN|ATAD5|DBF4B|CDT1|MCM8|…
GO:0034080	5.97848e-08	1	16	42	CENP-A containing nucleosome assembly	BP	1.66666e-05	1058|2491|8294|8362|8365|8367|11339|54069|55355|57082|64105|64946|79019|79682|91687|387103	CENPA|CENPI|HIST1H4I|HIST1H4K|HIST1H4H|HIST1H4E|OIP5|MIS18A|HJURP|KNL1|CENPK|CENPH|CENPM|CENPU|CENPL|CENPW
GO:0061641	5.97848e-08	1	16	42	CENP-A containing chromatin organization	BP	1.66666e-05	1058|2491|8294|8362|8365|8367|11339|54069|55355|57082|64105|64946|79019|79682|91687|387103	CENPA|CENPI|HIST1H4I|HIST1H4K|HIST1H4H|HIST1H4E|OIP5|MIS18A|HJURP|KNL1|CENPK|CENPH|CENPM|CENPU|CENPL|CENPW
GO:0006336	6.02421e-08	1	18	53	DNA replication-independent nucleosome assembly	BP	1.66666e-05	1058|2491|8294|8362|8365|8367|11339|54069|55355|55723|57082|64105|64946|79019|79682|79711|91687|387103	CENPA|CENPI|HIST1H4I|HIST1H4K|HIST1H4H|HIST1H4E|OIP5|MIS18A|HJURP|ASF1B|KNL1|CENPK|CENPH|CENPM|CENPU|IPO4|CENPL|CENPW
GO:0044770	6.40536e-08	1	77	542	cell cycle phase transition	BP	1.74102e-05	641|699|701|890|891|898|983|990|993|995|1029|1033|1062|1063|1104|1163|1978|2146|2305|3161|4085|4171|4173|4175|4176|4751|4998|5017|5347|5427|5471|6241|6659|6790|7023|7272|7283|7298|8091|8318|8914|9088|9133|9134|9700|9735|9787|9833|9928|10382|10403|10460|10733|10926|11065|11113|11200|22974|23594|27085|27338|51512|54443|55215|55388|55571|55722|63967|79915|80174|81610|81620|84515|90381|113130|128239|…	BLM|BUB1|BUB1B|CCNA2|CCNB1|CCNE1|CDK1|CDC6|CDC25A|CDC25C|CDKN2A|CDKN3|CENPE|CENPF|RCC1|CKS1B|EIF4EBP1|EZH2|FOXM1|HMMR|MAD2L1|MCM2|MCM4|MCM6|MCM7|NEK2|ORC1|OVOL1|PLK1|POLE2|PPAT|RRM2|SOX4|AURKA|TFAP4|TTK|TUBG1|TYMS|HMGA2|CDC45|TIMELESS|PKMYT1|CCNB2|CCNE2|ESPL1|KNTC1|DLGAP5|MELK|KIF14|TUBB4A|NDC80|TACC3|PLK4|DBF4|UBE2C|CIT|CHEK2|TPX2|ORC6|MTBP|UBE2S|GTSE1|ANLN|FANCI|MCM10|CNOT11|CEP72|CLSPN|ATAD5|D…
GO:0034724	8.47504e-08	1	18	54	DNA replication-independent nucleosome organization	BP	2.26386e-05	1058|2491|8294|8362|8365|8367|11339|54069|55355|55723|57082|64105|64946|79019|79682|79711|91687|387103	CENPA|CENPI|HIST1H4I|HIST1H4K|HIST1H4H|HIST1H4E|OIP5|MIS18A|HJURP|ASF1B|KNL1|CENPK|CENPH|CENPM|CENPU|IPO4|CENPL|CENPW
GO:0007051	1.26251e-07	1	31	146	spindle organization	BP	3.31526e-05	332|891|991|1104|3832|3833|4605|4751|5347|6491|6790|7272|7283|9055|9212|9493|9700|10403|10460|10615|11200|22974|24137|25886|29127|54627|55722|57405|79000|259266|284403	BIRC5|CCNB1|CDC20|RCC1|KIF11|KIFC1|MYBL2|NEK2|PLK1|STIL|AURKA|TTK|TUBG1|PRC1|AURKB|KIF23|ESPL1|NDC80|TACC3|SPAG5|CHEK2|TPX2|KIF4A|POC1A|RACGAP1|MAP10|CEP72|SPC25|AUNIP|ASPM|WDR62
GO:0044767	1.30785e-07	1	528	5777	single-organism developmental process	BP	3.32554e-05	43|101|134|183|190|205|218|226|321|415|440|471|478|575|576|607|608|634|638|656|664|672|676|705|768|790|860|890|891|899|983|991|1000|1001|1013|1015|1029|1048|1062|1063|1111|1181|1238|1277|1278|1281|1289|1290|1293|1294|1298|1299|1300|1301|1311|1364|1365|1373|1381|1382|1462|1515|1591|1594|1627|1646|1663|1678|1690|1728|1747|1748|1749|1789|1829|1832|1833|1841|1846|1875|1893|1894|1907|1943|1946|1950|19…	ACHE|ADAM8|ADORA1|AGT|NR0B1|AK4|ALDH3A1|ALDOA|APBA2|ARSE|ASNS|ATIC|ATP1A3|ADGRB1|ADGRB2|BCL9|TNFRSF17|CEACAM1|BIK|BMP8B|BNIP3|BRCA1|BRDT|BYSL|CA9|CAD|RUNX2|CCNA2|CCNB1|CCNF|CDK1|CDC20|CDH2|CDH3|CDH15|CDH17|CDKN2A|CEACAM5|CENPE|CENPF|CHEK1|CLCN2|ACKR2|COL1A1|COL1A2|COL3A1|COL5A1|COL5A2|COL6A3|COL7A1|COL9A2|COL9A3|COL10A1|COL11A1|COMP|CLDN4|CLDN3|CPS1|CRABP1|CRABP2|VCAN|CTSV|CYP24A1|CYP27B1|DBN1|AK…
GO:0048856	1.3299e-07	1	501	5447	anatomical structure development	BP	3.32554e-05	43|101|134|183|190|205|226|321|415|440|471|478|575|576|607|608|634|638|656|664|672|705|768|790|860|890|891|899|983|991|1000|1001|1013|1015|1048|1062|1063|1181|1238|1277|1278|1281|1289|1290|1293|1294|1298|1299|1300|1301|1308|1311|1364|1365|1373|1381|1382|1462|1515|1594|1627|1646|1663|1678|1690|1747|1748|1749|1789|1829|1832|1833|1841|1846|1875|1893|1894|1907|1943|1946|1950|1951|1978|2027|2048|2069|…	ACHE|ADAM8|ADORA1|AGT|NR0B1|AK4|ALDOA|APBA2|ARSE|ASNS|ATIC|ATP1A3|ADGRB1|ADGRB2|BCL9|TNFRSF17|CEACAM1|BIK|BMP8B|BNIP3|BRCA1|BYSL|CA9|CAD|RUNX2|CCNA2|CCNB1|CCNF|CDK1|CDC20|CDH2|CDH3|CDH15|CDH17|CEACAM5|CENPE|CENPF|CLCN2|ACKR2|COL1A1|COL1A2|COL3A1|COL5A1|COL5A2|COL6A3|COL7A1|COL9A2|COL9A3|COL10A1|COL11A1|COL17A1|COMP|CLDN4|CLDN3|CPS1|CRABP1|CRABP2|VCAN|CTSV|CYP27B1|DBN1|AKR1C2|DDX11|TIMM8A|COCH|DLX…
GO:0007275	1.33082e-07	1	464	4997	multicellular organism development	BP	3.32554e-05	43|101|134|183|190|205|321|415|440|471|478|575|576|607|608|634|638|656|664|672|705|790|860|890|891|899|983|991|1000|1001|1015|1062|1063|1181|1238|1277|1278|1281|1289|1290|1293|1294|1298|1299|1300|1301|1311|1364|1373|1381|1382|1462|1515|1594|1627|1663|1678|1747|1748|1749|1789|1829|1832|1833|1846|1875|1893|1894|1907|1943|1946|1950|1951|1978|2048|2069|2118|2146|2175|2177|2189|2191|2274|2304|2530|253…	ACHE|ADAM8|ADORA1|AGT|NR0B1|AK4|APBA2|ARSE|ASNS|ATIC|ATP1A3|ADGRB1|ADGRB2|BCL9|TNFRSF17|CEACAM1|BIK|BMP8B|BNIP3|BRCA1|BYSL|CAD|RUNX2|CCNA2|CCNB1|CCNF|CDK1|CDC20|CDH2|CDH3|CDH17|CENPE|CENPF|CLCN2|ACKR2|COL1A1|COL1A2|COL3A1|COL5A1|COL5A2|COL6A3|COL7A1|COL9A2|COL9A3|COL10A1|COL11A1|COMP|CLDN4|CPS1|CRABP1|CRABP2|VCAN|CTSV|CYP27B1|DBN1|DDX11|TIMM8A|DLX3|DLX4|DLX5|DNMT3B|DSG2|DSP|EPYC|DUSP4|E2F5|ECM1|E…
GO:0006268	1.3947e-07	1	7	8	DNA unwinding involved in DNA replication	BP	3.42985e-05	3159|4171|4173|4175|4176|5888|56652	HMGA1|MCM2|MCM4|MCM6|MCM7|RAD51|TWNK
GO:0044702	1.87355e-07	1	144	1239	single organism reproductive process	BP	4.53545e-05	190|638|676|699|701|891|898|899|983|991|995|1047|1299|1515|1594|1747|1829|2069|2175|2177|2189|2583|2593|2706|2707|2709|3014|3169|3171|3206|3371|3623|3814|3833|3856|4188|4288|4316|4318|4439|4488|4693|4751|5016|5017|5050|5104|5268|5270|5308|5347|5471|5888|6662|6676|6690|6691|6696|6715|6732|6768|6790|6862|7022|7076|7103|7153|7203|7262|7272|7283|7425|7473|7516|7784|8438|8644|9134|9156|9232|9289|9319|…	NR0B1|BIK|BRDT|BUB1|BUB1B|CCNB1|CCNE1|CCNF|CDK1|CDC20|CDC25C|CLGN|COL9A3|CTSV|CYP27B1|DLX3|DSG2|EREG|FANCA|FANCD2|FANCG|B4GALNT1|GAMT|GJB2|GJB3|GJB5|H2AFX|FOXA1|FOXA3|HOXA10|TNC|INHA|KISS1|KIFC1|KRT8|MDFI|MKI67|MMP7|MMP9|MSH5|MSX2|NDP|NEK2|OVGP1|OVOL1|PAFAH1B3|SERPINA5|SERPINB5|SERPINE2|PITX2|PLK1|PPAT|RAD51|SOX9|SPAG4|SPINK1|SPINK2|SPP1|SRD5A1|SRPK1|ST14|AURKA|T|TFAP2C|TIMP1|TSPAN8|TOP2A|CCT3|PH…
GO:0033045	1.90716e-07	1	19	64	regulation of sister chromatid segregation	BP	4.5458e-05	699|701|891|990|1062|1063|1663|2237|4085|5347|7272|9700|9787|10403|10460|11065|81620|113130|116028	BUB1|BUB1B|CCNB1|CDC6|CENPE|CENPF|DDX11|FEN1|MAD2L1|PLK1|TTK|ESPL1|DLGAP5|NDC80|TACC3|UBE2C|CDT1|CDCA5|RMI2
GO:0032502	2.34998e-07	1	533	5864	developmental process	BP	5.5164e-05	43|101|134|183|190|205|218|226|321|415|440|471|478|575|576|607|608|634|638|656|664|672|676|705|768|790|860|890|891|899|983|991|1000|1001|1013|1015|1029|1048|1062|1063|1111|1181|1238|1277|1278|1281|1289|1290|1293|1294|1298|1299|1300|1301|1308|1311|1364|1365|1373|1381|1382|1462|1515|1591|1594|1627|1646|1663|1678|1690|1728|1747|1748|1749|1789|1829|1832|1833|1841|1846|1875|1893|1894|1907|1943|1946|19…	ACHE|ADAM8|ADORA1|AGT|NR0B1|AK4|ALDH3A1|ALDOA|APBA2|ARSE|ASNS|ATIC|ATP1A3|ADGRB1|ADGRB2|BCL9|TNFRSF17|CEACAM1|BIK|BMP8B|BNIP3|BRCA1|BRDT|BYSL|CA9|CAD|RUNX2|CCNA2|CCNB1|CCNF|CDK1|CDC20|CDH2|CDH3|CDH15|CDH17|CDKN2A|CEACAM5|CENPE|CENPF|CHEK1|CLCN2|ACKR2|COL1A1|COL1A2|COL3A1|COL5A1|COL5A2|COL6A3|COL7A1|COL9A2|COL9A3|COL10A1|COL11A1|COL17A1|COMP|CLDN4|CLDN3|CPS1|CRABP1|CRABP2|VCAN|CTSV|CYP24A1|CYP27B1…
GO:0048731	2.96774e-07	1	415	4435	system development	BP	6.86257e-05	43|101|134|183|190|205|321|415|440|471|478|575|576|607|634|638|656|664|672|790|860|890|891|899|983|991|1000|1001|1015|1063|1181|1277|1278|1281|1289|1290|1293|1298|1299|1300|1301|1311|1364|1373|1382|1462|1515|1594|1627|1678|1747|1749|1789|1829|1832|1833|1875|1893|1894|1907|1943|1946|1950|1951|1978|2048|2069|2118|2146|2175|2177|2189|2191|2274|2304|2539|2593|2648|2676|2705|2706|2707|2709|2792|2821|3…	ACHE|ADAM8|ADORA1|AGT|NR0B1|AK4|APBA2|ARSE|ASNS|ATIC|ATP1A3|ADGRB1|ADGRB2|BCL9|CEACAM1|BIK|BMP8B|BNIP3|BRCA1|CAD|RUNX2|CCNA2|CCNB1|CCNF|CDK1|CDC20|CDH2|CDH3|CDH17|CENPF|CLCN2|COL1A1|COL1A2|COL3A1|COL5A1|COL5A2|COL6A3|COL9A2|COL9A3|COL10A1|COL11A1|COMP|CLDN4|CPS1|CRABP2|VCAN|CTSV|CYP27B1|DBN1|TIMM8A|DLX3|DLX5|DNMT3B|DSG2|DSP|EPYC|E2F5|ECM1|ECT2|EDN2|EFNA2|EFNA5|EGF|CELSR3|EIF4EBP1|EPHB2|EREG|ETV4|…
GO:0000075	3.49196e-07	1	40	221	cell cycle checkpoint	BP	7.85419e-05	641|672|699|701|891|983|990|995|1063|1111|1763|2189|3014|4085|5347|6659|6790|7153|7272|8091|8318|9134|9212|9735|10403|11130|11200|51512|51514|54908|55215|55571|57082|63967|81620|83990|84072|90381|144455|146956	BLM|BRCA1|BUB1|BUB1B|CCNB1|CDK1|CDC6|CDC25C|CENPF|CHEK1|DNA2|FANCG|H2AFX|MAD2L1|PLK1|SOX4|AURKA|TOP2A|TTK|HMGA2|CDC45|CCNE2|AURKB|KNTC1|NDC80|ZWINT|CHEK2|GTSE1|DTL|SPDL1|FANCI|CNOT11|KNL1|CLSPN|CDT1|BRIP1|HORMAD1|TICRR|E2F7|EME1
GO:0043486	3.49796e-07	1	17	53	histone exchange	BP	7.85419e-05	1058|2491|8294|8362|8365|8367|11339|54069|55355|57082|64105|64946|79019|79682|81611|91687|387103	CENPA|CENPI|HIST1H4I|HIST1H4K|HIST1H4H|HIST1H4E|OIP5|MIS18A|HJURP|KNL1|CENPK|CENPH|CENPM|CENPU|ANP32E|CENPL|CENPW
GO:0071459	4.53282e-07	1	10	19	protein localization to chromosome, centromeric region	BP	0.000100324	701|983|1058|7272|9212|10403|27085|54908|57082|81620	BUB1B|CDK1|CENPA|TTK|AURKB|NDC80|MTBP|SPDL1|KNL1|CDT1
GO:0090068	4.88237e-07	1	43	250	positive regulation of cell cycle process	BP	0.000106539	672|891|983|990|995|1663|1894|1950|2069|2191|2237|4085|4488|6659|6790|7039|8091|8318|8851|9212|9493|9585|9700|9787|9928|10403|10733|11065|11113|11200|25886|27085|29127|51203|51512|54627|55571|79733|80174|81610|81620|113130|144455	BRCA1|CCNB1|CDK1|CDC6|CDC25C|DDX11|ECT2|EGF|EREG|FAP|FEN1|MAD2L1|MSX2|SOX4|AURKA|TGFA|HMGA2|CDC45|CDK5R1|AURKB|KIF23|KIF20B|ESPL1|DLGAP5|KIF14|NDC80|PLK4|UBE2C|CIT|CHEK2|POC1A|MTBP|RACGAP1|NUSAP1|GTSE1|MAP10|CNOT11|E2F8|DBF4B|FAM83D|CDT1|CDCA5|E2F7
GO:0071840	5.63948e-07	1	559	6200	cellular component organization or biogenesis	BP	0.000121351	24|41|43|101|183|226|332|339|481|575|576|607|634|638|641|664|672|676|699|701|705|725|784|890|891|898|899|978|983|990|991|993|995|1000|1001|1013|1015|1029|1047|1058|1062|1063|1104|1111|1122|1277|1278|1281|1289|1290|1293|1294|1298|1299|1300|1301|1308|1311|1365|1382|1462|1515|1594|1627|1663|1690|1736|1749|1763|1789|1803|1829|1832|1833|1875|1894|1943|1946|1950|1951|1978|2023|2048|2069|2118|2146|2175|…	ABCA4|ASIC1|ACHE|ADAM8|AGT|ALDOA|BIRC5|APOBEC1|ATP1B1|ADGRB1|ADGRB2|BCL9|CEACAM1|BIK|BLM|BNIP3|BRCA1|BRDT|BUB1|BUB1B|BYSL|C4BPB|CACNB3|CCNA2|CCNB1|CCNE1|CCNF|CDA|CDK1|CDC6|CDC20|CDC25A|CDC25C|CDH2|CDH3|CDH15|CDH17|CDKN2A|CLGN|CENPA|CENPE|CENPF|RCC1|CHEK1|CHML|COL1A1|COL1A2|COL3A1|COL5A1|COL5A2|COL6A3|COL7A1|COL9A2|COL9A3|COL10A1|COL11A1|COL17A1|COMP|CLDN3|CRABP2|VCAN|CTSV|CYP27B1|DBN1|DDX11|COCH|…
GO:0045787	6.21066e-07	1	53	341	positive regulation of cell cycle	BP	0.000130065	440|672|891|983|990|995|1111|1163|1663|1894|1950|1978|2069|2191|2237|3169|4085|4282|4488|5017|5753|6659|6790|7023|7039|8091|8318|8326|8851|9212|9493|9585|9700|9787|9928|10403|10733|11065|11113|11200|25886|27085|29127|51203|51512|54627|55571|79733|80174|81610|81620|113130|144455	ASNS|BRCA1|CCNB1|CDK1|CDC6|CDC25C|CHEK1|CKS1B|DDX11|ECT2|EGF|EIF4EBP1|EREG|FAP|FEN1|FOXA1|MAD2L1|MIF|MSX2|OVOL1|PTK6|SOX4|AURKA|TFAP4|TGFA|HMGA2|CDC45|FZD9|CDK5R1|AURKB|KIF23|KIF20B|ESPL1|DLGAP5|KIF14|NDC80|PLK4|UBE2C|CIT|CHEK2|POC1A|MTBP|RACGAP1|NUSAP1|GTSE1|MAP10|CNOT11|E2F8|DBF4B|FAM83D|CDT1|CDCA5|E2F7
GO:0008608	6.21234e-07	1	12	29	attachment of spindle microtubules to kinetochore	BP	0.000130065	891|1062|1894|4751|9212|10403|10615|11004|29127|57082|81620|151648	CCNB1|CENPE|ECT2|NEK2|AURKB|NDC80|SPAG5|KIF2C|RACGAP1|KNL1|CDT1|SGO1
GO:0000226	7.57792e-07	1	63	443	microtubule cytoskeleton organization	BP	0.000154843	332|672|891|899|983|991|1058|1104|1111|1946|2597|3832|3833|4605|4744|4751|5058|5347|6491|6790|7272|7283|7516|8851|9055|9212|9493|9700|9768|9833|10112|10382|10403|10460|10615|10733|11004|11200|22974|24137|25886|29127|51203|51361|54627|54908|55722|57159|57405|63979|79000|79969|80128|81930|84501|146909|151648|163786|220134|221150|256714|259266|284403	BIRC5|BRCA1|CCNB1|CCNF|CDK1|CDC20|CENPA|RCC1|CHEK1|EFNA5|GAPDH|KIF11|KIFC1|MYBL2|NEFH|NEK2|PAK1|PLK1|STIL|AURKA|TTK|TUBG1|XRCC2|CDK5R1|PRC1|AURKB|KIF23|ESPL1|PCLAF|MELK|KIF20A|TUBB4A|NDC80|TACC3|SPAG5|PLK4|KIF2C|CHEK2|TPX2|KIF4A|POC1A|RACGAP1|NUSAP1|HOOK1|MAP10|SPDL1|CEP72|TRIM54|SPC25|FIGNL1|AUNIP|ATAT1|TRIM46|KIF18A|SPIRE2|KIF18B|SGO1|SASS6|SKA1|SKA3|MAP7D2|ASPM|WDR62
GO:0010564	7.59574e-07	1	78	581	regulation of cell cycle process	BP	0.000154843	641|672|699|701|890|891|899|983|990|991|995|1062|1063|1104|1111|1663|1894|1950|2069|2146|2191|2237|2305|3832|4085|4282|4288|4488|4751|5017|5347|6491|6659|6662|6790|7023|7039|7272|8091|8318|8326|8851|9088|9212|9493|9585|9700|9735|9787|9928|10403|10460|10615|10733|11065|11113|11200|22974|25886|27085|29127|51203|51512|54443|54627|55215|55571|63967|79733|79915|80174|81610|81620|84072|90381|113130|116…	BLM|BRCA1|BUB1|BUB1B|CCNA2|CCNB1|CCNF|CDK1|CDC6|CDC20|CDC25C|CENPE|CENPF|RCC1|CHEK1|DDX11|ECT2|EGF|EREG|EZH2|FAP|FEN1|FOXM1|KIF11|MAD2L1|MIF|MKI67|MSX2|NEK2|OVOL1|PLK1|STIL|SOX4|SOX9|AURKA|TFAP4|TGFA|TTK|HMGA2|CDC45|FZD9|CDK5R1|PKMYT1|AURKB|KIF23|KIF20B|ESPL1|KNTC1|DLGAP5|KIF14|NDC80|TACC3|SPAG5|PLK4|UBE2C|CIT|CHEK2|TPX2|POC1A|MTBP|RACGAP1|NUSAP1|GTSE1|ANLN|MAP10|FANCI|CNOT11|CLSPN|E2F8|ATAD5|DBF…
GO:0034501	7.91852e-07	1	9	16	protein localization to kinetochore	BP	0.000159327	701|983|7272|9212|10403|27085|54908|57082|81620	BUB1B|CDK1|TTK|AURKB|NDC80|MTBP|SPDL1|KNL1|CDT1
GO:0007091	8.9798e-07	1	15	46	metaphase/anaphase transition of mitotic cell cycle	BP	0.000176106	699|701|891|990|1062|1063|4085|5347|7272|9700|9787|10403|10460|11065|81620	BUB1|BUB1B|CCNB1|CDC6|CENPE|CENPF|MAD2L1|PLK1|TTK|ESPL1|DLGAP5|NDC80|TACC3|UBE2C|CDT1
GO:0010965	8.9798e-07	1	15	46	regulation of mitotic sister chromatid separation	BP	0.000176106	699|701|891|990|1062|1063|4085|5347|7272|9700|9787|10403|10460|11065|81620	BUB1|BUB1B|CCNB1|CDC6|CENPE|CENPF|MAD2L1|PLK1|TTK|ESPL1|DLGAP5|NDC80|TACC3|UBE2C|CDT1
GO:0006338	1.16601e-06	1	31	159	chromatin remodeling	BP	0.000225813	676|1029|1058|1111|2491|2648|3070|3159|3169|5081|6662|8091|8294|8362|8365|8367|11339|23314|50943|54069|55355|57082|64105|64946|79019|79682|79723|80336|81611|91687|387103	BRDT|CDKN2A|CENPA|CHEK1|CENPI|KAT2A|HELLS|HMGA1|FOXA1|PAX7|SOX9|HMGA2|HIST1H4I|HIST1H4K|HIST1H4H|HIST1H4E|OIP5|SATB2|FOXP3|MIS18A|HJURP|KNL1|CENPK|CENPH|CENPM|CENPU|SUV39H2|PABPC1L|ANP32E|CENPL|CENPW
GO:0048513	1.18419e-06	0.999999	315	3235	animal organ development	BP	0.000226502	43|101|183|190|205|440|471|478|607|634|638|656|664|790|860|890|891|899|983|1000|1001|1015|1063|1181|1277|1278|1281|1289|1290|1293|1299|1300|1301|1311|1364|1373|1515|1594|1747|1749|1829|1832|1875|1893|1907|1943|1950|1951|1978|2048|2069|2118|2146|2175|2177|2189|2274|2304|2539|2593|2648|2706|2707|2709|2792|3014|3110|3169|3206|3217|3219|3224|3225|3226|3227|3229|3299|3371|3381|3559|3589|3623|3651|3665…	ACHE|ADAM8|AGT|NR0B1|AK4|ASNS|ATIC|ATP1A3|BCL9|CEACAM1|BIK|BMP8B|BNIP3|CAD|RUNX2|CCNA2|CCNB1|CCNF|CDK1|CDH2|CDH3|CDH17|CENPF|CLCN2|COL1A1|COL1A2|COL3A1|COL5A1|COL5A2|COL6A3|COL9A3|COL10A1|COL11A1|COMP|CLDN4|CPS1|CTSV|CYP27B1|DLX3|DLX5|DSG2|DSP|E2F5|ECM1|EDN2|EFNA2|EGF|CELSR3|EIF4EBP1|EPHB2|EREG|ETV4|EZH2|FANCA|FANCD2|FANCG|FHL2|FOXE1|G6PD|GAMT|KAT2A|GJB2|GJB3|GJB5|GNGT1|H2AFX|MNX1|FOXA1|HOXA10|HO…
GO:0044784	1.25292e-06	1	15	47	metaphase/anaphase transition of cell cycle	BP	0.000233873	699|701|891|990|1062|1063|4085|5347|7272|9700|9787|10403|10460|11065|81620	BUB1|BUB1B|CCNB1|CDC6|CENPE|CENPF|MAD2L1|PLK1|TTK|ESPL1|DLGAP5|NDC80|TACC3|UBE2C|CDT1
GO:1905818	1.25292e-06	1	15	47	regulation of chromosome separation	BP	0.000233873	699|701|891|990|1062|1063|4085|5347|7272|9700|9787|10403|10460|11065|81620	BUB1|BUB1B|CCNB1|CDC6|CENPE|CENPF|MAD2L1|PLK1|TTK|ESPL1|DLGAP5|NDC80|TACC3|UBE2C|CDT1
GO:0051306	1.67883e-06	1	15	48	mitotic sister chromatid separation	BP	0.000309644	699|701|891|990|1062|1063|4085|5347|7272|9700|9787|10403|10460|11065|81620	BUB1|BUB1B|CCNB1|CDC6|CENPE|CENPF|MAD2L1|PLK1|TTK|ESPL1|DLGAP5|NDC80|TACC3|UBE2C|CDT1
GO:0042127	2.47883e-06	0.999999	166	1524	regulation of cell proliferation	BP	0.000451818	134|183|218|332|339|563|575|634|672|860|890|891|983|990|991|1000|1001|1029|1033|1515|1594|1646|1749|1803|1871|1893|1907|1950|2069|2118|2146|2175|2191|2305|3012|3159|3172|3226|3299|3371|3486|3559|3589|3623|3651|3654|3673|3814|4072|4282|4318|4321|4488|4613|4680|4745|4830|5017|5058|5081|5228|5268|5270|5308|5321|5328|5365|5454|5744|5753|6472|6495|6659|6662|6725|6862|7020|7022|7023|7031|7039|7060|7066…	ADORA1|AGT|ALDH3A1|BIRC5|APOBEC1|AZGP1|ADGRB1|CEACAM1|BRCA1|RUNX2|CCNA2|CCNB1|CDK1|CDC6|CDC20|CDH2|CDH3|CDKN2A|CDKN3|CTSV|CYP27B1|AKR1C2|DLX5|DPP4|E2F3|ECM1|EDN2|EGF|EREG|ETV4|EZH2|FANCA|FAP|FOXM1|HIST1H2AE|HMGA1|HNF4A|HOXC10|HSF4|TNC|IGFBP3|IL2RA|IL11|INHA|PDX1|IRAK1|ITGA2|KISS1|EPCAM|MIF|MMP9|MMP12|MSX2|MYCN|CEACAM6|NELL1|NME1|OVOL1|PAK1|PAX7|PGF|SERPINB5|SERPINE2|PITX2|PLA2G4A|PLAU|PLXNB3|POU3…
GO:0009790	2.71198e-06	0.999999	111	949	embryo development	BP	0.000488566	321|672|705|860|891|983|1277|1289|1290|1294|1301|1382|1749|1846|1950|2048|2304|2530|2648|2707|2709|2821|3169|3172|3206|3217|3219|3223|3225|3226|3227|3231|3651|3673|3691|3856|4188|4237|4318|4488|4613|4647|4751|5013|5081|5307|5308|5460|5979|6491|6493|6495|6659|6662|6768|6862|6913|7020|7153|7262|7291|7358|7473|7516|7784|8091|8851|9096|9133|9585|9837|10371|10409|10683|10733|10736|10761|10804|22943|23…	APBA2|BRCA1|BYSL|RUNX2|CCNB1|CDK1|COL1A1|COL5A1|COL5A2|COL7A1|COL11A1|CRABP2|DLX5|DUSP4|EGF|EPHB2|FOXE1|FUT8|KAT2A|GJB3|GJB5|GPI|FOXA1|HNF4A|HOXA10|HOXB7|HOXB9|HOXC6|HOXC9|HOXC10|HOXC11|HOXD1|PDX1|ITGA2|ITGB4|KRT8|MDFI|MFAP2|MMP9|MSX2|MYCN|MYO7A|NEK2|OTX1|PAX7|PITX1|PITX2|POU5F1|RET|STIL|SIM2|SIX1|SOX4|SOX9|ST14|T|TBX15|TFAP2A|TOP2A|PHLDA2|TWIST1|UGDH|WNT3|XRCC2|ZP3|HMGA2|CDK5R1|TBX18|CCNB2|KIF20…
GO:0030071	2.94074e-06	1	14	44	regulation of mitotic metaphase/anaphase transition	BP	0.000523689	699|701|891|990|1062|1063|4085|5347|7272|9700|9787|10403|11065|81620	BUB1|BUB1B|CCNB1|CDC6|CENPE|CENPF|MAD2L1|PLK1|TTK|ESPL1|DLGAP5|NDC80|UBE2C|CDT1
GO:1902099	4.05174e-06	0.999999	14	45	regulation of metaphase/anaphase transition of cell cycle	BP	0.000713337	699|701|891|990|1062|1063|4085|5347|7272|9700|9787|10403|11065|81620	BUB1|BUB1B|CCNB1|CDC6|CENPE|CENPF|MAD2L1|PLK1|TTK|ESPL1|DLGAP5|NDC80|UBE2C|CDT1
GO:0051726	4.2354e-06	0.999998	116	999	regulation of cell cycle	BP	0.000737293	332|440|641|672|699|701|890|891|898|899|983|990|991|993|995|1029|1033|1062|1063|1104|1111|1163|1663|1763|1870|1875|1894|1950|1978|2069|2146|2189|2191|2237|2305|3014|3169|3623|3832|4085|4282|4288|4488|4600|4605|4751|5017|5347|5753|6491|6659|6662|6790|7023|7039|7153|7272|8091|8318|8326|8851|9088|9133|9134|9212|9238|9493|9585|9700|9735|9768|9787|9928|10403|10460|10595|10615|10669|10733|11065|11113|1…	BIRC5|ASNS|BLM|BRCA1|BUB1|BUB1B|CCNA2|CCNB1|CCNE1|CCNF|CDK1|CDC6|CDC20|CDC25A|CDC25C|CDKN2A|CDKN3|CENPE|CENPF|RCC1|CHEK1|CKS1B|DDX11|DNA2|E2F2|E2F5|ECT2|EGF|EIF4EBP1|EREG|EZH2|FANCG|FAP|FEN1|FOXM1|H2AFX|FOXA1|INHA|KIF11|MAD2L1|MIF|MKI67|MSX2|MX2|MYBL2|NEK2|OVOL1|PLK1|PTK6|STIL|SOX4|SOX9|AURKA|TFAP4|TGFA|TOP2A|TTK|HMGA2|CDC45|FZD9|CDK5R1|PKMYT1|CCNB2|CCNE2|AURKB|TBRG4|KIF23|KIF20B|ESPL1|KNTC1|PCLA…
GO:0016266	4.57269e-06	0.999999	16	59	O-glycan processing	BP	0.000787163	4584|4585|4586|9245|10164|10331|11226|51809|56667|79369|79623|94025|192134|200958|394263|727897	MUC3A|MUC4|MUC5AC|GCNT3|CHST4|B3GNT3|GALNT6|GALNT7|MUC13|B3GNT4|GALNT14|MUC16|B3GNT6|MUC20|MUC21|MUC5B
GO:0048706	4.89189e-06	0.999999	25	122	embryonic skeletal system development	BP	0.000832858	860|1277|1301|3217|3219|3223|3225|3227|3231|4188|4613|5081|6495|6862|6913|7020|7291|10736|23213|23314|28982|51804|116039|157506|642658	RUNX2|COL1A1|COL11A1|HOXB7|HOXB9|HOXC6|HOXC9|HOXC11|HOXD1|MDFI|MYCN|PAX7|SIX1|T|TBX15|TFAP2A|TWIST1|SIX2|SULF1|SATB2|FLVCR1|SIX4|OSR2|RDH10|SCX
GO:0001501	5.224e-06	0.999998	65	485	skeletal system development	BP	0.000879732	415|656|860|1277|1278|1281|1290|1298|1300|1301|1311|1462|1749|3206|3217|3219|3223|3224|3225|3226|3227|3231|3623|4017|4188|4318|4322|4488|4613|5081|5307|5308|5744|6495|6659|6662|6694|6715|6862|6913|7020|7076|7291|7298|8091|8538|8600|10631|10683|10736|23213|23314|25886|26585|28982|51804|63827|80263|81792|85477|116039|157506|353500|389058|642658	ARSE|BMP8B|RUNX2|COL1A1|COL1A2|COL3A1|COL5A2|COL9A2|COL10A1|COL11A1|COMP|VCAN|DLX5|HOXA10|HOXB7|HOXB9|HOXC6|HOXC8|HOXC9|HOXC10|HOXC11|HOXD1|INHA|LOXL2|MDFI|MMP9|MMP13|MSX2|MYCN|PAX7|PITX1|PITX2|PTHLH|SIX1|SOX4|SOX9|SPP2|SRD5A1|T|TBX15|TFAP2A|TIMP1|TWIST1|TYMS|HMGA2|BARX2|TNFSF11|POSTN|DLL3|SIX2|SULF1|SATB2|POC1A|GREM1|FLVCR1|SIX4|BCAN|TRIM45|ADAMTS12|SCIN|OSR2|RDH10|BMP8A|SP5|SCX
GO:0033047	6.52693e-06	0.999999	15	53	regulation of mitotic sister chromatid segregation	BP	0.00108733	699|701|891|990|1062|1063|4085|5347|7272|9700|9787|10403|10460|11065|81620	BUB1|BUB1B|CCNB1|CDC6|CENPE|CENPF|MAD2L1|PLK1|TTK|ESPL1|DLGAP5|NDC80|TACC3|UBE2C|CDT1
GO:0031577	9.09565e-06	0.999999	12	36	spindle checkpoint	BP	0.00149914	699|701|891|1063|4085|5347|7272|9212|10403|54908|57082|81620	BUB1|BUB1B|CCNB1|CENPF|MAD2L1|PLK1|TTK|AURKB|NDC80|SPDL1|KNL1|CDT1
GO:0007017	9.37209e-06	0.999995	80	644	microtubule-based process	BP	0.00152844	332|547|672|891|899|983|991|1058|1062|1104|1111|1946|2597|3832|3833|3835|4605|4744|4751|5058|5347|6491|6790|7272|7280|7283|7345|7516|8851|9055|9212|9493|9585|9700|9768|9787|9833|9928|10112|10381|10382|10403|10460|10615|10733|11004|11200|22974|24137|25886|26256|29127|51203|51361|51512|54627|54908|55722|56992|57159|57405|63979|79000|79969|80128|81930|84501|90990|113220|146909|147700|151648|163786|2…	BIRC5|KIF1A|BRCA1|CCNB1|CCNF|CDK1|CDC20|CENPA|CENPE|RCC1|CHEK1|EFNA5|GAPDH|KIF11|KIFC1|KIF22|MYBL2|NEFH|NEK2|PAK1|PLK1|STIL|AURKA|TTK|TUBB2A|TUBG1|UCHL1|XRCC2|CDK5R1|PRC1|AURKB|KIF23|KIF20B|ESPL1|PCLAF|DLGAP5|MELK|KIF14|KIF20A|TUBB3|TUBB4A|NDC80|TACC3|SPAG5|PLK4|KIF2C|CHEK2|TPX2|KIF4A|POC1A|CABYR|RACGAP1|NUSAP1|HOOK1|GTSE1|MAP10|SPDL1|CEP72|KIF15|TRIM54|SPC25|FIGNL1|AUNIP|ATAT1|TRIM46|KIF18A|SPIR…
GO:0045132	9.52834e-06	0.999997	20	87	meiotic chromosome segregation	BP	0.00153774	699|701|898|2177|5347|7153|7272|9134|9232|9319|9700|10609|23397|83990|84072|146956|151246|151648|285498|644186	BUB1|BUB1B|CCNE1|FANCD2|PLK1|TOP2A|TTK|CCNE2|PTTG1|TRIP13|ESPL1|P3H4|NCAPH|BRIP1|HORMAD1|EME1|SGO2|SGO1|RNF212|SYCE3
GO:0051304	1.04195e-05	0.999998	17	68	chromosome separation	BP	0.00166421	699|701|891|990|1062|1063|4085|5347|7153|7272|9700|9787|10403|10460|11065|81620|146956	BUB1|BUB1B|CCNB1|CDC6|CENPE|CENPF|MAD2L1|PLK1|TOP2A|TTK|ESPL1|DLGAP5|NDC80|TACC3|UBE2C|CDT1|EME1
GO:0006302	1.16441e-05	0.999995	35	209	double-strand break repair	BP	0.00184083	641|672|1111|1663|1763|2237|2305|3014|4796|5888|7291|7516|8091|8294|8318|8362|8365|8367|8438|8914|9319|9401|10635|10721|11200|51659|55010|63979|83990|84057|84296|84515|113130|146956|157570	BLM|BRCA1|CHEK1|DDX11|DNA2|FEN1|FOXM1|H2AFX|TONSL|RAD51|TWIST1|XRCC2|HMGA2|HIST1H4I|CDC45|HIST1H4K|HIST1H4H|HIST1H4E|RAD54L|TIMELESS|TRIP13|RECQL4|RAD51AP1|POLQ|CHEK2|GINS2|PARPBP|FIGNL1|BRIP1|MND1|GINS4|MCM8|CDCA5|EME1|ESCO2
GO:0032392	1.46403e-05	0.999996	19	84	DNA geometric change	BP	0.00228835	641|1663|1763|3149|3159|4171|4173|4175|4176|5888|8318|8438|9401|9837|51659|56652|80119|83990|84296	BLM|DDX11|DNA2|HMGB3|HMGA1|MCM2|MCM4|MCM6|MCM7|RAD51|CDC45|RAD54L|RECQL4|GINS1|GINS2|TWNK|PIF1|BRIP1|GINS4
GO:0051052	1.47702e-05	0.999993	53	376	regulation of DNA metabolic process	BP	0.00228835	339|641|672|983|990|1111|1663|1736|1763|2069|2305|3014|3838|4751|4862|5063|5570|5888|5984|7153|7203|7291|7292|7349|8091|8914|9212|10635|10721|11200|22948|26354|26585|29128|50507|50943|51053|54069|55010|57332|63922|63979|79075|79733|79915|80119|80174|81620|81931|90381|144455|157570|345643	APOBEC1|BLM|BRCA1|CDK1|CDC6|CHEK1|DDX11|DKC1|DNA2|EREG|FOXM1|H2AFX|KPNA2|NEK2|NPAS2|PAK3|PKIB|RAD51|RFC4|TOP2A|CCT3|TWIST1|TNFSF4|UCN|HMGA2|TIMELESS|AURKB|RAD51AP1|POLQ|CHEK2|CCT5|GNL3|GREM1|UHRF1|NOX4|FOXP3|GMNN|MIS18A|PARPBP|CBX8|CHTF18|FIGNL1|DSCC1|E2F8|ATAD5|PIF1|DBF4B|CDT1|ZNF93|TICRR|E2F7|ESCO2|MCIDAS
GO:0044786	1.49435e-05	0.999998	12	38	cell cycle DNA replication	BP	0.00229228	1763|5888|8318|9837|11200|29980|51053|51659|79733|80174|81620|144455	DNA2|RAD51|CDC45|GINS1|CHEK2|DONSON|GMNN|GINS2|E2F8|DBF4B|CDT1|E2F7
GO:0043588	1.72396e-05	0.999992	56	402	skin development	BP	0.00261857	1001|1277|1278|1281|1289|1290|1364|1515|1594|1829|1832|2069|2304|2707|3229|3673|3691|3713|3853|3854|3856|3861|3866|3868|3872|3887|3892|4488|5017|5317|6662|6698|6699|6703|6707|6768|8644|10058|11166|11187|11202|22943|26154|29841|51083|55366|55612|57822|79152|80326|84283|84518|85285|94234|144501|387264	CDH3|COL1A1|COL1A2|COL3A1|COL5A1|COL5A2|CLDN4|CTSV|CYP27B1|DSG2|DSP|EREG|FOXE1|GJB3|HOXC13|ITGA2|ITGB4|IVL|KRT6A|KRT6B|KRT8|KRT14|KRT15|KRT16|KRT17|KRT81|KRT86|MSX2|OVOL1|PKP1|SOX9|SPRR1A|SPRR1B|SPRR2D|SPRR3|ST14|AKR1C3|ABCB6|SOX21|PKP3|KLK8|DKK1|ABCA12|GRHL1|GAL|LGR4|FERMT1|GRHL3|FA2H|WNT10A|TMEM79|CNFN|KRTAP4-1|FOXQ1|KRT80|KRTAP5-1
GO:0048608	1.91506e-05	0.999991	57	421	reproductive structure development	BP	0.00288059	190|638|899|1299|1515|1594|1747|2069|2175|2189|2705|2706|2707|2709|3169|3206|3371|3623|3814|3856|4188|4693|5104|5268|5270|5308|6662|6696|6715|6768|7022|7262|7425|7784|8644|9289|10371|10409|10481|10549|10733|10761|23213|51804|54997|55224|55366|64220|79733|81930|83990|89766|144455|157506|203447|259266|642658	NR0B1|BIK|CCNF|COL9A3|CTSV|CYP27B1|DLX3|EREG|FANCA|FANCG|GJB1|GJB2|GJB3|GJB5|FOXA1|HOXA10|TNC|INHA|KISS1|KRT8|MDFI|NDP|SERPINA5|SERPINB5|SERPINE2|PITX2|SOX9|SPP1|SRD5A1|ST14|TFAP2C|PHLDA2|VGF|ZP3|AKR1C3|ADGRG1|SEMA3A|BASP1|HOXB13|PRDX4|PLK4|PLAC1|SULF1|SIX4|TESC|ETNK2|LGR4|STRA6|E2F8|KIF18A|BRIP1|UMODL1|E2F7|RDH10|NRK|ASPM|SCX
GO:0061640	2.01249e-05	0.999996	13	46	cytoskeleton-dependent cytokinesis	BP	0.00299804	1058|5347|9212|9493|9585|10112|11113|24137|29127|51203|54443|55165|84501	CENPA|PLK1|AURKB|KIF23|KIF20B|KIF20A|CIT|KIF4A|RACGAP1|NUSAP1|ANLN|CEP55|SPIRE2
GO:0060429	2.07124e-05	0.999987	133	1216	epithelium development	BP	0.00305616	183|190|634|768|983|1000|1001|1289|1365|1373|1515|1594|1646|1747|1749|1829|1832|1950|1951|2069|2118|2146|2304|2648|3169|3217|3229|3371|3651|3673|3713|3853|3854|3856|3861|3866|3868|3872|3887|3892|4072|4321|4488|4613|4647|5058|5081|5228|5268|5270|5308|5317|5624|5753|5979|6491|6495|6659|6662|6698|6699|6703|6707|6768|6862|7020|7291|7298|7380|7429|7473|7498|7516|8600|8644|8914|9231|9244|9585|10309|103…	AGT|NR0B1|CEACAM1|CA9|CDK1|CDH2|CDH3|COL5A1|CLDN3|CPS1|CTSV|CYP27B1|AKR1C2|DLX3|DLX5|DSG2|DSP|EGF|CELSR3|EREG|ETV4|EZH2|FOXE1|KAT2A|FOXA1|HOXB7|HOXC13|TNC|PDX1|ITGA2|IVL|KRT6A|KRT6B|KRT8|KRT14|KRT15|KRT16|KRT17|KRT81|KRT86|EPCAM|MMP12|MSX2|MYCN|MYO7A|PAK1|PAX7|PGF|SERPINB5|SERPINE2|PITX2|PKP1|PROC|PTK6|RET|STIL|SIX1|SOX4|SOX9|SPRR1A|SPRR1B|SPRR2D|SPRR3|ST14|T|TFAP2A|TWIST1|TYMS|UPK3A|VIL1|WNT3|XD…
GO:0051310	2.1076e-05	0.999996	14	50	metaphase plate congression	BP	0.00308048	891|1062|1063|3833|3835|9928|10403|11004|54908|55143|81610|81620|81930|113130	CCNB1|CENPE|CENPF|KIFC1|KIF22|KIF14|NDC80|KIF2C|SPDL1|CDCA8|FAM83D|CDT1|KIF18A|CDCA5
GO:0034502	2.13734e-05	0.999995	17	70	protein localization to chromosome	BP	0.00309475	701|983|1058|1736|2146|5347|7272|9212|10403|22948|26354|27085|54908|57082|81620|113130|157570	BUB1B|CDK1|CENPA|DKC1|EZH2|PLK1|TTK|AURKB|NDC80|CCT5|GNL3|MTBP|SPDL1|KNL1|CDT1|CDCA5|ESCO2
GO:0061458	2.40747e-05	0.999988	57	424	reproductive system development	BP	0.00345361	190|638|899|1299|1515|1594|1747|2069|2175|2189|2705|2706|2707|2709|3169|3206|3371|3623|3814|3856|4188|4693|5104|5268|5270|5308|6662|6696|6715|6768|7022|7262|7425|7784|8644|9289|10371|10409|10481|10549|10733|10761|23213|51804|54997|55224|55366|64220|79733|81930|83990|89766|144455|157506|203447|259266|642658	NR0B1|BIK|CCNF|COL9A3|CTSV|CYP27B1|DLX3|EREG|FANCA|FANCG|GJB1|GJB2|GJB3|GJB5|FOXA1|HOXA10|TNC|INHA|KISS1|KRT8|MDFI|NDP|SERPINA5|SERPINB5|SERPINE2|PITX2|SOX9|SPP1|SRD5A1|ST14|TFAP2C|PHLDA2|VGF|ZP3|AKR1C3|ADGRG1|SEMA3A|BASP1|HOXB13|PRDX4|PLK4|PLAC1|SULF1|SIX4|TESC|ETNK2|LGR4|STRA6|E2F8|KIF18A|BRIP1|UMODL1|E2F7|RDH10|NRK|ASPM|SCX
GO:0006520	2.46542e-05	0.999988	52	364	cellular amino acid metabolic process	BP	0.00350429	440|670|790|1158|1159|1373|1728|2571|2593|2653|2729|2731|2875|3034|3081|3172|5034|5053|5352|5471|5723|5831|5832|6472|6535|6999|7407|8140|8836|10549|10993|23057|23743|27034|29958|29968|30001|50507|51557|51686|55157|56605|65263|79814|80222|84706|112399|122622|130013|259307|389434|548596	ASNS|BPHL|CAD|CKM|CKMT1B|CPS1|NQO1|GAD1|GAMT|GCSH|GCLC|GLDC|GPT|HAL|HGD|HNF4A|P4HB|PAH|PLOD2|PPAT|PSPH|PYCR1|ALDH18A1|SHMT2|SLC6A8|TDO2|VARS|SLC7A5|GGH|PRDX4|SDS|NMNAT2|BHMT2|ACAD8|DMGDH|PSAT1|ERO1A|NOX4|LGSN|OAZ3|DARS2|ERO1B|PYCR3|AGMAT|TARS2|GPT2|EGLN3|ADSSL1|ACMSD|IL4I1|IYD|CKMT1A
GO:0048598	2.5822e-05	0.999986	71	570	embryonic morphogenesis	BP	0.00363691	860|1289|1290|1294|1301|1382|1749|1846|1950|2048|2304|2648|2709|2821|3172|3206|3217|3225|3226|3227|3651|3673|3691|4188|4237|4318|4488|4613|4647|5013|5307|5308|5460|5979|6491|6495|6659|6662|6768|6862|6913|7020|7291|7358|7473|8091|9585|10736|10804|22943|23213|23314|26011|26585|28982|51804|55584|55897|57167|57822|64220|83881|89870|115908|116039|121227|145873|157506|221833|388591|642658	RUNX2|COL5A1|COL5A2|COL7A1|COL11A1|CRABP2|DLX5|DUSP4|EGF|EPHB2|FOXE1|KAT2A|GJB5|GPI|HNF4A|HOXA10|HOXB7|HOXC9|HOXC10|HOXC11|PDX1|ITGA2|ITGB4|MDFI|MFAP2|MMP9|MSX2|MYCN|MYO7A|OTX1|PITX1|PITX2|POU5F1|RET|STIL|SIX1|SOX4|SOX9|ST14|T|TBX15|TFAP2A|TWIST1|UGDH|WNT3|HMGA2|KIF20B|SIX2|GJB6|DKK1|SULF1|SATB2|TENM4|GREM1|FLVCR1|SIX4|CHRNA9|MESP1|SALL4|GRHL3|STRA6|MIXL1|TRIM15|CTHRC1|OSR2|LRIG3|MESP2|RDH10|SP8|…
GO:0006325	3.01596e-05	0.999983	88	746	chromatin organization	BP	0.00420957	339|672|676|890|891|983|1029|1058|1111|1663|1789|2146|2491|2648|3005|3006|3007|3008|3012|3013|3014|3017|3070|3159|3169|3171|3299|4017|4171|4288|5081|6662|6732|6790|7291|7349|8091|8208|8294|8318|8329|8334|8336|8338|8339|8341|8343|8344|8345|8347|8348|8349|8351|8353|8357|8362|8365|8367|8535|8969|9212|11339|23314|29028|29128|29943|50943|54069|55257|55355|55723|57082|57332|64105|64946|79019|79682|7971…	APOBEC1|BRCA1|BRDT|CCNA2|CCNB1|CDK1|CDKN2A|CENPA|CHEK1|DDX11|DNMT3B|EZH2|CENPI|KAT2A|H1F0|HIST1H1C|HIST1H1D|HIST1H1E|HIST1H2AE|HIST1H2AD|H2AFX|HIST1H2BD|HELLS|HMGA1|FOXA1|FOXA3|HSF4|LOXL2|MCM2|MKI67|PAX7|SOX9|SRPK1|AURKA|TWIST1|UCN|HMGA2|CHAF1B|HIST1H4I|CDC45|HIST1H2AI|HIST1H2AC|HIST1H2AM|HIST2H2AC|HIST1H2BG|HIST1H2BN|HIST1H2BF|HIST1H2BE|HIST1H2BH|HIST1H2BC|HIST1H2BO|HIST2H2BE|HIST1H3D|HIST1H3E|H…
GO:0032508	3.22375e-05	0.999992	17	74	DNA duplex unwinding	BP	0.00445942	641|1663|1763|3159|4171|4173|4175|4176|5888|8318|9401|9837|51659|56652|80119|83990|84296	BLM|DDX11|DNA2|HMGA1|MCM2|MCM4|MCM6|MCM7|RAD51|CDC45|RECQL4|GINS1|GINS2|TWNK|PIF1|BRIP1|GINS4
GO:0071173	3.52181e-05	0.999995	10	29	spindle assembly checkpoint	BP	0.00478903	699|701|891|1063|4085|5347|7272|10403|57082|81620	BUB1|BUB1B|CCNB1|CENPF|MAD2L1|PLK1|TTK|NDC80|KNL1|CDT1
GO:0090307	3.52385e-05	0.999993	14	53	mitotic spindle assembly	BP	0.00478903	332|991|3832|3833|4605|4751|5347|9212|9493|11200|22974|24137|29127|54627	BIRC5|CDC20|KIF11|KIFC1|MYBL2|NEK2|PLK1|AURKB|KIF23|CHEK2|TPX2|KIF4A|RACGAP1|MAP10
GO:0048523	3.67242e-05	0.999972	396	4321	negative regulation of cellular process	BP	0.00494642	41|43|101|134|183|190|259|332|339|440|563|575|634|641|664|672|699|701|725|860|891|898|899|978|983|990|991|995|1000|1029|1033|1048|1063|1111|1277|1281|1289|1290|1293|1294|1311|1469|1470|1472|1515|1565|1594|1728|1748|1763|1789|1803|1846|1852|1871|1893|1946|1950|1978|2023|2048|2069|2118|2146|2189|2191|2243|2244|2274|2304|2305|2539|2597|2729|2786|2821|2859|2861|2888|3006|3007|3008|3012|3013|3014|3070…	ASIC1|ACHE|ADAM8|ADORA1|AGT|NR0B1|AMBP|BIRC5|APOBEC1|ASNS|AZGP1|ADGRB1|CEACAM1|BLM|BNIP3|BRCA1|BUB1|BUB1B|C4BPB|RUNX2|CCNB1|CCNE1|CCNF|CDA|CDK1|CDC6|CDC20|CDC25C|CDH2|CDKN2A|CDKN3|CEACAM5|CENPF|CHEK1|COL1A1|COL3A1|COL5A1|COL5A2|COL6A3|COL7A1|COMP|CST1|CST2|CST4|CTSV|CYP2D6|CYP27B1|NQO1|DLX4|DNA2|DNMT3B|DPP4|DUSP4|DUSP9|E2F3|ECM1|EFNA5|EGF|EIF4EBP1|ENO1|EPHB2|EREG|ETV4|EZH2|FANCG|FAP|FGA|FGB|FHL2|…
GO:0033260	3.70351e-05	0.999995	10	29	nuclear DNA replication	BP	0.00494642	1763|5888|8318|9837|11200|29980|51053|51659|80174|81620	DNA2|RAD51|CDC45|GINS1|CHEK2|DONSON|GMNN|GINS2|DBF4B|CDT1
GO:0000281	3.7369e-05	0.999994	11	36	mitotic cytokinesis	BP	0.00494836	1058|5347|9493|9585|10112|11113|24137|29127|51203|54443|55165	CENPA|PLK1|KIF23|KIF20B|KIF20A|CIT|KIF4A|RACGAP1|NUSAP1|ANLN|CEP55
GO:0043044	3.8429e-05	0.99999	17	74	ATP-dependent chromatin remodeling	BP	0.0050456	1058|2491|8294|8362|8365|8367|11339|54069|55355|57082|64105|64946|79019|79682|81611|91687|387103	CENPA|CENPI|HIST1H4I|HIST1H4K|HIST1H4H|HIST1H4E|OIP5|MIS18A|HJURP|KNL1|CENPK|CENPH|CENPM|CENPU|ANP32E|CENPL|CENPW
GO:0022617	4.06176e-05	0.999988	19	90	extracellular matrix disassembly	BP	0.00528814	101|1515|1803|2191|4241|4312|4314|4316|4318|4319|4320|4321|4322|5644|5645|6696|7076|63827|164656	ADAM8|CTSV|DPP4|FAP|MELTF|MMP1|MMP3|MMP7|MMP9|MMP10|MMP11|MMP12|MMP13|PRSS1|PRSS2|SPP1|TIMP1|BCAN|TMPRSS6
GO:0070268	4.38713e-05	0.999986	22	110	cornification	BP	0.00566416	1829|1832|3713|3853|3854|3856|3861|3866|3868|3872|3887|3892|5317|6698|6699|6703|6707|6768|11187|11202|84283|144501	DSG2|DSP|IVL|KRT6A|KRT6B|KRT8|KRT14|KRT15|KRT16|KRT17|KRT81|KRT86|PKP1|SPRR1A|SPRR1B|SPRR2D|SPRR3|ST14|PKP3|KLK8|TMEM79|KRT80
GO:0007080	5.42962e-05	0.99999	12	41	mitotic metaphase plate congression	BP	0.00695216	891|1062|3833|3835|9928|10403|11004|54908|55143|81620|81930|113130	CCNB1|CENPE|KIFC1|KIF22|KIF14|NDC80|KIF2C|SPDL1|CDCA8|CDT1|KIF18A|CDCA5
GO:0044843	5.8484e-05	0.999974	38	254	cell cycle G1/S phase transition	BP	0.00742699	890|891|898|983|990|993|995|1029|1033|1104|1978|2146|4171|4173|4175|4176|4998|5427|5471|6241|6659|6790|7298|8318|9134|9928|10926|11200|23594|27085|51512|55388|55571|81610|81620|84515|128239|144455	CCNA2|CCNB1|CCNE1|CDK1|CDC6|CDC25A|CDC25C|CDKN2A|CDKN3|RCC1|EIF4EBP1|EZH2|MCM2|MCM4|MCM6|MCM7|ORC1|POLE2|PPAT|RRM2|SOX4|AURKA|TYMS|CDC45|CCNE2|KIF14|DBF4|CHEK2|ORC6|MTBP|GTSE1|MCM10|CNOT11|FAM83D|CDT1|MCM8|IQGAP3|E2F7
GO:0000022	6.02182e-05	0.999997	6	11	mitotic spindle elongation	BP	0.00758505	9055|9212|9493|24137|29127|54627	PRC1|AURKB|KIF23|KIF4A|RACGAP1|MAP10
GO:0048736	6.24071e-05	0.999976	28	169	appendage development	BP	0.00773498	860|1311|1382|1749|3206|3226|3227|3229|3691|4488|4613|5307|5308|6659|6662|7020|7291|7473|22943|26585|28982|57167|64093|79412|116039|157506|221833|642658	RUNX2|COMP|CRABP2|DLX5|HOXA10|HOXC10|HOXC11|HOXC13|ITGB4|MSX2|MYCN|PITX1|PITX2|SOX4|SOX9|TFAP2A|TWIST1|WNT3|DKK1|GREM1|FLVCR1|SALL4|SMOC1|KREMEN2|OSR2|RDH10|SP8|SCX
GO:0060173	6.24071e-05	0.999976	28	169	limb development	BP	0.00773498	860|1311|1382|1749|3206|3226|3227|3229|3691|4488|4613|5307|5308|6659|6662|7020|7291|7473|22943|26585|28982|57167|64093|79412|116039|157506|221833|642658	RUNX2|COMP|CRABP2|DLX5|HOXA10|HOXC10|HOXC11|HOXC13|ITGB4|MSX2|MYCN|PITX1|PITX2|SOX4|SOX9|TFAP2A|TWIST1|WNT3|DKK1|GREM1|FLVCR1|SALL4|SMOC1|KREMEN2|OSR2|RDH10|SP8|SCX
GO:0006950	7.63994e-05	0.999942	342	3664	response to stress	BP	0.00939409	26|43|101|134|183|190|218|259|339|440|481|607|629|634|641|664|672|725|733|768|790|890|891|954|983|995|1001|1029|1111|1174|1238|1244|1277|1278|1281|1289|1365|1373|1515|1594|1663|1690|1728|1763|1789|1803|1832|1852|1893|1894|1978|2023|2027|2069|2146|2161|2175|2177|2189|2191|2237|2243|2244|2305|2530|2539|2597|2706|2729|2792|2821|2861|2877|3014|3149|3159|3171|3172|3329|3336|3371|3484|3559|3651|3654|36…	AOC1|ACHE|ADAM8|ADORA1|AGT|NR0B1|ALDH3A1|AMBP|APOBEC1|ASNS|ATP1B1|BCL9|CFB|CEACAM1|BLM|BNIP3|BRCA1|C4BPB|C8G|CA9|CAD|CCNA2|CCNB1|ENTPD2|CDK1|CDC25C|CDH3|CDKN2A|CHEK1|AP1S1|ACKR2|ABCC2|COL1A1|COL1A2|COL3A1|COL5A1|CLDN3|CPS1|CTSV|CYP27B1|DDX11|COCH|NQO1|DNA2|DNMT3B|DPP4|DSP|DUSP9|ECM1|ECT2|EIF4EBP1|ENO1|ENO3|EREG|EZH2|F12|FANCA|FANCD2|FANCG|FAP|FEN1|FGA|FGB|FOXM1|FUT8|G6PD|GAPDH|GJB2|GCLC|GNGT1|GPI…
GO:0033044	7.7652e-05	0.999964	41	288	regulation of chromosome organization	BP	0.00947294	339|672|699|701|891|990|1062|1063|1111|1663|1736|1789|2237|2648|3159|4085|4288|4751|5081|5347|5570|7203|7272|7291|7349|8318|9212|9700|9787|10403|10460|11065|22948|26354|29028|29128|50943|80119|81620|113130|116028	APOBEC1|BRCA1|BUB1|BUB1B|CCNB1|CDC6|CENPE|CENPF|CHEK1|DDX11|DKC1|DNMT3B|FEN1|KAT2A|HMGA1|MAD2L1|MKI67|NEK2|PAX7|PLK1|PKIB|CCT3|TTK|TWIST1|UCN|CDC45|AURKB|ESPL1|DLGAP5|NDC80|TACC3|UBE2C|CCT5|GNL3|ATAD2|UHRF1|FOXP3|PIF1|CDT1|CDCA5|RMI2
GO:0000732	8.23597e-05	0.999989	9	26	strand displacement	BP	0.00996874	641|672|1763|5888|7516|9156|10635|83990|116028	BLM|BRCA1|DNA2|RAD51|XRCC2|EXO1|RAD51AP1|BRIP1|RMI2
GO:0030199	9.23959e-05	0.999983	11	39	collagen fibril organization	BP	0.0110968	1277|1278|1281|1289|1290|1301|4017|4320|26585|140766|642658	COL1A1|COL1A2|COL3A1|COL5A1|COL5A2|COL11A1|LOXL2|MMP11|GREM1|ADAMTS14|SCX
GO:0000082	9.32871e-05	0.999959	36	241	G1/S transition of mitotic cell cycle	BP	0.0111177	891|898|983|990|993|995|1029|1033|1104|1978|2146|4171|4173|4175|4176|4998|5427|5471|6241|6659|6790|7298|8318|9134|9928|10926|11200|23594|27085|51512|55388|55571|81620|84515|128239|144455	CCNB1|CCNE1|CDK1|CDC6|CDC25A|CDC25C|CDKN2A|CDKN3|RCC1|EIF4EBP1|EZH2|MCM2|MCM4|MCM6|MCM7|ORC1|POLE2|PPAT|RRM2|SOX4|AURKA|TYMS|CDC45|CCNE2|KIF14|DBF4|CHEK2|ORC6|MTBP|GTSE1|MCM10|CNOT11|CDT1|MCM8|IQGAP3|E2F7
GO:0006281	9.72463e-05	0.999946	65	522	DNA repair	BP	0.011501	641|672|983|1111|1663|1763|2175|2177|2189|2237|2305|3014|3159|3835|4439|4796|4862|5427|5437|5888|5984|7291|7516|8091|8208|8294|8318|8362|8365|8367|8438|8914|9156|9232|9319|9401|9636|9768|10309|10535|10635|10721|11200|29089|29128|51514|51659|55010|55215|55247|57332|63967|63979|80119|83990|84057|84296|84515|90381|91442|92815|113130|116028|146956|157570	BLM|BRCA1|CDK1|CHEK1|DDX11|DNA2|FANCA|FANCD2|FANCG|FEN1|FOXM1|H2AFX|HMGA1|KIF22|MSH5|TONSL|NPAS2|POLE2|POLR2H|RAD51|RFC4|TWIST1|XRCC2|HMGA2|CHAF1B|HIST1H4I|CDC45|HIST1H4K|HIST1H4H|HIST1H4E|RAD54L|TIMELESS|EXO1|PTTG1|TRIP13|RECQL4|ISG15|PCLAF|CCNO|RNASEH2A|RAD51AP1|POLQ|CHEK2|UBE2T|UHRF1|DTL|GINS2|PARPBP|FANCI|NEIL3|CBX8|CLSPN|FIGNL1|PIF1|BRIP1|MND1|GINS4|MCM8|TICRR|FAAP24|HIST3H2A|CDCA5|RMI2|EME1…
GO:0006310	9.90177e-05	0.999954	39	267	DNA recombination	BP	0.0115421	641|672|1111|1763|2237|3014|3149|3329|3838|4796|5427|5888|5984|7153|7292|7516|8318|8438|9156|9319|9401|10538|10635|10721|50943|51659|55010|63979|79703|79915|80119|83990|84057|84296|84515|116028|146956|285498|644186	BLM|BRCA1|CHEK1|DNA2|FEN1|H2AFX|HMGB3|HSPD1|KPNA2|TONSL|POLE2|RAD51|RFC4|TOP2A|TNFSF4|XRCC2|CDC45|RAD54L|EXO1|TRIP13|RECQL4|BATF|RAD51AP1|POLQ|FOXP3|GINS2|PARPBP|FIGNL1|C11orf80|ATAD5|PIF1|BRIP1|MND1|GINS4|MCM8|RMI2|EME1|RNF212|SYCE3
GO:0045814	9.90838e-05	0.999964	24	134	negative regulation of gene expression, epigenetic	BP	0.0115421	339|1789|2146|3012|3013|3014|3070|3159|8294|8318|8329|8334|8336|8338|8351|8353|8357|8362|8365|8367|8969|29028|29128|92815	APOBEC1|DNMT3B|EZH2|HIST1H2AE|HIST1H2AD|H2AFX|HELLS|HMGA1|HIST1H4I|CDC45|HIST1H2AI|HIST1H2AC|HIST1H2AM|HIST2H2AC|HIST1H3D|HIST1H3E|HIST1H3H|HIST1H4K|HIST1H4H|HIST1H4E|HIST1H2AG|ATAD2|UHRF1|HIST3H2A
GO:0061217	0.000101989	0.999986	9	26	regulation of mesonephros development	BP	0.0117743	183|3217|6495|6662|10409|10736|26585|51804|55366	AGT|HOXB7|SIX1|SOX9|BASP1|SIX2|GREM1|SIX4|LGR4
GO:0007093	0.000102596	0.999961	26	151	mitotic cell cycle checkpoint	BP	0.0117743	641|699|701|891|983|995|1063|4085|5347|6659|6790|7153|7272|8091|9735|10403|11130|11200|51512|55215|55571|63967|81620|90381|144455|146956	BLM|BUB1|BUB1B|CCNB1|CDK1|CDC25C|CENPF|MAD2L1|PLK1|SOX4|AURKA|TOP2A|TTK|HMGA2|KNTC1|NDC80|ZWINT|CHEK2|GTSE1|FANCI|CNOT11|CLSPN|CDT1|TICRR|E2F7|EME1
GO:0048589	0.000108131	0.999939	67	562	developmental growth	BP	0.0123181	183|321|607|891|983|1311|1382|1946|2027|2069|2146|2539|2593|2648|3371|3484|3984|4322|4488|5058|5081|5365|5454|5653|6491|6495|6531|6662|6696|6712|6790|7104|7262|7298|7429|7473|7516|7784|8326|8437|8851|8936|9201|9837|10371|10409|10551|10631|10761|23105|25886|26011|28982|51083|51804|54892|55083|55224|55897|57167|64220|84296|127343|127833|157506|203447|259266	AGT|APBA2|BCL9|CCNB1|CDK1|COMP|CRABP2|EFNA5|ENO3|EREG|EZH2|G6PD|GAMT|KAT2A|TNC|IGFBP1|LIMK1|MMP13|MSX2|PAK1|PAX7|PLXNB3|POU3F2|KLK6|STIL|SIX1|SLC6A3|SOX9|SPP1|SPTBN2|AURKA|TM4SF4|PHLDA2|TYMS|VIL1|WNT3|XRCC2|ZP3|FZD9|RASAL1|CDK5R1|WASF1|DCLK1|GINS1|SEMA3A|BASP1|AGR2|POSTN|PLAC1|FSTL4|POC1A|TENM4|FLVCR1|GAL|SIX4|NCAPG2|KIF26B|ETNK2|MESP1|SALL4|STRA6|GINS4|DMBX1|SYT2|RDH10|NRK|ASPM
GO:0006342	0.00011164	0.999962	22	118	chromatin silencing	BP	0.0126251	339|3012|3013|3014|3070|3159|8294|8318|8329|8334|8336|8338|8351|8353|8357|8362|8365|8367|8969|29028|29128|92815	APOBEC1|HIST1H2AE|HIST1H2AD|H2AFX|HELLS|HMGA1|HIST1H4I|CDC45|HIST1H2AI|HIST1H2AC|HIST1H2AM|HIST2H2AC|HIST1H3D|HIST1H3E|HIST1H3H|HIST1H4K|HIST1H4H|HIST1H4E|HIST1H2AG|ATAD2|UHRF1|HIST3H2A
GO:0007346	0.000116357	0.999935	63	506	regulation of mitotic cell cycle	BP	0.0130632	332|440|641|699|701|890|891|983|990|991|995|1062|1063|1104|1111|1163|1950|1978|2069|2146|2191|3169|3832|4085|4288|4751|5017|5347|6659|6790|7023|7039|7153|7272|8091|8318|9088|9585|9700|9735|9787|9928|10403|10460|11065|11130|11200|22974|27085|51203|51512|54443|55215|55571|63967|79915|80174|81620|90381|113130|144455|146956|345643	BIRC5|ASNS|BLM|BUB1|BUB1B|CCNA2|CCNB1|CDK1|CDC6|CDC20|CDC25C|CENPE|CENPF|RCC1|CHEK1|CKS1B|EGF|EIF4EBP1|EREG|EZH2|FAP|FOXA1|KIF11|MAD2L1|MKI67|NEK2|OVOL1|PLK1|SOX4|AURKA|TFAP4|TGFA|TOP2A|TTK|HMGA2|CDC45|PKMYT1|KIF20B|ESPL1|KNTC1|DLGAP5|KIF14|NDC80|TACC3|UBE2C|ZWINT|CHEK2|TPX2|MTBP|NUSAP1|GTSE1|ANLN|FANCI|CNOT11|CLSPN|ATAD5|DBF4B|CDT1|TICRR|CDCA5|E2F7|EME1|MCIDAS
GO:0051231	0.00011734	0.999992	6	12	spindle elongation	BP	0.0130788	9055|9212|9493|24137|29127|54627	PRC1|AURKB|KIF23|KIF4A|RACGAP1|MAP10
GO:0022610	0.00011943	0.999919	139	1350	biological adhesion	BP	0.0132166	43|101|259|481|563|575|634|705|1000|1001|1013|1015|1029|1048|1237|1277|1281|1289|1293|1294|1308|1311|1364|1365|1462|1803|1829|1832|1946|1951|2175|2177|2191|2243|2244|3026|3169|3329|3371|3381|3559|3673|3691|3960|4017|4072|4241|4585|4608|4907|5058|5063|5099|5270|5317|5328|5365|5645|5818|5881|5979|6288|6662|6695|6696|7058|7060|7070|7162|7186|7264|7292|7784|8038|8581|8600|8784|8808|8840|8851|9069|907…	ACHE|ADAM8|AMBP|ATP1B1|AZGP1|ADGRB1|CEACAM1|BYSL|CDH2|CDH3|CDH15|CDH17|CDKN2A|CEACAM5|CCR8|COL1A1|COL3A1|COL5A1|COL6A3|COL7A1|COL17A1|COMP|CLDN4|CLDN3|VCAN|DPP4|DSG2|DSP|EFNA5|CELSR3|FANCA|FANCD2|FAP|FGA|FGB|HABP2|FOXA1|HSPD1|TNC|IBSP|IL2RA|ITGA2|ITGB4|LGALS4|LOXL2|EPCAM|MELTF|MUC4|MYBPH|NT5E|PAK1|PAK3|PCDH7|SERPINE2|PKP1|PLAU|PLXNB3|PRSS2|NECTIN1|RAC3|RET|SAA1|SOX9|SPOCK1|SPP1|THBS2|THBS4|THY1|T…
GO:0007094	0.00012244	0.999982	9	27	mitotic spindle assembly checkpoint	BP	0.0134537	699|701|891|1063|4085|5347|7272|10403|81620	BUB1|BUB1B|CCNB1|CENPF|MAD2L1|PLK1|TTK|NDC80|CDT1
GO:0021987	0.000134435	0.999956	20	108	cerebral cortex development	BP	0.0146676	471|478|664|1000|1281|3014|4192|5454|6715|7804|8851|9289|9928|10371|10460|26047|63950|89839|259266|284403	ATIC|ATP1A3|BNIP3|CDH2|COL3A1|H2AFX|MDK|POU3F2|SRD5A1|LRP8|CDK5R1|ADGRG1|KIF14|SEMA3A|TACC3|CNTNAP2|DMRTA2|ARHGAP11B|ASPM|WDR62
GO:0008652	0.000137258	0.99996	17	80	cellular amino acid biosynthetic process	BP	0.0148709	440|790|1373|2571|2593|2875|5053|5352|5723|5831|5832|6472|23743|29968|51557|65263|84706	ASNS|CAD|CPS1|GAD1|GAMT|GPT|PAH|PLOD2|PSPH|PYCR1|ALDH18A1|SHMT2|BHMT2|PSAT1|LGSN|PYCR3|GPT2
GO:0006335	0.00014601	0.999975	10	32	DNA replication-dependent nucleosome assembly	BP	0.015601	8208|8294|8351|8353|8357|8362|8365|8367|55723|79711	CHAF1B|HIST1H4I|HIST1H3D|HIST1H3E|HIST1H3H|HIST1H4K|HIST1H4H|HIST1H4E|ASF1B|IPO4
GO:0034723	0.00014601	0.999975	10	32	DNA replication-dependent nucleosome organization	BP	0.015601	8208|8294|8351|8353|8357|8362|8365|8367|55723|79711	CHAF1B|HIST1H4I|HIST1H3D|HIST1H3E|HIST1H3H|HIST1H4K|HIST1H4H|HIST1H4E|ASF1B|IPO4
GO:0000083	0.000148008	0.999978	9	27	regulation of transcription involved in G1/S transition of mitotic cell cycle	BP	0.0157061	898|983|990|4998|6241|7298|8318|81620|144455	CCNE1|CDK1|CDC6|ORC1|RRM2|TYMS|CDC45|CDT1|E2F7
GO:0033046	0.000155408	0.999973	10	34	negative regulation of sister chromatid segregation	BP	0.0163792	699|701|891|1063|4085|5347|7272|9700|10403|81620	BUB1|BUB1B|CCNB1|CENPF|MAD2L1|PLK1|TTK|ESPL1|NDC80|CDT1
GO:0061213	0.000159408	0.99998	8	22	positive regulation of mesonephros development	BP	0.0166829	183|3217|6495|6662|10409|26585|51804|55366	AGT|HOXB7|SIX1|SOX9|BASP1|GREM1|SIX4|LGR4
GO:0034698	0.000160444	0.999975	9	28	response to gonadotropin	BP	0.0166829	440|890|1515|1946|2706|2729|6528|6715|26012	ASNS|CCNA2|CTSV|EFNA5|GJB2|GCLC|SLC5A5|SRD5A1|NSMF
GO:0008544	0.000168864	0.999908	57	445	epidermis development	BP	0.0174414	1001|1294|1308|1382|1515|1594|1829|1832|2069|2146|2304|2709|3229|3713|3853|3854|3856|3861|3866|3868|3872|3887|3892|4488|4613|4647|5017|5308|5317|5454|5744|6662|6698|6699|6703|6707|6768|8644|10481|11166|11187|11202|22943|26154|29841|51083|55366|55612|57822|79152|80326|84283|84518|85285|94234|144501|387264	CDH3|COL7A1|COL17A1|CRABP2|CTSV|CYP27B1|DSG2|DSP|EREG|EZH2|FOXE1|GJB5|HOXC13|IVL|KRT6A|KRT6B|KRT8|KRT14|KRT15|KRT16|KRT17|KRT81|KRT86|MSX2|MYCN|MYO7A|OVOL1|PITX2|PKP1|POU3F2|PTHLH|SOX9|SPRR1A|SPRR1B|SPRR2D|SPRR3|ST14|AKR1C3|HOXB13|SOX21|PKP3|KLK8|DKK1|ABCA12|GRHL1|GAL|LGR4|FERMT1|GRHL3|FA2H|WNT10A|TMEM79|CNFN|KRTAP4-1|FOXQ1|KRT80|KRTAP5-1
GO:0030261	0.000187931	0.999966	10	34	chromosome condensation	BP	0.0191852	891|983|7153|8091|10595|23397|51203|54892|64151|113130	CCNB1|CDK1|TOP2A|HMGA2|ERN2|NCAPH|NUSAP1|NCAPG2|NCAPG|CDCA5
GO:0016477	0.000188224	0.999872	133	1284	cell migration	BP	0.0191852	101|134|183|481|634|983|1000|1048|1277|1278|1281|1289|1803|1893|1907|1951|2191|2304|2530|2676|2888|3219|3486|3673|3868|3929|4017|4072|4192|4282|4312|4318|4319|4321|4488|4680|5031|5058|5063|5217|5228|5270|5308|5327|5328|5365|5454|5624|5646|5753|5979|6273|6286|6288|6289|6291|6354|6364|6495|6662|6695|6862|7060|7070|7076|7262|7291|7429|7784|8140|8519|8600|8784|8792|8851|9048|9123|9201|9289|9547|9585|…	ADAM8|ADORA1|AGT|ATP1B1|CEACAM1|CDK1|CDH2|CEACAM5|COL1A1|COL1A2|COL3A1|COL5A1|DPP4|ECM1|EDN2|CELSR3|FAP|FOXE1|FUT8|GFRA3|GRB14|HOXB9|IGFBP3|ITGA2|KRT16|LBP|LOXL2|EPCAM|MDK|MIF|MMP1|MMP9|MMP10|MMP12|MSX2|CEACAM6|P2RY6|PAK1|PAK3|PFN2|PGF|SERPINE2|PITX2|PLAT|PLAU|PLXNB3|POU3F2|PROC|PRSS3|PTK6|RET|S100A2|S100P|SAA1|SAA2|SAA4|CCL7|CCL20|SIX1|SOX9|SPOCK1|T|THBS4|THY1|TIMP1|PHLDA2|TWIST1|VIL1|ZP3|SLC7A5…
GO:0006575	0.000198076	0.999919	28	172	cellular modified amino acid metabolic process	BP	0.0200575	471|1158|1159|1734|2304|2539|2593|2729|5034|5321|5352|6472|6528|6535|7298|8399|8884|10549|10797|23743|26873|30001|56605|79017|112399|347735|389434|548596	ATIC|CKM|CKMT1B|DIO2|FOXE1|G6PD|GAMT|GCLC|P4HB|PLA2G4A|PLOD2|SHMT2|SLC5A5|SLC6A8|TYMS|PLA2G10|SLC5A6|PRDX4|MTHFD2|BHMT2|OPLAH|ERO1A|ERO1B|GGCT|EGLN3|SERINC2|IYD|CKMT1A
GO:0043436	0.000200497	0.999867	115	1054	oxoacid metabolic process	BP	0.0201708	226|440|471|634|670|672|790|1109|1158|1159|1244|1373|1375|1381|1382|1462|1565|1646|1728|1907|2023|2027|2571|2593|2597|2653|2729|2731|2821|2875|3034|3081|3172|3939|4051|4282|5034|5053|5091|5163|5214|5321|5352|5444|5471|5723|5831|5832|6472|6513|6535|6652|6819|6999|7291|7298|7358|7366|7407|8140|8399|8644|8704|8836|8884|9123|9227|9536|9942|10164|10331|10549|10797|10993|22949|23057|23213|23475|23539|2…	ALDOA|ASNS|ATIC|CEACAM1|BPHL|BRCA1|CAD|AKR1C4|CKM|CKMT1B|ABCC2|CPS1|CPT1B|CRABP1|CRABP2|VCAN|CYP2D6|AKR1C2|NQO1|EDN2|ENO1|ENO3|GAD1|GAMT|GAPDH|GCSH|GCLC|GLDC|GPI|GPT|HAL|HGD|HNF4A|LDHA|CYP4F3|MIF|P4HB|PAH|PC|PDK1|PFKP|PLA2G4A|PLOD2|PON1|PPAT|PSPH|PYCR1|ALDH18A1|SHMT2|SLC2A1|SLC6A8|SORD|SULT1C2|TDO2|TWIST1|TYMS|UGDH|UGT2B15|VARS|SLC7A5|PLA2G10|AKR1C3|B4GALT2|GGH|SLC5A6|SLC16A3|LRAT|PTGES|XYLB|CHST…
GO:0051383	0.000206749	0.999977	7	18	kinetochore organization	BP	0.0205149	1058|1062|1063|10403|64946|81620|387103	CENPA|CENPE|CENPF|NDC80|CENPH|CDT1|CENPW
GO:0051985	0.000206897	0.999962	10	35	negative regulation of chromosome segregation	BP	0.0205149	699|701|891|1063|4085|5347|7272|9700|10403|81620	BUB1|BUB1B|CCNB1|CENPF|MAD2L1|PLK1|TTK|ESPL1|NDC80|CDT1
GO:0045839	0.00020789	0.999958	11	41	negative regulation of mitotic nuclear division	BP	0.0205149	699|701|891|1063|1111|4085|5347|7272|10403|27085|81620	BUB1|BUB1B|CCNB1|CENPF|CHEK1|MAD2L1|PLK1|TTK|NDC80|MTBP|CDT1
GO:0051054	0.000214102	0.999905	32	210	positive regulation of DNA metabolic process	BP	0.0209942	672|983|1663|1736|1763|2069|2305|3014|4751|4862|5063|5570|5888|5984|7153|7203|7292|7349|8914|9212|22948|26354|26585|50507|57332|63922|79075|79733|79915|80174|81620|144455	BRCA1|CDK1|DDX11|DKC1|DNA2|EREG|FOXM1|H2AFX|NEK2|NPAS2|PAK3|PKIB|RAD51|RFC4|TOP2A|CCT3|TNFSF4|UCN|TIMELESS|AURKB|CCT5|GNL3|GREM1|NOX4|CBX8|CHTF18|DSCC1|E2F8|ATAD5|DBF4B|CDT1|E2F7
GO:0019752	0.0002183	0.999858	105	945	carboxylic acid metabolic process	BP	0.0212712	226|440|471|634|670|672|790|1109|1158|1159|1244|1373|1375|1381|1382|1462|1565|1646|1728|1907|2023|2027|2571|2593|2597|2653|2729|2731|2821|2875|3034|3081|3172|3939|4051|4282|5034|5053|5091|5163|5214|5321|5352|5444|5471|5723|5831|5832|6472|6513|6535|6652|6999|7291|7298|7358|7366|7407|8140|8399|8644|8836|8884|9123|9227|9536|9942|10549|10797|10993|22949|23057|23475|23539|23743|26027|26063|27034|29958…	ALDOA|ASNS|ATIC|CEACAM1|BPHL|BRCA1|CAD|AKR1C4|CKM|CKMT1B|ABCC2|CPS1|CPT1B|CRABP1|CRABP2|VCAN|CYP2D6|AKR1C2|NQO1|EDN2|ENO1|ENO3|GAD1|GAMT|GAPDH|GCSH|GCLC|GLDC|GPI|GPT|HAL|HGD|HNF4A|LDHA|CYP4F3|MIF|P4HB|PAH|PC|PDK1|PFKP|PLA2G4A|PLOD2|PON1|PPAT|PSPH|PYCR1|ALDH18A1|SHMT2|SLC2A1|SLC6A8|SORD|TDO2|TWIST1|TYMS|UGDH|UGT2B15|VARS|SLC7A5|PLA2G10|AKR1C3|GGH|SLC5A6|SLC16A3|LRAT|PTGES|XYLB|PRDX4|MTHFD2|SDS|PTG…
GO:0032501	0.000221739	0.99982	614	7117	multicellular organismal process	BP	0.0214713	24|41|43|101|134|183|190|205|226|259|321|415|440|471|478|481|563|575|576|607|608|634|638|656|664|672|676|705|725|784|790|860|874|890|891|899|954|983|991|995|1000|1001|1015|1062|1063|1138|1181|1238|1244|1259|1261|1277|1278|1281|1289|1290|1293|1294|1298|1299|1300|1301|1311|1364|1373|1381|1382|1462|1469|1470|1472|1515|1591|1594|1627|1646|1663|1678|1690|1747|1748|1749|1789|1803|1829|1832|1833|1846|18…	ABCA4|ASIC1|ACHE|ADAM8|ADORA1|AGT|NR0B1|AK4|ALDOA|AMBP|APBA2|ARSE|ASNS|ATIC|ATP1A3|ATP1B1|AZGP1|ADGRB1|ADGRB2|BCL9|TNFRSF17|CEACAM1|BIK|BMP8B|BNIP3|BRCA1|BRDT|BYSL|C4BPB|CACNB3|CAD|RUNX2|CBR3|CCNA2|CCNB1|CCNF|ENTPD2|CDK1|CDC20|CDC25C|CDH2|CDH3|CDH17|CENPE|CENPF|CHRNA5|CLCN2|ACKR2|ABCC2|CNGA1|CNGA3|COL1A1|COL1A2|COL3A1|COL5A1|COL5A2|COL6A3|COL7A1|COL9A2|COL9A3|COL10A1|COL11A1|COMP|CLDN4|CPS1|CRABP…
GO:0071174	0.000233949	0.999962	9	29	mitotic spindle checkpoint	BP	0.0224412	699|701|891|1063|4085|5347|7272|10403|81620	BUB1|BUB1B|CCNB1|CENPF|MAD2L1|PLK1|TTK|NDC80|CDT1
GO:0009653	0.000234653	0.999826	225	2380	anatomical structure morphogenesis	BP	0.0224412	101|183|226|575|576|634|664|672|705|768|860|1000|1277|1278|1281|1289|1290|1294|1300|1301|1311|1365|1382|1515|1690|1747|1749|1832|1833|1846|1875|1893|1894|1943|1946|1950|1951|2048|2069|2118|2177|2191|2243|2244|2274|2304|2593|2648|2676|2709|2792|2821|3110|3169|3172|3206|3217|3224|3225|3226|3227|3229|3371|3651|3673|3691|3706|3856|3868|3872|3984|4017|4188|4237|4241|4318|4321|4322|4488|4608|4613|4647|…	ADAM8|AGT|ALDOA|ADGRB1|ADGRB2|CEACAM1|BNIP3|BRCA1|BYSL|CA9|RUNX2|CDH2|COL1A1|COL1A2|COL3A1|COL5A1|COL5A2|COL7A1|COL10A1|COL11A1|COMP|CLDN3|CRABP2|CTSV|COCH|DLX3|DLX5|DSP|EPYC|DUSP4|E2F5|ECM1|ECT2|EFNA2|EFNA5|EGF|CELSR3|EPHB2|EREG|ETV4|FANCD2|FAP|FGA|FGB|FHL2|FOXE1|GAMT|KAT2A|GFRA3|GJB5|GNGT1|GPI|MNX1|FOXA1|HNF4A|HOXA10|HOXB7|HOXC8|HOXC9|HOXC10|HOXC11|HOXC13|TNC|PDX1|ITGA2|ITGB4|ITPKA|KRT8|KRT16|K…
GO:0090189	0.000237203	0.999967	8	23	regulation of branching involved in ureteric bud morphogenesis	BP	0.0224707	183|3217|6495|6662|10736|26585|51804|55366	AGT|HOXB7|SIX1|SOX9|SIX2|GREM1|SIX4|LGR4
GO:0007127	0.000237862	0.999919	20	107	meiosis I	BP	0.0224707	676|898|2177|5347|5888|6790|7153|7516|9134|9232|9319|9700|10609|79703|83990|84057|84072|146956|285498|644186	BRDT|CCNE1|FANCD2|PLK1|RAD51|AURKA|TOP2A|XRCC2|CCNE2|PTTG1|TRIP13|ESPL1|P3H4|C11orf80|BRIP1|MND1|HORMAD1|EME1|RNF212|SYCE3
GO:0048729	0.000239682	0.999858	71	613	tissue morphogenesis	BP	0.0225054	183|634|768|1281|1289|1301|1515|1832|1950|1951|2118|2304|2648|2821|3169|3217|3371|3651|3673|3691|3868|3872|4321|4488|4613|5058|5081|5228|5268|5308|5979|6491|6495|6659|6662|6768|6862|7020|7137|7291|7473|8091|8914|9048|9231|9245|9585|10371|10481|10736|22943|23213|26585|51804|55083|55366|55897|57167|57822|80326|81792|84283|89870|94234|115908|128272|145873|157506|170690|388591|642658	AGT|CEACAM1|CA9|COL3A1|COL5A1|COL11A1|CTSV|DSP|EGF|CELSR3|ETV4|FOXE1|KAT2A|GPI|FOXA1|HOXB7|TNC|PDX1|ITGA2|ITGB4|KRT16|KRT17|MMP12|MSX2|MYCN|PAK1|PAX7|PGF|SERPINB5|PITX2|RET|STIL|SIX1|SOX4|SOX9|ST14|T|TFAP2A|TNNI3|TWIST1|WNT3|HMGA2|TIMELESS|ARTN|DLG5|GCNT3|KIF20B|SEMA3A|HOXB13|SIX2|DKK1|SULF1|GREM1|SIX4|KIF26B|LGR4|MESP1|SALL4|GRHL3|WNT10A|ADAMTS12|TMEM79|TRIM15|FOXQ1|CTHRC1|ARHGEF19|MESP2|RDH10|A…
GO:0043009	0.00025275	0.999853	66	560	chordate embryonic development	BP	0.0235304	321|672|705|860|891|1277|1301|2530|2648|2707|2709|2821|3169|3217|3219|3223|3225|3227|3231|3856|4188|4613|4751|5081|5308|5460|6491|6495|6659|6768|6862|6913|7020|7262|7291|7516|7784|9133|9585|9837|10683|10733|10736|10761|22943|23213|23314|27023|28982|51804|54892|55224|55897|57167|57822|79682|79733|84072|84296|115908|116039|144455|145873|157506|203447|642658	APBA2|BRCA1|BYSL|RUNX2|CCNB1|COL1A1|COL11A1|FUT8|KAT2A|GJB3|GJB5|GPI|FOXA1|HOXB7|HOXB9|HOXC6|HOXC9|HOXC11|HOXD1|KRT8|MDFI|MYCN|NEK2|PAX7|PITX2|POU5F1|STIL|SIX1|SOX4|ST14|T|TBX15|TFAP2A|PHLDA2|TWIST1|XRCC2|ZP3|CCNB2|KIF20B|GINS1|DLL3|PLK4|SIX2|PLAC1|DKK1|SULF1|SATB2|FOXB1|FLVCR1|SIX4|NCAPG2|ETNK2|MESP1|SALL4|GRHL3|CENPU|E2F8|HORMAD1|GINS4|CTHRC1|OSR2|E2F7|MESP2|RDH10|NRK|SCX
GO:0006082	0.000253635	0.999831	116	1071	organic acid metabolic process	BP	0.0235304	226|440|471|634|670|672|790|1109|1158|1159|1244|1373|1375|1381|1382|1462|1565|1646|1728|1907|2023|2027|2571|2593|2597|2653|2729|2731|2821|2875|3034|3081|3172|3939|4051|4282|5034|5053|5091|5163|5214|5321|5352|5444|5471|5723|5831|5832|6472|6513|6535|6652|6819|6999|7291|7298|7358|7366|7407|8140|8399|8644|8704|8836|8884|9123|9227|9536|9942|10164|10331|10549|10797|10993|22949|23057|23213|23475|23539|2…	ALDOA|ASNS|ATIC|CEACAM1|BPHL|BRCA1|CAD|AKR1C4|CKM|CKMT1B|ABCC2|CPS1|CPT1B|CRABP1|CRABP2|VCAN|CYP2D6|AKR1C2|NQO1|EDN2|ENO1|ENO3|GAD1|GAMT|GAPDH|GCSH|GCLC|GLDC|GPI|GPT|HAL|HGD|HNF4A|LDHA|CYP4F3|MIF|P4HB|PAH|PC|PDK1|PFKP|PLA2G4A|PLOD2|PON1|PPAT|PSPH|PYCR1|ALDH18A1|SHMT2|SLC2A1|SLC6A8|SORD|SULT1C2|TDO2|TWIST1|TYMS|UGDH|UGT2B15|VARS|SLC7A5|PLA2G10|AKR1C3|B4GALT2|GGH|SLC5A6|SLC16A3|LRAT|PTGES|XYLB|CHST…
GO:0045931	0.000255508	0.999906	22	128	positive regulation of mitotic cell cycle	BP	0.023563	440|891|983|990|1950|1978|2069|3169|4085|6790|7039|8318|9585|9700|9787|10403|11065|27085|51203|80174|81620|113130	ASNS|CCNB1|CDK1|CDC6|EGF|EIF4EBP1|EREG|FOXA1|MAD2L1|AURKA|TGFA|CDC45|KIF20B|ESPL1|DLGAP5|NDC80|UBE2C|MTBP|NUSAP1|DBF4B|CDT1|CDCA5
GO:0051303	0.000257722	0.999928	15	69	establishment of chromosome localization	BP	0.0236265	891|1062|1063|3833|3835|9787|9928|10403|11004|54908|55143|81610|81620|81930|113130	CCNB1|CENPE|CENPF|KIFC1|KIF22|DLGAP5|KIF14|NDC80|KIF2C|SPDL1|CDCA8|FAM83D|CDT1|KIF18A|CDCA5
GO:0031570	0.000274642	0.999889	26	161	DNA integrity checkpoint	BP	0.0250296	641|672|891|983|990|995|1111|1763|3014|5347|6659|6790|7153|8091|8318|11200|51512|51514|55215|55571|63967|81620|83990|90381|144455|146956	BLM|BRCA1|CCNB1|CDK1|CDC6|CDC25C|CHEK1|DNA2|H2AFX|PLK1|SOX4|AURKA|TOP2A|HMGA2|CDC45|CHEK2|GTSE1|DTL|FANCI|CNOT11|CLSPN|CDT1|BRIP1|TICRR|E2F7|EME1
GO:0048519	0.000278092	0.999779	425	4774	negative regulation of biological process	BP	0.0251958	41|43|101|134|183|190|259|332|339|440|563|575|576|634|641|664|672|699|701|725|860|891|898|899|978|983|990|991|995|1000|1001|1029|1033|1048|1063|1111|1277|1281|1289|1290|1293|1294|1311|1469|1470|1472|1515|1565|1594|1728|1748|1763|1789|1803|1846|1852|1871|1893|1946|1950|1978|2023|2048|2069|2118|2146|2161|2189|2191|2243|2244|2274|2304|2305|2539|2597|2729|2786|2821|2859|2861|2888|3006|3007|3008|3012|…	ASIC1|ACHE|ADAM8|ADORA1|AGT|NR0B1|AMBP|BIRC5|APOBEC1|ASNS|AZGP1|ADGRB1|ADGRB2|CEACAM1|BLM|BNIP3|BRCA1|BUB1|BUB1B|C4BPB|RUNX2|CCNB1|CCNE1|CCNF|CDA|CDK1|CDC6|CDC20|CDC25C|CDH2|CDH3|CDKN2A|CDKN3|CEACAM5|CENPF|CHEK1|COL1A1|COL3A1|COL5A1|COL5A2|COL6A3|COL7A1|COMP|CST1|CST2|CST4|CTSV|CYP2D6|CYP27B1|NQO1|DLX4|DNA2|DNMT3B|DPP4|DUSP4|DUSP9|E2F3|ECM1|EFNA5|EGF|EIF4EBP1|ENO1|EPHB2|EREG|ETV4|EZH2|F12|FANCG|F…
GO:0051216	0.000284716	0.99988	28	182	cartilage development	BP	0.0256015	656|860|1277|1300|1301|1311|4017|4322|4488|4613|5081|5307|5744|6662|7076|7298|8091|8538|10736|23213|23314|25886|26585|81792|85477|116039|353500|642658	BMP8B|RUNX2|COL1A1|COL10A1|COL11A1|COMP|LOXL2|MMP13|MSX2|MYCN|PAX7|PITX1|PTHLH|SOX9|TIMP1|TYMS|HMGA2|BARX2|SIX2|SULF1|SATB2|POC1A|GREM1|ADAMTS12|SCIN|OSR2|BMP8A|SCX
GO:0048705	0.000285874	0.999873	31	209	skeletal system morphogenesis	BP	0.0256015	860|1277|1300|1301|1311|1749|3217|3224|3225|3227|4188|4322|4488|4613|6495|6662|6862|6913|7020|7291|8538|10736|23314|25886|26585|28982|51804|116039|157506|389058|642658	RUNX2|COL1A1|COL10A1|COL11A1|COMP|DLX5|HOXB7|HOXC8|HOXC9|HOXC11|MDFI|MMP13|MSX2|MYCN|SIX1|SOX9|T|TBX15|TFAP2A|TWIST1|BARX2|SIX2|SATB2|POC1A|GREM1|FLVCR1|SIX4|OSR2|RDH10|SP5|SCX
GO:0009792	0.000290336	0.99983	66	563	embryo development ending in birth or egg hatching	BP	0.0257067	321|672|705|860|891|1277|1301|2530|2648|2707|2709|2821|3169|3217|3219|3223|3225|3227|3231|3856|4188|4613|4751|5081|5308|5460|6491|6495|6659|6768|6862|6913|7020|7262|7291|7516|7784|9133|9585|9837|10683|10733|10736|10761|22943|23213|23314|27023|28982|51804|54892|55224|55897|57167|57822|79682|79733|84072|84296|115908|116039|144455|145873|157506|203447|642658	APBA2|BRCA1|BYSL|RUNX2|CCNB1|COL1A1|COL11A1|FUT8|KAT2A|GJB3|GJB5|GPI|FOXA1|HOXB7|HOXB9|HOXC6|HOXC9|HOXC11|HOXD1|KRT8|MDFI|MYCN|NEK2|PAX7|PITX2|POU5F1|STIL|SIX1|SOX4|ST14|T|TBX15|TFAP2A|PHLDA2|TWIST1|XRCC2|ZP3|CCNB2|KIF20B|GINS1|DLL3|PLK4|SIX2|PLAC1|DKK1|SULF1|SATB2|FOXB1|FLVCR1|SIX4|NCAPG2|ETNK2|MESP1|SALL4|GRHL3|CENPU|E2F8|HORMAD1|GINS4|CTHRC1|OSR2|E2F7|MESP2|RDH10|NRK|SCX
GO:0007155	0.000290368	0.999799	136	1343	cell adhesion	BP	0.0257067	43|101|259|481|563|575|634|705|1000|1001|1013|1015|1029|1048|1237|1277|1281|1289|1293|1294|1308|1311|1364|1365|1462|1803|1829|1832|1946|1951|2175|2177|2191|2243|2244|3026|3169|3329|3371|3381|3559|3673|3691|3960|4017|4072|4241|4585|4608|4907|5058|5063|5099|5270|5317|5328|5365|5645|5818|5881|5979|6288|6662|6695|6696|7058|7060|7070|7162|7186|7264|7292|7784|8038|8581|8600|8784|8808|8840|8851|9069|907…	ACHE|ADAM8|AMBP|ATP1B1|AZGP1|ADGRB1|CEACAM1|BYSL|CDH2|CDH3|CDH15|CDH17|CDKN2A|CEACAM5|CCR8|COL1A1|COL3A1|COL5A1|COL6A3|COL7A1|COL17A1|COMP|CLDN4|CLDN3|VCAN|DPP4|DSG2|DSP|EFNA5|CELSR3|FANCA|FANCD2|FAP|FGA|FGB|HABP2|FOXA1|HSPD1|TNC|IBSP|IL2RA|ITGA2|ITGB4|LGALS4|LOXL2|EPCAM|MELTF|MUC4|MYBPH|NT5E|PAK1|PAK3|PCDH7|SERPINE2|PKP1|PLAU|PLXNB3|PRSS2|NECTIN1|RAC3|RET|SAA1|SOX9|SPOCK1|SPP1|THBS2|THBS4|THY1|T…
GO:0031639	0.000295008	0.999958	8	23	plasminogen activation	BP	0.0259691	2023|2161|2243|2244|4241|5270|5327|5328	ENO1|F12|FGA|FGB|MELTF|SERPINE2|PLAT|PLAU
GO:0000910	0.000298336	0.999886	23	139	cytokinesis	BP	0.0260422	990|1058|1894|3619|5347|6790|9055|9212|9493|9585|9700|9928|10112|11113|24137|29127|51203|54443|54627|55165|79733|84501|144455	CDC6|CENPA|ECT2|INCENP|PLK1|AURKA|PRC1|AURKB|KIF23|KIF20B|ESPL1|KIF14|KIF20A|CIT|KIF4A|RACGAP1|NUSAP1|ANLN|MAP10|CEP55|E2F8|SPIRE2|E2F7
GO:0051225	0.000299552	0.999906	17	87	spindle assembly	BP	0.0260422	332|991|1104|3832|3833|4605|4751|5347|6790|9212|9493|11200|22974|24137|29127|54627|259266	BIRC5|CDC20|RCC1|KIF11|KIFC1|MYBL2|NEK2|PLK1|AURKA|AURKB|KIF23|CHEK2|TPX2|KIF4A|RACGAP1|MAP10|ASPM
GO:0050000	0.000300881	0.999915	15	70	chromosome localization	BP	0.0260422	891|1062|1063|3833|3835|9787|9928|10403|11004|54908|55143|81610|81620|81930|113130	CCNB1|CENPE|CENPF|KIFC1|KIF22|DLGAP5|KIF14|NDC80|KIF2C|SPDL1|CDCA8|FAM83D|CDT1|KIF18A|CDCA5
GO:0045841	0.000307237	0.999948	9	30	negative regulation of mitotic metaphase/anaphase transition	BP	0.0262158	699|701|891|1063|4085|5347|7272|10403|81620	BUB1|BUB1B|CCNB1|CENPF|MAD2L1|PLK1|TTK|NDC80|CDT1
GO:2000816	0.000307237	0.999948	9	30	negative regulation of mitotic sister chromatid separation	BP	0.0262158	699|701|891|1063|4085|5347|7272|10403|81620	BUB1|BUB1B|CCNB1|CENPF|MAD2L1|PLK1|TTK|NDC80|CDT1
GO:1903225	0.000307964	1	3	3	negative regulation of endodermal cell differentiation	BP	0.0262158	1289|1290|55897	COL5A1|COL5A2|MESP1
GO:2000779	0.000331417	0.999928	11	44	regulation of double-strand break repair	BP	0.0280582	1111|1663|2305|5888|7291|8091|8914|10635|10721|55010|63979	CHEK1|DDX11|FOXM1|RAD51|TWIST1|HMGA2|TIMELESS|RAD51AP1|POLQ|PARPBP|FIGNL1
GO:0090329	0.000344898	0.999925	11	44	regulation of DNA-dependent DNA replication	BP	0.0290408	641|5984|11200|51053|63922|79075|79733|80174|81620|90381|144455	BLM|RFC4|CHEK2|GMNN|CHTF18|DSCC1|E2F8|DBF4B|CDT1|TICRR|E2F7
GO:0008284	0.000351894	0.999774	92	834	positive regulation of cell proliferation	BP	0.0294697	183|218|332|860|890|891|983|990|991|1001|1646|1749|1803|1871|1893|1907|1950|2069|2305|3226|3299|3371|3559|3589|3651|3654|3673|4072|4282|4318|4321|4613|4680|4830|5058|5081|5228|5308|5365|5454|5744|6472|6495|6659|6662|6862|7039|7060|7066|7076|7272|7291|7292|7784|8091|8326|8644|8792|9055|9238|9244|9289|9585|9928|10736|11148|23532|26585|27035|29923|50943|51237|51561|55423|57111|57332|57650|63950|6414…	AGT|ALDH3A1|BIRC5|RUNX2|CCNA2|CCNB1|CDK1|CDC6|CDC20|CDH3|AKR1C2|DLX5|DPP4|E2F3|ECM1|EDN2|EGF|EREG|FOXM1|HOXC10|HSF4|TNC|IL2RA|IL11|PDX1|IRAK1|ITGA2|EPCAM|MIF|MMP9|MMP12|MYCN|CEACAM6|NME1|PAK1|PAX7|PGF|PITX2|PLXNB3|POU3F2|PTHLH|SHMT2|SIX1|SOX4|SOX9|T|TGFA|THBS4|THPO|TIMP1|TTK|TWIST1|TNFSF4|ZP3|HMGA2|FZD9|AKR1C3|TNFRSF11A|PRC1|TBRG4|CRLF1|ADGRG1|KIF20B|KIF14|SIX2|HHLA2|PRAME|GREM1|NOX1|HILPDA|FOXP3…
GO:0002934	0.000359397	0.999977	5	10	desmosome organization	BP	0.0299362	1829|1832|5818|11187|29841	DSG2|DSP|NECTIN1|PKP3|GRHL1
GO:0090190	0.000370648	0.999954	7	19	positive regulation of branching involved in ureteric bud morphogenesis	BP	0.0307083	183|3217|6495|6662|26585|51804|55366	AGT|HOXB7|SIX1|SOX9|GREM1|SIX4|LGR4
GO:1903224	0.000403746	0.999987	4	6	regulation of endodermal cell differentiation	BP	0.0332725	1289|1290|22943|55897	COL5A1|COL5A2|DKK1|MESP1
GO:1902100	0.000410519	0.999927	9	31	negative regulation of metaphase/anaphase transition of cell cycle	BP	0.0334746	699|701|891|1063|4085|5347|7272|10403|81620	BUB1|BUB1B|CCNB1|CENPF|MAD2L1|PLK1|TTK|NDC80|CDT1
GO:1905819	0.000410519	0.999927	9	31	negative regulation of chromosome separation	BP	0.0334746	699|701|891|1063|4085|5347|7272|10403|81620	BUB1|BUB1B|CCNB1|CENPF|MAD2L1|PLK1|TTK|NDC80|CDT1
GO:0045815	0.000417693	0.999871	16	80	positive regulation of gene expression, epigenetic	BP	0.0338812	339|1111|2648|3159|5437|8294|8351|8353|8357|8362|8365|8367|10849|29028|55974|80336	APOBEC1|CHEK1|KAT2A|HMGA1|POLR2H|HIST1H4I|HIST1H3D|HIST1H3E|HIST1H3H|HIST1H4K|HIST1H4H|HIST1H4E|CD3EAP|ATAD2|SLC50A1|PABPC1L
GO:0051784	0.000425129	0.999896	12	51	negative regulation of nuclear division	BP	0.0341337	699|701|891|1063|1111|4085|5347|7272|10403|27085|81620|84072	BUB1|BUB1B|CCNB1|CENPF|CHEK1|MAD2L1|PLK1|TTK|NDC80|MTBP|CDT1|HORMAD1
GO:0071897	0.000425212	0.99981	30	202	DNA biosynthetic process	BP	0.0341337	641|672|1063|1736|1763|4751|5063|5427|5570|5888|5984|7083|7203|7298|7516|9156|9212|9636|9768|10635|10721|22948|26585|50507|51514|63922|79075|80119|83990|116028	BLM|BRCA1|CENPF|DKC1|DNA2|NEK2|PAK3|POLE2|PKIB|RAD51|RFC4|TK1|CCT3|TYMS|XRCC2|EXO1|AURKB|ISG15|PCLAF|RAD51AP1|POLQ|CCT5|GREM1|NOX4|DTL|CHTF18|DSCC1|PIF1|BRIP1|RMI2
GO:0051256	0.000433797	0.999971	5	10	mitotic spindle midzone assembly	BP	0.0346434	9212|9493|24137|29127|54627	AURKB|KIF23|KIF4A|RACGAP1|MAP10
GO:0044806	0.000454208	0.999985	4	6	G-quadruplex DNA unwinding	BP	0.0360874	641|1663|1763|80119	BLM|DDX11|DNA2|PIF1
GO:0006928	0.000458429	0.999664	182	1884	movement of cell or subcellular component	BP	0.0362369	101|134|183|481|547|634|983|1000|1048|1062|1277|1278|1281|1289|1749|1803|1829|1832|1893|1907|1943|1946|1950|1951|2048|2069|2118|2191|2304|2530|2676|2888|3219|3486|3673|3691|3832|3833|3835|3868|3929|4017|4072|4192|4282|4312|4318|4319|4321|4488|4647|4680|4744|5031|5058|5063|5217|5228|5268|5270|5308|5327|5328|5365|5454|5624|5646|5753|5818|5979|6273|6286|6288|6289|6291|6354|6364|6495|6652|6662|6695|6…	ADAM8|ADORA1|AGT|ATP1B1|KIF1A|CEACAM1|CDK1|CDH2|CEACAM5|CENPE|COL1A1|COL1A2|COL3A1|COL5A1|DLX5|DPP4|DSG2|DSP|ECM1|EDN2|EFNA2|EFNA5|EGF|CELSR3|EPHB2|EREG|ETV4|FAP|FOXE1|FUT8|GFRA3|GRB14|HOXB9|IGFBP3|ITGA2|ITGB4|KIF11|KIFC1|KIF22|KRT16|LBP|LOXL2|EPCAM|MDK|MIF|MMP1|MMP9|MMP10|MMP12|MSX2|MYO7A|CEACAM6|NEFH|P2RY6|PAK1|PAK3|PFN2|PGF|SERPINB5|SERPINE2|PITX2|PLAT|PLAU|PLXNB3|POU3F2|PROC|PRSS3|PTK6|NECTIN…
GO:0090214	0.000463498	1	3	3	spongiotrophoblast layer developmental growth	BP	0.0364517	7262|10761|203447	PHLDA2|PLAC1|NRK
GO:0033048	0.00050338	0.999907	9	32	negative regulation of mitotic sister chromatid segregation	BP	0.0392493	699|701|891|1063|4085|5347|7272|10403|81620	BUB1|BUB1B|CCNB1|CENPF|MAD2L1|PLK1|TTK|NDC80|CDT1
GO:0065008	0.000504139	0.999604	317	3494	regulation of biological quality	BP	0.0392493	24|41|43|101|134|183|226|339|478|481|563|575|576|608|610|634|641|664|725|771|784|790|898|954|991|1000|1001|1109|1138|1237|1244|1259|1261|1277|1278|1281|1356|1364|1373|1381|1382|1472|1594|1627|1646|1690|1734|1736|1763|1803|1829|1832|1907|1946|2048|2146|2161|2191|2237|2243|2244|2304|2539|2571|2583|2597|2648|2729|2821|2859|2906|3169|3171|3172|3329|3352|3382|3559|3589|3623|3651|3673|3706|3751|3775|37…	ABCA4|ASIC1|ACHE|ADAM8|ADORA1|AGT|ALDOA|APOBEC1|ATP1A3|ATP1B1|AZGP1|ADGRB1|ADGRB2|TNFRSF17|HCN2|CEACAM1|BLM|BNIP3|C4BPB|CA12|CACNB3|CAD|CCNE1|ENTPD2|CDC20|CDH2|CDH3|AKR1C4|CHRNA5|CCR8|ABCC2|CNGA1|CNGA3|COL1A1|COL1A2|COL3A1|CP|CLDN4|CPS1|CRABP1|CRABP2|CST4|CYP27B1|DBN1|AKR1C2|COCH|DIO2|DKC1|DNA2|DPP4|DSG2|DSP|EDN2|EFNA5|EPHB2|EZH2|F12|FAP|FEN1|FGA|FGB|FOXE1|G6PD|GAD1|B4GALNT1|GAPDH|KAT2A|GCLC|GPI|…
GO:0030154	0.000513747	0.999594	342	3807	cell differentiation	BP	0.0397974	43|101|183|190|575|607|634|656|664|676|705|860|891|983|991|1000|1001|1013|1015|1048|1063|1181|1277|1281|1289|1290|1294|1301|1365|1373|1382|1462|1515|1591|1594|1627|1646|1747|1749|1789|1829|1832|1833|1841|1894|1943|1946|1951|2048|2069|2118|2146|2175|2177|2189|2243|2244|2274|2539|2648|2676|2709|2792|3110|3169|3171|3217|3224|3226|3231|3299|3336|3371|3381|3486|3559|3589|3623|3651|3665|3673|3691|3706|…	ACHE|ADAM8|AGT|NR0B1|ADGRB1|BCL9|CEACAM1|BMP8B|BNIP3|BRDT|BYSL|RUNX2|CCNB1|CDK1|CDC20|CDH2|CDH3|CDH15|CDH17|CEACAM5|CENPF|CLCN2|COL1A1|COL3A1|COL5A1|COL5A2|COL7A1|COL11A1|CLDN3|CPS1|CRABP2|VCAN|CTSV|CYP24A1|CYP27B1|DBN1|AKR1C2|DLX3|DLX5|DNMT3B|DSG2|DSP|EPYC|DTYMK|ECT2|EFNA2|EFNA5|CELSR3|EPHB2|EREG|ETV4|EZH2|FANCA|FANCD2|FANCG|FGA|FGB|FHL2|G6PD|KAT2A|GFRA3|GJB5|GNGT1|MNX1|FOXA1|FOXA3|HOXB7|HOXC8|H…
GO:1902969	0.000534263	0.999963	5	10	mitotic DNA replication	BP	0.0411808	5888|8318|9837|11200|51659	RAD51|CDC45|GINS1|CHEK2|GINS2
GO:0070192	0.000538065	0.999846	14	67	chromosome organization involved in meiotic cell cycle	BP	0.0412685	699|701|898|2177|5888|9134|9319|10609|23397|83990|84072|151246|285498|644186	BUB1|BUB1B|CCNE1|FANCD2|RAD51|CCNE2|TRIP13|P3H4|NCAPH|BRIP1|HORMAD1|SGO2|RNF212|SYCE3
GO:0071163	0.000547979	1	3	3	DNA replication preinitiation complex assembly	BP	0.0417461	8318|51053|81620	CDC45|GMNN|CDT1
GO:0016095	0.000549681	1	3	3	polyprenol catabolic process	BP	0.0417461	8644|57016|79644	AKR1C3|AKR1B10|SRD5A3
GO:0044712	0.000565507	0.999624	101	942	single-organism catabolic process	BP	0.042543	43|134|219|222|226|259|339|622|664|874|954|978|1277|1278|1281|1289|1290|1293|1294|1300|1301|1373|1375|1381|1462|1591|1594|2023|2027|2191|2524|2528|2530|2571|2597|2648|2653|2731|2821|2875|3034|3081|3939|4051|4312|4314|4316|4318|4319|4320|4321|4322|4907|5050|5053|5169|5214|5255|5321|5444|5471|5645|5653|6652|6696|6999|7291|7498|8140|8399|8644|8908|9651|9942|10993|23475|23753|26232|27034|27293|55586|…	ACHE|ADORA1|ALDH1B1|ALDH3B2|ALDOA|AMBP|APOBEC1|BDH1|BNIP3|CBR3|ENTPD2|CDA|COL1A1|COL1A2|COL3A1|COL5A1|COL5A2|COL6A3|COL7A1|COL10A1|COL11A1|CPS1|CPT1B|CRABP1|VCAN|CYP24A1|CYP27B1|ENO1|ENO3|FAP|FUT2|FUT6|FUT8|GAD1|GAPDH|KAT2A|GCSH|GLDC|GPI|GPT|HAL|HGD|LDHA|CYP4F3|MMP1|MMP3|MMP7|MMP9|MMP10|MMP11|MMP12|MMP13|NT5E|PAFAH1B3|PAH|ENPP3|PFKP|PHKA1|PLA2G4A|PON1|PPAT|PRSS2|KLK6|SORD|SPP1|TDO2|TWIST1|XDH|SLC…
GO:0035986	0.000565665	1	3	3	senescence-associated heterochromatin focus assembly	BP	0.042543	1029|3159|8091	CDKN2A|HMGA1|HMGA2
GO:0001704	0.000596008	0.999779	20	119	formation of primary germ layer	BP	0.0446085	1289|1290|1294|1301|1846|2821|3673|3691|4318|5460|6862|7473|8091|10736|22943|55897|83881|89870|145873|642658	COL5A1|COL5A2|COL7A1|COL11A1|DUSP4|GPI|ITGA2|ITGB4|MMP9|POU5F1|T|WNT3|HMGA2|SIX2|DKK1|MESP1|MIXL1|TRIM15|MESP2|SCX
GO:0042303	0.000631495	0.999772	19	109	molting cycle	BP	0.0468122	1001|1515|2304|3229|3861|3868|3872|4488|6635|6662|11166|22943|51083|55366|55612|79152|80326|84283|94234	CDH3|CTSV|FOXE1|HOXC13|KRT14|KRT16|KRT17|MSX2|SNRPE|SOX9|SOX21|DKK1|GAL|LGR4|FERMT1|FA2H|WNT10A|TMEM79|FOXQ1
GO:0042633	0.000631495	0.999772	19	109	hair cycle	BP	0.0468122	1001|1515|2304|3229|3861|3868|3872|4488|6635|6662|11166|22943|51083|55366|55612|79152|80326|84283|94234	CDH3|CTSV|FOXE1|HOXC13|KRT14|KRT16|KRT17|MSX2|SNRPE|SOX9|SOX21|DKK1|GAL|LGR4|FERMT1|FA2H|WNT10A|TMEM79|FOXQ1
GO:2000241	0.000642349	0.999753	21	125	regulation of reproductive process	BP	0.0473762	983|991|4488|5016|5017|6662|6690|6691|6790|7076|7262|7272|7784|10371|10549|23213|84072|89766|153218|203447|259266	CDK1|CDC20|MSX2|OVGP1|OVOL1|SOX9|SPINK1|SPINK2|AURKA|TIMP1|PHLDA2|TTK|ZP3|SEMA3A|PRDX4|SULF1|HORMAD1|UMODL1|SPINK13|NRK|ASPM
GO:0048704	0.000645219	0.999782	17	93	embryonic skeletal system morphogenesis	BP	0.0473762	860|1301|3217|3225|3227|4188|4613|6495|6913|7020|7291|10736|23314|28982|51804|116039|157506	RUNX2|COL11A1|HOXB7|HOXC9|HOXC11|MDFI|MYCN|SIX1|TBX15|TFAP2A|TWIST1|SIX2|SATB2|FLVCR1|SIX4|OSR2|RDH10
GO:0061098	0.000663156	0.999856	10	40	positive regulation of protein tyrosine kinase activity	BP	0.0484636	134|183|1950|2069|7039|7804|26585|80725|389658|100133941	ADORA1|AGT|EGF|EREG|TGFA|LRP8|GREM1|SRCIN1|ALKAL1|CD24
GO:0051302	0.000676162	0.999732	22	135	regulation of cell division	BP	0.049182	641|990|1894|2069|4192|5228|5460|6790|7039|7060|9212|9493|9585|9928|11113|23594|29127|54627|79733|144455|146909|259266	BLM|CDC6|ECT2|EREG|MDK|PGF|POU5F1|AURKA|TGFA|THBS4|AURKB|KIF23|KIF20B|KIF14|CIT|ORC6|RACGAP1|MAP10|E2F8|E2F7|KIF18B|ASPM
GO:0006493	0.000684458	0.999758	18	104	protein O-linked glycosylation	BP	0.0495528	4584|4585|4586|9245|10164|10331|11226|23753|51809|56667|79369|79623|94025|120071|192134|200958|394263|727897	MUC3A|MUC4|MUC5AC|GCNT3|CHST4|B3GNT3|GALNT6|SDF2L1|GALNT7|MUC13|B3GNT4|GALNT14|MUC16|LARGE2|B3GNT6|MUC20|MUC21|MUC5B
GO:0000724	0.000697256	0.999754	18	101	double-strand break repair via homologous recombination	BP	0.0502446	641|672|1111|2237|3014|4796|5888|7516|8318|8438|9401|10635|10721|51659|55010|63979|84296|84515	BLM|BRCA1|CHEK1|FEN1|H2AFX|TONSL|RAD51|XRCC2|CDC45|RAD54L|RECQL4|RAD51AP1|POLQ|GINS2|PARPBP|FIGNL1|GINS4|MCM8
GO:0051984	0.000701038	0.999901	7	21	positive regulation of chromosome segregation	BP	0.0502833	891|990|1663|2237|9700|9787|81620	CCNB1|CDC6|DDX11|FEN1|ESPL1|DLGAP5|CDT1
GO:0030855	0.00070999	0.999547	80	720	epithelial cell differentiation	BP	0.0506355	190|634|983|1000|1001|1365|1373|1515|1594|1646|1747|1749|1829|1832|2069|2146|3169|3651|3673|3713|3853|3854|3856|3861|3866|3868|3872|3887|3892|4488|4613|4647|5308|5317|5624|5753|6495|6659|6662|6698|6699|6703|6707|6768|7298|7380|7429|7498|8644|9231|10309|10409|10481|10551|10733|10736|11187|11202|23657|25803|26154|26585|27023|29841|55897|56033|57111|79152|79733|84283|84518|85285|133396|144455|144501…	NR0B1|CEACAM1|CDK1|CDH2|CDH3|CLDN3|CPS1|CTSV|CYP27B1|AKR1C2|DLX3|DLX5|DSG2|DSP|EREG|EZH2|FOXA1|PDX1|ITGA2|IVL|KRT6A|KRT6B|KRT8|KRT14|KRT15|KRT16|KRT17|KRT81|KRT86|MSX2|MYCN|MYO7A|PITX2|PKP1|PROC|PTK6|SIX1|SOX4|SOX9|SPRR1A|SPRR1B|SPRR2D|SPRR3|ST14|TYMS|UPK3A|VIL1|XDH|AKR1C3|DLG5|CCNO|BASP1|HOXB13|AGR2|PLK4|SIX2|PKP3|KLK8|SLC7A11|SPDEF|ABCA12|GREM1|FOXB1|GRHL1|MESP1|BARX1|RAB25|FA2H|E2F8|TMEM79|CNF…
GO:0044710	0.000712486	0.999429	380	4234	single-organism metabolic process	BP	0.0506355	24|26|43|101|134|183|190|205|218|219|222|226|259|339|415|440|471|481|622|634|656|664|670|672|768|771|790|874|891|954|978|983|1000|1001|1109|1122|1158|1159|1244|1277|1278|1281|1289|1290|1293|1294|1300|1301|1356|1373|1375|1381|1382|1462|1468|1565|1591|1594|1646|1728|1734|1763|1841|1846|1852|1907|1917|1950|2023|2027|2069|2146|2191|2243|2244|2305|2524|2525|2528|2530|2539|2571|2583|2593|2597|2648|2653…	ABCA4|AOC1|ACHE|ADAM8|ADORA1|AGT|NR0B1|AK4|ALDH3A1|ALDH1B1|ALDH3B2|ALDOA|AMBP|APOBEC1|ARSE|ASNS|ATIC|ATP1B1|BDH1|CEACAM1|BMP8B|BNIP3|BPHL|BRCA1|CA9|CA12|CAD|CBR3|CCNB1|ENTPD2|CDA|CDK1|CDH2|CDH3|AKR1C4|CHML|CKM|CKMT1B|ABCC2|COL1A1|COL1A2|COL3A1|COL5A1|COL5A2|COL6A3|COL7A1|COL10A1|COL11A1|CP|CPS1|CPT1B|CRABP1|CRABP2|VCAN|SLC25A10|CYP2D6|CYP24A1|CYP27B1|AKR1C2|NQO1|DIO2|DNA2|DTYMK|DUSP4|DUSP9|EDN2|E…
GO:0001655	0.000730236	0.999619	40	315	urogenital system development	BP	0.05166	183|1063|2048|3169|3217|3227|3371|3691|4072|4326|5017|5228|5268|5471|5979|6495|6659|6662|6715|7020|7380|9096|9231|9244|9245|10409|10481|10736|23213|26585|27023|51804|55083|55366|64220|116039|157506|170690|282679|100133941	AGT|CENPF|EPHB2|FOXA1|HOXB7|HOXC11|TNC|ITGB4|EPCAM|MMP17|OVOL1|PGF|SERPINB5|PPAT|RET|SIX1|SOX4|SOX9|SRD5A1|TFAP2A|UPK3A|TBX18|DLG5|CRLF1|GCNT3|BASP1|HOXB13|SIX2|SULF1|GREM1|FOXB1|SIX4|KIF26B|LGR4|STRA6|OSR2|RDH10|ADAMTS16|AQP11|CD24
GO:0032200	0.000746243	0.999681	25	162	telomere organization	BP	0.0525525	641|898|1736|1763|2237|4751|5427|5570|5888|5984|7203|8294|8351|8353|8357|8362|8365|8367|9134|9156|9212|9401|22948|26354|80119	BLM|CCNE1|DKC1|DNA2|FEN1|NEK2|POLE2|PKIB|RAD51|RFC4|CCT3|HIST1H4I|HIST1H3D|HIST1H3E|HIST1H3H|HIST1H4K|HIST1H4H|HIST1H4E|CCNE2|EXO1|AURKB|RECQL4|CCT5|GNL3|PIF1
GO:0003006	0.000773693	0.999519	71	630	developmental process involved in reproduction	BP	0.0541968	190|638|891|899|1299|1515|1594|1747|2069|2175|2189|2491|2705|2706|2707|2709|3169|3172|3206|3371|3623|3814|3856|4188|4693|5104|5268|5270|5308|6662|6696|6715|6732|6768|6790|7022|7262|7425|7784|8644|9289|9319|10371|10409|10481|10549|10733|10761|23213|26256|51087|51361|51804|54997|55224|55366|57082|64220|79733|80336|81930|83990|84072|84733|89766|144455|157506|163589|203447|259266|642658	NR0B1|BIK|CCNB1|CCNF|COL9A3|CTSV|CYP27B1|DLX3|EREG|FANCA|FANCG|CENPI|GJB1|GJB2|GJB3|GJB5|FOXA1|HNF4A|HOXA10|TNC|INHA|KISS1|KRT8|MDFI|NDP|SERPINA5|SERPINB5|SERPINE2|PITX2|SOX9|SPP1|SRD5A1|SRPK1|ST14|AURKA|TFAP2C|PHLDA2|VGF|ZP3|AKR1C3|ADGRG1|TRIP13|SEMA3A|BASP1|HOXB13|PRDX4|PLK4|PLAC1|SULF1|CABYR|YBX2|HOOK1|SIX4|TESC|ETNK2|LGR4|KNL1|STRA6|E2F8|PABPC1L|KIF18A|BRIP1|HORMAD1|CBX2|UMODL1|E2F7|RDH10|TDR…
GO:0051255	0.00077885	0.999938	5	11	spindle midzone assembly	BP	0.0541968	9212|9493|24137|29127|54627	AURKB|KIF23|KIF4A|RACGAP1|MAP10
GO:0031099	0.000780087	0.999659	26	173	regeneration	BP	0.0541968	471|607|790|890|891|983|2027|2146|3371|3484|3651|4288|5081|5228|5471|5653|6696|6790|7070|7104|7298|8326|10631|10752|11202|349667	ATIC|BCL9|CAD|CCNA2|CCNB1|CDK1|ENO3|EZH2|TNC|IGFBP1|PDX1|MKI67|PAX7|PGF|PPAT|KLK6|SPP1|AURKA|THY1|TM4SF4|TYMS|FZD9|POSTN|CHL1|KLK8|RTN4RL2
GO:0090184	0.000785846	0.999825	10	40	positive regulation of kidney development	BP	0.054242	183|3217|5979|6495|6662|10409|26585|51804|55366|100133941	AGT|HOXB7|RET|SIX1|SOX9|BASP1|GREM1|SIX4|LGR4|CD24
GO:0021537	0.000791658	0.99962	32	236	telencephalon development	BP	0.054242	471|478|664|1000|1281|1749|1943|2048|2146|2648|3014|4192|5454|6715|7804|8851|9289|9928|10371|10460|10642|25987|26047|27023|63827|63950|79969|89839|259266|284403|349667|389549	ATIC|ATP1A3|BNIP3|CDH2|COL3A1|DLX5|EFNA2|EPHB2|EZH2|KAT2A|H2AFX|MDK|POU3F2|SRD5A1|LRP8|CDK5R1|ADGRG1|KIF14|SEMA3A|TACC3|IGF2BP1|TSKU|CNTNAP2|FOXB1|BCAN|DMRTA2|ATAT1|ARHGAP11B|ASPM|WDR62|RTN4RL2|FEZF1
GO:0000725	0.000792631	0.999717	18	102	recombinational repair	BP	0.054242	641|672|1111|2237|3014|4796|5888|7516|8318|8438|9401|10635|10721|51659|55010|63979|84296|84515	BLM|BRCA1|CHEK1|FEN1|H2AFX|TONSL|RAD51|XRCC2|CDC45|RAD54L|RECQL4|RAD51AP1|POLQ|GINS2|PARPBP|FIGNL1|GINS4|MCM8
GO:0051988	0.000794742	0.999936	5	11	regulation of attachment of spindle microtubules to kinetochore	BP	0.054242	891|1894|4751|10615|29127	CCNB1|ECT2|NEK2|SPAG5|RACGAP1
GO:0051782	0.00083272	0.999904	6	16	negative regulation of cell division	BP	0.0565848	641|9212|23594|79733|144455|259266	BLM|AURKB|ORC6|E2F8|E2F7|ASPM
GO:0048732	0.000837443	0.999526	50	417	gland development	BP	0.0566572	190|205|440|634|790|1181|1373|1950|2118|2146|2304|3169|3219|3371|3651|3673|4192|4488|5104|5268|5270|5307|5308|5454|5471|5624|6495|6531|6662|6715|6790|7298|7473|7498|8600|8792|9133|10371|10481|23213|27023|51804|55897|64220|64841|79152|79733|80326|128239|144455	NR0B1|AK4|ASNS|CEACAM1|CAD|CLCN2|CPS1|EGF|ETV4|EZH2|FOXE1|FOXA1|HOXB9|TNC|PDX1|ITGA2|MDK|MSX2|SERPINA5|SERPINB5|SERPINE2|PITX1|PITX2|POU3F2|PPAT|PROC|SIX1|SLC6A3|SOX9|SRD5A1|AURKA|TYMS|WNT3|XDH|TNFSF11|TNFRSF11A|CCNB2|SEMA3A|HOXB13|SULF1|FOXB1|SIX4|MESP1|STRA6|GNPNAT1|FA2H|E2F8|WNT10A|IQGAP3|E2F7
GO:0040007	0.000876908	0.999412	97	926	growth	BP	0.0590693	183|321|607|634|891|978|983|1029|1311|1382|1594|1946|2023|2027|2069|2146|2539|2593|2648|2786|3172|3371|3484|3486|3872|3929|3984|4322|4488|4496|5058|5081|5270|5365|5454|5645|5653|5753|6491|6495|6531|6662|6695|6696|6712|6790|7104|7262|7298|7349|7429|7473|7516|7784|8091|8326|8437|8840|8851|8936|9133|9201|9837|9928|10110|10276|10371|10409|10481|10551|10631|10761|23105|23532|25886|26011|26585|28982|51…	AGT|APBA2|BCL9|CEACAM1|CCNB1|CDA|CDK1|CDKN2A|COMP|CRABP2|CYP27B1|EFNA5|ENO1|ENO3|EREG|EZH2|G6PD|GAMT|KAT2A|GNG4|HNF4A|TNC|IGFBP1|IGFBP3|KRT17|LBP|LIMK1|MMP13|MSX2|MT1H|PAK1|PAX7|SERPINE2|PLXNB3|POU3F2|PRSS2|KLK6|PTK6|STIL|SIX1|SLC6A3|SOX9|SPOCK1|SPP1|SPTBN2|AURKA|TM4SF4|PHLDA2|TYMS|UCN|VIL1|WNT3|XRCC2|ZP3|HMGA2|FZD9|RASAL1|WISP1|CDK5R1|WASF1|CCNB2|DCLK1|GINS1|KIF14|SGK2|NET1|SEMA3A|BASP1|HOXB13|A…
GO:2000542	0.000901505	0.999957	4	7	negative regulation of gastrulation	BP	0.0604633	1289|1290|22943|55897	COL5A1|COL5A2|DKK1|MESP1
GO:0098532	0.000910281	0.999957	4	7	histone H3-K27 trimethylation	BP	0.0607887	2146|3006|3007|3008	EZH2|HIST1H1C|HIST1H1D|HIST1H1E
GO:0070507	0.000920401	0.999635	21	132	regulation of microtubule cytoskeleton organization	BP	0.0612007	672|899|1111|1946|3832|4751|5058|5347|6491|6790|8851|10382|10460|10733|22974|25886|57159|79969|81930|220134|221150	BRCA1|CCNF|CHEK1|EFNA5|KIF11|NEK2|PAK1|PLK1|STIL|AURKA|CDK5R1|TUBB4A|TACC3|PLK4|TPX2|POC1A|TRIM54|ATAT1|KIF18A|SKA1|SKA3
GO:2001251	0.000928642	0.999651	19	115	negative regulation of chromosome organization	BP	0.0614848	339|672|699|701|891|1063|1789|3159|4085|5347|7272|7291|7349|9700|10403|29028|50943|80119|81620	APOBEC1|BRCA1|BUB1|BUB1B|CCNB1|CENPF|DNMT3B|HMGA1|MAD2L1|PLK1|TTK|TWIST1|UCN|ESPL1|NDC80|ATAD2|FOXP3|PIF1|CDT1
GO:0006600	0.000948459	0.999921	5	11	creatine metabolic process	BP	0.0625297	1158|1159|2593|6535|548596	CKM|CKMT1B|GAMT|SLC6A8|CKMT1A
GO:0048869	0.000963684	0.999227	353	3978	cellular developmental process	BP	0.0632642	43|101|183|190|226|575|607|634|656|664|676|705|860|891|983|991|1000|1001|1013|1015|1029|1048|1063|1111|1181|1277|1281|1289|1290|1294|1301|1365|1373|1382|1462|1515|1591|1594|1627|1646|1690|1747|1749|1789|1829|1832|1833|1841|1894|1943|1946|1951|2048|2069|2118|2146|2175|2177|2189|2243|2244|2274|2305|2539|2648|2676|2709|2792|3014|3110|3159|3169|3171|3217|3224|3226|3231|3299|3336|3371|3381|3486|3559|3…	ACHE|ADAM8|AGT|NR0B1|ALDOA|ADGRB1|BCL9|CEACAM1|BMP8B|BNIP3|BRDT|BYSL|RUNX2|CCNB1|CDK1|CDC20|CDH2|CDH3|CDH15|CDH17|CDKN2A|CEACAM5|CENPF|CHEK1|CLCN2|COL1A1|COL3A1|COL5A1|COL5A2|COL7A1|COL11A1|CLDN3|CPS1|CRABP2|VCAN|CTSV|CYP24A1|CYP27B1|DBN1|AKR1C2|COCH|DLX3|DLX5|DNMT3B|DSG2|DSP|EPYC|DTYMK|ECT2|EFNA2|EFNA5|CELSR3|EPHB2|EREG|ETV4|EZH2|FANCA|FANCD2|FANCG|FGA|FGB|FHL2|FOXM1|G6PD|KAT2A|GFRA3|GJB5|GNGT1|…
GO:0006271	0.00100113	0.99988	6	16	DNA strand elongation involved in DNA replication	BP	0.0654453	1763|2237|5984|9837|51659|84296	DNA2|FEN1|RFC4|GINS1|GINS2|GINS4
GO:0021543	0.00104619	0.99955	24	162	pallium development	BP	0.0681033	471|478|664|1000|1281|2146|3014|4192|5454|6715|7804|8851|9289|9928|10371|10460|10642|26047|63827|63950|79969|89839|259266|284403	ATIC|ATP1A3|BNIP3|CDH2|COL3A1|EZH2|H2AFX|MDK|POU3F2|SRD5A1|LRP8|CDK5R1|ADGRG1|KIF14|SEMA3A|TACC3|IGF2BP1|CNTNAP2|BCAN|DMRTA2|ATAT1|ARHGAP11B|ASPM|WDR62
GO:0030326	0.00105968	0.999585	20	125	embryonic limb morphogenesis	BP	0.0684064	860|1382|1749|3206|3226|3227|4488|4613|5307|5308|7020|7291|7473|22943|26585|28982|57167|116039|157506|221833	RUNX2|CRABP2|DLX5|HOXA10|HOXC10|HOXC11|MSX2|MYCN|PITX1|PITX2|TFAP2A|TWIST1|WNT3|DKK1|GREM1|FLVCR1|SALL4|OSR2|RDH10|SP8
GO:0035113	0.00105968	0.999585	20	125	embryonic appendage morphogenesis	BP	0.0684064	860|1382|1749|3206|3226|3227|4488|4613|5307|5308|7020|7291|7473|22943|26585|28982|57167|116039|157506|221833	RUNX2|CRABP2|DLX5|HOXA10|HOXC10|HOXC11|MSX2|MYCN|PITX1|PITX2|TFAP2A|TWIST1|WNT3|DKK1|GREM1|FLVCR1|SALL4|OSR2|RDH10|SP8
GO:0006766	0.00107823	0.999567	21	129	vitamin metabolic process	BP	0.0693152	1381|1591|1594|2729|5091|5644|5646|6472|6513|6947|8644|8884|9227|10797|29968|53630|57834|79581|80308|81693|113278	CRABP1|CYP24A1|CYP27B1|GCLC|PC|PRSS1|PRSS3|SHMT2|SLC2A1|TCN1|AKR1C3|SLC5A6|LRAT|MTHFD2|PSAT1|BCO1|CYP4F11|SLC52A2|FLAD1|AMN|SLC52A3
GO:0012501	0.0010921	0.99918	185	1927	programmed cell death	BP	0.069917	101|134|183|332|440|638|656|664|672|699|701|970|983|1029|1048|1311|1515|1728|1829|1832|1870|1894|1917|2023|2191|2243|2244|2274|2539|2597|2729|2792|2821|3005|3329|3336|3486|3559|3623|3651|3654|3665|3713|3853|3854|3856|3861|3866|3868|3872|3887|3892|3934|3939|4072|4085|4102|4171|4192|4282|4318|4488|4605|4830|5034|5047|5058|5063|5081|5163|5317|5347|5366|5624|5794|5979|6491|6495|6659|6662|6698|6699|67…	ADAM8|ADORA1|AGT|BIRC5|ASNS|BIK|BMP8B|BNIP3|BRCA1|BUB1|BUB1B|CD70|CDK1|CDKN2A|CEACAM5|COMP|CTSV|NQO1|DSG2|DSP|E2F2|ECT2|EEF1A2|ENO1|FAP|FGA|FGB|FHL2|G6PD|GAPDH|GCLC|GNGT1|GPI|H1F0|HSPD1|HSPE1|IGFBP3|IL2RA|INHA|PDX1|IRAK1|IRF7|IVL|KRT6A|KRT6B|KRT8|KRT14|KRT15|KRT16|KRT17|KRT81|KRT86|LCN2|LDHA|EPCAM|MAD2L1|MAGEA3|MCM2|MDK|MIF|MMP9|MSX2|MYBL2|NME1|P4HB|PAEP|PAK1|PAK3|PAX7|PDK1|PKP1|PLK1|PMAIP1|PROC|…
GO:0009064	0.00110244	0.999657	14	71	glutamine family amino acid metabolic process	BP	0.0702886	440|790|1373|2571|2729|3034|5471|5831|5832|8836|51557|65263|79814|122622	ASNS|CAD|CPS1|GAD1|GCLC|HAL|PPAT|PYCR1|ALDH18A1|GGH|LGSN|PYCR3|AGMAT|ADSSL1
GO:0051604	0.00112247	0.99943	35	258	protein maturation	BP	0.071272	101|183|332|629|725|733|1362|1515|2023|2161|2243|2244|3329|4102|4241|5122|5270|5327|5328|5624|5646|5653|6447|7036|9028|9718|10549|25825|27344|30001|54933|54997|55061|56605|59272	ADAM8|AGT|BIRC5|CFB|C4BPB|C8G|CPD|CTSV|ENO1|F12|FGA|FGB|HSPD1|MAGEA3|MELTF|PCSK1|SERPINE2|PLAT|PLAU|PROC|PRSS3|KLK6|SCG5|TFR2|RHBDL1|ECE2|PRDX4|BACE2|PCSK1N|ERO1A|RHBDL2|TESC|SUSD4|ERO1B|ACE2
GO:0000731	0.00115	0.999639	14	73	DNA synthesis involved in DNA repair	BP	0.0727224	641|672|1763|5427|5888|5984|7516|9156|9636|9768|10635|51514|83990|116028	BLM|BRCA1|DNA2|POLE2|RAD51|RFC4|XRCC2|EXO1|ISG15|PCLAF|RAD51AP1|DTL|BRIP1|RMI2
GO:0006996	0.00115586	0.999076	327	3670	organelle organization	BP	0.0727954	226|332|339|638|641|664|672|676|699|701|890|891|898|899|983|990|991|993|995|1000|1029|1058|1062|1063|1104|1111|1294|1515|1627|1663|1736|1763|1789|1832|1946|1950|1951|2069|2146|2175|2177|2189|2237|2491|2597|2648|2729|2859|3005|3006|3007|3008|3012|3013|3014|3017|3070|3149|3159|3169|3171|3299|3329|3619|3706|3814|3832|3833|3835|3853|3854|3856|3861|3866|3868|3872|3984|4017|4085|4171|4173|4175|4176|428…	ALDOA|BIRC5|APOBEC1|BIK|BLM|BNIP3|BRCA1|BRDT|BUB1|BUB1B|CCNA2|CCNB1|CCNE1|CCNF|CDK1|CDC6|CDC20|CDC25A|CDC25C|CDH2|CDKN2A|CENPA|CENPE|CENPF|RCC1|CHEK1|COL7A1|CTSV|DBN1|DDX11|DKC1|DNA2|DNMT3B|DSP|EFNA5|EGF|CELSR3|EREG|EZH2|FANCA|FANCD2|FANCG|FEN1|CENPI|GAPDH|KAT2A|GCLC|GPR35|H1F0|HIST1H1C|HIST1H1D|HIST1H1E|HIST1H2AE|HIST1H2AD|H2AFX|HIST1H2BD|HELLS|HMGB3|HMGA1|FOXA1|FOXA3|HSF4|HSPD1|INCENP|ITPKA|KIS…
GO:0035107	0.00118902	0.999505	22	145	appendage morphogenesis	BP	0.0742804	860|1382|1749|3206|3226|3227|4488|4613|5307|5308|6659|6662|7020|7291|7473|22943|26585|28982|57167|116039|157506|221833	RUNX2|CRABP2|DLX5|HOXA10|HOXC10|HOXC11|MSX2|MYCN|PITX1|PITX2|SOX4|SOX9|TFAP2A|TWIST1|WNT3|DKK1|GREM1|FLVCR1|SALL4|OSR2|RDH10|SP8
GO:0035108	0.00118902	0.999505	22	145	limb morphogenesis	BP	0.0742804	860|1382|1749|3206|3226|3227|4488|4613|5307|5308|6659|6662|7020|7291|7473|22943|26585|28982|57167|116039|157506|221833	RUNX2|CRABP2|DLX5|HOXA10|HOXC10|HOXC11|MSX2|MYCN|PITX1|PITX2|SOX4|SOX9|TFAP2A|TWIST1|WNT3|DKK1|GREM1|FLVCR1|SALL4|OSR2|RDH10|SP8
GO:0030195	0.00121717	0.999685	11	48	negative regulation of blood coagulation	BP	0.0754303	634|2161|2191|2243|2244|5270|5327|5328|5624|7103|164656	CEACAM1|F12|FAP|FGA|FGB|SERPINE2|PLAT|PLAU|PROC|TSPAN8|TMPRSS6
GO:1900047	0.00121717	0.999685	11	48	negative regulation of hemostasis	BP	0.0754303	634|2161|2191|2243|2244|5270|5327|5328|5624|7103|164656	CEACAM1|F12|FAP|FGA|FGB|SERPINE2|PLAT|PLAU|PROC|TSPAN8|TMPRSS6
GO:0006974	0.00122773	0.99919	85	791	cellular response to DNA damage stimulus	BP	0.0757818	641|672|891|983|995|1111|1663|1763|2175|2177|2189|2237|2305|3014|3159|3665|3835|4176|4282|4439|4796|4862|5347|5366|5427|5437|5888|5984|6659|6790|7023|7153|7291|7516|8091|8208|8294|8318|8362|8365|8367|8438|8914|9156|9232|9319|9401|9636|9641|9768|10309|10535|10538|10635|10721|11200|29089|29128|51512|51514|51659|55010|55215|55247|55388|55571|57332|63967|63979|79915|79968|80119|83990|84057|84296|8451…	BLM|BRCA1|CCNB1|CDK1|CDC25C|CHEK1|DDX11|DNA2|FANCA|FANCD2|FANCG|FEN1|FOXM1|H2AFX|HMGA1|IRF7|KIF22|MCM7|MIF|MSH5|TONSL|NPAS2|PLK1|PMAIP1|POLE2|POLR2H|RAD51|RFC4|SOX4|AURKA|TFAP4|TOP2A|TWIST1|XRCC2|HMGA2|CHAF1B|HIST1H4I|CDC45|HIST1H4K|HIST1H4H|HIST1H4E|RAD54L|TIMELESS|EXO1|PTTG1|TRIP13|RECQL4|ISG15|IKBKE|PCLAF|CCNO|RNASEH2A|BATF|RAD51AP1|POLQ|CHEK2|UBE2T|UHRF1|GTSE1|DTL|GINS2|PARPBP|FANCI|NEIL3|MCM…
GO:0035295	0.00125369	0.999225	64	573	tube development	BP	0.0770768	183|891|1281|1373|1907|1950|1978|2118|2304|2648|3169|3217|3371|3651|3691|4072|4488|4613|5058|5081|5228|5270|5308|5753|5979|6491|6493|6495|6659|6662|6768|6862|7291|7298|8914|9231|9244|9289|9585|9618|10409|10551|10736|25803|26154|26585|27023|51804|55083|55366|55897|57167|57822|64220|81792|81930|83881|83990|115908|157506|170690|282679|388591|100133941	AGT|CCNB1|COL3A1|CPS1|EDN2|EGF|EIF4EBP1|ETV4|FOXE1|KAT2A|FOXA1|HOXB7|TNC|PDX1|ITGB4|EPCAM|MSX2|MYCN|PAK1|PAX7|PGF|SERPINE2|PITX2|PTK6|RET|STIL|SIM2|SIX1|SOX4|SOX9|ST14|T|TWIST1|TYMS|TIMELESS|DLG5|CRLF1|ADGRG1|KIF20B|TRAF4|BASP1|AGR2|SIX2|SPDEF|ABCA12|GREM1|FOXB1|SIX4|KIF26B|LGR4|MESP1|SALL4|GRHL3|STRA6|ADAMTS12|KIF18A|MIXL1|BRIP1|CTHRC1|RDH10|ADAMTS16|AQP11|RNF207|CD24
GO:0031572	0.00128573	0.999721	9	36	G2 DNA damage checkpoint	BP	0.0787343	641|672|983|1111|5347|8091|51514|55215|63967	BLM|BRCA1|CDK1|CHEK1|PLK1|HMGA2|DTL|FANCI|CLSPN
GO:0051402	0.00132492	0.999359	30	219	neuron apoptotic process	BP	0.0808147	101|664|1728|2539|2597|2729|2821|3329|4192|4605|5063|6495|7020|7516|8326|8851|9244|9928|10525|10752|11113|23321|26012|27023|27242|27324|51804|83741|112399|128434	ADAM8|BNIP3|NQO1|G6PD|GAPDH|GCLC|GPI|HSPD1|MDK|MYBL2|PAK3|SIX1|TFAP2A|XRCC2|FZD9|CDK5R1|CRLF1|KIF14|HYOU1|CHL1|CIT|TRIM2|NSMF|FOXB1|TNFRSF21|TOX3|SIX4|TFAP2D|EGLN3|VSTM2L
GO:0061551	0.00134897	0.999975	3	4	trigeminal ganglion development	BP	0.0819589	6495|10371|51804	SIX1|SEMA3A|SIX4
GO:0060707	0.00135573	0.999872	5	12	trophoblast giant cell differentiation	BP	0.0820479	2709|4188|10733|79733|144455	GJB5|MDFI|PLK4|E2F8|E2F7
GO:0032886	0.00138165	0.999405	23	155	regulation of microtubule-based process	BP	0.0832913	672|899|1111|1946|3832|4744|4751|5058|5347|6491|6790|8851|10382|10460|10733|22974|25886|54627|57159|79969|81930|220134|221150	BRCA1|CCNF|CHEK1|EFNA5|KIF11|NEFH|NEK2|PAK1|PLK1|STIL|AURKA|CDK5R1|TUBB4A|TACC3|PLK4|TPX2|POC1A|MAP10|TRIM54|ATAT1|KIF18A|SKA1|SKA3
GO:1901607	0.001422	0.999568	13	65	alpha-amino acid biosynthetic process	BP	0.0853916	440|790|1373|2593|5352|5723|5831|5832|6472|23743|29968|51557|65263	ASNS|CAD|CPS1|GAMT|PLOD2|PSPH|PYCR1|ALDH18A1|SHMT2|BHMT2|PSAT1|LGSN|PYCR3
GO:0000076	0.00144755	0.99981	6	17	DNA replication checkpoint	BP	0.0865904	990|1763|8318|63967|81620|90381	CDC6|DNA2|CDC45|CLSPN|CDT1|TICRR
GO:0043388	0.00147677	0.999605	11	51	positive regulation of DNA binding	BP	0.0878476	1950|2648|3651|3673|4318|4830|5308|7291|8091|113130|117854	EGF|KAT2A|PDX1|ITGA2|MMP9|NME1|PITX2|TWIST1|HMGA2|CDCA5|TRIM6
GO:0021855	0.00148542	0.999971	3	4	hypothalamus cell migration	BP	0.0878476	5308|10371|27023	PITX2|SEMA3A|FOXB1
GO:0006541	0.00148558	0.999752	7	24	glutamine metabolic process	BP	0.0878476	440|790|1373|5471|8836|51557|122622	ASNS|CAD|CPS1|PPAT|GGH|LGSN|ADSSL1
GO:0035987	0.00153226	0.99962	10	45	endodermal cell differentiation	BP	0.0898219	1289|1290|1294|1301|4318|5460|8091|22943|55897|83881	COL5A1|COL5A2|COL7A1|COL11A1|MMP9|POU5F1|HMGA2|DKK1|MESP1|MIXL1
GO:0040011	0.00153368	0.998864	158	1645	locomotion	BP	0.0898219	101|134|183|481|634|983|1000|1048|1237|1238|1277|1278|1281|1289|1749|1803|1893|1907|1943|1946|1950|1951|2048|2069|2118|2191|2304|2530|2676|2861|2888|3219|3352|3486|3673|3691|3868|3929|4017|4072|4192|4282|4312|4318|4319|4321|4488|4680|5031|5058|5063|5091|5217|5228|5270|5308|5327|5328|5365|5454|5624|5646|5753|5818|5979|6273|6286|6288|6289|6291|6354|6364|6495|6652|6662|6695|6710|6712|6862|7060|7070|…	ADAM8|ADORA1|AGT|ATP1B1|CEACAM1|CDK1|CDH2|CEACAM5|CCR8|ACKR2|COL1A1|COL1A2|COL3A1|COL5A1|DLX5|DPP4|ECM1|EDN2|EFNA2|EFNA5|EGF|CELSR3|EPHB2|EREG|ETV4|FAP|FOXE1|FUT8|GFRA3|GPR37|GRB14|HOXB9|HTR1D|IGFBP3|ITGA2|ITGB4|KRT16|LBP|LOXL2|EPCAM|MDK|MIF|MMP1|MMP9|MMP10|MMP12|MSX2|CEACAM6|P2RY6|PAK1|PAK3|PC|PFN2|PGF|SERPINE2|PITX2|PLAT|PLAU|PLXNB3|POU3F2|PROC|PRSS3|PTK6|NECTIN1|RET|S100A2|S100P|SAA1|SAA2|SAA4…
GO:0032467	0.00153636	0.999657	9	37	positive regulation of cytokinesis	BP	0.0898219	990|1894|9212|9493|9585|9928|11113|29127|54627	CDC6|ECT2|AURKB|KIF23|KIF20B|KIF14|CIT|RACGAP1|MAP10
GO:0001503	0.00155648	0.99912	45	373	ossification	BP	0.0903117	43|656|860|1277|1290|1300|1301|1462|1591|1594|1749|1893|2274|3336|3371|3381|3486|4318|4322|4488|4745|5744|6662|6696|7020|7291|7473|8326|8519|8600|8792|9636|10736|22801|22943|23314|26585|55366|63979|64093|79412|115908|116039|353500|642658	ACHE|BMP8B|RUNX2|COL1A1|COL5A2|COL10A1|COL11A1|VCAN|CYP24A1|CYP27B1|DLX5|ECM1|FHL2|HSPE1|TNC|IBSP|IGFBP3|MMP9|MMP13|MSX2|NELL1|PTHLH|SOX9|SPP1|TFAP2A|TWIST1|WNT3|FZD9|IFITM1|TNFSF11|TNFRSF11A|ISG15|SIX2|ITGA11|DKK1|SATB2|GREM1|LGR4|FIGNL1|SMOC1|KREMEN2|CTHRC1|OSR2|BMP8A|SCX
GO:0019471	0.00155998	0.999847	5	12	4-hydroxyproline metabolic process	BP	0.0903117	5034|10549|30001|56605|112399	P4HB|PRDX4|ERO1A|ERO1B|EGLN3
GO:0006282	0.00156222	0.999468	15	83	regulation of DNA repair	BP	0.0903117	672|1111|1663|2305|3014|4862|5888|7291|8091|8914|10635|10721|55010|57332|63979	BRCA1|CHEK1|DDX11|FOXM1|H2AFX|NPAS2|RAD51|TWIST1|HMGA2|TIMELESS|RAD51AP1|POLQ|PARPBP|CBX8|FIGNL1
GO:0042637	0.00163988	0.999967	3	4	catagen	BP	0.0938408	1001|4488|51083	CDH3|MSX2|GAL
GO:0051794	0.00163988	0.999967	3	4	regulation of timing of catagen	BP	0.0938408	1001|4488|51083	CDH3|MSX2|GAL
GO:0010466	0.00164144	0.999164	33	244	negative regulation of peptidase activity	BP	0.0938408	183|259|332|1293|1294|1469|1470|1472|1893|2821|4102|4318|5104|5267|5268|5270|6318|6690|6691|6694|6695|7076|7429|7980|9232|10406|27290|27344|51050|89766|140686|153218|280664	AGT|AMBP|BIRC5|COL6A3|COL7A1|CST1|CST2|CST4|ECM1|GPI|MAGEA3|MMP9|SERPINA5|SERPINA4|SERPINB5|SERPINE2|SERPINB4|SPINK1|SPINK2|SPP2|SPOCK1|TIMP1|VIL1|TFPI2|PTTG1|WFDC2|SPINK4|PCSK1N|PI15|UMODL1|WFDC3|SPINK13|WFDC10B
GO:0061097	0.00167131	0.99948	13	68	regulation of protein tyrosine kinase activity	BP	0.0951969	134|183|1950|2069|5753|7039|7070|7804|23624|26585|80725|389658|100133941	ADORA1|AGT|EGF|EREG|PTK6|TGFA|THY1|LRP8|CBLC|GREM1|SRCIN1|ALKAL1|CD24
GO:0072711	0.00169178	0.999894	4	8	cellular response to hydroxyurea	BP	0.0960103	641|1663|5888|8914	BLM|DDX11|RAD51|TIMELESS
GO:0048819	0.00174491	0.99989	4	8	regulation of hair follicle maturation	BP	0.0986639	1001|4488|51083|55612	CDH3|MSX2|GAL|FERMT1
GO:0042445	0.00182273	0.999138	27	188	hormone metabolic process	BP	0.102392	183|1109|1381|1382|1646|1734|2304|3169|5122|5653|6447|6528|6696|6715|8644|9227|9718|25825|27344|51083|53630|56605|59272|79644|157506|389434|441282	AGT|AKR1C4|CRABP1|CRABP2|AKR1C2|DIO2|FOXE1|FOXA1|PCSK1|KLK6|SCG5|SLC5A5|SPP1|SRD5A1|AKR1C3|LRAT|ECE2|BACE2|PCSK1N|GAL|BCO1|ERO1B|ACE2|SRD5A3|RDH10|IYD|AKR1B15
GO:0008584	0.00184369	0.999223	21	137	male gonad development	BP	0.102392	190|638|1299|1515|2175|3206|3623|5308|6662|6715|7022|8644|9289|10371|10549|51804|54997|81930|83990|259266|642658	NR0B1|BIK|COL9A3|CTSV|FANCA|HOXA10|INHA|PITX2|SOX9|SRD5A1|TFAP2C|AKR1C3|ADGRG1|SEMA3A|PRDX4|SIX4|TESC|KIF18A|BRIP1|ASPM|SCX
GO:0046546	0.00184369	0.999223	21	137	development of primary male sexual characteristics	BP	0.102392	190|638|1299|1515|2175|3206|3623|5308|6662|6715|7022|8644|9289|10371|10549|51804|54997|81930|83990|259266|642658	NR0B1|BIK|COL9A3|CTSV|FANCA|HOXA10|INHA|PITX2|SOX9|SRD5A1|TFAP2C|AKR1C3|ADGRG1|SEMA3A|PRDX4|SIX4|TESC|KIF18A|BRIP1|ASPM|SCX
GO:0048870	0.00184496	0.998653	138	1416	cell motility	BP	0.102392	101|134|183|481|634|983|1000|1048|1277|1278|1281|1289|1803|1893|1907|1950|1951|2069|2191|2304|2530|2676|2888|3219|3486|3673|3691|3868|3929|4017|4072|4192|4282|4312|4318|4319|4321|4488|4680|5031|5058|5063|5217|5228|5270|5308|5327|5328|5365|5454|5624|5646|5753|5979|6273|6286|6288|6289|6291|6354|6364|6495|6652|6662|6695|6862|7060|7070|7076|7262|7291|7429|7784|8140|8519|8600|8784|8792|8851|9048|9123|…	ADAM8|ADORA1|AGT|ATP1B1|CEACAM1|CDK1|CDH2|CEACAM5|COL1A1|COL1A2|COL3A1|COL5A1|DPP4|ECM1|EDN2|EGF|CELSR3|EREG|FAP|FOXE1|FUT8|GFRA3|GRB14|HOXB9|IGFBP3|ITGA2|ITGB4|KRT16|LBP|LOXL2|EPCAM|MDK|MIF|MMP1|MMP9|MMP10|MMP12|MSX2|CEACAM6|P2RY6|PAK1|PAK3|PFN2|PGF|SERPINE2|PITX2|PLAT|PLAU|PLXNB3|POU3F2|PROC|PRSS3|PTK6|RET|S100A2|S100P|SAA1|SAA2|SAA4|CCL7|CCL20|SIX1|SORD|SOX9|SPOCK1|T|THBS4|THY1|TIMP1|PHLDA2|TW…
GO:0051674	0.00184496	0.998653	138	1416	localization of cell	BP	0.102392	101|134|183|481|634|983|1000|1048|1277|1278|1281|1289|1803|1893|1907|1950|1951|2069|2191|2304|2530|2676|2888|3219|3486|3673|3691|3868|3929|4017|4072|4192|4282|4312|4318|4319|4321|4488|4680|5031|5058|5063|5217|5228|5270|5308|5327|5328|5365|5454|5624|5646|5753|5979|6273|6286|6288|6289|6291|6354|6364|6495|6652|6662|6695|6862|7060|7070|7076|7262|7291|7429|7784|8140|8519|8600|8784|8792|8851|9048|9123|…	ADAM8|ADORA1|AGT|ATP1B1|CEACAM1|CDK1|CDH2|CEACAM5|COL1A1|COL1A2|COL3A1|COL5A1|DPP4|ECM1|EDN2|EGF|CELSR3|EREG|FAP|FOXE1|FUT8|GFRA3|GRB14|HOXB9|IGFBP3|ITGA2|ITGB4|KRT16|LBP|LOXL2|EPCAM|MDK|MIF|MMP1|MMP9|MMP10|MMP12|MSX2|CEACAM6|P2RY6|PAK1|PAK3|PFN2|PGF|SERPINE2|PITX2|PLAT|PLAU|PLXNB3|POU3F2|PROC|PRSS3|PTK6|RET|S100A2|S100P|SAA1|SAA2|SAA4|CCL7|CCL20|SIX1|SORD|SOX9|SPOCK1|T|THBS4|THY1|TIMP1|PHLDA2|TW…
GO:0035115	0.0018505	0.999623	8	31	embryonic forelimb morphogenesis	BP	0.102392	860|1382|4488|7020|7291|7473|116039|157506	RUNX2|CRABP2|MSX2|TFAP2A|TWIST1|WNT3|OSR2|RDH10
GO:0061029	0.00187162	0.999803	5	13	eyelid development in camera-type eye	BP	0.103192	7020|7291|57822|64220|116039	TFAP2A|TWIST1|GRHL3|STRA6|OSR2
GO:0001706	0.00202321	0.999432	11	54	endoderm formation	BP	0.111155	1289|1290|1294|1301|1846|4318|5460|8091|22943|55897|83881	COL5A1|COL5A2|COL7A1|COL11A1|DUSP4|MMP9|POU5F1|HMGA2|DKK1|MESP1|MIXL1
GO:0044282	0.00204917	0.998841	43	346	small molecule catabolic process	BP	0.111501	219|222|226|622|874|1375|1381|1591|1594|2023|2027|2524|2528|2530|2571|2597|2653|2731|2821|2875|3034|3081|4051|5053|5214|5444|5471|6652|6999|7291|8140|8644|9942|10993|23475|27034|55586|57016|57834|79644|84706|130013|259307	ALDH1B1|ALDH3B2|ALDOA|BDH1|CBR3|CPT1B|CRABP1|CYP24A1|CYP27B1|ENO1|ENO3|FUT2|FUT6|FUT8|GAD1|GAPDH|GCSH|GLDC|GPI|GPT|HAL|HGD|CYP4F3|PAH|PFKP|PON1|PPAT|SORD|TDO2|TWIST1|SLC7A5|AKR1C3|XYLB|SDS|QPRT|ACAD8|MIOX|AKR1B10|CYP4F11|SRD5A3|GPT2|ACMSD|IL4I1
GO:0008219	0.00204941	0.99843	192	2037	cell death	BP	0.111501	101|134|183|332|440|638|656|664|672|699|701|970|983|1029|1048|1311|1515|1728|1829|1832|1870|1894|1917|2023|2191|2243|2244|2274|2539|2597|2729|2792|2821|2861|3005|3329|3336|3486|3559|3623|3651|3654|3665|3713|3853|3854|3856|3861|3866|3868|3872|3887|3892|3934|3939|4072|4085|4102|4171|4192|4282|4314|4318|4488|4605|4613|4830|4862|5034|5047|5058|5063|5081|5163|5317|5347|5366|5624|5653|5794|5831|5979|64…	ADAM8|ADORA1|AGT|BIRC5|ASNS|BIK|BMP8B|BNIP3|BRCA1|BUB1|BUB1B|CD70|CDK1|CDKN2A|CEACAM5|COMP|CTSV|NQO1|DSG2|DSP|E2F2|ECT2|EEF1A2|ENO1|FAP|FGA|FGB|FHL2|G6PD|GAPDH|GCLC|GNGT1|GPI|GPR37|H1F0|HSPD1|HSPE1|IGFBP3|IL2RA|INHA|PDX1|IRAK1|IRF7|IVL|KRT6A|KRT6B|KRT8|KRT14|KRT15|KRT16|KRT17|KRT81|KRT86|LCN2|LDHA|EPCAM|MAD2L1|MAGEA3|MCM2|MDK|MIF|MMP3|MMP9|MSX2|MYBL2|MYCN|NME1|NPAS2|P4HB|PAEP|PAK1|PAK3|PAX7|PDK1|…
GO:0061138	0.0020511	0.999051	25	180	morphogenesis of a branching epithelium	BP	0.111501	183|1950|2118|3169|3217|3371|4488|4613|5058|5228|5308|6495|6662|6768|8914|9231|10371|10481|10736|23213|26585|51804|55366|157506|170690	AGT|EGF|ETV4|FOXA1|HOXB7|TNC|MSX2|MYCN|PAK1|PGF|PITX2|SIX1|SOX9|ST14|TIMELESS|DLG5|SEMA3A|HOXB13|SIX2|SULF1|GREM1|SIX4|LGR4|RDH10|ADAMTS16
GO:0050819	0.00206581	0.999423	11	51	negative regulation of coagulation	BP	0.11182	634|2161|2191|2243|2244|5270|5327|5328|5624|7103|164656	CEACAM1|F12|FAP|FGA|FGB|SERPINE2|PLAT|PLAU|PROC|TSPAN8|TMPRSS6
GO:0007010	0.0020714	0.998527	114	1157	cytoskeleton organization	BP	0.11182	226|332|672|891|899|983|991|1058|1104|1111|1515|1627|1832|1946|2597|2859|3706|3814|3832|3833|3853|3854|3856|3861|3866|3868|3872|3984|4605|4608|4744|4751|5058|5063|5217|5317|5347|5881|6354|6491|6662|6676|6710|6712|6790|7070|7272|7280|7283|7368|7429|7516|8851|8936|9055|9118|9212|9493|9700|9768|9833|10112|10381|10382|10403|10460|10615|10733|11004|11113|11200|22974|24137|25886|26499|29127|29993|50507…	ALDOA|BIRC5|BRCA1|CCNB1|CCNF|CDK1|CDC20|CENPA|RCC1|CHEK1|CTSV|DBN1|DSP|EFNA5|GAPDH|GPR35|ITPKA|KISS1|KIF11|KIFC1|KRT6A|KRT6B|KRT8|KRT14|KRT15|KRT16|KRT17|LIMK1|MYBL2|MYBPH|NEFH|NEK2|PAK1|PAK3|PFN2|PKP1|PLK1|RAC3|CCL7|STIL|SOX9|SPAG4|SPTB|SPTBN2|AURKA|THY1|TTK|TUBB2A|TUBG1|UGT8|VIL1|XRCC2|CDK5R1|WASF1|PRC1|INA|AURKB|KIF23|ESPL1|PCLAF|MELK|KIF20A|TUBB3|TUBB4A|NDC80|TACC3|SPAG5|PLK4|KIF2C|CIT|CHEK2|…
GO:1905867	0.00210718	0.999954	3	4	epididymis development	BP	0.113356	2705|2706|2709	GJB1|GJB2|GJB5
GO:0009753	0.00212529	0.999953	3	4	response to jasmonic acid	BP	0.113542	1109|1646|8644	AKR1C4|AKR1C2|AKR1C3
GO:0071395	0.00212529	0.999953	3	4	cellular response to jasmonic acid stimulus	BP	0.113542	1109|1646|8644	AKR1C4|AKR1C2|AKR1C3
GO:0060349	0.00213401	0.999246	15	87	bone morphogenesis	BP	0.113616	860|1277|1300|1311|1749|4322|4488|6662|6862|7020|7291|25886|116039|389058|642658	RUNX2|COL1A1|COL10A1|COMP|DLX5|MMP13|MSX2|SOX9|T|TFAP2A|TWIST1|POC1A|OSR2|SP5|SCX
GO:0070365	0.00214332	0.999767	5	13	hepatocyte differentiation	BP	0.113721	1373|3673|55897|79733|144455	CPS1|ITGA2|MESP1|E2F8|E2F7
GO:0051653	0.00218218	0.999538	8	33	spindle localization	BP	0.115387	1058|9700|10403|10615|51203|54908|84501|259266	CENPA|ESPL1|NDC80|SPAG5|NUSAP1|SPDL1|SPIRE2|ASPM
GO:0045143	0.00219523	0.999336	12	60	homologous chromosome segregation	BP	0.115683	898|2177|5347|9134|9232|9319|9700|10609|83990|84072|285498|644186	CCNE1|FANCD2|PLK1|CCNE2|PTTG1|TRIP13|ESPL1|P3H4|BRIP1|HORMAD1|RNF212|SYCE3
GO:0061448	0.00222306	0.99887	31	236	connective tissue development	BP	0.116752	656|860|1277|1289|1300|1301|1311|3169|4017|4322|4488|4613|5081|5307|5744|6662|7076|7298|8091|8538|10736|23213|23314|25886|26585|81792|85477|89766|116039|353500|642658	BMP8B|RUNX2|COL1A1|COL5A1|COL10A1|COL11A1|COMP|FOXA1|LOXL2|MMP13|MSX2|MYCN|PAX7|PITX1|PTHLH|SOX9|TIMP1|TYMS|HMGA2|BARX2|SIX2|SULF1|SATB2|POC1A|GREM1|ADAMTS12|SCIN|UMODL1|OSR2|BMP8A|SCX
GO:0008300	0.00223437	0.999848	4	8	isoprenoid catabolic process	BP	0.11695	1381|8644|57016|79644	CRABP1|AKR1C3|AKR1B10|SRD5A3
GO:0007586	0.00227096	0.998943	25	172	digestion	BP	0.118259	1646|3783|4585|5644|5645|5646|6564|6662|7031|7032|7349|7429|9245|10874|27347|29881|56667|57016|59272|79924|340204|340547|340654|388743|389383	AKR1C2|KCNN4|MUC4|PRSS1|PRSS2|PRSS3|SLC15A1|SOX9|TFF1|TFF2|UCN|VIL1|GCNT3|NMU|STK39|NPC1L1|MUC13|AKR1B10|ACE2|ADM2|CLPSL1|VSIG1|LIPM|CAPN8|CLPSL2
GO:0010948	0.00227466	0.99879	35	271	negative regulation of cell cycle process	BP	0.118259	641|672|699|701|891|899|983|995|1063|1111|2146|4085|4282|5017|5347|6659|6790|7023|7272|8091|8326|9212|9700|10403|11200|27085|51512|55215|55571|63967|79733|81620|84072|90381|144455	BLM|BRCA1|BUB1|BUB1B|CCNB1|CCNF|CDK1|CDC25C|CENPF|CHEK1|EZH2|MAD2L1|MIF|OVOL1|PLK1|SOX4|AURKA|TFAP4|TTK|HMGA2|FZD9|AURKB|ESPL1|NDC80|CHEK2|MTBP|GTSE1|FANCI|CNOT11|CLSPN|E2F8|CDT1|HORMAD1|TICRR|E2F7
GO:0040029	0.00231264	0.99878	34	267	regulation of gene expression, epigenetic	BP	0.119832	339|672|1111|1789|2146|2648|3012|3013|3014|3070|3159|4613|5437|5460|7022|8294|8318|8329|8334|8336|8338|8351|8353|8357|8362|8365|8367|8969|10849|29028|29128|55974|80336|92815	APOBEC1|BRCA1|CHEK1|DNMT3B|EZH2|KAT2A|HIST1H2AE|HIST1H2AD|H2AFX|HELLS|HMGA1|MYCN|POLR2H|POU5F1|TFAP2C|HIST1H4I|CDC45|HIST1H2AI|HIST1H2AC|HIST1H2AM|HIST2H2AC|HIST1H3D|HIST1H3E|HIST1H3H|HIST1H4K|HIST1H4H|HIST1H4E|HIST1H2AG|CD3EAP|ATAD2|UHRF1|SLC50A1|PABPC1L|HIST3H2A
GO:0060688	0.00236316	0.999323	11	54	regulation of morphogenesis of a branching structure	BP	0.122042	183|2118|3217|5228|6495|6662|10736|23213|26585|51804|55366	AGT|ETV4|HOXB7|PGF|SIX1|SOX9|SIX2|SULF1|GREM1|SIX4|LGR4
GO:0045840	0.00242371	0.999356	10	47	positive regulation of mitotic nuclear division	BP	0.1246	1950|2069|6790|7039|9700|9787|11065|51203|81620|113130	EGF|EREG|AURKA|TGFA|ESPL1|DLGAP5|UBE2C|NUSAP1|CDT1|CDCA5
GO:0014850	0.00242879	0.999634	6	19	response to muscle activity	BP	0.1246	183|3673|6715|10631|84808|122622	AGT|ITGA2|SRD5A1|POSTN|PERM1|ADSSL1
GO:0001942	0.00244088	0.999125	15	87	hair follicle development	BP	0.124807	1001|1515|2304|3229|3872|4488|6662|11166|22943|51083|55366|55612|80326|84283|94234	CDH3|CTSV|FOXE1|HOXC13|KRT17|MSX2|SOX9|SOX21|DKK1|GAL|LGR4|FERMT1|WNT10A|TMEM79|FOXQ1
GO:0061436	0.00246105	0.999623	6	20	establishment of skin barrier	BP	0.125425	1364|3868|26154|29841|57822|84283	CLDN4|KRT16|ABCA12|GRHL1|GRHL3|TMEM79
GO:0030638	0.00249551	0.999825	4	8	polyketide metabolic process	BP	0.125938	1109|1646|8644|57016	AKR1C4|AKR1C2|AKR1C3|AKR1B10
GO:0044597	0.00249551	0.999825	4	8	daunorubicin metabolic process	BP	0.125938	1109|1646|8644|57016	AKR1C4|AKR1C2|AKR1C3|AKR1B10
GO:0044598	0.00249551	0.999825	4	8	doxorubicin metabolic process	BP	0.125938	1109|1646|8644|57016	AKR1C4|AKR1C2|AKR1C3|AKR1B10
GO:0000723	0.00253886	0.998874	22	149	telomere maintenance	BP	0.127666	641|898|1736|1763|2237|4751|5427|5570|5888|5984|7203|8294|8362|8365|8367|9134|9156|9212|9401|22948|26354|80119	BLM|CCNE1|DKC1|DNA2|FEN1|NEK2|POLE2|PKIB|RAD51|RFC4|CCT3|HIST1H4I|HIST1H4K|HIST1H4H|HIST1H4E|CCNE2|EXO1|AURKB|RECQL4|CCT5|GNL3|PIF1
GO:0007131	0.00255448	0.999318	10	46	reciprocal meiotic recombination	BP	0.127666	5888|7153|7516|9319|79703|83990|84057|146956|285498|644186	RAD51|TOP2A|XRCC2|TRIP13|C11orf80|BRIP1|MND1|EME1|RNF212|SYCE3
GO:0035825	0.00255448	0.999318	10	46	reciprocal DNA recombination	BP	0.127666	5888|7153|7516|9319|79703|83990|84057|146956|285498|644186	RAD51|TOP2A|XRCC2|TRIP13|C11orf80|BRIP1|MND1|EME1|RNF212|SYCE3
GO:0071704	0.00261088	0.997801	881	10676	organic substance metabolic process	BP	0.130066	24|26|43|101|134|183|190|205|218|219|222|226|259|321|332|339|415|440|471|481|563|607|622|629|634|641|656|664|670|672|676|699|701|705|725|726|733|768|790|860|874|890|891|898|899|954|978|983|990|991|993|995|1000|1001|1029|1033|1048|1062|1063|1087|1109|1111|1122|1158|1159|1163|1244|1277|1278|1281|1289|1290|1293|1294|1300|1301|1362|1373|1375|1381|1382|1462|1468|1469|1470|1472|1478|1515|1565|1591|1594…	ABCA4|AOC1|ACHE|ADAM8|ADORA1|AGT|NR0B1|AK4|ALDH3A1|ALDH1B1|ALDH3B2|ALDOA|AMBP|APBA2|BIRC5|APOBEC1|ARSE|ASNS|ATIC|ATP1B1|AZGP1|BCL9|BDH1|CFB|CEACAM1|BLM|BMP8B|BNIP3|BPHL|BRCA1|BRDT|BUB1|BUB1B|BYSL|C4BPB|CAPN5|C8G|CA9|CAD|RUNX2|CBR3|CCNA2|CCNB1|CCNE1|CCNF|ENTPD2|CDA|CDK1|CDC6|CDC20|CDC25A|CDC25C|CDH2|CDH3|CDKN2A|CDKN3|CEACAM5|CENPE|CENPF|CEACAM7|AKR1C4|CHEK1|CHML|CKM|CKMT1B|CKS1B|ABCC2|COL1A1|COL1A…
GO:0006486	0.00262812	0.998588	35	278	protein glycosylation	BP	0.130088	2524|2525|2528|2530|2583|4584|4585|4586|5373|8704|9245|10164|10195|10267|10331|11226|23333|23753|27087|51809|55808|56667|79369|79623|79644|91319|94025|120071|124872|192134|200185|200810|200958|394263|727897	FUT2|FUT3|FUT6|FUT8|B4GALNT1|MUC3A|MUC4|MUC5AC|PMM2|B4GALT2|GCNT3|CHST4|ALG3|RAMP1|B3GNT3|GALNT6|DPY19L1|SDF2L1|B3GAT1|GALNT7|ST6GALNAC1|MUC13|B3GNT4|GALNT14|SRD5A3|DERL3|MUC16|LARGE2|B4GALNT2|B3GNT6|KRTCAP2|ALG1L|MUC20|MUC21|MUC5B
GO:0043413	0.00262812	0.998588	35	278	macromolecule glycosylation	BP	0.130088	2524|2525|2528|2530|2583|4584|4585|4586|5373|8704|9245|10164|10195|10267|10331|11226|23333|23753|27087|51809|55808|56667|79369|79623|79644|91319|94025|120071|124872|192134|200185|200810|200958|394263|727897	FUT2|FUT3|FUT6|FUT8|B4GALNT1|MUC3A|MUC4|MUC5AC|PMM2|B4GALT2|GCNT3|CHST4|ALG3|RAMP1|B3GNT3|GALNT6|DPY19L1|SDF2L1|B3GAT1|GALNT7|ST6GALNAC1|MUC13|B3GNT4|GALNT14|SRD5A3|DERL3|MUC16|LARGE2|B4GALNT2|B3GNT6|KRTCAP2|ALG1L|MUC20|MUC21|MUC5B
GO:1901990	0.00269527	0.998497	39	316	regulation of mitotic cell cycle phase transition	BP	0.132986	641|699|701|890|891|983|990|991|995|1062|1063|2146|4085|5347|6659|6790|7023|7272|8091|8318|9700|9735|9787|9928|10403|11065|11200|27085|51512|54443|55215|55571|63967|79915|80174|81620|90381|113130|144455	BLM|BUB1|BUB1B|CCNA2|CCNB1|CDK1|CDC6|CDC20|CDC25C|CENPE|CENPF|EZH2|MAD2L1|PLK1|SOX4|AURKA|TFAP4|TTK|HMGA2|CDC45|ESPL1|KNTC1|DLGAP5|KIF14|NDC80|UBE2C|CHEK2|MTBP|GTSE1|ANLN|FANCI|CNOT11|CLSPN|ATAD5|DBF4B|CDT1|TICRR|CDCA5|E2F7
GO:0051382	0.00272802	0.999677	5	14	kinetochore assembly	BP	0.134175	1058|1062|1063|64946|387103	CENPA|CENPE|CENPF|CENPH|CENPW
GO:0006275	0.00275695	0.998886	18	115	regulation of DNA replication	BP	0.135169	641|983|990|1763|2069|5984|7349|11200|51053|63922|79075|79733|80174|81620|90381|144455|157570|345643	BLM|CDK1|CDC6|DNA2|EREG|RFC4|UCN|CHEK2|GMNN|CHTF18|DSCC1|E2F8|DBF4B|CDT1|TICRR|E2F7|ESCO2|MCIDAS
GO:1901987	0.00278701	0.998417	41	337	regulation of cell cycle phase transition	BP	0.136212	641|699|701|890|891|983|990|991|995|1062|1063|2146|4085|5017|5347|6659|6790|7023|7272|8091|8318|9700|9735|9787|9928|10403|11065|11200|27085|51512|54443|55215|55571|63967|79915|80174|81610|81620|90381|113130|144455	BLM|BUB1|BUB1B|CCNA2|CCNB1|CDK1|CDC6|CDC20|CDC25C|CENPE|CENPF|EZH2|MAD2L1|OVOL1|PLK1|SOX4|AURKA|TFAP4|TTK|HMGA2|CDC45|ESPL1|KNTC1|DLGAP5|KIF14|NDC80|UBE2C|CHEK2|MTBP|GTSE1|ANLN|FANCI|CNOT11|CLSPN|ATAD5|DBF4B|FAM83D|CDT1|TICRR|CDCA5|E2F7
GO:0010035	0.00290066	0.998206	55	485	response to inorganic substance	BP	0.140859	26|339|471|641|664|890|891|983|1244|1261|1277|1373|1663|1728|1841|1894|1917|2146|2243|2244|2539|2729|2821|2861|3329|3651|3856|3861|3934|3939|4017|4151|4314|4318|4496|5444|5831|5888|6531|6652|7020|7031|7036|7186|7292|7296|8644|8836|8914|9536|9633|10131|10276|27132|57332	AOC1|APOBEC1|ATIC|BLM|BNIP3|CCNA2|CCNB1|CDK1|ABCC2|CNGA3|COL1A1|CPS1|DDX11|NQO1|DTYMK|ECT2|EEF1A2|EZH2|FGA|FGB|G6PD|GCLC|GPI|GPR37|HSPD1|PDX1|KRT8|KRT14|LCN2|LDHA|LOXL2|MB|MMP3|MMP9|MT1H|PON1|PYCR1|RAD51|SLC6A3|SORD|TFAP2A|TFF1|TFR2|TRAF2|TNFSF4|TXNRD1|AKR1C3|GGH|TIMELESS|PTGES|TESMIN|TRAP1|NET1|CPNE7|CBX8
GO:0072710	0.00290575	0.999772	4	9	response to hydroxyurea	BP	0.140859	641|1663|5888|8914	BLM|DDX11|RAD51|TIMELESS
GO:0098773	0.00290938	0.998894	16	97	skin epidermis development	BP	0.140859	1001|1515|2304|3229|3872|4488|6662|6698|11166|22943|51083|55366|55612|80326|84283|94234	CDH3|CTSV|FOXE1|HOXC13|KRT17|MSX2|SOX9|SPRR1A|SOX21|DKK1|GAL|LGR4|FERMT1|WNT10A|TMEM79|FOXQ1
GO:0070206	0.00294192	0.999196	10	47	protein trimerization	BP	0.141572	41|1277|1278|3299|3934|4282|7186|79054|114904|117854	ASIC1|COL1A1|COL1A2|HSF4|LCN2|MIF|TRAF2|TRPM8|C1QTNF6|TRIM6
GO:0090183	0.00294237	0.999131	11	55	regulation of kidney development	BP	0.141572	183|3217|5979|6495|6662|10409|10736|26585|51804|55366|100133941	AGT|HOXB7|RET|SIX1|SOX9|BASP1|SIX2|GREM1|SIX4|LGR4|CD24
GO:0044851	0.0030173	0.99976	4	9	hair cycle phase	BP	0.144728	1001|4488|51083|55612	CDH3|MSX2|GAL|FERMT1
GO:0030900	0.0030364	0.998252	42	361	forebrain development	BP	0.145061	190|471|478|664|1000|1281|1749|1943|2048|2146|2648|3014|4192|5013|5307|5308|5454|5881|6491|6531|6715|7804|8851|9201|9289|9928|10371|10460|10642|22943|23314|25987|26047|27023|63827|63950|79969|89839|259266|284403|349667|389549	NR0B1|ATIC|ATP1A3|BNIP3|CDH2|COL3A1|DLX5|EFNA2|EPHB2|EZH2|KAT2A|H2AFX|MDK|OTX1|PITX1|PITX2|POU3F2|RAC3|STIL|SLC6A3|SRD5A1|LRP8|CDK5R1|DCLK1|ADGRG1|KIF14|SEMA3A|TACC3|IGF2BP1|DKK1|SATB2|TSKU|CNTNAP2|FOXB1|BCAN|DMRTA2|ATAT1|ARHGAP11B|ASPM|WDR62|RTN4RL2|FEZF1
GO:0022404	0.00305234	0.998877	15	89	molting cycle process	BP	0.145061	1001|1515|2304|3229|3872|4488|6662|11166|22943|51083|55366|55612|80326|84283|94234	CDH3|CTSV|FOXE1|HOXC13|KRT17|MSX2|SOX9|SOX21|DKK1|GAL|LGR4|FERMT1|WNT10A|TMEM79|FOXQ1
GO:0022405	0.00305234	0.998877	15	89	hair cycle process	BP	0.145061	1001|1515|2304|3229|3872|4488|6662|11166|22943|51083|55366|55612|80326|84283|94234	CDH3|CTSV|FOXE1|HOXC13|KRT17|MSX2|SOX9|SOX21|DKK1|GAL|LGR4|FERMT1|WNT10A|TMEM79|FOXQ1
GO:0060706	0.00309242	0.999401	7	26	cell differentiation involved in embryonic placenta development	BP	0.146516	2709|3856|4188|6768|10733|79733|144455	GJB5|KRT8|MDFI|ST14|PLK4|E2F8|E2F7
GO:0045137	0.00311386	0.998419	29	219	development of primary sexual characteristics	BP	0.147083	190|638|1299|1515|2069|2175|2189|3206|3623|5308|6662|6715|7022|7425|7784|8644|9289|10371|10409|10549|51804|54997|81930|83990|84733|89766|157506|259266|642658	NR0B1|BIK|COL9A3|CTSV|EREG|FANCA|FANCG|HOXA10|INHA|PITX2|SOX9|SRD5A1|TFAP2C|VGF|ZP3|AKR1C3|ADGRG1|SEMA3A|BASP1|PRDX4|SIX4|TESC|KIF18A|BRIP1|CBX2|UMODL1|RDH10|ASPM|SCX
GO:0019240	0.00312487	0.999885	3	5	citrulline biosynthetic process	BP	0.147154	790|1373|5832	CAD|CPS1|ALDH18A1
GO:0050807	0.003149	0.998708	18	120	regulation of synapse organization	BP	0.147841	575|576|991|1000|1946|2048|5818|6495|7058|7162|8326|11202|22943|27286|51804|57549|57633|79953	ADGRB1|ADGRB2|CDC20|CDH2|EFNA5|EPHB2|NECTIN1|SIX1|THBS2|TPBG|FZD9|KLK8|DKK1|SRPX2|SIX4|IGSF9|LRRN1|SYNDIG1
GO:0009605	0.00319135	0.997524	194	2079	response to external stimulus	BP	0.149377	24|26|101|134|183|218|339|440|629|634|664|725|733|790|891|1111|1174|1237|1238|1244|1259|1277|1281|1301|1373|1515|1591|1594|1690|1728|1749|1789|1907|1943|1946|1951|1978|2023|2048|2118|2161|2175|2177|2191|2243|2244|2539|2648|2676|2706|2729|2792|2821|2906|3159|3171|3219|3329|3371|3559|3623|3651|3654|3665|3673|3856|3929|3934|3939|4016|4282|4316|4321|4600|4907|5228|5270|5308|5327|5328|5365|5366|5444|5…	ABCA4|AOC1|ADAM8|ADORA1|AGT|ALDH3A1|APOBEC1|ASNS|CFB|CEACAM1|BNIP3|C4BPB|C8G|CAD|CCNB1|CHEK1|AP1S1|CCR8|ACKR2|ABCC2|CNGA1|COL1A1|COL3A1|COL11A1|CPS1|CTSV|CYP24A1|CYP27B1|COCH|NQO1|DLX5|DNMT3B|EDN2|EFNA2|EFNA5|CELSR3|EIF4EBP1|ENO1|EPHB2|ETV4|F12|FANCA|FANCD2|FAP|FGA|FGB|G6PD|KAT2A|GFRA3|GJB2|GCLC|GNGT1|GPI|GRIN2D|HMGA1|FOXA3|HOXB9|HSPD1|TNC|IL2RA|INHA|PDX1|IRAK1|IRF7|ITGA2|KRT8|LBP|LCN2|LDHA|LOXL1…
GO:0048863	0.00321165	0.998515	23	163	stem cell differentiation	BP	0.149874	860|2118|3169|3651|4072|4488|5308|5979|6662|6862|7291|7473|8091|9718|10371|10538|11166|26585|80326|117854|124540|157506|100170841	RUNX2|ETV4|FOXA1|PDX1|EPCAM|MSX2|PITX2|RET|SOX9|T|TWIST1|WNT3|HMGA2|ECE2|SEMA3A|BATF|SOX21|GREM1|WNT10A|TRIM6|MSI2|RDH10|EPOP
GO:0019511	0.0032293	0.999602	5	14	peptidyl-proline hydroxylation	BP	0.150245	5034|10536|64714|112399|283208	P4HB|P3H3|PDIA2|EGLN3|P4HA3
GO:0018126	0.00325314	0.999473	6	20	protein hydroxylation	BP	0.150901	5034|5352|10536|64714|112399|283208	P4HB|PLOD2|P3H3|PDIA2|EGLN3|P4HA3
GO:0060385	0.00328542	0.999876	3	5	axonogenesis involved in innervation	BP	0.151621	4884|10371|84570	NPTX1|SEMA3A|COL25A1
GO:0072718	0.00329738	0.999731	4	9	response to cisplatin	BP	0.151621	1663|5888|8914|57657	DDX11|RAD51|TIMELESS|HCN3
GO:0061550	0.00329802	0.999876	3	5	cranial ganglion development	BP	0.151621	6495|10371|51804	SIX1|SEMA3A|SIX4
GO:0060249	0.00334511	0.998039	44	372	anatomical structure homeostasis	BP	0.153331	24|101|226|563|641|898|1001|1472|1736|1763|2237|4585|4751|5427|5570|5881|5888|5984|6662|6696|7031|7203|8294|8362|8365|8367|8600|9134|9156|9212|9401|22948|26154|26354|27347|50507|53833|56667|80119|120071|124220|340547|340719|642658	ABCA4|ADAM8|ALDOA|AZGP1|BLM|CCNE1|CDH3|CST4|DKC1|DNA2|FEN1|MUC4|NEK2|POLE2|PKIB|RAC3|RAD51|RFC4|SOX9|SPP1|TFF1|CCT3|HIST1H4I|HIST1H4K|HIST1H4H|HIST1H4E|TNFSF11|CCNE2|EXO1|AURKB|RECQL4|CCT5|ABCA12|GNL3|STK39|NOX4|IL20RB|MUC13|PIF1|LARGE2|ZG16B|VSIG1|NANOS1|SCX
GO:0051293	0.0033748	0.999327	7	28	establishment of spindle localization	BP	0.154235	1058|9700|10403|10615|51203|54908|84501	CENPA|ESPL1|NDC80|SPAG5|NUSAP1|SPDL1|SPIRE2
GO:0014812	0.00341045	0.998838	13	74	muscle cell migration	BP	0.155406	183|3486|3673|5031|5058|5327|5328|6495|7060|10276|10631|50507|51804	AGT|IGFBP3|ITGA2|P2RY6|PAK1|PLAT|PLAU|SIX1|THBS4|NET1|POSTN|NOX4|SIX4
GO:0060323	0.00343486	0.999213	8	34	head morphogenesis	BP	0.15606	1277|1749|5083|7473|22943|28982|64220|642658	COL1A1|DLX5|PAX9|WNT3|DKK1|FLVCR1|STRA6|SCX
GO:0048754	0.00346259	0.998452	21	148	branching morphogenesis of an epithelial tube	BP	0.15678	183|1950|2118|3169|3217|3371|4488|4613|5058|5228|5308|6495|6662|8914|9231|10736|26585|51804|55366|157506|170690	AGT|EGF|ETV4|FOXA1|HOXB7|TNC|MSX2|MYCN|PAK1|PGF|PITX2|SIX1|SOX9|TIMELESS|DLG5|SIX2|GREM1|SIX4|LGR4|RDH10|ADAMTS16
GO:0051785	0.00347095	0.998948	11	57	positive regulation of nuclear division	BP	0.15678	1950|2069|4488|6790|7039|9700|9787|11065|51203|81620|113130	EGF|EREG|MSX2|AURKA|TGFA|ESPL1|DLGAP5|UBE2C|NUSAP1|CDT1|CDCA5
GO:0009952	0.00351743	0.998247	27	202	anterior/posterior pattern specification	BP	0.158417	2648|3206|3217|3219|3223|3224|3225|3226|3227|3229|4488|5013|6790|6862|7473|7516|9096|10409|10683|10736|22943|27023|55897|56033|145873|163589|389549	KAT2A|HOXA10|HOXB7|HOXB9|HOXC6|HOXC8|HOXC9|HOXC10|HOXC11|HOXC13|MSX2|OTX1|AURKA|T|WNT3|XRCC2|TBX18|BASP1|DLL3|SIX2|DKK1|FOXB1|MESP1|BARX1|MESP2|TDRD5|FEZF1
GO:2000573	0.00356952	0.998846	12	63	positive regulation of DNA biosynthetic process	BP	0.160297	1736|4751|5063|5570|5984|7203|9212|22948|26585|50507|63922|79075	DKC1|NEK2|PAK3|PKIB|RFC4|CCT3|AURKB|CCT5|GREM1|NOX4|CHTF18|DSCC1
GO:0042363	0.00362211	0.999697	4	9	fat-soluble vitamin catabolic process	BP	0.162189	1381|1591|1594|57834	CRABP1|CYP24A1|CYP27B1|CYP4F11
GO:0071798	0.00364488	0.999858	3	5	response to prostaglandin D	BP	0.16227	1646|3371|8644	AKR1C2|TNC|AKR1C3
GO:0071799	0.00364488	0.999858	3	5	cellular response to prostaglandin D stimulus	BP	0.16227	1646|3371|8644	AKR1C2|TNC|AKR1C3
GO:0043584	0.00367892	0.999522	5	15	nose development	BP	0.163138	1749|6495|51804|64220|157506	DLX5|SIX1|SIX4|STRA6|RDH10
GO:0002526	0.00369537	0.998381	20	132	acute inflammatory response	BP	0.163138	101|134|629|725|733|2161|3929|5005|6288|6289|6291|7036|7292|7784|8600|8792|9536|53833|55061|133396	ADAM8|ADORA1|CFB|C4BPB|C8G|F12|LBP|ORM2|SAA1|SAA2|SAA4|TFR2|TNFSF4|ZP3|TNFSF11|TNFRSF11A|PTGES|IL20RB|SUSD4|IL31RA
GO:0045144	0.00372028	0.999686	4	9	meiotic sister chromatid segregation	BP	0.163138	699|701|84072|151246	BUB1|BUB1B|HORMAD1|SGO2
GO:0051177	0.00372028	0.999686	4	9	meiotic sister chromatid cohesion	BP	0.163138	699|701|84072|151246	BUB1|BUB1B|HORMAD1|SGO2
GO:0016485	0.00372168	0.998062	30	228	protein processing	BP	0.163138	101|183|332|629|725|733|1362|1515|2023|2161|2243|2244|4102|4241|5122|5270|5327|5328|5624|5646|5653|6447|9028|9718|25825|27344|54933|55061|56605|59272	ADAM8|AGT|BIRC5|CFB|C4BPB|C8G|CPD|CTSV|ENO1|F12|FGA|FGB|MAGEA3|MELTF|PCSK1|SERPINE2|PLAT|PLAU|PROC|PRSS3|KLK6|SCG5|RHBDL1|ECE2|BACE2|PCSK1N|RHBDL2|SUSD4|ERO1B|ACE2
GO:0043523	0.00372754	0.998161	26	194	regulation of neuron apoptotic process	BP	0.163138	101|1728|2539|2729|2821|3329|4192|4605|5063|6495|7020|7516|8326|8851|9244|9928|10525|10752|23321|26012|27023|27324|51804|83741|112399|128434	ADAM8|NQO1|G6PD|GCLC|GPI|HSPD1|MDK|MYBL2|PAK3|SIX1|TFAP2A|XRCC2|FZD9|CDK5R1|CRLF1|KIF14|HYOU1|CHL1|TRIM2|NSMF|FOXB1|TOX3|SIX4|TFAP2D|EGLN3|VSTM2L
GO:0032465	0.00381079	0.998753	12	66	regulation of cytokinesis	BP	0.166311	990|1894|6790|9212|9493|9585|9928|11113|29127|54627|79733|144455	CDC6|ECT2|AURKA|AURKB|KIF23|KIF20B|KIF14|CIT|RACGAP1|MAP10|E2F8|E2F7
GO:0048562	0.003846	0.99788	35	284	embryonic organ morphogenesis	BP	0.167377	860|1301|1749|2048|2304|3217|3225|3227|4188|4237|4613|4647|5013|5308|6491|6495|6662|6862|6913|7020|7291|10736|10804|23314|28982|51804|55584|55897|57822|64220|115908|116039|121227|157506|388591	RUNX2|COL11A1|DLX5|EPHB2|FOXE1|HOXB7|HOXC9|HOXC11|MDFI|MFAP2|MYCN|MYO7A|OTX1|PITX2|STIL|SIX1|SOX9|T|TBX15|TFAP2A|TWIST1|SIX2|GJB6|SATB2|FLVCR1|SIX4|CHRNA9|MESP1|GRHL3|STRA6|CTHRC1|OSR2|LRIG3|RDH10|RNF207
GO:0009148	0.00402249	0.999318	6	20	pyrimidine nucleoside triphosphate biosynthetic process	BP	0.174567	790|1841|4830|4833|7298|7371	CAD|DTYMK|NME1|NME4|TYMS|UCK2
GO:0001823	0.00406241	0.998395	16	102	mesonephros development	BP	0.175807	183|3217|4072|5228|5979|6495|6662|9244|10409|10736|26585|51804|55083|55366|116039|170690	AGT|HOXB7|EPCAM|PGF|RET|SIX1|SOX9|CRLF1|BASP1|SIX2|GREM1|SIX4|KIF26B|LGR4|OSR2|ADAMTS16
GO:0019730	0.00408226	0.998453	15	86	antimicrobial humoral response	BP	0.176174	2243|2244|3934|5645|5646|8339|8343|8344|8347|8349|26525|51297|85236|114771|140683	FGA|FGB|LCN2|PRSS2|PRSS3|HIST1H2BG|HIST1H2BF|HIST1H2BE|HIST1H2BC|HIST2H2BE|IL36RN|BPIFA1|HIST1H2BK|PGLYRP3|BPIFA2
GO:0030647	0.00415598	0.999638	4	9	aminoglycoside antibiotic metabolic process	BP	0.178857	1109|1646|8644|57016	AKR1C4|AKR1C2|AKR1C3|AKR1B10
GO:0051754	0.00419723	0.999827	3	5	meiotic sister chromatid cohesion, centromeric	BP	0.180132	699|701|151246	BUB1|BUB1B|SGO2
GO:0016486	0.00420895	0.999001	8	34	peptide hormone processing	BP	0.180136	183|5122|6447|9718|25825|27344|56605|59272	AGT|PCSK1|SCG5|ECE2|BACE2|PCSK1N|ERO1B|ACE2
GO:0033561	0.00427125	0.999252	6	22	regulation of water loss via skin	BP	0.182043	1364|3868|26154|29841|57822|84283	CLDN4|KRT16|ABCA12|GRHL1|GRHL3|TMEM79
GO:0008406	0.0042862	0.9978	28	214	gonad development	BP	0.182043	190|638|1299|1515|2069|2175|2189|3206|3623|5308|6662|6715|7022|7425|7784|8644|9289|10371|10409|10549|51804|54997|81930|83990|89766|157506|259266|642658	NR0B1|BIK|COL9A3|CTSV|EREG|FANCA|FANCG|HOXA10|INHA|PITX2|SOX9|SRD5A1|TFAP2C|VGF|ZP3|AKR1C3|ADGRG1|SEMA3A|BASP1|PRDX4|SIX4|TESC|KIF18A|BRIP1|UMODL1|RDH10|ASPM|SCX
GO:0051180	0.00428875	0.998979	8	34	vitamin transport	BP	0.182043	6513|6947|8884|64220|79581|81693|113278|148641	SLC2A1|TCN1|SLC5A6|STRA6|SLC52A2|AMN|SLC52A3|SLC35F3
GO:1902414	0.00436154	0.999595	4	10	protein localization to cell junction	BP	0.184627	1832|5818|9231|91862	DSP|NECTIN1|DLG5|MARVELD3
GO:1990144	0.00438507	0.999817	3	5	intrinsic apoptotic signaling pathway in response to hypoxia	BP	0.184903	664|2023|10525	BNIP3|ENO1|HYOU1
GO:0042493	0.00439195	0.997336	47	408	response to drug	BP	0.184903	26|205|218|339|478|768|790|891|983|1001|1063|1244|1277|1373|1789|2027|2571|3329|3651|3673|3934|3939|4176|4192|5002|5228|5471|5888|5979|6531|6652|6715|7298|7804|8091|8438|8714|8836|9447|10309|11200|22949|27290|29881|51083|122622|389903	AOC1|AK4|ALDH3A1|APOBEC1|ATP1A3|CA9|CAD|CCNB1|CDK1|CDH3|CENPF|ABCC2|COL1A1|CPS1|DNMT3B|ENO3|GAD1|HSPD1|PDX1|ITGA2|LCN2|LDHA|MCM7|MDK|SLC22A18|PGF|PPAT|RAD51|RET|SLC6A3|SORD|SRD5A1|TYMS|LRP8|HMGA2|RAD54L|ABCC3|GGH|AIM2|CCNO|CHEK2|PTGR1|SPINK4|NPC1L1|GAL|ADSSL1|CSAG3
GO:0007548	0.0044633	0.997563	33	266	sex differentiation	BP	0.187398	190|638|1299|1515|2069|2175|2189|2491|3172|3206|3623|5308|6662|6715|7022|7425|7784|8644|9289|10371|10409|10549|51804|54997|55366|64220|81930|83990|84733|89766|157506|259266|642658	NR0B1|BIK|COL9A3|CTSV|EREG|FANCA|FANCG|CENPI|HNF4A|HOXA10|INHA|PITX2|SOX9|SRD5A1|TFAP2C|VGF|ZP3|AKR1C3|ADGRG1|SEMA3A|BASP1|PRDX4|SIX4|TESC|LGR4|STRA6|KIF18A|BRIP1|CBX2|UMODL1|RDH10|ASPM|SCX
GO:0070085	0.00450803	0.997489	35	287	glycosylation	BP	0.188765	2524|2525|2528|2530|2583|4584|4585|4586|5373|8704|9245|10164|10195|10267|10331|11226|23333|23753|27087|51809|55808|56667|79369|79623|79644|91319|94025|120071|124872|192134|200185|200810|200958|394263|727897	FUT2|FUT3|FUT6|FUT8|B4GALNT1|MUC3A|MUC4|MUC5AC|PMM2|B4GALT2|GCNT3|CHST4|ALG3|RAMP1|B3GNT3|GALNT6|DPY19L1|SDF2L1|B3GAT1|GALNT7|ST6GALNAC1|MUC13|B3GNT4|GALNT14|SRD5A3|DERL3|MUC16|LARGE2|B4GALNT2|B3GNT6|KRTCAP2|ALG1L|MUC20|MUC21|MUC5B
GO:0050803	0.00453092	0.998069	18	124	regulation of synapse structure or activity	BP	0.189212	575|576|991|1000|1946|2048|5818|6495|7058|7162|8326|11202|22943|27286|51804|57549|57633|79953	ADGRB1|ADGRB2|CDC20|CDH2|EFNA5|EPHB2|NECTIN1|SIX1|THBS2|TPBG|FZD9|KLK8|DKK1|SRPX2|SIX4|IGSF9|LRRN1|SYNDIG1
GO:0051101	0.0045844	0.998105	17	110	regulation of DNA binding	BP	0.190931	1950|2648|3651|3673|4188|4318|4488|4751|4830|5308|7023|7291|8091|55355|81620|113130|117854	EGF|KAT2A|PDX1|ITGA2|MDFI|MMP9|MSX2|NEK2|NME1|PITX2|TFAP4|TWIST1|HMGA2|HJURP|CDT1|CDCA5|TRIM6
GO:0055129	0.00464559	0.999802	3	5	L-proline biosynthetic process	BP	0.192499	5831|5832|65263	PYCR1|ALDH18A1|PYCR3
GO:0000727	0.0046469	0.999801	3	5	double-strand break repair via break-induced replication	BP	0.192499	8318|51659|84296	CDC45|GINS2|GINS4
GO:0016572	0.00467656	0.998866	8	35	histone phosphorylation	BP	0.193069	890|891|983|1111|6790|7291|8091|9212	CCNA2|CCNB1|CDK1|CHEK1|AURKA|TWIST1|HMGA2|AURKB
GO:0051297	0.00468559	0.998056	17	113	centrosome organization	BP	0.193069	672|899|983|1111|3832|4751|5347|6491|6790|7516|9768|10733|25886|55722|151648|163786|284403	BRCA1|CCNF|CDK1|CHEK1|KIF11|NEK2|PLK1|STIL|AURKA|XRCC2|PCLAF|PLK4|POC1A|CEP72|SGO1|SASS6|WDR62
GO:0045104	0.00471537	0.998721	9	44	intermediate filament cytoskeleton organization	BP	0.193442	1832|3853|3861|3868|3872|4744|5317|9118|286077	DSP|KRT6A|KRT14|KRT16|KRT17|NEFH|PKP1|INA|FAM83H
GO:0042730	0.00471962	0.999004	7	27	fibrinolysis	BP	0.193442	2161|2191|2243|2244|5327|5328|164656	F12|FAP|FGA|FGB|PLAT|PLAU|TMPRSS6
GO:1903035	0.00475949	0.998309	13	75	negative regulation of response to wounding	BP	0.194562	634|2161|2191|2243|2244|5270|5327|5328|5624|6696|7103|11202|164656	CEACAM1|F12|FAP|FGA|FGB|SERPINE2|PLAT|PLAU|PROC|SPP1|TSPAN8|KLK8|TMPRSS6
GO:0098657	0.00480378	0.998376	12	68	import into cell	BP	0.195855	183|481|610|5865|6518|6531|6549|6550|7036|27112|84679|261729	AGT|ATP1B1|HCN2|RAB3B|SLC2A5|SLC6A3|SLC9A2|SLC9A3|TFR2|FAM155B|SLC9A7|STEAP2
GO:0045892	0.00487057	0.996455	110	1124	negative regulation of transcription, DNA-templated	BP	0.198021	190|332|339|672|860|898|1029|1063|1748|1789|2023|2069|2146|2274|2304|2305|2729|3006|3007|3008|3012|3013|3014|3070|3159|3169|3224|3299|3651|3665|4017|4188|4321|4488|5017|5083|5307|5347|5460|6493|6495|6662|6862|6913|7020|7022|7023|7291|7292|7546|7764|7784|7804|8091|8294|8318|8329|8334|8336|8338|8351|8353|8357|8362|8365|8367|8535|8538|8851|8914|8969|9096|9212|9603|10409|10595|22943|23314|23532|25803…	NR0B1|BIRC5|APOBEC1|BRCA1|RUNX2|CCNE1|CDKN2A|CENPF|DLX4|DNMT3B|ENO1|EREG|EZH2|FHL2|FOXE1|FOXM1|GCLC|HIST1H1C|HIST1H1D|HIST1H1E|HIST1H2AE|HIST1H2AD|H2AFX|HELLS|HMGA1|FOXA1|HOXC8|HSF4|PDX1|IRF7|LOXL2|MDFI|MMP12|MSX2|OVOL1|PAX9|PITX1|PLK1|POU5F1|SIM2|SIX1|SOX9|T|TBX15|TFAP2A|TFAP2C|TFAP4|TWIST1|TNFSF4|ZIC2|ZNF217|ZP3|LRP8|HMGA2|HIST1H4I|CDC45|HIST1H2AI|HIST1H2AC|HIST1H2AM|HIST2H2AC|HIST1H3D|HIST1H3E…
GO:0000079	0.00488247	0.998179	14	83	regulation of cyclin-dependent protein serine/threonine kinase activity	BP	0.198021	641|890|891|990|993|995|1029|1033|1163|5347|7023|8851|9088|9134	BLM|CCNA2|CCNB1|CDC6|CDC25A|CDC25C|CDKN2A|CDKN3|CKS1B|PLK1|TFAP4|CDK5R1|PKMYT1|CCNE2
GO:0051781	0.00500819	0.998125	14	84	positive regulation of cell division	BP	0.20259	990|1894|2069|4192|5228|7039|7060|9212|9493|9585|9928|11113|29127|54627	CDC6|ECT2|EREG|MDK|PGF|TGFA|THBS4|AURKB|KIF23|KIF20B|KIF14|CIT|RACGAP1|MAP10
GO:0031214	0.00504229	0.997774	19	130	biomineral tissue development	BP	0.203438	1277|1594|1893|3381|4322|4488|4745|5818|6662|6696|7020|7291|8326|9636|26585|55366|116039|256764|286077	COL1A1|CYP27B1|ECM1|IBSP|MMP13|MSX2|NELL1|NECTIN1|SOX9|SPP1|TFAP2A|TWIST1|FZD9|ISG15|GREM1|LGR4|OSR2|WDR72|FAM83H
GO:0010569	0.00507475	0.999078	6	22	regulation of double-strand break repair via homologous recombination	BP	0.204216	1111|5888|10635|10721|55010|63979	CHEK1|RAD51|RAD51AP1|POLQ|PARPBP|FIGNL1
GO:0001763	0.00509501	0.997458	25	193	morphogenesis of a branching structure	BP	0.204308	183|1950|2118|3169|3217|3371|4488|4613|5058|5228|5308|6495|6662|6768|8914|9231|10371|10481|10736|23213|26585|51804|55366|157506|170690	AGT|EGF|ETV4|FOXA1|HOXB7|TNC|MSX2|MYCN|PAK1|PGF|PITX2|SIX1|SOX9|ST14|TIMELESS|DLG5|SEMA3A|HOXB13|SIX2|SULF1|GREM1|SIX4|LGR4|RDH10|ADAMTS16
GO:0035404	0.00510342	0.999504	4	10	histone-serine phosphorylation	BP	0.204308	891|6790|8091|9212	CCNB1|AURKA|HMGA2|AURKB
GO:0051451	0.00512643	0.999502	4	10	myoblast migration	BP	0.204399	6495|7060|10276|51804	SIX1|THBS4|NET1|SIX4
GO:0015732	0.00513749	0.999277	5	15	prostaglandin transport	BP	0.204399	1244|4282|8399|8600|8792	ABCC2|MIF|PLA2G10|TNFSF11|TNFRSF11A
GO:0051315	0.00514528	0.999499	4	10	attachment of mitotic spindle microtubules to kinetochore	BP	0.204399	1062|10403|11004|81620	CENPE|NDC80|KIF2C|CDT1
GO:0046661	0.0051689	0.997554	22	159	male sex differentiation	BP	0.204813	190|638|1299|1515|2175|3206|3623|5308|6662|6715|7022|8644|9289|10371|10549|51804|54997|55366|81930|83990|259266|642658	NR0B1|BIK|COL9A3|CTSV|FANCA|HOXA10|INHA|PITX2|SOX9|SRD5A1|TFAP2C|AKR1C3|ADGRG1|SEMA3A|PRDX4|SIX4|TESC|LGR4|KIF18A|BRIP1|ASPM|SCX
GO:0045786	0.00525422	0.996568	61	565	negative regulation of cell cycle	BP	0.207662	641|672|699|701|891|899|983|990|995|1029|1033|1063|1111|1763|2146|2189|2191|2305|3014|3623|4085|4282|5017|5347|6659|6790|7023|7153|7272|8091|8318|8326|8851|9134|9212|9238|9585|9700|9735|10403|10595|10669|11130|11200|27085|51053|51512|51514|54908|55215|55571|55771|57082|63967|79733|81620|83990|84072|90381|144455|146956	BLM|BRCA1|BUB1|BUB1B|CCNB1|CCNF|CDK1|CDC6|CDC25C|CDKN2A|CDKN3|CENPF|CHEK1|DNA2|EZH2|FANCG|FAP|FOXM1|H2AFX|INHA|MAD2L1|MIF|OVOL1|PLK1|SOX4|AURKA|TFAP4|TOP2A|TTK|HMGA2|CDC45|FZD9|CDK5R1|CCNE2|AURKB|TBRG4|KIF20B|ESPL1|KNTC1|NDC80|ERN2|CGREF1|ZWINT|CHEK2|MTBP|GMNN|GTSE1|DTL|SPDL1|FANCI|CNOT11|PRR11|KNL1|CLSPN|E2F8|CDT1|BRIP1|HORMAD1|TICRR|E2F7|EME1
GO:0072528	0.00527401	0.998552	9	42	pyrimidine-containing compound biosynthetic process	BP	0.207914	790|978|1373|1841|4830|4833|7083|7298|7371	CAD|CDA|CPS1|DTYMK|NME1|NME4|TK1|TYMS|UCK2
GO:0045742	0.00529093	0.998684	8	36	positive regulation of epidermal growth factor receptor signaling pathway	BP	0.208022	134|183|1950|2069|4318|5753|7039|10551	ADORA1|AGT|EGF|EREG|MMP9|PTK6|TGFA|AGR2
GO:0031638	0.0053036	0.998542	9	42	zymogen activation	BP	0.208022	2023|2161|2243|2244|4241|5270|5327|5328|5646	ENO1|F12|FGA|FGB|MELTF|SERPINE2|PLAT|PLAU|PRSS3
GO:0002062	0.00537509	0.997884	15	96	chondrocyte differentiation	BP	0.20981	860|1301|4017|4488|5744|6662|8091|10736|23213|25886|26585|81792|85477|116039|642658	RUNX2|COL11A1|LOXL2|MSX2|PTHLH|SOX9|HMGA2|SIX2|SULF1|POC1A|GREM1|ADAMTS12|SCIN|OSR2|SCX
GO:0048817	0.00537628	1	2	2	negative regulation of hair follicle maturation	BP	0.20981	1001|55612	CDH3|FERMT1
GO:0021854	0.00539222	0.999008	6	22	hypothalamus development	BP	0.209904	190|5308|5454|6715|10371|27023	NR0B1|PITX2|POU3F2|SRD5A1|SEMA3A|FOXB1
GO:0007492	0.00541826	0.998038	13	78	endoderm development	BP	0.209969	1289|1290|1294|1301|1846|3227|4318|5083|5460|8091|22943|55897|83881	COL5A1|COL5A2|COL7A1|COL11A1|DUSP4|HOXC11|MMP9|PAX9|POU5F1|HMGA2|DKK1|MESP1|MIXL1
GO:0071156	0.00542101	0.997722	17	109	regulation of cell cycle arrest	BP	0.209969	672|891|983|995|2191|2305|4282|6659|6790|7023|8091|8326|8851|11200|51512|55571|144455	BRCA1|CCNB1|CDK1|CDC25C|FAP|FOXM1|MIF|SOX4|AURKA|TFAP4|HMGA2|FZD9|CDK5R1|CHEK2|GTSE1|CNOT11|E2F7
GO:1904975	0.00548812	1	2	2	response to bleomycin	BP	0.211511	1663|8914	DDX11|TIMELESS
GO:1904976	0.00548812	1	2	2	cellular response to bleomycin	BP	0.211511	1663|8914	DDX11|TIMELESS
GO:0045103	0.00551055	0.998464	9	45	intermediate filament-based process	BP	0.211849	1832|3853|3861|3868|3872|4744|5317|9118|286077	DSP|KRT6A|KRT14|KRT16|KRT17|NEFH|PKP1|INA|FAM83H
GO:0060720	0.00558403	1	2	2	spongiotrophoblast cell proliferation	BP	0.212563	7262|203447	PHLDA2|NRK
GO:0060721	0.00558403	1	2	2	regulation of spongiotrophoblast cell proliferation	BP	0.212563	7262|203447	PHLDA2|NRK
GO:0060722	0.00558403	1	2	2	cell proliferation involved in embryonic placenta development	BP	0.212563	7262|203447	PHLDA2|NRK
GO:0060723	0.00558403	1	2	2	regulation of cell proliferation involved in embryonic placenta development	BP	0.212563	7262|203447	PHLDA2|NRK
GO:0044380	0.00560676	0.998582	8	38	protein localization to cytoskeleton	BP	0.212906	6491|6790|7272|9585|10615|55722|81610|286077	STIL|AURKA|TTK|KIF20B|SPAG5|CEP72|FAM83D|FAM83H
GO:0007135	0.00565293	0.999434	4	10	meiosis II	BP	0.214134	699|701|84072|151246	BUB1|BUB1B|HORMAD1|SGO2
GO:0032877	0.00567944	1	2	2	positive regulation of DNA endoreduplication	BP	0.214614	79733|144455	E2F8|E2F7
GO:0001764	0.00576524	0.997415	19	136	neuron migration	BP	0.217326	1281|1951|2676|5308|6695|7291|8851|9201|9289|9585|10371|10752|23314|26012|80128|259266|347733|389549|644168	COL3A1|CELSR3|GFRA3|PITX2|SPOCK1|TWIST1|CDK5R1|DCLK1|ADGRG1|KIF20B|SEMA3A|CHL1|SATB2|NSMF|TRIM46|ASPM|TUBB2B|FEZF1|DRGX
GO:0042756	0.00581066	0.999414	4	10	drinking behavior	BP	0.218506	183|4326|7349|59272	AGT|MMP17|UCN|ACE2
GO:0098739	0.00586277	0.998689	7	30	import across plasma membrane	BP	0.219609	481|610|6518|6549|6550|27112|84679	ATP1B1|HCN2|SLC2A5|SLC9A2|SLC9A3|FAM155B|SLC9A7
GO:0001707	0.00587019	0.997961	12	69	mesoderm formation	BP	0.219609	2821|3673|3691|6862|7473|8091|10736|22943|55897|89870|145873|642658	GPI|ITGA2|ITGB4|T|WNT3|HMGA2|SIX2|DKK1|MESP1|TRIM15|MESP2|SCX
GO:0009887	0.00588252	0.995782	96	976	animal organ morphogenesis	BP	0.219609	183|634|860|1000|1277|1278|1281|1289|1290|1300|1301|1311|1747|1749|1832|1875|1950|1951|2048|2069|2118|2177|2274|2304|2593|2792|3169|3217|3224|3225|3227|3229|3371|3651|3673|3691|4188|4237|4322|4488|4613|4647|5013|5081|5083|5228|5268|5308|5818|6491|6495|6659|6662|6862|6913|7020|7070|7137|7262|7291|8538|8600|9231|9245|10371|10409|10481|10736|10804|22943|23213|23314|25886|25987|26585|28982|51053|5180…	AGT|CEACAM1|RUNX2|CDH2|COL1A1|COL1A2|COL3A1|COL5A1|COL5A2|COL10A1|COL11A1|COMP|DLX3|DLX5|DSP|E2F5|EGF|CELSR3|EPHB2|EREG|ETV4|FANCD2|FHL2|FOXE1|GAMT|GNGT1|FOXA1|HOXB7|HOXC8|HOXC9|HOXC11|HOXC13|TNC|PDX1|ITGA2|ITGB4|MDFI|MFAP2|MMP13|MSX2|MYCN|MYO7A|OTX1|PAX7|PAX9|PGF|SERPINB5|PITX2|NECTIN1|STIL|SIX1|SOX4|SOX9|T|TBX15|TFAP2A|THY1|TNNI3|PHLDA2|TWIST1|BARX2|TNFSF11|DLG5|GCNT3|SEMA3A|BASP1|HOXB13|SIX2|G…
GO:0060322	0.00603858	0.995886	72	709	head development	BP	0.224893	190|205|471|478|664|1000|1063|1277|1281|1749|1943|1950|2048|2146|2177|2539|2648|3014|4192|5013|5050|5058|5083|5270|5307|5308|5454|5881|6491|6531|6712|6715|7473|7546|7804|8704|8851|9118|9143|9201|9231|9289|9718|9928|10058|10371|10409|10460|10642|22943|23314|23657|25987|26047|27023|28982|56934|63827|63950|64220|79969|83741|89839|116039|127343|259266|284403|339451|340719|349667|389549|642658	NR0B1|AK4|ATIC|ATP1A3|BNIP3|CDH2|CENPF|COL1A1|COL3A1|DLX5|EFNA2|EGF|EPHB2|EZH2|FANCD2|G6PD|KAT2A|H2AFX|MDK|OTX1|PAFAH1B3|PAK1|PAX9|SERPINE2|PITX1|PITX2|POU3F2|RAC3|STIL|SLC6A3|SPTBN2|SRD5A1|WNT3|ZIC2|LRP8|B4GALT2|CDK5R1|INA|SYNGR3|DCLK1|DLG5|ADGRG1|ECE2|KIF14|ABCB6|SEMA3A|BASP1|TACC3|IGF2BP1|DKK1|SATB2|SLC7A11|TSKU|CNTNAP2|FOXB1|FLVCR1|CA10|BCAN|DMRTA2|STRA6|ATAT1|TFAP2D|ARHGAP11B|OSR2|DMBX1|ASPM…
GO:0001657	0.00612142	0.997553	15	97	ureteric bud development	BP	0.227432	183|3217|4072|5228|5979|6495|6662|9244|10409|10736|26585|51804|55083|55366|170690	AGT|HOXB7|EPCAM|PGF|RET|SIX1|SOX9|CRLF1|BASP1|SIX2|GREM1|SIX4|KIF26B|LGR4|ADAMTS16
GO:0010260	0.00613825	1	2	2	animal organ senescence	BP	0.227512	3651|30001	PDX1|ERO1A
GO:0060562	0.00616689	0.996457	36	309	epithelial tube morphogenesis	BP	0.227969	183|1950|2118|2648|3169|3217|3371|4488|4613|5058|5228|5308|5979|6491|6495|6659|6662|6768|6862|7291|8914|9231|9585|10736|26585|51804|55083|55366|55897|57167|57822|81792|115908|157506|170690|388591	AGT|EGF|ETV4|KAT2A|FOXA1|HOXB7|TNC|MSX2|MYCN|PAK1|PGF|PITX2|RET|STIL|SIX1|SOX4|SOX9|ST14|T|TWIST1|TIMELESS|DLG5|KIF20B|SIX2|GREM1|SIX4|KIF26B|LGR4|MESP1|SALL4|GRHL3|ADAMTS12|CTHRC1|RDH10|ADAMTS16|RNF207
GO:0001666	0.00618	0.996366	39	332	response to hypoxia	BP	0.227969	101|134|218|481|664|768|890|891|1365|1789|1803|1978|2023|2792|3329|3654|3673|3751|3939|4017|4151|5034|5058|5163|5228|5327|5328|5352|5366|7291|10525|10631|30001|50507|51129|79723|83990|112399|100133941	ADAM8|ADORA1|ALDH3A1|ATP1B1|BNIP3|CA9|CCNA2|CCNB1|CLDN3|DNMT3B|DPP4|EIF4EBP1|ENO1|GNGT1|HSPD1|IRAK1|ITGA2|KCND2|LDHA|LOXL2|MB|P4HB|PAK1|PDK1|PGF|PLAT|PLAU|PLOD2|PMAIP1|TWIST1|HYOU1|POSTN|ERO1A|NOX4|ANGPTL4|SUV39H2|BRIP1|EGLN3|CD24
GO:0002009	0.00626206	0.995967	55	514	morphogenesis of an epithelium	BP	0.230447	183|634|768|1289|1515|1950|1951|2118|2304|2648|3169|3217|3371|3651|3868|3872|4321|4488|4613|5058|5228|5268|5308|5979|6491|6495|6659|6662|6768|6862|7020|7291|8914|9231|9585|10371|10481|10736|23213|26585|51804|55083|55366|55897|57167|57822|80326|81792|84283|94234|115908|128272|157506|170690|388591	AGT|CEACAM1|CA9|COL5A1|CTSV|EGF|CELSR3|ETV4|FOXE1|KAT2A|FOXA1|HOXB7|TNC|PDX1|KRT16|KRT17|MMP12|MSX2|MYCN|PAK1|PGF|SERPINB5|PITX2|RET|STIL|SIX1|SOX4|SOX9|ST14|T|TFAP2A|TWIST1|TIMELESS|DLG5|KIF20B|SEMA3A|HOXB13|SIX2|SULF1|GREM1|SIX4|KIF26B|LGR4|MESP1|SALL4|GRHL3|WNT10A|ADAMTS12|TMEM79|FOXQ1|CTHRC1|ARHGEF19|RDH10|ADAMTS16|RNF207
GO:0032306	0.00629594	0.99935	4	10	regulation of prostaglandin secretion	BP	0.230598	4282|8399|8600|8792	MIF|PLA2G10|TNFSF11|TNFRSF11A
GO:0032308	0.00629594	0.99935	4	10	positive regulation of prostaglandin secretion	BP	0.230598	4282|8399|8600|8792	MIF|PLA2G10|TNFSF11|TNFRSF11A
GO:0044703	0.00633446	0.995454	95	947	multi-organism reproductive process	BP	0.231462	183|190|259|638|676|705|790|891|983|995|1047|1244|1364|1515|1594|1829|1833|2069|2177|2189|2583|2593|2706|2707|3014|3171|3206|3641|3673|3814|3833|4316|4318|5016|5017|5050|5104|5228|5270|5471|5744|6662|6676|6690|6691|6696|6732|6790|6862|7076|7103|7203|7349|7425|7473|7784|9232|9319|9633|10017|10406|10549|10863|11022|11077|22948|23542|25886|26256|29127|51087|51207|51361|51686|54742|55366|55723|57082|…	AGT|NR0B1|AMBP|BIK|BRDT|BYSL|CAD|CCNB1|CDK1|CDC25C|CLGN|ABCC2|CLDN4|CTSV|CYP27B1|DSG2|EPYC|EREG|FANCD2|FANCG|B4GALNT1|GAMT|GJB2|GJB3|H2AFX|FOXA3|HOXA10|INSL4|ITGA2|KISS1|KIFC1|MMP7|MMP9|OVGP1|OVOL1|PAFAH1B3|SERPINA5|PGF|SERPINE2|PPAT|PTHLH|SOX9|SPAG4|SPINK1|SPINK2|SPP1|SRPK1|AURKA|T|TIMP1|TSPAN8|CCT3|UCN|VGF|WNT3|ZP3|PTTG1|TRIP13|TESMIN|BCL2L10|WFDC2|PRDX4|ADAM28|TDRKH|HSF2BP|CCT5|MAPK8IP2|POC1A|…
GO:0071929	0.00636562	1	2	2	alpha-tubulin acetylation	BP	0.232053	2648|79969	KAT2A|ATAT1
GO:0022616	0.0064014	0.998768	6	23	DNA strand elongation	BP	0.232773	1763|2237|5984|9837|51659|84296	DNA2|FEN1|RFC4|GINS1|GINS2|GINS4
GO:0072001	0.00641541	0.996402	33	280	renal system development	BP	0.232773	183|1063|3217|3227|3691|4072|4326|5017|5228|5471|5979|6495|6659|6662|7020|7380|9096|9231|9244|9245|10409|10736|23213|26585|51804|55083|55366|64220|116039|157506|170690|282679|100133941	AGT|CENPF|HOXB7|HOXC11|ITGB4|EPCAM|MMP17|OVOL1|PGF|PPAT|RET|SIX1|SOX4|SOX9|TFAP2A|UPK3A|TBX18|DLG5|CRLF1|GCNT3|BASP1|SIX2|SULF1|GREM1|SIX4|KIF26B|LGR4|STRA6|OSR2|RDH10|ADAMTS16|AQP11|CD24
GO:0072163	0.00645624	0.997401	15	98	mesonephric epithelium development	BP	0.233162	183|3217|4072|5228|5979|6495|6662|9244|10409|10736|26585|51804|55083|55366|170690	AGT|HOXB7|EPCAM|PGF|RET|SIX1|SOX9|CRLF1|BASP1|SIX2|GREM1|SIX4|KIF26B|LGR4|ADAMTS16
GO:0072164	0.00645624	0.997401	15	98	mesonephric tubule development	BP	0.233162	183|3217|4072|5228|5979|6495|6662|9244|10409|10736|26585|51804|55083|55366|170690	AGT|HOXB7|EPCAM|PGF|RET|SIX1|SOX9|CRLF1|BASP1|SIX2|GREM1|SIX4|KIF26B|LGR4|ADAMTS16
GO:0018277	0.0065054	1	2	2	protein deamination	BP	0.234391	4016|4017	LOXL1|LOXL2
GO:0070482	0.0065838	0.996057	41	355	response to oxygen levels	BP	0.235621	101|134|218|481|664|768|890|891|1277|1365|1789|1803|1978|2023|2792|3329|3654|3673|3751|3939|4017|4151|5034|5058|5163|5228|5327|5328|5352|5366|7291|10525|10631|27035|30001|50507|51129|79723|83990|112399|100133941	ADAM8|ADORA1|ALDH3A1|ATP1B1|BNIP3|CA9|CCNA2|CCNB1|COL1A1|CLDN3|DNMT3B|DPP4|EIF4EBP1|ENO1|GNGT1|HSPD1|IRAK1|ITGA2|KCND2|LDHA|LOXL2|MB|P4HB|PAK1|PDK1|PGF|PLAT|PLAU|PLOD2|PMAIP1|TWIST1|HYOU1|POSTN|NOX1|ERO1A|NOX4|ANGPTL4|SUV39H2|BRIP1|EGLN3|CD24
GO:0071812	0.00658517	1	2	2	positive regulation of fever generation by positive regulation of prostaglandin secretion	BP	0.235621	8600|8792	TNFSF11|TNFRSF11A
GO:0071848	0.00658517	1	2	2	positive regulation of ERK1 and ERK2 cascade via TNFSF11-mediated signaling	BP	0.235621	8600|8792	TNFSF11|TNFRSF11A
GO:0006767	0.00666411	0.997415	14	86	water-soluble vitamin metabolic process	BP	0.235924	2729|5091|5644|5646|6472|6513|6947|8884|10797|29968|79581|80308|81693|113278	GCLC|PC|PRSS1|PRSS3|SHMT2|SLC2A1|TCN1|SLC5A6|MTHFD2|PSAT1|SLC52A2|FLAD1|AMN|SLC52A3
GO:0034330	0.00668322	0.996356	30	250	cell junction organization	BP	0.235924	183|1000|1001|1013|1015|1308|1365|1829|1832|1894|1946|2705|2706|3673|3691|3861|5818|7070|7368|9074|9231|11187|26585|29841|59272|64403|79778|81607|81671|91862	AGT|CDH2|CDH3|CDH15|CDH17|COL17A1|CLDN3|DSG2|DSP|ECT2|EFNA5|GJB1|GJB2|ITGA2|ITGB4|KRT14|NECTIN1|THY1|UGT8|CLDN6|DLG5|PKP3|GREM1|GRHL1|ACE2|CDH24|MICALL2|NECTIN4|VMP1|MARVELD3
GO:2000193	0.0067648	0.998963	5	16	positive regulation of fatty acid transport	BP	0.235924	4282|8399|8600|8792|151176	MIF|PLA2G10|TNFSF11|TNFRSF11A|ERFE
GO:0009386	0.00677588	1	2	2	translational attenuation	BP	0.235924	10131|51087	TRAP1|YBX2
GO:0061378	0.00681681	1	2	2	corpora quadrigemina development	BP	0.235924	27023|83741	FOXB1|TFAP2D
GO:0061379	0.00681681	1	2	2	inferior colliculus development	BP	0.235924	27023|83741	FOXB1|TFAP2D
GO:0009101	0.00682624	0.995929	40	350	glycoprotein biosynthetic process	BP	0.235924	1462|2524|2525|2528|2530|2583|4584|4585|4586|5373|8704|9245|10164|10195|10267|10331|11226|23333|23753|25825|27087|51809|55808|56667|63827|79369|79586|79623|79644|90161|91319|94025|120071|124872|192134|200185|200810|200958|394263|727897	VCAN|FUT2|FUT3|FUT6|FUT8|B4GALNT1|MUC3A|MUC4|MUC5AC|PMM2|B4GALT2|GCNT3|CHST4|ALG3|RAMP1|B3GNT3|GALNT6|DPY19L1|SDF2L1|BACE2|B3GAT1|GALNT7|ST6GALNAC1|MUC13|BCAN|B3GNT4|CHPF|GALNT14|SRD5A3|HS6ST2|DERL3|MUC16|LARGE2|B4GALNT2|B3GNT6|KRTCAP2|ALG1L|MUC20|MUC21|MUC5B
GO:1904029	0.00683409	0.997342	14	86	regulation of cyclin-dependent protein kinase activity	BP	0.235924	641|890|891|990|993|995|1029|1033|1163|5347|7023|8851|9088|9134	BLM|CCNA2|CCNB1|CDC6|CDC25A|CDC25C|CDKN2A|CDKN3|CKS1B|PLK1|TFAP4|CDK5R1|PKMYT1|CCNE2
GO:0090402	0.0068409	1	2	2	oncogene-induced cell senescence	BP	0.235924	3159|8091	HMGA1|HMGA2
GO:0090081	0.00684498	1	2	2	regulation of heart induction by regulation of canonical Wnt signaling pathway	BP	0.235924	22943|55897	DKK1|MESP1
GO:0090082	0.00684498	1	2	2	positive regulation of heart induction by negative regulation of canonical Wnt signaling pathway	BP	0.235924	22943|55897	DKK1|MESP1
GO:1901321	0.00684498	1	2	2	positive regulation of heart induction	BP	0.235924	22943|55897	DKK1|MESP1
GO:0006714	0.00684974	1	2	2	sesquiterpenoid metabolic process	BP	0.235924	8644|57016	AKR1C3|AKR1B10
GO:0016107	0.00684974	1	2	2	sesquiterpenoid catabolic process	BP	0.235924	8644|57016	AKR1C3|AKR1B10
GO:0016487	0.00684974	1	2	2	farnesol metabolic process	BP	0.235924	8644|57016	AKR1C3|AKR1B10
GO:0016488	0.00684974	1	2	2	farnesol catabolic process	BP	0.235924	8644|57016	AKR1C3|AKR1B10
GO:0009074	0.00689486	0.998663	6	22	aromatic amino acid family catabolic process	BP	0.235924	3081|5053|6999|8140|130013|259307	HGD|PAH|TDO2|SLC7A5|ACMSD|IL4I1
GO:0044848	0.00691124	0.999239	4	11	biological phase	BP	0.235924	1001|4488|51083|55612	CDH3|MSX2|GAL|FERMT1
GO:0035989	0.00695768	0.999592	3	6	tendon development	BP	0.235924	1289|1301|642658	COL5A1|COL11A1|SCX
GO:0055114	0.00696111	0.994952	99	983	oxidation-reduction process	BP	0.235924	26|218|219|222|226|622|664|874|891|983|1109|1122|1356|1375|1468|1565|1591|1594|1646|1728|1734|2023|2027|2539|2597|2731|2821|2877|3081|3939|4016|4017|4051|5034|5053|5214|5255|5352|5831|5832|6241|6652|6715|6999|7262|7264|7291|7296|7349|7358|7498|8644|8908|9238|9601|10131|10536|10549|10797|11062|22949|22977|26063|26872|27034|27035|29958|30001|50507|53630|54498|55586|55753|56605|57016|57834|64118|647…	AOC1|ALDH3A1|ALDH1B1|ALDH3B2|ALDOA|BDH1|BNIP3|CBR3|CCNB1|CDK1|AKR1C4|CHML|CP|CPT1B|SLC25A10|CYP2D6|CYP24A1|CYP27B1|AKR1C2|NQO1|DIO2|ENO1|ENO3|G6PD|GAPDH|GLDC|GPI|GPX2|HGD|LDHA|LOXL1|LOXL2|CYP4F3|P4HB|PAH|PFKP|PHKA1|PLOD2|PYCR1|ALDH18A1|RRM2|SORD|SRD5A1|TDO2|PHLDA2|TSTA3|TWIST1|TXNRD1|UCN|UGDH|XDH|AKR1C3|GYG2|TBRG4|PDIA4|TRAP1|P3H3|PRDX4|MTHFD2|DUS4L|PTGR1|AKR7A3|DECR2|STEAP1|ACAD8|NOX1|DMGDH|ERO1…
GO:0015727	0.00697645	0.999591	3	6	lactate transport	BP	0.235924	9123|23539|133418	SLC16A3|SLC16A8|EMB
GO:0035873	0.00697645	0.999591	3	6	lactate transmembrane transport	BP	0.235924	9123|23539|133418	SLC16A3|SLC16A8|EMB
GO:0009628	0.00698312	0.994837	112	1153	response to abiotic stimulus	BP	0.235924	24|41|101|134|183|218|339|440|478|481|641|664|672|768|890|891|993|1111|1244|1259|1277|1281|1301|1365|1789|1803|1894|1917|1978|2023|2177|2189|2237|2729|2792|2821|3014|3329|3371|3654|3673|3713|3751|3856|3861|3939|4017|4151|4288|4316|5034|5058|5163|5228|5270|5327|5328|5352|5366|5723|5888|6513|6652|6662|6804|7291|7349|7425|7516|8091|8438|8704|8792|8914|9212|9631|9768|10276|10525|10631|10635|10804|108…	ABCA4|ASIC1|ADAM8|ADORA1|AGT|ALDH3A1|APOBEC1|ASNS|ATP1A3|ATP1B1|BLM|BNIP3|BRCA1|CA9|CCNA2|CCNB1|CDC25A|CHEK1|ABCC2|CNGA1|COL1A1|COL3A1|COL11A1|CLDN3|DNMT3B|DPP4|ECT2|EEF1A2|EIF4EBP1|ENO1|FANCD2|FANCG|FEN1|GCLC|GNGT1|GPI|H2AFX|HSPD1|TNC|IRAK1|ITGA2|IVL|KCND2|KRT8|KRT14|LDHA|LOXL2|MB|MKI67|MMP7|P4HB|PAK1|PDK1|PGF|SERPINE2|PLAT|PLAU|PLOD2|PMAIP1|PSPH|RAD51|SLC2A1|SORD|SOX9|STX1A|TWIST1|UCN|VGF|XRCC2…
GO:0045652	0.00701911	0.998383	7	29	regulation of megakaryocyte differentiation	BP	0.235924	7066|8294|8362|8365|8367|54997|85477	THPO|HIST1H4I|HIST1H4K|HIST1H4H|HIST1H4E|TESC|SCIN
GO:0045842	0.00702001	0.999587	3	6	positive regulation of mitotic metaphase/anaphase transition	BP	0.235924	9700|9787|81620	ESPL1|DLGAP5|CDT1
GO:1901970	0.00702001	0.999587	3	6	positive regulation of mitotic sister chromatid separation	BP	0.235924	9700|9787|81620	ESPL1|DLGAP5|CDT1
GO:1902101	0.00702001	0.999587	3	6	positive regulation of metaphase/anaphase transition of cell cycle	BP	0.235924	9700|9787|81620	ESPL1|DLGAP5|CDT1
GO:1905820	0.00702001	0.999587	3	6	positive regulation of chromosome separation	BP	0.235924	9700|9787|81620	ESPL1|DLGAP5|CDT1
GO:0060384	0.00705096	0.998595	6	25	innervation	BP	0.236451	4884|5270|5979|10371|23213|84570	NPTX1|SERPINE2|RET|SEMA3A|SULF1|COL25A1
GO:0030277	0.00709563	0.998883	5	17	maintenance of gastrointestinal epithelium	BP	0.237435	4585|6662|7031|56667|340547	MUC4|SOX9|TFF1|MUC13|VSIG1
GO:0048332	0.00722986	0.997413	12	71	mesoderm morphogenesis	BP	0.241406	2821|3673|3691|6862|7473|8091|10736|22943|55897|89870|145873|642658	GPI|ITGA2|ITGB4|T|WNT3|HMGA2|SIX2|DKK1|MESP1|TRIM15|MESP2|SCX
GO:0044774	0.00725029	0.996945	16	105	mitotic DNA integrity checkpoint	BP	0.241567	641|891|983|995|6659|6790|7153|8091|11200|51512|55215|55571|63967|90381|144455|146956	BLM|CCNB1|CDK1|CDC25C|SOX4|AURKA|TOP2A|HMGA2|CHEK2|GTSE1|FANCI|CNOT11|CLSPN|TICRR|E2F7|EME1
GO:0045110	0.00731363	0.999563	3	6	intermediate filament bundle assembly	BP	0.243088	3861|4744|5317	KRT14|NEFH|PKP1
GO:0098534	0.00732733	0.998282	7	31	centriole assembly	BP	0.243088	672|6491|10733|55722|163786|284403|345643	BRCA1|STIL|PLK4|CEP72|SASS6|WDR62|MCIDAS
GO:0007417	0.00735731	0.994753	88	899	central nervous system development	BP	0.243326	190|205|471|478|664|1000|1063|1281|1462|1749|1943|1950|2048|2146|2177|2539|2648|3014|3110|3226|3651|4192|4613|4862|4884|5013|5050|5058|5081|5121|5270|5307|5308|5454|5653|5881|6491|6495|6531|6659|6662|6666|6695|6712|6715|7020|7368|7473|7546|7804|8704|8851|9118|9143|9201|9231|9289|9718|9928|10058|10371|10409|10460|10642|22943|23314|23657|25987|26011|26047|27023|27242|56934|57822|63827|63950|79152|7…	NR0B1|AK4|ATIC|ATP1A3|BNIP3|CDH2|CENPF|COL3A1|VCAN|DLX5|EFNA2|EGF|EPHB2|EZH2|FANCD2|G6PD|KAT2A|H2AFX|MNX1|HOXC10|PDX1|MDK|MYCN|NPAS2|NPTX1|OTX1|PAFAH1B3|PAK1|PAX7|PCP4|SERPINE2|PITX1|PITX2|POU3F2|KLK6|RAC3|STIL|SIX1|SLC6A3|SOX4|SOX9|SOX12|SPOCK1|SPTBN2|SRD5A1|TFAP2A|UGT8|WNT3|ZIC2|LRP8|B4GALT2|CDK5R1|INA|SYNGR3|DCLK1|DLG5|ADGRG1|ECE2|KIF14|ABCB6|SEMA3A|BASP1|TACC3|IGF2BP1|DKK1|SATB2|SLC7A11|TSKU|…
GO:0002227	0.00736589	0.998551	6	22	innate immune response in mucosa	BP	0.243326	8339|8343|8344|8347|8349|85236	HIST1H2BG|HIST1H2BF|HIST1H2BE|HIST1H2BC|HIST2H2BE|HIST1H2BK
GO:0051240	0.00749518	0.994296	135	1436	positive regulation of multicellular organismal process	BP	0.245148	101|183|575|576|634|672|860|891|983|991|1277|1382|1594|1789|1893|1894|1907|1946|1950|2023|2048|2069|2146|2161|2243|2244|3169|3217|3227|3329|3559|3623|3654|3665|3673|3706|3814|3872|3929|3984|4017|4282|4318|4321|4488|4745|5047|5058|5063|5228|5270|5365|5437|5454|5753|5979|6288|6364|6495|6531|6662|6696|6790|7020|7058|7066|7162|7186|7291|7292|7349|7429|7473|7516|7784|7804|8326|8437|8507|8519|8600|8792…	ADAM8|AGT|ADGRB1|ADGRB2|CEACAM1|BRCA1|RUNX2|CCNB1|CDK1|CDC20|COL1A1|CRABP2|CYP27B1|DNMT3B|ECM1|ECT2|EDN2|EFNA5|EGF|ENO1|EPHB2|EREG|EZH2|F12|FGA|FGB|FOXA1|HOXB7|HOXC11|HSPD1|IL2RA|INHA|IRAK1|IRF7|ITGA2|ITPKA|KISS1|KRT17|LBP|LIMK1|LOXL2|MIF|MMP9|MMP12|MSX2|NELL1|PAEP|PAK1|PAK3|PGF|SERPINE2|PLXNB3|POLR2H|POU3F2|PTK6|RET|SAA1|CCL20|SIX1|SLC6A3|SOX9|SPP1|AURKA|TFAP2A|THBS2|THPO|TPBG|TRAF2|TWIST1|TNFSF…
GO:0031324	0.00749582	0.993984	216	2402	negative regulation of cellular metabolic process	BP	0.245148	183|190|259|332|339|634|641|664|672|701|725|860|891|898|978|983|990|991|1029|1063|1293|1294|1469|1470|1472|1565|1594|1748|1789|1846|1852|1893|1978|2023|2069|2146|2274|2304|2305|2539|2597|2729|2821|3006|3007|3008|3012|3013|3014|3070|3159|3169|3223|3224|3299|3329|3486|3623|3651|3665|3984|4017|4085|4102|4188|4282|4314|4318|4321|4485|4488|4613|4745|4796|5017|5083|5104|5267|5268|5270|5307|5317|5327|53…	AGT|NR0B1|AMBP|BIRC5|APOBEC1|CEACAM1|BLM|BNIP3|BRCA1|BUB1B|C4BPB|RUNX2|CCNB1|CCNE1|CDA|CDK1|CDC6|CDC20|CDKN2A|CENPF|COL6A3|COL7A1|CST1|CST2|CST4|CYP2D6|CYP27B1|DLX4|DNMT3B|DUSP4|DUSP9|ECM1|EIF4EBP1|ENO1|EREG|EZH2|FHL2|FOXE1|FOXM1|G6PD|GAPDH|GCLC|GPI|HIST1H1C|HIST1H1D|HIST1H1E|HIST1H2AE|HIST1H2AD|H2AFX|HELLS|HMGA1|FOXA1|HOXC6|HOXC8|HSF4|HSPD1|IGFBP3|INHA|PDX1|IRF7|LIMK1|LOXL2|MAD2L1|MAGEA3|MDFI|MI…
GO:0044706	0.0075174	0.996017	27	212	multi-multicellular organism process	BP	0.245148	183|259|705|790|1244|1364|1515|1594|1829|1833|2706|3641|3673|3814|4316|4318|5016|5228|5270|5471|5744|6696|6862|7076|7349|81671|203447	AGT|AMBP|BYSL|CAD|ABCC2|CLDN4|CTSV|CYP27B1|DSG2|EPYC|GJB2|INSL4|ITGA2|KISS1|MMP7|MMP9|OVGP1|PGF|SERPINE2|PPAT|PTHLH|SPP1|T|TIMP1|UCN|VMP1|NRK
GO:0046365	0.00752931	0.997446	11	61	monosaccharide catabolic process	BP	0.245148	226|2023|2027|2524|2528|2530|2597|2821|5214|6652|9942	ALDOA|ENO1|ENO3|FUT2|FUT6|FUT8|GAPDH|GPI|PFKP|SORD|XYLB
GO:0051290	0.00752984	0.997799	9	44	protein heterotetramerization	BP	0.245148	1104|6241|8294|8351|8353|8357|8362|8365|8367	RCC1|RRM2|HIST1H4I|HIST1H3D|HIST1H3E|HIST1H3H|HIST1H4K|HIST1H4H|HIST1H4E
GO:0001833	0.00753174	0.999149	4	11	inner cell mass cell proliferation	BP	0.245148	9837|54892|57167|84296	GINS1|NCAPG2|SALL4|GINS4
GO:0001890	0.00753181	0.996454	20	145	placenta development	BP	0.245148	899|1515|1594|1747|2706|2707|2709|3814|3856|4188|4693|6696|6768|7262|10733|10761|55224|79733|144455|203447	CCNF|CTSV|CYP27B1|DLX3|GJB2|GJB3|GJB5|KISS1|KRT8|MDFI|NDP|SPP1|ST14|PHLDA2|PLK4|PLAC1|ETNK2|E2F8|E2F7|NRK
GO:0006189	0.0075569	0.999543	3	6	'de novo' IMP biosynthetic process	BP	0.245239	471|5471|10606	ATIC|PPAT|PAICS
GO:0010817	0.00756626	0.995144	52	474	regulation of hormone levels	BP	0.245239	134|183|1109|1244|1381|1382|1646|1734|1803|1946|2243|2244|2304|3169|3172|3382|3589|3623|3651|3814|5122|5653|6447|6513|6528|6659|6696|6715|6804|7036|7349|7425|8600|8644|9066|9227|9718|10874|25825|27344|51083|53630|56605|59272|79644|84300|91608|157506|353500|388581|389434|441282	ADORA1|AGT|AKR1C4|ABCC2|CRABP1|CRABP2|AKR1C2|DIO2|DPP4|EFNA5|FGA|FGB|FOXE1|FOXA1|HNF4A|ICA1|IL11|INHA|PDX1|KISS1|PCSK1|KLK6|SCG5|SLC2A1|SLC5A5|SOX4|SPP1|SRD5A1|STX1A|TFR2|UCN|VGF|TNFSF11|AKR1C3|SYT7|LRAT|ECE2|NMU|BACE2|PCSK1N|GAL|BCO1|ERO1B|ACE2|SRD5A3|UQCC2|RASL10B|RDH10|BMP8A|C1QTNF12|IYD|AKR1B15
GO:1901186	0.00759151	0.997977	8	38	positive regulation of ERBB signaling pathway	BP	0.245543	134|183|1950|2069|4318|5753|7039|10551	ADORA1|AGT|EGF|EREG|MMP9|PTK6|TGFA|AGR2
GO:0042471	0.00765005	0.996654	17	116	ear morphogenesis	BP	0.246921	1301|1749|2048|4647|5013|6495|6662|7020|7291|10736|10804|51804|55584|57822|115908|116039|121227	COL11A1|DLX5|EPHB2|MYO7A|OTX1|SIX1|SOX9|TFAP2A|TWIST1|SIX2|GJB6|SIX4|CHRNA9|GRHL3|CTHRC1|OSR2|LRIG3
GO:0021675	0.0076724	0.997227	12	73	nerve development	BP	0.246999	1515|2048|4884|5270|5979|6495|7020|10371|23213|51804|84570|644168	CTSV|EPHB2|NPTX1|SERPINE2|RET|SIX1|TFAP2A|SEMA3A|SULF1|SIX4|COL25A1|DRGX
GO:0031023	0.0076968	0.996627	17	119	microtubule organizing center organization	BP	0.246999	672|899|983|1111|3832|4751|5347|6491|6790|7516|9768|10733|25886|55722|151648|163786|284403	BRCA1|CCNF|CDK1|CHEK1|KIF11|NEK2|PLK1|STIL|AURKA|XRCC2|PCLAF|PLK4|POC1A|CEP72|SGO1|SASS6|WDR62
GO:1903416	0.00770028	0.999532	3	6	response to glycoside	BP	0.246999	478|5888|11200	ATP1A3|RAD51|CHEK2
GO:0060675	0.00773031	0.997357	11	64	ureteric bud morphogenesis	BP	0.24745	183|3217|5228|6495|6662|10736|26585|51804|55083|55366|170690	AGT|HOXB7|PGF|SIX1|SOX9|SIX2|GREM1|SIX4|KIF26B|LGR4|ADAMTS16
GO:0010993	0.0078732	0.999517	3	6	regulation of ubiquitin homeostasis	BP	0.250359	11065|27338|117854	UBE2C|UBE2S|TRIM6
GO:0010994	0.0078732	0.999517	3	6	free ubiquitin chain polymerization	BP	0.250359	11065|27338|117854	UBE2C|UBE2S|TRIM6
GO:0007399	0.00788375	0.993727	195	2197	nervous system development	BP	0.250359	43|134|190|205|321|471|478|575|576|664|860|983|991|1000|1063|1281|1382|1462|1515|1627|1678|1749|1789|1833|1894|1943|1946|1950|1951|2048|2118|2146|2177|2539|2648|2676|2705|2792|3014|3110|3169|3224|3226|3231|3371|3623|3651|3706|3984|4192|4440|4613|4647|4693|4744|4745|4830|4862|4884|5013|5050|5058|5063|5081|5121|5270|5307|5308|5365|5454|5653|5753|5818|5881|5979|6491|6493|6495|6531|6659|6662|6666|669…	ACHE|ADORA1|NR0B1|AK4|APBA2|ATIC|ATP1A3|ADGRB1|ADGRB2|BNIP3|RUNX2|CDK1|CDC20|CDH2|CENPF|COL3A1|CRABP2|VCAN|CTSV|DBN1|TIMM8A|DLX5|DNMT3B|EPYC|ECT2|EFNA2|EFNA5|EGF|CELSR3|EPHB2|ETV4|EZH2|FANCD2|G6PD|KAT2A|GFRA3|GJB1|GNGT1|H2AFX|MNX1|FOXA1|HOXC8|HOXC10|HOXD1|TNC|INHA|PDX1|ITPKA|LIMK1|MDK|MSI1|MYCN|MYO7A|NDP|NEFH|NELL1|NME1|NPAS2|NPTX1|OTX1|PAFAH1B3|PAK1|PAK3|PAX7|PCP4|SERPINE2|PITX1|PITX2|PLXNB3|POU…
GO:0007098	0.00788583	0.996997	13	82	centrosome cycle	BP	0.250359	672|899|983|1111|3832|4751|6491|6790|10733|25886|55722|163786|284403	BRCA1|CCNF|CDK1|CHEK1|KIF11|NEK2|STIL|AURKA|PLK4|POC1A|CEP72|SASS6|WDR62
GO:0051094	0.00791713	0.994118	112	1173	positive regulation of developmental process	BP	0.250839	101|183|575|576|634|664|672|860|891|983|991|1000|1013|1029|1277|1382|1594|1789|1893|1894|1946|1950|2048|2146|2243|2244|3159|3169|3217|3227|3299|3486|3559|3706|3872|3984|4017|4488|4745|5058|5063|5228|5270|5365|5454|5624|5753|5881|5979|6495|6531|6662|6790|7020|7058|7066|7162|7291|7292|7429|7473|7516|7784|7804|8091|8326|8399|8437|8507|8519|8600|8808|9585|9636|10276|10371|10409|10551|22943|25803|2601…	ADAM8|AGT|ADGRB1|ADGRB2|CEACAM1|BNIP3|BRCA1|RUNX2|CCNB1|CDK1|CDC20|CDH2|CDH15|CDKN2A|COL1A1|CRABP2|CYP27B1|DNMT3B|ECM1|ECT2|EFNA5|EGF|EPHB2|EZH2|FGA|FGB|HMGA1|FOXA1|HOXB7|HOXC11|HSF4|IGFBP3|IL2RA|ITPKA|KRT17|LIMK1|LOXL2|MSX2|NELL1|PAK1|PAK3|PGF|SERPINE2|PLXNB3|POU3F2|PROC|PTK6|RAC3|RET|SIX1|SLC6A3|SOX9|AURKA|TFAP2A|THBS2|THPO|TPBG|TWIST1|TNFSF4|VIL1|WNT3|XRCC2|ZP3|LRP8|HMGA2|FZD9|PLA2G10|RASAL1|E…
GO:0033554	0.00797763	0.993757	167	1811	cellular response to stress	BP	0.251778	26|101|183|259|440|641|664|672|768|890|891|983|995|1029|1111|1515|1663|1728|1763|1789|1852|1894|1978|2023|2146|2175|2177|2189|2237|2305|2530|2539|2706|2792|2861|3014|3159|3171|3371|3484|3651|3654|3665|3751|3835|3934|4102|4176|4282|4288|4314|4318|4439|4796|4862|5034|5058|5163|5347|5366|5427|5437|5831|5888|5984|6513|6659|6696|6715|6790|7023|7060|7070|7153|7186|7291|7498|7516|7980|8091|8208|8294|831…	AOC1|ADAM8|AGT|AMBP|ASNS|BLM|BNIP3|BRCA1|CA9|CCNA2|CCNB1|CDK1|CDC25C|CDKN2A|CHEK1|CTSV|DDX11|NQO1|DNA2|DNMT3B|DUSP9|ECT2|EIF4EBP1|ENO1|EZH2|FANCA|FANCD2|FANCG|FEN1|FOXM1|FUT8|G6PD|GJB2|GNGT1|GPR37|H2AFX|HMGA1|FOXA3|TNC|IGFBP1|PDX1|IRAK1|IRF7|KCND2|KIF22|LCN2|MAGEA3|MCM7|MIF|MKI67|MMP3|MMP9|MSH5|TONSL|NPAS2|P4HB|PAK1|PDK1|PLK1|PMAIP1|POLE2|POLR2H|PYCR1|RAD51|RFC4|SLC2A1|SOX4|SPP1|SRD5A1|AURKA|TFAP…
GO:0035136	0.00798728	0.997845	8	39	forelimb morphogenesis	BP	0.251778	860|1382|4488|7020|7291|7473|116039|157506	RUNX2|CRABP2|MSX2|TFAP2A|TWIST1|WNT3|OSR2|RDH10
GO:0055072	0.00800558	0.997096	12	71	iron ion homeostasis	BP	0.251778	1356|3934|4241|7036|10058|26872|28982|94081|119559|151176|164656|261729	CP|LCN2|MELTF|TFR2|ABCB6|STEAP1|FLVCR1|SFXN1|SFXN4|ERFE|TMPRSS6|STEAP2
GO:0009112	0.00802474	0.99784	8	38	nucleobase metabolic process	BP	0.251778	790|978|1373|5471|7298|7371|7498|10606	CAD|CDA|CPS1|PPAT|TYMS|UCK2|XDH|PAICS
GO:0030330	0.00802803	0.996575	16	107	DNA damage response, signal transduction by p53 class mediator	BP	0.251778	672|891|983|995|2305|4282|5366|6659|6790|7023|7291|10538|11200|51512|55571|144455	BRCA1|CCNB1|CDK1|CDC25C|FOXM1|MIF|PMAIP1|SOX4|AURKA|TFAP4|TWIST1|BATF|CHEK2|GTSE1|CNOT11|E2F7
GO:0016338	0.00808938	0.998363	6	23	calcium-independent cell-cell adhesion via plasma membrane cell-adhesion molecules	BP	0.253189	1364|1365|9069|9071|9074|9075	CLDN4|CLDN3|CLDN12|CLDN10|CLDN6|CLDN2
GO:0060676	0.00812598	0.999496	3	6	ureteric bud formation	BP	0.253822	6495|26585|51804	SIX1|GREM1|SIX4
GO:0072719	0.00820255	0.999489	3	6	cellular response to cisplatin	BP	0.255699	1663|5888|8914	DDX11|RAD51|TIMELESS
GO:0007565	0.00829802	0.995754	24	184	female pregnancy	BP	0.258155	183|259|705|790|1244|1364|1515|1594|1829|1833|2706|3641|3673|3814|4316|4318|5016|5228|5471|5744|6696|7076|7349|81671	AGT|AMBP|BYSL|CAD|ABCC2|CLDN4|CTSV|CYP27B1|DSG2|EPYC|GJB2|INSL4|ITGA2|KISS1|MMP7|MMP9|OVGP1|PGF|PPAT|PTHLH|SPP1|TIMP1|UCN|VMP1
GO:0016053	0.00834988	0.995107	36	301	organic acid biosynthetic process	BP	0.258729	440|471|634|672|790|1109|1373|1462|1907|2571|2593|2875|4282|5053|5321|5352|5723|5831|5832|6472|7358|8644|9536|10797|10993|23743|26063|29968|51557|57761|63827|65263|79152|84706|130013|157506	ASNS|ATIC|CEACAM1|BRCA1|CAD|AKR1C4|CPS1|VCAN|EDN2|GAD1|GAMT|GPT|MIF|PAH|PLA2G4A|PLOD2|PSPH|PYCR1|ALDH18A1|SHMT2|UGDH|AKR1C3|PTGES|MTHFD2|SDS|BHMT2|DECR2|PSAT1|LGSN|TRIB3|BCAN|PYCR3|FA2H|GPT2|ACMSD|RDH10
GO:0046394	0.00834988	0.995107	36	301	carboxylic acid biosynthetic process	BP	0.258729	440|471|634|672|790|1109|1373|1462|1907|2571|2593|2875|4282|5053|5321|5352|5723|5831|5832|6472|7358|8644|9536|10797|10993|23743|26063|29968|51557|57761|63827|65263|79152|84706|130013|157506	ASNS|ATIC|CEACAM1|BRCA1|CAD|AKR1C4|CPS1|VCAN|EDN2|GAD1|GAMT|GPT|MIF|PAH|PLA2G4A|PLOD2|PSPH|PYCR1|ALDH18A1|SHMT2|UGDH|AKR1C3|PTGES|MTHFD2|SDS|BHMT2|DECR2|PSAT1|LGSN|TRIB3|BCAN|PYCR3|FA2H|GPT2|ACMSD|RDH10
GO:0009072	0.00841233	0.997983	7	30	aromatic amino acid family metabolic process	BP	0.259872	3081|5053|6999|8140|130013|259307|389434	HGD|PAH|TDO2|SLC7A5|ACMSD|IL4I1|IYD
GO:0044818	0.00842031	0.998268	6	24	mitotic G2/M transition checkpoint	BP	0.259872	641|983|8091|55215|63967|90381	BLM|CDK1|HMGA2|FANCI|CLSPN|TICRR
GO:0009111	0.00855375	0.998997	4	11	vitamin catabolic process	BP	0.262825	1381|1591|1594|57834	CRABP1|CYP24A1|CYP27B1|CYP4F11
GO:0009147	0.00856529	0.998245	6	23	pyrimidine nucleoside triphosphate metabolic process	BP	0.262825	790|1841|4830|4833|7298|7371	CAD|DTYMK|NME1|NME4|TYMS|UCK2
GO:1903507	0.00856687	0.993617	112	1168	negative regulation of nucleic acid-templated transcription	BP	0.262825	190|332|339|672|860|898|1029|1063|1748|1789|2023|2069|2146|2274|2304|2305|2729|3006|3007|3008|3012|3013|3014|3070|3159|3169|3223|3224|3299|3651|3665|4017|4188|4321|4488|4796|5017|5083|5307|5347|5460|6493|6495|6662|6862|6913|7020|7022|7023|7291|7292|7546|7764|7784|7804|8091|8294|8318|8329|8334|8336|8338|8351|8353|8357|8362|8365|8367|8535|8538|8851|8914|8969|9096|9212|9603|10409|10595|22943|23314|2…	NR0B1|BIRC5|APOBEC1|BRCA1|RUNX2|CCNE1|CDKN2A|CENPF|DLX4|DNMT3B|ENO1|EREG|EZH2|FHL2|FOXE1|FOXM1|GCLC|HIST1H1C|HIST1H1D|HIST1H1E|HIST1H2AE|HIST1H2AD|H2AFX|HELLS|HMGA1|FOXA1|HOXC6|HOXC8|HSF4|PDX1|IRF7|LOXL2|MDFI|MMP12|MSX2|TONSL|OVOL1|PAX9|PITX1|PLK1|POU5F1|SIM2|SIX1|SOX9|T|TBX15|TFAP2A|TFAP2C|TFAP4|TWIST1|TNFSF4|ZIC2|ZNF217|ZP3|LRP8|HMGA2|HIST1H4I|CDC45|HIST1H2AI|HIST1H2AC|HIST1H2AM|HIST2H2AC|HIST1…
GO:0046605	0.00861299	0.997404	9	48	regulation of centrosome cycle	BP	0.263517	672|899|1111|3832|4751|6491|6790|10733|25886	BRCA1|CCNF|CHEK1|KIF11|NEK2|STIL|AURKA|PLK4|POC1A
GO:0016115	0.00862345	0.999453	3	6	terpenoid catabolic process	BP	0.263517	1381|8644|57016	CRABP1|AKR1C3|AKR1B10
GO:0060993	0.00866703	0.996515	14	92	kidney morphogenesis	BP	0.264327	183|3217|5228|6495|6659|6662|9245|10409|10736|26585|51804|55083|55366|170690	AGT|HOXB7|PGF|SIX1|SOX4|SOX9|GCNT3|BASP1|SIX2|GREM1|SIX4|KIF26B|LGR4|ADAMTS16
GO:0045995	0.00875326	0.996109	17	120	regulation of embryonic development	BP	0.265983	983|1289|1290|3172|6495|7262|9096|22943|23213|26011|29127|51804|55897|57822|203447|388591|642658	CDK1|COL5A1|COL5A2|HNF4A|SIX1|PHLDA2|TBX18|DKK1|SULF1|TENM4|RACGAP1|SIX4|MESP1|GRHL3|NRK|RNF207|SCX
GO:0048670	0.00875566	0.99853	5	18	regulation of collateral sprouting	BP	0.265983	1382|1946|6696|7473|23105	CRABP2|EFNA5|SPP1|WNT3|FSTL4
GO:0072171	0.00878476	0.996938	11	65	mesonephric tubule morphogenesis	BP	0.266345	183|3217|5228|6495|6662|10736|26585|51804|55083|55366|170690	AGT|HOXB7|PGF|SIX1|SOX9|SIX2|GREM1|SIX4|KIF26B|LGR4|ADAMTS16
GO:0036293	0.00883077	0.994683	39	340	response to decreased oxygen levels	BP	0.266998	101|134|218|481|664|768|890|891|1365|1789|1803|1978|2023|2792|3329|3654|3673|3751|3939|4017|4151|5034|5058|5163|5228|5327|5328|5352|5366|7291|10525|10631|30001|50507|51129|79723|83990|112399|100133941	ADAM8|ADORA1|ALDH3A1|ATP1B1|BNIP3|CA9|CCNA2|CCNB1|CLDN3|DNMT3B|DPP4|EIF4EBP1|ENO1|GNGT1|HSPD1|IRAK1|ITGA2|KCND2|LDHA|LOXL2|MB|P4HB|PAK1|PDK1|PGF|PLAT|PLAU|PLOD2|PMAIP1|TWIST1|HYOU1|POSTN|ERO1A|NOX4|ANGPTL4|SUV39H2|BRIP1|EGLN3|CD24
GO:0007129	0.00884077	0.997335	9	46	synapsis	BP	0.266998	898|2177|9134|9319|10609|83990|84072|285498|644186	CCNE1|FANCD2|CCNE2|TRIP13|P3H4|BRIP1|HORMAD1|RNF212|SYCE3
GO:1900262	0.008993	0.99942	3	6	regulation of DNA-directed DNA polymerase activity	BP	0.270541	5984|63922|79075	RFC4|CHTF18|DSCC1
GO:1900264	0.008993	0.99942	3	6	positive regulation of DNA-directed DNA polymerase activity	BP	0.270541	5984|63922|79075	RFC4|CHTF18|DSCC1
GO:0003002	0.00907448	0.994565	38	331	regionalization	BP	0.272463	1950|2648|3169|3206|3217|3219|3223|3224|3225|3226|3227|3229|4188|4488|5013|5081|5308|6495|6790|6862|7473|7516|9096|9289|10371|10409|10683|10736|22943|26585|27023|55897|56033|63950|145873|163589|221833|389549	EGF|KAT2A|FOXA1|HOXA10|HOXB7|HOXB9|HOXC6|HOXC8|HOXC9|HOXC10|HOXC11|HOXC13|MDFI|MSX2|OTX1|PAX7|PITX2|SIX1|AURKA|T|WNT3|XRCC2|TBX18|ADGRG1|SEMA3A|BASP1|DLL3|SIX2|DKK1|GREM1|FOXB1|MESP1|BARX1|DMRTA2|MESP2|TDRD5|SP8|FEZF1
GO:0006564	0.00917122	0.999404	3	6	L-serine biosynthetic process	BP	0.274835	5723|6472|29968	PSPH|SHMT2|PSAT1
GO:0046364	0.00919767	0.996286	14	88	monosaccharide biosynthetic process	BP	0.275095	226|1468|2023|2027|2539|2597|2648|2821|4485|5091|6652|10993|57486|388581	ALDOA|SLC25A10|ENO1|ENO3|G6PD|GAPDH|KAT2A|GPI|MST1|PC|SORD|SDS|NLN|C1QTNF12
GO:0001822	0.00922793	0.994787	31	265	kidney development	BP	0.275349	183|1063|3217|3227|4072|4326|5017|5228|5471|5979|6495|6659|6662|7020|7380|9231|9244|9245|10409|10736|23213|26585|51804|55083|55366|64220|116039|157506|170690|282679|100133941	AGT|CENPF|HOXB7|HOXC11|EPCAM|MMP17|OVOL1|PGF|PPAT|RET|SIX1|SOX4|SOX9|TFAP2A|UPK3A|DLG5|CRLF1|GCNT3|BASP1|SIX2|SULF1|GREM1|SIX4|KIF26B|LGR4|STRA6|OSR2|RDH10|ADAMTS16|AQP11|CD24
GO:0060467	0.00924169	0.999398	3	6	negative regulation of fertilization	BP	0.275349	5016|7784|153218	OVGP1|ZP3|SPINK13
GO:1905332	0.0092676	0.997716	7	32	positive regulation of morphogenesis of an epithelium	BP	0.275591	183|3217|6495|6662|26585|51804|55366	AGT|HOXB7|SIX1|SOX9|GREM1|SIX4|LGR4
GO:0007369	0.0092873	0.995272	23	180	gastrulation	BP	0.275648	1289|1290|1294|1301|1846|2821|3172|3673|3691|4318|5460|6862|7358|7473|8091|10736|22943|26011|55897|83881|89870|145873|642658	COL5A1|COL5A2|COL7A1|COL11A1|DUSP4|GPI|HNF4A|ITGA2|ITGB4|MMP9|POU5F1|T|UGDH|WNT3|HMGA2|SIX2|DKK1|TENM4|MESP1|MIXL1|TRIM15|MESP2|SCX
GO:0006563	0.00931157	0.99888	4	11	L-serine metabolic process	BP	0.27584	5723|6472|10993|29968	PSPH|SHMT2|SDS|PSAT1
GO:0010756	0.00934777	0.999388	3	6	positive regulation of plasminogen activation	BP	0.276384	2023|2161|4241	ENO1|F12|MELTF
GO:0042246	0.0093706	0.996915	10	55	tissue regeneration	BP	0.276531	607|891|2027|2146|3484|5081|5653|7104|8326|10631	BCL9|CCNB1|ENO3|EZH2|IGFBP1|PAX7|KLK6|TM4SF4|FZD9|POSTN
GO:0032370	0.00945811	0.996882	10	55	positive regulation of lipid transport	BP	0.278583	4282|5444|6696|8399|8600|8792|9227|26154|51083|151176	MIF|PON1|SPP1|PLA2G10|TNFSF11|TNFRSF11A|LRAT|ABCA12|GAL|ERFE
GO:1902679	0.00951089	0.992876	113	1184	negative regulation of RNA biosynthetic process	BP	0.279606	190|332|339|672|860|898|1029|1063|1748|1789|2023|2069|2146|2274|2304|2305|2729|3006|3007|3008|3012|3013|3014|3070|3159|3169|3223|3224|3299|3651|3665|4017|4188|4321|4488|4796|5017|5083|5307|5347|5460|6493|6495|6662|6862|6913|7020|7022|7023|7291|7292|7546|7764|7784|7804|8091|8294|8318|8329|8334|8336|8338|8351|8353|8357|8362|8365|8367|8535|8538|8851|8914|8969|9096|9212|9603|10409|10595|11074|22943|2…	NR0B1|BIRC5|APOBEC1|BRCA1|RUNX2|CCNE1|CDKN2A|CENPF|DLX4|DNMT3B|ENO1|EREG|EZH2|FHL2|FOXE1|FOXM1|GCLC|HIST1H1C|HIST1H1D|HIST1H1E|HIST1H2AE|HIST1H2AD|H2AFX|HELLS|HMGA1|FOXA1|HOXC6|HOXC8|HSF4|PDX1|IRF7|LOXL2|MDFI|MMP12|MSX2|TONSL|OVOL1|PAX9|PITX1|PLK1|POU5F1|SIM2|SIX1|SOX9|T|TBX15|TFAP2A|TFAP2C|TFAP4|TWIST1|TNFSF4|ZIC2|ZNF217|ZP3|LRP8|HMGA2|HIST1H4I|CDC45|HIST1H2AI|HIST1H2AC|HIST1H2AM|HIST2H2AC|HIST1…
GO:0008152	0.00953259	0.991798	912	11179	metabolic process	BP	0.279713	24|26|43|101|134|183|190|205|218|219|222|226|259|321|332|339|415|440|471|481|563|607|622|629|634|641|656|664|670|672|676|699|701|705|725|726|733|768|771|790|860|874|890|891|898|899|954|978|983|990|991|993|995|1000|1001|1029|1033|1048|1062|1063|1087|1109|1111|1122|1158|1159|1163|1244|1277|1278|1281|1289|1290|1293|1294|1300|1301|1356|1362|1373|1375|1381|1382|1462|1468|1469|1470|1472|1478|1515|1565|…	ABCA4|AOC1|ACHE|ADAM8|ADORA1|AGT|NR0B1|AK4|ALDH3A1|ALDH1B1|ALDH3B2|ALDOA|AMBP|APBA2|BIRC5|APOBEC1|ARSE|ASNS|ATIC|ATP1B1|AZGP1|BCL9|BDH1|CFB|CEACAM1|BLM|BMP8B|BNIP3|BPHL|BRCA1|BRDT|BUB1|BUB1B|BYSL|C4BPB|CAPN5|C8G|CA9|CA12|CAD|RUNX2|CBR3|CCNA2|CCNB1|CCNE1|CCNF|ENTPD2|CDA|CDK1|CDC6|CDC20|CDC25A|CDC25C|CDH2|CDH3|CDKN2A|CDKN3|CEACAM5|CENPE|CENPF|CEACAM7|AKR1C4|CHEK1|CHML|CKM|CKMT1B|CKS1B|ABCC2|COL1A1|…
GO:0010951	0.00956451	0.994706	29	233	negative regulation of endopeptidase activity	BP	0.280119	183|259|332|1293|1294|1469|1470|1472|2821|4102|4318|5104|5267|5268|5270|6318|6690|6691|6694|6695|7076|7429|7980|9232|10406|27290|27344|140686|153218	AGT|AMBP|BIRC5|COL6A3|COL7A1|CST1|CST2|CST4|GPI|MAGEA3|MMP9|SERPINA5|SERPINA4|SERPINB5|SERPINE2|SERPINB4|SPINK1|SPINK2|SPP2|SPOCK1|TIMP1|VIL1|TFPI2|PTTG1|WFDC2|SPINK4|PCSK1N|WFDC3|SPINK13
GO:1901616	0.00960339	0.996618	11	63	organic hydroxy compound catabolic process	BP	0.280727	219|222|1591|1594|4051|6531|6652|8644|55586|57016|79644	ALDH1B1|ALDH3B2|CYP24A1|CYP27B1|CYP4F3|SLC6A3|SORD|AKR1C3|MIOX|AKR1B10|SRD5A3
GO:0002076	0.00964863	0.99834	5	18	osteoblast development	BP	0.281518	43|860|4488|5744|23314	ACHE|RUNX2|MSX2|PTHLH|SATB2
GO:0007568	0.00973986	0.994372	33	280	aging	BP	0.283314	183|218|983|1029|1111|1281|1515|1728|2027|2305|2706|2729|3014|3159|3484|3651|3654|3861|3868|4017|4282|4316|6531|7076|7291|7298|8091|8438|9212|10804|11200|30001|50507	AGT|ALDH3A1|CDK1|CDKN2A|CHEK1|COL3A1|CTSV|NQO1|ENO3|FOXM1|GJB2|GCLC|H2AFX|HMGA1|IGFBP1|PDX1|IRAK1|KRT14|KRT16|LOXL2|MIF|MMP7|SLC6A3|TIMP1|TWIST1|TYMS|HMGA2|RAD54L|AURKB|GJB6|CHEK2|ERO1A|NOX4
GO:0010039	0.00975344	0.997572	7	32	response to iron ion	BP	0.283314	891|2539|3651|6531|7020|7031|7036	CCNB1|G6PD|PDX1|SLC6A3|TFAP2A|TFF1|TFR2
GO:0019731	0.00981518	0.996997	9	45	antibacterial humoral response	BP	0.283314	2243|2244|8339|8343|8344|8347|8349|51297|85236	FGA|FGB|HIST1H2BG|HIST1H2BF|HIST1H2BE|HIST1H2BC|HIST2H2BE|BPIFA1|HIST1H2BK
GO:0099612	0.00981991	0.99928	3	7	protein localization to axon	BP	0.283314	7368|26047|80128	UGT8|CNTNAP2|TRIM46
GO:0042634	0.00982866	0.997895	6	25	regulation of hair cycle	BP	0.283314	1001|3872|4488|51083|55612|79152	CDH3|KRT17|MSX2|GAL|FERMT1|FA2H
GO:0061045	0.0098408	0.996518	11	64	negative regulation of wound healing	BP	0.283314	634|2161|2191|2243|2244|5270|5327|5328|5624|7103|164656	CEACAM1|F12|FAP|FGA|FGB|SERPINE2|PLAT|PLAU|PROC|TSPAN8|TMPRSS6
GO:0048518	0.00985748	0.991603	451	5335	positive regulation of biological process	BP	0.283314	43|101|134|183|218|332|339|440|481|575|576|607|629|634|638|641|656|664|672|676|701|725|733|784|860|890|891|898|983|990|991|995|1000|1001|1013|1015|1029|1062|1111|1163|1277|1281|1382|1594|1646|1663|1690|1728|1736|1747|1749|1763|1789|1803|1852|1871|1875|1893|1894|1907|1917|1946|1950|1978|2023|2048|2069|2118|2146|2161|2191|2237|2243|2244|2274|2304|2305|2539|2648|2729|2821|2859|2861|2888|3014|3159|31…	ACHE|ADAM8|ADORA1|AGT|ALDH3A1|BIRC5|APOBEC1|ASNS|ATP1B1|ADGRB1|ADGRB2|BCL9|CFB|CEACAM1|BIK|BLM|BMP8B|BNIP3|BRCA1|BRDT|BUB1B|C4BPB|C8G|CACNB3|RUNX2|CCNA2|CCNB1|CCNE1|CDK1|CDC6|CDC20|CDC25C|CDH2|CDH3|CDH15|CDH17|CDKN2A|CENPE|CHEK1|CKS1B|COL1A1|COL3A1|CRABP2|CYP27B1|AKR1C2|DDX11|COCH|NQO1|DKC1|DLX3|DLX5|DNA2|DNMT3B|DPP4|DUSP9|E2F3|E2F5|ECM1|ECT2|EDN2|EEF1A2|EFNA5|EGF|EIF4EBP1|ENO1|EPHB2|EREG|ETV4|EZ…
GO:0051128	0.00987385	0.992069	201	2258	regulation of cellular component organization	BP	0.283314	183|226|339|575|576|634|638|664|672|699|701|725|891|899|978|990|991|995|1000|1015|1029|1062|1063|1104|1111|1289|1382|1515|1594|1627|1663|1690|1736|1789|1803|1946|1950|1978|2023|2048|2069|2146|2191|2237|2243|2244|2539|2648|2786|3159|3172|3484|3486|3673|3706|3832|3872|3934|3984|4085|4241|4288|4312|4314|4318|4488|4751|5058|5063|5081|5217|5270|5347|5365|5366|5454|5570|5645|5653|5753|5818|5881|5979|63…	AGT|ALDOA|APOBEC1|ADGRB1|ADGRB2|CEACAM1|BIK|BNIP3|BRCA1|BUB1|BUB1B|C4BPB|CCNB1|CCNF|CDA|CDC6|CDC20|CDC25C|CDH2|CDH17|CDKN2A|CENPE|CENPF|RCC1|CHEK1|COL5A1|CRABP2|CTSV|CYP27B1|DBN1|DDX11|COCH|DKC1|DNMT3B|DPP4|EFNA5|EGF|EIF4EBP1|ENO1|EPHB2|EREG|EZH2|FAP|FEN1|FGA|FGB|G6PD|KAT2A|GNG4|HMGA1|HNF4A|IGFBP1|IGFBP3|ITGA2|ITPKA|KIF11|KRT17|LCN2|LIMK1|MAD2L1|MELTF|MKI67|MMP1|MMP3|MMP9|MSX2|NEK2|PAK1|PAK3|PAX7…
GO:0071371	0.00987476	0.998291	5	18	cellular response to gonadotropin stimulus	BP	0.283314	890|1946|2729|6528|26012	CCNA2|EFNA5|GCLC|SLC5A5|NSMF
GO:0051797	0.0100137	0.998261	5	18	regulation of hair follicle development	BP	0.286769	1001|3872|4488|51083|55612	CDH3|KRT17|MSX2|GAL|FERMT1
GO:0060350	0.0100978	0.99687	9	49	endochondral bone morphogenesis	BP	0.288644	860|1277|1300|1311|1749|4322|6662|25886|642658	RUNX2|COL1A1|COL10A1|COMP|DLX5|MMP13|SOX9|POC1A|SCX
GO:0023019	0.0102029	0.99822	5	18	signal transduction involved in regulation of gene expression	BP	0.289654	3172|4072|4488|6862|55897	HNF4A|EPCAM|MSX2|T|MESP1
GO:0016264	0.01021	0.998702	4	12	gap junction assembly	BP	0.289654	183|2705|2706|59272	AGT|GJB1|GJB2|ACE2
GO:0009987	0.0102106	0.991578	1231	15399	cellular process	BP	0.289654	24|26|41|43|101|134|183|190|205|218|222|226|259|321|332|339|415|440|471|478|481|547|563|575|576|607|608|610|622|634|638|641|656|664|670|672|676|699|701|705|725|726|733|768|771|784|790|860|874|890|891|898|899|954|970|978|983|990|991|993|995|1000|1001|1013|1015|1029|1033|1047|1048|1058|1062|1063|1087|1104|1109|1111|1122|1138|1158|1159|1163|1174|1181|1237|1238|1244|1259|1261|1277|1278|1281|1289|1290…	ABCA4|AOC1|ASIC1|ACHE|ADAM8|ADORA1|AGT|NR0B1|AK4|ALDH3A1|ALDH3B2|ALDOA|AMBP|APBA2|BIRC5|APOBEC1|ARSE|ASNS|ATIC|ATP1A3|ATP1B1|KIF1A|AZGP1|ADGRB1|ADGRB2|BCL9|TNFRSF17|HCN2|BDH1|CEACAM1|BIK|BLM|BMP8B|BNIP3|BPHL|BRCA1|BRDT|BUB1|BUB1B|BYSL|C4BPB|CAPN5|C8G|CA9|CA12|CACNB3|CAD|RUNX2|CBR3|CCNA2|CCNB1|CCNE1|CCNF|ENTPD2|CD70|CDA|CDK1|CDC6|CDC20|CDC25A|CDC25C|CDH2|CDH3|CDH15|CDH17|CDKN2A|CDKN3|CLGN|CEACAM5|…
GO:0048333	0.0102127	0.997435	7	32	mesodermal cell differentiation	BP	0.289654	3673|3691|8091|10736|22943|55897|89870	ITGA2|ITGB4|HMGA2|SIX2|DKK1|MESP1|TRIM15
GO:0002063	0.0102266	0.997777	6	26	chondrocyte development	BP	0.289654	860|1301|4488|6662|23213|25886	RUNX2|COL11A1|MSX2|SOX9|SULF1|POC1A
GO:0045741	0.0103864	0.998672	4	12	positive regulation of epidermal growth factor-activated receptor activity	BP	0.293645	134|1950|2069|7039	ADORA1|EGF|EREG|TGFA
GO:0015949	0.0104769	0.99774	6	24	nucleobase-containing small molecule interconversion	BP	0.295662	205|1841|4830|4833|6241|7296	AK4|DTYMK|NME1|NME4|RRM2|TXNRD1
GO:0002385	0.0107194	0.997293	7	31	mucosal immune response	BP	0.301956	8339|8343|8344|8347|8349|9245|85236	HIST1H2BG|HIST1H2BF|HIST1H2BE|HIST1H2BC|HIST2H2BE|GCNT3|HIST1H2BK
GO:0031507	0.0107429	0.998613	4	12	heterochromatin assembly	BP	0.30207	1029|3070|3159|8091	CDKN2A|HELLS|HMGA1|HMGA2
GO:0010771	0.0108116	0.995896	12	76	negative regulation of cell morphogenesis involved in differentiation	BP	0.303449	1946|2048|4241|6696|7070|7473|8851|10371|10631|23105|25791|84894	EFNA5|EPHB2|MELTF|SPP1|THY1|WNT3|CDK5R1|SEMA3A|POSTN|FSTL4|NGEF|LINGO1
GO:0036297	0.0108329	0.99661	9	48	interstrand cross-link repair	BP	0.303497	2175|2177|2189|5888|10635|29089|55215|91442|146956	FANCA|FANCD2|FANCG|RAD51|RAD51AP1|UBE2T|FANCI|FAAP24|EME1
GO:1901700	0.0108955	0.991572	139	1491	response to oxygen-containing compound	BP	0.304701	26|183|218|339|440|478|610|634|641|664|672|768|790|890|891|983|990|1109|1244|1261|1277|1278|1281|1290|1364|1365|1373|1515|1591|1594|1646|1663|1728|1789|1829|1894|1946|1978|2069|2146|2539|2706|2707|2729|2786|2821|2861|2877|2888|3169|3172|3329|3359|3371|3484|3651|3654|3673|3856|3929|3934|3939|4016|4151|4282|4314|4318|4488|5031|5034|5058|5444|5471|5723|5753|5831|5888|5979|6364|6495|6518|6528|6531|66…	AOC1|AGT|ALDH3A1|APOBEC1|ASNS|ATP1A3|HCN2|CEACAM1|BLM|BNIP3|BRCA1|CA9|CAD|CCNA2|CCNB1|CDK1|CDC6|AKR1C4|ABCC2|CNGA3|COL1A1|COL1A2|COL3A1|COL5A2|CLDN4|CLDN3|CPS1|CTSV|CYP24A1|CYP27B1|AKR1C2|DDX11|NQO1|DNMT3B|DSG2|ECT2|EFNA5|EIF4EBP1|EREG|EZH2|G6PD|GJB2|GJB3|GCLC|GNG4|GPI|GPR37|GPX2|GRB14|FOXA1|HNF4A|HSPD1|HTR3A|TNC|IGFBP1|PDX1|IRAK1|ITGA2|KRT8|LBP|LCN2|LDHA|LOXL1|MB|MIF|MMP3|MMP9|MSX2|P2RY6|P4HB|PA…
GO:1901989	0.0111932	0.995956	11	66	positive regulation of cell cycle phase transition	BP	0.312461	983|990|8318|9700|9787|11065|27085|80174|81610|81620|113130	CDK1|CDC6|CDC45|ESPL1|DLGAP5|UBE2C|MTBP|DBF4B|FAM83D|CDT1|CDCA5
GO:1901606	0.0112914	0.99515	15	98	alpha-amino acid catabolic process	BP	0.314635	2571|2653|2731|2875|3034|3081|5053|5471|6999|8140|10993|27034|84706|130013|259307	GAD1|GCSH|GLDC|GPT|HAL|HGD|PAH|PPAT|TDO2|SLC7A5|SDS|ACAD8|GPT2|ACMSD|IL4I1
GO:0001658	0.011597	0.996032	10	59	branching involved in ureteric bud morphogenesis	BP	0.322573	183|3217|5228|6495|6662|10736|26585|51804|55366|170690	AGT|HOXB7|PGF|SIX1|SOX9|SIX2|GREM1|SIX4|LGR4|ADAMTS16
GO:0032506	0.0118765	0.997824	5	19	cytokinetic process	BP	0.329434	9212|9493|9585|29127|84501	AURKB|KIF23|KIF20B|RACGAP1|SPIRE2
GO:0019319	0.0118862	0.995229	13	82	hexose biosynthetic process	BP	0.329434	226|1468|2023|2027|2597|2648|2821|4485|5091|6652|10993|57486|388581	ALDOA|SLC25A10|ENO1|ENO3|GAPDH|KAT2A|GPI|MST1|PC|SORD|SDS|NLN|C1QTNF12
GO:0098719	0.0121032	0.998343	4	13	sodium ion import across plasma membrane	BP	0.333179	610|6549|6550|84679	HCN2|SLC9A2|SLC9A3|SLC9A7
GO:1990118	0.0121032	0.998343	4	13	sodium ion import into cell	BP	0.333179	610|6549|6550|84679	HCN2|SLC9A2|SLC9A3|SLC9A7
GO:0098659	0.0121074	0.996831	7	34	inorganic cation import into cell	BP	0.333179	610|6549|6550|7036|27112|84679|261729	HCN2|SLC9A2|SLC9A3|TFR2|FAM155B|SLC9A7|STEAP2
GO:0099587	0.0121074	0.996831	7	34	inorganic ion import into cell	BP	0.333179	610|6549|6550|7036|27112|84679|261729	HCN2|SLC9A2|SLC9A3|TFR2|FAM155B|SLC9A7|STEAP2
GO:0006501	0.0121362	0.995333	12	73	C-terminal protein lipidation	BP	0.333381	1048|1087|4241|7070|8000|8581|10232|27076|54742|116372|130576|349667	CEACAM5|CEACAM7|MELTF|THY1|PSCA|LY6D|MSLN|LYPD3|LY6K|LYPD1|LYPD6B|RTN4RL2
GO:0044839	0.0121767	0.993121	29	242	cell cycle G2/M phase transition	BP	0.333901	641|890|891|983|993|995|1063|2305|3161|4751|5347|6790|7283|8091|9088|9133|9833|9928|10382|10733|11113|11200|22974|51512|55215|55722|63967|80174|90381	BLM|CCNA2|CCNB1|CDK1|CDC25A|CDC25C|CENPF|FOXM1|HMMR|NEK2|PLK1|AURKA|TUBG1|HMGA2|PKMYT1|CCNB2|MELK|KIF14|TUBB4A|PLK4|CIT|CHEK2|TPX2|GTSE1|FANCI|CEP72|CLSPN|DBF4B|TICRR
GO:1905954	0.0123378	0.995236	12	75	positive regulation of lipid localization	BP	0.337721	4282|5444|6696|8399|8600|8792|9227|9641|26154|29923|51083|151176	MIF|PON1|SPP1|PLA2G10|TNFSF11|TNFRSF11A|LRAT|IKBKE|ABCA12|HILPDA|GAL|ERFE
GO:0046134	0.0123675	0.996774	7	32	pyrimidine nucleoside biosynthetic process	BP	0.337937	790|978|4830|4833|7083|7298|7371	CAD|CDA|NME1|NME4|TK1|TYMS|UCK2
GO:0035239	0.0124247	0.992389	38	346	tube morphogenesis	BP	0.338901	183|1950|2118|2648|3169|3217|3371|4488|4613|5058|5228|5308|5979|6491|6495|6659|6662|6768|6862|7291|8914|9231|9585|10551|10736|26585|51804|55083|55366|55897|57167|57822|64220|81792|115908|157506|170690|388591	AGT|EGF|ETV4|KAT2A|FOXA1|HOXB7|TNC|MSX2|MYCN|PAK1|PGF|PITX2|RET|STIL|SIX1|SOX4|SOX9|ST14|T|TWIST1|TIMELESS|DLG5|KIF20B|AGR2|SIX2|GREM1|SIX4|KIF26B|LGR4|MESP1|SALL4|GRHL3|STRA6|ADAMTS12|CTHRC1|RDH10|ADAMTS16|RNF207
GO:0007100	0.012467	0.998278	4	13	mitotic centrosome separation	BP	0.338922	1111|3832|4751|6790	CHEK1|KIF11|NEK2|AURKA
GO:0010755	0.0124692	0.998316	4	12	regulation of plasminogen activation	BP	0.338922	2023|2161|4241|5270	ENO1|F12|MELTF|SERPINE2
GO:0072698	0.0125515	0.99668	7	35	protein localization to microtubule cytoskeleton	BP	0.34034	6491|6790|7272|9585|10615|55722|81610	STIL|AURKA|TTK|KIF20B|SPAG5|CEP72|FAM83D
GO:0000018	0.0125708	0.995375	11	67	regulation of DNA recombination	BP	0.34034	641|1111|3838|5888|7292|10635|10721|50943|55010|63979|79915	BLM|CHEK1|KPNA2|RAD51|TNFSF4|RAD51AP1|POLQ|FOXP3|PARPBP|FIGNL1|ATAD5
GO:0051253	0.0125873	0.990437	116	1231	negative regulation of RNA metabolic process	BP	0.34034	190|332|339|672|860|898|1029|1063|1748|1789|2023|2069|2146|2274|2304|2305|2729|3006|3007|3008|3012|3013|3014|3070|3159|3169|3223|3224|3299|3651|3665|4017|4188|4321|4488|4796|5017|5083|5307|5317|5347|5460|6493|6495|6662|6862|6913|7020|7022|7023|7291|7292|7546|7764|7784|7804|8091|8294|8318|8329|8334|8336|8338|8351|8353|8357|8362|8365|8367|8535|8538|8851|8914|8969|9096|9212|9603|10409|10595|11074|11…	NR0B1|BIRC5|APOBEC1|BRCA1|RUNX2|CCNE1|CDKN2A|CENPF|DLX4|DNMT3B|ENO1|EREG|EZH2|FHL2|FOXE1|FOXM1|GCLC|HIST1H1C|HIST1H1D|HIST1H1E|HIST1H2AE|HIST1H2AD|H2AFX|HELLS|HMGA1|FOXA1|HOXC6|HOXC8|HSF4|PDX1|IRF7|LOXL2|MDFI|MMP12|MSX2|TONSL|OVOL1|PAX9|PITX1|PKP1|PLK1|POU5F1|SIM2|SIX1|SOX9|T|TBX15|TFAP2A|TFAP2C|TFAP4|TWIST1|TNFSF4|ZIC2|ZNF217|ZP3|LRP8|HMGA2|HIST1H4I|CDC45|HIST1H2AI|HIST1H2AC|HIST1H2AM|HIST2H2AC|…
GO:0009132	0.0126486	0.994305	16	112	nucleoside diphosphate metabolic process	BP	0.341401	205|226|954|1841|2023|2027|2597|2821|3939|4830|4833|5214|55753|80201|84433|377841	AK4|ALDOA|ENTPD2|DTYMK|ENO1|ENO3|GAPDH|GPI|LDHA|NME1|NME4|PFKP|OGDHL|HKDC1|CARD11|ENTPD8
GO:0000077	0.0127496	0.993668	20	151	DNA damage checkpoint	BP	0.342942	641|672|891|983|995|1111|3014|5347|6659|6790|8091|11200|51512|51514|55215|55571|63967|83990|144455|146956	BLM|BRCA1|CCNB1|CDK1|CDC25C|CHEK1|H2AFX|PLK1|SOX4|AURKA|HMGA2|CHEK2|GTSE1|DTL|FANCI|CNOT11|CLSPN|BRIP1|E2F7|EME1
GO:0000086	0.0127499	0.992849	28	233	G2/M transition of mitotic cell cycle	BP	0.342942	641|890|891|983|993|995|1063|2305|3161|4751|5347|6790|7283|8091|9088|9133|9833|9928|10382|10733|11113|11200|22974|55215|55722|63967|80174|90381	BLM|CCNA2|CCNB1|CDK1|CDC25A|CDC25C|CENPF|FOXM1|HMMR|NEK2|PLK1|AURKA|TUBG1|HMGA2|PKMYT1|CCNB2|MELK|KIF14|TUBB4A|PLK4|CIT|CHEK2|TPX2|FANCI|CEP72|CLSPN|DBF4B|TICRR
GO:0071549	0.0127744	0.996633	7	33	cellular response to dexamethasone stimulus	BP	0.343005	1244|1789|1978|2706|6715|7023|114907	ABCC2|DNMT3B|EIF4EBP1|GJB2|SRD5A1|TFAP4|FBXO32
GO:0009611	0.0129509	0.991025	65	638	response to wounding	BP	0.346479	43|607|634|725|891|954|983|1001|1277|1278|1281|1289|1832|2027|2069|2146|2161|2191|2243|2244|3172|3371|3484|3651|3673|3691|4192|4321|4488|5058|5081|5104|5270|5327|5328|5460|5624|5653|6288|6364|6696|6707|6790|7031|7032|7076|7103|7104|7429|7980|8326|8351|8353|8357|9066|10481|10631|10752|11202|23657|57822|57834|128272|164656|349667	ACHE|BCL9|CEACAM1|C4BPB|CCNB1|ENTPD2|CDK1|CDH3|COL1A1|COL1A2|COL3A1|COL5A1|DSP|ENO3|EREG|EZH2|F12|FAP|FGA|FGB|HNF4A|TNC|IGFBP1|PDX1|ITGA2|ITGB4|MDK|MMP12|MSX2|PAK1|PAX7|SERPINA5|SERPINE2|PLAT|PLAU|POU5F1|PROC|KLK6|SAA1|CCL20|SPP1|SPRR3|AURKA|TFF1|TFF2|TIMP1|TSPAN8|TM4SF4|VIL1|TFPI2|FZD9|HIST1H3D|HIST1H3E|HIST1H3H|SYT7|HOXB13|POSTN|CHL1|KLK8|SLC7A11|GRHL3|CYP4F11|ARHGEF19|TMPRSS6|RTN4RL2
GO:0071548	0.012953	0.99617	8	41	response to dexamethasone	BP	0.346479	1244|1373|1789|1978|2706|6715|7023|114907	ABCC2|CPS1|DNMT3B|EIF4EBP1|GJB2|SRD5A1|TFAP4|FBXO32
GO:0006206	0.0129709	0.997569	5	19	pyrimidine nucleobase metabolic process	BP	0.346479	790|978|1373|7298|7371	CAD|CDA|CPS1|TYMS|UCK2
GO:0040001	0.0130901	0.997518	5	20	establishment of mitotic spindle localization	BP	0.349062	1058|9700|10403|51203|54908	CENPA|ESPL1|NDC80|NUSAP1|SPDL1
GO:0001958	0.0131852	0.996953	6	27	endochondral ossification	BP	0.350392	860|1277|1300|1749|4322|642658	RUNX2|COL1A1|COL10A1|DLX5|MMP13|SCX
GO:0036075	0.0131852	0.996953	6	27	replacement ossification	BP	0.350392	860|1277|1300|1749|4322|642658	RUNX2|COL1A1|COL10A1|DLX5|MMP13|SCX
GO:0032466	0.0132895	0.998908	3	7	negative regulation of cytokinesis	BP	0.352558	9212|79733|144455	AURKB|E2F8|E2F7
GO:0048812	0.0133177	0.990988	57	570	neuron projection morphogenesis	BP	0.352703	575|1382|1749|1833|1943|1946|1951|2048|2118|2676|3110|3706|3984|4744|4884|5058|5063|5365|5454|5818|5979|6696|6710|6712|6790|7070|7345|7368|7473|7804|8399|8437|8851|8936|9048|9201|9585|10371|10381|10631|10752|11202|23105|23542|25791|25987|26012|27023|29993|55816|80128|80725|84570|84894|127833|389549|644168	ADGRB1|CRABP2|DLX5|EPYC|EFNA2|EFNA5|CELSR3|EPHB2|ETV4|GFRA3|MNX1|ITPKA|LIMK1|NEFH|NPTX1|PAK1|PAK3|PLXNB3|POU3F2|NECTIN1|RET|SPP1|SPTB|SPTBN2|AURKA|THY1|UCHL1|UGT8|WNT3|LRP8|PLA2G10|RASAL1|CDK5R1|WASF1|ARTN|DCLK1|KIF20B|SEMA3A|TUBB3|POSTN|CHL1|KLK8|FSTL4|MAPK8IP2|NGEF|TSKU|NSMF|FOXB1|PACSIN1|DOK5|TRIM46|SRCIN1|COL25A1|LINGO1|SYT2|FEZF1|DRGX
GO:1903429	0.0133481	0.997456	5	20	regulation of cell maturation	BP	0.352904	5881|5979|6790|9928|51083	RAC3|RET|AURKA|KIF14|GAL
GO:0007079	0.0135866	0.999673	2	3	mitotic chromosome movement towards spindle pole	BP	0.358597	1062|9787	CENPE|DLGAP5
GO:2000113	0.0136747	0.989497	123	1323	negative regulation of cellular macromolecule biosynthetic process	BP	0.360311	190|332|339|641|672|860|898|990|1029|1063|1748|1789|1978|2023|2069|2146|2274|2304|2305|2597|2729|3006|3007|3008|3012|3013|3014|3070|3159|3169|3224|3299|3651|3665|4017|4188|4321|4488|4613|5017|5083|5307|5347|5460|6493|6495|6662|6862|6913|7020|7022|7023|7291|7292|7298|7546|7764|7784|7804|8091|8294|8318|8329|8334|8336|8338|8351|8353|8357|8362|8365|8367|8507|8535|8538|8851|8914|8969|9096|9212|9603|10…	NR0B1|BIRC5|APOBEC1|BLM|BRCA1|RUNX2|CCNE1|CDC6|CDKN2A|CENPF|DLX4|DNMT3B|EIF4EBP1|ENO1|EREG|EZH2|FHL2|FOXE1|FOXM1|GAPDH|GCLC|HIST1H1C|HIST1H1D|HIST1H1E|HIST1H2AE|HIST1H2AD|H2AFX|HELLS|HMGA1|FOXA1|HOXC8|HSF4|PDX1|IRF7|LOXL2|MDFI|MMP12|MSX2|MYCN|OVOL1|PAX9|PITX1|PLK1|POU5F1|SIM2|SIX1|SOX9|T|TBX15|TFAP2A|TFAP2C|TFAP4|TWIST1|TNFSF4|TYMS|ZIC2|ZNF217|ZP3|LRP8|HMGA2|HIST1H4I|CDC45|HIST1H2AI|HIST1H2AC|HIS…
GO:0006771	0.0138149	0.998848	3	7	riboflavin metabolic process	BP	0.363026	79581|80308|113278	SLC52A2|FLAD1|SLC52A3
GO:1901992	0.0138247	0.995138	10	59	positive regulation of mitotic cell cycle phase transition	BP	0.363026	983|990|8318|9700|9787|11065|27085|80174|81620|113130	CDK1|CDC6|CDC45|ESPL1|DLGAP5|UBE2C|MTBP|DBF4B|CDT1|CDCA5
GO:0070207	0.0138913	0.99677	6	26	protein homotrimerization	BP	0.364158	41|3299|3934|4282|7186|79054	ASIC1|HSF4|LCN2|MIF|TRAF2|TRPM8
GO:0016331	0.0139496	0.993142	19	146	morphogenesis of embryonic epithelium	BP	0.365068	2648|3651|5979|6491|6495|6659|6662|6768|6862|7020|7291|9585|23213|26585|51804|57167|57822|115908|157506	KAT2A|PDX1|RET|STIL|SIX1|SOX4|SOX9|ST14|T|TFAP2A|TWIST1|KIF20B|SULF1|GREM1|SIX4|SALL4|GRHL3|CTHRC1|RDH10
GO:0000212	0.0140111	0.997996	4	13	meiotic spindle organization	BP	0.36606	6790|7283|9700|259266	AURKA|TUBG1|ESPL1|ASPM
GO:0006561	0.0142068	0.998803	3	7	proline biosynthetic process	BP	0.370549	5831|5832|65263	PYCR1|ALDH18A1|PYCR3
GO:0046040	0.0142983	0.997942	4	13	IMP metabolic process	BP	0.371503	471|5471|10606|122622	ATIC|PPAT|PAICS|ADSSL1
GO:0060602	0.0143374	0.997218	5	20	branch elongation of an epithelium	BP	0.371503	3371|6495|6662|51804|157506	TNC|SIX1|SOX9|SIX4|RDH10
GO:0006735	0.0143633	0.996635	6	26	NADH regeneration	BP	0.371503	226|2023|2027|2597|2821|5214	ALDOA|ENO1|ENO3|GAPDH|GPI|PFKP
GO:0061621	0.0143633	0.996635	6	26	canonical glycolysis	BP	0.371503	226|2023|2027|2597|2821|5214	ALDOA|ENO1|ENO3|GAPDH|GPI|PFKP
GO:0061718	0.0143633	0.996635	6	26	glucose catabolic process to pyruvate	BP	0.371503	226|2023|2027|2597|2821|5214	ALDOA|ENO1|ENO3|GAPDH|GPI|PFKP
GO:0051963	0.0145668	0.994215	12	81	regulation of synapse assembly	BP	0.376138	575|576|1946|2048|5818|6495|7058|7162|27286|51804|57633|79953	ADGRB1|ADGRB2|EFNA5|EPHB2|NECTIN1|SIX1|THBS2|TPBG|SRPX2|SIX4|LRRN1|SYNDIG1
GO:0002251	0.0148715	0.995959	7	33	organ or tissue specific immune response	BP	0.382763	8339|8343|8344|8347|8349|9245|85236	HIST1H2BG|HIST1H2BF|HIST1H2BE|HIST1H2BC|HIST2H2BE|GCNT3|HIST1H2BK
GO:0045216	0.014895	0.991726	26	222	cell-cell junction organization	BP	0.382763	183|1000|1001|1013|1015|1365|1829|1832|1894|1946|2705|2706|3673|5818|7070|7368|9074|9231|11187|26585|29841|59272|64403|79778|81607|91862	AGT|CDH2|CDH3|CDH15|CDH17|CLDN3|DSG2|DSP|ECT2|EFNA5|GJB1|GJB2|ITGA2|NECTIN1|THY1|UGT8|CLDN6|DLG5|PKP3|GREM1|GRHL1|ACE2|CDH24|MICALL2|NECTIN4|MARVELD3
GO:0048858	0.0149184	0.989804	58	585	cell projection morphogenesis	BP	0.382763	575|1382|1749|1833|1943|1946|1951|2048|2118|2676|3110|3706|3984|4744|4884|5058|5063|5365|5454|5818|5979|6696|6710|6712|6790|7070|7345|7368|7429|7473|7804|8399|8437|8851|8936|9048|9201|9585|10371|10381|10631|10752|11202|23105|23542|25791|25987|26012|27023|29993|55816|80128|80725|84570|84894|127833|389549|644168	ADGRB1|CRABP2|DLX5|EPYC|EFNA2|EFNA5|CELSR3|EPHB2|ETV4|GFRA3|MNX1|ITPKA|LIMK1|NEFH|NPTX1|PAK1|PAK3|PLXNB3|POU3F2|NECTIN1|RET|SPP1|SPTB|SPTBN2|AURKA|THY1|UCHL1|UGT8|VIL1|WNT3|LRP8|PLA2G10|RASAL1|CDK5R1|WASF1|ARTN|DCLK1|KIF20B|SEMA3A|TUBB3|POSTN|CHL1|KLK8|FSTL4|MAPK8IP2|NGEF|TSKU|NSMF|FOXB1|PACSIN1|DOK5|TRIM46|SRCIN1|COL25A1|LINGO1|SYT2|FEZF1|DRGX
GO:2000026	0.0149225	0.988192	154	1706	regulation of multicellular organismal development	BP	0.382763	101|183|575|576|634|672|860|891|983|991|1000|1001|1063|1277|1281|1289|1290|1382|1594|1627|1789|1893|1894|1946|1950|1951|2048|2118|2146|2175|2177|2539|3169|3172|3217|3227|3559|3623|3665|3706|3872|3984|4017|4488|4613|4745|5058|5063|5083|5228|5270|5365|5454|5624|5653|5744|5753|5818|5881|5979|6495|6662|6695|6696|7020|7058|7060|7066|7070|7076|7162|7262|7291|7292|7473|7498|7516|7784|7804|8294|8326|8362…	ADAM8|AGT|ADGRB1|ADGRB2|CEACAM1|BRCA1|RUNX2|CCNB1|CDK1|CDC20|CDH2|CDH3|CENPF|COL1A1|COL3A1|COL5A1|COL5A2|CRABP2|CYP27B1|DBN1|DNMT3B|ECM1|ECT2|EFNA5|EGF|CELSR3|EPHB2|ETV4|EZH2|FANCA|FANCD2|G6PD|FOXA1|HNF4A|HOXB7|HOXC11|IL2RA|INHA|IRF7|ITPKA|KRT17|LIMK1|LOXL2|MSX2|MYCN|NELL1|PAK1|PAK3|PAX9|PGF|SERPINE2|PLXNB3|POU3F2|PROC|KLK6|PTHLH|PTK6|NECTIN1|RAC3|RET|SIX1|SOX9|SPOCK1|SPP1|TFAP2A|THBS2|THBS4|THPO…
GO:0031069	0.0149696	0.996441	6	27	hair follicle morphogenesis	BP	0.382763	1515|2304|3872|80326|84283|94234	CTSV|FOXE1|KRT17|WNT10A|TMEM79|FOXQ1
GO:0045861	0.0149998	0.99083	36	315	negative regulation of proteolysis	BP	0.382763	183|259|332|725|1293|1294|1469|1470|1472|1893|2821|4102|4318|5104|5267|5268|5270|5327|6318|6690|6691|6694|6695|7076|7429|7980|9232|10406|27290|27344|51050|55872|89766|140686|153218|280664	AGT|AMBP|BIRC5|C4BPB|COL6A3|COL7A1|CST1|CST2|CST4|ECM1|GPI|MAGEA3|MMP9|SERPINA5|SERPINA4|SERPINB5|SERPINE2|PLAT|SERPINB4|SPINK1|SPINK2|SPP2|SPOCK1|TIMP1|VIL1|TFPI2|PTTG1|WFDC2|SPINK4|PCSK1N|PI15|PBK|UMODL1|WFDC3|SPINK13|WFDC10B
GO:0048599	0.0150503	0.995404	8	43	oocyte development	BP	0.382763	891|2069|6790|7784|9319|51087|80336|163589	CCNB1|EREG|AURKA|ZP3|TRIP13|YBX2|PABPC1L|TDRD5
GO:0055015	0.0150778	0.997795	4	13	ventricular cardiac muscle cell development	BP	0.382763	891|983|2274|5308	CCNB1|CDK1|FHL2|PITX2
GO:0000912	0.0151164	0.999615	2	3	assembly of actomyosin apparatus involved in cytokinesis	BP	0.382763	9493|29127	KIF23|RACGAP1
GO:0000915	0.0151164	0.999615	2	3	actomyosin contractile ring assembly	BP	0.382763	9493|29127	KIF23|RACGAP1
GO:0044837	0.0151164	0.999615	2	3	actomyosin contractile ring organization	BP	0.382763	9493|29127	KIF23|RACGAP1
GO:1901701	0.0151198	0.988784	93	970	cellular response to oxygen-containing compound	BP	0.382763	26|183|339|478|610|634|641|664|672|890|891|983|990|1109|1244|1277|1278|1281|1290|1373|1591|1594|1646|1663|1728|1789|1894|1946|1978|2146|2706|2707|2729|2786|2861|2888|3371|3484|3651|3654|3673|3929|3934|4282|4314|4318|4488|5031|5058|5471|5753|5831|5888|5979|6364|6495|6518|6528|6659|6662|6696|6715|6862|7023|7186|7292|7473|7804|8644|8851|8914|10131|10276|10631|10804|11200|26012|50507|51237|54997|5597…	AOC1|AGT|APOBEC1|ATP1A3|HCN2|CEACAM1|BLM|BNIP3|BRCA1|CCNA2|CCNB1|CDK1|CDC6|AKR1C4|ABCC2|COL1A1|COL1A2|COL3A1|COL5A2|CPS1|CYP24A1|CYP27B1|AKR1C2|DDX11|NQO1|DNMT3B|ECT2|EFNA5|EIF4EBP1|EZH2|GJB2|GJB3|GCLC|GNG4|GPR37|GRB14|TNC|IGFBP1|PDX1|IRAK1|ITGA2|LBP|LCN2|MIF|MMP3|MMP9|MSX2|P2RY6|PAK1|PPAT|PTK6|PYCR1|RAD51|RET|CCL20|SIX1|SLC2A5|SLC5A5|SOX4|SOX9|SPP1|SRD5A1|T|TFAP4|TRAF2|TNFSF4|WNT3|LRP8|AKR1C3|CD…
GO:0014823	0.0151992	0.994568	10	60	response to activity	BP	0.384145	183|983|1789|2729|3329|3673|6715|10631|84808|122622	AGT|CDK1|DNMT3B|GCLC|HSPD1|ITGA2|SRD5A1|POSTN|PERM1|ADSSL1
GO:0090266	0.015422	0.997729	4	13	regulation of mitotic cell cycle spindle assembly checkpoint	BP	0.388509	891|4085|10403|81620	CCNB1|MAD2L1|NDC80|CDT1
GO:1903504	0.015422	0.997729	4	13	regulation of mitotic spindle checkpoint	BP	0.388509	891|4085|10403|81620	CCNB1|MAD2L1|NDC80|CDT1
GO:0097369	0.0154987	0.997671	4	14	sodium ion import	BP	0.389193	610|6549|6550|84679	HCN2|SLC9A2|SLC9A3|SLC9A7
GO:0001656	0.0154994	0.993529	13	88	metanephros development	BP	0.389193	3227|5979|6495|6662|9231|10409|10736|26585|51804|55083|55366|116039|157506	HOXC11|RET|SIX1|SOX9|DLG5|BASP1|SIX2|GREM1|SIX4|KIF26B|LGR4|OSR2|RDH10
GO:0007063	0.0155555	0.996918	5	20	regulation of sister chromatid cohesion	BP	0.38997	699|1663|2237|9700|113130	BUB1|DDX11|FEN1|ESPL1|CDCA5
GO:0060512	0.015658	0.996221	6	28	prostate gland morphogenesis	BP	0.391906	3169|3371|5268|6662|10481|23213	FOXA1|TNC|SERPINB5|SOX9|HOXB13|SULF1
GO:0007099	0.0157771	0.996186	6	28	centriole replication	BP	0.39425	672|6491|10733|55722|163786|284403	BRCA1|STIL|PLK4|CEP72|SASS6|WDR62
GO:0060743	0.0159149	0.999583	2	3	epithelial cell maturation involved in prostate gland development	BP	0.397054	3169|10481	FOXA1|HOXB13
GO:0071158	0.0159638	0.993322	13	85	positive regulation of cell cycle arrest	BP	0.397633	672|891|983|995|2191|6659|6790|8091|8851|11200|51512|55571|144455	BRCA1|CCNB1|CDK1|CDC25C|FAP|SOX4|AURKA|HMGA2|CDK5R1|CHEK2|GTSE1|CNOT11|E2F7
GO:0043687	0.016013	0.992806	15	103	post-translational protein modification	BP	0.398216	415|1048|1087|4241|7070|8000|8581|10232|27076|54742|79075|116372|130576|157570|349667	ARSE|CEACAM5|CEACAM7|MELTF|THY1|PSCA|LY6D|MSLN|LYPD3|LY6K|DSCC1|LYPD1|LYPD6B|ESCO2|RTN4RL2
GO:0048469	0.0161158	0.991795	20	155	cell maturation	BP	0.400132	860|891|2069|2539|3169|5881|5979|6790|7298|9319|9928|10481|26047|26256|28982|51083|80336|84283|163589|168620	RUNX2|CCNB1|EREG|G6PD|FOXA1|RAC3|RET|AURKA|TYMS|TRIP13|KIF14|HOXB13|CNTNAP2|CABYR|FLVCR1|GAL|PABPC1L|TMEM79|TDRD5|BHLHA15
GO:0035879	0.0161499	0.999574	2	3	plasma membrane lactate transport	BP	0.400337	9123|133418	SLC16A3|EMB
GO:0009069	0.0162677	0.994973	8	42	serine family amino acid metabolic process	BP	0.402482	2653|2729|2731|5723|6472|10993|29958|29968	GCSH|GCLC|GLDC|PSPH|SHMT2|SDS|DMGDH|PSAT1
GO:0001807	0.0162884	0.999568	2	3	regulation of type IV hypersensitivity	BP	0.402482	7784|53833	ZP3|IL20RB
GO:0019320	0.0164003	0.994468	9	51	hexose catabolic process	BP	0.404602	226|2023|2027|2524|2528|2530|2597|2821|5214	ALDOA|ENO1|ENO3|FUT2|FUT6|FUT8|GAPDH|GPI|PFKP
GO:0007339	0.0165365	0.995393	7	34	binding of sperm to zona pellucida	BP	0.407314	1047|5016|7203|7784|22948|54742|148229	CLGN|OVGP1|CCT3|ZP3|CCT5|LY6K|ATP8B3
GO:0009786	0.0166135	0.999555	2	3	regulation of asymmetric cell division	BP	0.408061	5460|259266	POU5F1|ASPM
GO:0051299	0.0166222	0.997449	4	14	centrosome separation	BP	0.408061	1111|3832|4751|6790	CHEK1|KIF11|NEK2|AURKA
GO:0042398	0.0166842	0.99482	8	42	cellular modified amino acid biosynthetic process	BP	0.408061	471|1158|2593|2729|5352|10797|26873|79017	ATIC|CKM|GAMT|GCLC|PLOD2|MTHFD2|OPLAH|GGCT
GO:0031444	0.0167001	0.999551	2	3	slow-twitch skeletal muscle fiber contraction	BP	0.408061	4151|7138	MB|TNNT1
GO:0071295	0.0167327	0.995901	6	28	cellular response to vitamin	BP	0.408061	1277|1591|1594|3371|10631|83990	COL1A1|CYP24A1|CYP27B1|TNC|POSTN|BRIP1
GO:2000242	0.0167585	0.994326	9	51	negative regulation of reproductive process	BP	0.408061	5016|5017|7076|7272|7784|10549|23213|84072|153218	OVGP1|OVOL1|TIMP1|TTK|ZP3|PRDX4|SULF1|HORMAD1|SPINK13
GO:1904888	0.0167655	0.993899	10	62	cranial skeletal system development	BP	0.408061	860|2304|4488|6495|6913|7020|7291|10736|51804|157506	RUNX2|FOXE1|MSX2|SIX1|TBX15|TFAP2A|TWIST1|SIX2|SIX4|RDH10
GO:0061146	0.0168183	0.999546	2	3	Peyer's patch morphogenesis	BP	0.408061	5979|9048	RET|ARTN
GO:0051129	0.016819	0.988356	60	596	negative regulation of cellular component organization	BP	0.408061	339|664|672|699|701|891|899|1063|1111|1789|1803|1946|1978|2048|2191|3159|4085|4241|4751|5217|5347|5365|6695|6696|6710|6712|7070|7272|7291|7349|7429|7473|8326|8851|9700|9928|10371|10382|10403|10631|11202|22943|23105|25791|27085|29028|29993|50943|57159|80119|81620|83715|84072|84894|85477|116372|131578|150696|349667|375189	APOBEC1|BNIP3|BRCA1|BUB1|BUB1B|CCNB1|CCNF|CENPF|CHEK1|DNMT3B|DPP4|EFNA5|EIF4EBP1|EPHB2|FAP|HMGA1|MAD2L1|MELTF|NEK2|PFN2|PLK1|PLXNB3|SPOCK1|SPP1|SPTB|SPTBN2|THY1|TTK|TWIST1|UCN|VIL1|WNT3|FZD9|CDK5R1|ESPL1|KIF14|SEMA3A|TUBB4A|NDC80|POSTN|KLK8|DKK1|FSTL4|NGEF|MTBP|ATAD2|PACSIN1|FOXP3|TRIM54|PIF1|CDT1|ESPN|HORMAD1|LINGO1|SCIN|LYPD1|LRRC15|PROM2|RTN4RL2|PFN4
GO:0031935	0.0168303	0.996569	5	21	regulation of chromatin silencing	BP	0.408061	339|3159|8318|29028|29128	APOBEC1|HMGA1|CDC45|ATAD2|UHRF1
GO:0000052	0.0169517	0.998375	3	8	citrulline metabolic process	BP	0.410363	790|1373|5832	CAD|CPS1|ALDH18A1
GO:0003051	0.0170418	0.999537	2	3	angiotensin-mediated drinking behavior	BP	0.411636	183|59272	AGT|ACE2
GO:0051795	0.0170574	0.999536	2	3	positive regulation of timing of catagen	BP	0.411636	4488|51083	MSX2|GAL
GO:0034421	0.0170922	0.999535	2	3	post-translational protein acetylation	BP	0.411811	79075|157570	DSCC1|ESCO2
GO:0044752	0.0171178	0.999534	2	3	response to human chorionic gonadotropin	BP	0.411811	2706|2729	GJB2|GCLC
GO:0007076	0.0171597	0.997341	4	14	mitotic chromosome condensation	BP	0.412179	23397|51203|64151|113130	NCAPH|NUSAP1|NCAPG|CDCA5
GO:0060560	0.0172639	0.990532	24	205	developmental growth involved in morphogenesis	BP	0.414038	1382|1946|3371|3984|5058|5365|6495|6662|6696|6790|7473|8437|8851|8936|9201|10371|10631|23105|51083|51804|55083|55897|127833|157506	CRABP2|EFNA5|TNC|LIMK1|PAK1|PLXNB3|SIX1|SOX9|SPP1|AURKA|WNT3|RASAL1|CDK5R1|WASF1|DCLK1|SEMA3A|POSTN|FSTL4|GAL|SIX4|KIF26B|MESP1|SYT2|RDH10
GO:0061615	0.0173801	0.995726	6	27	glycolytic process through fructose-6-phosphate	BP	0.415539	226|2023|2027|2597|2821|5214	ALDOA|ENO1|ENO3|GAPDH|GPI|PFKP
GO:0061620	0.0173801	0.995726	6	27	glycolytic process through glucose-6-phosphate	BP	0.415539	226|2023|2027|2597|2821|5214	ALDOA|ENO1|ENO3|GAPDH|GPI|PFKP
GO:1903598	0.0174986	0.999518	2	3	positive regulation of gap junction assembly	BP	0.41729	183|59272	AGT|ACE2
GO:0032310	0.0175072	0.99732	4	13	prostaglandin secretion	BP	0.41729	4282|8399|8600|8792	MIF|PLA2G10|TNFSF11|TNFRSF11A
GO:0007420	0.0175749	0.987584	66	675	brain development	BP	0.41815	190|205|471|478|664|1000|1063|1281|1749|1943|1950|2048|2146|2177|2539|2648|3014|4192|5013|5050|5058|5270|5307|5308|5454|5881|6491|6531|6712|6715|7473|7546|7804|8704|8851|9118|9143|9201|9231|9289|9718|9928|10058|10371|10409|10460|10642|22943|23314|23657|25987|26047|27023|56934|63827|63950|79969|83741|89839|127343|259266|284403|339451|340719|349667|389549	NR0B1|AK4|ATIC|ATP1A3|BNIP3|CDH2|CENPF|COL3A1|DLX5|EFNA2|EGF|EPHB2|EZH2|FANCD2|G6PD|KAT2A|H2AFX|MDK|OTX1|PAFAH1B3|PAK1|SERPINE2|PITX1|PITX2|POU3F2|RAC3|STIL|SLC6A3|SPTBN2|SRD5A1|WNT3|ZIC2|LRP8|B4GALT2|CDK5R1|INA|SYNGR3|DCLK1|DLG5|ADGRG1|ECE2|KIF14|ABCB6|SEMA3A|BASP1|TACC3|IGF2BP1|DKK1|SATB2|SLC7A11|TSKU|CNTNAP2|FOXB1|CA10|BCAN|DMRTA2|ATAT1|TFAP2D|ARHGAP11B|DMBX1|ASPM|WDR62|KLHL17|NANOS1|RTN4RL2|F…
GO:0097021	0.0175972	0.999513	2	3	lymphocyte migration into lymphoid organs	BP	0.41815	5979|9048	RET|ARTN
GO:0051239	0.0177402	0.985336	230	2641	regulation of multicellular organismal process	BP	0.420903	101|134|183|478|481|575|576|634|672|784|860|891|983|991|1000|1001|1063|1277|1281|1289|1290|1382|1594|1627|1789|1829|1832|1893|1894|1907|1946|1950|1951|2023|2048|2069|2118|2146|2161|2175|2177|2191|2243|2244|2539|2593|2859|2906|3169|3172|3217|3227|3329|3559|3623|3654|3665|3673|3706|3751|3775|3814|3872|3929|3984|4017|4282|4318|4321|4488|4608|4613|4745|5047|5058|5063|5083|5217|5228|5270|5327|5328|536…	ADAM8|ADORA1|AGT|ATP1A3|ATP1B1|ADGRB1|ADGRB2|CEACAM1|BRCA1|CACNB3|RUNX2|CCNB1|CDK1|CDC20|CDH2|CDH3|CENPF|COL1A1|COL3A1|COL5A1|COL5A2|CRABP2|CYP27B1|DBN1|DNMT3B|DSG2|DSP|ECM1|ECT2|EDN2|EFNA5|EGF|CELSR3|ENO1|EPHB2|EREG|ETV4|EZH2|F12|FANCA|FANCD2|FAP|FGA|FGB|G6PD|GAMT|GPR35|GRIN2D|FOXA1|HNF4A|HOXB7|HOXC11|HSPD1|IL2RA|INHA|IRAK1|IRF7|ITGA2|ITPKA|KCND2|KCNK1|KISS1|KRT17|LBP|LIMK1|LOXL2|MIF|MMP9|MMP12|…
GO:0009100	0.0177937	0.98842	44	416	glycoprotein metabolic process	BP	0.421526	1301|1462|2524|2525|2528|2530|2583|4584|4585|4586|5373|8704|9245|10164|10195|10267|10331|11226|23213|23333|23753|25825|26232|27087|51809|55808|56667|63827|79369|79586|79623|79644|81792|90161|91319|94025|120071|124872|192134|200185|200810|200958|394263|727897	COL11A1|VCAN|FUT2|FUT3|FUT6|FUT8|B4GALNT1|MUC3A|MUC4|MUC5AC|PMM2|B4GALT2|GCNT3|CHST4|ALG3|RAMP1|B3GNT3|GALNT6|SULF1|DPY19L1|SDF2L1|BACE2|FBXO2|B3GAT1|GALNT7|ST6GALNAC1|MUC13|BCAN|B3GNT4|CHPF|GALNT14|SRD5A3|ADAMTS12|HS6ST2|DERL3|MUC16|LARGE2|B4GALNT2|B3GNT6|KRTCAP2|ALG1L|MUC20|MUC21|MUC5B
GO:0007412	0.0178584	0.999502	2	3	axon target recognition	BP	0.422064	7345|27023	UCHL1|FOXB1
GO:0006546	0.0178981	0.999501	2	3	glycine catabolic process	BP	0.422064	2653|2731	GCSH|GLDC
GO:0019464	0.0178981	0.999501	2	3	glycine decarboxylation via glycine cleavage system	BP	0.422064	2653|2731	GCSH|GLDC
GO:0042369	0.01793	0.999499	2	3	vitamin D catabolic process	BP	0.422173	1591|1594	CYP24A1|CYP27B1
GO:0060677	0.0182889	0.998195	3	8	ureteric bud elongation	BP	0.42997	6495|51804|55083	SIX1|SIX4|KIF26B
GO:0002070	0.0183596	0.997095	4	14	epithelial cell maturation	BP	0.430978	3169|7298|10481|84283	FOXA1|TYMS|HOXB13|TMEM79
GO:2000105	0.0184175	0.997083	4	14	positive regulation of DNA-dependent DNA replication	BP	0.431263	79733|80174|81620|144455	E2F8|DBF4B|CDT1|E2F7
GO:0043137	0.0184993	0.999474	2	3	DNA replication, removal of RNA primer	BP	0.431263	1763|2237	DNA2|FEN1
GO:0048701	0.018501	0.994106	8	45	embryonic cranial skeleton morphogenesis	BP	0.431263	860|6495|6913|7020|7291|10736|51804|157506	RUNX2|SIX1|TBX15|TFAP2A|TWIST1|SIX2|SIX4|RDH10
GO:0032218	0.0185464	0.999472	2	3	riboflavin transport	BP	0.431263	79581|113278	SLC52A2|SLC52A3
GO:0044281	0.0186197	0.984875	186	2050	small molecule metabolic process	BP	0.431263	205|219|222|226|339|440|471|481|622|634|670|672|768|771|790|874|891|954|978|983|1109|1158|1159|1244|1373|1375|1381|1382|1462|1468|1565|1591|1594|1646|1728|1841|1907|2023|2027|2524|2528|2530|2539|2571|2593|2597|2648|2653|2729|2731|2821|2875|3034|3081|3172|3486|3651|3706|3939|4051|4282|4485|4830|4833|4907|5034|5053|5091|5163|5169|5214|5321|5352|5366|5373|5444|5471|5644|5646|5723|5744|5831|5832|6241…	AK4|ALDH1B1|ALDH3B2|ALDOA|APOBEC1|ASNS|ATIC|ATP1B1|BDH1|CEACAM1|BPHL|BRCA1|CA9|CA12|CAD|CBR3|CCNB1|ENTPD2|CDA|CDK1|AKR1C4|CKM|CKMT1B|ABCC2|CPS1|CPT1B|CRABP1|CRABP2|VCAN|SLC25A10|CYP2D6|CYP24A1|CYP27B1|AKR1C2|NQO1|DTYMK|EDN2|ENO1|ENO3|FUT2|FUT6|FUT8|G6PD|GAD1|GAMT|GAPDH|KAT2A|GCSH|GCLC|GLDC|GPI|GPT|HAL|HGD|HNF4A|IGFBP3|PDX1|ITPKA|LDHA|CYP4F3|MIF|MST1|NME1|NME4|NT5E|P4HB|PAH|PC|PDK1|ENPP3|PFKP|PLA2…
GO:0042374	0.0186266	0.999469	2	3	phylloquinone metabolic process	BP	0.431263	874|57834	CBR3|CYP4F11
GO:0042376	0.0186266	0.999469	2	3	phylloquinone catabolic process	BP	0.431263	874|57834	CBR3|CYP4F11
GO:1901662	0.0186266	0.999469	2	3	quinone catabolic process	BP	0.431263	874|57834	CBR3|CYP4F11
GO:0019674	0.018644	0.992713	11	69	NAD metabolic process	BP	0.431263	226|2023|2027|2597|2821|3939|4907|5214|23057|23475|130013	ALDOA|ENO1|ENO3|GAPDH|GPI|LDHA|NT5E|PFKP|NMNAT2|QPRT|ACMSD
GO:0046697	0.0186501	0.996095	5	21	decidualization	BP	0.431263	1515|1594|2706|3814|6696	CTSV|CYP27B1|GJB2|KISS1|SPP1
GO:0035993	0.0188504	0.999459	2	3	deltoid tuberosity development	BP	0.435245	5308|642658	PITX2|SCX
GO:0071379	0.0189301	0.995992	5	22	cellular response to prostaglandin stimulus	BP	0.436435	1646|3371|5031|7292|8644	AKR1C2|TNC|P2RY6|TNFSF4|AKR1C3
GO:0061107	0.0191509	0.999446	2	3	seminal vesicle development	BP	0.440869	5104|5270	SERPINA5|SERPINE2
GO:1904396	0.0191811	0.998072	3	8	regulation of neuromuscular junction development	BP	0.44091	6495|8326|51804	SIX1|FZD9|SIX4
GO:0035116	0.0192666	0.995127	6	28	embryonic hindlimb morphogenesis	BP	0.442218	4488|5307|5308|7291|7473|116039	MSX2|PITX1|PITX2|TWIST1|WNT3|OSR2
GO:0090381	0.0193295	0.999438	2	3	regulation of heart induction	BP	0.44235	22943|55897	DKK1|MESP1
GO:0100012	0.0193295	0.999438	2	3	regulation of heart induction by canonical Wnt signaling pathway	BP	0.44235	22943|55897	DKK1|MESP1
GO:1903251	0.0193799	0.998044	3	8	multi-ciliated epithelial cell differentiation	BP	0.442851	10309|10733|345643	CCNO|PLK4|MCIDAS
GO:0035051	0.0195643	0.990695	16	121	cardiocyte differentiation	BP	0.446161	183|891|983|2274|2539|2648|5058|5308|6862|7291|9718|22943|26011|26585|50507|55897	AGT|CCNB1|CDK1|FHL2|G6PD|KAT2A|PAK1|PITX2|T|TWIST1|ECE2|DKK1|TENM4|GREM1|NOX4|MESP1
GO:0060325	0.0195953	0.995002	6	29	face morphogenesis	BP	0.446161	1277|1749|5083|22943|64220|642658	COL1A1|DLX5|PAX9|DKK1|STRA6|SCX
GO:0009163	0.0196112	0.993178	9	51	nucleoside biosynthetic process	BP	0.446161	790|978|4830|4833|4907|7083|7298|7371|56952	CAD|CDA|NME1|NME4|NT5E|TK1|TYMS|UCK2|PRTFDC1
GO:0072080	0.0198316	0.991419	13	92	nephron tubule development	BP	0.450515	183|3217|5228|6495|6662|10736|26585|51804|55083|55366|170690|282679|100133941	AGT|HOXB7|PGF|SIX1|SOX9|SIX2|GREM1|SIX4|KIF26B|LGR4|ADAMTS16|AQP11|CD24
GO:0072078	0.019904	0.992114	11	73	nephron tubule morphogenesis	BP	0.451497	183|3217|5228|6495|6662|10736|26585|51804|55083|55366|170690	AGT|HOXB7|PGF|SIX1|SOX9|SIX2|GREM1|SIX4|KIF26B|LGR4|ADAMTS16
GO:0042726	0.0201917	0.99793	3	8	flavin-containing compound metabolic process	BP	0.456803	79581|80308|113278	SLC52A2|FLAD1|SLC52A3
GO:0006213	0.0201968	0.992939	9	51	pyrimidine nucleoside metabolic process	BP	0.456803	339|790|978|4830|4833|4907|7083|7298|7371	APOBEC1|CAD|CDA|NME1|NME4|NT5E|TK1|TYMS|UCK2
GO:0085020	0.0202973	0.997915	3	8	protein K6-linked ubiquitination	BP	0.458406	672|27338|29089	BRCA1|UBE2S|UBE2T
GO:0016584	0.0204783	0.997889	3	8	nucleosome positioning	BP	0.461697	3006|3007|3008	HIST1H1C|HIST1H1D|HIST1H1E
GO:0001889	0.0205027	0.989943	17	130	liver development	BP	0.461697	205|440|634|790|1373|2146|3651|3673|5624|6662|6715|6790|7298|55897|64841|79733|144455	AK4|ASNS|CEACAM1|CAD|CPS1|EZH2|PDX1|ITGA2|PROC|SOX9|SRD5A1|AURKA|TYMS|MESP1|GNPNAT1|E2F8|E2F7
GO:2000780	0.0205843	0.996575	4	15	negative regulation of double-strand break repair	BP	0.462864	7291|8091|10721|55010	TWIST1|HMGA2|POLQ|PARPBP
GO:1901657	0.0206936	0.989392	19	146	glycosyl compound metabolic process	BP	0.464647	205|339|471|790|978|1109|1646|2593|4830|4833|4907|5471|7083|7298|7371|8644|56952|57016|84433	AK4|APOBEC1|ATIC|CAD|CDA|AKR1C4|AKR1C2|GAMT|NME1|NME4|NT5E|PPAT|TK1|TYMS|UCK2|AKR1C3|PRTFDC1|AKR1B10|CARD11
GO:2000774	0.0207899	0.997844	3	8	positive regulation of cellular senescence	BP	0.466132	1029|3159|8091	CDKN2A|HMGA1|HMGA2
GO:0016093	0.0209391	0.997823	3	8	polyprenol metabolic process	BP	0.46832	8644|57016|79644	AKR1C3|AKR1B10|SRD5A3
GO:0031424	0.0209747	0.987869	27	222	keratinization	BP	0.46832	1001|1829|1832|3713|3853|3854|3856|3861|3866|3868|3872|3887|3892|5317|6698|6699|6703|6707|6768|11187|11202|26154|84283|84518|85285|144501|387264	CDH3|DSG2|DSP|IVL|KRT6A|KRT6B|KRT8|KRT14|KRT15|KRT16|KRT17|KRT81|KRT86|PKP1|SPRR1A|SPRR1B|SPRR2D|SPRR3|ST14|PKP3|KLK8|ABCA12|TMEM79|CNFN|KRTAP4-1|KRT80|KRTAP5-1
GO:0045109	0.0209781	0.995438	5	22	intermediate filament organization	BP	0.46832	1832|3861|3872|4744|5317	DSP|KRT14|KRT17|NEFH|PKP1
GO:0006094	0.0210703	0.991197	12	79	gluconeogenesis	BP	0.469702	226|1468|2023|2027|2597|2648|2821|4485|5091|10993|57486|388581	ALDOA|SLC25A10|ENO1|ENO3|GAPDH|KAT2A|GPI|MST1|PC|SDS|NLN|C1QTNF12
GO:0021761	0.021139	0.990438	14	102	limbic system development	BP	0.470556	190|2146|4192|5308|5454|6715|7804|8851|9928|10371|26047|27023|63827|79969	NR0B1|EZH2|MDK|PITX2|POU3F2|SRD5A1|LRP8|CDK5R1|KIF14|SEMA3A|CNTNAP2|FOXB1|BCAN|ATAT1
GO:0045654	0.0211871	0.997787	3	8	positive regulation of megakaryocyte differentiation	BP	0.47095	7066|54997|85477	THPO|TESC|SCIN
GO:0005996	0.0213915	0.987085	31	273	monosaccharide metabolic process	BP	0.474811	226|1468|2023|2027|2524|2528|2530|2539|2597|2648|2729|2821|3486|3651|4485|5091|5163|5214|5366|5373|6513|6652|7262|7366|9942|10993|54578|57486|80201|283209|388581	ALDOA|SLC25A10|ENO1|ENO3|FUT2|FUT6|FUT8|G6PD|GAPDH|KAT2A|GCLC|GPI|IGFBP3|PDX1|MST1|PC|PDK1|PFKP|PMAIP1|PMM2|SLC2A1|SORD|PHLDA2|UGT2B15|XYLB|SDS|UGT1A6|NLN|HKDC1|PGM2L1|C1QTNF12
GO:0060968	0.0215343	0.991824	10	64	regulation of gene silencing	BP	0.477297	339|3159|4613|5460|8318|8351|8353|8357|29028|29128	APOBEC1|HMGA1|MYCN|POU5F1|CDC45|HIST1H3D|HIST1H3E|HIST1H3H|ATAD2|UHRF1
GO:0031175	0.0216764	0.984077	78	830	neuron projection development	BP	0.47976	575|991|1382|1627|1749|1833|1943|1946|1951|2048|2118|2146|2676|3110|3371|3706|3984|4744|4884|5058|5063|5365|5454|5653|5753|5818|5881|5979|6695|6696|6710|6712|6790|7070|7345|7349|7368|7473|7804|7873|8399|8437|8507|8851|8936|9048|9201|9585|10371|10381|10631|10752|11202|23105|23426|23542|25791|25987|26012|26047|27023|29993|55816|57549|79778|80128|80725|84570|84894|92558|114787|127833|140578|349667|3…	ADGRB1|CDC20|CRABP2|DBN1|DLX5|EPYC|EFNA2|EFNA5|CELSR3|EPHB2|ETV4|EZH2|GFRA3|MNX1|TNC|ITPKA|LIMK1|NEFH|NPTX1|PAK1|PAK3|PLXNB3|POU3F2|KLK6|PTK6|NECTIN1|RAC3|RET|SPOCK1|SPP1|SPTB|SPTBN2|AURKA|THY1|UCHL1|UCN|UGT8|WNT3|LRP8|MANF|PLA2G10|RASAL1|ENC1|CDK5R1|WASF1|ARTN|DCLK1|KIF20B|SEMA3A|TUBB3|POSTN|CHL1|KLK8|FSTL4|GRIP1|MAPK8IP2|NGEF|TSKU|NSMF|CNTNAP2|FOXB1|PACSIN1|DOK5|IGSF9|MICALL2|TRIM46|SRCIN1|COL2…
GO:0009994	0.0217472	0.992846	8	46	oocyte differentiation	BP	0.48064	891|2069|6790|7784|9319|51087|80336|163589	CCNB1|EREG|AURKA|ZP3|TRIP13|YBX2|PABPC1L|TDRD5
GO:0015858	0.0220214	0.997665	3	8	nucleoside transport	BP	0.485361	134|9153|222962	ADORA1|SLC28A2|SLC29A4
GO:0007143	0.0220234	0.994231	6	29	female meiotic division	BP	0.485361	2069|5347|6790|7272|9319|84501	EREG|PLK1|AURKA|TTK|TRIP13|SPIRE2
GO:0033627	0.0221034	0.992103	9	55	cell adhesion mediated by integrin	BP	0.486432	1803|3673|5328|5881|5979|10563|22801|54997|55612	DPP4|ITGA2|PLAU|RAC3|RET|CXCL13|ITGA11|TESC|FERMT1
GO:1903319	0.022143	0.995151	5	21	positive regulation of protein maturation	BP	0.486612	101|2023|2161|4241|7036	ADAM8|ENO1|F12|MELTF|TFR2
GO:1901654	0.0222463	0.98787	22	181	response to ketone	BP	0.488189	768|790|1244|1364|1373|1789|1829|1946|1978|2706|2821|5031|5723|6696|6715|7023|7292|7298|10481|10631|79820|114907	CA9|CAD|ABCC2|CLDN4|CPS1|DNMT3B|DSG2|EFNA5|EIF4EBP1|GJB2|GPI|P2RY6|PSPH|SPP1|SRD5A1|TFAP4|TNFSF4|TYMS|HOXB13|POSTN|CATSPERB|FBXO32
GO:0034505	0.0223274	0.995065	5	22	tooth mineralization	BP	0.489277	1277|4488|5818|7020|256764	COL1A1|MSX2|NECTIN1|TFAP2A|WDR72
GO:0048568	0.0223826	0.985207	44	420	embryonic organ development	BP	0.489301	860|1301|1749|2048|2304|2709|3217|3225|3227|3856|4188|4237|4613|4647|5013|5308|6491|6495|6662|6768|6862|6913|7020|7262|7291|10733|10736|10761|10804|23314|28982|51804|55584|55897|57822|64220|79733|115908|116039|121227|144455|157506|203447|388591	RUNX2|COL11A1|DLX5|EPHB2|FOXE1|GJB5|HOXB7|HOXC9|HOXC11|KRT8|MDFI|MFAP2|MYCN|MYO7A|OTX1|PITX2|STIL|SIX1|SOX9|ST14|T|TBX15|TFAP2A|PHLDA2|TWIST1|PLK4|SIX2|PLAC1|GJB6|SATB2|FLVCR1|SIX4|CHRNA9|MESP1|GRHL3|STRA6|E2F8|CTHRC1|OSR2|LRIG3|E2F7|RDH10|NRK|RNF207
GO:0060712	0.0223953	0.996176	4	15	spongiotrophoblast layer development	BP	0.489301	2709|7262|10761|203447	GJB5|PHLDA2|PLAC1|NRK
GO:0010639	0.0224233	0.985959	35	323	negative regulation of organelle organization	BP	0.489301	339|664|672|699|701|891|899|1063|1111|1789|3159|4085|4751|5217|5347|6710|6712|7272|7291|7349|7429|8326|9700|10382|10403|27085|29028|50943|57159|80119|81620|83715|84072|85477|375189	APOBEC1|BNIP3|BRCA1|BUB1|BUB1B|CCNB1|CCNF|CENPF|CHEK1|DNMT3B|HMGA1|MAD2L1|NEK2|PFN2|PLK1|SPTB|SPTBN2|TTK|TWIST1|UCN|VIL1|FZD9|ESPL1|TUBB4A|NDC80|MTBP|ATAD2|FOXP3|TRIM54|PIF1|CDT1|ESPN|HORMAD1|SCIN|PFN4
GO:0071896	0.0224966	0.999005	2	4	protein localization to adherens junction	BP	0.490212	1832|9231	DSP|DLG5
GO:0001649	0.0227385	0.987206	24	204	osteoblast differentiation	BP	0.494786	43|860|1277|1462|1591|1749|2274|3336|3371|3381|3486|4488|4745|5744|6696|7291|7473|8519|22801|23314|55366|63979|64093|115908	ACHE|RUNX2|COL1A1|VCAN|CYP24A1|DLX5|FHL2|HSPE1|TNC|IBSP|IGFBP3|MSX2|NELL1|PTHLH|SPP1|TWIST1|WNT3|IFITM1|ITGA11|SATB2|LGR4|FIGNL1|SMOC1|CTHRC1
GO:0032102	0.0227917	0.986421	29	254	negative regulation of response to external stimulus	BP	0.495248	134|634|2161|2191|2243|2244|3559|4907|5270|5327|5328|5624|6288|6531|6696|7103|7349|7473|10371|10563|11202|26585|27293|50943|53833|55872|116379|164656|388581	ADORA1|CEACAM1|F12|FAP|FGA|FGB|IL2RA|NT5E|SERPINE2|PLAT|PLAU|PROC|SAA1|SLC6A3|SPP1|TSPAN8|UCN|WNT3|SEMA3A|CXCL13|KLK8|GREM1|SMPDL3B|FOXP3|IL20RB|PBK|IL22RA2|TMPRSS6|C1QTNF12
GO:0090596	0.0231712	0.986307	28	248	sensory organ morphogenesis	BP	0.501837	1289|1290|1301|1749|1950|2048|2792|3229|4237|4647|5013|5308|5818|6495|6662|7020|7070|7291|10736|10804|25987|51804|55584|57822|64220|115908|116039|121227	COL5A1|COL5A2|COL11A1|DLX5|EGF|EPHB2|GNGT1|HOXC13|MFAP2|MYO7A|OTX1|PITX2|NECTIN1|SIX1|SOX9|TFAP2A|THY1|TWIST1|SIX2|GJB6|TSKU|SIX4|CHRNA9|GRHL3|STRA6|CTHRC1|OSR2|LRIG3
GO:0043589	0.023233	0.997375	3	9	skin morphogenesis	BP	0.501837	1277|1278|3673	COL1A1|COL1A2|ITGA2
GO:0032330	0.0232487	0.992241	8	47	regulation of chondrocyte differentiation	BP	0.501837	860|4017|5744|6662|10736|26585|81792|85477	RUNX2|LOXL2|PTHLH|SOX9|SIX2|GREM1|ADAMTS12|SCIN
GO:0010171	0.0232643	0.992234	8	47	body morphogenesis	BP	0.501837	1277|1749|5083|7473|22943|28982|64220|642658	COL1A1|DLX5|PAX9|WNT3|DKK1|FLVCR1|STRA6|SCX
GO:0042770	0.0233177	0.988673	16	121	signal transduction in response to DNA damage	BP	0.501837	672|891|983|995|2305|4282|5366|6659|6790|7023|7291|10538|11200|51512|55571|144455	BRCA1|CCNB1|CDK1|CDC25C|FOXM1|MIF|PMAIP1|SOX4|AURKA|TFAP4|TWIST1|BATF|CHEK2|GTSE1|CNOT11|E2F7
GO:0002673	0.0233436	0.990541	11	71	regulation of acute inflammatory response	BP	0.501837	101|134|629|725|733|2161|7784|8600|8792|53833|55061	ADAM8|ADORA1|CFB|C4BPB|C8G|F12|ZP3|TNFSF11|TNFRSF11A|IL20RB|SUSD4
GO:0061326	0.023351	0.989656	13	94	renal tubule development	BP	0.501837	183|3217|5228|6495|6662|10736|26585|51804|55083|55366|170690|282679|100133941	AGT|HOXB7|PGF|SIX1|SOX9|SIX2|GREM1|SIX4|KIF26B|LGR4|ADAMTS16|AQP11|CD24
GO:2000378	0.0233541	0.992213	8	46	negative regulation of reactive oxygen species metabolic process	BP	0.501837	664|672|2539|3329|4314|4613|7020|10131	BNIP3|BRCA1|G6PD|HSPD1|MMP3|MYCN|TFAP2A|TRAP1
GO:0046602	0.0234289	0.997344	3	9	regulation of mitotic centrosome separation	BP	0.502079	1111|3832|4751	CHEK1|KIF11|NEK2
GO:0045930	0.0234302	0.985747	31	274	negative regulation of mitotic cell cycle	BP	0.502079	641|699|701|891|983|995|1063|1111|2146|2191|4085|5017|5347|6659|6790|7153|7272|8091|9735|10403|11130|11200|27085|51512|55215|55571|63967|81620|90381|144455|146956	BLM|BUB1|BUB1B|CCNB1|CDK1|CDC25C|CENPF|CHEK1|EZH2|FAP|MAD2L1|OVOL1|PLK1|SOX4|AURKA|TOP2A|TTK|HMGA2|KNTC1|NDC80|ZWINT|CHEK2|MTBP|GTSE1|FANCI|CNOT11|CLSPN|CDT1|TICRR|E2F7|EME1
GO:0018410	0.0236002	0.989969	12	80	C-terminal protein amino acid modification	BP	0.505025	1048|1087|4241|7070|8000|8581|10232|27076|54742|116372|130576|349667	CEACAM5|CEACAM7|MELTF|THY1|PSCA|LY6D|MSLN|LYPD3|LY6K|LYPD1|LYPD6B|RTN4RL2
GO:0070828	0.0236591	0.99589	4	15	heterochromatin organization	BP	0.505339	1029|3070|3159|8091	CDKN2A|HELLS|HMGA1|HMGA2
GO:0031128	0.0236801	0.993666	6	30	developmental induction	BP	0.505339	3227|6495|6662|7473|22943|55897	HOXC11|SIX1|SOX9|WNT3|DKK1|MESP1
GO:0032892	0.0237445	0.993671	6	29	positive regulation of organic acid transport	BP	0.506016	183|4282|8399|8600|8792|151176	AGT|MIF|PLA2G10|TNFSF11|TNFRSF11A|ERFE
GO:0051154	0.0238663	0.993605	6	30	negative regulation of striated muscle cell differentiation	BP	0.507756	1048|2146|2539|5058|22943|168620	CEACAM5|EZH2|G6PD|PAK1|DKK1|BHLHA15
GO:0043583	0.0239245	0.986471	24	205	ear development	BP	0.507756	890|1301|1749|2048|2706|4171|4613|4647|5013|6495|6662|7020|7291|9547|10736|10804|51804|55584|57822|64220|115908|116039|121227|157506	CCNA2|COL11A1|DLX5|EPHB2|GJB2|MCM2|MYCN|MYO7A|OTX1|SIX1|SOX9|TFAP2A|TWIST1|CXCL14|SIX2|GJB6|SIX4|CHRNA9|GRHL3|STRA6|CTHRC1|OSR2|LRIG3|RDH10
GO:0044238	0.0239324	0.978982	837	10298	primary metabolic process	BP	0.507756	24|43|101|134|183|190|205|219|222|226|259|332|339|415|440|471|481|563|607|629|634|641|656|664|670|672|676|699|701|705|725|726|733|768|790|860|890|891|898|899|954|978|983|990|991|993|995|1000|1029|1033|1048|1062|1063|1087|1109|1111|1122|1158|1159|1163|1277|1281|1293|1294|1301|1362|1373|1375|1381|1382|1462|1468|1469|1470|1472|1478|1515|1565|1591|1594|1646|1663|1728|1734|1736|1747|1748|1749|1763|178…	ABCA4|ACHE|ADAM8|ADORA1|AGT|NR0B1|AK4|ALDH1B1|ALDH3B2|ALDOA|AMBP|BIRC5|APOBEC1|ARSE|ASNS|ATIC|ATP1B1|AZGP1|BCL9|CFB|CEACAM1|BLM|BMP8B|BNIP3|BPHL|BRCA1|BRDT|BUB1|BUB1B|BYSL|C4BPB|CAPN5|C8G|CA9|CAD|RUNX2|CCNA2|CCNB1|CCNE1|CCNF|ENTPD2|CDA|CDK1|CDC6|CDC20|CDC25A|CDC25C|CDH2|CDKN2A|CDKN3|CEACAM5|CENPE|CENPF|CEACAM7|AKR1C4|CHEK1|CHML|CKM|CKMT1B|CKS1B|COL1A1|COL3A1|COL6A3|COL7A1|COL11A1|CPD|CPS1|CPT1B|C…
GO:0072088	0.0239572	0.99022	11	75	nephron epithelium morphogenesis	BP	0.507756	183|3217|5228|6495|6662|10736|26585|51804|55083|55366|170690	AGT|HOXB7|PGF|SIX1|SOX9|SIX2|GREM1|SIX4|KIF26B|LGR4|ADAMTS16
GO:0010470	0.0240457	0.992679	7	38	regulation of gastrulation	BP	0.508935	1289|1290|3172|22943|26011|55897|642658	COL5A1|COL5A2|HNF4A|DKK1|TENM4|MESP1|SCX
GO:0050727	0.0241988	0.985114	32	285	regulation of inflammatory response	BP	0.511477	101|134|183|629|725|733|2161|2175|2177|3329|3559|3673|3929|4907|5624|6288|7292|7784|8600|8792|8808|27293|27347|50943|51561|53833|55061|55872|59272|81792|116379|388581	ADAM8|ADORA1|AGT|CFB|C4BPB|C8G|F12|FANCA|FANCD2|HSPD1|IL2RA|ITGA2|LBP|NT5E|PROC|SAA1|TNFSF4|ZP3|TNFSF11|TNFRSF11A|IL1RL2|SMPDL3B|STK39|FOXP3|IL23A|IL20RB|SUSD4|PBK|ACE2|ADAMTS12|IL22RA2|C1QTNF12
GO:1901659	0.0243358	0.991182	9	53	glycosyl compound biosynthetic process	BP	0.513671	790|978|4830|4833|4907|7083|7298|7371|56952	CAD|CDA|NME1|NME4|NT5E|TK1|TYMS|UCK2|PRTFDC1
GO:1905268	0.0243958	0.991769	8	48	negative regulation of chromatin organization	BP	0.514237	339|672|1789|3159|7291|7349|29028|50943	APOBEC1|BRCA1|DNMT3B|HMGA1|TWIST1|UCN|ATAD2|FOXP3
GO:0019317	0.024524	0.99717	3	9	fucose catabolic process	BP	0.514838	2524|2528|2530	FUT2|FUT6|FUT8
GO:0042354	0.024524	0.99717	3	9	L-fucose metabolic process	BP	0.514838	2524|2528|2530	FUT2|FUT6|FUT8
GO:0042355	0.024524	0.99717	3	9	L-fucose catabolic process	BP	0.514838	2524|2528|2530	FUT2|FUT6|FUT8
GO:0051259	0.0245665	0.98322	50	485	protein oligomerization	BP	0.515032	41|43|226|638|641|978|1104|1277|1278|1365|1894|2705|3299|3654|3751|3754|3934|4282|4312|4314|5366|5471|5888|6241|6472|6999|7083|7186|8294|8351|8353|8357|8362|8365|8367|8600|9447|9641|10721|23475|51129|56652|56666|79054|114904|117854|130013|200958|222663|282679	ASIC1|ACHE|ALDOA|BIK|BLM|CDA|RCC1|COL1A1|COL1A2|CLDN3|ECT2|GJB1|HSF4|IRAK1|KCND2|KCNF1|LCN2|MIF|MMP1|MMP3|PMAIP1|PPAT|RAD51|RRM2|SHMT2|TDO2|TK1|TRAF2|HIST1H4I|HIST1H3D|HIST1H3E|HIST1H3H|HIST1H4K|HIST1H4H|HIST1H4E|TNFSF11|AIM2|IKBKE|POLQ|QPRT|ANGPTL4|TWNK|PANX2|TRPM8|C1QTNF6|TRIM6|ACMSD|MUC20|SCUBE3|AQP11
GO:1901655	0.0246432	0.98943	12	84	cellular response to ketone	BP	0.515943	1244|1789|1946|1978|2706|5031|6696|6715|7023|7292|10631|114907	ABCC2|DNMT3B|EFNA5|EIF4EBP1|GJB2|P2RY6|SPP1|SRD5A1|TFAP4|TNFSF4|POSTN|FBXO32
GO:0051047	0.0247991	0.983941	39	362	positive regulation of secretion	BP	0.518504	43|101|134|183|2243|2244|2821|3329|3623|3651|3783|3814|4282|4321|5047|6288|6659|6696|6804|7036|7291|7292|7349|7784|8399|8600|8792|9066|9447|10631|10874|51083|55612|79679|85477|91608|117854|376267|388581	ACHE|ADAM8|ADORA1|AGT|FGA|FGB|GPI|HSPD1|INHA|PDX1|KCNN4|KISS1|MIF|MMP12|PAEP|SAA1|SOX4|SPP1|STX1A|TFR2|TWIST1|TNFSF4|UCN|ZP3|PLA2G10|TNFSF11|TNFRSF11A|SYT7|AIM2|POSTN|NMU|GAL|FERMT1|VTCN1|SCIN|RASL10B|TRIM6|RAB15|C1QTNF12
GO:0061008	0.0249776	0.987451	17	133	hepaticobiliary system development	BP	0.521534	205|440|634|790|1373|2146|3651|3673|5624|6662|6715|6790|7298|55897|64841|79733|144455	AK4|ASNS|CEACAM1|CAD|CPS1|EZH2|PDX1|ITGA2|PROC|SOX9|SRD5A1|AURKA|TYMS|MESP1|GNPNAT1|E2F8|E2F7
GO:0031936	0.0251233	0.997074	3	9	negative regulation of chromatin silencing	BP	0.52387	339|3159|29028	APOBEC1|HMGA1|ATAD2
GO:0048730	0.0252578	0.993142	6	30	epidermis morphogenesis	BP	0.525418	1515|2304|3872|80326|84283|94234	CTSV|FOXE1|KRT17|WNT10A|TMEM79|FOXQ1
GO:0071229	0.0252654	0.985832	23	195	cellular response to acid chemical	BP	0.525418	478|891|1109|1277|1278|1281|1290|1373|1646|2707|2729|3371|5031|5753|5979|6495|6662|6862|7292|7473|8644|26012|54997	ATP1A3|CCNB1|AKR1C4|COL1A1|COL1A2|COL3A1|COL5A2|CPS1|AKR1C2|GJB3|GCLC|TNC|P2RY6|PTK6|RET|SIX1|SOX9|T|TNFSF4|WNT3|AKR1C3|NSMF|TESC
GO:0071479	0.0255735	0.990004	10	65	cellular response to ionizing radiation	BP	0.531112	641|1894|3014|5888|8091|10276|10635|11200|50507|63979	BLM|ECT2|H2AFX|RAD51|HMGA2|NET1|RAD51AP1|CHEK2|NOX4|FIGNL1
GO:0000733	0.0261461	0.996907	3	9	DNA strand renaturation	BP	0.542277	641|8438|9401	BLM|RAD54L|RECQL4
GO:0050771	0.0262372	0.991009	8	49	negative regulation of axonogenesis	BP	0.543359	2048|6696|7070|7473|8851|10371|23105|84894	EPHB2|SPP1|THY1|WNT3|CDK5R1|SEMA3A|FSTL4|LINGO1
GO:0070997	0.0262684	0.983591	33	304	neuron death	BP	0.543359	101|664|1728|2539|2597|2729|2821|3329|4192|4605|5063|5653|6495|7020|7186|7349|7516|8326|8851|9244|9928|10525|10752|11113|23321|26012|27023|27242|27324|51804|83741|112399|128434	ADAM8|BNIP3|NQO1|G6PD|GAPDH|GCLC|GPI|HSPD1|MDK|MYBL2|PAK3|KLK6|SIX1|TFAP2A|TRAF2|UCN|XRCC2|FZD9|CDK5R1|CRLF1|KIF14|HYOU1|CHL1|CIT|TRIM2|NSMF|FOXB1|TNFRSF21|TOX3|SIX4|TFAP2D|EGLN3|VSTM2L
GO:0010604	0.0264454	0.977761	248	2881	positive regulation of macromolecule metabolic process	BP	0.546292	101|134|183|339|607|641|656|672|676|701|725|860|890|891|898|983|990|991|1000|1001|1062|1111|1163|1277|1663|1736|1747|1749|1763|1789|1852|1871|1875|1894|1946|1950|2023|2069|2118|2146|2161|2243|2244|2274|2304|2305|2648|2729|2861|3014|3159|3169|3171|3172|3174|3206|3217|3219|3226|3227|3229|3299|3329|3336|3371|3486|3589|3623|3651|3654|3665|3673|3814|3872|3929|3934|4072|4085|4192|4241|4282|4318|4321|46…	ADAM8|ADORA1|AGT|APOBEC1|BCL9|BLM|BMP8B|BRCA1|BRDT|BUB1B|C4BPB|RUNX2|CCNA2|CCNB1|CCNE1|CDK1|CDC6|CDC20|CDH2|CDH3|CENPE|CHEK1|CKS1B|COL1A1|DDX11|DKC1|DLX3|DLX5|DNA2|DNMT3B|DUSP9|E2F3|E2F5|ECT2|EFNA5|EGF|ENO1|EREG|ETV4|EZH2|F12|FGA|FGB|FHL2|FOXE1|FOXM1|KAT2A|GCLC|GPR37|H2AFX|HMGA1|FOXA1|FOXA3|HNF4A|HNF4G|HOXA10|HOXB7|HOXB9|HOXC10|HOXC11|HOXC13|HSF4|HSPD1|HSPE1|TNC|IGFBP3|IL11|INHA|PDX1|IRAK1|IRF7|I…
GO:0043587	0.0265064	0.996847	3	9	tongue morphogenesis	BP	0.546354	3229|6495|51804	HOXC13|SIX1|SIX4
GO:0046939	0.026519	0.988057	13	92	nucleotide phosphorylation	BP	0.546354	205|226|1841|2023|2027|2597|2821|3939|4830|4833|5214|55753|80201	AK4|ALDOA|DTYMK|ENO1|ENO3|GAPDH|GPI|LDHA|NME1|NME4|PFKP|OGDHL|HKDC1
GO:0006590	0.026641	0.995136	4	16	thyroid hormone generation	BP	0.547535	1734|2304|6528|389434	DIO2|FOXE1|SLC5A5|IYD
GO:2001224	0.026647	0.996722	3	10	positive regulation of neuron migration	BP	0.547535	9585|10371|26012	KIF20B|SEMA3A|NSMF
GO:0032461	0.0267489	0.993798	5	22	positive regulation of protein oligomerization	BP	0.548901	638|4312|4314|5366|9447	BIK|MMP1|MMP3|PMAIP1|AIM2
GO:0006953	0.0270694	0.990716	8	46	acute-phase response	BP	0.554743	3929|5005|6288|6289|6291|7036|8600|8792	LBP|ORM2|SAA1|SAA2|SAA4|TFR2|TNFSF11|TNFRSF11A
GO:0032990	0.027218	0.980739	58	604	cell part morphogenesis	BP	0.556389	575|1382|1749|1833|1943|1946|1951|2048|2118|2676|3110|3706|3984|4744|4884|5058|5063|5365|5454|5818|5979|6696|6710|6712|6790|7070|7345|7368|7429|7473|7804|8399|8437|8851|8936|9048|9201|9585|10371|10381|10631|10752|11202|23105|23542|25791|25987|26012|27023|29993|55816|80128|80725|84570|84894|127833|389549|644168	ADGRB1|CRABP2|DLX5|EPYC|EFNA2|EFNA5|CELSR3|EPHB2|ETV4|GFRA3|MNX1|ITPKA|LIMK1|NEFH|NPTX1|PAK1|PAK3|PLXNB3|POU3F2|NECTIN1|RET|SPP1|SPTB|SPTBN2|AURKA|THY1|UCHL1|UGT8|VIL1|WNT3|LRP8|PLA2G10|RASAL1|CDK5R1|WASF1|ARTN|DCLK1|KIF20B|SEMA3A|TUBB3|POSTN|CHL1|KLK8|FSTL4|MAPK8IP2|NGEF|TSKU|NSMF|FOXB1|PACSIN1|DOK5|TRIM46|SRCIN1|COL25A1|LINGO1|SYT2|FEZF1|DRGX
GO:0032305	0.0272215	0.99506	4	15	positive regulation of icosanoid secretion	BP	0.556389	4282|8399|8600|8792	MIF|PLA2G10|TNFSF11|TNFRSF11A
GO:0042573	0.0273546	0.99362	5	22	retinoic acid metabolic process	BP	0.558373	1381|1382|8644|9227|157506	CRABP1|CRABP2|AKR1C3|LRAT|RDH10
GO:0031667	0.0273987	0.98173	43	411	response to nutrient levels	BP	0.558537	26|218|440|790|1277|1373|1515|1591|1594|1728|1789|1978|2539|2648|2729|3171|3371|3651|3673|3934|3939|4316|5308|5366|5444|5723|6513|6652|6696|6715|7298|7349|7425|8644|10631|27344|55630|83990|122622|168620|340204|353500|389383	AOC1|ALDH3A1|ASNS|CAD|COL1A1|CPS1|CTSV|CYP24A1|CYP27B1|NQO1|DNMT3B|EIF4EBP1|G6PD|KAT2A|GCLC|FOXA3|TNC|PDX1|ITGA2|LCN2|LDHA|MMP7|PITX2|PMAIP1|PON1|PSPH|SLC2A1|SORD|SPP1|SRD5A1|TYMS|UCN|VGF|AKR1C3|POSTN|PCSK1N|SLC39A4|BRIP1|ADSSL1|BHLHA15|CLPSL1|BMP8A|CLPSL2
GO:0014911	0.0275227	0.992322	6	32	positive regulation of smooth muscle cell migration	BP	0.559605	183|3673|5031|5058|10631|50507	AGT|ITGA2|P2RY6|PAK1|POSTN|NOX4
GO:0070601	0.0275233	0.996678	3	9	centromeric sister chromatid cohesion	BP	0.559605	699|701|151246	BUB1|BUB1B|SGO2
GO:0051046	0.0278709	0.979766	67	684	regulation of secretion	BP	0.565895	41|43|101|134|183|634|1803|1946|1950|2243|2244|2821|3172|3329|3382|3589|3623|3651|3783|3814|4282|4321|5047|5217|5865|6288|6447|6513|6623|6659|6696|6804|7036|7186|7291|7292|7349|7784|8399|8600|8792|9066|9447|10631|10814|10874|25837|26525|27242|27347|50943|51083|55359|55366|55612|79679|80725|84300|85477|91608|91683|94122|117854|127833|353500|376267|388581	ASIC1|ACHE|ADAM8|ADORA1|AGT|CEACAM1|DPP4|EFNA5|EGF|FGA|FGB|GPI|HNF4A|HSPD1|ICA1|IL11|INHA|PDX1|KCNN4|KISS1|MIF|MMP12|PAEP|PFN2|RAB3B|SAA1|SCG5|SLC2A1|SNCG|SOX4|SPP1|STX1A|TFR2|TRAF2|TWIST1|TNFSF4|UCN|ZP3|PLA2G10|TNFSF11|TNFRSF11A|SYT7|AIM2|POSTN|CPLX2|NMU|RAB26|IL36RN|TNFRSF21|STK39|FOXP3|GAL|STYK1|LGR4|FERMT1|VTCN1|SRCIN1|UQCC2|SCIN|RASL10B|SYT12|SYTL5|TRIM6|SYT2|BMP8A|RAB15|C1QTNF12
GO:0098602	0.0279057	0.979945	63	644	single organism cell adhesion	BP	0.565895	101|634|1000|1001|1048|1803|1829|1832|1946|2175|2177|2243|2244|3169|3329|3559|4072|4241|4907|5058|5063|5270|5317|5818|5881|5979|6662|7060|7070|7186|7264|7292|7784|8600|8808|8851|9231|9928|10276|10563|10631|11148|11187|23657|27242|27286|50512|50943|51148|51561|53833|55083|55423|64403|79679|79778|80725|81671|84063|84433|124872|394263|100133941	ADAM8|CEACAM1|CDH2|CDH3|CEACAM5|DPP4|DSG2|DSP|EFNA5|FANCA|FANCD2|FGA|FGB|FOXA1|HSPD1|IL2RA|EPCAM|MELTF|NT5E|PAK1|PAK3|SERPINE2|PKP1|NECTIN1|RAC3|RET|SOX9|THBS4|THY1|TRAF2|TSTA3|TNFSF4|ZP3|TNFSF11|IL1RL2|CDK5R1|DLG5|KIF14|NET1|CXCL13|POSTN|HHLA2|PKP3|SLC7A11|TNFRSF21|SRPX2|PODXL2|FOXP3|CERCAM|IL23A|IL20RB|KIF26B|SIRPG|CDH24|VTCN1|MICALL2|SRCIN1|VMP1|KIRREL2|CARD11|B4GALNT2|MUC21|CD24
GO:0048672	0.0279831	0.9966	3	9	positive regulation of collateral sprouting	BP	0.566389	1382|1946|7473	CRABP2|EFNA5|WNT3
GO:0061333	0.0280402	0.988252	11	77	renal tubule morphogenesis	BP	0.566389	183|3217|5228|6495|6662|10736|26585|51804|55083|55366|170690	AGT|HOXB7|PGF|SIX1|SOX9|SIX2|GREM1|SIX4|KIF26B|LGR4|ADAMTS16
GO:0033628	0.0280469	0.99116	7	39	regulation of cell adhesion mediated by integrin	BP	0.566389	1803|5328|5881|5979|10563|54997|55612	DPP4|PLAU|RAC3|RET|CXCL13|TESC|FERMT1
GO:0060351	0.0280763	0.993364	5	23	cartilage development involved in endochondral bone morphogenesis	BP	0.566389	1277|1311|4322|6662|25886	COL1A1|COMP|MMP13|SOX9|POC1A
GO:0043030	0.0282121	0.992111	6	31	regulation of macrophage activation	BP	0.568387	3329|3929|4282|8399|133396|727897	HSPD1|LBP|MIF|PLA2G10|IL31RA|MUC5B
GO:0051445	0.0282718	0.991074	7	39	regulation of meiotic cell cycle	BP	0.568851	983|991|4488|5017|7272|84072|259266	CDK1|CDC20|MSX2|OVOL1|TTK|HORMAD1|ASPM
GO:1902617	0.0283758	0.998575	2	4	response to fluoride	BP	0.570203	1277|5444	COL1A1|PON1
GO:0051099	0.0285813	0.984784	19	155	positive regulation of binding	BP	0.573047	1663|1950|2648|3651|3673|4318|4830|5308|5444|7186|7291|8091|9618|51053|57761|81620|113130|115908|117854	DDX11|EGF|KAT2A|PDX1|ITGA2|MMP9|NME1|PITX2|PON1|TRAF2|TWIST1|HMGA2|TRAF4|GMNN|TRIB3|CDT1|CDCA5|CTHRC1|TRIM6
GO:0035036	0.0285913	0.990091	8	46	sperm-egg recognition	BP	0.573047	1047|5016|7203|7784|22948|54742|79820|148229	CLGN|OVGP1|CCT3|ZP3|CCT5|LY6K|CATSPERB|ATP8B3
GO:0048522	0.0286405	0.975171	397	4751	positive regulation of cellular process	BP	0.57329	43|101|134|183|218|332|339|440|481|575|576|607|634|638|641|656|664|672|676|701|860|890|891|898|983|990|991|995|1000|1001|1013|1015|1029|1062|1111|1163|1277|1281|1382|1594|1646|1663|1728|1736|1747|1749|1763|1789|1803|1852|1871|1875|1893|1894|1907|1917|1946|1950|1978|2023|2048|2069|2118|2146|2161|2191|2237|2243|2244|2274|2304|2305|2648|2729|2821|2859|2861|2888|3014|3159|3169|3171|3172|3174|3206|321…	ACHE|ADAM8|ADORA1|AGT|ALDH3A1|BIRC5|APOBEC1|ASNS|ATP1B1|ADGRB1|ADGRB2|BCL9|CEACAM1|BIK|BLM|BMP8B|BNIP3|BRCA1|BRDT|BUB1B|RUNX2|CCNA2|CCNB1|CCNE1|CDK1|CDC6|CDC20|CDC25C|CDH2|CDH3|CDH15|CDH17|CDKN2A|CENPE|CHEK1|CKS1B|COL1A1|COL3A1|CRABP2|CYP27B1|AKR1C2|DDX11|NQO1|DKC1|DLX3|DLX5|DNA2|DNMT3B|DPP4|DUSP9|E2F3|E2F5|ECM1|ECT2|EDN2|EEF1A2|EFNA5|EGF|EIF4EBP1|ENO1|EPHB2|EREG|ETV4|EZH2|F12|FAP|FEN1|FGA|FGB|FH…
GO:0072028	0.0286952	0.987934	11	77	nephron morphogenesis	BP	0.573645	183|3217|5228|6495|6662|10736|26585|51804|55083|55366|170690	AGT|HOXB7|PGF|SIX1|SOX9|SIX2|GREM1|SIX4|KIF26B|LGR4|ADAMTS16
GO:0032354	0.0287354	0.994628	4	16	response to follicle-stimulating hormone	BP	0.573709	440|1946|2729|6715	ASNS|EFNA5|GCLC|SRD5A1
GO:0009913	0.0288632	0.981331	37	339	epidermal cell differentiation	BP	0.575518	1001|1594|1829|1832|2069|2146|3713|3853|3854|3856|3861|3866|3868|3872|3887|3892|4488|4613|4647|5308|5317|6698|6699|6703|6707|6768|8644|11187|11202|26154|29841|79152|84283|84518|85285|144501|387264	CDH3|CYP27B1|DSG2|DSP|EREG|EZH2|IVL|KRT6A|KRT6B|KRT8|KRT14|KRT15|KRT16|KRT17|KRT81|KRT86|MSX2|MYCN|MYO7A|PITX2|PKP1|SPRR1A|SPRR1B|SPRR2D|SPRR3|ST14|AKR1C3|PKP3|KLK8|ABCA12|GRHL1|FA2H|TMEM79|CNFN|KRTAP4-1|KRT80|KRTAP5-1
GO:0006915	0.0290084	0.976407	161	1804	apoptotic process	BP	0.577264	101|134|183|332|440|638|656|664|672|699|701|970|983|1029|1048|1311|1728|1870|1894|1917|2023|2191|2243|2244|2274|2539|2597|2729|2792|2821|3005|3329|3336|3486|3559|3623|3651|3654|3665|3856|3934|3939|4072|4085|4102|4171|4192|4282|4318|4488|4605|4830|5034|5047|5058|5063|5081|5163|5347|5366|5624|5794|5979|6491|6495|6659|6662|6790|7020|7023|7076|7153|7186|7188|7262|7291|7349|7429|7498|7516|8091|8326|85…	ADAM8|ADORA1|AGT|BIRC5|ASNS|BIK|BMP8B|BNIP3|BRCA1|BUB1|BUB1B|CD70|CDK1|CDKN2A|CEACAM5|COMP|NQO1|E2F2|ECT2|EEF1A2|ENO1|FAP|FGA|FGB|FHL2|G6PD|GAPDH|GCLC|GNGT1|GPI|H1F0|HSPD1|HSPE1|IGFBP3|IL2RA|INHA|PDX1|IRAK1|IRF7|KRT8|LCN2|LDHA|EPCAM|MAD2L1|MAGEA3|MCM2|MDK|MIF|MMP9|MSX2|MYBL2|NME1|P4HB|PAEP|PAK1|PAK3|PAX7|PDK1|PLK1|PMAIP1|PROC|PTPRH|RET|STIL|SIX1|SOX4|SOX9|AURKA|TFAP2A|TFAP4|TIMP1|TOP2A|TRAF2|TRAF…
GO:0070193	0.0290253	0.993078	5	23	synaptonemal complex organization	BP	0.577264	5347|9319|10609|84072|644186	PLK1|TRIP13|P3H4|HORMAD1|SYCE3
GO:0043524	0.0291812	0.985052	17	136	negative regulation of neuron apoptotic process	BP	0.578645	101|2729|2821|3329|4192|6495|7516|8326|9244|9928|10525|10752|27023|27324|51804|83741|128434	ADAM8|GCLC|GPI|HSPD1|MDK|SIX1|XRCC2|FZD9|CRLF1|KIF14|HYOU1|CHL1|FOXB1|TOX3|SIX4|TFAP2D|VSTM2L
GO:0005975	0.0293045	0.97925	57	569	carbohydrate metabolic process	BP	0.578645	219|226|1468|1950|2023|2027|2524|2525|2528|2530|2539|2583|2597|2648|2729|2821|3486|3651|3706|3939|4485|5016|5091|5163|5214|5255|5366|5373|6513|6518|6652|7031|7262|7366|8704|8908|9245|9942|10164|10331|10993|27087|51809|54578|55586|55753|55808|57486|79369|79802|80162|80201|89944|112937|150223|283209|388581	ALDH1B1|ALDOA|SLC25A10|EGF|ENO1|ENO3|FUT2|FUT3|FUT6|FUT8|G6PD|B4GALNT1|GAPDH|KAT2A|GCLC|GPI|IGFBP3|PDX1|ITPKA|LDHA|MST1|OVGP1|PC|PDK1|PFKP|PHKA1|PMAIP1|PMM2|SLC2A1|SLC2A5|SORD|TFF1|PHLDA2|UGT2B15|B4GALT2|GYG2|GCNT3|XYLB|CHST4|B3GNT3|SDS|B3GAT1|GALNT7|UGT1A6|MIOX|OGDHL|ST6GALNAC1|NLN|B3GNT4|HHIPL2|PGGHG|HKDC1|GLB1L2|GLB1L3|YDJC|PGM2L1|C1QTNF12
GO:0002793	0.02932	0.982495	27	235	positive regulation of peptide secretion	BP	0.578645	43|101|134|2243|2244|2821|3329|3651|3783|3814|4282|4321|5047|6288|6659|7036|7291|7292|7349|8600|9447|10631|55612|79679|91608|117854|388581	ACHE|ADAM8|ADORA1|FGA|FGB|GPI|HSPD1|PDX1|KCNN4|KISS1|MIF|MMP12|PAEP|SAA1|SOX4|TFR2|TWIST1|TNFSF4|UCN|TNFSF11|AIM2|POSTN|FERMT1|VTCN1|RASL10B|TRIM6|C1QTNF12
GO:0048668	0.0293245	0.992947	5	24	collateral sprouting	BP	0.578645	1382|1946|6696|7473|23105	CRABP2|EFNA5|SPP1|WNT3|FSTL4
GO:0090343	0.0293488	0.996366	3	9	positive regulation of cell aging	BP	0.578645	1029|3159|8091	CDKN2A|HMGA1|HMGA2
GO:0009890	0.0294094	0.97649	135	1502	negative regulation of biosynthetic process	BP	0.578645	190|332|339|634|641|672|860|898|990|1029|1063|1594|1748|1789|1978|2023|2069|2146|2274|2304|2305|2597|2729|3006|3007|3008|3012|3013|3014|3070|3159|3169|3223|3224|3299|3329|3623|3651|3665|4017|4188|4321|4485|4488|4613|4796|5017|5083|5307|5347|5460|6493|6495|6662|6862|6913|7020|7022|7023|7291|7292|7298|7546|7764|7784|7804|8091|8294|8318|8329|8334|8336|8338|8351|8353|8357|8362|8365|8367|8507|8535|853…	NR0B1|BIRC5|APOBEC1|CEACAM1|BLM|BRCA1|RUNX2|CCNE1|CDC6|CDKN2A|CENPF|CYP27B1|DLX4|DNMT3B|EIF4EBP1|ENO1|EREG|EZH2|FHL2|FOXE1|FOXM1|GAPDH|GCLC|HIST1H1C|HIST1H1D|HIST1H1E|HIST1H2AE|HIST1H2AD|H2AFX|HELLS|HMGA1|FOXA1|HOXC6|HOXC8|HSF4|HSPD1|INHA|PDX1|IRF7|LOXL2|MDFI|MMP12|MST1|MSX2|MYCN|TONSL|OVOL1|PAX9|PITX1|PLK1|POU5F1|SIM2|SIX1|SOX9|T|TBX15|TFAP2A|TFAP2C|TFAP4|TWIST1|TNFSF4|TYMS|ZIC2|ZNF217|ZP3|LRP8|…
GO:0003257	0.029426	0.998493	2	4	positive regulation of transcription from RNA polymerase II promoter involved in myocardial precursor cell differentiation	BP	0.578645	6862|26585	T|GREM1
GO:1901228	0.029426	0.998493	2	4	positive regulation of transcription from RNA polymerase II promoter involved in heart development	BP	0.578645	6862|26585	T|GREM1
GO:0072172	0.0294633	0.996347	3	9	mesonephric tubule formation	BP	0.578645	6495|26585|51804	SIX1|GREM1|SIX4
GO:0048820	0.0294728	0.994446	4	16	hair follicle maturation	BP	0.578645	1001|4488|51083|55612	CDH3|MSX2|GAL|FERMT1
GO:0048565	0.0295055	0.985216	16	127	digestive tract development	BP	0.578645	891|1281|1373|2304|3651|3691|5308|5753|5979|7298|10551|10736|25803|55366|64220|83881	CCNB1|COL3A1|CPS1|FOXE1|PDX1|ITGB4|PITX2|PTK6|RET|TYMS|AGR2|SIX2|SPDEF|LGR4|STRA6|MIXL1
GO:0034310	0.0295829	0.994488	4	15	primary alcohol catabolic process	BP	0.578969	219|222|8644|57016	ALDH1B1|ALDH3B2|AKR1C3|AKR1B10
GO:0007095	0.0295968	0.994415	4	16	mitotic G2 DNA damage checkpoint	BP	0.578969	641|983|8091|55215	BLM|CDK1|HMGA2|FANCI
GO:0052547	0.0296586	0.980216	42	397	regulation of peptidase activity	BP	0.579446	183|259|332|1293|1294|1469|1470|1472|1893|2821|3329|3336|4102|4318|5104|5267|5268|5270|5366|6318|6690|6691|6694|6695|7023|7076|7186|7429|7498|7980|9232|9447|10017|10406|27290|27344|51050|89766|112399|140686|153218|280664	AGT|AMBP|BIRC5|COL6A3|COL7A1|CST1|CST2|CST4|ECM1|GPI|HSPD1|HSPE1|MAGEA3|MMP9|SERPINA5|SERPINA4|SERPINB5|SERPINE2|PMAIP1|SERPINB4|SPINK1|SPINK2|SPP2|SPOCK1|TFAP4|TIMP1|TRAF2|VIL1|XDH|TFPI2|PTTG1|AIM2|BCL2L10|WFDC2|SPINK4|PCSK1N|PI15|UMODL1|EGLN3|WFDC3|SPINK13|WFDC10B
GO:0010558	0.0298161	0.976309	127	1408	negative regulation of macromolecule biosynthetic process	BP	0.581789	190|332|339|641|672|860|898|990|1029|1063|1748|1789|1978|2023|2069|2146|2274|2304|2305|2597|2729|3006|3007|3008|3012|3013|3014|3070|3159|3169|3223|3224|3299|3623|3651|3665|4017|4188|4321|4488|4613|4796|5017|5083|5307|5347|5460|6493|6495|6662|6862|6913|7020|7022|7023|7291|7292|7298|7546|7764|7784|7804|8091|8294|8318|8329|8334|8336|8338|8351|8353|8357|8362|8365|8367|8507|8535|8538|8851|8914|8969|90…	NR0B1|BIRC5|APOBEC1|BLM|BRCA1|RUNX2|CCNE1|CDC6|CDKN2A|CENPF|DLX4|DNMT3B|EIF4EBP1|ENO1|EREG|EZH2|FHL2|FOXE1|FOXM1|GAPDH|GCLC|HIST1H1C|HIST1H1D|HIST1H1E|HIST1H2AE|HIST1H2AD|H2AFX|HELLS|HMGA1|FOXA1|HOXC6|HOXC8|HSF4|INHA|PDX1|IRF7|LOXL2|MDFI|MMP12|MSX2|MYCN|TONSL|OVOL1|PAX9|PITX1|PLK1|POU5F1|SIM2|SIX1|SOX9|T|TBX15|TFAP2A|TFAP2C|TFAP4|TWIST1|TNFSF4|TYMS|ZIC2|ZNF217|ZP3|LRP8|HMGA2|HIST1H4I|CDC45|HIST1H…
GO:0016102	0.0299818	0.996257	3	9	diterpenoid biosynthetic process	BP	0.583583	8644|53630|157506	AKR1C3|BCO1|RDH10
GO:0061589	0.0299834	0.998448	2	4	calcium activated phosphatidylserine scrambling	BP	0.583583	50636|338440	ANO7|ANO9
GO:0001556	0.0301032	0.992751	5	23	oocyte maturation	BP	0.58518	891|2069|6790|9319|80336	CCNB1|EREG|AURKA|TRIP13|PABPC1L
GO:0006090	0.0305974	0.985447	14	104	pyruvate metabolic process	BP	0.594043	226|2023|2027|2597|2821|3939|5091|5163|5214|9123|10993|23539|55753|80201	ALDOA|ENO1|ENO3|GAPDH|GPI|LDHA|PC|PDK1|PFKP|SLC16A3|SDS|SLC16A8|OGDHL|HKDC1
GO:0022417	0.030768	0.996119	3	9	protein maturation by protein folding	BP	0.596606	10549|30001|56605	PRDX4|ERO1A|ERO1B
GO:0031327	0.0309055	0.975285	133	1481	negative regulation of cellular biosynthetic process	BP	0.598524	190|332|339|634|641|672|860|898|990|1029|1063|1594|1748|1789|1978|2023|2069|2146|2274|2304|2305|2597|2729|3006|3007|3008|3012|3013|3014|3070|3159|3169|3223|3224|3299|3623|3651|3665|4017|4188|4321|4485|4488|4613|4796|5017|5083|5307|5347|5460|6493|6495|6662|6862|6913|7020|7022|7023|7291|7292|7298|7546|7764|7784|7804|8091|8294|8318|8329|8334|8336|8338|8351|8353|8357|8362|8365|8367|8507|8535|8538|864…	NR0B1|BIRC5|APOBEC1|CEACAM1|BLM|BRCA1|RUNX2|CCNE1|CDC6|CDKN2A|CENPF|CYP27B1|DLX4|DNMT3B|EIF4EBP1|ENO1|EREG|EZH2|FHL2|FOXE1|FOXM1|GAPDH|GCLC|HIST1H1C|HIST1H1D|HIST1H1E|HIST1H2AE|HIST1H2AD|H2AFX|HELLS|HMGA1|FOXA1|HOXC6|HOXC8|HSF4|INHA|PDX1|IRF7|LOXL2|MDFI|MMP12|MST1|MSX2|MYCN|TONSL|OVOL1|PAX9|PITX1|PLK1|POU5F1|SIM2|SIX1|SOX9|T|TBX15|TFAP2A|TFAP2C|TFAP4|TWIST1|TNFSF4|TYMS|ZIC2|ZNF217|ZP3|LRP8|HMGA2|…
GO:0006007	0.0310565	0.991117	6	31	glucose catabolic process	BP	0.600697	226|2023|2027|2597|2821|5214	ALDOA|ENO1|ENO3|GAPDH|GPI|PFKP
GO:0032411	0.0311216	0.986746	11	77	positive regulation of transporter activity	BP	0.600985	481|3359|5444|9143|10110|27347|51083|54997|65268|84766|388591	ATP1B1|HTR3A|PON1|SYNGR3|SGK2|STK39|GAL|TESC|WNK2|CRACR2A|RNF207
GO:0061001	0.031204	0.990979	6	34	regulation of dendritic spine morphogenesis	BP	0.600985	3706|5063|7804|8851|25791|80725	ITPKA|PAK3|LRP8|CDK5R1|NGEF|SRCIN1
GO:0042472	0.0312385	0.985572	13	96	inner ear morphogenesis	BP	0.600985	1301|1749|2048|4647|5013|6495|6662|7020|51804|55584|57822|115908|121227	COL11A1|DLX5|EPHB2|MYO7A|OTX1|SIX1|SOX9|TFAP2A|SIX4|CHRNA9|GRHL3|CTHRC1|LRIG3
GO:0060174	0.0312519	0.995907	3	10	limb bud formation	BP	0.600985	6659|6662|7473	SOX4|SOX9|WNT3
GO:0090231	0.0312665	0.993997	4	16	regulation of spindle checkpoint	BP	0.600985	891|4085|10403|81620	CCNB1|MAD2L1|NDC80|CDT1
GO:0001714	0.0313102	0.996023	3	9	endodermal cell fate specification	BP	0.600985	5460|22943|55897	POU5F1|DKK1|MESP1
GO:0001806	0.0313429	0.998338	2	4	type IV hypersensitivity	BP	0.600985	7784|53833	ZP3|IL20RB
GO:0050793	0.0313954	0.973962	194	2241	regulation of developmental process	BP	0.601247	101|183|190|226|575|576|634|664|672|860|891|983|991|1000|1001|1013|1029|1048|1063|1277|1281|1289|1290|1382|1594|1627|1690|1789|1893|1894|1946|1950|1951|2048|2069|2118|2146|2175|2177|2243|2244|2305|2539|2593|3159|3169|3172|3217|3227|3299|3486|3559|3623|3665|3706|3872|3984|4017|4241|4282|4320|4488|4613|4745|5058|5063|5081|5083|5228|5270|5365|5454|5624|5653|5744|5753|5818|5881|5979|6354|6495|6531|66…	ADAM8|AGT|NR0B1|ALDOA|ADGRB1|ADGRB2|CEACAM1|BNIP3|BRCA1|RUNX2|CCNB1|CDK1|CDC20|CDH2|CDH3|CDH15|CDKN2A|CEACAM5|CENPF|COL1A1|COL3A1|COL5A1|COL5A2|CRABP2|CYP27B1|DBN1|COCH|DNMT3B|ECM1|ECT2|EFNA5|EGF|CELSR3|EPHB2|EREG|ETV4|EZH2|FANCA|FANCD2|FGA|FGB|FOXM1|G6PD|GAMT|HMGA1|FOXA1|HNF4A|HOXB7|HOXC11|HSF4|IGFBP3|IL2RA|INHA|IRF7|ITPKA|KRT17|LIMK1|LOXL2|MELTF|MIF|MMP11|MSX2|MYCN|NELL1|PAK1|PAK3|PAX7|PAX9|PGF…
GO:2000826	0.0315242	0.99092	6	32	regulation of heart morphogenesis	BP	0.6024	6495|6662|7291|22943|55897|388591	SIX1|SOX9|TWIST1|DKK1|MESP1|RNF207
GO:0051799	0.0315774	0.998318	2	4	negative regulation of hair follicle development	BP	0.6024	1001|55612	CDH3|FERMT1
GO:0034627	0.0315881	0.998317	2	4	'de novo' NAD biosynthetic process	BP	0.6024	23057|130013	NMNAT2|ACMSD
GO:0007089	0.0316111	0.998316	2	4	traversing start control point of mitotic cell cycle	BP	0.6024	990|27085	CDC6|MTBP
GO:0090370	0.0317104	0.998307	2	4	negative regulation of cholesterol efflux	BP	0.603387	1950|8399	EGF|PLA2G10
GO:0010769	0.0317989	0.980841	27	250	regulation of cell morphogenesis involved in differentiation	BP	0.603387	1382|1946|2048|2243|2244|3706|3984|4241|5058|5063|5365|5454|5881|5979|6696|7070|7473|7804|8851|10276|10371|10631|23105|25791|26012|80725|84894	CRABP2|EFNA5|EPHB2|FGA|FGB|ITPKA|LIMK1|MELTF|PAK1|PAK3|PLXNB3|POU3F2|RAC3|RET|SPP1|THY1|WNT3|LRP8|CDK5R1|NET1|SEMA3A|POSTN|FSTL4|NGEF|NSMF|SRCIN1|LINGO1
GO:0055123	0.031823	0.983519	17	138	digestive system development	BP	0.603387	891|1281|1373|2304|3651|3691|5308|5753|5979|7298|10551|10736|25803|55366|56033|64220|83881	CCNB1|COL3A1|CPS1|FOXE1|PDX1|ITGB4|PITX2|PTK6|RET|TYMS|AGR2|SIX2|SPDEF|LGR4|BARX1|STRA6|MIXL1
GO:0001701	0.0318551	0.979776	33	311	in utero embryonic development	BP	0.603387	321|705|891|2530|2648|2707|2709|2821|3856|4188|4751|5308|5460|6491|6768|7262|7291|7516|7784|9133|9837|10733|10761|28982|54892|55224|57167|79733|84072|84296|144455|157506|203447	APBA2|BYSL|CCNB1|FUT8|KAT2A|GJB3|GJB5|GPI|KRT8|MDFI|NEK2|PITX2|POU5F1|STIL|ST14|PHLDA2|TWIST1|XRCC2|ZP3|CCNB2|GINS1|PLK4|PLAC1|FLVCR1|NCAPG2|ETNK2|SALL4|E2F8|HORMAD1|GINS4|E2F7|RDH10|NRK
GO:0042476	0.0319514	0.984249	15	116	odontogenesis	BP	0.603387	860|1277|1278|1747|3371|3691|4488|5083|5308|5818|7020|7291|80326|116039|256764	RUNX2|COL1A1|COL1A2|DLX3|TNC|ITGB4|MSX2|PAX9|PITX2|NECTIN1|TFAP2A|TWIST1|WNT10A|OSR2|WDR72
GO:0030910	0.0319981	0.998283	2	4	olfactory placode formation	BP	0.603387	6495|51804	SIX1|SIX4
GO:0071698	0.0319981	0.998283	2	4	olfactory placode development	BP	0.603387	6495|51804	SIX1|SIX4
GO:0071699	0.0319981	0.998283	2	4	olfactory placode morphogenesis	BP	0.603387	6495|51804	SIX1|SIX4
GO:0048012	0.0320371	0.993801	4	16	hepatocyte growth factor receptor signaling pathway	BP	0.603387	4485|5058|81792|200958	MST1|PAK1|ADAMTS12|MUC20
GO:0048385	0.0320524	0.993797	4	16	regulation of retinoic acid receptor signaling pathway	BP	0.603387	1382|2146|8644|23532	CRABP2|EZH2|AKR1C3|PRAME
GO:2000371	0.0321398	0.998272	2	4	regulation of DNA topoisomerase (ATP-hydrolyzing) activity	BP	0.603565	23397|29128	NCAPH|UHRF1
GO:2000373	0.0321398	0.998272	2	4	positive regulation of DNA topoisomerase (ATP-hydrolyzing) activity	BP	0.603565	23397|29128	NCAPH|UHRF1
GO:0060340	0.0322777	0.995719	3	10	positive regulation of type I interferon-mediated signaling pathway	BP	0.605183	3665|4321|117854	IRF7|MMP12|TRIM6
GO:0071847	0.032304	0.998258	2	4	TNFSF11-mediated signaling pathway	BP	0.605183	8600|8792	TNFSF11|TNFRSF11A
GO:0000904	0.03245	0.97659	61	646	cell morphogenesis involved in differentiation	BP	0.607183	575|1365|1382|1749|1833|1943|1946|1951|2048|2118|2243|2244|2676|3706|3984|4241|4647|4744|4884|5058|5063|5365|5454|5818|5881|5979|6696|6710|6712|6768|7070|7345|7473|7804|8399|8851|9048|9201|9928|10276|10371|10381|10631|10752|22943|23105|23542|25791|25987|26012|27023|55816|57111|79778|80128|80725|84570|84894|340547|389549|644168	ADGRB1|CLDN3|CRABP2|DLX5|EPYC|EFNA2|EFNA5|CELSR3|EPHB2|ETV4|FGA|FGB|GFRA3|ITPKA|LIMK1|MELTF|MYO7A|NEFH|NPTX1|PAK1|PAK3|PLXNB3|POU3F2|NECTIN1|RAC3|RET|SPP1|SPTB|SPTBN2|ST14|THY1|UCHL1|WNT3|LRP8|PLA2G10|CDK5R1|ARTN|DCLK1|KIF14|NET1|SEMA3A|TUBB3|POSTN|CHL1|DKK1|FSTL4|MAPK8IP2|NGEF|TSKU|NSMF|FOXB1|DOK5|RAB25|MICALL2|TRIM46|SRCIN1|COL25A1|LINGO1|VSIG1|FEZF1|DRGX
GO:0038065	0.032535	0.995565	3	11	collagen-activated signaling pathway	BP	0.607518	1277|3673|22801	COL1A1|ITGA2|ITGA11
GO:0010212	0.0325596	0.982736	18	147	response to ionizing radiation	BP	0.607518	339|641|672|1789|1894|2177|3014|3861|5888|7516|8091|8438|10276|10635|11200|50507|63979|90381	APOBEC1|BLM|BRCA1|DNMT3B|ECT2|FANCD2|H2AFX|KRT14|RAD51|XRCC2|HMGA2|RAD54L|NET1|RAD51AP1|CHEK2|NOX4|FIGNL1|TICRR
GO:0061055	0.0325882	0.998234	2	4	myotome development	BP	0.607518	6495|51804	SIX1|SIX4
GO:0002035	0.0326248	0.998231	2	4	brain renin-angiotensin system	BP	0.607518	183|59272	AGT|ACE2
GO:0008078	0.0328447	0.998212	2	4	mesodermal cell migration	BP	0.608961	6862|55897	T|MESP1
GO:0060244	0.0329465	0.998204	2	4	negative regulation of cell proliferation involved in contact inhibition	BP	0.608961	2191|5058	FAP|PAK1
GO:0072106	0.0329943	0.9982	2	4	regulation of ureteric bud formation	BP	0.608961	6495|51804	SIX1|SIX4
GO:0072107	0.0329943	0.9982	2	4	positive regulation of ureteric bud formation	BP	0.608961	6495|51804	SIX1|SIX4
GO:1905278	0.0329943	0.9982	2	4	positive regulation of epithelial tube formation	BP	0.608961	6495|51804	SIX1|SIX4
GO:1903317	0.0330044	0.985207	12	85	regulation of protein maturation	BP	0.608961	101|332|629|725|733|2023|2161|4102|4241|5270|7036|55061	ADAM8|BIRC5|CFB|C4BPB|C8G|ENO1|F12|MAGEA3|MELTF|SERPINE2|TFR2|SUSD4
GO:1903297	0.0330167	0.998198	2	4	regulation of hypoxia-induced intrinsic apoptotic signaling pathway	BP	0.608961	2023|10525	ENO1|HYOU1
GO:1903298	0.0330167	0.998198	2	4	negative regulation of hypoxia-induced intrinsic apoptotic signaling pathway	BP	0.608961	2023|10525	ENO1|HYOU1
GO:0045933	0.0332658	0.989103	7	40	positive regulation of muscle contraction	BP	0.611587	1907|2023|3673|7349|10874|59272|388591	EDN2|ENO1|ITGA2|UCN|NMU|ACE2|RNF207
GO:0071804	0.0332985	0.981049	22	191	cellular potassium ion transport	BP	0.611587	478|481|610|1259|1261|3751|3754|3775|3783|3786|6549|6550|8645|23704|27347|51083|56479|57657|81831|84561|84679|388591	ATP1A3|ATP1B1|HCN2|CNGA1|CNGA3|KCND2|KCNF1|KCNK1|KCNN4|KCNQ3|SLC9A2|SLC9A3|KCNK5|KCNE4|STK39|GAL|KCNQ5|HCN3|NETO2|SLC12A8|SLC9A7|RNF207
GO:0071805	0.0332985	0.981049	22	191	potassium ion transmembrane transport	BP	0.611587	478|481|610|1259|1261|3751|3754|3775|3783|3786|6549|6550|8645|23704|27347|51083|56479|57657|81831|84561|84679|388591	ATP1A3|ATP1B1|HCN2|CNGA1|CNGA3|KCND2|KCNF1|KCNK1|KCNN4|KCNQ3|SLC9A2|SLC9A3|KCNK5|KCNE4|STK39|GAL|KCNQ5|HCN3|NETO2|SLC12A8|SLC9A7|RNF207
GO:0072095	0.0333959	0.998166	2	4	regulation of branch elongation involved in ureteric bud branching	BP	0.611587	6495|51804	SIX1|SIX4
GO:0072757	0.0334322	0.998162	2	4	cellular response to camptothecin	BP	0.611587	641|5888	BLM|RAD51
GO:0045738	0.03347	0.993362	4	17	negative regulation of DNA repair	BP	0.611587	7291|8091|10721|55010	TWIST1|HMGA2|POLQ|PARPBP
GO:0042060	0.0335057	0.976386	53	532	wound healing	BP	0.611587	607|634|725|891|954|1001|1277|1278|1281|1289|1832|2027|2069|2146|2161|2191|2243|2244|3172|3371|3484|3673|4321|4488|5058|5081|5104|5270|5327|5328|5624|5653|6288|6364|6707|7031|7032|7076|7103|7104|7429|7980|8326|8351|8353|8357|9066|10631|23657|57822|57834|128272|164656	BCL9|CEACAM1|C4BPB|CCNB1|ENTPD2|CDH3|COL1A1|COL1A2|COL3A1|COL5A1|DSP|ENO3|EREG|EZH2|F12|FAP|FGA|FGB|HNF4A|TNC|IGFBP1|ITGA2|MMP12|MSX2|PAK1|PAX7|SERPINA5|SERPINE2|PLAT|PLAU|PROC|KLK6|SAA1|CCL20|SPRR3|TFF1|TFF2|TIMP1|TSPAN8|TM4SF4|VIL1|TFPI2|FZD9|HIST1H3D|HIST1H3E|HIST1H3H|SYT7|POSTN|SLC7A11|GRHL3|CYP4F11|ARHGEF19|TMPRSS6
GO:0009063	0.0336129	0.983339	15	113	cellular amino acid catabolic process	BP	0.611587	2571|2653|2731|2875|3034|3081|5053|5471|6999|8140|10993|27034|84706|130013|259307	GAD1|GCSH|GLDC|GPT|HAL|HGD|PAH|PPAT|TDO2|SLC7A5|SDS|ACAD8|GPT2|ACMSD|IL4I1
GO:0043152	0.0336138	0.998147	2	4	induction of bacterial agglutination	BP	0.611587	2243|2244	FGA|FGB
GO:0010669	0.0336192	0.991612	5	24	epithelial structure maintenance	BP	0.611587	4585|6662|7031|56667|340547	MUC4|SOX9|TFF1|MUC13|VSIG1
GO:0046368	0.0336255	0.998146	2	4	GDP-L-fucose metabolic process	BP	0.611587	2530|7264	FUT8|TSTA3
GO:0009312	0.0336327	0.993391	4	16	oligosaccharide biosynthetic process	BP	0.611587	2525|2530|6513|55808	FUT3|FUT8|SLC2A1|ST6GALNAC1
GO:2000278	0.0337601	0.984241	13	95	regulation of DNA biosynthetic process	BP	0.613	1736|4751|5063|5570|5984|7203|9212|22948|26585|50507|63922|79075|80119	DKC1|NEK2|PAK3|PKIB|RFC4|CCT3|AURKB|CCT5|GREM1|NOX4|CHTF18|DSCC1|PIF1
GO:1903596	0.0338092	0.99813	2	4	regulation of gap junction assembly	BP	0.613	183|59272	AGT|ACE2
GO:0032689	0.0339448	0.990084	6	31	negative regulation of interferon-gamma production	BP	0.613	3623|7292|26525|50943|53833|114771	INHA|TNFSF4|IL36RN|FOXP3|IL20RB|PGLYRP3
GO:0072191	0.0340097	0.998113	2	4	ureter smooth muscle development	BP	0.613	6495|6662	SIX1|SOX9
GO:0072193	0.0340097	0.998113	2	4	ureter smooth muscle cell differentiation	BP	0.613	6495|6662	SIX1|SOX9
GO:0072073	0.0340121	0.982233	17	140	kidney epithelium development	BP	0.613	183|3217|4072|5228|5979|6495|6662|9244|10409|10736|26585|51804|55083|55366|170690|282679|100133941	AGT|HOXB7|EPCAM|PGF|RET|SIX1|SOX9|CRLF1|BASP1|SIX2|GREM1|SIX4|KIF26B|LGR4|ADAMTS16|AQP11|CD24
GO:0030500	0.0340544	0.985997	10	68	regulation of bone mineralization	BP	0.613	1594|1893|4745|6662|7020|7291|8326|9636|26585|116039	CYP27B1|ECM1|NELL1|SOX9|TFAP2A|TWIST1|FZD9|ISG15|GREM1|OSR2
GO:2000191	0.0340879	0.991463	5	24	regulation of fatty acid transport	BP	0.613	4282|8399|8600|8792|151176	MIF|PLA2G10|TNFSF11|TNFRSF11A|ERFE
GO:0033623	0.034208	0.995357	3	10	regulation of integrin activation	BP	0.613	1015|9928|10563	CDH17|KIF14|CXCL13
GO:1990523	0.0342325	0.998094	2	4	bone regeneration	BP	0.613	8326|10631	FZD9|POSTN
GO:0031100	0.0343064	0.985162	11	77	animal organ regeneration	BP	0.613	471|790|890|983|2146|3651|4288|5228|5471|6790|7298	ATIC|CAD|CCNA2|CDK1|EZH2|PDX1|MKI67|PGF|PPAT|AURKA|TYMS
GO:0000302	0.0343214	0.97942	26	228	response to reactive oxygen species	BP	0.613	664|890|983|1277|1728|1894|2146|2861|2877|3329|3934|3939|4151|4314|4318|5034|5831|7186|7296|8644|10131|10276|30001|50507|57332|493869	BNIP3|CCNA2|CDK1|COL1A1|NQO1|ECT2|EZH2|GPR37|GPX2|HSPD1|LCN2|LDHA|MB|MMP3|MMP9|P4HB|PYCR1|TRAF2|TXNRD1|AKR1C3|TRAP1|NET1|ERO1A|NOX4|CBX8|GPX8
GO:0000183	0.0343932	0.988679	7	39	chromatin silencing at rDNA	BP	0.613	8294|8351|8353|8357|8362|8365|8367	HIST1H4I|HIST1H3D|HIST1H3E|HIST1H3H|HIST1H4K|HIST1H4H|HIST1H4E
GO:0044283	0.0344654	0.975674	53	522	small molecule biosynthetic process	BP	0.613	226|440|471|622|634|672|790|1109|1373|1462|1468|1594|1907|2023|2027|2539|2571|2593|2597|2648|2821|2875|4282|4485|5053|5091|5321|5352|5723|5831|5832|6472|6652|7358|8644|9536|10797|10993|23743|26063|29881|29968|51557|53630|57486|57761|63827|65263|79152|84706|130013|157506|388581	ALDOA|ASNS|ATIC|BDH1|CEACAM1|BRCA1|CAD|AKR1C4|CPS1|VCAN|SLC25A10|CYP27B1|EDN2|ENO1|ENO3|G6PD|GAD1|GAMT|GAPDH|KAT2A|GPI|GPT|MIF|MST1|PAH|PC|PLA2G4A|PLOD2|PSPH|PYCR1|ALDH18A1|SHMT2|SORD|UGDH|AKR1C3|PTGES|MTHFD2|SDS|BHMT2|DECR2|NPC1L1|PSAT1|LGSN|BCO1|NLN|TRIB3|BCAN|PYCR3|FA2H|GPT2|ACMSD|RDH10|C1QTNF12
GO:0033567	0.0344751	0.998073	2	4	DNA replication, Okazaki fragment processing	BP	0.613	1763|2237	DNA2|FEN1
GO:0042851	0.034571	0.998064	2	4	L-alanine metabolic process	BP	0.613	2875|84706	GPT|GPT2
GO:0042853	0.034571	0.998064	2	4	L-alanine catabolic process	BP	0.613	2875|84706	GPT|GPT2
GO:0045934	0.034752	0.972288	124	1377	negative regulation of nucleobase-containing compound metabolic process	BP	0.613	190|332|339|641|672|860|898|978|990|1029|1063|1748|1789|2023|2069|2146|2274|2304|2305|2729|3006|3007|3008|3012|3013|3014|3070|3159|3169|3223|3224|3299|3651|3665|4017|4188|4321|4488|4796|5017|5083|5307|5317|5347|5460|6493|6495|6662|6862|6913|7020|7022|7023|7291|7292|7546|7764|7784|7804|8091|8294|8318|8329|8334|8336|8338|8351|8353|8357|8362|8365|8367|8535|8538|8851|8914|8969|9096|9212|9603|10409|10…	NR0B1|BIRC5|APOBEC1|BLM|BRCA1|RUNX2|CCNE1|CDA|CDC6|CDKN2A|CENPF|DLX4|DNMT3B|ENO1|EREG|EZH2|FHL2|FOXE1|FOXM1|GCLC|HIST1H1C|HIST1H1D|HIST1H1E|HIST1H2AE|HIST1H2AD|H2AFX|HELLS|HMGA1|FOXA1|HOXC6|HOXC8|HSF4|PDX1|IRF7|LOXL2|MDFI|MMP12|MSX2|TONSL|OVOL1|PAX9|PITX1|PKP1|PLK1|POU5F1|SIM2|SIX1|SOX9|T|TBX15|TFAP2A|TFAP2C|TFAP4|TWIST1|TNFSF4|ZIC2|ZNF217|ZP3|LRP8|HMGA2|HIST1H4I|CDC45|HIST1H2AI|HIST1H2AC|HIST1H2…
GO:2001014	0.0347785	0.993018	4	17	regulation of skeletal muscle cell differentiation	BP	0.613	6495|51804|57486|84300	SIX1|SIX4|NLN|UQCC2
GO:0001832	0.0347912	0.993015	4	17	blastocyst growth	BP	0.613	9837|54892|57167|84296	GINS1|NCAPG2|SALL4|GINS4
GO:0060749	0.0348173	0.993008	4	17	mammary gland alveolus development	BP	0.613	1950|8600|8792|27023	EGF|TNFSF11|TNFRSF11A|FOXB1
GO:0061377	0.0348173	0.993008	4	17	mammary gland lobule development	BP	0.613	1950|8600|8792|27023	EGF|TNFSF11|TNFRSF11A|FOXB1
GO:0006165	0.0348217	0.984257	12	86	nucleoside diphosphate phosphorylation	BP	0.613	205|226|2023|2027|2597|2821|3939|4830|4833|5214|55753|80201	AK4|ALDOA|ENO1|ENO3|GAPDH|GPI|LDHA|NME1|NME4|PFKP|OGDHL|HKDC1
GO:0031119	0.0348313	0.998042	2	4	tRNA pseudouridine synthesis	BP	0.613	80324|126789	PUS1|PUSL1
GO:0090191	0.0348506	0.99804	2	4	negative regulation of branching involved in ureteric bud morphogenesis	BP	0.613	6495|26585	SIX1|GREM1
GO:0009209	0.034889	0.993063	4	16	pyrimidine ribonucleoside triphosphate biosynthetic process	BP	0.613	790|4830|4833|7371	CAD|NME1|NME4|UCK2
GO:0018199	0.03489	0.998036	2	4	peptidyl-glutamine modification	BP	0.613	3713|25797	IVL|QPCT
GO:1901994	0.0348913	0.998036	2	4	negative regulation of meiotic cell cycle phase transition	BP	0.613	5017|7272	OVOL1|TTK
GO:0032890	0.0348974	0.987362	8	49	regulation of organic acid transport	BP	0.613	134|183|4282|8399|8600|8792|27347|151176	ADORA1|AGT|MIF|PLA2G10|TNFSF11|TNFRSF11A|STK39|ERFE
GO:1990481	0.0348974	0.998036	2	4	mRNA pseudouridine synthesis	BP	0.613	1736|80324	DKC1|PUS1
GO:0003308	0.0353101	0.998	2	4	negative regulation of Wnt signaling pathway involved in heart development	BP	0.618711	22943|55897	DKK1|MESP1
GO:0010557	0.0353269	0.971388	143	1614	positive regulation of macromolecule biosynthetic process	BP	0.618711	183|339|607|641|672|676|860|890|898|983|1111|1163|1277|1663|1736|1747|1749|1763|1871|1875|1950|2069|2118|2274|2304|2305|2648|3159|3169|3171|3172|3174|3206|3217|3219|3226|3227|3229|3299|3589|3651|3654|3665|3673|3872|3929|4072|4192|4321|4605|4613|4693|4751|4862|5013|5063|5081|5083|5307|5308|5437|5454|5460|5570|5979|5984|6182|6364|6495|6659|6662|6666|6696|6862|6927|7020|7022|7023|7036|7153|7203|7291…	AGT|APOBEC1|BCL9|BLM|BRCA1|BRDT|RUNX2|CCNA2|CCNE1|CDK1|CHEK1|CKS1B|COL1A1|DDX11|DKC1|DLX3|DLX5|DNA2|E2F3|E2F5|EGF|EREG|ETV4|FHL2|FOXE1|FOXM1|KAT2A|HMGA1|FOXA1|FOXA3|HNF4A|HNF4G|HOXA10|HOXB7|HOXB9|HOXC10|HOXC11|HOXC13|HSF4|IL11|PDX1|IRAK1|IRF7|ITGA2|KRT17|LBP|EPCAM|MDK|MMP12|MYBL2|MYCN|NDP|NEK2|NPAS2|OTX1|PAK3|PAX7|PAX9|PITX1|PITX2|POLR2H|POU3F2|POU5F1|PKIB|RET|RFC4|MRPL12|CCL20|SIX1|SOX4|SOX9|SOX…
GO:0060348	0.0353735	0.980028	21	183	bone development	BP	0.618711	860|1277|1300|1311|1749|4322|4488|5308|6662|6715|6862|7020|7291|8600|23213|25886|26585|80263|116039|389058|642658	RUNX2|COL1A1|COL10A1|COMP|DLX5|MMP13|MSX2|PITX2|SOX9|SRD5A1|T|TFAP2A|TWIST1|TNFSF11|SULF1|POC1A|GREM1|TRIM45|OSR2|SP5|SCX
GO:1901988	0.0354109	0.979186	24	208	negative regulation of cell cycle phase transition	BP	0.618711	641|699|701|891|983|995|1063|2146|4085|5017|5347|6659|6790|7272|8091|10403|11200|51512|55215|55571|63967|81620|90381|144455	BLM|BUB1|BUB1B|CCNB1|CDK1|CDC25C|CENPF|EZH2|MAD2L1|OVOL1|PLK1|SOX4|AURKA|TTK|HMGA2|NDC80|CHEK2|GTSE1|FANCI|CNOT11|CLSPN|CDT1|TICRR|E2F7
GO:0060346	0.035435	0.995123	3	10	bone trabecula formation	BP	0.618711	1277|4488|26585	COL1A1|MSX2|GREM1
GO:0016321	0.0354952	0.997983	2	4	female meiosis chromosome segregation	BP	0.618711	5347|7272	PLK1|TTK
GO:0030219	0.0355021	0.9871	8	49	megakaryocyte differentiation	BP	0.618711	3589|7066|8294|8362|8365|8367|54997|85477	IL11|THPO|HIST1H4I|HIST1H4K|HIST1H4H|HIST1H4E|TESC|SCIN
GO:0042663	0.0356206	0.997972	2	4	regulation of endodermal cell fate specification	BP	0.619321	22943|55897	DKK1|MESP1
GO:0007498	0.0356419	0.981712	16	127	mesoderm development	BP	0.619321	2821|3673|3691|4232|5017|6862|7473|8091|10683|10736|22943|55897|83881|89870|145873|642658	GPI|ITGA2|ITGB4|MEST|OVOL1|T|WNT3|HMGA2|DLL3|SIX2|DKK1|MESP1|MIXL1|TRIM15|MESP2|SCX
GO:0071300	0.0356757	0.985201	10	69	cellular response to retinoic acid	BP	0.619321	478|1277|2707|3371|5753|5979|6662|6862|7473|54997	ATP1A3|COL1A1|GJB3|TNC|PTK6|RET|SOX9|T|WNT3|TESC
GO:0045077	0.0357362	0.997962	2	4	negative regulation of interferon-gamma biosynthetic process	BP	0.619321	3623|50943	INHA|FOXP3
GO:1905340	0.035777	0.997958	2	4	regulation of protein localization to kinetochore	BP	0.619321	10403|81620	NDC80|CDT1
GO:1905342	0.035777	0.997958	2	4	positive regulation of protein localization to kinetochore	BP	0.619321	10403|81620	NDC80|CDT1
GO:0006221	0.0358951	0.989373	6	31	pyrimidine nucleotide biosynthetic process	BP	0.619368	790|1841|4830|4833|7298|7371	CAD|DTYMK|NME1|NME4|TYMS|UCK2
GO:0007389	0.0359241	0.97557	43	421	pattern specification process	BP	0.619368	1950|2648|3169|3206|3217|3219|3223|3224|3225|3226|3227|3229|4188|4488|5013|5081|5308|6491|6493|6495|6790|6862|7473|7516|9096|9289|10371|10409|10683|10736|22943|23314|26585|27023|55897|56033|57822|63950|145873|163589|221833|388591|389549	EGF|KAT2A|FOXA1|HOXA10|HOXB7|HOXB9|HOXC6|HOXC8|HOXC9|HOXC10|HOXC11|HOXC13|MDFI|MSX2|OTX1|PAX7|PITX2|STIL|SIM2|SIX1|AURKA|T|WNT3|XRCC2|TBX18|ADGRG1|SEMA3A|BASP1|DLL3|SIX2|DKK1|SATB2|GREM1|FOXB1|MESP1|BARX1|GRHL3|DMRTA2|MESP2|TDRD5|SP8|RNF207|FEZF1
GO:0003253	0.0359335	0.997944	2	4	cardiac neural crest cell migration involved in outflow tract morphogenesis	BP	0.619368	5308|7291	PITX2|TWIST1
GO:1904220	0.0360153	0.997937	2	4	regulation of serine C-palmitoyltransferase activity	BP	0.619368	165679|347735	SPTSSB|SERINC2
GO:0001708	0.0361521	0.984233	11	77	cell fate specification	BP	0.619368	3110|3169|3226|5460|6495|6662|10736|22943|26011|55897|63950	MNX1|FOXA1|HOXC10|POU5F1|SIX1|SOX9|SIX2|DKK1|TENM4|MESP1|DMRTA2
GO:0010716	0.0363025	0.997911	2	4	negative regulation of extracellular matrix disassembly	BP	0.619368	1803|2191	DPP4|FAP
GO:0006188	0.0363159	0.994952	3	10	IMP biosynthetic process	BP	0.619368	471|5471|10606	ATIC|PPAT|PAICS
GO:0046112	0.036377	0.992592	4	17	nucleobase biosynthetic process	BP	0.619368	790|1373|5471|10606	CAD|CPS1|PPAT|PAICS
GO:0042662	0.0364379	0.997899	2	4	negative regulation of mesodermal cell fate specification	BP	0.619368	22943|55897	DKK1|MESP1
GO:1905771	0.0364379	0.997899	2	4	negative regulation of mesodermal cell differentiation	BP	0.619368	22943|55897	DKK1|MESP1
GO:1905903	0.0364379	0.997899	2	4	negative regulation of mesoderm formation	BP	0.619368	22943|55897	DKK1|MESP1
GO:1905448	0.0365282	0.997891	2	4	positive regulation of mitochondrial ATP synthesis coupled electron transport	BP	0.619368	891|983	CCNB1|CDK1
GO:2000359	0.0365457	0.997889	2	4	regulation of binding of sperm to zona pellucida	BP	0.619368	5016|7784	OVGP1|ZP3
GO:2000360	0.0365457	0.997889	2	4	negative regulation of binding of sperm to zona pellucida	BP	0.619368	5016|7784	OVGP1|ZP3
GO:0002943	0.0365889	0.997886	2	4	tRNA dihydrouridine synthesis	BP	0.619368	11062|64118	DUS4L|DUS1L
GO:0006978	0.0366294	0.992524	4	17	DNA damage response, signal transduction by p53 class mediator resulting in transcription of p21 class mediator	BP	0.619368	672|2305|7023|11200	BRCA1|FOXM1|TFAP4|CHEK2
GO:2000354	0.0366502	0.99788	2	4	regulation of ovarian follicle development	BP	0.619368	7784|89766	ZP3|UMODL1
GO:0002711	0.0366772	0.989049	6	32	positive regulation of T cell mediated immunity	BP	0.619368	3329|7186|7292|7784|50943|51561	HSPD1|TRAF2|TNFSF4|ZP3|FOXP3|IL23A
GO:0060480	0.0366878	0.997877	2	4	lung goblet cell differentiation	BP	0.619368	10551|25803	AGR2|SPDEF
GO:0001838	0.0366897	0.981556	15	120	embryonic epithelial tube formation	BP	0.619368	2648|5979|6491|6495|6659|6662|6768|6862|7291|9585|26585|51804|57167|57822|115908	KAT2A|RET|STIL|SIX1|SOX4|SOX9|ST14|T|TWIST1|KIF20B|GREM1|SIX4|SALL4|GRHL3|CTHRC1
GO:0006235	0.0367001	0.997876	2	4	dTTP biosynthetic process	BP	0.619368	1841|7298	DTYMK|TYMS
GO:0009212	0.0367001	0.997876	2	4	pyrimidine deoxyribonucleoside triphosphate biosynthetic process	BP	0.619368	1841|7298	DTYMK|TYMS
GO:0046075	0.0367001	0.997876	2	4	dTTP metabolic process	BP	0.619368	1841|7298	DTYMK|TYMS
GO:0072009	0.0367391	0.982039	14	110	nephron epithelium development	BP	0.619368	183|3217|5228|6495|6662|10409|10736|26585|51804|55083|55366|170690|282679|100133941	AGT|HOXB7|PGF|SIX1|SOX9|BASP1|SIX2|GREM1|SIX4|KIF26B|LGR4|ADAMTS16|AQP11|CD24
GO:0030216	0.0368806	0.976495	32	290	keratinocyte differentiation	BP	0.620506	1001|1594|1829|1832|2069|3713|3853|3854|3856|3861|3866|3868|3872|3887|3892|4488|5317|6698|6699|6703|6707|6768|8644|11187|11202|26154|29841|84283|84518|85285|144501|387264	CDH3|CYP27B1|DSG2|DSP|EREG|IVL|KRT6A|KRT6B|KRT8|KRT14|KRT15|KRT16|KRT17|KRT81|KRT86|MSX2|PKP1|SPRR1A|SPRR1B|SPRR2D|SPRR3|ST14|AKR1C3|PKP3|KLK8|ABCA12|GRHL1|TMEM79|CNFN|KRTAP4-1|KRT80|KRTAP5-1
GO:0016458	0.0368868	0.977259	28	256	gene silencing	BP	0.620506	339|3012|3013|3014|3070|3159|4613|5437|5460|8294|8318|8329|8334|8336|8338|8351|8353|8357|8362|8365|8367|8969|9631|11022|29028|29128|55571|92815	APOBEC1|HIST1H2AE|HIST1H2AD|H2AFX|HELLS|HMGA1|MYCN|POLR2H|POU5F1|HIST1H4I|CDC45|HIST1H2AI|HIST1H2AC|HIST1H2AM|HIST2H2AC|HIST1H3D|HIST1H3E|HIST1H3H|HIST1H4K|HIST1H4H|HIST1H4E|HIST1H2AG|NUP155|TDRKH|ATAD2|UHRF1|CNOT11|HIST3H2A
GO:0051965	0.0369478	0.985414	9	62	positive regulation of synapse assembly	BP	0.62079	575|576|1946|2048|7058|7162|27286|57633|79953	ADGRB1|ADGRB2|EFNA5|EPHB2|THBS2|TPBG|SRPX2|LRRN1|SYNDIG1
GO:0033630	0.0369837	0.992428	4	17	positive regulation of cell adhesion mediated by integrin	BP	0.62079	5881|5979|10563|55612	RAC3|RET|CXCL13|FERMT1
GO:0002931	0.0370369	0.988881	6	33	response to ischemia	BP	0.621009	1978|2706|3329|7345|10525|56666	EIF4EBP1|GJB2|HSPD1|UCHL1|HYOU1|PANX2
GO:0019318	0.0371488	0.977542	26	233	hexose metabolic process	BP	0.622213	226|1468|2023|2027|2524|2528|2530|2539|2597|2648|2821|3486|3651|4485|5091|5163|5214|5366|5373|6652|7262|10993|57486|80201|283209|388581	ALDOA|SLC25A10|ENO1|ENO3|FUT2|FUT6|FUT8|G6PD|GAPDH|KAT2A|GPI|IGFBP3|PDX1|MST1|PC|PDK1|PFKP|PMAIP1|PMM2|SORD|PHLDA2|SDS|NLN|HKDC1|PGM2L1|C1QTNF12
GO:1905941	0.037198	0.99478	3	10	positive regulation of gonad development	BP	0.622364	6662|7784|10371	SOX9|ZP3|SEMA3A
GO:0035878	0.0372553	0.994769	3	10	nail development	BP	0.62265	3229|3691|4488	HOXC13|ITGB4|MSX2
GO:0003338	0.037387	0.98875	6	33	metanephros morphogenesis	BP	0.623994	6662|10409|10736|26585|55083|55366	SOX9|BASP1|SIX2|GREM1|KIF26B|LGR4
GO:0042592	0.0374163	0.969608	144	1621	homeostatic process	BP	0.623994	24|101|134|183|226|478|481|563|608|641|664|771|784|898|1000|1001|1237|1244|1356|1364|1373|1472|1594|1736|1763|1907|1946|2146|2237|2539|2729|2821|2859|3169|3171|3172|3559|3623|3651|3783|3814|3868|3934|4151|4241|4282|4585|4751|5034|5366|5427|5570|5881|5888|5984|6288|6354|6508|6549|6550|6659|6662|6696|6927|7031|7036|7070|7137|7203|7296|7380|7425|8294|8326|8362|8365|8367|8399|8600|8792|9133|9134|9156…	ABCA4|ADAM8|ADORA1|AGT|ALDOA|ATP1A3|ATP1B1|AZGP1|TNFRSF17|BLM|BNIP3|CA12|CACNB3|CCNE1|CDH2|CDH3|CCR8|ABCC2|CP|CLDN4|CPS1|CST4|CYP27B1|DKC1|DNA2|EDN2|EFNA5|EZH2|FEN1|G6PD|GCLC|GPI|GPR35|FOXA1|FOXA3|HNF4A|IL2RA|INHA|PDX1|KCNN4|KISS1|KRT16|LCN2|MB|MELTF|MIF|MUC4|NEK2|P4HB|PMAIP1|POLE2|PKIB|RAC3|RAD51|RFC4|SAA1|CCL7|SLC4A3|SLC9A2|SLC9A3|SOX4|SOX9|SPP1|HNF1A|TFF1|TFR2|THY1|TNNI3|CCT3|TXNRD1|UPK3A|VGF|…
GO:1903530	0.0375244	0.972708	61	626	regulation of secretion by cell	BP	0.625125	41|43|101|134|183|634|1803|1946|2243|2244|2821|3172|3329|3382|3589|3623|3651|3783|3814|4282|4321|5047|5217|5865|6288|6447|6513|6623|6659|6804|7036|7186|7291|7292|7349|7784|8600|9066|9447|10631|10814|10874|25837|26525|27242|50943|51083|55359|55366|55612|79679|80725|84300|91608|91683|94122|117854|127833|353500|376267|388581	ASIC1|ACHE|ADAM8|ADORA1|AGT|CEACAM1|DPP4|EFNA5|FGA|FGB|GPI|HNF4A|HSPD1|ICA1|IL11|INHA|PDX1|KCNN4|KISS1|MIF|MMP12|PAEP|PFN2|RAB3B|SAA1|SCG5|SLC2A1|SNCG|SOX4|STX1A|TFR2|TRAF2|TWIST1|TNFSF4|UCN|ZP3|TNFSF11|SYT7|AIM2|POSTN|CPLX2|NMU|RAB26|IL36RN|TNFRSF21|FOXP3|GAL|STYK1|LGR4|FERMT1|VTCN1|SRCIN1|UQCC2|RASL10B|SYT12|SYTL5|TRIM6|SYT2|BMP8A|RAB15|C1QTNF12
GO:0031581	0.0378395	0.994523	3	11	hemidesmosome assembly	BP	0.629696	1308|3691|3861	COL17A1|ITGB4|KRT14
GO:1905939	0.0379194	0.992174	4	17	regulation of gonad development	BP	0.63035	6662|7784|10371|89766	SOX9|ZP3|SEMA3A|UMODL1
GO:0006284	0.0390485	0.986731	7	41	base-excision repair	BP	0.648423	1763|3159|8091|9401|10309|10721|55247	DNA2|HMGA1|HMGA2|RECQL4|CCNO|POLQ|NEIL3
GO:0045683	0.039345	0.991783	4	17	negative regulation of epidermis development	BP	0.652647	1001|2146|4488|55612	CDH3|EZH2|MSX2|FERMT1
GO:1901991	0.03953	0.976789	23	200	negative regulation of mitotic cell cycle phase transition	BP	0.655015	641|699|701|891|983|995|1063|2146|4085|5347|6659|6790|7272|8091|10403|11200|51512|55215|55571|63967|81620|90381|144455	BLM|BUB1|BUB1B|CCNB1|CDK1|CDC25C|CENPF|EZH2|MAD2L1|PLK1|SOX4|AURKA|TTK|HMGA2|NDC80|CHEK2|GTSE1|FANCI|CNOT11|CLSPN|CDT1|TICRR|E2F7
GO:0051148	0.0396713	0.984166	9	60	negative regulation of muscle cell differentiation	BP	0.656215	1048|2069|2146|2539|5058|6662|9547|22943|168620	CEACAM5|EREG|EZH2|G6PD|PAK1|SOX9|CXCL14|DKK1|BHLHA15
GO:0060740	0.0396872	0.989538	5	26	prostate gland epithelium morphogenesis	BP	0.656215	3169|3371|6662|10481|23213	FOXA1|TNC|SOX9|HOXB13|SULF1
GO:0071281	0.0399052	0.99424	3	10	cellular response to iron ion	BP	0.659117	891|7020|7036	CCNB1|TFAP2A|TFR2
GO:0051960	0.0400466	0.970111	70	755	regulation of nervous system development	BP	0.660748	575|576|983|991|1000|1281|1382|1627|1789|1894|1946|1950|2048|2146|3169|3706|3984|4613|5058|5063|5270|5365|5454|5653|5753|5818|5881|5979|6495|6662|6695|6696|7058|7070|7162|7473|7516|7804|8437|8507|8851|9289|9585|9928|10371|10683|11202|22943|23105|25791|26011|26012|27242|27286|29993|51804|57633|57822|63950|79953|80725|84894|127833|140578|221336|259266|349667|389549|389658|100132074	ADGRB1|ADGRB2|CDK1|CDC20|CDH2|COL3A1|CRABP2|DBN1|DNMT3B|ECT2|EFNA5|EGF|EPHB2|EZH2|FOXA1|ITPKA|LIMK1|MYCN|PAK1|PAK3|SERPINE2|PLXNB3|POU3F2|KLK6|PTK6|NECTIN1|RAC3|RET|SIX1|SOX9|SPOCK1|SPP1|THBS2|THY1|TPBG|WNT3|XRCC2|LRP8|RASAL1|ENC1|CDK5R1|ADGRG1|KIF20B|KIF14|SEMA3A|DLL3|KLK8|DKK1|FSTL4|NGEF|TENM4|NSMF|TNFRSF21|SRPX2|PACSIN1|SIX4|LRRN1|GRHL3|DMRTA2|SYNDIG1|SRCIN1|LINGO1|SYT2|CHODL|BEND6|ASPM|RTN4RL…
GO:0030282	0.0401847	0.980726	13	99	bone mineralization	BP	0.662321	1594|1893|3381|4322|4745|6662|7020|7291|8326|9636|26585|55366|116039	CYP27B1|ECM1|IBSP|MMP13|NELL1|SOX9|TFAP2A|TWIST1|FZD9|ISG15|GREM1|LGR4|OSR2
GO:0032303	0.0405526	0.991448	4	17	regulation of icosanoid secretion	BP	0.667675	4282|8399|8600|8792	MIF|PLA2G10|TNFSF11|TNFRSF11A
GO:0007350	0.0407636	0.99131	4	18	blastoderm segmentation	BP	0.670436	6862|10371|10409|163589	T|SEMA3A|BASP1|TDRD5
GO:0016101	0.0409369	0.98033	13	97	diterpenoid metabolic process	BP	0.672572	24|1109|1381|1382|6715|7804|8644|9227|53630|57016|64220|157506|221914	ABCA4|AKR1C4|CRABP1|CRABP2|SRD5A1|LRP8|AKR1C3|LRAT|BCO1|AKR1B10|STRA6|RDH10|GPC2
GO:0033622	0.0410145	0.991239	4	18	integrin activation	BP	0.673133	1015|9928|10563|51237	CDH17|KIF14|CXCL13|MZB1
GO:0001824	0.0411467	0.983466	9	60	blastocyst development	BP	0.674588	705|4751|5460|7784|9837|54892|57167|84072|84296	BYSL|NEK2|POU5F1|ZP3|GINS1|NCAPG2|SALL4|HORMAD1|GINS4
GO:0044773	0.0412243	0.980162	13	98	mitotic DNA damage checkpoint	BP	0.675146	641|891|983|995|6659|6790|8091|11200|51512|55215|55571|144455|146956	BLM|CCNB1|CDK1|CDC25C|SOX4|AURKA|HMGA2|CHEK2|GTSE1|FANCI|CNOT11|E2F7|EME1
GO:0007176	0.0413699	0.98897	5	26	regulation of epidermal growth factor-activated receptor activity	BP	0.676816	134|1950|2069|7039|23624	ADORA1|EGF|EREG|TGFA|CBLC
GO:0006560	0.0414455	0.993926	3	10	proline metabolic process	BP	0.677336	5831|5832|65263	PYCR1|ALDH18A1|PYCR3
GO:2000726	0.0415794	0.993751	3	11	negative regulation of cardiac muscle cell differentiation	BP	0.678809	2539|5058|22943	G6PD|PAK1|DKK1
GO:0006692	0.041787	0.987084	6	33	prostanoid metabolic process	BP	0.680763	1646|1907|4282|8644|9536|22949	AKR1C2|EDN2|MIF|AKR1C3|PTGES|PTGR1
GO:0006693	0.041787	0.987084	6	33	prostaglandin metabolic process	BP	0.680763	1646|1907|4282|8644|9536|22949	AKR1C2|EDN2|MIF|AKR1C3|PTGES|PTGR1
GO:0009071	0.0419036	0.993832	3	10	serine family amino acid catabolic process	BP	0.681946	2653|2731|10993	GCSH|GLDC|SDS
GO:0070734	0.0421872	0.990906	4	18	histone H3-K27 methylation	BP	0.685841	2146|3006|3007|3008	EZH2|HIST1H1C|HIST1H1D|HIST1H1E
GO:0032212	0.0423121	0.986882	6	33	positive regulation of telomere maintenance via telomerase	BP	0.687151	1736|4751|5570|7203|9212|22948	DKC1|NEK2|PKIB|CCT3|AURKB|CCT5
GO:0006721	0.0424154	0.97887	14	107	terpenoid metabolic process	BP	0.688107	24|1109|1381|1382|1565|6715|7804|8644|9227|53630|57016|64220|157506|221914	ABCA4|AKR1C4|CRABP1|CRABP2|CYP2D6|SRD5A1|LRP8|AKR1C3|LRAT|BCO1|AKR1B10|STRA6|RDH10|GPC2
GO:1901661	0.0425708	0.986823	6	32	quinone metabolic process	BP	0.689906	874|1109|1646|8644|57016|57834	CBR3|AKR1C4|AKR1C2|AKR1C3|AKR1B10|CYP4F11
GO:0009208	0.0428153	0.99081	4	17	pyrimidine ribonucleoside triphosphate metabolic process	BP	0.693115	790|4830|4833|7371	CAD|NME1|NME4|UCK2
GO:0072273	0.0428948	0.988449	5	26	metanephric nephron morphogenesis	BP	0.693115	6662|10736|26585|55083|55366	SOX9|SIX2|GREM1|KIF26B|LGR4
GO:0055012	0.0429031	0.990701	4	18	ventricular cardiac muscle cell differentiation	BP	0.693115	891|983|2274|5308	CCNB1|CDK1|FHL2|PITX2
GO:0016051	0.0429734	0.97487	22	192	carbohydrate biosynthetic process	BP	0.693529	226|1468|1950|2023|2027|2525|2530|2539|2597|2648|2821|4485|5091|6513|6652|8908|10331|10993|55808|57486|79369|388581	ALDOA|SLC25A10|EGF|ENO1|ENO3|FUT3|FUT8|G6PD|GAPDH|KAT2A|GPI|MST1|PC|SLC2A1|SORD|GYG2|B3GNT3|SDS|ST6GALNAC1|NLN|B3GNT4|C1QTNF12
GO:0072520	0.0433348	0.993378	3	11	seminiferous tubule development	BP	0.698633	9289|81930|83990	ADGRG1|KIF18A|BRIP1
GO:0072074	0.0434536	0.990543	4	18	kidney mesenchyme development	BP	0.69982	6495|10409|10736|51804	SIX1|BASP1|SIX2|SIX4
GO:0022607	0.0435905	0.962994	229	2683	cellular component assembly	BP	0.700672	41|43|183|226|332|575|576|607|638|641|672|891|978|983|991|1000|1015|1029|1047|1058|1062|1063|1104|1277|1278|1294|1308|1365|1763|1894|1946|1950|1951|1978|2048|2175|2243|2244|2491|2705|2706|3005|3006|3007|3008|3014|3017|3070|3159|3299|3329|3654|3673|3691|3751|3754|3832|3833|3856|3861|3934|3984|4171|4282|4312|4314|4600|4605|4608|4647|4744|4751|5058|5063|5091|5217|5317|5347|5365|5366|5471|5818|5881|5…	ASIC1|ACHE|AGT|ALDOA|BIRC5|ADGRB1|ADGRB2|BCL9|BIK|BLM|BRCA1|CCNB1|CDA|CDK1|CDC20|CDH2|CDH17|CDKN2A|CLGN|CENPA|CENPE|CENPF|RCC1|COL1A1|COL1A2|COL7A1|COL17A1|CLDN3|DNA2|ECT2|EFNA5|EGF|CELSR3|EIF4EBP1|EPHB2|FANCA|FGA|FGB|CENPI|GJB1|GJB2|H1F0|HIST1H1C|HIST1H1D|HIST1H1E|H2AFX|HIST1H2BD|HELLS|HMGA1|HSF4|HSPD1|IRAK1|ITGA2|ITGB4|KCND2|KCNF1|KIF11|KIFC1|KRT8|KRT14|LCN2|LIMK1|MCM2|MIF|MMP1|MMP3|MX2|MYBL2|M…
GO:0045992	0.043597	0.988207	5	26	negative regulation of embryonic development	BP	0.700672	1289|1290|22943|23213|55897	COL5A1|COL5A2|DKK1|SULF1|MESP1
GO:0043174	0.043703	0.990557	4	17	nucleoside salvage	BP	0.70119	978|7083|7371|56952	CDA|TK1|UCK2|PRTFDC1
GO:2001252	0.0437197	0.975963	18	152	positive regulation of chromosome organization	BP	0.70119	672|891|1663|1736|1789|2237|2648|4751|5081|5570|7203|9212|9700|9787|22948|26354|50943|81620	BRCA1|CCNB1|DDX11|DKC1|DNMT3B|FEN1|KAT2A|NEK2|PAX7|PKIB|CCT3|AURKB|ESPL1|DLGAP5|CCT5|GNL3|FOXP3|CDT1
GO:0042981	0.0438226	0.964684	125	1392	regulation of apoptotic process	BP	0.702113	101|134|183|332|440|638|656|664|672|983|1029|1048|1311|1728|1894|1917|2023|2191|2243|2244|2274|2539|2729|2821|3329|3336|3486|3623|3651|3654|3665|3939|4072|4085|4102|4192|4282|4318|4488|4605|4830|5034|5063|5081|5347|5366|5624|5979|6491|6495|6659|6662|6790|7020|7023|7076|7153|7186|7188|7291|7349|7429|7498|7516|8091|8326|8535|8644|8718|8784|8792|8851|9212|9231|9244|9618|9833|9928|10017|10110|10131|1…	ADAM8|ADORA1|AGT|BIRC5|ASNS|BIK|BMP8B|BNIP3|BRCA1|CDK1|CDKN2A|CEACAM5|COMP|NQO1|ECT2|EEF1A2|ENO1|FAP|FGA|FGB|FHL2|G6PD|GCLC|GPI|HSPD1|HSPE1|IGFBP3|INHA|PDX1|IRAK1|IRF7|LDHA|EPCAM|MAD2L1|MAGEA3|MDK|MIF|MMP9|MSX2|MYBL2|NME1|P4HB|PAK3|PAX7|PLK1|PMAIP1|PROC|RET|STIL|SIX1|SOX4|SOX9|AURKA|TFAP2A|TFAP4|TIMP1|TOP2A|TRAF2|TRAF5|TWIST1|UCN|VIL1|XDH|XRCC2|HMGA2|FZD9|CBX4|AKR1C3|TNFRSF25|TNFRSF18|TNFRSF11A|C…
GO:0000959	0.0438982	0.986268	6	33	mitochondrial RNA metabolic process	BP	0.702597	6182|55157|56652|64216|80222|80324	MRPL12|DARS2|TWNK|TFB2M|TARS2|PUS1
GO:0033687	0.0441218	0.988026	5	26	osteoblast proliferation	BP	0.705447	4745|26585|63979|115908|116039	NELL1|GREM1|FIGNL1|CTHRC1|OSR2
GO:0090342	0.0444221	0.985987	6	35	regulation of cell aging	BP	0.709517	1029|2305|3159|4282|7291|8091	CDKN2A|FOXM1|HMGA1|MIF|TWIST1|HMGA2
GO:0033273	0.0445198	0.979052	12	90	response to vitamin	BP	0.710345	1277|1591|1594|1789|3371|3651|3673|5308|6696|7298|10631|83990	COL1A1|CYP24A1|CYP27B1|DNMT3B|TNC|PDX1|ITGA2|PITX2|SPP1|TYMS|POSTN|BRIP1
GO:0042772	0.044936	0.990113	4	18	DNA damage response, signal transduction resulting in transcription	BP	0.716022	672|2305|7023|11200	BRCA1|FOXM1|TFAP4|CHEK2
GO:0044724	0.044968	0.975679	17	141	single-organism carbohydrate catabolic process	BP	0.716022	226|2023|2027|2524|2528|2530|2597|2821|3939|5214|5255|6652|8908|9942|55586|55753|80201	ALDOA|ENO1|ENO3|FUT2|FUT6|FUT8|GAPDH|GPI|LDHA|PFKP|PHKA1|SORD|GYG2|XYLB|MIOX|OGDHL|HKDC1
GO:0048232	0.0450857	0.96782	51	513	male gamete generation	BP	0.717159	190|638|676|891|995|1515|2189|2583|2593|2707|3014|3171|3206|3833|5017|5050|5104|6662|6676|6732|7103|9232|9319|9633|10017|10406|10549|10863|11022|11077|25886|26256|29127|51087|51207|51361|51686|55366|55723|57082|57650|79820|79969|83990|84072|84515|116832|148327|163589|259266|644186	NR0B1|BIK|BRDT|CCNB1|CDC25C|CTSV|FANCG|B4GALNT1|GAMT|GJB3|H2AFX|FOXA3|HOXA10|KIFC1|OVOL1|PAFAH1B3|SERPINA5|SOX9|SPAG4|SRPK1|TSPAN8|PTTG1|TRIP13|TESMIN|BCL2L10|WFDC2|PRDX4|ADAM28|TDRKH|HSF2BP|POC1A|CABYR|RACGAP1|YBX2|DUSP13|HOOK1|OAZ3|LGR4|ASF1B|KNL1|KIAA1524|CATSPERB|ATAT1|BRIP1|HORMAD1|MCM8|RPL39L|CREB3L4|TDRD5|ASPM|SYCE3
GO:0060997	0.0451411	0.984024	7	46	dendritic spine morphogenesis	BP	0.717304	2048|3706|5063|7804|8851|25791|80725	EPHB2|ITPKA|PAK3|LRP8|CDK5R1|NGEF|SRCIN1
GO:0060718	0.0452829	0.996603	2	5	chorionic trophoblast cell differentiation	BP	0.718447	79733|144455	E2F8|E2F7
GO:0061588	0.045432	0.996585	2	5	calcium activated phospholipid scrambling	BP	0.718447	50636|338440	ANO7|ANO9
GO:0061590	0.045432	0.996585	2	5	calcium activated phosphatidylcholine scrambling	BP	0.718447	50636|338440	ANO7|ANO9
GO:0061591	0.045432	0.996585	2	5	calcium activated galactosylceramide scrambling	BP	0.718447	50636|338440	ANO7|ANO9
GO:0048699	0.0454942	0.96349	118	1347	generation of neurons	BP	0.718447	575|860|983|991|1000|1281|1382|1627|1749|1789|1833|1894|1943|1946|1951|2048|2118|2146|2676|2792|3110|3169|3224|3226|3231|3371|3706|3984|4613|4647|4744|4884|5058|5063|5081|5270|5308|5365|5454|5653|5753|5818|5881|5979|6495|6659|6662|6695|6696|6710|6712|6790|7070|7291|7345|7349|7368|7473|7516|7804|7873|8326|8399|8437|8507|8851|8936|9048|9201|9289|9585|10371|10381|10631|10683|10752|11113|11202|22943|…	ADGRB1|RUNX2|CDK1|CDC20|CDH2|COL3A1|CRABP2|DBN1|DLX5|DNMT3B|EPYC|ECT2|EFNA2|EFNA5|CELSR3|EPHB2|ETV4|EZH2|GFRA3|GNGT1|MNX1|FOXA1|HOXC8|HOXC10|HOXD1|TNC|ITPKA|LIMK1|MYCN|MYO7A|NEFH|NPTX1|PAK1|PAK3|PAX7|SERPINE2|PITX2|PLXNB3|POU3F2|KLK6|PTK6|NECTIN1|RAC3|RET|SIX1|SOX4|SOX9|SPOCK1|SPP1|SPTB|SPTBN2|AURKA|THY1|TWIST1|UCHL1|UCN|UGT8|WNT3|XRCC2|LRP8|MANF|FZD9|PLA2G10|RASAL1|ENC1|CDK5R1|WASF1|ARTN|DCLK1|A…
GO:0045682	0.0454985	0.980287	10	71	regulation of epidermis development	BP	0.718447	1001|1594|2146|3872|4488|4613|29841|51083|55612|84283	CDH3|CYP27B1|EZH2|KRT17|MSX2|MYCN|GRHL1|GAL|FERMT1|TMEM79
GO:0051307	0.0455451	0.989935	4	18	meiotic chromosome separation	BP	0.718447	7153|7272|9700|146956	TOP2A|TTK|ESPL1|EME1
GO:0051291	0.045584	0.976416	15	119	protein heterooligomerization	BP	0.718447	1104|1277|1278|1365|6241|7186|8294|8351|8353|8357|8362|8365|8367|114904|222663	RCC1|COL1A1|COL1A2|CLDN3|RRM2|TRAF2|HIST1H4I|HIST1H3D|HIST1H3E|HIST1H3H|HIST1H4K|HIST1H4H|HIST1H4E|C1QTNF6|SCUBE3
GO:0006024	0.045924	0.976811	14	113	glycosaminoglycan biosynthetic process	BP	0.723069	1462|1950|7358|8704|9957|10164|10331|27087|57214|63827|79369|79586|90161|221914	VCAN|EGF|UGDH|B4GALT2|HS3ST1|CHST4|B3GNT3|B3GAT1|CEMIP|BCAN|B3GNT4|CHPF|HS6ST2|GPC2
GO:0031960	0.0466345	0.973702	19	161	response to corticosteroid	BP	0.733511	218|790|1244|1261|1277|1373|1515|1789|1978|2706|3329|3651|4192|6715|7023|7298|7349|8644|114907	ALDH3A1|CAD|ABCC2|CNGA3|COL1A1|CPS1|CTSV|DNMT3B|EIF4EBP1|GJB2|HSPD1|PDX1|MDK|SRD5A1|TFAP4|TYMS|UCN|AKR1C3|FBXO32
GO:0003010	0.0467311	0.996431	2	5	voluntary skeletal muscle contraction	BP	0.733542	4151|7138	MB|TNNT1
GO:0014721	0.0467311	0.996431	2	5	twitch skeletal muscle contraction	BP	0.733542	4151|7138	MB|TNNT1
GO:0051386	0.0468371	0.992614	3	11	regulation of neurotrophin TRK receptor signaling pathway	BP	0.734461	183|8936|55816	AGT|WASF1|DOK5
GO:0007409	0.0469906	0.967681	41	422	axonogenesis	BP	0.735748	575|1382|1749|1833|1943|1946|1951|2048|2118|2676|3984|4744|4884|5058|5063|5365|5454|5818|5979|6696|6710|6712|7070|7345|7473|8399|8851|9048|9201|10371|10381|10752|23105|25987|27023|55816|80128|84570|84894|389549|644168	ADGRB1|CRABP2|DLX5|EPYC|EFNA2|EFNA5|CELSR3|EPHB2|ETV4|GFRA3|LIMK1|NEFH|NPTX1|PAK1|PAK3|PLXNB3|POU3F2|NECTIN1|RET|SPP1|SPTB|SPTBN2|THY1|UCHL1|WNT3|PLA2G10|CDK5R1|ARTN|DCLK1|SEMA3A|TUBB3|CHL1|FSTL4|TSKU|FOXB1|DOK5|TRIM46|COL25A1|LINGO1|FEZF1|DRGX
GO:0042402	0.0470142	0.987073	5	25	cellular biogenic amine catabolic process	BP	0.735748	6999|8140|29958|54498|130013	TDO2|SLC7A5|DMGDH|SMOX|ACMSD
GO:0009225	0.0473085	0.984885	6	34	nucleotide-sugar metabolic process	BP	0.739607	2530|5373|7264|7358|64841|124872	FUT8|PMM2|TSTA3|UGDH|GNPNAT1|B4GALNT2
GO:0045739	0.0473798	0.983138	7	43	positive regulation of DNA repair	BP	0.739975	672|1663|2305|3014|4862|8914|57332	BRCA1|DDX11|FOXM1|H2AFX|NPAS2|TIMELESS|CBX8
GO:0046131	0.0475125	0.984847	6	33	pyrimidine ribonucleoside metabolic process	BP	0.7413	339|790|978|4830|4833|7371	APOBEC1|CAD|CDA|NME1|NME4|UCK2
GO:0061197	0.0475759	0.99633	2	5	fungiform papilla morphogenesis	BP	0.741533	6495|51804	SIX1|SIX4
GO:0042136	0.0476231	0.989321	4	18	neurotransmitter biosynthetic process	BP	0.741533	43|2571|5053|6531	ACHE|GAD1|PAH|SLC6A3
GO:2000403	0.0477626	0.986809	5	25	positive regulation of lymphocyte migration	BP	0.742958	101|6354|6364|9547|10563	ADAM8|CCL7|CCL20|CXCL14|CXCL13
GO:0031064	0.0478618	0.996296	2	5	negative regulation of histone deacetylation	BP	0.743754	7349|50943	UCN|FOXP3
GO:0008582	0.0479594	0.996284	2	5	regulation of synaptic growth at neuromuscular junction	BP	0.74422	6495|51804	SIX1|SIX4
GO:0071504	0.0479879	0.99628	2	5	cellular response to heparin	BP	0.74422	26|6662	AOC1|SOX9
GO:0007250	0.0481039	0.989178	4	18	activation of NF-kappaB-inducing kinase activity	BP	0.745273	3654|7186|9618|79092	IRAK1|TRAF2|TRAF4|CARD14
GO:0033574	0.0481586	0.982799	7	43	response to testosterone	BP	0.745376	768|790|2821|5723|6696|6715|10481	CA9|CAD|GPI|PSPH|SPP1|SRD5A1|HOXB13
GO:0061564	0.0483196	0.966237	44	458	axon development	BP	0.746474	575|1382|1749|1833|1943|1946|1951|2048|2118|2676|3371|3984|4744|4884|5058|5063|5365|5454|5818|5979|6696|6710|6712|7070|7345|7473|8399|8851|9048|9201|10371|10381|10752|11202|23105|25987|27023|55816|80128|84570|84894|349667|389549|644168	ADGRB1|CRABP2|DLX5|EPYC|EFNA2|EFNA5|CELSR3|EPHB2|ETV4|GFRA3|TNC|LIMK1|NEFH|NPTX1|PAK1|PAK3|PLXNB3|POU3F2|NECTIN1|RET|SPP1|SPTB|SPTBN2|THY1|UCHL1|WNT3|PLA2G10|CDK5R1|ARTN|DCLK1|SEMA3A|TUBB3|CHL1|KLK8|FSTL4|TSKU|FOXB1|DOK5|TRIM46|COL25A1|LINGO1|RTN4RL2|FEZF1|DRGX
GO:0060433	0.0483259	0.992282	3	11	bronchus development	BP	0.746474	6662|10551|25803	SOX9|AGR2|SPDEF
GO:0009084	0.0483976	0.98909	4	18	glutamine family amino acid biosynthetic process	BP	0.746837	5831|5832|51557|65263	PYCR1|ALDH18A1|LGSN|PYCR3
GO:0031297	0.048648	0.986377	5	27	replication fork processing	BP	0.749954	641|1663|4796|5888|146956	BLM|DDX11|TONSL|RAD51|EME1
GO:0007267	0.0487415	0.960206	136	1549	cell-cell signaling	BP	0.750648	41|43|134|183|321|607|610|784|898|970|991|1000|1001|1138|1277|1627|1728|1749|1803|1943|1944|1945|1946|1950|1951|2048|2069|2243|2244|2563|2571|2705|2706|2906|3169|3172|3219|3352|3371|3382|3484|3589|3623|3641|3651|3706|3751|3786|3814|4188|4680|4693|4884|4885|5122|5217|5228|5270|5308|5744|5865|5881|6354|6364|6447|6513|6531|6623|6659|6662|6804|6862|7022|7036|7070|7349|7425|7473|7804|8091|8326|8497|86…	ASIC1|ACHE|ADORA1|AGT|APBA2|BCL9|HCN2|CACNB3|CCNE1|CD70|CDC20|CDH2|CDH3|CHRNA5|COL1A1|DBN1|NQO1|DLX5|DPP4|EFNA2|EFNA3|EFNA4|EFNA5|EGF|CELSR3|EPHB2|EREG|FGA|FGB|GABRD|GAD1|GJB1|GJB2|GRIN2D|FOXA1|HNF4A|HOXB9|HTR1D|TNC|ICA1|IGFBP1|IL11|INHA|INSL4|PDX1|ITPKA|KCND2|KCNQ3|KISS1|MDFI|CEACAM6|NDP|NPTX1|NPTX2|PCSK1|PFN2|PGF|SERPINE2|PITX2|PTHLH|RAB3B|RAC3|CCL7|CCL20|SCG5|SLC2A1|SLC6A3|SNCG|SOX4|SOX9|STX1A…
GO:0055064	0.0490051	0.996157	2	5	chloride ion homeostasis	BP	0.753138	771|1244	CA12|ABCC2
GO:0009880	0.0490554	0.979552	9	64	embryonic pattern specification	BP	0.753138	6491|6493|6862|10371|10409|23314|55897|145873|163589	STIL|SIM2|T|SEMA3A|BASP1|SATB2|MESP1|MESP2|TDRD5
GO:0006977	0.0491292	0.979573	9	61	DNA damage response, signal transduction by p53 class mediator resulting in cell cycle arrest	BP	0.753138	891|983|995|6659|6790|11200|51512|55571|144455	CCNB1|CDK1|CDC25C|SOX4|AURKA|CHEK2|GTSE1|CNOT11|E2F7
GO:0030174	0.049134	0.996141	2	5	regulation of DNA-dependent DNA replication initiation	BP	0.753138	81620|90381	CDT1|TICRR
GO:0006023	0.0491462	0.974935	14	114	aminoglycan biosynthetic process	BP	0.753138	1462|1950|7358|8704|9957|10164|10331|27087|57214|63827|79369|79586|90161|221914	VCAN|EGF|UGDH|B4GALT2|HS3ST1|CHST4|B3GNT3|B3GAT1|CEMIP|BCAN|B3GNT4|CHPF|HS6ST2|GPC2
GO:0033625	0.0493291	0.996117	2	5	positive regulation of integrin activation	BP	0.755194	1015|10563	CDH17|CXCL13
GO:0030046	0.0494177	0.996106	2	5	parallel actin filament bundle assembly	BP	0.755802	83715|84501	ESPN|SPIRE2
GO:0048818	0.0494999	0.996096	2	5	positive regulation of hair follicle maturation	BP	0.756314	4488|51083	MSX2|GAL
GO:0010605	0.0495706	0.957957	213	2485	negative regulation of macromolecule metabolic process	BP	0.756648	183|190|259|332|339|634|641|672|701|725|860|891|898|983|990|991|1029|1063|1293|1294|1469|1470|1472|1748|1789|1846|1852|1893|1978|2023|2069|2146|2274|2304|2305|2539|2597|2729|2821|3006|3007|3008|3012|3013|3014|3070|3159|3169|3223|3224|3299|3486|3623|3651|3665|3984|4017|4085|4102|4188|4282|4318|4321|4488|4613|4745|4796|5017|5083|5091|5104|5267|5268|5270|5307|5317|5327|5347|5437|5454|5460|5570|5753|…	AGT|NR0B1|AMBP|BIRC5|APOBEC1|CEACAM1|BLM|BRCA1|BUB1B|C4BPB|RUNX2|CCNB1|CCNE1|CDK1|CDC6|CDC20|CDKN2A|CENPF|COL6A3|COL7A1|CST1|CST2|CST4|DLX4|DNMT3B|DUSP4|DUSP9|ECM1|EIF4EBP1|ENO1|EREG|EZH2|FHL2|FOXE1|FOXM1|G6PD|GAPDH|GCLC|GPI|HIST1H1C|HIST1H1D|HIST1H1E|HIST1H2AE|HIST1H2AD|H2AFX|HELLS|HMGA1|FOXA1|HOXC6|HOXC8|HSF4|IGFBP3|INHA|PDX1|IRF7|LIMK1|LOXL2|MAD2L1|MAGEA3|MDFI|MIF|MMP9|MMP12|MSX2|MYCN|NELL1|TO…
GO:0014909	0.0496251	0.979269	9	64	smooth muscle cell migration	BP	0.756734	183|3486|3673|5031|5058|5327|5328|10631|50507	AGT|IGFBP3|ITGA2|P2RY6|PAK1|PLAT|PLAU|POSTN|NOX4
GO:0001523	0.0497058	0.976206	12	90	retinoid metabolic process	BP	0.757219	24|1109|1381|1382|7804|8644|9227|53630|57016|64220|157506|221914	ABCA4|AKR1C4|CRABP1|CRABP2|LRP8|AKR1C3|LRAT|BCO1|AKR1B10|STRA6|RDH10|GPC2
GO:0006544	0.0497954	0.98867	4	18	glycine metabolic process	BP	0.75784	2653|2731|6472|29958	GCSH|GLDC|SHMT2|DMGDH
GO:0032700	0.049942	0.991917	3	11	negative regulation of interleukin-17 production	BP	0.75887	7292|26525|50943	TNFSF4|IL36RN|FOXP3
GO:0046813	0.0499611	0.996039	2	5	receptor-mediated virion attachment to host cell	BP	0.75887	59272|131578	ACE2|LRRC15

## Sheet: Molecular Function
category	over_represented_pvalue	under_represented_pvalue	numDEInCat	numInCat	term	ontology	over_represented_FDR	gene_id	gene_name
GO:0046983	9.38219e-07	1	139	1203	protein dimerization activity	MF	0.00351533	26|43|134|190|259|440|471|634|638|664|978|1048|1058|1063|1104|1803|1870|1871|1875|1894|2023|2027|2191|2539|2571|2705|2729|2731|2888|3012|3013|3014|3017|3172|3329|3623|3651|3654|3673|3934|3984|4085|4613|4647|4693|4862|5034|5050|5228|5444|5723|5818|6241|6276|6493|6659|6662|6790|6804|6913|6927|7020|7022|7023|7153|7272|7291|7298|7429|7498|8294|8326|8329|8334|8336|8338|8339|8341|8343|8344|8345|8347|83…	AOC1|ACHE|ADORA1|NR0B1|AMBP|ASNS|ATIC|CEACAM1|BIK|BNIP3|CDA|CEACAM5|CENPA|CENPF|RCC1|DPP4|E2F2|E2F3|E2F5|ECT2|ENO1|ENO3|FAP|G6PD|GAD1|GJB1|GCLC|GLDC|GRB14|HIST1H2AE|HIST1H2AD|H2AFX|HIST1H2BD|HNF4A|HSPD1|INHA|PDX1|IRAK1|ITGA2|LCN2|LIMK1|MAD2L1|MYCN|MYO7A|NDP|NPAS2|P4HB|PAFAH1B3|PGF|PON1|PSPH|NECTIN1|RRM2|S100A5|SIM2|SOX4|SOX9|AURKA|STX1A|TBX15|HNF1A|TFAP2A|TFAP2C|TFAP4|TOP2A|TTK|TWIST1|TYMS|VIL1|X…
GO:0046982	1.89302e-06	0.999999	67	480	protein heterodimerization activity	MF	0.00351533	134|638|664|1058|1104|2027|2571|2729|3012|3013|3014|3017|3329|3623|3651|3654|3673|3984|5034|5050|5228|5818|6493|6659|6662|6790|6804|6913|7153|7291|8294|8326|8329|8334|8336|8338|8339|8341|8343|8344|8345|8347|8348|8349|8351|8353|8357|8362|8365|8367|8914|8969|9096|9244|10563|26256|27111|54578|63950|83756|85236|92815|121551|127343|387103|440689|642658	ADORA1|BIK|BNIP3|CENPA|RCC1|ENO3|GAD1|GCLC|HIST1H2AE|HIST1H2AD|H2AFX|HIST1H2BD|HSPD1|INHA|PDX1|IRAK1|ITGA2|LIMK1|P4HB|PAFAH1B3|PGF|NECTIN1|SIM2|SOX4|SOX9|AURKA|STX1A|TBX15|TOP2A|TWIST1|HIST1H4I|FZD9|HIST1H2AI|HIST1H2AC|HIST1H2AM|HIST2H2AC|HIST1H2BG|HIST1H2BN|HIST1H2BF|HIST1H2BE|HIST1H2BH|HIST1H2BC|HIST1H2BO|HIST2H2BE|HIST1H3D|HIST1H3E|HIST1H3H|HIST1H4K|HIST1H4H|HIST1H4E|TIMELESS|HIST1H2AG|TBX18|C…
GO:0003678	2.34095e-06	1	15	50	DNA helicase activity	MF	0.00351533	641|1663|1763|4171|4173|4175|4176|8318|9401|9837|51659|56652|80119|83990|84296	BLM|DDX11|DNA2|MCM2|MCM4|MCM6|MCM7|CDC45|RECQL4|GINS1|GINS2|TWNK|PIF1|BRIP1|GINS4
GO:0003777	9.23536e-06	0.999998	18	77	microtubule motor activity	MF	0.0092411	547|1062|3832|3833|3835|9493|9585|9928|10112|11004|24137|55083|56992|81930|90990|113220|146909|147700	KIF1A|CENPE|KIF11|KIFC1|KIF22|KIF23|KIF20B|KIF14|KIF20A|KIF2C|KIF4A|KIF26B|KIF15|KIF18A|KIFC2|KIF12|KIF18B|KLC3
GO:0043142	1.02565e-05	0.999999	7	12	single-stranded DNA-dependent ATPase activity	MF	0.0092411	1763|5888|5984|10721|63922|79075|80119	DNA2|RAD51|RFC4|POLQ|CHTF18|DSCC1|PIF1
GO:0097367	1.61848e-05	0.999989	219	2203	carbohydrate derivative binding	MF	0.0121521	24|26|134|205|440|478|481|547|563|610|641|699|701|790|860|954|978|983|990|1048|1062|1111|1158|1159|1244|1259|1261|1289|1311|1373|1462|1663|1763|1833|1841|1917|2048|2729|3008|3026|3070|3161|3329|3336|3371|3654|3706|3832|3833|3835|3929|3960|3984|4171|4173|4175|4176|4192|4288|4316|4439|4600|4647|4751|4830|4833|4998|5016|5058|5063|5091|5104|5163|5214|5228|5270|5327|5347|5753|5832|5865|5881|5888|5979|…	ABCA4|AOC1|ADORA1|AK4|ASNS|ATP1A3|ATP1B1|KIF1A|AZGP1|HCN2|BLM|BUB1|BUB1B|CAD|RUNX2|ENTPD2|CDA|CDK1|CDC6|CEACAM5|CENPE|CHEK1|CKM|CKMT1B|ABCC2|CNGA1|CNGA3|COL5A1|COMP|CPS1|VCAN|DDX11|DNA2|EPYC|DTYMK|EEF1A2|EPHB2|GCLC|HIST1H1E|HABP2|HELLS|HMMR|HSPD1|HSPE1|TNC|IRAK1|ITPKA|KIF11|KIFC1|KIF22|LBP|LGALS4|LIMK1|MCM2|MCM4|MCM6|MCM7|MDK|MKI67|MMP7|MSH5|MX2|MYO7A|NEK2|NME1|NME4|ORC1|OVGP1|PAK1|PAK3|PC|SERPIN…
GO:0004222	2.02825e-05	0.999994	23	115	metalloendopeptidase activity	MF	0.0130533	101|2191|4312|4314|4316|4318|4319|4320|4321|4322|4326|5645|8038|9427|9718|10863|27299|57486|81792|140766|164656|170690|339366	ADAM8|FAP|MMP1|MMP3|MMP7|MMP9|MMP10|MMP11|MMP12|MMP13|MMP17|PRSS2|ADAM12|ECEL1|ECE2|ADAM28|ADAMDEC1|NLN|ADAMTS12|ADAMTS14|TMPRSS6|ADAMTS16|ADAMTSL5
GO:0043138	0.000130436	0.999991	6	12	3'-5' DNA helicase activity	MF	0.0734516	641|8318|9401|9837|51659|84296	BLM|CDC45|RECQL4|GINS1|GINS2|GINS4
GO:0008094	0.00016358	0.999954	16	76	DNA-dependent ATPase activity	MF	0.0745789	641|1663|1763|4173|4175|4176|5888|5984|7153|7516|9401|10721|63922|79075|80119|83990	BLM|DDX11|DNA2|MCM4|MCM6|MCM7|RAD51|RFC4|TOP2A|XRCC2|RECQL4|POLQ|CHTF18|DSCC1|PIF1|BRIP1
GO:0036094	0.000172263	0.999872	229	2394	small molecule binding	MF	0.0745789	24|134|205|219|226|259|440|478|481|547|610|641|699|701|733|790|860|874|954|978|983|990|1062|1111|1158|1159|1244|1259|1261|1373|1381|1382|1646|1663|1763|1841|1917|2048|2539|2571|2597|2729|2731|2821|2875|3008|3070|3172|3329|3336|3654|3706|3832|3833|3835|3934|3939|3984|4171|4173|4175|4176|4288|4439|4600|4647|4751|4830|4833|4907|4998|5047|5053|5058|5063|5091|5104|5163|5214|5217|5347|5352|5753|5832|58…	ABCA4|ADORA1|AK4|ALDH1B1|ALDOA|AMBP|ASNS|ATP1A3|ATP1B1|KIF1A|HCN2|BLM|BUB1|BUB1B|C8G|CAD|RUNX2|CBR3|ENTPD2|CDA|CDK1|CDC6|CENPE|CHEK1|CKM|CKMT1B|ABCC2|CNGA1|CNGA3|CPS1|CRABP1|CRABP2|AKR1C2|DDX11|DNA2|DTYMK|EEF1A2|EPHB2|G6PD|GAD1|GAPDH|GCLC|GLDC|GPI|GPT|HIST1H1E|HELLS|HNF4A|HSPD1|HSPE1|IRAK1|ITPKA|KIF11|KIFC1|KIF22|LCN2|LDHA|LIMK1|MCM2|MCM4|MCM6|MCM7|MKI67|MSH5|MX2|MYO7A|NEK2|NME1|NME4|NT5E|ORC1|PA…
GO:0030414	0.000182102	0.999924	29	180	peptidase inhibitor activity	MF	0.0745789	183|259|332|1293|1294|1469|1470|1472|5104|5267|5268|5270|6318|6690|6691|6694|6695|7076|7429|7980|9232|10406|27290|27344|51050|89766|140686|153218|280664	AGT|AMBP|BIRC5|COL6A3|COL7A1|CST1|CST2|CST4|SERPINA5|SERPINA4|SERPINB5|SERPINE2|SERPINB4|SPINK1|SPINK2|SPP2|SPOCK1|TIMP1|VIL1|TFPI2|PTTG1|WFDC2|SPINK4|PCSK1N|PI15|UMODL1|WFDC3|SPINK13|WFDC10B
GO:0003688	0.000237331	0.99998	6	13	DNA replication origin binding	MF	0.089098	1663|3329|4171|8318|23594|55388	DDX11|HSPD1|MCM2|CDC45|ORC6|MCM10
GO:0008017	0.000385496	0.999826	31	217	microtubule binding	MF	0.12076	332|547|1062|2597|3832|3833|3835|4600|4744|5347|9055|9493|9585|9928|10112|11004|24137|29127|51203|51361|54627|55083|56992|57159|81610|81930|90990|113220|146909|147700|220134	BIRC5|KIF1A|CENPE|GAPDH|KIF11|KIFC1|KIF22|MX2|NEFH|PLK1|PRC1|KIF23|KIF20B|KIF14|KIF20A|KIF2C|KIF4A|RACGAP1|NUSAP1|HOOK1|MAP10|KIF26B|KIF15|TRIM54|FAM83D|KIF18A|KIFC2|KIF12|KIF18B|KLC3|SKA1
GO:0005515	0.000394857	0.999677	906	10893	protein binding	MF	0.12076	26|41|43|101|134|183|190|218|226|259|321|332|339|440|471|478|481|547|563|607|610|629|634|638|641|656|664|672|676|699|701|705|725|733|784|790|860|874|890|891|898|899|909|970|978|983|990|991|993|995|1000|1013|1015|1029|1033|1047|1048|1058|1062|1063|1104|1111|1114|1122|1138|1158|1163|1238|1244|1259|1261|1277|1278|1281|1289|1290|1294|1300|1301|1308|1311|1356|1364|1365|1373|1375|1381|1382|1462|1468|14…	AOC1|ASIC1|ACHE|ADAM8|ADORA1|AGT|NR0B1|ALDH3A1|ALDOA|AMBP|APBA2|BIRC5|APOBEC1|ASNS|ATIC|ATP1A3|ATP1B1|KIF1A|AZGP1|BCL9|HCN2|CFB|CEACAM1|BIK|BLM|BMP8B|BNIP3|BRCA1|BRDT|BUB1|BUB1B|BYSL|C4BPB|C8G|CACNB3|CAD|RUNX2|CBR3|CCNA2|CCNB1|CCNE1|CCNF|CD1A|CD70|CDA|CDK1|CDC6|CDC20|CDC25A|CDC25C|CDH2|CDH15|CDH17|CDKN2A|CDKN3|CLGN|CEACAM5|CENPA|CENPE|CENPF|RCC1|CHEK1|CHGB|CHML|CHRNA5|CKM|CKS1B|ACKR2|ABCC2|CNGA1|…
GO:0005201	0.000430321	0.999872	15	78	extracellular matrix structural constituent	MF	0.12076	1277|1278|1281|1289|1290|1298|1299|1301|1311|1462|4584|4585|4586|7980|63827	COL1A1|COL1A2|COL3A1|COL5A1|COL5A2|COL9A2|COL9A3|COL11A1|COMP|VCAN|MUC3A|MUC4|MUC5AC|TFPI2|BCAN
GO:0004867	0.000435302	0.999853	18	95	serine-type endopeptidase inhibitor activity	MF	0.12076	183|259|1293|1294|5104|5267|5268|5270|6318|6690|6691|6695|7980|10406|27290|27344|140686|153218	AGT|AMBP|COL6A3|COL7A1|SERPINA5|SERPINA4|SERPINB5|SERPINE2|SERPINB4|SPINK1|SPINK2|SPOCK1|TFPI2|WFDC2|SPINK4|PCSK1N|WFDC3|SPINK13
GO:0000981	0.000490365	0.999695	77	688	RNA polymerase II transcription factor activity, sequence-specific DNA binding	MF	0.12076	190|860|1747|1748|1749|2023|2118|2304|2305|2306|3159|3169|3171|3172|3174|3206|3217|3226|3227|3229|3651|3665|4488|4605|5013|5017|5081|5083|5307|5308|5454|5460|6493|6495|6659|6662|6666|6862|6913|6927|7020|7022|7023|7291|7764|8091|8538|9232|9603|10538|10736|11166|23314|25803|27023|29841|50943|51804|55502|55897|56033|56938|57822|79733|83741|83881|94234|127343|144455|145873|148327|168620|221833|344167…	NR0B1|RUNX2|DLX3|DLX4|DLX5|ENO1|ETV4|FOXE1|FOXM1|FOXD2|HMGA1|FOXA1|FOXA3|HNF4A|HNF4G|HOXA10|HOXB7|HOXC10|HOXC11|HOXC13|PDX1|IRF7|MSX2|MYBL2|OTX1|OVOL1|PAX7|PAX9|PITX1|PITX2|POU3F2|POU5F1|SIM2|SIX1|SOX4|SOX9|SOX12|T|TBX15|HNF1A|TFAP2A|TFAP2C|TFAP4|TWIST1|ZNF217|HMGA2|BARX2|PTTG1|NFE2L3|BATF|SIX2|SOX21|SATB2|SPDEF|FOXB1|GRHL1|FOXP3|SIX4|HES6|MESP1|BARX1|ARNTL2|GRHL3|E2F8|TFAP2D|MIXL1|FOXQ1|DMBX1|E2…
GO:0030554	0.000531943	0.99962	149	1520	adenyl nucleotide binding	MF	0.12076	24|205|440|478|481|547|610|641|699|701|790|860|954|983|990|1062|1111|1158|1159|1244|1373|1663|1763|1841|2048|2729|3008|3070|3329|3336|3654|3706|3832|3833|3835|3984|4171|4173|4175|4176|4288|4439|4647|4751|4830|4833|4998|5058|5063|5091|5163|5214|5217|5347|5753|5832|5888|5979|5984|6725|6732|6790|7083|7153|7203|7272|7371|7407|7516|8438|8714|9088|9201|9212|9319|9401|9493|9585|9641|9833|9928|9942|10058…	ABCA4|AK4|ASNS|ATP1A3|ATP1B1|KIF1A|HCN2|BLM|BUB1|BUB1B|CAD|RUNX2|ENTPD2|CDK1|CDC6|CENPE|CHEK1|CKM|CKMT1B|ABCC2|CPS1|DDX11|DNA2|DTYMK|EPHB2|GCLC|HIST1H1E|HELLS|HSPD1|HSPE1|IRAK1|ITPKA|KIF11|KIFC1|KIF22|LIMK1|MCM2|MCM4|MCM6|MCM7|MKI67|MSH5|MYO7A|NEK2|NME1|NME4|ORC1|PAK1|PAK3|PC|PDK1|PFKP|PFN2|PLK1|PTK6|ALDH18A1|RAD51|RET|RFC4|SRMS|SRPK1|AURKA|TK1|TOP2A|CCT3|TTK|UCK2|VARS|XRCC2|RAD54L|ABCC3|PKMYT1|D…
GO:0005524	0.000533951	0.999621	145	1473	ATP binding	MF	0.12076	24|205|440|478|481|547|641|699|701|790|860|954|983|990|1062|1111|1158|1159|1244|1373|1663|1763|1841|2048|2729|3008|3070|3329|3336|3654|3706|3832|3833|3835|3984|4171|4173|4175|4176|4288|4439|4647|4751|4830|4833|4998|5058|5063|5091|5163|5214|5347|5753|5832|5888|5979|5984|6725|6732|6790|7083|7153|7203|7272|7371|7407|7516|8438|8714|9088|9201|9212|9319|9401|9493|9585|9641|9833|9928|9942|10058|10110|10…	ABCA4|AK4|ASNS|ATP1A3|ATP1B1|KIF1A|BLM|BUB1|BUB1B|CAD|RUNX2|ENTPD2|CDK1|CDC6|CENPE|CHEK1|CKM|CKMT1B|ABCC2|CPS1|DDX11|DNA2|DTYMK|EPHB2|GCLC|HIST1H1E|HELLS|HSPD1|HSPE1|IRAK1|ITPKA|KIF11|KIFC1|KIF22|LIMK1|MCM2|MCM4|MCM6|MCM7|MKI67|MSH5|MYO7A|NEK2|NME1|NME4|ORC1|PAK1|PAK3|PC|PDK1|PFKP|PLK1|PTK6|ALDH18A1|RAD51|RET|RFC4|SRMS|SRPK1|AURKA|TK1|TOP2A|CCT3|TTK|UCK2|VARS|XRCC2|RAD54L|ABCC3|PKMYT1|DCLK1|AURKB…
GO:0032559	0.000536115	0.999618	148	1509	adenyl ribonucleotide binding	MF	0.12076	24|205|440|478|481|547|610|641|699|701|790|860|954|983|990|1062|1111|1158|1159|1244|1373|1663|1763|1841|2048|2729|3008|3070|3329|3336|3654|3706|3832|3833|3835|3984|4171|4173|4175|4176|4288|4439|4647|4751|4830|4833|4998|5058|5063|5091|5163|5214|5347|5753|5832|5888|5979|5984|6725|6732|6790|7083|7153|7203|7272|7371|7407|7516|8438|8714|9088|9201|9212|9319|9401|9493|9585|9641|9833|9928|9942|10058|1011…	ABCA4|AK4|ASNS|ATP1A3|ATP1B1|KIF1A|HCN2|BLM|BUB1|BUB1B|CAD|RUNX2|ENTPD2|CDK1|CDC6|CENPE|CHEK1|CKM|CKMT1B|ABCC2|CPS1|DDX11|DNA2|DTYMK|EPHB2|GCLC|HIST1H1E|HELLS|HSPD1|HSPE1|IRAK1|ITPKA|KIF11|KIFC1|KIF22|LIMK1|MCM2|MCM4|MCM6|MCM7|MKI67|MSH5|MYO7A|NEK2|NME1|NME4|ORC1|PAK1|PAK3|PC|PDK1|PFKP|PLK1|PTK6|ALDH18A1|RAD51|RET|RFC4|SRMS|SRPK1|AURKA|TK1|TOP2A|CCT3|TTK|UCK2|VARS|XRCC2|RAD54L|ABCC3|PKMYT1|DCLK1|…
GO:0003774	0.000620929	0.999761	21	132	motor activity	MF	0.133204	547|1062|3832|3833|3835|4647|9493|9585|9928|10112|11004|24137|55083|56992|80179|81930|90990|113220|140469|146909|147700	KIF1A|CENPE|KIF11|KIFC1|KIF22|MYO7A|KIF23|KIF20B|KIF14|KIF20A|KIF2C|KIF4A|KIF26B|KIF15|MYO19|KIF18A|KIFC2|KIF12|MYO3B|KIF18B|KLC3
GO:0004033	0.000803967	0.999862	8	26	aldo-keto reductase (NADP) activity	MF	0.164631	218|1109|1646|8644|22977|55586|57016|157506	ALDH3A1|AKR1C4|AKR1C2|AKR1C3|AKR7A3|MIOX|AKR1B10|RDH10
GO:0043168	0.000927481	0.999282	245	2666	anion binding	MF	0.174181	24|26|205|440|478|481|547|610|641|699|701|790|860|874|954|983|990|1048|1062|1104|1111|1158|1159|1244|1259|1261|1289|1311|1373|1381|1382|1646|1663|1763|1841|1917|2048|2571|2729|2731|2875|3008|3070|3172|3329|3336|3654|3706|3832|3833|3835|3984|4171|4173|4175|4176|4192|4288|4316|4439|4600|4647|4751|4830|4833|4998|5053|5058|5063|5091|5104|5163|5214|5217|5228|5270|5321|5347|5352|5444|5753|5832|5865|588…	ABCA4|AOC1|AK4|ASNS|ATP1A3|ATP1B1|KIF1A|HCN2|BLM|BUB1|BUB1B|CAD|RUNX2|CBR3|ENTPD2|CDK1|CDC6|CEACAM5|CENPE|RCC1|CHEK1|CKM|CKMT1B|ABCC2|CNGA1|CNGA3|COL5A1|COMP|CPS1|CRABP1|CRABP2|AKR1C2|DDX11|DNA2|DTYMK|EEF1A2|EPHB2|GAD1|GCLC|GLDC|GPT|HIST1H1E|HELLS|HNF4A|HSPD1|HSPE1|IRAK1|ITPKA|KIF11|KIFC1|KIF22|LIMK1|MCM2|MCM4|MCM6|MCM7|MDK|MKI67|MMP7|MSH5|MX2|MYO7A|NEK2|NME1|NME4|ORC1|PAH|PAK1|PAK3|PC|SERPINA5|P…
GO:0004866	0.000927936	0.99959	26	171	endopeptidase inhibitor activity	MF	0.174181	183|259|332|1293|1294|1469|1470|1472|5104|5267|5268|5270|6318|6690|6691|6694|6695|7076|7429|7980|9232|10406|27290|27344|140686|153218	AGT|AMBP|BIRC5|COL6A3|COL7A1|CST1|CST2|CST4|SERPINA5|SERPINA4|SERPINB5|SERPINE2|SERPINB4|SPINK1|SPINK2|SPP2|SPOCK1|TIMP1|VIL1|TFPI2|PTTG1|WFDC2|SPINK4|PCSK1N|WFDC3|SPINK13
GO:0004252	0.000966986	0.999514	35	250	serine-type endopeptidase activity	MF	0.174251	101|629|1515|1803|2161|2191|3026|4312|4314|4316|4318|4319|4320|4321|4322|4485|5122|5327|5328|5624|5644|5645|5646|5653|6768|9028|11202|28983|29122|54933|56649|64063|84000|91319|164656	ADAM8|CFB|CTSV|DPP4|F12|FAP|HABP2|MMP1|MMP3|MMP7|MMP9|MMP10|MMP11|MMP12|MMP13|MST1|PCSK1|PLAT|PLAU|PROC|PRSS1|PRSS2|PRSS3|KLK6|ST14|RHBDL1|KLK8|TMPRSS11E|PRSS50|RHBDL2|TMPRSS4|PRSS22|TMPRSS13|DERL3|TMPRSS6
GO:0043565	0.00101881	0.999308	101	972	sequence-specific DNA binding	MF	0.174355	190|641|860|1663|1747|1748|1749|2118|2146|2304|2305|2306|3005|3110|3159|3169|3171|3172|3174|3206|3217|3219|3223|3224|3225|3226|3227|3229|3231|3299|3329|3651|3665|4171|4321|4488|4605|5013|5017|5081|5083|5307|5308|5454|5460|6495|6659|6662|6666|6862|6913|6927|7020|7022|7023|7764|8091|8318|8538|9096|9603|10481|10538|10736|11004|11166|23314|23594|25803|27023|29128|29841|50943|51450|51804|55388|55502|5…	NR0B1|BLM|RUNX2|DDX11|DLX3|DLX4|DLX5|ETV4|EZH2|FOXE1|FOXM1|FOXD2|H1F0|MNX1|HMGA1|FOXA1|FOXA3|HNF4A|HNF4G|HOXA10|HOXB7|HOXB9|HOXC6|HOXC8|HOXC9|HOXC10|HOXC11|HOXC13|HOXD1|HSF4|HSPD1|PDX1|IRF7|MCM2|MMP12|MSX2|MYBL2|OTX1|OVOL1|PAX7|PAX9|PITX1|PITX2|POU3F2|POU5F1|SIX1|SOX4|SOX9|SOX12|T|TBX15|HNF1A|TFAP2A|TFAP2C|TFAP4|ZNF217|HMGA2|CDC45|BARX2|TBX18|NFE2L3|HOXB13|BATF|SIX2|KIF2C|SOX21|SATB2|ORC6|SPDEF|F…
GO:0001077	0.00104497	0.999476	34	256	transcriptional activator activity, RNA polymerase II core promoter proximal region sequence-specific binding	MF	0.174355	860|1747|1749|2118|3169|3172|3174|3206|3217|3227|3229|4605|5013|5307|5308|5454|6495|6659|6662|6666|6927|7020|7022|7023|8091|10538|10736|11166|23314|29841|51804|55897|83881|145873	RUNX2|DLX3|DLX5|ETV4|FOXA1|HNF4A|HNF4G|HOXA10|HOXB7|HOXC11|HOXC13|MYBL2|OTX1|PITX1|PITX2|POU3F2|SIX1|SOX4|SOX9|SOX12|HNF1A|TFAP2A|TFAP2C|TFAP4|HMGA2|BATF|SIX2|SOX21|SATB2|GRHL1|SIX4|MESP1|MIXL1|MESP2
GO:0043515	0.00133294	0.999975	3	4	kinetochore binding	MF	0.205515	1062|54908|64946	CENPE|SPDL1|CENPH
GO:0016887	0.00136746	0.999211	49	417	ATPase activity	MF	0.205515	24|478|481|547|641|1062|1244|1663|1763|3329|3832|3833|3835|4173|4175|4176|4647|5888|5984|7153|7516|8714|9401|9493|9585|9928|10058|10112|10721|11004|23120|24137|26154|29028|55083|56992|63922|63979|79075|80119|80179|81930|83990|90990|113220|146909|148229|165545|245973	ABCA4|ATP1A3|ATP1B1|KIF1A|BLM|CENPE|ABCC2|DDX11|DNA2|HSPD1|KIF11|KIFC1|KIF22|MCM4|MCM6|MCM7|MYO7A|RAD51|RFC4|TOP2A|XRCC2|ABCC3|RECQL4|KIF23|KIF20B|KIF14|ABCB6|KIF20A|POLQ|KIF2C|ATP10B|KIF4A|ABCA12|ATAD2|KIF26B|KIF15|CHTF18|FIGNL1|DSCC1|PIF1|MYO19|KIF18A|BRIP1|KIFC2|KIF12|KIF18B|ATP8B3|DQX1|ATP6V1C2
GO:0017171	0.00136858	0.999282	37	275	serine hydrolase activity	MF	0.205515	43|101|629|1362|1515|1803|2161|2191|3026|4312|4314|4316|4318|4319|4320|4321|4322|4485|5122|5327|5328|5624|5644|5645|5646|5653|6768|9028|11202|28983|29122|54933|56649|64063|84000|91319|164656	ACHE|ADAM8|CFB|CPD|CTSV|DPP4|F12|FAP|HABP2|MMP1|MMP3|MMP7|MMP9|MMP10|MMP11|MMP12|MMP13|MST1|PCSK1|PLAT|PLAU|PROC|PRSS1|PRSS2|PRSS3|KLK6|ST14|RHBDL1|KLK8|TMPRSS11E|PRSS50|RHBDL2|TMPRSS4|PRSS22|TMPRSS13|DERL3|TMPRSS6
GO:0003690	0.00143405	0.999063	79	738	double-stranded DNA binding	MF	0.205825	860|1663|1748|1749|2118|2146|2237|3005|3008|3149|3159|3172|3174|3206|3217|3226|3227|3329|3651|3665|4171|4439|4488|4605|5013|5017|5083|5307|5308|5454|5460|5888|6495|6659|6662|6666|6862|6913|6927|7020|7022|7023|7516|7764|8091|8318|8538|9096|9447|9603|10538|10635|10736|11004|11166|23314|23594|29128|29841|51804|55247|55388|55502|55897|56033|79723|79733|83741|83881|84057|94234|127343|144455|145873|148…	RUNX2|DDX11|DLX4|DLX5|ETV4|EZH2|FEN1|H1F0|HIST1H1E|HMGB3|HMGA1|HNF4A|HNF4G|HOXA10|HOXB7|HOXC10|HOXC11|HSPD1|PDX1|IRF7|MCM2|MSH5|MSX2|MYBL2|OTX1|OVOL1|PAX9|PITX1|PITX2|POU3F2|POU5F1|RAD51|SIX1|SOX4|SOX9|SOX12|T|TBX15|HNF1A|TFAP2A|TFAP2C|TFAP4|XRCC2|ZNF217|HMGA2|CDC45|BARX2|TBX18|AIM2|NFE2L3|BATF|RAD51AP1|SIX2|KIF2C|SOX21|SATB2|ORC6|UHRF1|GRHL1|SIX4|NEIL3|MCM10|HES6|MESP1|BARX1|SUV39H2|E2F8|TFAP2D|…
GO:0000217	0.00146202	0.999759	7	23	DNA secondary structure binding	MF	0.205825	190|641|3149|5888|7516|9401|55247	NR0B1|BLM|HMGB3|RAD51|XRCC2|RECQL4|NEIL3
GO:0061135	0.00157274	0.999276	26	177	endopeptidase regulator activity	MF	0.214702	183|259|332|1293|1294|1469|1470|1472|5104|5267|5268|5270|6318|6690|6691|6694|6695|7076|7429|7980|9232|10406|27290|27344|140686|153218	AGT|AMBP|BIRC5|COL6A3|COL7A1|CST1|CST2|CST4|SERPINA5|SERPINA4|SERPINB5|SERPINE2|SERPINB4|SPINK1|SPINK2|SPP2|SPOCK1|TIMP1|VIL1|TFPI2|PTTG1|WFDC2|SPINK4|PCSK1N|WFDC3|SPINK13
GO:0098631	0.00166631	0.999622	9	38	protein binding involved in cell adhesion	MF	0.220786	1829|1832|3673|4072|5365|11187|22801|55971|57549	DSG2|DSP|ITGA2|EPCAM|PLXNB3|PKP3|ITGA11|BAIAP2L1|IGSF9
GO:0000982	0.00182754	0.998964	44	367	transcription factor activity, RNA polymerase II core promoter proximal region sequence-specific binding	MF	0.235231	860|1747|1748|1749|2023|2118|3169|3172|3174|3206|3217|3227|3229|3665|4605|5013|5017|5307|5308|5454|6495|6659|6662|6666|6913|6927|7020|7022|7023|7764|8091|9603|10538|10736|11166|23314|29841|51804|55897|56938|79733|83881|94234|145873	RUNX2|DLX3|DLX4|DLX5|ENO1|ETV4|FOXA1|HNF4A|HNF4G|HOXA10|HOXB7|HOXC11|HOXC13|IRF7|MYBL2|OTX1|OVOL1|PITX1|PITX2|POU3F2|SIX1|SOX4|SOX9|SOX12|TBX15|HNF1A|TFAP2A|TFAP2C|TFAP4|ZNF217|HMGA2|NFE2L3|BATF|SIX2|SOX21|SATB2|GRHL1|SIX4|MESP1|ARNTL2|E2F8|MIXL1|FOXQ1|MESP2
GO:0001228	0.00193454	0.998908	43	355	transcriptional activator activity, RNA polymerase II transcription regulatory region sequence-specific binding	MF	0.242086	860|1747|1749|2118|3159|3169|3172|3174|3206|3217|3226|3227|3229|4605|5013|5083|5307|5308|5454|6495|6659|6662|6666|6927|7020|7022|7023|8091|8538|10538|10736|11166|23314|29841|51804|55897|56033|57822|83881|145873|148327|168620|642658	RUNX2|DLX3|DLX5|ETV4|HMGA1|FOXA1|HNF4A|HNF4G|HOXA10|HOXB7|HOXC10|HOXC11|HOXC13|MYBL2|OTX1|PAX9|PITX1|PITX2|POU3F2|SIX1|SOX4|SOX9|SOX12|HNF1A|TFAP2A|TFAP2C|TFAP4|HMGA2|BARX2|BATF|SIX2|SOX21|SATB2|GRHL1|SIX4|MESP1|BARX1|GRHL3|MIXL1|MESP2|CREB3L4|BHLHA15|SCX
GO:0002020	0.00200991	0.999213	18	111	protease binding	MF	0.242133	970|1277|1278|1281|1311|1803|1893|2191|3329|3934|4102|5104|6318|6531|7076|10017|10752|56652	CD70|COL1A1|COL1A2|COL3A1|COMP|DPP4|ECM1|FAP|HSPD1|LCN2|MAGEA3|SERPINA5|SERPINB4|SLC6A3|TIMP1|BCL2L10|CHL1|TWNK
GO:0016903	0.00206117	0.999467	10	45	oxidoreductase activity, acting on the aldehyde or oxo group of donors	MF	0.242133	218|219|222|1109|2597|5832|7498|8644|55753|57016	ALDH3A1|ALDH1B1|ALDH3B2|AKR1C4|GAPDH|ALDH18A1|XDH|AKR1C3|OGDHL|AKR1B10
GO:0008236	0.00210799	0.998874	36	272	serine-type peptidase activity	MF	0.242133	101|629|1362|1515|1803|2161|2191|3026|4312|4314|4316|4318|4319|4320|4321|4322|4485|5122|5327|5328|5624|5644|5645|5646|5653|6768|9028|11202|28983|29122|54933|56649|64063|84000|91319|164656	ADAM8|CFB|CPD|CTSV|DPP4|F12|FAP|HABP2|MMP1|MMP3|MMP7|MMP9|MMP10|MMP11|MMP12|MMP13|MST1|PCSK1|PLAT|PLAU|PROC|PRSS1|PRSS2|PRSS3|KLK6|ST14|RHBDL1|KLK8|TMPRSS11E|PRSS50|RHBDL2|TMPRSS4|PRSS22|TMPRSS13|DERL3|TMPRSS6
GO:0000166	0.00215255	0.998347	194	2092	nucleotide binding	MF	0.242133	24|205|219|440|478|481|547|610|641|699|701|790|860|874|954|983|990|1062|1111|1158|1159|1244|1259|1261|1373|1663|1763|1841|1917|2048|2539|2597|2729|3008|3070|3329|3336|3654|3706|3832|3833|3835|3939|3984|4171|4173|4175|4176|4288|4439|4600|4647|4751|4830|4833|4907|4998|5058|5063|5091|5163|5214|5217|5347|5753|5832|5865|5881|5888|5979|5984|6447|6652|6715|6725|6732|6790|7083|7153|7203|7272|7280|7283|72…	ABCA4|AK4|ALDH1B1|ASNS|ATP1A3|ATP1B1|KIF1A|HCN2|BLM|BUB1|BUB1B|CAD|RUNX2|CBR3|ENTPD2|CDK1|CDC6|CENPE|CHEK1|CKM|CKMT1B|ABCC2|CNGA1|CNGA3|CPS1|DDX11|DNA2|DTYMK|EEF1A2|EPHB2|G6PD|GAPDH|GCLC|HIST1H1E|HELLS|HSPD1|HSPE1|IRAK1|ITPKA|KIF11|KIFC1|KIF22|LDHA|LIMK1|MCM2|MCM4|MCM6|MCM7|MKI67|MSH5|MX2|MYO7A|NEK2|NME1|NME4|NT5E|ORC1|PAK1|PAK3|PC|PDK1|PFKP|PFN2|PLK1|PTK6|ALDH18A1|RAB3B|RAC3|RAD51|RET|RFC4|SCG5|…
GO:1901265	0.00220365	0.998306	194	2093	nucleoside phosphate binding	MF	0.242133	24|205|219|440|478|481|547|610|641|699|701|790|860|874|954|983|990|1062|1111|1158|1159|1244|1259|1261|1373|1663|1763|1841|1917|2048|2539|2597|2729|3008|3070|3329|3336|3654|3706|3832|3833|3835|3939|3984|4171|4173|4175|4176|4288|4439|4600|4647|4751|4830|4833|4907|4998|5058|5063|5091|5163|5214|5217|5347|5753|5832|5865|5881|5888|5979|5984|6447|6652|6715|6725|6732|6790|7083|7153|7203|7272|7280|7283|72…	ABCA4|AK4|ALDH1B1|ASNS|ATP1A3|ATP1B1|KIF1A|HCN2|BLM|BUB1|BUB1B|CAD|RUNX2|CBR3|ENTPD2|CDK1|CDC6|CENPE|CHEK1|CKM|CKMT1B|ABCC2|CNGA1|CNGA3|CPS1|DDX11|DNA2|DTYMK|EEF1A2|EPHB2|G6PD|GAPDH|GCLC|HIST1H1E|HELLS|HSPD1|HSPE1|IRAK1|ITPKA|KIF11|KIFC1|KIF22|LDHA|LIMK1|MCM2|MCM4|MCM6|MCM7|MKI67|MSH5|MX2|MYO7A|NEK2|NME1|NME4|NT5E|ORC1|PAK1|PAK3|PC|PDK1|PFKP|PFN2|PLK1|PTK6|ALDH18A1|RAB3B|RAC3|RAD51|RET|RFC4|SCG5|…
GO:0042802	0.00230375	0.99831	136	1376	identical protein binding	MF	0.247105	26|43|190|226|259|332|440|471|610|634|664|790|978|1048|1063|1277|1278|1294|1364|1365|1728|1803|1894|2023|2027|2048|2191|2274|2539|2597|2705|2888|3081|3172|3654|3934|3939|4085|4175|4188|4318|4440|4647|4693|4830|5050|5228|5444|5454|5723|5753|5818|5831|5832|5888|6241|6273|6276|6472|6513|6652|6913|6999|7020|7023|7083|7153|7186|7188|7264|7272|7291|7298|7429|7498|8326|8914|9069|9071|9074|9075|9096|9319…	AOC1|ACHE|NR0B1|ALDOA|AMBP|BIRC5|ASNS|ATIC|HCN2|CEACAM1|BNIP3|CAD|CDA|CEACAM5|CENPF|COL1A1|COL1A2|COL7A1|CLDN4|CLDN3|NQO1|DPP4|ECT2|ENO1|ENO3|EPHB2|FAP|FHL2|G6PD|GAPDH|GJB1|GRB14|HGD|HNF4A|IRAK1|LCN2|LDHA|MAD2L1|MCM6|MDFI|MMP9|MSI1|MYO7A|NDP|NME1|PAFAH1B3|PGF|PON1|POU3F2|PSPH|PTK6|NECTIN1|PYCR1|ALDH18A1|RAD51|RRM2|S100A2|S100A5|SHMT2|SLC2A1|SORD|TBX15|TDO2|TFAP2A|TFAP4|TK1|TOP2A|TRAF2|TRAF5|TSTA3…
GO:0031543	0.00237441	0.999735	5	13	peptidyl-proline dioxygenase activity	MF	0.248761	5034|10536|64714|112399|283208	P4HB|P3H3|PDIA2|EGLN3|P4HA3
GO:0017111	0.00250377	0.99831	83	797	nucleoside-triphosphatase activity	MF	0.256352	24|478|481|547|641|954|1062|1244|1663|1763|1917|2792|3070|3329|3832|3833|3835|4171|4173|4175|4176|4600|4647|5865|5881|5888|5984|7153|7280|7283|7516|8318|8438|8714|9401|9493|9585|9837|9928|10058|10112|10381|10382|10721|11004|23120|24137|25837|26154|29028|51655|51659|54821|55083|55154|56652|56992|57111|63922|63979|79075|80119|80179|81930|83990|84296|84515|90990|91608|113220|122622|140469|146909|147…	ABCA4|ATP1A3|ATP1B1|KIF1A|BLM|ENTPD2|CENPE|ABCC2|DDX11|DNA2|EEF1A2|GNGT1|HELLS|HSPD1|KIF11|KIFC1|KIF22|MCM2|MCM4|MCM6|MCM7|MX2|MYO7A|RAB3B|RAC3|RAD51|RFC4|TOP2A|TUBB2A|TUBG1|XRCC2|CDC45|RAD54L|ABCC3|RECQL4|KIF23|KIF20B|GINS1|KIF14|ABCB6|KIF20A|TUBB3|TUBB4A|POLQ|KIF2C|ATP10B|KIF4A|RAB26|ABCA12|ATAD2|RASD1|GINS2|ERCC6L|KIF26B|MSTO1|TWNK|KIF15|RAB25|CHTF18|FIGNL1|DSCC1|PIF1|MYO19|KIF18A|BRIP1|GINS4|…
GO:0004175	0.00283969	0.998247	55	474	endopeptidase activity	MF	0.284284	101|629|726|1373|1515|1803|2161|2191|3026|4312|4314|4316|4318|4319|4320|4321|4322|4326|4485|5122|5327|5328|5624|5644|5645|5646|5653|6768|7345|8038|9028|9427|9700|9718|10863|11202|25825|27283|27299|28983|29122|54933|56649|57486|59272|64063|81792|84000|91319|140766|147968|164656|170690|339366|388743	ADAM8|CFB|CAPN5|CPS1|CTSV|DPP4|F12|FAP|HABP2|MMP1|MMP3|MMP7|MMP9|MMP10|MMP11|MMP12|MMP13|MMP17|MST1|PCSK1|PLAT|PLAU|PROC|PRSS1|PRSS2|PRSS3|KLK6|ST14|UCHL1|ADAM12|RHBDL1|ECEL1|ESPL1|ECE2|ADAM28|KLK8|BACE2|TINAG|ADAMDEC1|TMPRSS11E|PRSS50|RHBDL2|TMPRSS4|NLN|ACE2|PRSS22|ADAMTS12|TMPRSS13|DERL3|ADAMTS14|CAPN12|TMPRSS6|ADAMTS16|ADAMTSL5|CAPN8
GO:0005200	0.00302139	0.998806	17	106	structural constituent of cytoskeleton	MF	0.291249	1832|3854|3861|3866|3868|3872|4744|6710|6712|7280|7283|9118|10381|10382|10403|84978|347733	DSP|KRT6B|KRT14|KRT15|KRT16|KRT17|NEFH|SPTB|SPTBN2|TUBB2A|TUBG1|INA|TUBB3|TUBB4A|NDC80|FRMD5|TUBB2B
GO:0032555	0.00307281	0.997652	172	1852	purine ribonucleotide binding	MF	0.291249	24|205|440|478|481|547|610|641|699|701|790|860|954|983|990|1062|1111|1158|1159|1244|1259|1261|1373|1663|1763|1841|1917|2048|2729|3008|3070|3329|3336|3654|3706|3832|3833|3835|3984|4171|4173|4175|4176|4288|4439|4600|4647|4751|4830|4833|4998|5058|5063|5091|5163|5214|5347|5753|5832|5865|5881|5888|5979|5984|6447|6725|6732|6790|7083|7153|7203|7272|7280|7283|7371|7407|7516|8438|8714|9088|9201|9212|9319|…	ABCA4|AK4|ASNS|ATP1A3|ATP1B1|KIF1A|HCN2|BLM|BUB1|BUB1B|CAD|RUNX2|ENTPD2|CDK1|CDC6|CENPE|CHEK1|CKM|CKMT1B|ABCC2|CNGA1|CNGA3|CPS1|DDX11|DNA2|DTYMK|EEF1A2|EPHB2|GCLC|HIST1H1E|HELLS|HSPD1|HSPE1|IRAK1|ITPKA|KIF11|KIFC1|KIF22|LIMK1|MCM2|MCM4|MCM6|MCM7|MKI67|MSH5|MX2|MYO7A|NEK2|NME1|NME4|ORC1|PAK1|PAK3|PC|PDK1|PFKP|PLK1|PTK6|ALDH18A1|RAB3B|RAC3|RAD51|RET|RFC4|SCG5|SRMS|SRPK1|AURKA|TK1|TOP2A|CCT3|TTK|TUB…
GO:0017076	0.00317488	0.99757	173	1865	purine nucleotide binding	MF	0.291249	24|205|440|478|481|547|610|641|699|701|790|860|954|983|990|1062|1111|1158|1159|1244|1259|1261|1373|1663|1763|1841|1917|2048|2729|3008|3070|3329|3336|3654|3706|3832|3833|3835|3984|4171|4173|4175|4176|4288|4439|4600|4647|4751|4830|4833|4998|5058|5063|5091|5163|5214|5217|5347|5753|5832|5865|5881|5888|5979|5984|6447|6725|6732|6790|7083|7153|7203|7272|7280|7283|7371|7407|7516|8438|8714|9088|9201|9212|…	ABCA4|AK4|ASNS|ATP1A3|ATP1B1|KIF1A|HCN2|BLM|BUB1|BUB1B|CAD|RUNX2|ENTPD2|CDK1|CDC6|CENPE|CHEK1|CKM|CKMT1B|ABCC2|CNGA1|CNGA3|CPS1|DDX11|DNA2|DTYMK|EEF1A2|EPHB2|GCLC|HIST1H1E|HELLS|HSPD1|HSPE1|IRAK1|ITPKA|KIF11|KIFC1|KIF22|LIMK1|MCM2|MCM4|MCM6|MCM7|MKI67|MSH5|MX2|MYO7A|NEK2|NME1|NME4|ORC1|PAK1|PAK3|PC|PDK1|PFKP|PFN2|PLK1|PTK6|ALDH18A1|RAB3B|RAC3|RAD51|RET|RFC4|SCG5|SRMS|SRPK1|AURKA|TK1|TOP2A|CCT3|TT…
GO:0005539	0.00321028	0.998411	27	201	glycosaminoglycan binding	MF	0.291249	26|1289|1311|1462|1833|3026|3161|4192|4316|5104|5228|5270|6288|6354|7058|7060|9289|10563|10631|50512|57115|57214|63827|84570|114771|202915|339366	AOC1|COL5A1|COMP|VCAN|EPYC|HABP2|HMMR|MDK|MMP7|SERPINA5|PGF|SERPINE2|SAA1|CCL7|THBS2|THBS4|ADGRG1|CXCL13|POSTN|PODXL2|PGLYRP4|CEMIP|BCAN|COL25A1|PGLYRP3|TMEM184A|ADAMTSL5
GO:0005509	0.00323251	0.997853	73	697	calcium ion binding	MF	0.291249	26|101|1000|1001|1013|1015|1047|1311|1373|1462|1829|1950|1951|2161|3008|3026|4312|4314|4319|4320|4321|4322|4326|4745|5099|5321|5444|5624|5645|5646|5723|5979|6273|6276|6286|6695|7058|7060|7125|7429|7804|8399|8851|9066|9651|9833|10382|10669|10683|11199|23105|23213|23624|26256|29943|54997|57333|60681|64093|64403|79174|84766|85477|89766|91683|94122|127833|145741|147968|222663|283229|388743|100191040	AOC1|ADAM8|CDH2|CDH3|CDH15|CDH17|CLGN|COMP|CPS1|VCAN|DSG2|EGF|CELSR3|F12|HIST1H1E|HABP2|MMP1|MMP3|MMP10|MMP11|MMP12|MMP13|MMP17|NELL1|PCDH7|PLA2G4A|PON1|PROC|PRSS2|PRSS3|PSPH|RET|S100A2|S100A5|S100P|SPOCK1|THBS2|THBS4|TNNC2|VIL1|LRP8|PLA2G10|CDK5R1|SYT7|PLCH2|MELK|TUBB4A|CGREF1|DLL3|ANXA10|FSTL4|SULF1|CBLC|CABYR|PADI1|TESC|RCN3|FKBP10|SMOC1|CDH24|CRELD2|CRACR2A|SCIN|UMODL1|SYT12|SYTL5|SYT2|C2CD4A…
GO:0016866	0.00336153	0.999339	7	26	intramolecular transferase activity	MF	0.296935	1736|2821|5373|54517|80324|126789|283209	DKC1|GPI|PMM2|PUS7|PUS1|PUSL1|PGM2L1
GO:0032553	0.00346008	0.997346	173	1869	ribonucleotide binding	MF	0.299762	24|205|440|478|481|547|610|641|699|701|790|860|954|983|990|1062|1111|1158|1159|1244|1259|1261|1373|1663|1763|1841|1917|2048|2729|3008|3070|3329|3336|3654|3706|3832|3833|3835|3984|4171|4173|4175|4176|4288|4439|4600|4647|4751|4830|4833|4998|5058|5063|5091|5163|5214|5347|5753|5832|5865|5881|5888|5979|5984|6447|6725|6732|6790|7083|7153|7203|7272|7280|7283|7371|7407|7516|8438|8714|9088|9201|9212|9319|…	ABCA4|AK4|ASNS|ATP1A3|ATP1B1|KIF1A|HCN2|BLM|BUB1|BUB1B|CAD|RUNX2|ENTPD2|CDK1|CDC6|CENPE|CHEK1|CKM|CKMT1B|ABCC2|CNGA1|CNGA3|CPS1|DDX11|DNA2|DTYMK|EEF1A2|EPHB2|GCLC|HIST1H1E|HELLS|HSPD1|HSPE1|IRAK1|ITPKA|KIF11|KIFC1|KIF22|LIMK1|MCM2|MCM4|MCM6|MCM7|MKI67|MSH5|MX2|MYO7A|NEK2|NME1|NME4|ORC1|PAK1|PAK3|PC|PDK1|PFKP|PLK1|PTK6|ALDH18A1|RAB3B|RAC3|RAD51|RET|RFC4|SCG5|SRMS|SRPK1|AURKA|TK1|TOP2A|CCT3|TTK|TUB…
GO:0061134	0.00358039	0.998165	29	217	peptidase regulator activity	MF	0.303774	183|259|332|1293|1294|1469|1470|1472|5104|5267|5268|5270|6318|6690|6691|6694|6695|7076|7429|7980|9232|10406|27290|27344|51050|89766|140686|153218|280664	AGT|AMBP|BIRC5|COL6A3|COL7A1|CST1|CST2|CST4|SERPINA5|SERPINA4|SERPINB5|SERPINE2|SERPINB4|SPINK1|SPINK2|SPP2|SPOCK1|TIMP1|VIL1|TFPI2|PTTG1|WFDC2|SPINK4|PCSK1N|PI15|UMODL1|WFDC3|SPINK13|WFDC10B
GO:0004857	0.003657	0.997818	46	389	enzyme inhibitor activity	MF	0.303774	183|259|332|1029|1293|1294|1469|1470|1472|5104|5267|5268|5270|5570|6318|6447|6690|6691|6694|6695|7076|7349|7429|7980|9232|10406|26472|27290|27344|51050|51129|51686|54866|54997|57761|79883|80119|81611|89766|94032|131578|140686|153218|221908|280664|349667	AGT|AMBP|BIRC5|CDKN2A|COL6A3|COL7A1|CST1|CST2|CST4|SERPINA5|SERPINA4|SERPINB5|SERPINE2|PKIB|SERPINB4|SCG5|SPINK1|SPINK2|SPP2|SPOCK1|TIMP1|UCN|VIL1|TFPI2|PTTG1|WFDC2|PPP1R14B|SPINK4|PCSK1N|PI15|ANGPTL4|OAZ3|PPP1R14D|TESC|TRIB3|PODNL1|PIF1|ANP32E|UMODL1|CAMK2N2|LRRC15|WFDC3|SPINK13|PPP1R35|WFDC10B|RTN4RL2
GO:0031545	0.00370867	0.999688	4	9	peptidyl-proline 4-dioxygenase activity	MF	0.303774	5034|64714|112399|283208	P4HB|PDIA2|EGLN3|P4HA3
GO:0016491	0.00381422	0.997408	79	737	oxidoreductase activity	MF	0.306841	26|218|219|222|622|874|1109|1122|1356|1565|1591|1594|1646|1728|1734|2539|2597|2731|2877|3081|3939|4016|4017|4051|5034|5053|5352|5831|5832|6241|6652|6715|6999|7264|7296|7358|7498|8644|9601|10536|10549|10797|11062|22949|22977|26063|27034|27035|29958|30001|50507|53630|54498|55586|55753|56605|57016|57834|64118|64714|65263|79152|79644|79802|84419|84817|112399|140809|147015|157506|253982|259307|261729|…	AOC1|ALDH3A1|ALDH1B1|ALDH3B2|BDH1|CBR3|AKR1C4|CHML|CP|CYP2D6|CYP24A1|CYP27B1|AKR1C2|NQO1|DIO2|G6PD|GAPDH|GLDC|GPX2|HGD|LDHA|LOXL1|LOXL2|CYP4F3|P4HB|PAH|PLOD2|PYCR1|ALDH18A1|RRM2|SORD|SRD5A1|TDO2|TSTA3|TXNRD1|UGDH|XDH|AKR1C3|PDIA4|P3H3|PRDX4|MTHFD2|DUS4L|PTGR1|AKR7A3|DECR2|ACAD8|NOX1|DMGDH|ERO1A|NOX4|BCO1|SMOX|MIOX|OGDHL|ERO1B|AKR1B10|CYP4F11|DUS1L|PDIA2|PYCR3|FA2H|SRD5A3|HHIPL2|C15orf48|TXNDC17|E…
GO:0004003	0.00389639	0.999084	8	35	ATP-dependent DNA helicase activity	MF	0.307951	641|1663|4173|4175|4176|9401|80119|83990	BLM|DDX11|MCM4|MCM6|MCM7|RECQL4|PIF1|BRIP1
GO:0004088	0.00396722	1	2	2	carbamoyl-phosphate synthase (glutamine-hydrolyzing) activity	MF	0.308144	790|1373	CAD|CPS1
GO:0008574	0.00412146	0.99944	5	16	ATP-dependent microtubule motor activity, plus-end-directed	MF	0.313155	3832|9585|9928|24137|81930	KIF11|KIF20B|KIF14|KIF4A|KIF18A
GO:0003682	0.00417076	0.997395	53	482	chromatin binding	MF	0.313155	860|983|1058|1063|1104|1663|1747|1789|2146|2648|3005|3006|3007|3008|3159|3229|3651|4017|4998|5308|5888|6472|6495|6662|7020|7153|7546|8091|8208|8318|8535|8538|9156|9768|10721|23314|23397|27324|29028|29089|29128|29841|51053|57822|81620|83990|84733|90381|91442|113130|116092|221336|100170841	RUNX2|CDK1|CENPA|CENPF|RCC1|DDX11|DLX3|DNMT3B|EZH2|KAT2A|H1F0|HIST1H1C|HIST1H1D|HIST1H1E|HMGA1|HOXC13|PDX1|LOXL2|ORC1|PITX2|RAD51|SHMT2|SIX1|SOX9|TFAP2A|TOP2A|ZIC2|HMGA2|CHAF1B|CDC45|CBX4|BARX2|EXO1|PCLAF|POLQ|SATB2|NCAPH|TOX3|ATAD2|UBE2T|UHRF1|GRHL1|GMNN|GRHL3|CDT1|BRIP1|CBX2|TICRR|FAAP24|CDCA5|DNTTIP1|BEND6|EPOP
GO:0042393	0.00453924	0.99776	25	187	histone binding	MF	0.331708	676|1104|1163|1515|3014|4017|4171|4796|8208|8294|8351|8353|8357|8362|8365|8367|8535|29028|29128|54892|55355|55723|57332|81611|84733	BRDT|RCC1|CKS1B|CTSV|H2AFX|LOXL2|MCM2|TONSL|CHAF1B|HIST1H4I|HIST1H3D|HIST1H3E|HIST1H3H|HIST1H4K|HIST1H4H|HIST1H4E|CBX4|ATAD2|UHRF1|NCAPG2|HJURP|ASF1B|CBX8|ANP32E|CBX2
GO:0035639	0.00456513	0.996486	167	1809	purine ribonucleoside triphosphate binding	MF	0.331708	24|205|440|478|481|547|641|699|701|790|860|954|983|990|1062|1111|1158|1159|1244|1373|1663|1763|1841|1917|2048|2729|3008|3070|3329|3336|3654|3706|3832|3833|3835|3984|4171|4173|4175|4176|4288|4439|4600|4647|4751|4830|4833|4998|5058|5063|5091|5163|5214|5347|5753|5832|5865|5881|5888|5979|5984|6447|6725|6732|6790|7083|7153|7203|7272|7280|7283|7371|7407|7516|8438|8714|9088|9201|9212|9319|9401|9493|9585…	ABCA4|AK4|ASNS|ATP1A3|ATP1B1|KIF1A|BLM|BUB1|BUB1B|CAD|RUNX2|ENTPD2|CDK1|CDC6|CENPE|CHEK1|CKM|CKMT1B|ABCC2|CPS1|DDX11|DNA2|DTYMK|EEF1A2|EPHB2|GCLC|HIST1H1E|HELLS|HSPD1|HSPE1|IRAK1|ITPKA|KIF11|KIFC1|KIF22|LIMK1|MCM2|MCM4|MCM6|MCM7|MKI67|MSH5|MX2|MYO7A|NEK2|NME1|NME4|ORC1|PAK1|PAK3|PC|PDK1|PFKP|PLK1|PTK6|ALDH18A1|RAB3B|RAC3|RAD51|RET|RFC4|SCG5|SRMS|SRPK1|AURKA|TK1|TOP2A|CCT3|TTK|TUBB2A|TUBG1|UCK2|VA…
GO:0035671	0.00477528	0.999794	3	5	enone reductase activity	MF	0.337913	6715|8644|79644	SRD5A1|AKR1C3|SRD5A3
GO:1990837	0.00486208	0.996749	69	661	sequence-specific double-stranded DNA binding	MF	0.337913	860|1663|1748|1749|2118|2146|3005|3159|3172|3174|3206|3217|3226|3227|3329|3651|3665|4171|4488|4605|5013|5017|5083|5307|5308|5454|5460|6495|6659|6662|6666|6862|6913|6927|7020|7022|7023|7764|8091|8318|8538|9096|9603|10538|10736|11004|11166|23314|23594|29128|29841|51804|55388|55502|55897|56033|79723|79733|83741|83881|94234|127343|144455|145873|148327|168620|389058|389549|642658	RUNX2|DDX11|DLX4|DLX5|ETV4|EZH2|H1F0|HMGA1|HNF4A|HNF4G|HOXA10|HOXB7|HOXC10|HOXC11|HSPD1|PDX1|IRF7|MCM2|MSX2|MYBL2|OTX1|OVOL1|PAX9|PITX1|PITX2|POU3F2|POU5F1|SIX1|SOX4|SOX9|SOX12|T|TBX15|HNF1A|TFAP2A|TFAP2C|TFAP4|ZNF217|HMGA2|CDC45|BARX2|TBX18|NFE2L3|BATF|SIX2|KIF2C|SOX21|SATB2|ORC6|UHRF1|GRHL1|SIX4|MCM10|HES6|MESP1|BARX1|SUV39H2|E2F8|TFAP2D|MIXL1|FOXQ1|DMBX1|E2F7|MESP2|CREB3L4|BHLHA15|SP5|FEZF1|SCX
GO:0003824	0.00487555	0.995885	496	5808	catalytic activity	MF	0.337913	24|26|43|101|134|205|218|219|222|226|332|339|415|440|471|478|481|547|563|622|629|641|670|672|699|701|726|768|771|790|874|890|891|898|899|954|978|983|993|995|1033|1062|1109|1111|1122|1158|1159|1244|1356|1362|1373|1375|1515|1565|1591|1594|1646|1663|1728|1734|1736|1763|1789|1803|1841|1846|1852|1917|1944|1945|1950|2023|2027|2048|2069|2146|2161|2191|2237|2524|2525|2528|2530|2539|2571|2583|2593|2597|26…	ABCA4|AOC1|ACHE|ADAM8|ADORA1|AK4|ALDH3A1|ALDH1B1|ALDH3B2|ALDOA|BIRC5|APOBEC1|ARSE|ASNS|ATIC|ATP1A3|ATP1B1|KIF1A|AZGP1|BDH1|CFB|BLM|BPHL|BRCA1|BUB1|BUB1B|CAPN5|CA9|CA12|CAD|CBR3|CCNA2|CCNB1|CCNE1|CCNF|ENTPD2|CDA|CDK1|CDC25A|CDC25C|CDKN3|CENPE|AKR1C4|CHEK1|CHML|CKM|CKMT1B|ABCC2|CP|CPD|CPS1|CPT1B|CTSV|CYP2D6|CYP24A1|CYP27B1|AKR1C2|DDX11|NQO1|DIO2|DKC1|DNA2|DNMT3B|DPP4|DTYMK|DUSP4|DUSP9|EEF1A2|EFNA3|…
GO:0016620	0.00578728	0.998539	8	36	oxidoreductase activity, acting on the aldehyde or oxo group of donors, NAD or NADP as acceptor	MF	0.381955	218|219|222|1109|2597|5832|8644|57016	ALDH3A1|ALDH1B1|ALDH3B2|AKR1C4|GAPDH|ALDH18A1|AKR1C3|AKR1B10
GO:0008237	0.00592895	0.997009	25	188	metallopeptidase activity	MF	0.381955	101|1362|2191|4312|4314|4316|4318|4319|4320|4321|4322|4326|5645|8038|9427|9718|10863|27299|57486|59272|81792|140766|164656|170690|339366	ADAM8|CPD|FAP|MMP1|MMP3|MMP7|MMP9|MMP10|MMP11|MMP12|MMP13|MMP17|PRSS2|ADAM12|ECEL1|ECE2|ADAM28|ADAMDEC1|NLN|ACE2|ADAMTS12|ADAMTS14|TMPRSS6|ADAMTS16|ADAMTSL5
GO:0005427	0.00600827	1	2	2	proton-dependent oligopeptide secondary active transmembrane transporter activity	MF	0.381955	1015|6564	CDH17|SLC15A1
GO:0015322	0.00600827	1	2	2	secondary active oligopeptide transmembrane transporter activity	MF	0.381955	1015|6564	CDH17|SLC15A1
GO:0004021	0.00601972	1	2	2	L-alanine:2-oxoglutarate aminotransferase activity	MF	0.381955	2875|84706	GPT|GPT2
GO:0047635	0.00601972	1	2	2	alanine-oxo-acid transaminase activity	MF	0.381955	2875|84706	GPT|GPT2
GO:0016462	0.00659994	0.995354	84	837	pyrophosphatase activity	MF	0.400903	24|478|481|547|641|954|1062|1244|1663|1763|1917|2792|3070|3329|3832|3833|3835|4171|4173|4175|4176|4600|4647|5169|5865|5881|5888|5984|7153|7280|7283|7516|8318|8438|8714|9401|9493|9585|9837|9928|10058|10112|10381|10382|10721|11004|23120|24137|25837|26154|29028|51655|51659|54821|55083|55154|56652|56992|57111|63922|63979|79075|80119|80179|81930|83990|84296|84515|90990|91608|113220|122622|140469|14690…	ABCA4|ATP1A3|ATP1B1|KIF1A|BLM|ENTPD2|CENPE|ABCC2|DDX11|DNA2|EEF1A2|GNGT1|HELLS|HSPD1|KIF11|KIFC1|KIF22|MCM2|MCM4|MCM6|MCM7|MX2|MYO7A|ENPP3|RAB3B|RAC3|RAD51|RFC4|TOP2A|TUBB2A|TUBG1|XRCC2|CDC45|RAD54L|ABCC3|RECQL4|KIF23|KIF20B|GINS1|KIF14|ABCB6|KIF20A|TUBB3|TUBB4A|POLQ|KIF2C|ATP10B|KIF4A|RAB26|ABCA12|ATAD2|RASD1|GINS2|ERCC6L|KIF26B|MSTO1|TWNK|KIF15|RAB25|CHTF18|FIGNL1|DSCC1|PIF1|MYO19|KIF18A|BRIP1|…
GO:0016614	0.00672499	0.996877	20	137	oxidoreductase activity, acting on CH-OH group of donors	MF	0.400903	218|622|874|1109|1646|2539|3939|4051|6652|7264|7358|7498|8644|22949|22977|55586|57016|79802|157506|441282	ALDH3A1|BDH1|CBR3|AKR1C4|AKR1C2|G6PD|LDHA|CYP4F3|SORD|TSTA3|UGDH|XDH|AKR1C3|PTGR1|AKR7A3|MIOX|AKR1B10|HHIPL2|RDH10|AKR1B15
GO:0015631	0.00677171	0.996152	34	289	tubulin binding	MF	0.400903	226|332|547|672|1062|2597|3832|3833|3835|4600|4744|5347|9055|9493|9585|9928|10112|11004|22948|24137|29127|51203|51361|54627|55083|56992|57159|81610|81930|90990|113220|146909|147700|220134	ALDOA|BIRC5|KIF1A|BRCA1|CENPE|GAPDH|KIF11|KIFC1|KIF22|MX2|NEFH|PLK1|PRC1|KIF23|KIF20B|KIF14|KIF20A|KIF2C|CCT5|KIF4A|RACGAP1|NUSAP1|HOOK1|MAP10|KIF26B|KIF15|TRIM54|FAM83D|KIF18A|KIFC2|KIF12|KIF18B|KLC3|SKA1
GO:0048407	0.00680835	0.999254	4	11	platelet-derived growth factor binding	MF	0.400903	1277|1278|1281|1289	COL1A1|COL1A2|COL3A1|COL5A1
GO:0045550	0.00684974	1	2	2	geranylgeranyl reductase activity	MF	0.400903	8644|57016	AKR1C3|AKR1B10
GO:0035173	0.00685228	0.998931	5	17	histone kinase activity	MF	0.400903	891|983|1111|6790|9212	CCNB1|CDK1|CHEK1|AURKA|AURKB
GO:0016818	0.00704041	0.99503	84	839	hydrolase activity, acting on acid anhydrides, in phosphorus-containing anhydrides	MF	0.406629	24|478|481|547|641|954|1062|1244|1663|1763|1917|2792|3070|3329|3832|3833|3835|4171|4173|4175|4176|4600|4647|5169|5865|5881|5888|5984|7153|7280|7283|7516|8318|8438|8714|9401|9493|9585|9837|9928|10058|10112|10381|10382|10721|11004|23120|24137|25837|26154|29028|51655|51659|54821|55083|55154|56652|56992|57111|63922|63979|79075|80119|80179|81930|83990|84296|84515|90990|91608|113220|122622|140469|14690…	ABCA4|ATP1A3|ATP1B1|KIF1A|BLM|ENTPD2|CENPE|ABCC2|DDX11|DNA2|EEF1A2|GNGT1|HELLS|HSPD1|KIF11|KIFC1|KIF22|MCM2|MCM4|MCM6|MCM7|MX2|MYO7A|ENPP3|RAB3B|RAC3|RAD51|RFC4|TOP2A|TUBB2A|TUBG1|XRCC2|CDC45|RAD54L|ABCC3|RECQL4|KIF23|KIF20B|GINS1|KIF14|ABCB6|KIF20A|TUBB3|TUBB4A|POLQ|KIF2C|ATP10B|KIF4A|RAB26|ABCA12|ATAD2|RASD1|GINS2|ERCC6L|KIF26B|MSTO1|TWNK|KIF15|RAB25|CHTF18|FIGNL1|DSCC1|PIF1|MYO19|KIF18A|BRIP1|…
GO:0010997	0.00734571	0.999561	3	6	anaphase-promoting complex binding	MF	0.418891	991|5347|63967	CDC20|PLK1|CLSPN
GO:0016817	0.0075056	0.994687	84	841	hydrolase activity, acting on acid anhydrides	MF	0.420179	24|478|481|547|641|954|1062|1244|1663|1763|1917|2792|3070|3329|3832|3833|3835|4171|4173|4175|4176|4600|4647|5169|5865|5881|5888|5984|7153|7280|7283|7516|8318|8438|8714|9401|9493|9585|9837|9928|10058|10112|10381|10382|10721|11004|23120|24137|25837|26154|29028|51655|51659|54821|55083|55154|56652|56992|57111|63922|63979|79075|80119|80179|81930|83990|84296|84515|90990|91608|113220|122622|140469|14690…	ABCA4|ATP1A3|ATP1B1|KIF1A|BLM|ENTPD2|CENPE|ABCC2|DDX11|DNA2|EEF1A2|GNGT1|HELLS|HSPD1|KIF11|KIFC1|KIF22|MCM2|MCM4|MCM6|MCM7|MX2|MYO7A|ENPP3|RAB3B|RAC3|RAD51|RFC4|TOP2A|TUBB2A|TUBG1|XRCC2|CDC45|RAD54L|ABCC3|RECQL4|KIF23|KIF20B|GINS1|KIF14|ABCB6|KIF20A|TUBB3|TUBB4A|POLQ|KIF2C|ATP10B|KIF4A|RAB26|ABCA12|ATAD2|RASD1|GINS2|ERCC6L|KIF26B|MSTO1|TWNK|KIF15|RAB25|CHTF18|FIGNL1|DSCC1|PIF1|MYO19|KIF18A|BRIP1|…
GO:0098632	0.00755482	0.998218	7	31	protein binding involved in cell-cell adhesion	MF	0.420179	1829|1832|4072|5365|11187|55971|57549	DSG2|DSP|EPCAM|PLXNB3|PKP3|BAIAP2L1|IGSF9
GO:0001972	0.00766175	0.998771	5	17	retinoic acid binding	MF	0.420929	1381|1382|5104|9227|286256	CRABP1|CRABP2|SERPINA5|LRAT|LCN12
GO:0004111	0.00825561	0.999484	3	6	creatine kinase activity	MF	0.445841	1158|1159|548596	CKM|CKMT1B|CKMT1A
GO:0005154	0.00831314	0.997994	7	32	epidermal growth factor receptor binding	MF	0.445841	1950|2069|7039|10551|23624|84894|222584	EGF|EREG|TGFA|AGR2|CBLC|LINGO1|FAM83B
GO:0004386	0.00877364	0.995802	20	150	helicase activity	MF	0.459963	641|1663|1763|3070|4171|4173|4175|4176|8318|8438|9401|9837|51659|54821|56652|80119|83990|84296|84515|165545	BLM|DDX11|DNA2|HELLS|MCM2|MCM4|MCM6|MCM7|CDC45|RAD54L|RECQL4|GINS1|GINS2|ERCC6L|TWNK|PIF1|BRIP1|GINS4|MCM8|DQX1
GO:0019842	0.00878065	0.995901	19	133	vitamin binding	MF	0.459963	733|1381|1382|2571|2731|2875|5091|5352|6472|6947|7298|9227|10536|10993|55753|64850|84706|112399|283208	C8G|CRABP1|CRABP2|GAD1|GLDC|GPT|PC|PLOD2|SHMT2|TCN1|TYMS|LRAT|P3H3|SDS|OGDHL|ETNPPL|GPT2|EGLN3|P4HA3
GO:0005518	0.00900442	0.99685	11	65	collagen binding	MF	0.466263	43|1311|1690|3673|4318|4321|4322|5058|9289|22801|131578	ACHE|COMP|COCH|ITGA2|MMP9|MMP12|MMP13|PAK1|ADGRG1|ITGA11|LRRC15
GO:0016758	0.0101433	0.994561	26	206	transferase activity, transferring hexosyl groups	MF	0.519269	2524|2525|2528|2530|2583|7366|7368|8704|8908|9245|10195|10331|11226|23333|23753|27087|51809|54578|79369|79586|79623|120071|124872|192134|200810|338707	FUT2|FUT3|FUT6|FUT8|B4GALNT1|UGT2B15|UGT8|B4GALT2|GYG2|GCNT3|ALG3|B3GNT3|GALNT6|DPY19L1|SDF2L1|B3GAT1|GALNT7|UGT1A6|B3GNT4|CHPF|GALNT14|LARGE2|B4GALNT2|B3GNT6|ALG1L|B4GALNT4
GO:0030296	0.0117636	0.99785	5	19	protein tyrosine kinase activator activity	MF	0.595447	1946|1950|26585|389658|100133941	EFNA5|EGF|GREM1|ALKAL1|CD24
GO:0030297	0.012026	0.999049	3	7	transmembrane receptor protein tyrosine kinase activator activity	MF	0.60197	1946|1950|26585	EFNA5|EGF|GREM1
GO:0000405	0.0124193	0.999006	3	7	bubble DNA binding	MF	0.612527	641|9401|55247	BLM|RECQL4|NEIL3
GO:1990939	0.0125946	0.997615	5	21	ATP-dependent microtubule motor activity	MF	0.612527	3832|9585|9928|24137|81930	KIF11|KIF20B|KIF14|KIF4A|KIF18A
GO:0016628	0.0126448	0.997137	6	25	oxidoreductase activity, acting on the CH-CH group of donors, NAD or NADP as acceptor	MF	0.612527	1646|6715|8644|22949|26063|79644	AKR1C2|SRD5A1|AKR1C3|PTGR1|DECR2|SRD5A3
GO:0016616	0.0131886	0.993877	17	117	oxidoreductase activity, acting on the CH-OH group of donors, NAD or NADP as acceptor	MF	0.627721	218|622|874|1109|1646|2539|3939|6652|7264|7358|8644|22949|22977|55586|57016|157506|441282	ALDH3A1|BDH1|CBR3|AKR1C4|AKR1C2|G6PD|LDHA|SORD|TSTA3|UGDH|AKR1C3|PTGR1|AKR7A3|MIOX|AKR1B10|RDH10|AKR1B15
GO:0008417	0.013338	0.99812	4	13	fucosyltransferase activity	MF	0.627721	2524|2525|2528|2530	FUT2|FUT3|FUT6|FUT8
GO:0008376	0.0133765	0.996429	7	34	acetylgalactosaminyltransferase activity	MF	0.627721	2583|11226|51809|79586|79623|124872|338707	B4GALNT1|GALNT6|GALNT7|CHPF|GALNT14|B4GALNT2|B4GALNT4
GO:0001540	0.013556	0.996371	7	34	beta-amyloid binding	MF	0.629584	43|321|478|23542|25825|26232|84570	ACHE|APBA2|ATP1A3|MAPK8IP2|BACE2|FBXO2|COL25A1
GO:0019798	0.0140189	0.998825	3	7	procollagen-proline dioxygenase activity	MF	0.644442	5034|10536|283208	P4HB|P3H3|P4HA3
GO:0001758	0.014362	0.998785	3	7	retinal dehydrogenase activity	MF	0.653543	1109|8644|57016	AKR1C4|AKR1C3|AKR1B10
GO:0015125	0.0155081	0.997712	4	13	bile acid transmembrane transporter activity	MF	0.69864	634|1109|8714|28234	CEACAM1|AKR1C4|ABCC3|SLCO1B3
GO:0009982	0.0161642	0.997585	4	13	pseudouridine synthase activity	MF	0.709241	1736|54517|80324|126789	DKC1|PUS7|PUS1|PUSL1
GO:0044212	0.0163545	0.988205	76	782	transcription regulatory region DNA binding	MF	0.709241	672|860|1748|1749|1870|1871|2118|2146|3159|3169|3171|3172|3174|3206|3217|3226|3227|3651|3665|4321|4488|4605|4862|5013|5017|5083|5307|5308|5454|5460|6495|6659|6662|6666|6862|6913|6927|7020|7022|7023|7291|7764|8091|8535|8538|9096|9603|10409|10538|10736|11166|23314|27324|29128|29841|50943|51804|55502|55897|56033|56938|57167|79723|79733|83741|83881|94234|127343|144455|145873|148327|168620|283248|3890…	BRCA1|RUNX2|DLX4|DLX5|E2F2|E2F3|ETV4|EZH2|HMGA1|FOXA1|FOXA3|HNF4A|HNF4G|HOXA10|HOXB7|HOXC10|HOXC11|PDX1|IRF7|MMP12|MSX2|MYBL2|NPAS2|OTX1|OVOL1|PAX9|PITX1|PITX2|POU3F2|POU5F1|SIX1|SOX4|SOX9|SOX12|T|TBX15|HNF1A|TFAP2A|TFAP2C|TFAP4|TWIST1|ZNF217|HMGA2|CBX4|BARX2|TBX18|NFE2L3|BASP1|BATF|SIX2|SOX21|SATB2|TOX3|UHRF1|GRHL1|FOXP3|SIX4|HES6|MESP1|BARX1|ARNTL2|SALL4|SUV39H2|E2F8|TFAP2D|MIXL1|FOXQ1|DMBX1|E2…
GO:0019841	0.0166944	0.997481	4	13	retinol binding	MF	0.709241	733|1381|1382|9227	C8G|CRABP1|CRABP2|LRAT
GO:0003756	0.0166953	0.996631	5	20	protein disulfide isomerase activity	MF	0.709241	5034|9601|30001|56605|64714	P4HB|PDIA4|ERO1A|ERO1B|PDIA2
GO:0016864	0.0166953	0.996631	5	20	intramolecular oxidoreductase activity, transposing S-S bonds	MF	0.709241	5034|9601|30001|56605|64714	P4HB|PDIA4|ERO1A|ERO1B|PDIA2
GO:0003677	0.0167004	0.986287	217	2472	DNA binding	MF	0.709241	190|641|672|860|1058|1104|1663|1747|1748|1749|1763|1789|1870|1871|1875|2023|2118|2146|2189|2237|2304|2305|2306|3005|3006|3007|3008|3012|3013|3014|3017|3110|3149|3159|3169|3171|3172|3174|3206|3217|3219|3223|3224|3225|3226|3227|3229|3231|3299|3329|3651|3665|3835|4171|4173|4175|4176|4288|4321|4439|4488|4605|4613|4862|4998|5013|5017|5081|5083|5307|5308|5427|5437|5454|5460|5888|5984|6493|6495|6659|666…	NR0B1|BLM|BRCA1|RUNX2|CENPA|RCC1|DDX11|DLX3|DLX4|DLX5|DNA2|DNMT3B|E2F2|E2F3|E2F5|ENO1|ETV4|EZH2|FANCG|FEN1|FOXE1|FOXM1|FOXD2|H1F0|HIST1H1C|HIST1H1D|HIST1H1E|HIST1H2AE|HIST1H2AD|H2AFX|HIST1H2BD|MNX1|HMGB3|HMGA1|FOXA1|FOXA3|HNF4A|HNF4G|HOXA10|HOXB7|HOXB9|HOXC6|HOXC8|HOXC9|HOXC10|HOXC11|HOXC13|HOXD1|HSF4|HSPD1|PDX1|IRF7|KIF22|MCM2|MCM4|MCM6|MCM7|MKI67|MMP12|MSH5|MSX2|MYBL2|MYCN|NPAS2|ORC1|OTX1|OVOL1…
GO:0016638	0.0168455	0.996593	5	20	oxidoreductase activity, acting on the CH-NH2 group of donors	MF	0.709241	26|2731|4016|4017|259307	AOC1|GLDC|LOXL1|LOXL2|IL4I1
GO:0000975	0.0173514	0.98745	76	784	regulatory region DNA binding	MF	0.714757	672|860|1748|1749|1870|1871|2118|2146|3159|3169|3171|3172|3174|3206|3217|3226|3227|3651|3665|4321|4488|4605|4862|5013|5017|5083|5307|5308|5454|5460|6495|6659|6662|6666|6862|6913|6927|7020|7022|7023|7291|7764|8091|8535|8538|9096|9603|10409|10538|10736|11166|23314|27324|29128|29841|50943|51804|55502|55897|56033|56938|57167|79723|79733|83741|83881|94234|127343|144455|145873|148327|168620|283248|3890…	BRCA1|RUNX2|DLX4|DLX5|E2F2|E2F3|ETV4|EZH2|HMGA1|FOXA1|FOXA3|HNF4A|HNF4G|HOXA10|HOXB7|HOXC10|HOXC11|PDX1|IRF7|MMP12|MSX2|MYBL2|NPAS2|OTX1|OVOL1|PAX9|PITX1|PITX2|POU3F2|POU5F1|SIX1|SOX4|SOX9|SOX12|T|TBX15|HNF1A|TFAP2A|TFAP2C|TFAP4|TWIST1|ZNF217|HMGA2|CBX4|BARX2|TBX18|NFE2L3|BASP1|BATF|SIX2|SOX21|SATB2|TOX3|UHRF1|GRHL1|FOXP3|SIX4|HES6|MESP1|BARX1|ARNTL2|SALL4|SUV39H2|E2F8|TFAP2D|MIXL1|FOXQ1|DMBX1|E2…
GO:0005005	0.0174523	0.998308	3	8	transmembrane-ephrin receptor activity	MF	0.714757	1944|1945|2048	EFNA3|EFNA4|EPHB2
GO:0001067	0.0177706	0.987131	76	785	regulatory region nucleic acid binding	MF	0.714757	672|860|1748|1749|1870|1871|2118|2146|3159|3169|3171|3172|3174|3206|3217|3226|3227|3651|3665|4321|4488|4605|4862|5013|5017|5083|5307|5308|5454|5460|6495|6659|6662|6666|6862|6913|6927|7020|7022|7023|7291|7764|8091|8535|8538|9096|9603|10409|10538|10736|11166|23314|27324|29128|29841|50943|51804|55502|55897|56033|56938|57167|79723|79733|83741|83881|94234|127343|144455|145873|148327|168620|283248|3890…	BRCA1|RUNX2|DLX4|DLX5|E2F2|E2F3|ETV4|EZH2|HMGA1|FOXA1|FOXA3|HNF4A|HNF4G|HOXA10|HOXB7|HOXC10|HOXC11|PDX1|IRF7|MMP12|MSX2|MYBL2|NPAS2|OTX1|OVOL1|PAX9|PITX1|PITX2|POU3F2|POU5F1|SIX1|SOX4|SOX9|SOX12|T|TBX15|HNF1A|TFAP2A|TFAP2C|TFAP4|TWIST1|ZNF217|HMGA2|CBX4|BARX2|TBX18|NFE2L3|BASP1|BATF|SIX2|SOX21|SATB2|TOX3|UHRF1|GRHL1|FOXP3|SIX4|HES6|MESP1|BARX1|ARNTL2|SALL4|SUV39H2|E2F8|TFAP2D|MIXL1|FOXQ1|DMBX1|E2…
GO:0036310	0.017922	0.998245	3	8	annealing helicase activity	MF	0.714757	641|8438|9401	BLM|RAD54L|RECQL4
GO:0048037	0.0184497	0.989004	31	264	cofactor binding	MF	0.714757	26|219|440|874|2539|2571|2597|2729|2731|2875|3939|6472|6652|6715|7264|7296|7298|7358|7498|10993|11062|27034|27035|50507|55753|64118|64850|79802|79969|84706|389434	AOC1|ALDH1B1|ASNS|CBR3|G6PD|GAD1|GAPDH|GCLC|GLDC|GPT|LDHA|SHMT2|SORD|SRD5A1|TSTA3|TXNRD1|TYMS|UGDH|XDH|SDS|DUS4L|ACAD8|NOX1|NOX4|OGDHL|DUS1L|ETNPPL|HHIPL2|ATAT1|GPT2|IYD
GO:0032217	0.0185464	0.999472	2	3	riboflavin transporter activity	MF	0.714757	79581|113278	SLC52A2|SLC52A3
GO:0047223	0.0185538	0.999472	2	3	beta-1,3-galactosyl-O-glycosyl-glycoprotein beta-1,3-N-acetylglucosaminyltransferase activity	MF	0.714757	10331|192134	B3GNT3|B3GNT6
GO:0017060	0.0187129	0.999465	2	3	3-galactosyl-N-acetylglucosaminide 4-alpha-L-fucosyltransferase activity	MF	0.714757	2525|2528	FUT3|FUT6
GO:0003865	0.0187217	0.999465	2	3	3-oxo-5-alpha-steroid 4-dehydrogenase activity	MF	0.714757	6715|79644	SRD5A1|SRD5A3
GO:0033765	0.0187217	0.999465	2	3	steroid dehydrogenase activity, acting on the CH-CH group of donors	MF	0.714757	6715|79644	SRD5A1|SRD5A3
GO:0047751	0.0187217	0.999465	2	3	cholestenone 5-alpha-reductase activity	MF	0.714757	6715|79644	SRD5A1|SRD5A3
GO:0047718	0.0194168	0.999434	2	3	indanol dehydrogenase activity	MF	0.717017	8644|57016	AKR1C3|AKR1B10
GO:0018636	0.0194175	0.999434	2	3	phenanthrene 9,10-monooxygenase activity	MF	0.717017	1646|8644	AKR1C2|AKR1C3
GO:0047023	0.0194175	0.999434	2	3	androsterone dehydrogenase activity	MF	0.717017	1109|8644	AKR1C4|AKR1C3
GO:0047086	0.0194175	0.999434	2	3	ketosteroid monooxygenase activity	MF	0.717017	1646|8644	AKR1C2|AKR1C3
GO:0048256	0.020185	0.997931	3	8	flap endonuclease activity	MF	0.731766	1763|2237|9156	DNA2|FEN1|EXO1
GO:0008499	0.0201998	0.996709	4	14	UDP-galactose:beta-N-acetylglucosamine beta-1,3-galactosyltransferase activity	MF	0.731766	10331|27087|79369|192134	B3GNT3|B3GAT1|B3GNT4|B3GNT6
GO:0005243	0.0203043	0.996687	4	14	gap junction channel activity	MF	0.731766	2705|2706|2707|56666	GJB1|GJB2|GJB3|PANX2
GO:0004520	0.0206885	0.992725	9	52	endodeoxyribonuclease activity	MF	0.731934	1763|2237|3159|5888|7516|8091|9156|55247|146956	DNA2|FEN1|HMGA1|RAD51|XRCC2|HMGA2|EXO1|NEIL3|EME1
GO:0003689	0.0207963	0.997843	3	8	DNA clamp loader activity	MF	0.731934	5984|63922|79075	RFC4|CHTF18|DSCC1
GO:0033170	0.0207963	0.997843	3	8	protein-DNA loading ATPase activity	MF	0.731934	5984|63922|79075	RFC4|CHTF18|DSCC1
GO:0019894	0.0209952	0.993785	7	38	kinesin binding	MF	0.733204	4744|7804|9055|23542|81610|146909|147700	NEFH|LRP8|PRC1|MAPK8IP2|FAM83D|KIF18B|KLC3
GO:0043139	0.0215083	0.99774	3	8	5'-3' DNA helicase activity	MF	0.745344	1763|56652|80119	DNA2|TWNK|PIF1
GO:1901618	0.0217634	0.993527	7	37	organic hydroxy compound transmembrane transporter activity	MF	0.748428	634|1109|6531|8714|9123|23539|28234	CEACAM1|AKR1C4|SLC6A3|ABCC3|SLC16A3|SLC16A8|SLCO1B3
GO:0005221	0.023114	0.997394	3	9	intracellular cyclic nucleotide activated cation channel activity	MF	0.782921	610|1259|1261	HCN2|CNGA1|CNGA3
GO:0043855	0.023114	0.997394	3	9	cyclic nucleotide-gated ion channel activity	MF	0.782921	610|1259|1261	HCN2|CNGA1|CNGA3
GO:0008028	0.0235364	0.992885	7	37	monocarboxylic acid transmembrane transporter activity	MF	0.78735	634|1109|8714|9123|23539|28234|133418	CEACAM1|AKR1C4|ABCC3|SLC16A3|SLC16A8|SLCO1B3|EMB
GO:0016595	0.0235943	0.997318	3	9	glutamate binding	MF	0.78735	1373|2571|2729	CPS1|GAD1|GCLC
GO:0031406	0.0239864	0.987036	21	169	carboxylic acid binding	MF	0.794551	790|1373|1381|1382|1646|2571|2729|2731|3172|5053|5091|5104|5352|6472|6999|7298|9227|10536|112399|283208|286256	CAD|CPS1|CRABP1|CRABP2|AKR1C2|GAD1|GCLC|GLDC|HNF4A|PAH|PC|SERPINA5|PLOD2|SHMT2|TDO2|TYMS|LRAT|P3H3|EGLN3|P4HA3|LCN12
GO:0019901	0.0243102	0.983146	54	541	protein kinase binding	MF	0.799397	481|634|784|890|891|898|993|995|1000|1029|1163|1832|1917|2305|2888|3832|4485|4744|5058|5347|6662|6790|7070|7137|7153|7186|8851|9055|9134|9618|9928|10112|10131|11200|22974|23542|23624|27237|27347|29127|57761|79370|80174|80725|81610|84985|91862|94032|117854|133396|222584|286077|389658|100133941	ATP1B1|CEACAM1|CACNB3|CCNA2|CCNB1|CCNE1|CDC25A|CDC25C|CDH2|CDKN2A|CKS1B|DSP|EEF1A2|FOXM1|GRB14|KIF11|MST1|NEFH|PAK1|PLK1|SOX9|AURKA|THY1|TNNI3|TOP2A|TRAF2|CDK5R1|PRC1|CCNE2|TRAF4|KIF14|KIF20A|TRAP1|CHEK2|TPX2|MAPK8IP2|CBLC|ARHGEF16|STK39|RACGAP1|TRIB3|BCL2L14|DBF4B|SRCIN1|FAM83D|FAM83A|MARVELD3|CAMK2N2|TRIM6|IL31RA|FAM83B|FAM83H|ALKAL1|CD24
GO:0003697	0.0249101	0.988491	14	101	single-stranded DNA binding	MF	0.807613	641|1663|3329|4173|4175|4176|5437|5888|7516|8318|10635|55247|55388|56652	BLM|DDX11|HSPD1|MCM4|MCM6|MCM7|POLR2H|RAD51|XRCC2|CDC45|RAD51AP1|NEIL3|MCM10|TWNK
GO:0016641	0.0250209	0.995577	4	15	oxidoreductase activity, acting on the CH-NH2 group of donors, oxygen as acceptor	MF	0.807613	26|4016|4017|259307	AOC1|LOXL1|LOXL2|IL4I1
GO:0019900	0.0250978	0.982223	60	612	kinase binding	MF	0.807613	481|634|784|890|891|898|990|993|995|1000|1029|1163|1832|1917|2305|2888|3832|3939|4485|4744|5058|5347|6513|6662|6790|6804|7070|7137|7153|7186|8851|9055|9134|9618|9928|10112|10131|11200|22974|22997|23542|23624|27237|27347|29127|57761|79370|80174|80725|81610|84985|91862|94032|117854|133396|151648|222584|286077|389658|100133941	ATP1B1|CEACAM1|CACNB3|CCNA2|CCNB1|CCNE1|CDC6|CDC25A|CDC25C|CDH2|CDKN2A|CKS1B|DSP|EEF1A2|FOXM1|GRB14|KIF11|LDHA|MST1|NEFH|PAK1|PLK1|SLC2A1|SOX9|AURKA|STX1A|THY1|TNNI3|TOP2A|TRAF2|CDK5R1|PRC1|CCNE2|TRAF4|KIF14|KIF20A|TRAP1|CHEK2|TPX2|IGSF9B|MAPK8IP2|CBLC|ARHGEF16|STK39|RACGAP1|TRIB3|BCL2L14|DBF4B|SRCIN1|FAM83D|FAM83A|MARVELD3|CAMK2N2|TRIM6|IL31RA|SGO1|FAM83B|FAM83H|ALKAL1|CD24
GO:0043177	0.0253557	0.986214	21	170	organic acid binding	MF	0.810124	790|1373|1381|1382|1646|2571|2729|2731|3172|5053|5091|5104|5352|6472|6999|7298|9227|10536|112399|283208|286256	CAD|CPS1|CRABP1|CRABP2|AKR1C2|GAD1|GCLC|GLDC|HNF4A|PAH|PC|SERPINA5|PLOD2|SHMT2|TDO2|TYMS|LRAT|P3H3|EGLN3|P4HA3|LCN12
GO:0038064	0.0261312	0.998746	2	4	collagen receptor activity	MF	0.818294	3673|22801	ITGA2|ITGA11
GO:0008194	0.0261626	0.986496	18	141	UDP-glycosyltransferase activity	MF	0.818294	2583|7366|7368|8704|8908|9245|10331|11226|27087|51809|54578|79369|79586|79623|120071|124872|192134|338707	B4GALNT1|UGT2B15|UGT8|B4GALT2|GYG2|GCNT3|B3GNT3|GALNT6|B3GAT1|GALNT7|UGT1A6|B3GNT4|CHPF|GALNT14|LARGE2|B4GALNT2|B3GNT6|B4GALNT4
GO:0009055	0.0262048	0.98783	14	98	electron carrier activity	MF	0.818294	1109|2731|2877|4017|6715|7264|7296|7358|7498|22977|29958|50507|84419|388753	AKR1C4|GLDC|GPX2|LOXL2|SRD5A1|TSTA3|TXNRD1|UGDH|XDH|AKR7A3|DMGDH|NOX4|C15orf48|COA6
GO:0030197	0.026338	0.998731	2	4	extracellular matrix constituent, lubricant activity	MF	0.818294	4584|4585	MUC3A|MUC4
GO:0035250	0.0268709	0.992599	6	30	UDP-galactosyltransferase activity	MF	0.823976	7368|8704|10331|27087|79369|192134	UGT8|B4GALT2|B3GNT3|B3GAT1|B3GNT4|B3GNT6
GO:0005544	0.0268867	0.990774	8	47	calcium-dependent phospholipid binding	MF	0.823976	5321|9066|11199|91683|94122|127833|145741|100191040	PLA2G4A|SYT7|ANXA10|SYT12|SYTL5|SYT2|C2CD4A|C2CD4D
GO:0042803	0.0271448	0.980093	72	736	protein homodimerization activity	MF	0.826266	26|43|190|259|440|471|634|664|978|1048|1063|1803|1894|2023|2027|2191|2539|2705|2888|3172|3654|3934|4085|4647|4693|5228|5444|5723|5818|6241|6276|6913|7020|7023|7153|7272|7291|7298|7429|7498|8326|8914|9096|9585|10549|10551|10993|11200|23475|26011|27111|27324|50943|54578|54997|55157|56667|56952|63950|79017|79054|79733|79953|80222|81607|83881|84679|116092|122622|127343|151176|168620	AOC1|ACHE|NR0B1|AMBP|ASNS|ATIC|CEACAM1|BNIP3|CDA|CEACAM5|CENPF|DPP4|ECT2|ENO1|ENO3|FAP|G6PD|GJB1|GRB14|HNF4A|IRAK1|LCN2|MAD2L1|MYO7A|NDP|PGF|PON1|PSPH|NECTIN1|RRM2|S100A5|TBX15|TFAP2A|TFAP4|TOP2A|TTK|TWIST1|TYMS|VIL1|XDH|FZD9|TIMELESS|TBX18|KIF20B|PRDX4|AGR2|SDS|CHEK2|QPRT|TENM4|SDCBP2|TOX3|FOXP3|UGT1A6|TESC|DARS2|MUC13|PRTFDC1|DMRTA2|GGCT|TRPM8|E2F8|SYNDIG1|TARS2|NECTIN4|MIXL1|SLC9A7|DNTTIP1|ADS…
GO:0035673	0.0295175	0.998485	2	4	oligopeptide transmembrane transporter activity	MF	0.890521	1015|6564	CDH17|SLC15A1
GO:0050840	0.0297105	0.989557	8	50	extracellular matrix binding	MF	0.890521	43|1301|1893|3673|6696|9289|27076|131578	ACHE|COL11A1|ECM1|ITGA2|SPP1|ADGRG1|LYPD3|LRRC15
GO:0061821	0.0298488	0.998459	2	4	telomeric D-loop binding	MF	0.890521	641|9401	BLM|RECQL4
GO:0003680	0.0302699	0.996206	3	9	AT DNA binding	MF	0.897143	3005|3159|8091	H1F0|HMGA1|HMGA2
GO:0048029	0.0305494	0.987701	10	65	monosaccharide binding	MF	0.899511	226|2539|2821|5352|6518|10536|64841|80201|112399|283208	ALDOA|G6PD|GPI|PLOD2|SLC2A5|P3H3|GNPNAT1|HKDC1|EGLN3|P4HA3
GO:0016787	0.0309685	0.974052	222	2544	hydrolase activity	MF	0.900345	24|43|101|134|339|415|471|478|481|547|563|629|641|670|726|790|954|978|993|995|1033|1062|1244|1362|1373|1515|1663|1763|1803|1846|1852|1917|2161|2191|2237|2648|2792|3026|3070|3159|3329|3832|3833|3835|4171|4173|4175|4176|4232|4312|4314|4316|4318|4319|4320|4321|4322|4326|4485|4600|4647|4830|4907|5050|5122|5169|5321|5327|5328|5444|5522|5624|5644|5645|5646|5653|5723|5794|5865|5881|5888|5984|6768|7153|7…	ABCA4|ACHE|ADAM8|ADORA1|APOBEC1|ARSE|ATIC|ATP1A3|ATP1B1|KIF1A|AZGP1|CFB|BLM|BPHL|CAPN5|CAD|ENTPD2|CDA|CDC25A|CDC25C|CDKN3|CENPE|ABCC2|CPD|CPS1|CTSV|DDX11|DNA2|DPP4|DUSP4|DUSP9|EEF1A2|F12|FAP|FEN1|KAT2A|GNGT1|HABP2|HELLS|HMGA1|HSPD1|KIF11|KIFC1|KIF22|MCM2|MCM4|MCM6|MCM7|MEST|MMP1|MMP3|MMP7|MMP9|MMP10|MMP11|MMP12|MMP13|MMP17|MST1|MX2|MYO7A|NME1|NT5E|PAFAH1B3|PCSK1|ENPP3|PLA2G4A|PLAT|PLAU|PON1|PPP2R…
GO:0005164	0.0313005	0.991063	6	30	tumor necrosis factor receptor binding	MF	0.900345	970|7186|7292|8600|9618|10131	CD70|TRAF2|TNFSF4|TNFSF11|TRAF4|TRAP1
GO:0019855	0.0315462	0.995981	3	9	calcium channel inhibitor activity	MF	0.900345	259|6804|7137	AMBP|STX1A|TNNI3
GO:0016860	0.0315532	0.988833	8	47	intramolecular oxidoreductase activity	MF	0.900345	2821|4282|5034|9536|9601|30001|56605|64714	GPI|MIF|P4HB|PTGES|PDIA4|ERO1A|ERO1B|PDIA2
GO:0005501	0.0317008	0.990888	6	31	retinoid binding	MF	0.900345	733|1381|1382|5104|9227|286256	C8G|CRABP1|CRABP2|SERPINA5|LRAT|LCN12
GO:0016769	0.0317769	0.992235	5	23	transferase activity, transferring nitrogenous groups	MF	0.900345	2597|2875|29968|64850|84706	GAPDH|GPT|PSAT1|ETNPPL|GPT2
GO:0005125	0.0324627	0.980659	26	219	cytokine activity	MF	0.914028	656|970|2821|3589|3623|4282|4693|6354|6364|6696|7066|7076|7292|8600|9244|9547|10447|10563|26525|26585|27178|27189|51561|56300|113540|353500	BMP8B|CD70|GPI|IL11|INHA|MIF|NDP|CCL7|CCL20|SPP1|THPO|TIMP1|TNFSF4|TNFSF11|CRLF1|CXCL14|FAM3C|CXCL13|IL36RN|GREM1|IL37|IL17C|IL23A|IL36G|CMTM1|BMP8A
GO:0048531	0.0330661	0.993537	4	16	beta-1,3-galactosyltransferase activity	MF	0.921322	10331|27087|79369|192134	B3GNT3|B3GAT1|B3GNT4|B3GNT6
GO:0000400	0.0331308	0.993521	4	16	four-way junction DNA binding	MF	0.921322	641|3149|5888|7516	BLM|HMGB3|RAD51|XRCC2
GO:0008083	0.0336285	0.981456	20	162	growth factor activity	MF	0.929425	183|656|1950|2069|2821|3589|3623|4192|4693|5228|7031|7039|7060|7066|7076|7425|7873|9048|22943|353500	AGT|BMP8B|EGF|EREG|GPI|IL11|INHA|MDK|NDP|PGF|TFF1|TGFA|THBS4|THPO|TIMP1|VGF|MANF|ARTN|DKK1|BMP8A
GO:1901681	0.0348224	0.979314	25	221	sulfur compound binding	MF	0.934337	26|478|1104|1289|1311|4192|4316|5091|5104|5228|5270|6288|6354|7058|7060|9289|9536|10563|10631|55753|79723|84570|202915|221914|339366	AOC1|ATP1A3|RCC1|COL5A1|COMP|MDK|MMP7|PC|SERPINA5|PGF|SERPINE2|SAA1|CCL7|THBS2|THBS4|ADGRG1|PTGES|CXCL13|POSTN|OGDHL|SUV39H2|COL25A1|TMEM184A|GPC2|ADAMTSL5
GO:0051183	0.0350288	0.991162	5	24	vitamin transporter activity	MF	0.934337	6513|8884|64220|79581|113278	SLC2A1|SLC5A6|STRA6|SLC52A2|SLC52A3
GO:0004656	0.0353361	0.997997	2	4	procollagen-proline 4-dioxygenase activity	MF	0.934337	5034|283208	P4HB|P4HA3
GO:0008309	0.0353891	0.997993	2	4	double-stranded DNA exodeoxyribonuclease activity	MF	0.934337	2237|9156	FEN1|EXO1
GO:0016879	0.0354571	0.9871	8	50	ligase activity, forming carbon-nitrogen bonds	MF	0.934337	440|790|1373|2729|5091|10606|51557|122622	ASNS|CAD|CPS1|GCLC|PC|PAICS|LGSN|ADSSL1
GO:0016884	0.0359541	0.995022	3	10	carbon-nitrogen ligase activity, with glutamine as amido-N-donor	MF	0.934337	440|790|1373	ASNS|CAD|CPS1
GO:0004735	0.0361824	0.997922	2	4	pyrroline-5-carboxylate reductase activity	MF	0.934337	5831|65263	PYCR1|PYCR3
GO:0004634	0.0362669	0.997915	2	4	phosphopyruvate hydratase activity	MF	0.934337	2023|2027	ENO1|ENO3
GO:0016627	0.0363337	0.985778	9	57	oxidoreductase activity, acting on the CH-CH group of donors	MF	0.934337	1646|6715|8644|11062|22949|26063|27034|64118|79644	AKR1C2|SRD5A1|AKR1C3|DUS4L|PTGR1|DECR2|ACAD8|DUS1L|SRD5A3
GO:0017150	0.0365889	0.997886	2	4	tRNA dihydrouridine synthase activity	MF	0.934337	11062|64118	DUS4L|DUS1L
GO:0008745	0.0366447	0.997881	2	4	N-acetylmuramoyl-L-alanine amidase activity	MF	0.934337	57115|114771	PGLYRP4|PGLYRP3
GO:0061575	0.036666	0.997879	2	4	cyclin-dependent protein serine/threonine kinase activator activity	MF	0.934337	891|1163	CCNB1|CKS1B
GO:0031014	0.0367098	0.997875	2	4	troponin T binding	MF	0.934337	7137|7138	TNNI3|TNNT1
GO:0047115	0.0367098	0.997875	2	4	trans-1,2-dihydrobenzene-1,2-diol dehydrogenase activity	MF	0.934337	1646|8644	AKR1C2|AKR1C3
GO:0008106	0.0372364	0.992441	4	16	alcohol dehydrogenase (NADP+) activity	MF	0.940704	218|1646|8644|157506	ALDH3A1|AKR1C2|AKR1C3|RDH10
GO:0005488	0.0373776	0.967539	1137	14281	binding	MF	0.940704	24|26|41|43|101|134|183|190|205|218|219|226|259|321|332|339|415|440|471|478|481|547|563|607|610|629|634|638|641|656|664|672|676|699|701|705|725|733|768|771|784|790|860|874|890|891|898|899|909|954|970|978|983|990|991|993|995|1000|1001|1013|1015|1029|1033|1047|1048|1058|1062|1063|1104|1111|1114|1122|1138|1158|1159|1163|1238|1244|1259|1261|1277|1278|1281|1289|1290|1294|1300|1301|1308|1311|1356|1362|…	ABCA4|AOC1|ASIC1|ACHE|ADAM8|ADORA1|AGT|NR0B1|AK4|ALDH3A1|ALDH1B1|ALDOA|AMBP|APBA2|BIRC5|APOBEC1|ARSE|ASNS|ATIC|ATP1A3|ATP1B1|KIF1A|AZGP1|BCL9|HCN2|CFB|CEACAM1|BIK|BLM|BMP8B|BNIP3|BRCA1|BRDT|BUB1|BUB1B|BYSL|C4BPB|C8G|CA9|CA12|CACNB3|CAD|RUNX2|CBR3|CCNA2|CCNB1|CCNE1|CCNF|CD1A|ENTPD2|CD70|CDA|CDK1|CDC6|CDC20|CDC25A|CDC25C|CDH2|CDH3|CDH15|CDH17|CDKN2A|CDKN3|CLGN|CEACAM5|CENPA|CENPE|CENPF|RCC1|CHEK1|C…
GO:0046875	0.0377676	0.990224	5	25	ephrin receptor binding	MF	0.945238	1943|1944|1945|1946|8851	EFNA2|EFNA3|EFNA4|EFNA5|CDK5R1
GO:0000976	0.0383647	0.972129	60	625	transcription regulatory region sequence-specific DNA binding	MF	0.953898	860|1748|1749|2118|2146|3159|3172|3174|3206|3217|3226|3227|3651|3665|4488|4605|5013|5017|5083|5307|5308|5454|5460|6495|6659|6662|6666|6862|6913|6927|7020|7022|7023|7764|8538|9096|9603|10538|10736|11166|23314|29128|29841|51804|55502|55897|56033|79723|79733|83741|83881|94234|127343|144455|145873|148327|168620|389058|389549|642658	RUNX2|DLX4|DLX5|ETV4|EZH2|HMGA1|HNF4A|HNF4G|HOXA10|HOXB7|HOXC10|HOXC11|PDX1|IRF7|MSX2|MYBL2|OTX1|OVOL1|PAX9|PITX1|PITX2|POU3F2|POU5F1|SIX1|SOX4|SOX9|SOX12|T|TBX15|HNF1A|TFAP2A|TFAP2C|TFAP4|ZNF217|BARX2|TBX18|NFE2L3|BATF|SIX2|SOX21|SATB2|UHRF1|GRHL1|SIX4|HES6|MESP1|BARX1|SUV39H2|E2F8|TFAP2D|MIXL1|FOXQ1|DMBX1|E2F7|MESP2|CREB3L4|BHLHA15|SP5|FEZF1|SCX
GO:0098639	0.0391019	0.997297	2	5	collagen binding involved in cell-matrix adhesion	MF	0.953898	3673|22801	ITGA2|ITGA11
GO:0016757	0.041809	0.973466	30	277	transferase activity, transferring glycosyl groups	MF	0.953898	2524|2525|2528|2530|2583|5471|7366|7368|8704|8908|9245|10195|10331|11226|23333|23475|23753|27087|51809|54578|55808|79369|79586|79623|120071|124872|146712|192134|200810|338707	FUT2|FUT3|FUT6|FUT8|B4GALNT1|PPAT|UGT2B15|UGT8|B4GALT2|GYG2|GCNT3|ALG3|B3GNT3|GALNT6|DPY19L1|QPRT|SDF2L1|B3GAT1|GALNT7|UGT1A6|ST6GALNAC1|B3GNT4|CHPF|GALNT14|LARGE2|B4GALNT2|B3GNTL1|B3GNT6|ALG1L|B4GALNT4
GO:0019840	0.0418823	0.987048	6	33	isoprenoid binding	MF	0.953898	733|1381|1382|5104|9227|286256	C8G|CRABP1|CRABP2|SERPINA5|LRAT|LCN12
GO:0016853	0.043017	0.976429	18	146	isomerase activity	MF	0.953898	1736|2821|4282|5034|5373|7153|7264|9536|9601|30001|51303|54517|56605|60681|64714|80324|126789|283209	DKC1|GPI|MIF|P4HB|PMM2|TOP2A|TSTA3|PTGES|PDIA4|ERO1A|FKBP11|PUS7|ERO1B|FKBP10|PDIA2|PUS1|PUSL1|PGM2L1
GO:0015386	0.0445403	0.993118	3	11	potassium:proton antiporter activity	MF	0.953898	6549|6550|84679	SLC9A2|SLC9A3|SLC9A7
GO:0015198	0.0450338	0.996632	2	5	oligopeptide transporter activity	MF	0.953898	1015|6564	CDH17|SLC15A1
GO:0008201	0.0451324	0.97509	18	152	heparin binding	MF	0.953898	26|1289|1311|4192|4316|5104|5228|5270|6288|6354|7058|7060|9289|10563|10631|84570|202915|339366	AOC1|COL5A1|COMP|MDK|MMP7|SERPINA5|PGF|SERPINE2|SAA1|CCL7|THBS2|THBS4|ADGRG1|CXCL13|POSTN|COL25A1|TMEM184A|ADAMTSL5
GO:0000987	0.046132	0.969366	35	343	core promoter proximal region sequence-specific DNA binding	MF	0.953898	860|1748|1749|2118|3174|3206|3217|3227|3651|4605|5013|5017|5307|5308|5454|6495|6862|6913|7020|7023|7764|9603|10538|10736|11166|23314|29128|29841|51804|55897|79733|83881|94234|145873|389549	RUNX2|DLX4|DLX5|ETV4|HNF4G|HOXA10|HOXB7|HOXC11|PDX1|MYBL2|OTX1|OVOL1|PITX1|PITX2|POU3F2|SIX1|T|TBX15|TFAP2A|TFAP4|ZNF217|NFE2L3|BATF|SIX2|SOX21|SATB2|UHRF1|GRHL1|SIX4|MESP1|E2F8|MIXL1|FOXQ1|MESP2|FEZF1
GO:0000978	0.0461613	0.969543	34	331	RNA polymerase II core promoter proximal region sequence-specific DNA binding	MF	0.953898	860|1748|1749|2118|3174|3206|3217|3227|3651|4605|5013|5017|5307|5308|5454|6495|6862|6913|7020|7023|7764|9603|10538|10736|11166|23314|29841|51804|55897|79733|83881|94234|145873|389549	RUNX2|DLX4|DLX5|ETV4|HNF4G|HOXA10|HOXB7|HOXC11|PDX1|MYBL2|OTX1|OVOL1|PITX1|PITX2|POU3F2|SIX1|T|TBX15|TFAP2A|TFAP4|ZNF217|NFE2L3|BATF|SIX2|SOX21|SATB2|GRHL1|SIX4|MESP1|E2F8|MIXL1|FOXQ1|MESP2|FEZF1
GO:0015562	0.0476857	0.996317	2	5	efflux transmembrane transporter activity	MF	0.953898	9213|10058	XPR1|ABCB6
GO:0015036	0.0484587	0.9827	7	42	disulfide oxidoreductase activity	MF	0.953898	5034|7296|9601|30001|56605|64714|84817	P4HB|TXNRD1|PDIA4|ERO1A|ERO1B|PDIA2|TXNDC17
GO:0015129	0.0486084	0.996205	2	5	lactate transmembrane transporter activity	MF	0.953898	9123|23539	SLC16A3|SLC16A8
GO:0009378	0.0492402	0.996128	2	5	four-way junction helicase activity	MF	0.953898	641|9401	BLM|RECQL4
GO:0015020	0.0494761	0.984017	6	34	glucuronosyltransferase activity	MF	0.953898	7366|7368|27087|54578|79586|120071	UGT2B15|UGT8|B3GAT1|UGT1A6|CHPF|LARGE2
GO:0051575	0.049514	0.996094	2	5	5'-deoxyribose-5-phosphate lyase activity	MF	0.953898	8091|10721	HMGA2|POLQ
GO:0005003	0.0496445	0.988626	4	19	ephrin receptor activity	MF	0.953898	1944|1945|2048|284656	EFNA3|EFNA4|EPHB2|EPHA10

## Sheet: Cellular Component
category	over_represented_pvalue	under_represented_pvalue	numDEInCat	numInCat	term	ontology	over_represented_FDR	gene_id	gene_name
GO:0005694	2.94295e-22	1	159	937	chromosome	CC	5.48272e-19	332|641|672|699|701|860|891|983|1029|1058|1062|1063|1104|1111|1663|1749|1763|2146|2177|2237|2491|2648|3005|3006|3007|3008|3012|3013|3014|3017|3070|3149|3159|3619|3835|4017|4085|4171|4173|4175|4176|4288|4605|4613|4751|4796|4998|5347|5427|5888|5984|6790|6862|7153|7272|7283|7516|8091|8208|8294|8318|8329|8334|8336|8338|8339|8341|8343|8344|8345|8347|8348|8349|8351|8353|8357|8362|8365|8367|8507|8914|89…	BIRC5|BLM|BRCA1|BUB1|BUB1B|RUNX2|CCNB1|CDK1|CDKN2A|CENPA|CENPE|CENPF|RCC1|CHEK1|DDX11|DLX5|DNA2|EZH2|FANCD2|FEN1|CENPI|KAT2A|H1F0|HIST1H1C|HIST1H1D|HIST1H1E|HIST1H2AE|HIST1H2AD|H2AFX|HIST1H2BD|HELLS|HMGB3|HMGA1|INCENP|KIF22|LOXL2|MAD2L1|MCM2|MCM4|MCM6|MCM7|MKI67|MYBL2|MYCN|NEK2|TONSL|ORC1|PLK1|POLE2|RAD51|RFC4|AURKA|T|TOP2A|TTK|TUBG1|XRCC2|HMGA2|CHAF1B|HIST1H4I|CDC45|HIST1H2AI|HIST1H2AC|HIST1H2AM…
GO:0044427	6.1098e-21	1	143	824	chromosomal part	CC	5.69128e-18	332|641|672|699|701|860|891|983|1029|1058|1062|1063|1104|1111|1663|1749|1763|2146|2237|2491|2648|3005|3006|3007|3008|3012|3013|3014|3017|3070|3159|3619|3835|4085|4171|4173|4175|4176|4288|4605|4613|4751|4796|4998|5347|5427|5888|5984|6790|6862|7272|7516|8091|8208|8294|8318|8329|8334|8336|8338|8339|8341|8343|8344|8345|8347|8348|8349|8351|8353|8357|8362|8365|8367|8507|8914|8969|9212|9401|9735|9837|10…	BIRC5|BLM|BRCA1|BUB1|BUB1B|RUNX2|CCNB1|CDK1|CDKN2A|CENPA|CENPE|CENPF|RCC1|CHEK1|DDX11|DLX5|DNA2|EZH2|FEN1|CENPI|KAT2A|H1F0|HIST1H1C|HIST1H1D|HIST1H1E|HIST1H2AE|HIST1H2AD|H2AFX|HIST1H2BD|HELLS|HMGA1|INCENP|KIF22|MAD2L1|MCM2|MCM4|MCM6|MCM7|MKI67|MYBL2|MYCN|NEK2|TONSL|ORC1|PLK1|POLE2|RAD51|RFC4|AURKA|T|TTK|XRCC2|HMGA2|CHAF1B|HIST1H4I|CDC45|HIST1H2AI|HIST1H2AC|HIST1H2AM|HIST2H2AC|HIST1H2BG|HIST1H2BN|…
GO:0000775	9.60223e-17	1	52	188	chromosome, centromeric region	CC	5.96298e-14	332|699|701|891|1058|1062|1063|2491|3070|3619|3835|4085|4288|4751|5347|6790|7272|9212|9735|10403|10615|11004|11130|11339|27085|27127|54069|54821|54908|55143|55355|57082|57405|64105|64151|64946|79019|79075|79682|79723|81620|81930|83540|91687|113130|147841|151246|151648|157570|220134|221150|387103	BIRC5|BUB1|BUB1B|CCNB1|CENPA|CENPE|CENPF|CENPI|HELLS|INCENP|KIF22|MAD2L1|MKI67|NEK2|PLK1|AURKA|TTK|AURKB|KNTC1|NDC80|SPAG5|KIF2C|ZWINT|OIP5|MTBP|SMC1B|MIS18A|ERCC6L|SPDL1|CDCA8|HJURP|KNL1|SPC25|CENPK|NCAPG|CENPH|CENPM|DSCC1|CENPU|SUV39H2|CDT1|KIF18A|NUF2|CENPL|CDCA5|SPC24|SGO2|SGO1|ESCO2|SKA1|SKA3|CENPW
GO:0098687	4.97274e-16	1	74	349	chromosomal region	CC	2.31605e-13	332|641|699|701|891|983|1058|1062|1063|1111|1763|2237|2491|3014|3070|3619|3835|4085|4171|4173|4175|4176|4288|4751|4998|5347|5888|6790|7272|8294|8351|8353|8357|8362|8365|8367|9212|9401|9735|10403|10615|11004|11130|11200|11339|27085|27127|54069|54821|54908|55143|55355|57082|57405|64105|64151|64946|79019|79075|79682|79723|80119|81620|81930|83540|91687|113130|147841|151246|151648|157570|220134|221150…	BIRC5|BLM|BUB1|BUB1B|CCNB1|CDK1|CENPA|CENPE|CENPF|CHEK1|DNA2|FEN1|CENPI|H2AFX|HELLS|INCENP|KIF22|MAD2L1|MCM2|MCM4|MCM6|MCM7|MKI67|NEK2|ORC1|PLK1|RAD51|AURKA|TTK|HIST1H4I|HIST1H3D|HIST1H3E|HIST1H3H|HIST1H4K|HIST1H4H|HIST1H4E|AURKB|RECQL4|KNTC1|NDC80|SPAG5|KIF2C|ZWINT|CHEK2|OIP5|MTBP|SMC1B|MIS18A|ERCC6L|SPDL1|CDCA8|HJURP|KNL1|SPC25|CENPK|NCAPG|CENPH|CENPM|DSCC1|CENPU|SUV39H2|PIF1|CDT1|KIF18A|NUF2|C…
GO:0000793	1.04058e-15	1	54	209	condensed chromosome	CC	3.87721e-13	332|641|672|699|701|891|1058|1062|1063|1104|1111|2177|3014|3619|4085|4288|4751|5347|5888|6790|7153|7283|9212|9735|10403|10609|10615|11004|11130|23397|27127|54821|54892|54908|55355|57082|57405|64105|64151|64946|79019|79682|81620|83540|84072|113130|147841|151246|151648|220134|221150|285498|387103|644186	BIRC5|BLM|BRCA1|BUB1|BUB1B|CCNB1|CENPA|CENPE|CENPF|RCC1|CHEK1|FANCD2|H2AFX|INCENP|MAD2L1|MKI67|NEK2|PLK1|RAD51|AURKA|TOP2A|TUBG1|AURKB|KNTC1|NDC80|P3H4|SPAG5|KIF2C|ZWINT|NCAPH|SMC1B|ERCC6L|NCAPG2|SPDL1|HJURP|KNL1|SPC25|CENPK|NCAPG|CENPH|CENPM|CENPU|CDT1|NUF2|HORMAD1|CDCA5|SPC24|SGO2|SGO1|SKA1|SKA3|RNF212|CENPW|SYCE3
GO:0005615	4.13733e-14	1	200	1506	extracellular space	CC	1.10239e-11	26|43|183|218|226|259|563|629|656|725|733|874|970|1111|1277|1278|1281|1289|1290|1293|1294|1301|1311|1356|1362|1462|1469|1470|1472|1515|1833|1893|1907|1950|2023|2027|2069|2161|2191|2243|2244|2267|2648|2821|2875|3026|3329|3371|3381|3484|3486|3589|3623|3641|3814|3887|3892|3929|3934|3960|4016|4017|4241|4282|4314|4316|4318|4319|4321|4322|4485|4585|4586|4680|4693|5005|5104|5122|5228|5267|5268|5270|5327…	AOC1|ACHE|AGT|ALDH3A1|ALDOA|AMBP|AZGP1|CFB|BMP8B|C4BPB|C8G|CBR3|CD70|CHEK1|COL1A1|COL1A2|COL3A1|COL5A1|COL5A2|COL6A3|COL7A1|COL11A1|COMP|CP|CPD|VCAN|CST1|CST2|CST4|CTSV|EPYC|ECM1|EDN2|EGF|ENO1|ENO3|EREG|F12|FAP|FGA|FGB|FGL1|KAT2A|GPI|GPT|HABP2|HSPD1|TNC|IBSP|IGFBP1|IGFBP3|IL11|INHA|INSL4|KISS1|KRT81|KRT86|LBP|LCN2|LGALS4|LOXL1|LOXL2|MELTF|MIF|MMP3|MMP7|MMP9|MMP10|MMP12|MMP13|MST1|MUC4|MUC5AC|CEAC…
GO:0000776	4.14211e-14	1	39	130	kinetochore	CC	1.10239e-11	332|699|701|891|1058|1062|1063|2491|3619|3835|4085|4751|5347|7272|9212|9735|10403|10615|11004|11130|27085|54821|54908|55355|57082|57405|64105|64946|79019|79682|81620|81930|83540|147841|151246|151648|220134|221150|387103	BIRC5|BUB1|BUB1B|CCNB1|CENPA|CENPE|CENPF|CENPI|INCENP|KIF22|MAD2L1|NEK2|PLK1|TTK|AURKB|KNTC1|NDC80|SPAG5|KIF2C|ZWINT|MTBP|ERCC6L|SPDL1|HJURP|KNL1|SPC25|CENPK|CENPH|CENPM|CENPU|CDT1|KIF18A|NUF2|SPC24|SGO2|SGO1|SKA1|SKA3|CENPW
GO:0000779	1.14523e-13	1	36	115	condensed chromosome, centromeric region	CC	2.66696e-11	332|699|701|891|1058|1062|1063|3619|4085|4751|5347|6790|9212|9735|10403|10615|11004|11130|54821|54908|55355|57082|57405|64105|64151|64946|79019|79682|81620|83540|147841|151246|151648|220134|221150|387103	BIRC5|BUB1|BUB1B|CCNB1|CENPA|CENPE|CENPF|INCENP|MAD2L1|NEK2|PLK1|AURKA|AURKB|KNTC1|NDC80|SPAG5|KIF2C|ZWINT|ERCC6L|SPDL1|HJURP|KNL1|SPC25|CENPK|NCAPG|CENPH|CENPM|CENPU|CDT1|NUF2|SPC24|SGO2|SGO1|SKA1|SKA3|CENPW
GO:0005576	1.8472e-13	1	489	4716	extracellular region	CC	3.82369e-11	26|43|183|205|218|226|259|415|471|478|481|563|629|634|656|670|725|726|733|790|874|954|970|978|983|1000|1013|1048|1087|1109|1111|1114|1159|1174|1277|1278|1281|1289|1290|1293|1294|1298|1299|1300|1301|1308|1311|1356|1362|1365|1382|1462|1469|1470|1472|1515|1663|1690|1728|1803|1829|1832|1833|1893|1907|1943|1944|1945|1946|1950|2023|2027|2048|2069|2086|2161|2191|2243|2244|2267|2524|2525|2528|2530|2539|2…	AOC1|ACHE|AGT|AK4|ALDH3A1|ALDOA|AMBP|ARSE|ATIC|ATP1A3|ATP1B1|AZGP1|CFB|CEACAM1|BMP8B|BPHL|C4BPB|CAPN5|C8G|CAD|CBR3|ENTPD2|CD70|CDA|CDK1|CDH2|CDH15|CEACAM5|CEACAM7|AKR1C4|CHEK1|CHGB|CKMT1B|AP1S1|COL1A1|COL1A2|COL3A1|COL5A1|COL5A2|COL6A3|COL7A1|COL9A2|COL9A3|COL10A1|COL11A1|COL17A1|COMP|CP|CPD|CLDN3|CRABP2|VCAN|CST1|CST2|CST4|CTSV|DDX11|COCH|NQO1|DPP4|DSG2|DSP|EPYC|ECM1|EDN2|EFNA2|EFNA3|EFNA4|EFNA5…
GO:0044421	3.59681e-13	1	416	3904	extracellular region part	CC	6.70086e-11	26|43|183|205|218|226|259|415|471|478|481|563|629|634|656|670|725|726|733|790|874|954|970|983|1000|1013|1048|1109|1111|1159|1174|1277|1278|1281|1289|1290|1293|1294|1298|1299|1300|1301|1308|1311|1356|1362|1365|1382|1462|1469|1470|1472|1515|1663|1690|1728|1803|1829|1832|1833|1893|1907|1946|1950|2023|2027|2069|2086|2161|2191|2243|2244|2267|2524|2525|2528|2530|2539|2593|2597|2648|2786|2821|2875|2877|…	AOC1|ACHE|AGT|AK4|ALDH3A1|ALDOA|AMBP|ARSE|ATIC|ATP1A3|ATP1B1|AZGP1|CFB|CEACAM1|BMP8B|BPHL|C4BPB|CAPN5|C8G|CAD|CBR3|ENTPD2|CD70|CDK1|CDH2|CDH15|CEACAM5|AKR1C4|CHEK1|CKMT1B|AP1S1|COL1A1|COL1A2|COL3A1|COL5A1|COL5A2|COL6A3|COL7A1|COL9A2|COL9A3|COL10A1|COL11A1|COL17A1|COMP|CP|CPD|CLDN3|CRABP2|VCAN|CST1|CST2|CST4|CTSV|DDX11|COCH|NQO1|DPP4|DSG2|DSP|EPYC|ECM1|EDN2|EFNA5|EGF|ENO1|ENO3|EREG|ERV3-1|F12|FAP|…
GO:0000777	6.07868e-13	1	33	103	condensed chromosome kinetochore	CC	1.02951e-10	332|699|701|891|1058|1062|1063|3619|4085|4751|5347|9735|10403|10615|11004|11130|54821|54908|55355|57082|57405|64105|64946|79019|79682|81620|83540|147841|151246|151648|220134|221150|387103	BIRC5|BUB1|BUB1B|CCNB1|CENPA|CENPE|CENPF|INCENP|MAD2L1|NEK2|PLK1|KNTC1|NDC80|SPAG5|KIF2C|ZWINT|ERCC6L|SPDL1|HJURP|KNL1|SPC25|CENPK|CENPH|CENPM|CENPU|CDT1|NUF2|SPC24|SGO2|SGO1|SKA1|SKA3|CENPW
GO:0044815	9.29011e-13	1	35	112	DNA packaging complex	CC	1.44229e-10	1058|3005|3006|3007|3008|3012|3013|3014|3017|8294|8329|8334|8336|8338|8339|8341|8343|8344|8345|8347|8348|8349|8351|8353|8357|8362|8365|8367|8969|23397|54892|64151|85236|92815|440689	CENPA|H1F0|HIST1H1C|HIST1H1D|HIST1H1E|HIST1H2AE|HIST1H2AD|H2AFX|HIST1H2BD|HIST1H4I|HIST1H2AI|HIST1H2AC|HIST1H2AM|HIST2H2AC|HIST1H2BG|HIST1H2BN|HIST1H2BF|HIST1H2BE|HIST1H2BH|HIST1H2BC|HIST1H2BO|HIST2H2BE|HIST1H3D|HIST1H3E|HIST1H3H|HIST1H4K|HIST1H4H|HIST1H4E|HIST1H2AG|NCAPH|NCAPG2|NCAPG|HIST1H2BK|HIST3H2A|HIST2H2BF
GO:0000786	2.29097e-11	1	32	105	nucleosome	CC	3.28313e-09	1058|3005|3006|3007|3008|3012|3013|3014|3017|8294|8329|8334|8336|8338|8339|8341|8343|8344|8345|8347|8348|8349|8351|8353|8357|8362|8365|8367|8969|85236|92815|440689	CENPA|H1F0|HIST1H1C|HIST1H1D|HIST1H1E|HIST1H2AE|HIST1H2AD|H2AFX|HIST1H2BD|HIST1H4I|HIST1H2AI|HIST1H2AC|HIST1H2AM|HIST2H2AC|HIST1H2BG|HIST1H2BN|HIST1H2BF|HIST1H2BE|HIST1H2BH|HIST1H2BC|HIST1H2BO|HIST2H2BE|HIST1H3D|HIST1H3E|HIST1H3H|HIST1H4K|HIST1H4H|HIST1H4E|HIST1H2AG|HIST1H2BK|HIST3H2A|HIST2H2BF
GO:0000228	9.07967e-11	1	84	527	nuclear chromosome	CC	1.20824e-08	332|641|672|699|701|860|891|983|1058|1104|1111|1663|1749|1763|2146|2237|2648|3005|3006|3007|3008|3012|3013|3014|3619|4171|4173|4175|4176|4751|4796|4998|5347|5427|5888|6790|6862|7153|7283|8091|8208|8294|8318|8329|8334|8336|8338|8351|8353|8357|8362|8365|8367|8507|8914|8969|9212|9837|10403|10609|10635|23397|23594|26012|27127|29128|51659|55388|55723|57332|63979|79711|80119|81611|83881|84072|84296|928…	BIRC5|BLM|BRCA1|BUB1|BUB1B|RUNX2|CCNB1|CDK1|CENPA|RCC1|CHEK1|DDX11|DLX5|DNA2|EZH2|FEN1|KAT2A|H1F0|HIST1H1C|HIST1H1D|HIST1H1E|HIST1H2AE|HIST1H2AD|H2AFX|INCENP|MCM2|MCM4|MCM6|MCM7|NEK2|TONSL|ORC1|PLK1|POLE2|RAD51|AURKA|T|TOP2A|TUBG1|HMGA2|CHAF1B|HIST1H4I|CDC45|HIST1H2AI|HIST1H2AC|HIST1H2AM|HIST2H2AC|HIST1H3D|HIST1H3E|HIST1H3H|HIST1H4K|HIST1H4H|HIST1H4E|ENC1|TIMELESS|HIST1H2AG|AURKB|GINS1|NDC80|P3H4…
GO:0005819	2.55415e-10	1	56	301	spindle	CC	3.17226e-08	332|701|891|983|990|991|1062|1063|1663|1894|2648|3619|3832|3833|3835|4085|4751|5347|6623|6790|7272|7283|9055|9212|9493|9585|9700|9735|9787|9928|10112|10460|10615|22974|24137|25886|29127|51203|54627|54908|55143|55200|56992|79000|79801|79969|81610|81930|146909|150468|151648|220134|221150|259266|284403|653784	BIRC5|BUB1B|CCNB1|CDK1|CDC6|CDC20|CENPE|CENPF|DDX11|ECT2|KAT2A|INCENP|KIF11|KIFC1|KIF22|MAD2L1|NEK2|PLK1|SNCG|AURKA|TTK|TUBG1|PRC1|AURKB|KIF23|KIF20B|ESPL1|KNTC1|DLGAP5|KIF14|KIF20A|TACC3|SPAG5|TPX2|KIF4A|POC1A|RACGAP1|NUSAP1|MAP10|SPDL1|CDCA8|PLEKHG6|KIF15|AUNIP|SHCBP1|ATAT1|FAM83D|KIF18A|KIF18B|CKAP2L|SGO1|SKA1|SKA3|ASPM|WDR62|MZT2A
GO:0000940	3.15107e-10	1	10	12	condensed chromosome outer kinetochore	CC	3.66902e-08	699|701|891|1062|1063|5347|10403|54908|220134|221150	BUB1|BUB1B|CCNB1|CENPE|CENPF|PLK1|NDC80|SPDL1|SKA1|SKA3
GO:0000785	7.80714e-10	1	75	472	chromatin	CC	8.55571e-08	860|1029|1058|1063|1104|1111|1663|1749|2146|2648|3005|3006|3007|3008|3012|3013|3014|3017|3070|3159|3619|3835|4171|4176|4613|5347|5888|6862|8091|8208|8294|8329|8334|8336|8338|8339|8341|8343|8344|8345|8347|8348|8349|8351|8353|8357|8362|8365|8367|8507|8914|8969|10635|11339|26012|27085|29128|54069|55010|55723|56915|57167|57332|79075|79711|79723|81611|83881|84733|85236|92815|113130|146956|157570|440689	RUNX2|CDKN2A|CENPA|CENPF|RCC1|CHEK1|DDX11|DLX5|EZH2|KAT2A|H1F0|HIST1H1C|HIST1H1D|HIST1H1E|HIST1H2AE|HIST1H2AD|H2AFX|HIST1H2BD|HELLS|HMGA1|INCENP|KIF22|MCM2|MCM7|MYCN|PLK1|RAD51|T|HMGA2|CHAF1B|HIST1H4I|HIST1H2AI|HIST1H2AC|HIST1H2AM|HIST2H2AC|HIST1H2BG|HIST1H2BN|HIST1H2BF|HIST1H2BE|HIST1H2BH|HIST1H2BC|HIST1H2BO|HIST2H2BE|HIST1H3D|HIST1H3E|HIST1H3H|HIST1H4K|HIST1H4H|HIST1H4E|ENC1|TIMELESS|HIST1H2AG|…
GO:0005578	1.05131e-09	1	61	359	proteinaceous extracellular matrix	CC	1.08811e-07	43|954|1277|1278|1281|1289|1290|1293|1294|1298|1299|1300|1301|1308|1311|1462|1690|1833|1893|1946|3371|3898|4016|4017|4237|4312|4314|4316|4318|4319|4320|4321|4322|4326|4585|6695|7058|7060|7076|7473|7784|7980|8483|10631|10752|27283|51129|57633|63827|64093|79883|80326|81792|84894|115908|140766|148113|169044|170690|221914|339366	ACHE|ENTPD2|COL1A1|COL1A2|COL3A1|COL5A1|COL5A2|COL6A3|COL7A1|COL9A2|COL9A3|COL10A1|COL11A1|COL17A1|COMP|VCAN|COCH|EPYC|ECM1|EFNA5|TNC|LAD1|LOXL1|LOXL2|MFAP2|MMP1|MMP3|MMP7|MMP9|MMP10|MMP11|MMP12|MMP13|MMP17|MUC4|SPOCK1|THBS2|THBS4|TIMP1|WNT3|ZP3|TFPI2|CILP|POSTN|CHL1|TINAG|ANGPTL4|LRRN1|BCAN|SMOC1|PODNL1|WNT10A|ADAMTS12|LINGO1|CTHRC1|ADAMTS14|CILP2|COL22A1|ADAMTS16|GPC2|ADAMTSL5
GO:0044454	1.35034e-09	1	77	493	nuclear chromosome part	CC	1.32404e-07	641|672|699|701|860|891|983|1058|1104|1663|1749|1763|2146|2237|2648|3005|3006|3007|3008|3012|3013|3014|3619|4171|4173|4175|4176|4796|4998|5347|5427|5888|6790|6862|8208|8294|8318|8329|8334|8336|8338|8351|8353|8357|8362|8365|8367|8507|8914|8969|9212|9837|10403|10609|10635|23397|23594|26012|27127|29128|51659|55388|55723|57332|79711|80119|81611|83881|84072|84296|92815|113130|146956|151648|157570|2854…	BLM|BRCA1|BUB1|BUB1B|RUNX2|CCNB1|CDK1|CENPA|RCC1|DDX11|DLX5|DNA2|EZH2|FEN1|KAT2A|H1F0|HIST1H1C|HIST1H1D|HIST1H1E|HIST1H2AE|HIST1H2AD|H2AFX|INCENP|MCM2|MCM4|MCM6|MCM7|TONSL|ORC1|PLK1|POLE2|RAD51|AURKA|T|CHAF1B|HIST1H4I|CDC45|HIST1H2AI|HIST1H2AC|HIST1H2AM|HIST2H2AC|HIST1H3D|HIST1H3E|HIST1H3H|HIST1H4K|HIST1H4H|HIST1H4E|ENC1|TIMELESS|HIST1H2AG|AURKB|GINS1|NDC80|P3H4|RAD51AP1|NCAPH|ORC6|NSMF|SMC1B|UHR…
GO:0032993	5.95718e-09	1	41	194	protein-DNA complex	CC	5.54912e-07	1058|3005|3006|3007|3008|3012|3013|3014|3017|4796|5427|5437|6666|8091|8294|8318|8329|8334|8336|8338|8339|8341|8343|8344|8345|8347|8348|8349|8351|8353|8357|8362|8365|8367|8969|9837|51659|84296|85236|92815|440689	CENPA|H1F0|HIST1H1C|HIST1H1D|HIST1H1E|HIST1H2AE|HIST1H2AD|H2AFX|HIST1H2BD|TONSL|POLE2|POLR2H|SOX12|HMGA2|HIST1H4I|CDC45|HIST1H2AI|HIST1H2AC|HIST1H2AM|HIST2H2AC|HIST1H2BG|HIST1H2BN|HIST1H2BF|HIST1H2BE|HIST1H2BH|HIST1H2BC|HIST1H2BO|HIST2H2BE|HIST1H3D|HIST1H3E|HIST1H3H|HIST1H4K|HIST1H4H|HIST1H4E|HIST1H2AG|GINS1|GINS2|GINS4|HIST1H2BK|HIST3H2A|HIST2H2BF
GO:0005871	3.01963e-08	1	18	54	kinesin complex	CC	2.67885e-06	547|1062|3832|3833|3835|9493|9585|9928|10112|11004|24137|55083|56992|81930|90990|113220|146909|147700	KIF1A|CENPE|KIF11|KIFC1|KIF22|KIF23|KIF20B|KIF14|KIF20A|KIF2C|KIF4A|KIF26B|KIF15|KIF18A|KIFC2|KIF12|KIF18B|KLC3
GO:0000794	4.17194e-08	1	24	88	condensed nuclear chromosome	CC	3.53287e-06	641|672|699|701|891|1058|1104|1111|3014|3619|4751|5347|5888|6790|7283|9212|10403|10609|23397|27127|84072|151648|285498|644186	BLM|BRCA1|BUB1|BUB1B|CCNB1|CENPA|RCC1|CHEK1|H2AFX|INCENP|NEK2|PLK1|RAD51|AURKA|TUBG1|AURKB|NDC80|P3H4|NCAPH|SMC1B|HORMAD1|SGO1|RNF212|SYCE3
GO:0031012	5.93062e-08	1	75	525	extracellular matrix	CC	4.8038e-06	43|954|1277|1278|1281|1289|1290|1293|1294|1298|1299|1300|1301|1308|1311|1462|1690|1832|1833|1893|1946|2597|3329|3371|3381|3898|4016|4017|4237|4312|4314|4316|4318|4319|4320|4321|4322|4326|4585|4693|5034|5214|5270|5645|6695|7058|7060|7076|7473|7784|7980|8294|8362|8365|8367|8483|10631|10752|27283|51129|57633|63827|64093|79883|80326|81792|84894|115908|140766|148113|169044|170690|221914|339366|374897	ACHE|ENTPD2|COL1A1|COL1A2|COL3A1|COL5A1|COL5A2|COL6A3|COL7A1|COL9A2|COL9A3|COL10A1|COL11A1|COL17A1|COMP|VCAN|COCH|DSP|EPYC|ECM1|EFNA5|GAPDH|HSPD1|TNC|IBSP|LAD1|LOXL1|LOXL2|MFAP2|MMP1|MMP3|MMP7|MMP9|MMP10|MMP11|MMP12|MMP13|MMP17|MUC4|NDP|P4HB|PFKP|SERPINE2|PRSS2|SPOCK1|THBS2|THBS4|TIMP1|WNT3|ZP3|TFPI2|HIST1H4I|HIST1H4K|HIST1H4H|HIST1H4E|CILP|POSTN|CHL1|TINAG|ANGPTL4|LRRN1|BCAN|SMOC1|PODNL1|WNT10A|…
GO:0072686	7.10905e-08	1	20	68	mitotic spindle	CC	5.5184e-06	983|1062|1894|2648|3835|4085|6790|9212|9493|9585|9700|10615|22974|29127|54627|79969|81610|81930|150468|259266	CDK1|CENPE|ECT2|KAT2A|KIF22|MAD2L1|AURKA|AURKB|KIF23|KIF20B|ESPL1|SPAG5|TPX2|RACGAP1|MAP10|ATAT1|FAM83D|KIF18A|CKAP2L|ASPM
[truncated: 112 more rows]

## Sheet: KEGG Pathway
Term	Database	ID	Input number	Background number	P-Value	Corrected P-Value	Input_id	Input_name	Hyperlink
[truncated: 31 more rows]
