# Supplementary material for: Integrated analysis reveals five potential ceRNA biomarkers in human lung adenocarcinoma
Source: PeerJ. 2019 Apr 29;7:e6694. doi: 10.7717/peerj.6694 (PMC6497041; doi:10.7717/peerj.6694)
Supplement: Supplemental Information 5 [file peerj-07-6694-s005.zip]

Archive with 2 entries (1 files):
- TCGA-LUAD_clinical/
- TCGA-LUAD_clinical/TCGA-LUAD_clinical.txt
