# Supplementary material for: Integrated analysis reveals five potential ceRNA biomarkers in human lung adenocarcinoma
Source: PeerJ. 2019 Apr 29;7:e6694. doi: 10.7717/peerj.6694 (PMC6497041; doi:10.7717/peerj.6694)
Supplement: Supplemental Information 5 [file peerj-07-6694-s005.zip › TCGA-LUAD_clinical/TCGA-LUAD_clinical.txt]

Flie_Name	TCGA_Name	tcga_bcr	bcr	file_uuid	batch_number	project_code	disease_code	day_of_dcc_upload	month_of_dcc_upload	year_of_dcc_upload	patient_withdrawal	withdrawn	additional_studies	additional_study	tumor_tissue_site	histological_type	other_dx	gender	vital_status	days_to_birth	days_to_last_known_alive	days_to_death	days_to_last_followup	race_list	race	bcr_patient_barcode	tissue_source_site	patient_id	bcr_patient_uuid	history_of_neoadjuvant_treatment	informed_consent_verified	icd_o_3_site	icd_o_3_histology	icd_10	tissue_prospective_collection_indicator	tissue_retrospective_collection_indicator	days_to_initial_pathologic_diagnosis	age_at_initial_pathologic_diagnosis	year_of_initial_pathologic_diagnosis	ethnicity	person_neoplasm_cancer_status	performance_status_scale_timing	day_of_form_completion	month_of_form_completion	year_of_form_completion	stage_event	system_version	clinical_stage	pathologic_stage
9c6351ae-6c06-43e5-a4ba-7a46d3126cce	TCGA-05-4249		Nationwide Children's Hospital	88422B6C-6519-47B0-B784-733C6AB35967	52.73.0	TCGA	LUAD	31	3	2016		false			Lung	Lung Adenocarcinoma- Not Otherwise Specified (NOS)	No	MALE	Alive,Alive	-24532			1158,1523			TCGA-05-4249	05	4249	4addf05f-3668-4b3f-a17f-c0227329ca52	No	YES	C34.3	8140/3	C34.3	NO	YES	0	67	2007		TUMOR FREE,TUMOR FREE		22,29	7,10	2010,2012		6th		Stage IB
4ee781dd-ff24-4320-985c-2db4fbe07050	TCGA-78-7161		Nationwide Children's Hospital	B521A1F9-0B4A-49F6-82A1-7E52E1A45E77	166.66.0	TCGA	LUAD	31	3	2016		false			Lung	Lung Adenocarcinoma Mixed Subtype	No	FEMALE	Alive,Alive,Dead	-25294		None,None,291	215,215,None		WHITE	TCGA-78-7161	78	7161	86faf16c-56fd-4b7b-a6b2-b4c83bec93e1	No	YES	C34.1	8255/3	C34.1	NO	YES	0	69	2011		WITH TUMOR,WITH TUMOR,WITH TUMOR	Preoperative,None,None	27,25,25,25,23	10,11,11,11,8	2011,2011,2011,2011,2013		7th		Stage IIB
fcfeaf41-d1fa-4296-aff2-9451470e1cfe	TCGA-55-8085		Nationwide Children's Hospital	85FFD832-8926-4F8A-80AE-E30F1C320C1A	213.59.0	TCGA	LUAD	31	3	2016		false			Lung	Lung Papillary Adenocarcinoma	No	MALE	Alive,Alive	-23596			33,904		WHITE	TCGA-55-8085	55	8085	5fd0f07b-8bb9-4378-bd26-28a26057e8fe	No	YES	C34.3	8260/3	C34.3	YES	NO	0	64	2011	NOT HISPANIC OR LATINO	TUMOR FREE,TUMOR FREE		15,26	6,9	2012,2014		7th		Stage IA
d3807fbc-8ad5-45e3-98e9-e4a89f975c0e	TCGA-69-7980		Nationwide Children's Hospital	68886037-1126-423D-B186-25907418D6FC	204.61.0	TCGA	LUAD	31	3	2016		false			Lung	Lung Adenocarcinoma- Not Otherwise Specified (NOS)	No	FEMALE	Alive,Alive,Alive	-25583			43,411,362		WHITE	TCGA-69-7980	69	7980	aee86a89-0377-4080-b16c-408bfbe78687	No	YES	C34.1	8550/3	C34.1	YES	NO	0	70	2011	NOT HISPANIC OR LATINO	TUMOR FREE,TUMOR FREE,TUMOR FREE		9,11,19	4,2,3	2012,2013,2014		7th		Stage I
6c689059-798b-4579-960b-1c73a46cc62d	TCGA-44-2656		Nationwide Children's Hospital	7F6C80DA-5398-4CEB-9FB5-6520FFD0B1B8	37.76.0	TCGA,TCGA	LUAD,FPPP	31	3	2016		false			Lung	Lung Adenocarcinoma- Not Otherwise Specified (NOS)	No	MALE	Alive,Alive,Alive,Alive	-21766			582,582,749,1429		WHITE	TCGA-44-2656	44	2656	42ca54fc-c1ae-41cd-bca1-7fe9810db460	No	YES	C34.1	8140/3	C34.1	YES	NO	0	59	2009	NOT HISPANIC OR LATINO	TUMOR FREE,TUMOR FREE,TUMOR FREE,TUMOR FREE	Pre-Adjuvant Therapy,None,None,None	8,8,14,6	10,10,4,2	2010,2010,2011,2013		6th		Stage IB
959169f3-17ac-4e6d-8e20-6c6187a2e889	TCGA-86-7953		Nationwide Children's Hospital	90B2982D-3F51-4E66-B2C2-1B0CEF91B2E2	204.61.0	TCGA	LUAD	31	3	2016		false			Lung	Lung Adenocarcinoma- Not Otherwise Specified (NOS)	No	FEMALE	Alive,Alive,Alive	-25315			34,591,997		WHITE	TCGA-86-7953	86	7953	54775a66-08cc-4f38-98f2-e7b2b5cec994	No	YES	C34.1	8250/3	C34.1	YES	NO	0	69	2011	NOT HISPANIC OR LATINO	TUMOR FREE,TUMOR FREE,TUMOR FREE	None,Preoperative,Preoperative	14,12,7	3,3,10	2012,2013,2014		7th		Stage IA
c49167c5-d3e7-4bd2-9cb7-de350140a7db	TCGA-97-7938		Nationwide Children's Hospital	7E3125BB-5F31-42CE-9DCA-456DBF214687	196.63.0	TCGA	LUAD	31	3	2016		false			Lung	Lung Bronchioloalveolar Carcinoma Nonmucinous	No	FEMALE	Dead,Dead	-27980		18,18			WHITE	TCGA-97-7938	97	7938	e6e75590-9520-4b1c-8a28-4a1d2b2218fc	No	YES	C34.1	8252/3	C34.1	YES	NO	0	76	2011	NOT HISPANIC OR LATINO	TUMOR FREE,TUMOR FREE		13,11	2,3	2012,2014		7th		Stage IA
cefb1c19-b22d-4170-9345-747770361b2c	TCGA-55-8301		Nationwide Children's Hospital	B9CF3B48-BE15-4031-86B5-02C09A2693D2	222.59.0	TCGA	LUAD	31	3	2016		false			Lung	Lung Adenocarcinoma- Not Otherwise Specified (NOS)	No	MALE	Alive,Alive	-21535			44,534		WHITE	TCGA-55-8301	55	8301	b36b7567-30d3-4d0c-84c4-b203986e0fdb	No	YES	C34.3	8140/3	C34.3	YES	NO	0	58	2012	NOT HISPANIC OR LATINO	TUMOR FREE,WITH TUMOR		3,30,30,30,30	10,1,1,1,1	2012,2014,2014,2014,2014		7th		Stage IB
451daada-b459-4efc-9365-706679639f4e	TCGA-55-6543		Nationwide Children's Hospital	DB32CD0A-0D42-48A0-BFEB-4E86A846BD9F	119.75.0	TCGA	LUAD	31	3	2016		false			Lung	Lung Bronchioloalveolar Carcinoma Mucinous	No	FEMALE	Alive,Alive				2,435		WHITE	TCGA-55-6543	55	6543	e68219b0-a9c2-49df-8f0d-db5ea97fd2dc	No	YES	C34.1	8253/3	C34.1	NO	YES	0	60	2010		TUMOR FREE,TUMOR FREE		3,13	12,8	2010,2013		7th		Stage IA
899045a7-b243-460f-b748-9750f0e6248e	TCGA-62-8394		Nationwide Children's Hospital	9FF2A6FF-76AC-4D97-BA44-7C53BD17CE8A	232.54.0	TCGA	LUAD	31	3	2016		false			Lung	Lung Adenocarcinoma Mixed Subtype	No	FEMALE	Dead	-23758		139			WHITE	TCGA-62-8394	62	8394	742e0e32-25b5-4d41-8bf5-364b571cfd93	No	YES	C34.3	8255/3	C34.3	NO	YES	0	65	2008	NOT HISPANIC OR LATINO	TUMOR FREE	Preoperative	5,5,21	7,7,2	2012,2012,2013		6th		Stage IIIB
062f5e46-7c4d-4fc8-897c-ce81f90650e1	TCGA-50-6591		Nationwide Children's Hospital	4C9341B1-58AB-43DA-8B56-F72ED7077E64	119.75.0	TCGA	LUAD	31	3	2016		false			Lung	Lung Adenocarcinoma- Not Otherwise Specified (NOS)	No	FEMALE	Dead,Dead	-23067		119,119			WHITE	TCGA-50-6591	50	6591	9b132e4f-7e35-4cc5-8711-43ad62b906d0	No	YES	C34.3	8140/3	C34.3	NO	YES	0	63	2007	NOT HISPANIC OR LATINO	WITH TUMOR,WITH TUMOR		25,4	8,6	2011,2013		6th		Stage IV
645c7442-9fe9-4879-b6d9-32e916e2583b	TCGA-99-8025		Nationwide Children's Hospital	4175D18D-C641-4BEA-902A-C13EE5BB0D16	213.59.0	TCGA	LUAD	31	3	2016		false			Lung	Lung Adenocarcinoma- Not Otherwise Specified (NOS)	No	FEMALE	Alive,Alive	-26634			427,1060		BLACK OR AFRICAN AMERICAN	TCGA-99-8025	99	8025	84c3ba70-afa7-4b69-be69-7ec8d6022c56	No	YES	C34.1	8140/3	C34.1	NO	YES	0	72	2010	NOT HISPANIC OR LATINO	TUMOR FREE,TUMOR FREE	Preoperative,None	25,9,23	6,7,5	2012,2012,2014		7th		Stage IIIA
a99ed14c-e01e-4d07-b5be-888c2f678dc2	TCGA-95-A4VN		Nationwide Children's Hospital	4E8B090D-3F2F-4F33-A08F-5D0AD5552248	278.55.0	TCGA	LUAD	31	3	2016		false			Lung	Lung Solid Pattern Predominant Adenocarcinoma	Yes, History of Prior Malignancy	FEMALE	Alive,Alive	-22927			142,553		WHITE	TCGA-95-A4VN	95	A4VN	389F78A3-FA0B-406C-9434-AA0298341A8C	No	YES	C34.3	8140/3	C34.3	YES	NO	0	62	2012	NOT HISPANIC OR LATINO	TUMOR FREE,TUMOR FREE	None,Pre-Adjuvant Therapy	22,11	2,4	2013,2014		7th		Stage IIA
f1010f1e-61ef-4767-970f-3304ec5f878b	TCGA-05-4433		Nationwide Children's Hospital	5FFEE7D5-11DD-43F5-8753-97785FCD94B1	144.69.0	TCGA	LUAD	31	3	2016		false			Lung	Lung Adenocarcinoma Mixed Subtype	No	MALE	Alive,Alive	-30194			730,730			TCGA-05-4433	05	4433	aea68827-dc0f-484d-a00d-06deeaa4b3ce	No	YES	C34.3	8255/3	C34.3	NO	YES	0	82	2008		TUMOR FREE,TUMOR FREE		22,1	7,11	2010,2012		6th		Stage IB
21cb2c91-63b5-4a22-bb93-d7f4c53e3241	TCGA-55-7227		Nationwide Children's Hospital	DB783669-6C5D-4F75-AD5B-30EFB6B89C5F	166.66.0	TCGA	LUAD	31	3	2016		false			Lung	Lung Adenocarcinoma- Not Otherwise Specified (NOS)	No	MALE	Alive,Dead	-28458		None,952	53,None		WHITE	TCGA-55-7227	55	7227	4e7b2af4-b158-41a7-be22-bea227a759e6	No	YES	C34.3	8140/3	C34.3	YES	NO	0	77	2011	NOT HISPANIC OR LATINO	TUMOR FREE,WITH TUMOR		6,26,26,26,26	10,9,9,9,9	2011,2014,2014,2014,2014		7th		Stage IIIA
550b34d5-45d5-430c-ae9b-1408f71c8ca1	TCGA-55-7907		Nationwide Children's Hospital	82898E58-76CC-4F36-BBB7-77A3FA1FFF25	196.63.0	TCGA	LUAD	31	3	2016		false			Lung	Lung Adenocarcinoma- Not Otherwise Specified (NOS)	No	MALE	Alive,Dead	-28201		None,343	16,None		WHITE	TCGA-55-7907	55	7907	bf755bc2-b7aa-4c3c-8b3c-58b089b5cab6	No	YES	C34.1	8140/3	C34.1	YES	NO	0	77	2011	NOT HISPANIC OR LATINO	TUMOR FREE,WITH TUMOR		10,29	3,5	2012,2014		7th		Stage IIA
6adb07dd-b394-4f4d-b580-b9bfd60da37c	TCGA-49-4488		Nationwide Children's Hospital	12A6C33D-DC49-4E23-BF96-B24040F345A5	119.75.0	TCGA	LUAD	31	3	2016		false			Lung	Lung Adenocarcinoma- Not Otherwise Specified (NOS)	No	FEMALE	Dead,Dead	-27332		869,869			WHITE	TCGA-49-4488	49	4488	d721bfe0-90e3-415e-b9f3-1a270efa5fbb	No	YES	C34.3	8140/3	C34.3	NO	YES	0	74	1992	NOT HISPANIC OR LATINO			9,9,9	8,8,8	2011,2011,2011		3rd		Stage IA
f1b433a9-b65d-44a8-b3ca-cbbc823f1a74	TCGA-83-5908		Nationwide Children's Hospital	BA4CF786-A34C-4342-815B-ED91CE2DB5F0	84.72.0	TCGA	LUAD	31	3	2016		false			Lung	Lung Adenocarcinoma- Not Otherwise Specified (NOS)	No	FEMALE	Alive,Alive	-21760			420,824		WHITE	TCGA-83-5908	83	5908	25d4ea9e-f773-4f11-bac9-64efdad73211	No	YES	C34.1	8140/3	C34.1	YES	NO	0	59	2009	NOT HISPANIC OR LATINO	TUMOR FREE,TUMOR FREE	Preoperative,Other	25,25	5,5	2011,2011		6th		Stage IA
fb3cb4ed-717b-42f4-b8c6-7d3a6e340b96	TCGA-75-7031		Nationwide Children's Hospital	3AB1BECF-4A97-4148-93DB-824966E7E2DF	160.68.0	TCGA	LUAD	31	3	2016		false			Lung	Lung Adenocarcinoma- Not Otherwise Specified (NOS)	No	FEMALE	Alive,Alive							TCGA-75-7031	75	7031	4efc2dac-6330-4b7a-a529-a27285f5fc23	No	YES	C34.1	8140/3	C34.1	NO	YES			2008		TUMOR FREE,None	Preoperative,None	16,16	8,8	2011,2011		6th		Stage IB
90763b2a-7e89-4afa-b78b-eb723e21f3a0	TCGA-64-1677		Nationwide Children's Hospital	0F03FC1F-49B2-4DBD-88E2-FF4BFAF41B72	37.76.0	TCGA	LUAD	31	3	2016		false			Lung	Lung Adenocarcinoma- Not Otherwise Specified (NOS)	Yes	FEMALE	Dead,Dead	-28482		628,628			WHITE	TCGA-64-1677	64	1677	8a16ddb3-4861-4128-bed9-0b1f94fe8cf7	No	YES	C34.1	8140/3	C34.1	NO	YES	0	77	2005	NOT HISPANIC OR LATINO			18,18,18,18,18,18	2,2,2,2,2,2	2011,2011,2011,2011,2011,2011				Stage IIIA
b567b47d-96c8-4ff5-a0ed-fc0244953683	TCGA-35-4122		Nationwide Children's Hospital	C6009FE5-C8F9-4621-8329-06C2C132DD1C	52.73.0	TCGA	LUAD	31	3	2016		false			Lung	Lung Adenocarcinoma- Not Otherwise Specified (NOS)	No	MALE	Alive,None	-25491			225,None		WHITE	TCGA-35-4122	35	4122	44adf4cb-2829-4153-80fd-a8b7ee0e654a	No	YES	C34.1	8140/3	C34.1	NO	YES	0	69	2010	NOT HISPANIC OR LATINO	TUMOR FREE,None	Preoperative,None	20,23	12,12	2010,2014		7th		Stage IA
44f54cea-6ebd-4ddd-b283-888bbfbd17bc	TCGA-99-8028		Nationwide Children's Hospital	AB4D70DC-027A-439A-8E20-7D8544159CD7	213.59.0	TCGA	LUAD	31	3	2016		false			Lung	Lung Adenocarcinoma- Not Otherwise Specified (NOS)	No	FEMALE	Alive,Alive	-18542			459,1118		BLACK OR AFRICAN AMERICAN	TCGA-99-8028	99	8028	9759bf3a-74ff-433f-99bb-f9406f222ed2	No	YES	C34.1	8140/3	C34.1	NO	YES	0	50	2011	NOT HISPANIC OR LATINO	TUMOR FREE,TUMOR FREE	Preoperative,None	15,17	6,4	2012,2014		7th		Stage IA
32fb5992-4f91-4381-be6a-7b6d5560192f	TCGA-55-6986		Nationwide Children's Hospital	C8B37BC7-5895-490B-B7FB-5196402BFF18	160.68.0	TCGA	LUAD	31	3	2016		false			Lung	Lung Bronchioloalveolar Carcinoma Nonmucinous	No	FEMALE	Alive,Alive				2151,3261		WHITE	TCGA-55-6986	55	6986	028e99e9-5b9a-4954-bb6e-6d4709a3cea8	No	YES	C34.3	8252/3	C34.3	NO	YES	0	74	2004		TUMOR FREE,TUMOR FREE		26,17	7,7	2011,2013		6th		Stage IB
d6c4a63a-b09d-48af-ad62-4c71b627d2cf	TCGA-50-8459		Nationwide Children's Hospital	05D4CBE9-D7EF-4062-9DEE-446F74112739	232.54.0	TCGA	LUAD	31	3	2016		false			Lung	Mucinous (Colloid) Carcinoma	No	MALE	Alive,Alive,Alive	-24859			231,589,1119		WHITE	TCGA-50-8459	50	8459	9cfc1519-33e7-4145-a4ad-78b5c449853a	No	YES	C34.3	8480/3	C34.30	YES	NO	0	68	2012	NOT HISPANIC OR LATINO	WITH TUMOR,WITH TUMOR,WITH TUMOR		16,26,26,26,5,11	10,4,4,4,1,2	2012,2013,2013,2013,2015,2015		7th		Stage IIB
0a3f4f60-2a24-4ffc-994a-786c08e333f3	TCGA-49-AAR4		Nationwide Children's Hospital	CECECF73-A9D9-4DF2-8F67-F08716B8F497	423.35.0	TCGA	LUAD	31	3	2016		false			Lung	Lung Adenocarcinoma- Not Otherwise Specified (NOS)	No	MALE	Dead	-18939		879			BLACK OR AFRICAN AMERICAN	TCGA-49-AAR4	49	AAR4	765AD5A5-134B-4680-A6D4-1DD113DC47CC	No	YES	C34.1	8140/3	C34.1	NO	YES	0	51	2006	NOT HISPANIC OR LATINO	WITH TUMOR	Preoperative	18,17,17,17	6,9,9,9	2014,2014,2014,2014		6th		Stage IIIA
9fe2267a-7b08-4fbb-8d73-38d0f25dd41b	TCGA-55-A4DG		Nationwide Children's Hospital	A1EBAF7A-AECA-487C-8AB1-9EFF09C71378	258.58.0	TCGA	LUAD	31	3	2016		false			Lung	Lung Adenocarcinoma- Not Otherwise Specified (NOS)	No	MALE	Alive,Alive	-26044			162,608		WHITE	TCGA-55-A4DG	55	A4DG	3E34C7D9-90FA-41E2-BA6B-4BBC332ADC4E	No	YES	C34.1	8140/3	C34.1	YES	NO	0	71	2012	NOT HISPANIC OR LATINO	TUMOR FREE,TUMOR FREE		25,30	1,4	2013,2014		7th		Stage IA
8b755096-9f7d-40a8-9ccf-5e0f80facc85	TCGA-NJ-A7XG		Nationwide Children's Hospital	625D6F2D-7E93-4179-9701-8466688C9180	406.36.0	TCGA	LUAD	31	3	2016		false			Lung	Lung Adenocarcinoma- Not Otherwise Specified (NOS)	No	MALE	Alive,Alive	-18127			295,617		BLACK OR AFRICAN AMERICAN	TCGA-NJ-A7XG	NJ	A7XG	01E9888D-B5B9-48F1-8BA6-8A89AF108A04	No	YES	C34.1	8140/3	C34.1			0	49	2013	NOT HISPANIC OR LATINO	WITH TUMOR,WITH TUMOR		22,25,25,25,25	5,3,3,3,3	2014,2015,2015,2015,2015		7th		Stage IIIA
ac8637f5-6aef-4b93-8994-bce09e659190	TCGA-MP-A5C7		Nationwide Children's Hospital	3EBC2EAD-0EFA-47B8-ADA7-03ABFAD1DF8A	278.55.0	TCGA	LUAD	31	3	2016		false			Lung	Lung Adenocarcinoma- Not Otherwise Specified (NOS)	No	FEMALE	Alive,Alive,Alive	-28015			1490,1862,2248		WHITE	TCGA-MP-A5C7	MP	A5C7	8F04660A-2EFB-4947-9EAB-375066B9EB33	No	YES	C34.1	8140/3	C34.1	NO	YES	0	76	2008	NOT HISPANIC OR LATINO	TUMOR FREE,TUMOR FREE,TUMOR FREE	Pre-Adjuvant Therapy,None,Other	10,19,30	5,12,10	2013,2013,2014		6th		Stage IB
572eda76-44e2-4913-9771-e5f6bade918f	TCGA-73-4658		Nationwide Children's Hospital	998BC289-B23E-4982-8333-88C7D57479FA	119.75.0	TCGA	LUAD	31	3	2016		false			Lung	Lung Adenocarcinoma- Not Otherwise Specified (NOS)	Yes	FEMALE	Dead,Dead	-29508		1600,1600	1600,1600		WHITE	TCGA-73-4658	73	4658	afb91740-2668-46d7-ba01-bb26153ad1c7	No	YES	C34.3	8140/3	C34.3	NO	YES	0	80	2004	NOT HISPANIC OR LATINO	TUMOR FREE,TUMOR FREE		15,15	6,6	2011,2011		6th		Stage IB
818e5158-0706-430e-837e-8f8ef632c933	TCGA-55-A490		Nationwide Children's Hospital	BE904239-EA9D-4D1E-B30B-BC4030DE419D	258.58.0	TCGA	LUAD	31	3	2016		false			Lung	Lung Adenocarcinoma- Not Otherwise Specified (NOS)	No	MALE	Alive,Dead	-28728		None,99	48,None		WHITE	TCGA-55-A490	55	A490	B89DE053-D253-447F-952E-9A2EDCF6BCA5	No	YES	C34.1	8140/3	C34.1	YES	NO	0	78	2012	NOT HISPANIC OR LATINO	TUMOR FREE,TUMOR FREE	Preoperative,None	21,30,30,30	2,4,4,4	2013,2014,2014,2014		7th		Stage IIA
722fd06f-b852-4aaa-ab17-2484910e56f3	TCGA-50-5944		Nationwide Children's Hospital	B1D73DFD-3EB4-400E-B245-C050169AE598	119.75.0	TCGA	LUAD	31	3	2016		false			Lung	Lung Acinar Adenocarcinoma	No	FEMALE	Alive,Alive,Alive	-25440			373,764,1750		WHITE	TCGA-50-5944	50	5944	1c339545-c08a-4a77-b8e9-a7e49e53853f	No	YES	C34.1	8550/3	C34.1	NO	YES	0	69	2010		TUMOR FREE,TUMOR FREE,TUMOR FREE		2,17,16	7,5,2	2011,2012,2015		7th		Stage IA
7bb39f88-6168-4f69-a03a-6769f9d22e92	TCGA-75-6205		Nationwide Children's Hospital	CC5F6FE0-EDF1-4387-A5A3-321B08B2E9D7	119.75.0	TCGA	LUAD	31	3	2016		false			Lung	Lung Adenocarcinoma- Not Otherwise Specified (NOS)	No	FEMALE	Dead,Dead							TCGA-75-6205	75	6205	9a63f744-4ed4-4b4d-aac6-f9bda66aa563	No	YES	C34.1	8140/3	C34.1	NO	YES			2006		TUMOR FREE,WITH TUMOR	None,Adjuvant therapy	21,21	7,7	2011,2011		7th		Stage IB
b23684c8-fd40-490b-8a35-255cd6b5d0f0	TCGA-05-5428		Nationwide Children's Hospital	03F5BD66-E8A4-4854-8BED-8C08AC671F8D	84.72.0	TCGA	LUAD	31	3	2016		false			Lung	Lung Adenocarcinoma Mixed Subtype	No	MALE	Alive,Alive	-21061			0,670			TCGA-05-5428	05	5428	3fe8f8e4-5396-4362-82f5-366e2fb69db2	No	YES	C34.9	8255/3	C34.9	NO	YES	0	57	2010		TUMOR FREE,TUMOR FREE		22,30,5,30,30	3,10,12,10,10	2011,2012,2012,2012,2012		7th		Stage IIA
6288643f-3f89-4b50-802b-39052753c033	TCGA-91-6829		Nationwide Children's Hospital	F4804228-8692-4E3D-B3AE-50FDAF4819FD	144.69.0	TCGA	LUAD	31	3	2016		false			Lung	Lung Bronchioloalveolar Carcinoma Nonmucinous	No	MALE	Dead,Dead	-28841		1258,1258			WHITE	TCGA-91-6829	91	6829	1427cd18-5ad3-491a-9981-908e31ae49db	No	YES	C34.3	8252/3	C34.3	NO	YES	0	78	2001	NOT HISPANIC OR LATINO	TUMOR FREE,None	Other,None	19,4	7,6	2011,2012		5th		Stage IB
755cfd78-0029-44fe-93e6-c6615a7f6359	TCGA-75-5146		Nationwide Children's Hospital	E8C92049-7D07-414E-8469-49682AC73DCB	84.72.0	TCGA	LUAD	31	3	2016		false			Lung	Lung Adenocarcinoma- Not Otherwise Specified (NOS)	No	MALE	Alive,Alive,Alive				None,None,2368			TCGA-75-5146	75	5146	1d276b62-5e64-48fb-b2ce-5192b511fe37	No	YES	C34.3	8252/3	C34.3	NO	YES					TUMOR FREE,TUMOR FREE,TUMOR FREE	Other,Adjuvant therapy,None	6,6,2	4,4,4	2011,2011,2015		6th		Stage IB
b63c7b5d-7a32-4eb8-aade-8630785156b3	TCGA-49-4505		Nationwide Children's Hospital	C096EAD1-B96B-443D-8DC2-20DBD1946292	58.76.0	TCGA	LUAD	31	3	2016		false			Lung	Lung Adenocarcinoma- Not Otherwise Specified (NOS)	No	FEMALE	Dead,Dead	-22628		428,428			WHITE	TCGA-49-4505	49	4505	088edf89-d2b5-40c7-b066-df3bd383f7ea	No	YES	C34.3	8140/3	C34.3	NO	YES	0	61	1996	NOT HISPANIC OR LATINO	WITH TUMOR,WITH TUMOR	Pre-Adjuvant Therapy,Preoperative	3,25	2,4	2011,2014		4th		Stage IIB
36a9f4d8-1532-44ab-99c4-5f09d5068eb4	TCGA-55-A48X		Nationwide Children's Hospital	DBCA10C2-5890-4C81-A756-35A30F4AAF43	258.58.0	TCGA	LUAD	31	3	2016		false			Lung	Lung Adenocarcinoma- Not Otherwise Specified (NOS)	Yes, History of Prior Malignancy	FEMALE	Alive,Alive	-23341			33,689		WHITE	TCGA-55-A48X	55	A48X	32D9935A-F5CD-43B3-88BD-09E6E2B9090D	No	YES	C34.3	8140/3	C34.3	YES	NO	0	63	2012	NOT HISPANIC OR LATINO	TUMOR FREE,TUMOR FREE		21,30,30,30	2,6,6,6	2013,2014,2014,2014		7th		Stage IIA
09734fca-d3bc-4789-bcd0-342d6cb7728f	TCGA-49-6761		Nationwide Children's Hospital	47EB1594-37F9-4127-A2A9-BB4F67ED2F57	160.68.0	TCGA	LUAD	31	3	2016		false			Lung	Lung Adenocarcinoma- Not Otherwise Specified (NOS)	Yes	FEMALE	Alive,Alive	-24849			1,354		WHITE	TCGA-49-6761	49	6761	4cd3d483-2283-4c6a-a57a-444216119d34	No	YES	C34.1	8140/3	C34.1	NO	YES	0	68	2009	NOT HISPANIC OR LATINO	TUMOR FREE,None		2,23	3,2	2012,2012		6th		Stage IIIA
6455d8cc-e693-4645-8c20-a8d7c6c421af	TCGA-73-4662		Nationwide Children's Hospital	22A6CB34-701E-49C2-A6E8-AAF01A1771D8	58.76.0	TCGA	LUAD	31	3	2016		false			Lung	Lung Adenocarcinoma- Not Otherwise Specified (NOS)	No	FEMALE	Alive,Alive,Alive	-23762			912,912,2515		WHITE	TCGA-73-4662	73	4662	294ff941-aea1-4588-9a0e-e9f5393e2bb6	No	YES	C34.1	8140/3	C34.1	NO	YES	0	65	2007	NOT HISPANIC OR LATINO	TUMOR FREE,TUMOR FREE,TUMOR FREE	Preoperative,Adjuvant therapy,None	6,6,18	1,1,3	2011,2011,2015		6th		Stage IA
2afcde6e-2442-4fc7-9cda-0d494750b032	TCGA-49-4506		Nationwide Children's Hospital	5F8B5C9E-8B38-4E63-BC79-D7BA0E18AD56	58.76.0	TCGA	LUAD	31	3	2016		false			Lung	Lung Adenocarcinoma- Not Otherwise Specified (NOS)	No	FEMALE	Dead,Dead	-25132		999,999			WHITE	TCGA-49-4506	49	4506	b61abdfd-b7a0-4e1a-b570-d1eaecad3a9e	No	YES	C34.1	8140/3	C34.1	NO	YES	0	68	1997	NOT HISPANIC OR LATINO		Pre-Adjuvant Therapy,Post-Adjuvant Therapy	3,25	2,4	2011,2014		4th		Stage IIB
9b2ebd12-41fb-43c6-9b13-6d9d2636dc35	TCGA-78-8655		Nationwide Children's Hospital	FE0D7620-BA5D-48F4-A954-839D41594FF7	238.59.0	TCGA	LUAD	31	3	2016		false			Lung	Lung Adenocarcinoma Mixed Subtype	No	FEMALE	Alive,None	-28379			2360,None			TCGA-78-8655	78	8655	a905d275-9283-4fa6-bbbf-46019bd1bcb7	No	YES	C34.3	8255/3	C34.3	NO	YES	0	77	2003			Preoperative,None	23,28	10,8	2012,2013		6th		Stage IA
3d92d1e8-33b4-45ff-8628-bce94d912110	TCGA-NJ-A55A		Nationwide Children's Hospital	38F2ABC6-D2CD-426A-927D-358DEB31D96C	278.55.0	TCGA	LUAD	31	3	2016		false			Lung	Lung Adenocarcinoma- Not Otherwise Specified (NOS)	No	FEMALE	Alive,Alive,Alive	-28022			3,8,15		WHITE	TCGA-NJ-A55A	NJ	A55A	B8B5ED35-B299-4C1E-9226-5CA055DC7A43	No	YES	C34.3	8550/3	C34.3			0	76	2009	NOT HISPANIC OR LATINO	TUMOR FREE,TUMOR FREE,TUMOR FREE		27,1,27	9,11,2	2013,2013,2015		6th		Stage IB
47a5fb34-31e1-477a-ac1f-4ef060e1ecc5	TCGA-55-6984		Nationwide Children's Hospital	0F1F5947-71A9-4396-8B7C-B245D485C014	160.68.0	TCGA	LUAD	31	3	2016		false			Lung	Lung Adenocarcinoma- Not Otherwise Specified (NOS)	No	FEMALE	Dead,Dead			760,760			WHITE	TCGA-55-6984	55	6984	f063ddbb-1668-40df-9ec2-b0a23ca2c389	No	YES	C34.3	8140/3	C34.3	NO	YES	0	71	2006	NOT HISPANIC OR LATINO	WITH TUMOR,WITH TUMOR		27,17,17,17	7,7,7,7	2011,2013,2013,2013		6th		Stage IIB
96c548e6-39f9-4d1f-aa71-ca7a9f5f0298	TCGA-05-4418		Nationwide Children's Hospital	DCB744D3-0421-4165-A73E-E362820F9659	58.76.0	TCGA	LUAD	31	3	2016		false			Lung	Lung Adenocarcinoma Mixed Subtype	Yes	MALE	Dead	-25417		274				TCGA-05-4418	05	4418	d2c1e896-6886-4122-bb48-5fbcd3f641f4	No	YES	C34.3	8255/3	C34.3	NO	YES	0	69	2008				22	7	2010		6th		Stage IIIA
a91e623d-1518-45da-ab6f-6e7d49c1e43a	TCGA-05-5425		Nationwide Children's Hospital	CDF0EEC5-F55D-4FD9-95BA-1A75A8CE7BF3	84.72.0	TCGA	LUAD	31	3	2016		false			Lung	Lung Adenocarcinoma Mixed Subtype	No	MALE	Alive,Alive	-25020			90,882			TCGA-05-5425	05	5425	9b4eeecb-6aff-435b-a244-ec362af92b7f	No	YES	C34.9	8255/3	C34.9	NO	YES	0	68	2009		TUMOR FREE,WITH TUMOR		22,5,5,5,5,30,30	3,12,12,12,12,10,10	2011,2012,2012,2012,2012,2012,2012		7th		Stage IIB
78b1ccb8-612a-4a79-bbad-f014650bbea5	TCGA-49-6744		Nationwide Children's Hospital	AF45FE07-64FA-4DD9-B6FB-6EB053FEB42A	144.69.0	TCGA	LUAD	31	3	2016		false			Lung	Lung Adenocarcinoma Mixed Subtype	No	FEMALE	Alive,Alive,Alive	-23484			890,890,1683		WHITE	TCGA-49-6744	49	6744	15340dd3-84ae-49fb-989a-eb212f3e73da	No	YES	C34.1	8255/3	C34.1	NO	YES	0	64	2010		TUMOR FREE,TUMOR FREE,TUMOR FREE	None,None,Post-Adjuvant Therapy	10,23,10,25	8,9,8,2	2011,2011,2011,2015		7th		Stage IIA
269a72b9-f293-4bb8-bc62-2c4c964c59cf	TCGA-86-8074		Nationwide Children's Hospital	E2FB5408-BCA8-452D-9CD5-9196371A8877	213.59.0	TCGA	LUAD	31	3	2016		false			Lung	Lung Adenocarcinoma- Not Otherwise Specified (NOS)	No	FEMALE	Alive,None	-22862			24,None		WHITE	TCGA-86-8074	86	8074	482eb2a7-6fed-4e4c-b1b6-14d6d869f855	No	YES	C34.3	8260/3	C34.3	YES	NO	0	62	2011	NOT HISPANIC OR LATINO	TUMOR FREE,None		9,26	5,3	2012,2013		7th		Stage IIA
0eb6df36-1a33-4c08-b9f8-aeccaf953d2a	TCGA-38-4630		Nationwide Children's Hospital	161DE7EF-4FA7-4BB2-9C33-9717C6616736	58.76.0	TCGA	LUAD	31	3	2016		false			Lung	Lung Papillary Adenocarcinoma	Yes	FEMALE	Dead,Dead,Dead,Dead	-27667		1073,1073,1073,1073			WHITE	TCGA-38-4630	38	4630	f1985735-a188-4567-a88a-530f9b80291b	No	YES	C34.1	8260/3	C34.1	NO	YES	0	75	2000	NOT HISPANIC OR LATINO	WITH TUMOR,WITH TUMOR,WITH TUMOR,WITH TUMOR		14,16,16,16,14,16,16	12,12,12,12,12,12,12	2010,2010,2010,2010,2010,2010,2010		6th		Stage IB
a941a04a-3fac-4b81-87b7-0ce5ce05375b	TCGA-62-8402		Nationwide Children's Hospital	F170350D-37CC-4670-8102-6E7A911EF6C0	232.54.0	TCGA	LUAD	31	3	2016		false			Lung	Lung Adenocarcinoma Mixed Subtype	No	FEMALE	Alive,Dead	-26934		None,1498	1445,None		WHITE	TCGA-62-8402	62	8402	433a32d0-93d1-4897-8e36-beb1ec1d998e	No	YES	C34.1	8255/3	C34.1	NO	YES	0	73	2008	NOT HISPANIC OR LATINO	WITH TUMOR,WITH TUMOR	Preoperative,Preoperative	4,19,4	7,7,12	2012,2012,2013		6th		Stage IIIA
21a06848-9aa3-4215-a835-4c513f89e44f	TCGA-38-4625		Nationwide Children's Hospital	A8A3B728-9DCB-4BAA-9442-42503CD19F0A	58.76.0	TCGA	LUAD	31	3	2016		false			Lung	Lung Adenocarcinoma- Not Otherwise Specified (NOS)	No	FEMALE	Alive,Alive,Alive	-24241			2973,2973,2973		WHITE	TCGA-38-4625	38	4625	0ea4920f-f4c8-4590-84b3-eb419824e144	No	YES	C34.1	8140/3	C34.1	NO	YES	0	66	2002	NOT HISPANIC OR LATINO			7,8,26	12,12,7	2010,2010,2012		5th		Stage IB
d8231037-1c2b-4f9f-8a42-3d714bcc4109	TCGA-55-7914		Nationwide Children's Hospital	E7506F99-27D1-4D94-80F2-22624F02F531	196.63.0	TCGA	LUAD	31	3	2016		false			Lung	Lung Adenocarcinoma- Not Otherwise Specified (NOS)	Yes	FEMALE	Alive,Dead	-26105		None,187	3,None		WHITE	TCGA-55-7914	55	7914	69dba721-a168-47a4-b7ff-80a448bad654	No	YES	C34.1	8140/3	C34.1	YES	NO	0	71	2011	NOT HISPANIC OR LATINO	WITH TUMOR,WITH TUMOR	Preoperative,None	10,30,30,30,30	3,4,4,4,4	2012,2014,2014,2014,2014		7th		Stage IIA
127dc37a-5768-45b3-bf5d-8b0994981bed	TCGA-55-7815		Nationwide Children's Hospital	3BED4062-EA5A-4C48-B353-F0247AC51F4D	196.63.0	TCGA	LUAD	31	3	2016		false			Lung	Lung Adenocarcinoma- Not Otherwise Specified (NOS)	No	MALE	Alive,Alive,Alive	-28119			54,773,773			TCGA-55-7815	55	7815	dd46c83e-6551-485b-b935-f3beed891244	No	YES	C34.3	8140/3	C34.3	YES	NO	0	76	2011		TUMOR FREE,WITH TUMOR,WITH TUMOR		9,30,30,30,30,30	3,6,6,6,6,6	2012,2014,2014,2014,2014,2014		7th		Stage IB
aded7b65-3e19-4d3e-866a-59daf3b3796a	TCGA-44-6147		Nationwide Children's Hospital	C7A9FC0C-785E-4DC0-82D6-9B16435A14F1	119.75.0	TCGA,TCGA	LUAD,FPPP	31	3	2016		false			Lung	Lung Adenocarcinoma- Not Otherwise Specified (NOS)	Yes	FEMALE	Alive,Alive,Alive	-24631			236,441,845		WHITE	TCGA-44-6147	44	6147	889aec8e-14ba-48d9-8fe1-f2416e82b333	No	YES	C34.1	8140/3	C34.1	YES	NO	0	67	2010	NOT HISPANIC OR LATINO	TUMOR FREE,TUMOR FREE,TUMOR FREE	None,Other,Other	5,13,4	7,1,1	2011,2012,2013		7th		Stage IA
2a62925b-5744-4d1d-811c-24d16a2fafcf	TCGA-MP-A4T8		Nationwide Children's Hospital	9B80CE62-9A66-4FB0-A5EB-5319C85320FB	264.59.0	TCGA	LUAD	31	3	2016		false			Lung	Lung Adenocarcinoma- Not Otherwise Specified (NOS)	Yes, History of Prior Malignancy	MALE	Dead	-25069		161				TCGA-MP-A4T8	MP	A4T8	7C4ED533-EE66-48BE-A84B-FF8607742818	No	YES	C34.1	8140/3	C34.1	NO	YES	0	68	2006			Pre-Adjuvant Therapy	2,15,15	4,3,3	2013,2013,2013		6th		Stage IIIA
3ee7ce47-fdfc-495a-ae72-4f4bd58775fa	TCGA-44-2666		Nationwide Children's Hospital	C209801E-0702-41B5-A2E3-F605A6D3AEB0	37.76.0	TCGA,TCGA	LUAD,FPPP	31	3	2016		false			Lung	Lung Adenocarcinoma- Not Otherwise Specified (NOS)	No	MALE	Dead,Dead	-15970	97	97,97	97,97		WHITE	TCGA-44-2666	44	2666	e16ca88f-488b-40f0-9169-e5a62482a2ff	No	YES	C34.1	8140/3	C34.1	YES	NO	0	43	2009	HISPANIC OR LATINO	WITH TUMOR,WITH TUMOR		8,12	10,10	2010,2010		6th		Stage IB
7b7691d9-03d6-4ab4-abc6-83582d93d0ba	TCGA-55-8621		Nationwide Children's Hospital	70BD4EEB-AAFE-4365-95F9-24BF37EF215A	238.59.0	TCGA	LUAD	31	3	2016		false			Lung	Lung Adenocarcinoma- Not Otherwise Specified (NOS)	Yes, History of Prior Malignancy	FEMALE	Alive,Alive	-27485			106,515		WHITE	TCGA-55-8621	55	8621	8d535aa6-6d59-4965-b5ed-17217d8f5930	No	YES	C34.3	8140/3	C34.3	YES	NO	0	75	2012	NOT HISPANIC OR LATINO	TUMOR FREE,TUMOR FREE	None,Other	11,20	1,9	2013,2013		7th		Stage IA
d3abef7d-699a-4e60-9756-4d860261c1b6	TCGA-05-4398		Nationwide Children's Hospital	3D0103DF-C9EC-4CFA-922C-CEE1287045F5	58.76.0	TCGA	LUAD	31	3	2016		false			Lung	Lung Adenocarcinoma Mixed Subtype	No	FEMALE	Alive,Alive	-17471			1431,1431			TCGA-05-4398	05	4398	31c96e35-5e2f-429c-b12a-7bc5a497a300	No	YES	C34.1	8255/3	C34.1	NO	YES	0	47	2006		TUMOR FREE,TUMOR FREE		22,5,5,31	7,12,12,10	2010,2012,2012,2012		5th		Stage IIIB
cabcbdbf-8e23-4173-a335-ec656cc700ed	TCGA-49-4494		Nationwide Children's Hospital	28159292-0D0D-48E5-B4ED-EEB66C0441C9	58.76.0	TCGA	LUAD	31	3	2016		false			Lung	Lung Adenocarcinoma- Not Otherwise Specified (NOS)	No	MALE	Dead,Dead	-28387		1081,1081			WHITE	TCGA-49-4494	49	4494	c6d78e27-e510-4f57-abae-19efa6105a8d	No	YES	C34.1	8140/3	C34.1	NO	YES	0	77	1995	NOT HISPANIC OR LATINO	WITH TUMOR,None	Pre-Adjuvant Therapy,Preoperative	3,25	2,4	2011,2014		4th		Stage IIIA
812593fd-d5bc-406c-bdcf-02d054c9c9c5	TCGA-62-A46R		Nationwide Children's Hospital	21A5100D-2E1F-4565-91D8-6F6D5167F478	258.58.0	TCGA	LUAD	31	3	2016		false			Lung	Lung Adenocarcinoma Mixed Subtype	No	FEMALE	Dead	-20063		1725			WHITE	TCGA-62-A46R	62	A46R	C497F8C7-2FB5-44D9-BC7C-69CFD0B51B54	No	YES	C34.3	8255/3	C34.3	NO	YES	0	54	2006	NOT HISPANIC OR LATINO	TUMOR FREE	Preoperative	29	10	2012		6th		Stage IB
e65763c8-8d14-4f7e-9624-9e540a9ddc77	TCGA-62-A471		Nationwide Children's Hospital	22CB4548-B61F-49F5-8B40-99086CEEA596	258.58.0	TCGA	LUAD	31	3	2016		false			Lung	Lung Adenocarcinoma- Not Otherwise Specified (NOS)	No	MALE	Alive,Alive	-23689			883,1246		WHITE	TCGA-62-A471	62	A471	0075437E-BA1A-46BE-86D6-9773209A2B5E	No	YES	C34.1	8140/3	C34.1	NO	YES	0	64	2010	NOT HISPANIC OR LATINO	TUMOR FREE,TUMOR FREE	Preoperative,Preoperative	30,30,25,25,19	10,10,2,2,11	2012,2012,2013,2013,2013		7th		Stage IIB
4f4bd03f-06ea-4459-bf4c-8108e32ddcf7	TCGA-J2-A4AD		Nationwide Children's Hospital	1371BF7B-0868-4FD9-B354-160FC5B7C805	258.58.0	TCGA	LUAD	31	3	2016		false			Lung	Lung Adenocarcinoma- Not Otherwise Specified (NOS)	No	FEMALE	Alive,Dead	-22414		None,550	287,None		WHITE	TCGA-J2-A4AD	J2	A4AD	096BD95F-9900-4DB2-B1C4-103902C3B31F	No	YES	C34.1	8140/3	C34.1	YES	NO	0	61	2012	NOT HISPANIC OR LATINO	TUMOR FREE,WITH TUMOR		27,8	12,1	2012,2014		7th		Stage IA
0572f70e-0c9e-488f-b7d6-a30e10706214	TCGA-MP-A4TJ		Nationwide Children's Hospital	AA1FDFBA-D3F4-4653-BE4A-848ABFAE35AC	278.55.0	TCGA	LUAD	31	3	2016		false			Lung	Lung Signet Ring Adenocarcinoma	No	FEMALE	Dead	-22875		339				TCGA-MP-A4TJ	MP	A4TJ	8F52CCCD-5709-4753-9670-31A573EE27AB	No	YES	C34.1	8490/3	C34.1	NO	YES	0	62	2006				2	4	2013		6th		Stage IA
95abfe53-ed27-40e5-81c5-56dbffe6d352	TCGA-78-7536		Nationwide Children's Hospital	94616002-6ED4-49CC-9CE3-3D3FCC6DF1C6	183.65.0	TCGA	LUAD	31	3	2016		false			Lung	Lung Adenocarcinoma- Not Otherwise Specified (NOS)	No	MALE	Dead,Dead	-25558		244,244			WHITE	TCGA-78-7536	78	7536	daf0e08e-1738-43f8-874a-b37d79cbe3a7	No	YES	C34.1	8140/3	C34.1	NO	YES	0	69	2001		WITH TUMOR,WITH TUMOR	Preoperative,None	19,19,19	1,1,1	2012,2012,2012		6th		Stage IIIA
fcb957ba-a5a7-4bc4-8d70-c4189e60bdaa	TCGA-95-7947		Nationwide Children's Hospital	64A1C81A-E571-45FA-9BD6-153AB04E9B64	204.61.0	TCGA	LUAD	31	3	2016		false			Lung	Lung Adenocarcinoma Mixed Subtype	Yes	MALE	Alive,Alive,Alive	-24752			40,40,477		WHITE	TCGA-95-7947	95	7947	e0acafdd-06d0-48a6-bd68-577ef666a419	No	YES	C34.1	8255/3	C34.1	YES	NO	0	67	2011	NOT HISPANIC OR LATINO	TUMOR FREE,None,TUMOR FREE		21,22,7	3,3,3	2012,2012,2013		7th		Stage IA
9588de8b-4d45-4d55-822f-d68420839844	TCGA-86-8076		Nationwide Children's Hospital	0C30AEBD-E46C-44BB-BAE6-562B775DD1A8	213.59.0	TCGA	LUAD	31	3	2016		false			Lung	Lung Papillary Adenocarcinoma	No	MALE	Alive,Alive,Alive	-15605			26,489,993		WHITE	TCGA-86-8076	86	8076	8609edfc-119d-4d63-9188-c86aabd5ca52	No	YES	C34.1	8260/3	C34.1	YES	NO	0	42	2011	NOT HISPANIC OR LATINO	TUMOR FREE,TUMOR FREE,TUMOR FREE	Preoperative,Preoperative,Post-Adjuvant Therapy	9,25,25,25,12	5,3,3,3,8	2012,2013,2013,2013,2014		7th		Stage IA
7f8b4fb4-efc6-4394-8f4a-a358580652bd	TCGA-55-6982		Nationwide Children's Hospital	E3515572-7C7A-4788-B27F-49A61772A75E	160.68.0	TCGA	LUAD	31	3	2016		false			Lung	Lung Adenocarcinoma- Not Otherwise Specified (NOS)	No	FEMALE	Dead,Dead			995,995			WHITE	TCGA-55-6982	55	6982	35cb7841-9b09-465a-90c5-e3b8a9faad49	No	YES	C34.3	8140/3	C34.3	NO	YES	0	79	2004		WITH TUMOR,WITH TUMOR		26,13,13,13,13,13	7,8,8,8,8,8	2011,2013,2013,2013,2013,2013		6th		Stage IIB
24ed519e-c07f-4173-9e26-a7ea3cd259c6	TCGA-49-AARR		Nationwide Children's Hospital	82A55519-F18B-47E7-9769-1496AD8E831D	423.35.0	TCGA	LUAD	31	3	2016		false			Lung	Lung Adenocarcinoma- Not Otherwise Specified (NOS)	No	MALE	Alive,Alive	-24942			4630,4992		BLACK OR AFRICAN AMERICAN	TCGA-49-AARR	49	AARR	9B93A7C5-F9B4-4461-8078-0201A725C9CF	No	YES	C34.1	8140/3	C34.1	NO	YES	0	68	2001	NOT HISPANIC OR LATINO	TUMOR FREE,WITH TUMOR	Preoperative,Preoperative	19,25	6,2	2014,2015		5th		Stage IA
d5703019-fbfd-42ad-83c0-c0326f2a75cd	TCGA-MP-A4TA		Nationwide Children's Hospital	F3B9E7B3-EB66-418F-9836-2F0658B86E56	264.59.0	TCGA	LUAD	31	3	2016		false			Lung	Lung Adenocarcinoma- Not Otherwise Specified (NOS)	Yes, History of Prior Malignancy	FEMALE	Dead	-27513		950			WHITE	TCGA-MP-A4TA	MP	A4TA	98EE294A-46ED-4572-BDD4-A932C3498A25	No	YES	C34.1	8140/3	C34.1	NO	YES	0	75	2006	NOT HISPANIC OR LATINO	WITH TUMOR	Pre-Adjuvant Therapy	2	4	2013		6th		Stage IA
09f4cfd3-150e-4209-b1ab-1341d727f477	TCGA-55-8620		Nationwide Children's Hospital	AB50A2CC-67BC-4008-A616-651C09586B47	238.59.0	TCGA	LUAD	31	3	2016		false			Lung	Lung Adenocarcinoma- Not Otherwise Specified (NOS)	No	MALE	Alive,Dead	-22091		None,375	66,None		WHITE	TCGA-55-8620	55	8620	5510ad32-62fd-4adc-964a-ae4e997c2f4b	No	YES	C34.1	8140/3	C34.1	YES	NO	0	60	2012	NOT HISPANIC OR LATINO	WITH TUMOR,WITH TUMOR	Preoperative,None	11,30,30	1,4,4	2013,2014,2014		7th		Stage IV
39d35162-468d-4dfc-96da-a54009090b9c	TCGA-55-6980		Nationwide Children's Hospital	A400B68C-87AC-430A-8433-1C0F8648ED9D	160.68.0	TCGA	LUAD	31	3	2016		false			Lung	Lung Bronchioloalveolar Carcinoma Nonmucinous	No	MALE	Alive,Alive				67,2109		WHITE	TCGA-55-6980	55	6980	2f0710f4-827b-45b2-9b7e-c27385b481a7	No	YES	C34.3	8252/3	C34.3	NO	YES	0	56	2006		TUMOR FREE,TUMOR FREE		27,13	7,8	2011,2013		6th		Stage IA
52886813-47a3-45d3-9a9b-443ca0f5e675	TCGA-86-8668		Nationwide Children's Hospital	7DCFEFB4-28DB-490D-9319-090D62B1D0CC	238.59.0	TCGA	LUAD	31	3	2016		false			Lung	Lung Bronchioloalveolar Carcinoma Mucinous	No	FEMALE	Alive,Alive	-22383			45,423		WHITE	TCGA-86-8668	86	8668	f2d8b332-2f03-46e5-a9d5-f163972e5fa7	No	YES	C34.3	8253/3	C34.3	YES	NO	0	61	2012	NOT HISPANIC OR LATINO	TUMOR FREE,TUMOR FREE	Preoperative,Other	30,2	8,10	2012,2014		7th		Stage IA
890ecb33-a76a-4da2-9591-7aea189f3064	TCGA-55-8507		Nationwide Children's Hospital	0BAAFDD4-58F9-41E4-864D-7666FD2CB245	238.59.0	TCGA	LUAD	31	3	2016		false			Lung	Lung Adenocarcinoma- Not Otherwise Specified (NOS)	No	MALE	Alive,Alive	-19390			8,418		WHITE	TCGA-55-8507	55	8507	d63c028b-b6d3-49ce-b63e-261eed3b86df	No	YES	C34.1	8140/3	C34.1	YES	NO	0	53	2012	NOT HISPANIC OR LATINO	TUMOR FREE,TUMOR FREE	Other,None	28,20	12,9	2012,2013		7th		Stage IA
1be7d392-b021-4d97-9c9d-db11c2cbabe0	TCGA-64-5781		Nationwide Children's Hospital	6447EDCB-2FC5-4374-B69D-0680A241AC81	84.72.0	TCGA	LUAD	31	3	2016		false			Lung	Lung Adenocarcinoma Mixed Subtype	No	FEMALE	Alive,Alive,Alive	-20219			1202,1202,1559		WHITE	TCGA-64-5781	64	5781	41c4c704-825e-49f5-9d54-dbd7d30725e0	No	YES	C34.1	8255/3	C34.1	NO	YES	0	55	2007	NOT HISPANIC OR LATINO	TUMOR FREE,TUMOR FREE,TUMOR FREE	Post-Adjuvant Therapy,Post-Adjuvant Therapy,None	3,3,3,3,3,3,3,3,3	5,5,5,5,5,5,5,5,5	2011,2011,2011,2011,2012,2012,2012,2011,2012		6th		Stage IB
ce8822be-4968-4a2a-9b73-df1af82dbbca	TCGA-44-6145		Nationwide Children's Hospital	42AC109C-DB09-495D-AC26-8D7385E6389B	119.75.0	TCGA	LUAD	31	3	2016		false			Lung	Lung Adenocarcinoma- Not Otherwise Specified (NOS)	No	FEMALE	Alive,Alive,Alive	-22745			103,328,595		WHITE	TCGA-44-6145	44	6145	6144d666-8f77-4efe-95f1-f9e5c4e5e056	No	YES	C34.1	8140/3	C34.1	YES	NO	0	62	2011	NOT HISPANIC OR LATINO	TUMOR FREE,TUMOR FREE,TUMOR FREE	Preoperative,None,None	31,28,24	5,2,12	2011,2012,2012		7th		Stage IA
15c5b125-3159-4d00-aa5a-c502c3f27f28	TCGA-05-4430		Nationwide Children's Hospital	2E1C5FE7-925F-4310-8DC7-E71CB02183E3	58.76.0	TCGA	LUAD	31	3	2016		false			Lung	Lung Adenocarcinoma Mixed Subtype	No	FEMALE	Alive,Alive	-21884			761,761			TCGA-05-4430	05	4430	3a23cdb5-2327-45ac-b0b5-d4afe038c757	No	YES	C34.3	8255/3	C34.3	NO	YES	0	59	2008		TUMOR FREE,TUMOR FREE		22,30	7,10	2010,2012		6th		Stage IB
538ec18d-c93a-4c57-9db5-62bf8235b8f3	TCGA-55-1592		Nationwide Children's Hospital	EEA00B50-8BFE-4F14-85F8-CDC1208E7772	37.76.0	TCGA	LUAD	31	3	2016		false			Lung	Lung Adenocarcinoma- Not Otherwise Specified (NOS)	Yes	MALE	Dead,Dead			701,701			WHITE	TCGA-55-1592	55	1592	a41c46da-7ed4-4192-bd16-b3cbb94a5133	No	YES	C34.1	8140/3	C34.1	NO	YES	0	65	2005	NOT HISPANIC OR LATINO	WITH TUMOR,WITH TUMOR		15,15	3,3	2011,2011				Stage IA
6cae034e-2f99-4e07-8a29-381c1588920e	TCGA-MP-A4TI		Nationwide Children's Hospital	970181FA-DEB0-4BEB-9B7C-2FB36692DD03	264.59.0	TCGA	LUAD	31	3	2016		false			Lung	Lung Adenocarcinoma- Not Otherwise Specified (NOS)	No	MALE	Dead	-26565		429			WHITE	TCGA-MP-A4TI	MP	A4TI	F327DEA0-2D30-482F-809C-76A148A749B7	No	YES	C34.3	8140/3	C34.3	NO	YES	0	72	2010	NOT HISPANIC OR LATINO	WITH TUMOR		2	4	2013		7th		Stage IIA
68090489-f3d9-471f-bb62-a78b1156426a	TCGA-55-6978		Nationwide Children's Hospital	B1A95E81-F3C5-4744-B17D-49C8BBE97ABD	160.68.0	TCGA	LUAD	31	3	2016		false			Lung	Lung Adenocarcinoma- Not Otherwise Specified (NOS)	Yes	MALE	Dead,Dead			176,176			WHITE	TCGA-55-6978	55	6978	5134c56f-8286-4ec8-8348-237cee7dad5e	No	YES	C34.2	8140/3	C34.2	NO	YES	0	81	2010	NOT HISPANIC OR LATINO	WITH TUMOR,WITH TUMOR		27,17,17	7,7,7	2011,2013,2013		7th		Stage IIA
78bf19a0-2983-4aae-a89f-f6c5a781ad62	TCGA-97-8175		Nationwide Children's Hospital	7C3BCBD5-FE11-4C4C-8865-87E54B2E0847	222.59.0	TCGA	LUAD	31	3	2016		false			Lung	Lung Solid Pattern Predominant Adenocarcinoma	No	FEMALE	Alive,Alive	-20206			87,551		WHITE	TCGA-97-8175	97	8175	f4350d9c-3f40-4829-bbc4-8acb2f3ff512	No	YES	C34.1	8230/3	C34.1	YES	NO	0	55	2011	NOT HISPANIC OR LATINO	TUMOR FREE,TUMOR FREE		13,19,19,19,19	6,6,6,6,6	2012,2013,2013,2013,2013		7th		Stage IB
9060d58a-f57b-4d1e-866f-2229c4be8dd0	TCGA-44-2664		Nationwide Children's Hospital	3EE1D7FE-4469-419D-8E94-89F0B07DC68B	52.73.0	TCGA	LUAD	31	3	2016		false			Lung	Lung Adenocarcinoma- Not Otherwise Specified (NOS)	No	FEMALE	Alive,Alive,Alive,Alive,Alive	-24468			383,383,683,1251,1251		BLACK OR AFRICAN AMERICAN	TCGA-44-2664	44	2664	93b62fc5-a0d3-4d32-bf27-cd7c9d43cd5f	No	YES	C34.3	8140/3	C34.3	YES	NO	0	66	2009	NOT HISPANIC OR LATINO	TUMOR FREE,TUMOR FREE,TUMOR FREE,TUMOR FREE,TUMOR FREE	None,None,None,Other,Other	11,11,11,30,30	10,10,8,7,7	2010,2010,2011,2012,2012		6th		Stage IA
0b3f4dce-b5ec-4db8-8708-f05862b41e0b	TCGA-73-4670		Nationwide Children's Hospital	D33CD9CE-35E0-4B19-9F9A-800F1F07F4DA	58.76.0	TCGA	LUAD	31	3	2016		false			Lung	Lung Adenocarcinoma- Not Otherwise Specified (NOS)	No	FEMALE	Alive,Alive	-25526			14,131		WHITE	TCGA-73-4670	73	4670	1b354837-4925-4480-ac32-6b44d0957314		YES	C34.1	8140/3	C34.1	NO	YES	0	69	2010	NOT HISPANIC OR LATINO	WITH TUMOR,None	None,Adjuvant therapy	6,15,15,15,15,15	1,6,6,6,6,6	2011,2011,2011,2011,2011,2011				Stage IV
96b9d5d9-4b0a-4af9-ae3f-138081b59913	TCGA-44-2665		Nationwide Children's Hospital	C009E5E0-1DD4-46FF-9A37-363CE7A84DA5	37.76.0	TCGA,TCGA	LUAD,FPPP	31	3	2016		false			Lung	Lung Adenocarcinoma- Not Otherwise Specified (NOS)	No	FEMALE	Alive,Alive,Alive,Alive	-20349			400,400,706,1301		WHITE	TCGA-44-2665	44	2665	fb79c491-7b01-42ae-8369-8364e442e31b	No	YES	C34.1	8140/3	C34.1	YES	NO	0	55	2009	NOT HISPANIC OR LATINO	TUMOR FREE,TUMOR FREE,TUMOR FREE,TUMOR FREE	Pre-Adjuvant Therapy,Post-Adjuvant Therapy,Post-Adjuvant Therapy,Other	13,13,13,13,13,18,15	10,10,10,10,10,8,2	2010,2010,2010,2010,2010,2011,2013		6th		Stage IIB
338af20c-0b73-4203-9ea3-aa733fb9cef6	TCGA-75-5125		Nationwide Children's Hospital	5256C87D-8F14-4ACA-A460-3FBD7CBD7BBF	119.75.0	TCGA	LUAD	31	3	2016		false			Lung	Lung Adenocarcinoma- Not Otherwise Specified (NOS)	No	MALE	Alive,Alive,Dead			None,None,2027				TCGA-75-5125	75	5125	205759a6-6391-491b-9857-0080c3a5871e	No	YES	C34.1	8140/3	C34.1	NO	YES					TUMOR FREE,TUMOR FREE,WITH TUMOR	Other,Adjuvant therapy,None	31,31,2	3,3,4	2011,2011,2015		6th		Stage IIB
770915db-fb47-4b75-b53a-7f4fa6bc25b4	TCGA-95-7567		Nationwide Children's Hospital	57343C71-D1D5-4167-B7EB-39D514E74CA9	183.65.0	TCGA	LUAD	31	3	2016		false			Lung	Lung Adenocarcinoma Mixed Subtype	No	MALE	Alive,Alive,Alive	-22437			163,163,568		WHITE	TCGA-95-7567	95	7567	3bc7026f-73f2-418b-bd62-f4768582b790	No	YES	C34.1	8255/3	C34.1	YES	NO	0	61	2011	NOT HISPANIC OR LATINO	TUMOR FREE,TUMOR FREE,TUMOR FREE	Post-Adjuvant Therapy,Post-Adjuvant Therapy,Post-Adjuvant Therapy	31,31,6,31,6	1,1,2,1,3	2012,2012,2012,2012,2013		7th		Stage IIB
fc99373c-5689-44af-9a11-9b5925a430fe	TCGA-J2-8194		Nationwide Children's Hospital	B249B766-E12F-48F1-9F0F-BA5F44AF232D	213.59.0	TCGA	LUAD	31	3	2016		false			Lung	Lung Adenocarcinoma Mixed Subtype	Yes, History of Prior Malignancy	FEMALE	Alive,Alive	-25441			114,724		WHITE	TCGA-J2-8194	J2	8194	2b68b51f-bd4c-4bbb-b4e6-2eead53da2a4	No	YES	C34.3	8255/3	C34.3	YES	NO	0	69	2011	NOT HISPANIC OR LATINO	None,WITH TUMOR		6,6,6,7,7,7,7,7,3	6,6,6,1,1,1,1,1,1	2012,2012,2012,2014,2014,2014,2014,2014,2014		7th		Stage IIB
4ad8943c-4fb1-499f-a838-5d216a0f8d39	TCGA-44-7662		Nationwide Children's Hospital	3FBDAD86-D295-41EB-90F3-5B4440A941AD	183.65.0	TCGA	LUAD	31	3	2016		false			Lung	Lung Adenocarcinoma- Not Otherwise Specified (NOS)	No	MALE	Alive,Alive	-22543			50,218		WHITE	TCGA-44-7662	44	7662	ab9e6815-4d13-44db-93e5-553eb4f5bc95	No	YES	C34.1	8140/3	C34.1	YES	NO	0	61	2011	NOT HISPANIC OR LATINO	TUMOR FREE,TUMOR FREE		21,25	12,7	2011,2012		7th		Stage IB
4b62cb2c-9dba-4480-be9c-21a375aeabec	TCGA-62-8398		Nationwide Children's Hospital	D43546CA-8248-4238-B4DF-F7C8982DDE30	232.54.0	TCGA	LUAD	31	3	2016		false			Lung	Lung Adenocarcinoma Mixed Subtype	No	MALE	Dead	-20197		444			WHITE	TCGA-62-8398	62	8398	2fabeb98-05e3-4f55-97f5-fbc675e25a3d	No	YES	C34.3	8255/3	C34.3	NO	YES	0	55	2007	NOT HISPANIC OR LATINO	TUMOR FREE	Preoperative	4,5,21	7,7,2	2012,2012,2013		6th		Stage IIIA
31f46a47-38db-4dae-a12a-01e5dda75d44	TCGA-91-6848		Nationwide Children's Hospital	4BED9AAC-2763-459B-903A-49AB98C4EA8E	160.68.0	TCGA	LUAD	31	3	2016		false			Lung	Lung Adenocarcinoma- Not Otherwise Specified (NOS)	No	MALE	Alive,Alive	-21829			127,224		WHITE	TCGA-91-6848	91	6848	0232d299-4cdf-4fd7-9a5e-8d13c208b40c	No	YES	C34.1	8140/3	C34.1	NO	YES	0	59	2009	NOT HISPANIC OR LATINO	None,TUMOR FREE		19,5,28,5	7,6,6,6	2011,2012,2012,2012		6th		Stage IIIA
b3b376dc-d140-408f-8dc5-adcde1d95593	TCGA-64-1679		Nationwide Children's Hospital	6EB4DE49-5FCE-4D3B-B038-D421EAF76882	183.65.0	TCGA	LUAD	31	3	2016		false			Lung	Lung Adenocarcinoma- Not Otherwise Specified (NOS)	No	FEMALE	Alive,Alive,Alive	-21310			1686,1686,2488		WHITE	TCGA-64-1679	64	1679	81a0b2ff-a3d3-41bb-9ce6-765e6ae894af	No	YES	C34.1	8140/3	C34.1	NO	YES	0	58	2007	NOT HISPANIC OR LATINO	TUMOR FREE,TUMOR FREE,TUMOR FREE	Post-Adjuvant Therapy,Post-Adjuvant Therapy,None	21,21,21,21,7	12,12,12,12,10	2011,2011,2011,2011,2014		6th		Stage IIIA
310c67d3-4931-4492-b3aa-d4781a931d97	TCGA-55-7910		Nationwide Children's Hospital	481A53D7-404C-47A6-9A96-E11D5B9ACDDC	196.63.0	TCGA	LUAD	31	3	2016		false			Lung	Lung Adenocarcinoma- Not Otherwise Specified (NOS)	No	FEMALE	Alive,Alive	-18289			203,1040		BLACK OR AFRICAN AMERICAN	TCGA-55-7910	55	7910	b2bc53d6-ef78-4ae9-a6b5-1c7cad9a43eb	No	YES	C34.3	8140/3	C34.3	YES	NO	0	50	2011	NOT HISPANIC OR LATINO	WITH TUMOR,WITH TUMOR	Preoperative,None	10,3,3,3	3,10,10,10	2012,2014,2014,2014		7th		Stage IIA
92287927-84d6-49a2-9998-1b1f1fdec438	TCGA-86-7954		Nationwide Children's Hospital	D643D763-0B50-4B12-BAE1-8D77E959953E	204.61.0	TCGA	LUAD	31	3	2016		false			Lung	Lung Bronchioloalveolar Carcinoma Nonmucinous	No	FEMALE	Alive,Alive	-25062			0,605		WHITE	TCGA-86-7954	86	7954	079ae0b3-b64b-4b8e-ab7d-225b8046568c	No	YES	C34.3	8250/3	C34.3	YES	NO	0	68	2011	NOT HISPANIC OR LATINO	TUMOR FREE,TUMOR FREE	Preoperative,Post-Adjuvant Therapy	30,28,28,28	3,3,3,3	2012,2014,2014,2014		7th		Stage IB
40c7aa32-2a11-4a8d-b603-c23318fa6746	TCGA-55-6981		Nationwide Children's Hospital	B0FA6140-7C85-46AA-A5C4-AD724C25077A	160.68.0	TCGA	LUAD	31	3	2016		false			Lung	Lung Adenocarcinoma- Not Otherwise Specified (NOS)	No	FEMALE	Dead,Dead	-19497		1379,1379			WHITE	TCGA-55-6981	55	6981	0a45f302-5748-48f3-9dc9-66c01843a68e	No	YES	C34.1	8140/3	C34.1	NO	YES	0	53	2005	NOT HISPANIC OR LATINO	TUMOR FREE,TUMOR FREE		27,30,30,30	7,1,1,1	2011,2014,2014,2014		6th		Stage IIIA
18e1e88d-542a-4832-a247-3796af4c098b	TCGA-55-7570		Nationwide Children's Hospital	C93AEEB3-8A2C-4919-9F43-6C9AAA9EF022	166.66.0	TCGA	LUAD	31	3	2016		false			Lung	Lung Adenocarcinoma- Not Otherwise Specified (NOS)	No	MALE	Alive,Alive	-22218			6,824		BLACK OR AFRICAN AMERICAN	TCGA-55-7570	55	7570	ff07ea4b-4e50-410d-99d6-96a351dad7b1	No	YES	C34.1	8140/3	C34.1	YES	NO	0	60	2011	NOT HISPANIC OR LATINO	TUMOR FREE,TUMOR FREE		11,29	1,1	2012,2014		7th		Stage IA
07788f03-ec23-4fcc-991b-6cda535a3bc0	TCGA-55-8615		Nationwide Children's Hospital	5E927FAC-BDBE-4AC2-B892-D23F13238941	238.59.0	TCGA	LUAD	31	3	2016		false			Lung	Lung Adenocarcinoma- Not Otherwise Specified (NOS)	No	MALE	Alive,Alive	-24786			15,446		WHITE	TCGA-55-8615	55	8615	06fe7f3e-4edd-4150-981c-93787ea19b39	No	YES	C34.2	8140/3	C34.2	YES	NO	0	67	2012	NOT HISPANIC OR LATINO	TUMOR FREE,WITH TUMOR		11,30,30,30,30,30,30	1,1,1,1,1,1,1	2013,2014,2014,2014,2014,2014,2014		7th		Stage IIIA
86c61c15-c896-48cb-ab65-490a96dfd13d	TCGA-MP-A4T6		Nationwide Children's Hospital	CCF5CB43-04E4-40CD-8385-0194743E76A1	278.55.0	TCGA	LUAD	31	3	2016		false			Lung	Lung Adenocarcinoma- Not Otherwise Specified (NOS)	No	FEMALE	Dead	-27993		1790			WHITE	TCGA-MP-A4T6	MP	A4T6	5F4934BE-EEE3-40E1-8838-38103BADC898	No	YES	C34.3	8140/3	C34.3	NO	YES	0	76	2005	NOT HISPANIC OR LATINO	TUMOR FREE		2	4	2013		6th		Stage IIIA
1eb4a2f8-3ee0-4569-82c6-4e60083d0071	TCGA-55-8614		Nationwide Children's Hospital	40A84B28-F5D8-4D40-9281-8BD7F6B83040	238.59.0	TCGA	LUAD	31	3	2016		false			Lung	Lung Adenocarcinoma- Not Otherwise Specified (NOS)	No	MALE	Alive,Alive	-27924			41,536		WHITE	TCGA-55-8614	55	8614	a8de1beb-6296-44eb-bd63-c603f70faaf3	No	YES	C34.1	8140/3	C34.1	YES	NO	0	76	2011	NOT HISPANIC OR LATINO	TUMOR FREE,TUMOR FREE		11,29	1,8	2013,2013		7th		Stage IB
54b94b43-6f67-4058-a90f-e9a4e2adbdce	TCGA-97-A4M6		Nationwide Children's Hospital	0610E26F-C597-4C3F-8400-CFE356C5B067	264.59.0	TCGA	LUAD	31	3	2016		false			Lung	Lung Adenocarcinoma Mixed Subtype	No	FEMALE	Alive,Alive	-16764			185,568		WHITE	TCGA-97-A4M6	97	A4M6	31FF69B5-9E58-44DA-8326-BDFC7EE495C4	No	YES	C34.3	8255/3	C34.3	YES	NO	0	45	2012	NOT HISPANIC OR LATINO	None,TUMOR FREE	Preoperative,Other	7,11	3,3	2013,2014		7th		Stage IA
08821d56-7a1d-4b9a-b5a8-c6f18ef8a032	TCGA-MP-A4SV		Nationwide Children's Hospital	63EC8292-03F1-4EDA-AA1A-546CE0D300DF	264.59.0	TCGA	LUAD	31	3	2016		false			Lung	Lung Adenocarcinoma- Not Otherwise Specified (NOS)	No	MALE	Dead	-24516		2620				TCGA-MP-A4SV	MP	A4SV	706420C4-8820-4B41-80D9-F3EFD1D2A4F0	No	YES	C34.3	8140/3	C34.3	NO	YES	0	67	2001				2	4	2013		5th		Stage IB
56c91ab1-13af-442c-a78c-fbd469e3bb65	TCGA-05-4425		Nationwide Children's Hospital	9B93EA36-46B7-41B6-A4CB-181F110222F8	119.75.0	TCGA	LUAD	31	3	2016		false			Lung	Lung Adenocarcinoma Mixed Subtype	No	FEMALE	Alive	-25902			669			TCGA-05-4425	05	4425	69b23036-add9-42c9-941f-02fb74d9b08c	No	YES	C34.2	8255/3	C34.2	NO	YES	0	70	2008				22,5,5	7,12,12	2010,2012,2012		6th		Stage IV
feb0cb55-dd9a-43c3-a63f-92259d3a482a	TCGA-78-8660		Nationwide Children's Hospital	574D1E4F-86EA-4508-ADAA-36BE010D3D65	238.59.0	TCGA	LUAD	31	3	2016		false			Lung	Lung Adenocarcinoma- Not Otherwise Specified (NOS)	Yes, History of Prior Malignancy	MALE	Dead	-25422		321				TCGA-78-8660	78	8660	781f40c9-c099-4c96-8269-ebe2a449c93d	No	YES	C34.3	8140/3	C34.3	NO	YES	0	69	2005		WITH TUMOR	Preoperative	23,23	10,10	2012,2012		6th		Stage IIB
4a12b254-ed20-4f3f-9f3a-a91e0f40e0cd	TCGA-86-A4P8		Nationwide Children's Hospital	A2AB943F-0A40-4996-AAB0-B37B9D76F05F	264.59.0	TCGA	LUAD	31	3	2016		false			Lung	Lung Adenocarcinoma- Not Otherwise Specified (NOS)	No	FEMALE	Alive,Alive,Alive	-21738			39,431,805		WHITE	TCGA-86-A4P8	86	A4P8	646910EE-5F5D-40AC-A21A-75790F89430A	No	YES	C34.3	8140/3	C34.3	YES	NO	0	59	2012	NOT HISPANIC OR LATINO	None,TUMOR FREE,TUMOR FREE	None,Post-Adjuvant Therapy,Post-Adjuvant Therapy	7,11,11,11,11,22	2,9,9,9,9,9	2013,2013,2013,2013,2013,2014		7th		Stage IIIA
72e2a405-89be-4886-afdc-e684ff05c708	TCGA-78-7540		Nationwide Children's Hospital	68ED5315-F03D-4CDB-B5CF-7177F6A5CF9A	183.65.0	TCGA	LUAD	31	3	2016		false			Lung	Lung Bronchioloalveolar Carcinoma Mucinous	No	FEMALE	Alive,Alive,Dead	-24440		None,None,1197	881,881,None		WHITE	TCGA-78-7540	78	7540	05534064-8b43-4c82-95da-70fd83bd6560	No	YES	C34.3	8253/3	C34.3	NO	YES	0	66	1999			Preoperative,None,None	18,19,2	1,1,8	2012,2012,2013		6th		Stage IB
87e8fbee-ed8f-47c0-8611-afe4435ec25c	TCGA-86-8671		Nationwide Children's Hospital	D9EC974D-3E7D-454D-A9A7-29F8B10FDD85	238.59.0	TCGA	LUAD	31	3	2016		false			Lung	Lung Papillary Adenocarcinoma	No	FEMALE	Alive,Alive	-26448			18,839		WHITE	TCGA-86-8671	86	8671	c4cfa3cc-e305-42dd-be57-97efbb891659	No	YES	C34.1	8260/3	C34.1	YES	NO	0	72	2012	NOT HISPANIC OR LATINO	WITH TUMOR,TUMOR FREE	Preoperative,Other	30,2,2,2	8,10,10,10	2012,2014,2014,2014		7th		Stage IIB
15d692c9-efe5-4efc-a785-8071aab880ba	TCGA-97-8171		Nationwide Children's Hospital	6B3577A9-824F-4712-AF3B-68E33DAC2E3E	222.59.0	TCGA	LUAD	31	3	2016		false			Lung	Lung Papillary Adenocarcinoma	No	MALE	Alive,Alive	-29627			107,568		ASIAN	TCGA-97-8171	97	8171	397d3f69-1453-4057-b177-8723eec923d1	No	YES	C34.8	8260/3	C34.8	YES	NO	0	81	2011	NOT HISPANIC OR LATINO	WITH TUMOR,WITH TUMOR	Preoperative,None	13,19,19	6,6,6	2012,2013,2013		7th		Stage IV
51dc68a5-9f11-4b17-8290-25cffa4b5fb5	TCGA-55-6969		Nationwide Children's Hospital	7FE034B6-EF53-49BE-95B8-ECD9A2F923CF	160.68.0	TCGA	LUAD	31	3	2016		false			Lung	Lung Adenocarcinoma- Not Otherwise Specified (NOS)	No	MALE	Alive	-19270			1239		WHITE	TCGA-55-6969	55	6969	d6e274a0-6425-437b-bc07-1225be7808d5	No	YES	C34.1	8140/3	C34.1	NO	YES	0	52	2004		TUMOR FREE		25	7	2011		6th		Stage IB
85e0f4c1-f66a-4452-bac0-147511e5cf5a	TCGA-55-7911		Nationwide Children's Hospital	5524D69B-BBAA-4E0F-997C-BA91F5C11AA1	196.63.0	TCGA	LUAD	31	3	2016		false			Lung	Lung Adenocarcinoma- Not Otherwise Specified (NOS)	No	FEMALE	Alive,Alive	-25746			21,537		WHITE	TCGA-55-7911	55	7911	1f0a5312-0590-4230-9da9-fd0cfe693586	No	YES	C34.2	8140/3	C34.2	YES	NO	0	70	2011	NOT HISPANIC OR LATINO	TUMOR FREE,TUMOR FREE		10,20,20	3,9,9	2012,2013,2013		7th		Stage IA
de4b2144-3c2b-4253-b523-bd68c2f2652a	TCGA-91-8499		Nationwide Children's Hospital	B1EFCB45-A6DC-47EB-A9C2-FDA0E60C3970	238.59.0	TCGA	LUAD	31	3	2016		false			Lung	Lung Adenocarcinoma- Not Otherwise Specified (NOS)	No	FEMALE	Alive,Alive	-27853			36,36		WHITE	TCGA-91-8499	91	8499	54480f58-7e63-4aed-a116-c2c2252e8364	No	YES	C34.3	8140/3	C34.3	YES	NO	0	76	2011	NOT HISPANIC OR LATINO			29,7	8,12	2012,2012		7th		Stage IA
3ae809fc-a78f-487c-859c-413a767425fa	TCGA-44-3919		Nationwide Children's Hospital	5BF00A94-70EC-4811-AAAB-ABDAEC631378	52.73.0	TCGA	LUAD	31	3	2016		false			Lung	Lung Adenocarcinoma- Not Otherwise Specified (NOS)	No	FEMALE	Alive,Alive,Dead,Dead	-26081		None,None,1026,1026	190,190,None,None		WHITE	TCGA-44-3919	44	3919	66ed89f6-8ba2-49d0-af0f-4b6ebf2381bf	No	YES	C34.1	8140/3	C34.1	YES	NO	0	71	2010	NOT HISPANIC OR LATINO	TUMOR FREE,TUMOR FREE,WITH TUMOR,WITH TUMOR	None,None,Other,Other	7,8,19,19	10,10,12,12	2010,2010,2012,2012		7th		Stage IA
5f8dbec5-30a3-4781-b3f5-e928cc1524c3	TCGA-50-6673		Nationwide Children's Hospital	9C560725-1F5D-45BE-B9D8-8B7B435F4DA6	160.68.0	TCGA	LUAD	31	3	2016		false			Lung	Lung Adenocarcinoma- Not Otherwise Specified (NOS)	No	FEMALE	Dead,Dead	-30689		22,22			WHITE	TCGA-50-6673	50	6673	ab8d7f84-dd71-42c7-9471-4db967a9c89c	No	YES	C34.1	8140/3	C34.1	NO	YES	0	84	2004				9,29,13	1,10,6	2012,2014,2013		6th		Stage I
61631ae6-611a-48a8-96df-84afe4d8db65	TCGA-44-6146		Nationwide Children's Hospital	997E7084-A7B9-4B7B-B004-DD28F79E5CE9	119.75.0	TCGA,TCGA	LUAD,FPPP	31	3	2016		false			Lung	Lung Mucinous Adenocarcinoma	Yes	MALE	Alive,Alive,Alive	-23378			302,302,728		WHITE	TCGA-44-6146	44	6146	0c0b610e-fe4c-406d-a5ed-5cc3b11dabf5	No	YES	C34.3	8480/3	C34.30	YES	NO	0	64	2010	NOT HISPANIC OR LATINO	TUMOR FREE,TUMOR FREE,None	Other,Adjuvant therapy,Other	7,7,7,7,7,22	6,6,6,6,6,8	2011,2011,2011,2011,2011,2012		7th		Stage IIB
91a02c54-95c6-487e-84c3-21708bde5c6e	TCGA-49-6745		Nationwide Children's Hospital	110E4827-E29B-49F2-AFD5-6356458E9A38	144.69.0	TCGA	LUAD	31	3	2016		false			Lung	Lung Adenocarcinoma- Not Otherwise Specified (NOS)	Yes	MALE	Alive,Alive	-30133			156,522		WHITE	TCGA-49-6745	49	6745	9c7875ad-ab71-4d48-b2e3-e4c7a46393e9	No	YES	C34.1	8260/3	C34.1	NO	YES	0	82	2011		TUMOR FREE,TUMOR FREE		11,23,11	8,9,8	2011,2011,2011		7th		Stage IIIA
1298de1c-a0c2-478b-8cdb-e5066b24764b	TCGA-64-1676		Nationwide Children's Hospital	9D99EDEF-462F-4742-BC1F-F5CBEA58B82A	37.76.0	TCGA	LUAD	31	3	2016		false			Lung	Lung Adenocarcinoma- Not Otherwise Specified (NOS)	No	MALE	Alive,Alive	-21428			1728,1728		WHITE	TCGA-64-1676	64	1676	fb6b289c-aaf9-4d8e-b6e0-5d35bce1b6e1	No	YES	C34.3	8140/3	C34.3	NO	YES	0	58	2005	NOT HISPANIC OR LATINO	TUMOR FREE,TUMOR FREE		15,15	11,11	2010,2010				Stage IA
056aa0ce-99ab-4990-bcc8-fcf74893a678	TCGA-55-7284		Nationwide Children's Hospital	5A8308D2-0569-4EE4-BE78-065118BC5CD8	213.59.0	TCGA	LUAD	31	3	2016		false			Lung	Lung Bronchioloalveolar Carcinoma Nonmucinous	Yes, History of Synchronous/Bilateral Malignancy	MALE	Alive,Dead	-27087		None,243	121,None		WHITE	TCGA-55-7284	55	7284	0b15fcb8-1fb7-497e-80b9-d3db66a3c0a2	No	YES	C34.8	8252/3	C34.8	YES	NO	0	74	2011	NOT HISPANIC OR LATINO	TUMOR FREE,WITH TUMOR		13,30	6,6	2012,2014		7th		Stage IIB
1e340182-ec5d-4c3f-8a98-cfa2c4715fa6	TCGA-55-7903		Nationwide Children's Hospital	BB22B723-0E1B-4567-98C9-CAEB47808308	196.63.0	TCGA	LUAD	31	3	2016		false			Lung	Lung Adenocarcinoma- Not Otherwise Specified (NOS)	No	MALE	Alive,Alive	-23509			19,567		WHITE	TCGA-55-7903	55	7903	77c4dbb2-eceb-4e0d-bcde-63dc817d5f35	No	YES	C34.3	8140/3	C34.3	YES	NO	0	64	2011	NOT HISPANIC OR LATINO	TUMOR FREE,TUMOR FREE		10,29	3,8	2012,2013		7th		Stage IA
7c30cc6c-c41a-4c30-b916-18cdfa6b1600	TCGA-95-7039		Nationwide Children's Hospital	13C0F9D0-17B3-43D9-9F28-AD1EDB355C25	160.68.0	TCGA	LUAD	31	3	2016		false			Lung	Lung Adenocarcinoma- Not Otherwise Specified (NOS)	No	FEMALE	Alive,Alive,Alive,Alive	-19981			34,34,34,1272		WHITE	TCGA-95-7039	95	7039	ae702159-5b6a-41dd-868c-7540f9e1131c	No	YES	C34.1	8140/3	C34.1	YES	NO	0	54	2011	NOT HISPANIC OR LATINO	TUMOR FREE,None,None,WITH TUMOR	Preoperative,Preoperative,None,None	None,None,15,31	8,8,3,10	2011,2011,2013,2014		7th		Stage IIB
49515c6c-4041-4333-9b0a-485d9cd11fcd	TCGA-97-8176		Nationwide Children's Hospital	0C617E15-FC82-4017-8614-DE8316E44CA2	238.59.0	TCGA	LUAD	31	3	2016		false			Lung	Lung Acinar Adenocarcinoma	No	MALE	Alive,Dead	-23170		None,468	252,None		WHITE	TCGA-97-8176	97	8176	12c27db5-db2f-48dc-a2ca-9557b951f43e	No	YES	C34.3	8550/3	C34.3	YES	NO	0	63	2012	NOT HISPANIC OR LATINO	TUMOR FREE,None	Preoperative,None	5,5,5,5,3,3,5,5,11,11	10,10,10,10,10,10,10,10,3,10	2012,2012,2012,2012,2013,2013,2012,2012,2014,2013		7th		Stage IIIA
e077ff18-f9e8-4dda-9820-55f0e84c44b2	TCGA-95-A4VK		Nationwide Children's Hospital	6F03220B-EAEC-4FC3-B05E-9858A1B33543	278.55.0	TCGA	LUAD	31	3	2016		false			Lung	Lung Adenocarcinoma Mixed Subtype	Yes, History of Prior Malignancy	FEMALE	Alive,Alive	-27040			121,651		WHITE	TCGA-95-A4VK	95	A4VK	D344DAE0-ADF4-4697-B703-7690C13D8331	No	YES	C34.1	8255/3	C34.1	YES	NO	0	74	2012	NOT HISPANIC OR LATINO	TUMOR FREE,WITH TUMOR	None,Post-Adjuvant Therapy	21,21,21,21,10	2,2,2,2,4	2013,2013,2013,2013,2014		7th		Stage IIIA
2561e8a0-5fcf-4a6e-91b7-0d7aea77d79d	TCGA-62-A470		Nationwide Children's Hospital	360C6BBE-31D1-4AB0-8B5D-DB3EA7E12AF2	258.58.0	TCGA	LUAD	31	3	2016		false			Lung	Lung Acinar Adenocarcinoma	No	MALE	Dead	-30689		1194			WHITE	TCGA-62-A470	62	A470	E60A8F8A-0FE6-40E5-9F30-BCFF48AC73F4	No	YES	C34.1	8550/3	C34.1	NO	YES	0	84	2009	NOT HISPANIC OR LATINO	WITH TUMOR	Preoperative	30	10	2012		6th		Stage IB
d35e3757-03ff-4293-ad0d-5fbcaef25fee	TCGA-55-8205		Nationwide Children's Hospital	9E4F8A36-DB6E-4BAD-9B01-48F70F0A79C6	213.59.0	TCGA	LUAD	31	3	2016		false			Lung	Lung Adenocarcinoma- Not Otherwise Specified (NOS)	Yes, History of Prior Malignancy	FEMALE	Alive,Alive	-28063			33,599		WHITE	TCGA-55-8205	55	8205	95fa64b0-91e1-4427-b81a-53c47a053563	No	YES	C34.3	8140/3	C34.3	YES	NO	0	76	2012	NOT HISPANIC OR LATINO	TUMOR FREE,WITH TUMOR	Preoperative,None	17,30,30,30,30,30	6,4,4,4,4,4	2012,2014,2014,2014,2014,2014		7th		Stage IIA
833c2772-cf51-4805-9c94-15e9f8015f3e	TCGA-86-8585		Nationwide Children's Hospital	0F04602D-9960-4ECB-B36E-3C6604A21309	238.59.0	TCGA	LUAD	31	3	2016		false			Lung	Lung Solid Pattern Predominant Adenocarcinoma	No	MALE	Alive,Alive	-20918			35,353		WHITE	TCGA-86-8585	86	8585	2f1a4b16-104c-40eb-8114-8245847bb716	No	YES	C34.1	8230/3	C34.1	YES	NO	0	57	2012	NOT HISPANIC OR LATINO	TUMOR FREE,TUMOR FREE		30,19	8,9	2012,2013		7th		Stage IB
b3f1b536-8e6b-4fb0-a617-2053938be763	TCGA-64-5815		Nationwide Children's Hospital	6CE21D49-BFE3-446D-AB8F-C04D7289B1CF	84.72.0	TCGA	LUAD	31	3	2016		false			Lung	Lung Adenocarcinoma Mixed Subtype	No	MALE	Alive,Alive,Alive	-27280			224,224,866		WHITE	TCGA-64-5815	64	5815	a65700c2-e58c-4fd4-aeb1-5686b8f4d212	No	YES	C34.1	8255/3	C34.1	NO	YES	0	74	2009	NOT HISPANIC OR LATINO	TUMOR FREE,TUMOR FREE,None	None,None,Post-Adjuvant Therapy	2,2,2,2,2,3,3,3,3,2,3	5,5,5,5,5,5,5,5,5,5,5	2011,2011,2011,2011,2011,2012,2012,2012,2012,2011,2012		6th		Stage IIB
4ca74492-5429-40c9-8f95-2fe8a6696750	TCGA-55-8505		Nationwide Children's Hospital	2D1C5DB8-77BB-4121-99C5-910C0B550902	238.59.0	TCGA	LUAD	31	3	2016		false			Lung	Lung Adenocarcinoma- Not Otherwise Specified (NOS)	No	MALE	Alive,Alive	-22676			29,440		WHITE	TCGA-55-8505	55	8505	f59e5a76-f803-470b-910c-a897a149d939	No	YES	C34.3	8140/3	C34.3	YES	NO	0	62	2012	NOT HISPANIC OR LATINO	TUMOR FREE,TUMOR FREE		28,28,28,28	12,8,8,8	2012,2013,2013,2013		7th		Stage IIIA
b15074e2-da84-4f67-b5a0-8837bb121d32	TCGA-MN-A4N4		Nationwide Children's Hospital	3CE0E1FD-8CA5-4E00-867F-AB960BED7C54	264.59.0	TCGA	LUAD	31	3	2016		false			Lung	Lung Adenocarcinoma- Not Otherwise Specified (NOS)	No	MALE	Alive,Alive	-20888			622,1175		WHITE	TCGA-MN-A4N4	MN	A4N4	CEEAD734-1CE0-4385-B65A-A9C853B7308E	No	YES	C34.1	8140/3	C34.1	NO	YES	0	57	2010	NOT HISPANIC OR LATINO	None,TUMOR FREE	Preoperative,None	4,17	12,2	2012,2014		7th		Stage IA
e6b331e0-21b6-4641-ae37-bfa89dee96f8	TCGA-L9-A443		Nationwide Children's Hospital	4900B159-A5D6-47BC-B336-D8E9232B079F	258.58.0	TCGA	LUAD	31	3	2016		false			Lung	Lung Adenocarcinoma- Not Otherwise Specified (NOS)	Yes, History of Prior Malignancy	FEMALE	Alive,Dead	-23062		None,193	116,None		WHITE	TCGA-L9-A443	L9	A443	3B89AC82-63F6-41B9-A03D-34B9FFC1550D	No	YES	C34.3	8140/3	C34.3	YES	NO	0	63	2012	NOT HISPANIC OR LATINO	None,TUMOR FREE	Preoperative,None	26,7	10,8	2012,2013		7th		Stage IA
18a105c8-33c5-4c73-bf98-6dc8dda12c52	TCGA-78-7146		Nationwide Children's Hospital	E29B5F35-128E-4630-BD0E-5EE71487B9C0	166.66.0	TCGA	LUAD	31	3	2016		false			Lung	Lung Adenocarcinoma Mixed Subtype	No	FEMALE	Dead,Dead	-26272		173,173			WHITE	TCGA-78-7146	78	7146	ff9def3d-17e5-4ef6-b74e-933f11ed6f00	No	YES	C34.3	8255/3	C34.3	NO	YES	0	71	1999			Preoperative,None	28,28	9,9	2011,2011		6th		Stage IIIA
923d8f7f-cb46-477f-ad45-f5c8e6dcf24c	TCGA-44-7660		Nationwide Children's Hospital	81C21BF2-11B0-4E6D-A253-15E421470188	183.65.0	TCGA	LUAD	31	3	2016		false			Lung	Lung Adenocarcinoma- Not Otherwise Specified (NOS)	No	MALE	Alive,Alive,Alive	-26594			162,325,592		WHITE	TCGA-44-7660	44	7660	a534b96b-1665-444a-9308-e610f2f0e510	No	YES	C34.1	8140/3	C34.1	YES	NO	0	72	2011	NOT HISPANIC OR LATINO	TUMOR FREE,WITH TUMOR,WITH TUMOR	Pre-Adjuvant Therapy,None,Other	22,24,24,19	12,5,5,2	2011,2012,2012,2013		7th		Stage IB
b2e89665-9f79-4224-a2ee-942b2614bf43	TCGA-78-7143		Nationwide Children's Hospital	07F9C8C8-A47E-4662-A3BF-DB4910413313	166.66.0	TCGA	LUAD	31	3	2016		false			Lung	Lung Bronchioloalveolar Carcinoma Nonmucinous	No	FEMALE	Dead,Dead,Dead	-22673		4961,4961,4961			WHITE	TCGA-78-7143	78	7143	54254f5a-50e8-4150-a9b7-56a0470d2a56	No	YES	C34.1	8252/3	C34.1	NO	YES	0	62	1992			Preoperative,None,None	23,23,23	9,9,9	2011,2011,2011		6th		Stage IB
9c8aa216-0d55-42bc-ad9a-ebaf06efe903	TCGA-95-8039		Nationwide Children's Hospital	B754F90A-F9DE-4213-AEAD-35DB3C312E0B	213.59.0	TCGA	LUAD	31	3	2016		false			Lung	Lung Acinar Adenocarcinoma	No	MALE	Alive,Alive,Alive	-26317			27,27,830		WHITE	TCGA-95-8039	95	8039	87f1b3df-4bc7-4336-b658-f30ac1c5c796	No	YES	C34.1	8550/3	C34.1	YES	NO	0	72	2012	NOT HISPANIC OR LATINO	TUMOR FREE,TUMOR FREE,TUMOR FREE	None,None,Post-Adjuvant Therapy	20,20,3	6,6,7	2012,2012,2014		7th		Stage IA
2292d18c-ba74-4def-92bf-738a8013042d	TCGA-L9-A444		Nationwide Children's Hospital	F519DCF3-E2F8-41E9-A650-5C18A9CCF436	258.58.0	TCGA	LUAD	31	3	2016		false			Lung	Lung Adenocarcinoma- Not Otherwise Specified (NOS)	Yes, History of Prior Malignancy	FEMALE	Alive,Alive	-22202			6,307		WHITE	TCGA-L9-A444	L9	A444	4A1D30E8-E93A-41ED-8E54-08EAFF6556A7	No	YES	C34.1	8140/3	C34.1	YES	NO	0	60	2012	NOT HISPANIC OR LATINO	None,TUMOR FREE	Preoperative,None	26,5	10,8	2012,2013		7th		Stage IA
bf37513e-830b-4b27-9b0c-e29001b783f4	TCGA-44-2657		Nationwide Children's Hospital	4B5A1FD2-04A4-445A-AC57-C45132F99ED2	52.73.0	TCGA	LUAD	31	3	2016		false			Lung	Lung Adenocarcinoma- Not Otherwise Specified (NOS)	No	FEMALE	Alive,Alive,Alive	-27298			400,400,1351		WHITE	TCGA-44-2657	44	2657	f40301ba-831e-4afd-9ce8-5f3c1a05ff7e	No	YES	C34.1	8140/3	C34.1	YES	NO	0	74	2009	NOT HISPANIC OR LATINO	TUMOR FREE,TUMOR FREE,TUMOR FREE	Pre-Adjuvant Therapy,Pre-Adjuvant Therapy,None	8,8,16	10,10,1	2010,2010,2013		6th		Stage IB
e0d778fa-238b-4d95-b492-518c147f6438	TCGA-55-8510		Nationwide Children's Hospital	E59D1C46-4638-4F49-91F1-447881908E59	238.59.0	TCGA	LUAD	31	3	2016		false			Lung	Lung Adenocarcinoma- Not Otherwise Specified (NOS)	No	FEMALE	Alive,Alive	-20410			228,539		WHITE	TCGA-55-8510	55	8510	962fd4e7-9199-43d9-abce-e3dfa46da62c	No	YES	C34.3	8140/3	C34.3	YES	NO	0	55	2012	NOT HISPANIC OR LATINO	TUMOR FREE,TUMOR FREE		11,28	1,3	2013,2014		7th		Stage IB
1cce2f86-9ef4-40dc-b17d-c716d0e3ec7d	TCGA-44-6777		Nationwide Children's Hospital	B60DB03B-911C-419B-9F47-45C89385AAEB	144.69.0	TCGA	LUAD	31	3	2016		false			Lung	Lung Adenocarcinoma- Not Otherwise Specified (NOS)	No	FEMALE	Dead,Dead	-31234		987,987			WHITE	TCGA-44-6777	44	6777	349e6f38-2c67-4a69-a777-b9173a2a27cf	No	YES	C34.1	8140/3	C34.1	NO	YES	0	85	2006		TUMOR FREE,TUMOR FREE	Preoperative,Post-Adjuvant Therapy	30,30,30	8,8,8	2011,2011,2011		6th		Stage IB
b62452ad-6cc6-4b7c-ad79-88c4071d1261	TCGA-93-A4JN		Nationwide Children's Hospital	AFF09A5E-AC50-43DD-AB02-77870CAE969D	264.59.0	TCGA	LUAD	31	3	2016		false			Lung	Lung Acinar Adenocarcinoma	No	MALE	Alive,Alive	-26273			382,718		WHITE	TCGA-93-A4JN	93	A4JN	9DDA72EC-1698-44E2-B35C-11E9A2704380	No	YES	C34.1	8550/3	C34.1	YES	NO	0	71	2012	NOT HISPANIC OR LATINO	WITH TUMOR,WITH TUMOR	Preoperative,None	27,28,28,27	2,8,8,2	2014,2014,2014,2014		7th		Stage IV
036427b9-7835-4bc0-998a-031b05ce5439	TCGA-55-7576		Nationwide Children's Hospital	E2407A80-3C19-4EE6-AE0D-0E554E4807E1	183.65.0	TCGA	LUAD	31	3	2016		false			Lung	Lung Adenocarcinoma- Not Otherwise Specified (NOS)	No	MALE	Alive,Alive	-19917			40,670		BLACK OR AFRICAN AMERICAN	TCGA-55-7576	55	7576	055e9a43-3c00-4110-a303-e4407676bec0	No	YES	C34.1	8140/3	C34.1	YES	NO	0	54	2011	NOT HISPANIC OR LATINO	TUMOR FREE,TUMOR FREE		11,17,17,17	1,7,7,7	2012,2013,2013,2013		7th		Stage IB
5edc2968-b3c6-46fa-9971-96569d57824c	TCGA-62-8399		Nationwide Children's Hospital	F9FE9797-67D4-4B62-8B64-6BEE737E496D	232.54.0	TCGA	LUAD	31	3	2016		false			Lung	Lung Papillary Adenocarcinoma	No	MALE	Alive,Alive	-22952			2093,2696		WHITE	TCGA-62-8399	62	8399	62380447-3b94-4e7c-823a-72dd7b4ccf3a	No	YES	C34.1	8255/3	C34.1	NO	YES	0	62	2006	NOT HISPANIC OR LATINO	TUMOR FREE,TUMOR FREE	Preoperative,Preoperative	4,4	7,12	2012,2013		6th		Stage IIIA
11909597-032f-408f-bde5-05e3785f25dc	TCGA-86-8054		Nationwide Children's Hospital	1A1357C4-8E44-4AA4-955B-FEC068A33912	213.59.0	TCGA	LUAD	31	3	2016		false			Lung	Lung Acinar Adenocarcinoma	No	MALE	Alive,Alive,Alive	-22584			19,745,1148		WHITE	TCGA-86-8054	86	8054	0fe909ea-d52c-4b71-816f-57f62d4a5744	No	YES	C34.1	8550/3	C34.1	YES	NO	0	61	2011	NOT HISPANIC OR LATINO	TUMOR FREE,TUMOR FREE,TUMOR FREE	None,Preoperative,Preoperative	2,12,12,12,30	5,3,3,3,9	2012,2013,2013,2013,2014		7th		Stage IIB
0371206d-3927-4e1d-b356-0b583f237506	TCGA-J2-A4AE		Nationwide Children's Hospital	A4349A52-D8CE-416F-93EC-E80E6A5BAF50	258.58.0	TCGA	LUAD	31	3	2016		false			Lung	Lung Adenocarcinoma- Not Otherwise Specified (NOS)	No	FEMALE	Alive,Alive,Alive	-28163			282,671,1079		WHITE	TCGA-J2-A4AE	J2	A4AE	E5F956DD-F49F-435C-83C3-5B1B0A2050ED	No	YES	C34.1	8140/3	C34.1	YES	NO	0	77	2012	NOT HISPANIC OR LATINO	TUMOR FREE,TUMOR FREE,TUMOR FREE		27,8,27	12,1,2	2012,2014,2015		7th		Stage IA
5343363e-7a74-4d5a-b39d-cd1f6498acba	TCGA-69-7763		Nationwide Children's Hospital	6C12E5D6-66ED-4508-A6B7-F9629138F2EE	196.63.0	TCGA	LUAD	31	3	2016		false			Lung	Lung Adenocarcinoma Mixed Subtype	No	MALE	Alive,Alive	-25316			690,690		WHITE	TCGA-69-7763	69	7763	1b31cdb3-1837-49d6-a857-1830f8800299	No	YES	C34.2	8550/3	C34.2	NO	YES	0	69	2010	NOT HISPANIC OR LATINO		Other,None	25,26	1,1	2012,2012		7th		Stage IA
6c73e227-a005-4370-962f-9219bebbf65e	TCGA-55-7281		Nationwide Children's Hospital	473B43C7-D6CA-4079-895E-2FE0D3FEA5A3	166.66.0	TCGA	LUAD	31	3	2016		false			Lung	Lung Adenocarcinoma- Not Otherwise Specified (NOS)	No	FEMALE	Alive,Alive	-25870			18,872		WHITE	TCGA-55-7281	55	7281	659668e8-f0d9-4ff2-bbc8-9246f2ef49ab	No	YES	C34.2	8140/3	C34.2	YES	NO	0	70	2011		TUMOR FREE,WITH TUMOR		6,28,28,28,28,28,28,28,28,28	10,8,8,8,8,8,8,8,8,8	2011,2013,2013,2013,2013,2013,2013,2013,2013,2013		7th		Stage IA
85dd5514-0336-477d-a51e-09c46b50c4da	TCGA-78-7145		Nationwide Children's Hospital	2BEF0447-B6E3-4012-8341-3CFB993EA49E	166.66.0	TCGA	LUAD	31	3	2016		false			Lung	Lung Adenocarcinoma- Not Otherwise Specified (NOS)	No	FEMALE	Dead,Dead	-19080		826,826			WHITE	TCGA-78-7145	78	7145	4ef872e1-82c9-4939-9248-41ed9d3085b2	No	YES	C34.2	8140/3	C34.2	NO	YES	0	52	2000		WITH TUMOR,WITH TUMOR	Preoperative,None	23,23,23,23,23,5,5,23	9,9,9,9,9,10,10,9	2011,2011,2011,2011,2011,2011,2011,2011		6th		Stage IV
0a1eed67-b29c-40e8-8f8d-3e94fd394e23	TCGA-86-8674		Nationwide Children's Hospital	DFA8A47B-1ACC-4F8A-8A16-4B3A79B96465	238.59.0	TCGA	LUAD	31	3	2016		false			Lung	Lung Papillary Adenocarcinoma	No	MALE	Alive,Alive,Alive	-18479			0,405,806		WHITE	TCGA-86-8674	86	8674	0a1eea76-e19a-4547-9b24-abf7051cc4db	No	YES	C34.2	8260/3	C34.2	YES	NO	0	50	2012	NOT HISPANIC OR LATINO	TUMOR FREE,WITH TUMOR,TUMOR FREE		30,9,9,9,30	8,4,4,4,4	2012,2013,2013,2013,2014		7th		Stage IIA
f462f965-3b97-44e8-bebf-5885ca152c53	TCGA-4B-A93V		Nationwide Children's Hospital	F8496DDD-3B9F-48C5-800A-6F276FEC438E	406.36.0	TCGA	LUAD	31	3	2016		false			Lung	Lung Adenocarcinoma Mixed Subtype	No	FEMALE	Alive,Alive,Dead	-19035		None,None,300	254,254,None		BLACK OR AFRICAN AMERICAN	TCGA-4B-A93V	4B	A93V	F1F80DD2-891D-46DD-A3E0-F007628CB515	No	YES	C34.3	8140/3	C34.3	YES	NO	0	52	2013	NOT HISPANIC OR LATINO	WITH TUMOR,WITH TUMOR,WITH TUMOR	Preoperative,Pre-Adjuvant Therapy,Post-Adjuvant Therapy	11,12,11,12	11,11,11,11	2014,2014,2014,2014		7th		Stage IA
dad4742b-bc48-4371-be34-96631232a397	TCGA-05-4410		Nationwide Children's Hospital	A4C4B390-6490-4754-B425-7171008D6AA2	144.69.0	TCGA	LUAD	31	3	2016		false			Lung	Lung Adenocarcinoma Mixed Subtype	Yes	MALE	Alive	-22888			0			TCGA-05-4410	05	4410	d28e465c-e553-4c53-8bb7-3d8199b9a8a5	No	YES	C34.1	8255/3	C34.1	NO	YES	0	62	2007				22	7	2010		6th		Stage IB
b57d3373-1ce1-493a-833e-04e1885e75b1	TCGA-71-6725		Nationwide Children's Hospital	41400AE4-3163-4A69-9DD0-AA9795380ED3	144.69.0	TCGA	LUAD	31	3	2016		false			Lung	Lung Papillary Adenocarcinoma	No	FEMALE	Alive,Alive	-17793			61,256		ASIAN	TCGA-71-6725	71	6725	4b7cd595-e7f9-45a8-b736-a8c7c42d9539	No	YES	C34.1	8260/3	C34.1	YES	NO	0	48	2011	NOT HISPANIC OR LATINO	TUMOR FREE,WITH TUMOR	None,Post-Adjuvant Therapy	9,10,10,10,10	8,3,3,3,3	2011,2015,2015,2015,2015		6th		Stage IB
2a446be3-f18b-44bc-b4ac-0efcad8d4c8f	TCGA-64-1680		Nationwide Children's Hospital	4FCB9152-5716-409A-A707-27AB7AF02F25	37.76.0	TCGA	LUAD	31	3	2016		false			Lung	Lung Adenocarcinoma Mixed Subtype	No	MALE	Alive,Alive	-23267			1126,1126		WHITE	TCGA-64-1680	64	1680	1ab7ad70-0f80-41d8-8efa-3baebc8223cc	No	YES	C34.8	8255/3	C34.8	NO	YES	0	63	2007	NOT HISPANIC OR LATINO	TUMOR FREE,TUMOR FREE		16,16,16,16	11,11,11,11	2010,2010,2010,2010		6th		Stage IV
ec036cd5-3ac8-409b-ba52-1a86db9f4781	TCGA-97-A4M0		Nationwide Children's Hospital	39B30C7B-26AF-4264-94F8-C4475EE1B0E5	264.59.0	TCGA	LUAD	31	3	2016		false			Lung	Lung Adenocarcinoma Mixed Subtype	No	FEMALE	Alive,Alive	-22206			216,652		WHITE	TCGA-97-A4M0	97	A4M0	DD63D0FD-E24B-40A5-88C5-7D3D4106631E	No	YES	C34.1	8255/3	C34.1	YES	NO	0	60	2012	NOT HISPANIC OR LATINO	None,TUMOR FREE	Preoperative,Other	7,10	3,3	2013,2014		7th		Stage IB
51daf065-fd82-45c2-a459-2778e1860658	TCGA-67-3774		Nationwide Children's Hospital	33EA2F74-4A89-4842-90EC-DD8591F1DD89	37.76.0	TCGA	LUAD	31	3	2016		false			Lung	Lung Adenocarcinoma- Not Otherwise Specified (NOS)	No	FEMALE	Alive	-26704			385		WHITE	TCGA-67-3774	67	3774	36ad7fc7-0cc1-4f01-aef1-f89b3cb4feac	No	YES	C34.3	8140/3	C34.3	YES	NO	0	73	2009	NOT HISPANIC OR LATINO	TUMOR FREE		3	3	2011		6th		Stage IB
bc4ae73e-a434-4c86-b534-245bd190985e	TCGA-44-2655		Nationwide Children's Hospital	07AEC0FB-F741-400E-9A6A-975E76231B6E	37.76.0	TCGA	LUAD	31	3	2016		false			Lung	Lung Adenocarcinoma- Not Otherwise Specified (NOS)	Yes	FEMALE	Alive,Alive,Alive,Alive	-23854	575		575,575,667,1324		WHITE	TCGA-44-2655	44	2655	07b5663f-9a54-4462-b6c1-6fc8116b8714	No	YES	C34.1	8140/3	C34.1	YES	NO	0	65	2009	NOT HISPANIC OR LATINO	TUMOR FREE,TUMOR FREE,TUMOR FREE,TUMOR FREE	Pre-Adjuvant Therapy,None,None,None	9,8,20,16	10,10,12,1	2010,2010,2010,2013		6th		Stage IA
bdd0e851-fd2a-4df7-ab6b-06edfacf5959	TCGA-97-8174		Nationwide Children's Hospital	3CC3F939-7924-4A03-8489-E95F433F6955	222.59.0	TCGA	LUAD	31	3	2016		false			Lung	Lung Papillary Adenocarcinoma	No	MALE	Dead	-24725		164			WHITE	TCGA-97-8174	97	8174	8c695c24-e7f9-449a-9258-a1bc8a33bf9a	No	YES	C34.1	8260/3	C34.1	YES	NO	0	67	2011	NOT HISPANIC OR LATINO		Preoperative	13,15,15	6,6,6	2012,2012,2012		7th		Stage IIA
6641624d-3ba7-4064-b4cf-bf62d128a583	TCGA-93-7347		Nationwide Children's Hospital	F81262B6-9B7D-48F8-97E3-4A4D144E2691	204.61.0	TCGA	LUAD	31	3	2016		false			Lung	Lung Adenocarcinoma Mixed Subtype	No	FEMALE	Alive,Alive,Alive	-27949			297,297,683		WHITE	TCGA-93-7347	93	7347	ef03654a-dcf1-41ff-a67e-4f3fbf9ba807	No	YES	C34.1	8255/3	C34.1	YES	NO	0	76	2011	NOT HISPANIC OR LATINO	TUMOR FREE,TUMOR FREE,TUMOR FREE	None,Other,None	30,30,14	3,3,5	2012,2012,2013		7th		Stage IA
42affbee-e3ed-4031-ba12-2cd598051556	TCGA-55-8097		Nationwide Children's Hospital	5E6E2847-FCF3-4225-8DD4-F40653B5222E	213.59.0	TCGA	LUAD	31	3	2016		false			Lung	Lung Adenocarcinoma- Not Otherwise Specified (NOS)	No	FEMALE	Alive,Alive	-22260			15,476		WHITE	TCGA-55-8097	55	8097	afe83af5-af22-49c0-88b4-f1d0dfcbe238	No	YES	C34.1	8140/3	C34.1	YES	NO	0	60	2012	NOT HISPANIC OR LATINO	TUMOR FREE,TUMOR FREE		15,28	6,8	2012,2013		7th		Stage IA
6ed1f194-ef86-45be-83ee-aa50db304c90	TCGA-55-6979		Nationwide Children's Hospital	332ED0EC-F7FB-499A-8C47-B1F8AF2E9D6A	160.68.0	TCGA	LUAD	31	3	2016		false			Lung	Lung Adenocarcinoma- Not Otherwise Specified (NOS)	Yes	FEMALE	Dead,Dead	-21780		237,237			WHITE	TCGA-55-6979	55	6979	5af499be-d2b9-4eaf-9a9f-435dccb51917	No	YES	C34.1	8140/3	C34.1	NO	YES	0	59	2006		WITH TUMOR,WITH TUMOR		26,22,22,22	7,2,2,2	2011,2013,2013,2013		6th		Stage IIB
ceec01b5-55b9-45af-8634-2621decef97c	TCGA-44-4112		Nationwide Children's Hospital	A939387B-F4DA-4097-894F-17C358BCAAE1	52.73.0	TCGA,TCGA	LUAD,FPPP	31	3	2016		false			Lung	Lung Adenocarcinoma- Not Otherwise Specified (NOS)	No	FEMALE	Alive,Alive,Alive,Dead	-22106	141	None,None,None,808	141,370,722,None		WHITE	TCGA-44-4112	44	4112	68b86559-38b2-41f2-b66e-c3c2b628b14d	No	YES	C34.1	8140/3	C34.1	YES	NO	0	60	2010	NOT HISPANIC OR LATINO	None,TUMOR FREE,WITH TUMOR,WITH TUMOR	None,Adjuvant therapy,Other,None	12,11,11,16,11,12,22	10,7,7,4,7,4,5	2010,2011,2011,2012,2011,2012,2012		6th		Stage IB
5029ceca-fe19-42e6-ad5f-90c9ebe47c54	TCGA-93-A4JQ		Nationwide Children's Hospital	63393B1D-5671-464F-A660-B42BAFA88C35	264.59.0	TCGA	LUAD	31	3	2016		false			Lung	Lung Acinar Adenocarcinoma	Yes, History of Prior Malignancy	MALE	Alive,Alive	-17951			100,526		WHITE	TCGA-93-A4JQ	93	A4JQ	7093024B-CF56-4783-B973-B72573ED7F2B	No	YES	C34.1	8550/3	C34.1	YES	NO	0	49	2012	NOT HISPANIC OR LATINO	TUMOR FREE,TUMOR FREE	Preoperative,None	27,28	2,2	2014,2014		7th		Stage IA
08c455ec-8b68-4e8b-b737-578256413426	TCGA-91-6847		Nationwide Children's Hospital	7A05782B-2E86-4DA7-A23D-7C9B6456806D	160.68.0	TCGA	LUAD	31	3	2016		false			Lung	Lung Adenocarcinoma- Not Otherwise Specified (NOS)	No	FEMALE	Alive,Alive	-22862			842,842		WHITE	TCGA-91-6847	91	6847	97831d28-ab41-4c18-bfc2-c4c6bc757d13	No	YES	C34.3	8140/3	C34.3	NO	YES	0	62	2002	NOT HISPANIC OR LATINO	None,WITH TUMOR		19,5,5,5	7,6,6,6	2011,2012,2012,2012		5th		Stage IB
9d486614-f8bf-403a-abcd-0d3ae8042f8f	TCGA-78-7163		Nationwide Children's Hospital	0534945B-48BC-47D8-9411-93393C5593BD	183.65.0	TCGA	LUAD	31	3	2016		false			Lung	Lung Adenocarcinoma- Not Otherwise Specified (NOS)	No	MALE	Alive,Alive,Alive	-22002			6812,6812,7248		WHITE	TCGA-78-7163	78	7163	5abd6651-69be-42f8-bdc0-308e68136d31	No	YES	C34.3	8140/3	C34.3	NO	YES	0	60	1992		TUMOR FREE,TUMOR FREE,None	Preoperative,None,None	26,27,4	9,9,8	2011,2011,2013		6th		Stage IB
6a823981-3aa8-44f7-afb8-2335d58b78ab	TCGA-95-7948		Nationwide Children's Hospital	933B6586-FE9B-4094-AE91-E57285963804	204.61.0	TCGA	LUAD	31	3	2016		false			Lung	Lung Adenocarcinoma Mixed Subtype	Yes	FEMALE	Alive,Alive,Alive	-15363			133,133,476		WHITE	TCGA-95-7948	95	7948	a52e99d6-a61a-439d-b0b1-ca7a0eabcb04	No	YES	C34.3	8255/3	C34.3	YES	NO	0	42	2011	NOT HISPANIC OR LATINO	TUMOR FREE,TUMOR FREE,TUMOR FREE		22,22,7	3,3,3	2012,2012,2013		7th		Stage IB
4c9c0d99-70c2-422a-ba8b-59cb9c7f4168	TCGA-97-A4M5		Nationwide Children's Hospital	08AD34B0-CBB3-4783-8FC6-960DD0AFF9D2	264.59.0	TCGA	LUAD	31	3	2016		false			Lung	Lung Adenocarcinoma Mixed Subtype	No	MALE	Alive,Alive	-30665			132,634		WHITE	TCGA-97-A4M5	97	A4M5	5FE77D4A-A8A5-4C90-8FF2-9C3BBBB309EF	No	YES	C34.1	8255/3	C34.1	YES	NO	0	83	2012	NOT HISPANIC OR LATINO	None,TUMOR FREE		7,12	3,3	2013,2014		7th		Stage IA
ba922e58-753a-4426-955c-5c666a2c6ddf	TCGA-97-7937		Nationwide Children's Hospital	44ED159B-B5C2-4670-AE33-D821C590A763	196.63.0	TCGA	LUAD	31	3	2016		false			Lung	Lung Micropapillary Adenocarcinoma	No	MALE	Alive,Alive	-23919			181,564		WHITE	TCGA-97-7937	97	7937	fcfe0b53-dfc1-42fa-9efc-2b2ff259297e	No	YES	C34.1	8507/3	C34.1	YES	NO	0	65	2011	NOT HISPANIC OR LATINO	None,TUMOR FREE	Preoperative,None	13,12	2,9	2012,2012		7th		Stage IB
1a36e847-b508-4e06-b427-b12ecf7cc975	TCGA-49-AARE		Nationwide Children's Hospital	655615E5-D8A9-42CD-9B1D-337F7871569D	423.35.0	TCGA	LUAD	31	3	2016		false			Lung	Lung Adenocarcinoma- Not Otherwise Specified (NOS)	No	FEMALE	Dead	-18893		1229			BLACK OR AFRICAN AMERICAN	TCGA-49-AARE	49	AARE	CD9E70E4-8622-4A07-8646-63F8275C1737	No	YES	C34.1	8140/3	C34.1	NO	YES	0	51	1999	NOT HISPANIC OR LATINO	WITH TUMOR	Other	19	6	2014		5th		Stage IA
2872bee1-1507-4b51-9557-3438b8cdeb76	TCGA-55-8091		Nationwide Children's Hospital	8F54FF5D-4AF4-4D7B-A399-29EFD0438FC6	213.59.0	TCGA	LUAD	31	3	2016		false			Lung	Lung Adenocarcinoma- Not Otherwise Specified (NOS)	Yes, History of Prior Malignancy	MALE	Alive,Alive	-27385			43,600		WHITE	TCGA-55-8091	55	8091	d12b6930-9ae4-4fe7-ad69-d183135c91ab	No	YES	C34.3	8140/3	C34.3	YES	NO	0	74	2011	NOT HISPANIC OR LATINO	TUMOR FREE,TUMOR FREE		15,28	6,8	2012,2013		7th		Stage IB
3ecdb36a-529f-4b77-a24b-04f016b21318	TCGA-78-7158		Nationwide Children's Hospital	EF45FD68-629C-4DAF-AFAE-304ED01E0B67	166.66.0	TCGA	LUAD	31	3	2016		false			Lung	Lung Adenocarcinoma Mixed Subtype	No	FEMALE	Dead,Dead	-21742		179,179			WHITE	TCGA-78-7158	78	7158	501c987e-d1eb-48a9-89eb-72a5062c90b4	No	YES	C34.3	8255/3	C34.3	NO	YES	0	59	2007		WITH TUMOR,WITH TUMOR	Preoperative,None	15,15,29,15	9,9,9,9	2011,2011,2011,2011		6th		Stage IIIB
c0122484-3568-4fc2-b2c5-96e7864dd5dd	TCGA-44-7672		Nationwide Children's Hospital	C4C316F4-2AF8-435E-8D45-F8BE02BD8335	183.65.0	TCGA	LUAD	31	3	2016		false			Lung	Lung Adenocarcinoma- Not Otherwise Specified (NOS)	No	FEMALE	Alive,Alive,Alive	-19200			418,418,719		WHITE	TCGA-44-7672	44	7672	4036c6fc-c82e-47bb-a384-6f299dc30b52	No	YES	C34.1	8140/3	C34.1	YES	NO	0	52	2010	NOT HISPANIC OR LATINO	TUMOR FREE,TUMOR FREE,TUMOR FREE		10,10,10	1,1,1	2012,2012,2013		7th		Stage IA
8d46342c-8f22-45bc-96da-b72a09bba3e3	TCGA-38-6178		Nationwide Children's Hospital	4E688863-9C3D-476F-8C67-AC2CEE1D442C	119.75.0	TCGA	LUAD	31	3	2016		false			Lung	Lung Adenocarcinoma- Not Otherwise Specified (NOS)	Yes	FEMALE	Alive,Alive	-25593			158,448		WHITE	TCGA-38-6178	38	6178	edf80622-aea2-4b50-bb69-691d6708aa83	No	YES	C34.1	8140/3	C34.1	YES	NO	0	70	2010	NOT HISPANIC OR LATINO	WITH TUMOR,WITH TUMOR		14,23,23,23	4,2,2,2	2011,2012,2012,2012				Stage IIIA
fb4fa5b5-31cc-4857-ab31-7c081603db0e	TCGA-44-A47F		Nationwide Children's Hospital	402CD790-0404-43DD-A73D-39237E4FD5D1	258.58.0	TCGA	LUAD	31	3	2016		false			Lung	Lung Adenocarcinoma- Not Otherwise Specified (NOS)	Yes, History of Prior Malignancy	MALE	Alive,Alive	-27122			246,337		WHITE	TCGA-44-A47F	44	A47F	F61D599A-43BD-4743-9568-678317E75955	No	YES	C34.1	8140/3	C34.1	YES	NO	0	74	2012	NOT HISPANIC OR LATINO	TUMOR FREE,TUMOR FREE	Preoperative,Post-Adjuvant Therapy	23,20,20,27	11,11,11,3	2012,2012,2012,2013		7th		Stage IIB
5525605f-4a0c-4bb4-a019-47ed610e0b66	TCGA-55-8207		Nationwide Children's Hospital	B51E5F49-5B1C-4F03-A79C-02F3214F90E3	213.59.0	TCGA	LUAD	31	3	2016		false			Lung	Lung Acinar Adenocarcinoma	Yes, History of Synchronous/Bilateral Malignancy	MALE	Alive,Alive	-26897			66,977		WHITE	TCGA-55-8207	55	8207	b256e065-c681-4f82-8b68-a8ef7c413791	No	YES	C34.3	8550/3	C34.3	YES	NO	0	73	2011	NOT HISPANIC OR LATINO	TUMOR FREE,TUMOR FREE		8,30	7,9	2012,2014		7th		Stage IB
bc7e4934-a45b-4034-a014-7cfccb5d4d62	TCGA-49-AARQ		Nationwide Children's Hospital	FD753FCB-1500-4973-AB9D-A9AA82FB2E90	423.35.0	TCGA	LUAD	31	3	2016		false			Lung	Lung Adenocarcinoma- Not Otherwise Specified (NOS)	No	FEMALE	Alive,Alive	-15065			6443,6732		BLACK OR AFRICAN AMERICAN	TCGA-49-AARQ	49	AARQ	9A2A226E-9605-4214-9320-469305E664E6	No	YES	C34.1	8140/3	C34.1	NO	YES	0	41	1996	NOT HISPANIC OR LATINO	TUMOR FREE,TUMOR FREE	Preoperative,Preoperative	19,10	6,4	2014,2015		4th		Stage I
f8f15963-2b2b-4fbe-bc42-79bf254f24ff	TCGA-67-3773		Nationwide Children's Hospital	68A42AB5-09B6-4792-9556-311DA9B0CA5A	37.76.0	TCGA	LUAD	31	3	2016		false			Lung	Lung Adenocarcinoma- Not Otherwise Specified (NOS)	No	FEMALE	Alive	-30706			427		WHITE	TCGA-67-3773	67	3773	009be09b-f9f6-43b7-8f45-4a648f8123ce	No	YES	C34.3	8140/3	C34.3	YES	NO	0	84	2009	NOT HISPANIC OR LATINO	TUMOR FREE		21	1	2011		6th		Stage IB
a53f762c-2e0e-481b-a9c8-8306223a463a	TCGA-86-8055		Nationwide Children's Hospital	81630DAB-DBA3-4191-A748-D52C50D4DA5D	213.59.0	TCGA	LUAD	31	3	2016		false			Lung	Lung Adenocarcinoma- Not Otherwise Specified (NOS)	No	MALE	Alive,Dead	-29124		None,124	10,None		WHITE	TCGA-86-8055	86	8055	34d8e84e-c3e1-417d-8b9b-8563d9fa0f8e	No	YES	C34.1	8140/3	C34.1	YES	NO	0	79	2011	NOT HISPANIC OR LATINO	TUMOR FREE,TUMOR FREE	Preoperative,None	9,26	5,2	2012,2013		7th		Stage IIA
b52b22ac-3f86-4eca-9cb5-ed38de4e039a	TCGA-86-8073		Nationwide Children's Hospital	7D84305B-8F07-45CE-AAC5-0193FB420B78	213.59.0	TCGA	LUAD	31	3	2016		false			Lung	Lung Bronchioloalveolar Carcinoma Nonmucinous	No	MALE	Alive,Alive	-21214			13,740		WHITE	TCGA-86-8073	86	8073	cd902d08-215e-4bd0-88e4-4fd01ab43cbf	No	YES	C34.1	8250/3	C34.1	YES	NO	0	58	2011	NOT HISPANIC OR LATINO	TUMOR FREE,TUMOR FREE	None,Other	13,2	6,10	2012,2014		7th		Stage IB
bc5efb47-b9f0-4a85-bb7a-366395616c2c	TCGA-50-5044		Nationwide Children's Hospital	3A7AEFDF-E598-4718-8037-18B2E4E7374D	144.69.0	TCGA	LUAD	31	3	2016		false			Lung	Lung Adenocarcinoma- Not Otherwise Specified (NOS)	No	FEMALE	Dead,Dead	-26567		624,624			WHITE	TCGA-50-5044	50	5044	fa0c7392-d485-41ac-bf7e-244a528209ae	No	YES	C34.3	8140/3	C34.3	NO	YES	0	72	2002	NOT HISPANIC OR LATINO	WITH TUMOR,WITH TUMOR		25,19,14	8,2,5	2011,2013,2012		5th		Stage IIIB
470653d2-7e65-47b5-a1e5-bc5bdadaf0bc	TCGA-50-5935		Nationwide Children's Hospital	42880744-C2B0-4F6E-85EA-04833EC13016	119.75.0	TCGA	LUAD	31	3	2016		false			Lung	Lung Adenocarcinoma- Not Otherwise Specified (NOS)	Yes	FEMALE	Dead,Dead	-31610		653,653	653,None		WHITE	TCGA-50-5935	50	5935	100430c8-1446-45c8-af36-b6dbb3ddd0c1	No	YES	C34.1	8140/3	C34.1	NO	YES	0	86	2006	NOT HISPANIC OR LATINO	None,TUMOR FREE		2,17,17	7,5,5	2011,2012,2012		6th		Stage IA
405d080e-9abf-425b-8829-d1248900766c	TCGA-44-5644		Nationwide Children's Hospital	A95BBA28-88DA-441E-9920-F62441AF2878	166.66.0	TCGA	LUAD	31	3	2016		false			Lung	Lung Adenocarcinoma- Not Otherwise Specified (NOS)	No	FEMALE	Alive,Alive,Alive	-18644			498,498,863		WHITE	TCGA-44-5644	44	5644	1fc81cd4-fa89-4135-8c3c-027ffae82b05	No	YES	C34.3	8140/3	C34.3	YES	NO	0	51	2010	NOT HISPANIC OR LATINO	TUMOR FREE,TUMOR FREE,TUMOR FREE		12,12,26	10,10,12	2011,2011,2012		7th		Stage IB
966df93a-4acc-45d0-880d-7fb9642bf483	TCGA-MP-A4TH		Nationwide Children's Hospital	49EFF7DA-1EB7-497C-83E9-4BEF7C727B09	278.55.0	TCGA	LUAD	31	3	2016		false			Lung	Lung Adenocarcinoma- Not Otherwise Specified (NOS)	No	FEMALE	Alive,Alive,Alive	-25759			142,446,741		WHITE	TCGA-MP-A4TH	MP	A4TH	7A111B4F-46E9-4E34-8024-0B9FDC5CBCD8	No	YES	C34.3	8140/3	C34.3	YES	NO	0	70	2012	NOT HISPANIC OR LATINO	TUMOR FREE,TUMOR FREE,TUMOR FREE		8,19,22	5,12,1	2013,2013,2015		7th		Stage IA
74aa0561-5205-42ec-b927-c0c6f0a4a9ff	TCGA-05-4244		Nationwide Children's Hospital	C7D0CB24-C920-4FA2-A506-7023538DA675	52.73.0	TCGA	LUAD	31	3	2016		false			Lung	Lung Adenocarcinoma- Not Otherwise Specified (NOS)	No	MALE	Alive	-25752			0			TCGA-05-4244	05	4244	34040b83-7e8a-4264-a551-b16621843e28	No	YES	C34.3	8140/3	C34.3	NO	YES	0	70	2009		TUMOR FREE		22	7	2010		6th		Stage IV
4d0f2554-241c-4cc2-9e62-f2eaebc021a2	TCGA-49-4490		Nationwide Children's Hospital	DC47FAF0-0AC6-4153-83F8-E6BD6270E79E	144.69.0	TCGA	LUAD	31	3	2016		false			Lung	Lung Adenocarcinoma- Not Otherwise Specified (NOS)	No	FEMALE	Dead,Dead	-16634		385,385			WHITE	TCGA-49-4490	49	4490	6c3655ca-8ae7-4ad7-b3e4-0c3ec293fba7	No	YES	C34.1	8140/3	C34.1	NO	YES	0	45	1993	NOT HISPANIC OR LATINO	None,WITH TUMOR		9,9,9,9	8,8,8,8	2011,2011,2011,2011		4th		Stage IIIA
4ff8464f-3ffb-45e6-b37f-11e58c2ade15	TCGA-69-8253		Nationwide Children's Hospital	B13013CE-37A6-46E3-8FE2-999D476E3365	222.59.0	TCGA	LUAD	31	3	2016		false			Lung	Lung Adenocarcinoma Mixed Subtype	No	FEMALE	Alive,Alive	-21771			100,426		BLACK OR AFRICAN AMERICAN	TCGA-69-8253	69	8253	44d8c859-4b7a-4e9d-bffc-0de0e6afdcc4	No	YES	C34.3	8255/3	C34.3	YES	NO	0	59	2012	NOT HISPANIC OR LATINO	None,TUMOR FREE	Pre-Adjuvant Therapy,Preoperative	1,1,1,5	6,6,6,4	2012,2012,2012,2013		7th		Stage IIA
1a20583b-8806-4c01-b1fd-d131d9fcc54d	TCGA-55-7573		Nationwide Children's Hospital	42433BDB-88AD-42DA-849A-AD4EC884C72B	166.66.0	TCGA	LUAD	31	3	2016		false			Lung	Lung Adenocarcinoma- Not Otherwise Specified (NOS)	Yes	FEMALE	Alive,Alive	-26302			4,487		WHITE	TCGA-55-7573	55	7573	8e41153b-9faf-45c3-8397-8a428ef5c0d5	No	YES	C34.1	8140/3	C34.1	YES	NO	0	72	2011	NOT HISPANIC OR LATINO	TUMOR FREE,TUMOR FREE	Preoperative,None	11,13	1,8	2012,2013		7th		Stage IA
b72df74a-f46c-4860-a69f-69258a3a5a0d	TCGA-55-8512		Nationwide Children's Hospital	D0A55C64-C8DA-41C7-A79C-1F911AE5811A	238.59.0	TCGA	LUAD	31	3	2016		false			Lung	Lung Bronchioloalveolar Carcinoma Nonmucinous	No	MALE	Alive,Dead	-15266		None,607	3,None		WHITE	TCGA-55-8512	55	8512	202e5df9-69f2-432c-a59d-cc5aa176e973	No	YES	C34.3	8252/3	C34.3	YES	NO	0	41	2012	NOT HISPANIC OR LATINO	WITH TUMOR,WITH TUMOR	Preoperative,None	11,28	1,8	2013,2014		7th		Stage IV
9766c63c-fb10-4837-ad16-b550760b47ce	TCGA-50-6590		Nationwide Children's Hospital	8DEBCFCD-90BE-4DD4-90C5-17866C338CAD	144.69.0	TCGA	LUAD	31	3	2016		false			Lung	Lung Adenocarcinoma- Not Otherwise Specified (NOS)	No	FEMALE	Dead,Dead	-26444		1288,1288			WHITE	TCGA-50-6590	50	6590	114a34c0-983b-4d90-9181-1823c9637a63	No	YES	C34.1	8140/3	C34.1	NO	YES	0	72	2005	NOT HISPANIC OR LATINO	TUMOR FREE,TUMOR FREE		25,4,4,4	8,6,6,6	2011,2013,2013,2013		6th		Stage IB
0eca0129-6962-4abf-bd4c-8c19902b133b	TCGA-55-6987		Nationwide Children's Hospital	49740971-77D1-4DA8-848B-2C24318CFAFB	160.68.0	TCGA	LUAD	31	3	2016		false			Lung	Lung Adenocarcinoma- Not Otherwise Specified (NOS)	No	MALE	Alive,Alive	-28382			1170,2137		WHITE	TCGA-55-6987	55	6987	2efc156c-464a-4c2f-a854-39fefe32081c	No	YES	C34.3	8140/3	C34.3	NO	YES	0	77	2006	NOT HISPANIC OR LATINO	TUMOR FREE,TUMOR FREE		27,28	7,8	2011,2013		6th		Stage IA
97369504-9088-444d-b626-3290912c921b	TCGA-97-7554		Nationwide Children's Hospital	50A3858D-31D7-424E-96DE-2FE67B8A0344	166.66.0	TCGA	LUAD	31	3	2016		false			Lung	Lung Papillary Adenocarcinoma	No	FEMALE	Alive,Alive	-30327			264,775		WHITE	TCGA-97-7554	97	7554	a9644274-13bb-4228-9b4f-14260ccc26eb	No	YES	C34.3	8260/3	C34.3	NO	YES	0	83	2010	NOT HISPANIC OR LATINO	TUMOR FREE,TUMOR FREE	Preoperative,Post-Adjuvant Therapy	17,21,21,17	11,11,11,1	2011,2011,2011,2012		7th		Stage IIIA
f6aa488a-7edf-44f5-84ca-6822e613a861	TCGA-NJ-A4YI		Nationwide Children's Hospital	1B1A984B-E3BE-4275-875E-F782403FFCBB	278.55.0	TCGA	LUAD	31	3	2016		false			Lung	Lung Papillary Adenocarcinoma	No	FEMALE	Dead,Dead	-31867		4,4			WHITE	TCGA-NJ-A4YI	NJ	A4YI	2C03141E-A0BD-4E8D-91E4-9744D139CCCE	No	YES	C34.1	8550/3	C34.1	NO	YES	0	87	2009				24,1	4,11	2013,2013		6th		Stage IIIA
3d55f719-465c-433c-97cf-b86aee0899a1	TCGA-50-5051		Nationwide Children's Hospital	3AC96A78-DC4B-4CC6-AFC1-03D9D046D955	144.69.0	TCGA	LUAD	31	3	2016		false			Lung	Lung Adenocarcinoma- Not Otherwise Specified (NOS)	No	FEMALE	Alive,Dead	-15585		None,478	455,None		WHITE	TCGA-50-5051	50	5051	e1c55bac-bb41-4964-add5-ecd6ba04b58d	No	YES	C34.1	8140/3	C34.1	NO	YES	0	42	2007	NOT HISPANIC OR LATINO	TUMOR FREE,WITH TUMOR		25,15,15,15,15	8,5,5,5,5	2011,2012,2012,2012,2012		6th		Stage IIIA
0a72c385-cdd1-4689-80c7-265a383d349b	TCGA-86-8278		Nationwide Children's Hospital	E3825C21-D6FC-401A-B47E-7C2B72CA6F36	222.59.0	TCGA	LUAD	31	3	2016		false			Lung	Lung Adenocarcinoma- Not Otherwise Specified (NOS)	No	FEMALE	Alive,Alive,Alive	-23117			23,476,944		WHITE	TCGA-86-8278	86	8278	a816e355-be6f-4d16-b051-b6d86ed8cded	No	YES	C34.3	8480/3	C34.30	YES	NO	0	63	2011	NOT HISPANIC OR LATINO	TUMOR FREE,WITH TUMOR,WITH TUMOR	None,Preoperative,Preoperative	6,25,25,25,25,20	6,3,3,3,3,5	2012,2013,2013,2013,2013,2014		7th		Stage IIB
e3e1b02f-6a88-4880-8c20-58ee35ae419d	TCGA-86-7955		Nationwide Children's Hospital	3CA2D6ED-D792-4CAC-985C-A6324E3946B6	204.61.0	TCGA	LUAD	31	3	2016		false			Lung	Lung Adenocarcinoma- Not Otherwise Specified (NOS)	No	MALE	Alive,Alive,Alive	-22772			14,508,1072		WHITE	TCGA-86-7955	86	7955	0d0d83d9-d558-4d38-977b-6f1b2471beda	No	YES	C34.3	8140/3	C34.3	YES	NO	0	62	2011	NOT HISPANIC OR LATINO	TUMOR FREE,TUMOR FREE,TUMOR FREE	None,Preoperative,Post-Adjuvant Therapy	14,12,12,12,12,12,12,12,12	3,3,3,8,8,3,8,3,8	2012,2013,2013,2014,2014,2013,2014,2013,2014		7th		Stage IB
e2147689-c28b-4c27-8a31-16488c14fc24	TCGA-J2-8192		Nationwide Children's Hospital	56A5806E-F826-4303-8D5A-DA2E8E598D5F	213.59.0	TCGA	LUAD	31	3	2016		false			Lung	Lung Adenocarcinoma- Not Otherwise Specified (NOS)	Yes, History of Prior Malignancy	FEMALE	Alive,Alive	-23892			154,739		WHITE	TCGA-J2-8192	J2	8192	369f14c4-2191-4962-a309-3e23ddc4e5fc	No	YES	C34.1	8140/3	C34.1	YES	NO	0	65	2011	NOT HISPANIC OR LATINO	TUMOR FREE,None		6,6,6,16,18	6,6,6,4,2	2012,2012,2012,2014,2014		7th		Stage IIA
bfb1129d-5a25-4523-bf49-3abf904e2f97	TCGA-73-7499		Nationwide Children's Hospital	E95E0348-CFD5-4929-8759-61F8E266403D	204.61.0	TCGA	LUAD	31	3	2016		false			Lung	Lung Adenocarcinoma Mixed Subtype	No	FEMALE	Alive,Alive,Dead	-29683		None,None,1531	519,715,None		WHITE	TCGA-73-7499	73	7499	7782ceaa-da49-4232-8b3f-534971adaad8	No	YES	C34.1	8255/3	C34.1	NO	YES	0	81	2010	NOT HISPANIC OR LATINO	TUMOR FREE,TUMOR FREE,TUMOR FREE	Other,Preoperative,Other	31,20,21	5,9,1	2012,2013,2015		7th		Stage IB
b59d7087-2a24-489f-a57f-b317a9db38bf	TCGA-64-5775		Nationwide Children's Hospital	1B87F2E7-82A5-4230-8B24-0CBBF5B6C0DC	84.72.0	TCGA	LUAD	31	3	2016		false			Lung	Lung Adenocarcinoma- Not Otherwise Specified (NOS)	No	MALE	Dead,Dead	-26058		62,62			WHITE	TCGA-64-5775	64	5775	c8544fb3-b26e-4672-bb81-a271db724b04	Yes	YES	C34.1	8140/3	C34.1	NO	YES	0	71	2005	NOT HISPANIC OR LATINO	WITH TUMOR,WITH TUMOR		2,3,3,2	5,5,5,5	2011,2011,2011,2011				Stage IIIA
7eea7b29-f117-46de-a1fd-5db2e3bcefb0	TCGA-55-8508		Nationwide Children's Hospital	9E80B7C6-D528-4B9D-9EF4-EDDB1CD6EB7F	238.59.0	TCGA	LUAD	31	3	2016		false			Lung	Mucinous (Colloid) Carcinoma	No	FEMALE	Alive,Alive	-22159			15,617		BLACK OR AFRICAN AMERICAN	TCGA-55-8508	55	8508	bab335f9-b241-41a7-b107-79b9676b37b8	No	YES	C34.1	8480/3	C34.1	YES	NO	0	60	2012	NOT HISPANIC OR LATINO	None,TUMOR FREE	Preoperative,None	28,3,3,3	12,10,10,10	2012,2014,2014,2014		7th		Stage IIA
78e66ec8-d1f3-4714-8462-37c2aeb20a4c	TCGA-78-7162		Nationwide Children's Hospital	97921C06-E26E-4EE8-9E6B-AE93BB2B9AA4	183.65.0	TCGA	LUAD	31	3	2016		false			Lung	Lung Adenocarcinoma Mixed Subtype	No	MALE	Dead,Dead,Dead	-27593		3169,3169,3169			WHITE	TCGA-78-7162	78	7162	16cd58db-d52c-403e-9e9c-6da2e99f6bad	No	YES	C34.1	8255/3	C34.1	NO	YES	0	75	1991			Preoperative,None,None	3,4,3,3	10,10,10,10	2011,2011,2011,2011		6th		Stage IA
eee213c3-3a37-4b47-9563-95f0f1a63c9e	TCGA-49-4501		Nationwide Children's Hospital	2A5F336C-E0C2-4014-837E-0F27E8D41A89	58.76.0	TCGA	LUAD	31	3	2016		false			Lung	Lung Adenocarcinoma- Not Otherwise Specified (NOS)	Yes	FEMALE	Dead,Dead	-24817		1421,1421			WHITE	TCGA-49-4501	49	4501	0780eb43-d5b5-4c3d-9825-beacba5cc723	No	YES	C34.1	8140/3	C34.1	NO	YES	0	67	1996	NOT HISPANIC OR LATINO	WITH TUMOR,WITH TUMOR	Preoperative,Other	2,6,2	2,10,2	2011,2011,2011				Stage IB
82e1c236-0f21-453f-bdcd-607519bdbc05	TCGA-55-7724		Nationwide Children's Hospital	D92AD86C-A582-4B48-8D90-2C561A00C04B	196.63.0	TCGA	LUAD	31	3	2016		false			Lung	Lung Adenocarcinoma- Not Otherwise Specified (NOS)	Yes	FEMALE	Alive,Alive	-27891			0,705		WHITE	TCGA-55-7724	55	7724	294cb595-0907-44c7-bbef-985a27c1e6e2	No	YES	C34.1	8140/3	C34.1	YES	NO	0	76	2011	NOT HISPANIC OR LATINO	TUMOR FREE,TUMOR FREE		8,29	3,1	2012,2014		7th		Stage IB
4d39da1f-e84e-40d1-9d8c-51aa2a38cc87	TCGA-05-4250		Nationwide Children's Hospital	51B4B6B9-84E3-4DE2-B9EF-ED157B7C0C8B	52.73.0	TCGA	LUAD	31	3	2016		false			Lung	Lung Adenocarcinoma- Not Otherwise Specified (NOS)	No	FEMALE	Dead	-29068		121				TCGA-05-4250	05	4250	f98ecd8a-b878-4f53-b911-20cd8e17281c	No	YES	C34.3	8140/3	C34.3	NO	YES	0	79	2007				22	7	2010		6th		Stage IIIA
595dfe0b-99db-42fc-940a-fd1cb7fc2f25	TCGA-44-A479		Nationwide Children's Hospital	14A835D0-5260-4B50-8FD2-02D94F1A2FA0	258.58.0	TCGA	LUAD	31	3	2016		false			Lung	Lung Adenocarcinoma- Not Otherwise Specified (NOS)	No	FEMALE	Alive,Alive,Alive	-27024			256,392,486		BLACK OR AFRICAN AMERICAN	TCGA-44-A479	44	A479	851867CB-9AD0-4FDF-AC75-9BB0427AD440	No	YES	C34.1	8140/3	C34.1	YES	NO	0	73	2012	NOT HISPANIC OR LATINO	TUMOR FREE,TUMOR FREE,TUMOR FREE	Preoperative,None,None	28,14,12	11,3,8	2012,2013,2013		7th		Stage IB
9149a23a-73d9-429a-8b44-1786313b70f8	TCGA-L9-A8F4		Nationwide Children's Hospital	6B276137-94B6-40A8-A4FC-6EBB47D792CC	406.36.0	TCGA	LUAD	31	3	2016		false			Lung	Lung Adenocarcinoma- Not Otherwise Specified (NOS)	No	FEMALE	Alive,Alive	-23617			102,476		BLACK OR AFRICAN AMERICAN	TCGA-L9-A8F4	L9	A8F4	927FC5E0-2C14-4C20-A49B-F10D8A1175C3	No	YES	C34.1	8140/3	C34.1	YES	NO	0	64	2013	NOT HISPANIC OR LATINO	TUMOR FREE,None	Preoperative,Preoperative	14,14,16	2,2,9	2014,2014,2014		7th		Stage IB
7a4a728a-1832-4426-b83f-a43e9bcfa421	TCGA-44-A4SS		Nationwide Children's Hospital	68913E13-90AB-4F53-BFC0-EEBDE21399F7	264.59.0	TCGA	LUAD	31	3	2016		false			Lung	Lung Adenocarcinoma- Not Otherwise Specified (NOS)	No	MALE	Alive,Alive	-26991			114,415		WHITE	TCGA-44-A4SS	44	A4SS	F934ED41-090E-4313-BBC5-D1A4A9ED9AD7	No	YES	C34.1	8140/3	C34.1	YES	NO	0	73	2012	NOT HISPANIC OR LATINO	TUMOR FREE,TUMOR FREE	Preoperative,None	28,26	1,9	2013,2013		7th		Stage IA
10e010ba-b289-4e22-b85b-273eb34d266f	TCGA-50-5932		Nationwide Children's Hospital	A59A7D03-7DEE-48BA-9B77-F9C848AC5F13	119.75.0	TCGA	LUAD	31	3	2016		false			Lung	Lung Adenocarcinoma- Not Otherwise Specified (NOS)	Yes	MALE	Dead,Dead	-27454		1235,1235	1091,None		WHITE	TCGA-50-5932	50	5932	ebcba7f2-ce13-4bae-97cd-91a6b1dcd465	No	YES	C34.1	8140/3	C34.1	NO	YES	0	75	2001	NOT HISPANIC OR LATINO	WITH TUMOR,WITH TUMOR		2,16	7,5	2011,2012		5th		Stage IIB
275740f0-5ca6-4e84-9618-5bc735df7b97	TCGA-35-4123		Nationwide Children's Hospital	4A7EB339-524D-437F-991E-B3B02A7CF4A8	52.73.0	TCGA	LUAD	31	3	2016		false			Lung	Lung Adenocarcinoma- Not Otherwise Specified (NOS)	No	MALE	Alive,None	-14064			182,None		WHITE	TCGA-35-4123	35	4123	6cf49cf0-de4c-4c90-8358-eae19c6206b0	No	YES	C34.1	8140/3	C34.1	NO	YES	0	38	2010	NOT HISPANIC OR LATINO	TUMOR FREE,None	Preoperative,None	20,23	12,12	2010,2014		7th		Stage IA
523abd96-044d-47d3-8777-3964bb9a3f17	TCGA-62-A46V		Nationwide Children's Hospital	E322FB66-D5C9-4EB8-B419-E1BD7143B07E	258.58.0	TCGA	LUAD	31	3	2016		false			Lung	Lung Adenocarcinoma Mixed Subtype	No	FEMALE	Alive,Alive	-28495			1631,2199		WHITE	TCGA-62-A46V	62	A46V	F809E21D-5F2E-4F3B-A1AA-D6B8D463552A	No	YES	C34.3	8255/3	C34.3	NO	YES	0	78	2007	NOT HISPANIC OR LATINO	TUMOR FREE,TUMOR FREE	Preoperative,Preoperative	30,19	10,11	2012,2013		6th		Stage IB
7bc1e3cb-1509-42c0-8730-644cef102d14	TCGA-44-3396		Nationwide Children's Hospital	B8C6E7A1-5CEA-416A-BE55-11413F8E2BA5	58.76.0	TCGA	LUAD	31	3	2016		false			Lung	Lung Adenocarcinoma- Not Otherwise Specified (NOS)	No	FEMALE	Alive,Alive,Alive	-27073			311,411,1130		WHITE	TCGA-44-3396	44	3396	3bd6badb-27ff-4d8d-b206-4d28dc264862	No	YES	C34.1	8140/3	C34.1	YES	NO	0	74	2009	NOT HISPANIC OR LATINO	TUMOR FREE,TUMOR FREE,TUMOR FREE	Other,Adjuvant therapy,Other	18,22,22,22,11	10,10,10,10,1	2010,2010,2010,2010,2013		7th		Stage IIIA
09b105b6-7ff9-4fd8-93f3-d8c95f886442	TCGA-80-5608		Nationwide Children's Hospital	A99BF479-355F-4E98-9B9E-8AD65ABAA372	160.68.0	TCGA	LUAD	31	3	2016		false			Lung	Lung Adenocarcinoma- Not Otherwise Specified (NOS)	No	FEMALE	Alive,Alive,Alive				None,None,2832			TCGA-80-5608	80	5608	5c06d97f-2aaa-43de-b085-09d7829356ba	No	YES	C34.1	8140/3	C34.1	NO	YES					TUMOR FREE,TUMOR FREE,TUMOR FREE	Preoperative,None,None	15,15,2	8,8,4	2011,2011,2015		6th		Stage IA
1333b9fe-f1c9-4493-ab3d-73f6febe92b4	TCGA-55-7283		Nationwide Children's Hospital	BD2523C6-BDF6-449B-B39F-438527CE5872	166.66.0	TCGA	LUAD	31	3	2016		false			Lung	Lung Bronchioloalveolar Carcinoma Nonmucinous	No	FEMALE	Alive,Alive	-27946			35,609		WHITE	TCGA-55-7283	55	7283	ccfdad76-cc45-447f-bed8-ede8f6a8844d	No	YES	C34.1	8252/3	C34.1	YES	NO	0	76	2011	NOT HISPANIC OR LATINO	WITH TUMOR,WITH TUMOR	Preoperative,None	6,21,21,21	10,8,8,8	2011,2013,2013,2013		7th		Stage IIIA
f5a018c4-160e-4a59-b679-ae8d417ef98b	TCGA-97-A4M3		Nationwide Children's Hospital	15EC1D0F-23F8-47CA-AB02-0D2D68541969	264.59.0	TCGA	LUAD	31	3	2016		false			Lung	Lung Adenocarcinoma Mixed Subtype	Yes, History of Prior Malignancy	FEMALE	Alive,Alive	-25384			237,540		WHITE	TCGA-97-A4M3	97	A4M3	575752F8-2788-43CD-AFDE-F0F600F39D18	No	YES	C34.1	8255/3	C34.1	YES	NO	0	69	2012	NOT HISPANIC OR LATINO	None,TUMOR FREE	Preoperative,Other	7,11	3,3	2013,2014		7th		Stage IA
7177d1ab-fabc-4e53-a891-e0a129f646a8	TCGA-91-8497		Nationwide Children's Hospital	0C030A25-9426-4C87-814E-B730CFC99123	238.59.0	TCGA	LUAD	31	3	2016		false			Lung	Lung Adenocarcinoma- Not Otherwise Specified (NOS)	No	FEMALE	Alive,Dead	-27632		None,434	174,None		WHITE	TCGA-91-8497	91	8497	4ad63dac-76a7-4527-abce-d7a0184e8739	No	YES	C34.1	8140/3	C34.1	YES	NO	0	75	2012	NOT HISPANIC OR LATINO	None,TUMOR FREE		20,7	8,4	2012,2014		7th		Stage IA
e213093c-675a-43d5-8b70-a6063b2e4b5e	TCGA-55-7726		Nationwide Children's Hospital	920E0028-60F8-4B70-974D-C301D99D449C	196.63.0	TCGA	LUAD	31	3	2016		false			Lung	Lung Adenocarcinoma- Not Otherwise Specified (NOS)	Yes	FEMALE	Alive,Alive	-26451			39,652		WHITE	TCGA-55-7726	55	7726	923b37e4-fcf7-46a0-8cb2-9139711fec7b	No	YES	C34.3	8140/3	C34.3	YES	NO	0	72	2011	NOT HISPANIC OR LATINO	TUMOR FREE,TUMOR FREE		8,29	3,8	2012,2013		7th		Stage IA
8639321f-36b7-4b40-ad31-bffad6d57668	TCGA-50-5931		Nationwide Children's Hospital	68E1A269-292E-486C-8FC3-0144A5B59A06	119.75.0	TCGA	LUAD	31	3	2016		false			Lung	Lung Adenocarcinoma- Not Otherwise Specified (NOS)	No	FEMALE	Dead,Dead	-27733		434,434			WHITE	TCGA-50-5931	50	5931	12ccd581-a921-41bc-bcee-4e9be54532cc	No	YES	C34.1	8140/3	C34.1	NO	YES	0	75	2001	NOT HISPANIC OR LATINO	TUMOR FREE,WITH TUMOR		2,16	7,5	2011,2012		5th		Stage IB
95ba9c0a-ffdd-4991-b459-6b644783df3a	TCGA-55-6983		Nationwide Children's Hospital	A0E159EB-889E-445E-85B1-6BC8A048DB71	160.68.0	TCGA	LUAD	31	3	2016		false			Lung	Mucinous (Colloid) Carcinoma	No	MALE	Alive,Alive				1826,2823		WHITE	TCGA-55-6983	55	6983	54a0e4d7-c274-4569-9c25-45bbe26d7f21	No	YES	C34.3	8480/3	C34.30	NO	YES	0	81	2005	NOT HISPANIC OR LATINO	TUMOR FREE,TUMOR FREE		27,28,28	7,8,8	2011,2013,2013		6th		Stage IIB
cc6b0f1c-8c4e-4e54-be58-5dd61268db08	TCGA-38-4627		Nationwide Children's Hospital	AA1601E5-43EF-4FBA-AA29-C1BE92D68997	58.76.0	TCGA	LUAD	31	3	2016		false			Lung	Lung Adenocarcinoma- Not Otherwise Specified (NOS)	No	FEMALE	Dead,Dead	-23510		1147,1147			WHITE	TCGA-38-4627	38	4627	d717fa33-3c91-4ced-89c6-79ff5542f04c	No	YES	C34.1	8140/3	C34.1	NO	YES	0	64	2003	NOT HISPANIC OR LATINO			7,8	12,12	2010,2010				Stage IIA
dfef69f2-014c-4604-80d0-69e1508deea6	TCGA-78-7149		Nationwide Children's Hospital	F635F3EF-B370-4D40-AA1D-E4C57B67927F	166.66.0	TCGA	LUAD	31	3	2016		false			Lung	Lung Adenocarcinoma Mixed Subtype	No	MALE	Alive,Alive,Alive	-26285			1093,1093,3940		WHITE	TCGA-78-7149	78	7149	2de1ba51-eae1-4a54-b7cd-d6d739fdc39d	No	YES	C34.3	8255/3	C34.3	NO	YES	0	71	2002			Preoperative,None,None	3,3,23	10,10,8	2011,2011,2013		6th		Stage IIIB
0a8eefd3-174e-4fda-a52a-8d7eedc08f64	TCGA-55-6642		Nationwide Children's Hospital	2556626B-A840-4332-9CA2-B382085F70A5	144.69.0	TCGA	LUAD	31	3	2016		false			Lung	Lung Adenocarcinoma- Not Otherwise Specified (NOS)	No	MALE	Alive,Alive	-23107			993,2449		WHITE	TCGA-55-6642	55	6642	474b86d9-d897-467d-85d4-51dfa26ea107	No	YES	C34.3	8140/3	C34.3	NO	YES	0	63	2006		TUMOR FREE,TUMOR FREE		19,17	7,7	2011,2013		6th		Stage IB
34a39bd0-e806-4ab2-9100-327da509012f	TCGA-86-8358		Nationwide Children's Hospital	69098D17-7FCC-4E84-8AC8-27BA4C867960	232.54.0	TCGA	LUAD	31	3	2016		false			Lung	Lung Adenocarcinoma- Not Otherwise Specified (NOS)	No	MALE	Alive,Alive	-16409			19,653		WHITE	TCGA-86-8358	86	8358	467d96d7-4a42-4116-8c32-0e4b34f96d8a	No	YES	C34.1	8140/3	C34.1	YES	NO	0	44	2012	NOT HISPANIC OR LATINO	TUMOR FREE,TUMOR FREE	Preoperative,Other	6,9	7,4	2012,2014		7th		Stage IB
600e13d2-a7bb-40eb-8bc0-7c99de25e694	TCGA-05-4432		Nationwide Children's Hospital	9EE09A77-F18D-4B83-8ED3-0E959B5E6410	58.76.0	TCGA	LUAD	31	3	2016		false			Lung	Lung Adenocarcinoma Mixed Subtype	No	MALE	Alive,Alive	-24350			761,761			TCGA-05-4432	05	4432	e737f650-b72d-44e7-b750-558a56716803	No	YES	C34.1	8255/3	C34.1	NO	YES	0	66	2008		TUMOR FREE,TUMOR FREE		22,5,5,30	7,12,12,10	2010,2012,2012,2012		6th		Stage IIB
e0e7eb7f-0993-4a6c-b720-4cadc45df687	TCGA-97-8552		Nationwide Children's Hospital	A3F9BFE2-FCAE-4F10-A5E1-ADF7DE28DAA4	238.59.0	TCGA	LUAD	31	3	2016		false			Lung	Lung Bronchioloalveolar Carcinoma Nonmucinous	No	FEMALE	Alive,Alive	-20331			115,626		WHITE	TCGA-97-8552	97	8552	9ca1a26c-82e0-48b3-b3bb-2ed57086eeb1	No	YES	C34.3	8252/3	C34.3	YES	NO	0	55	2012	NOT HISPANIC OR LATINO	TUMOR FREE,TUMOR FREE	Preoperative,Other	26,3	9,10	2012,2013		7th		Stage I
c24aa099-ebe2-4161-8ab1-c99db571d546	TCGA-62-A472		Nationwide Children's Hospital	D4861BE5-B780-4994-B348-AC99145B922F	258.58.0	TCGA	LUAD	31	3	2016		false			Lung	Lung Adenocarcinoma- Not Otherwise Specified (NOS)	No	MALE	Alive,Alive	-25893			540,910		WHITE	TCGA-62-A472	62	A472	E499069B-A16A-49E9-941A-E3E9EA62AF25	No	YES	C34.3	8140/3	C34.3	NO	YES	0	70	2011	NOT HISPANIC OR LATINO	WITH TUMOR,WITH TUMOR	Preoperative,Preoperative	30,19	10,11	2012,2013		7th		Stage IIB
545c19e9-976e-4f8f-ba45-837ddb661937	TCGA-05-4422		Nationwide Children's Hospital	3282EA07-F457-4EB1-8F2C-F5DDD117AA86	58.76.0	TCGA	LUAD	31	3	2016		false			Lung	Lung Adenocarcinoma Mixed Subtype	No	MALE	Alive	-24837			365			TCGA-05-4422	05	4422	44dec838-b653-42a7-a58b-a1fd232cd68c	No	YES	C34.3	8255/3	C34.3	NO	YES	0	68	2008				22	7	2010		6th		Stage IB
5df9ca8f-ddb5-453c-98bf-5dab8b1044ed	TCGA-55-1594		Nationwide Children's Hospital	E9731E2E-1920-4A0E-BB09-DBA4F3715A04	37.76.0	TCGA	LUAD	31	3	2016		false			Lung	Lung Adenocarcinoma- Not Otherwise Specified (NOS)	No	MALE	Alive	-25008	1178		1178		WHITE	TCGA-55-1594	55	1594	6d72de06-232a-4983-a06c-eba6d82cb3f1	No	YES	C34.3	8140/3	C34.3	NO	YES	0	68	2005	NOT HISPANIC OR LATINO	TUMOR FREE		14	9	2010				Stage IIIA
2549bc82-eddc-41c8-afd9-a3297664fc48	TCGA-44-7667		Nationwide Children's Hospital	809EBE55-C2C5-4F91-85F4-3438E00472E0	183.65.0	TCGA	LUAD	31	3	2016		false			Lung	Lung Adenocarcinoma- Not Otherwise Specified (NOS)	No	FEMALE	Alive,Alive,Alive	-18062			557,557,1097		WHITE	TCGA-44-7667	44	7667	7f6455e8-fa3d-4452-acb2-8c9995073072	No	YES	C34.3	8140/3	C34.3	YES	NO	0	49	2009	NOT HISPANIC OR LATINO	TUMOR FREE,TUMOR FREE,TUMOR FREE		21,21,7	12,12,2	2011,2011,2013		6th		Stage IIB
6823f513-639e-486d-80e7-acede699c93a	TCGA-L4-A4E6		Nationwide Children's Hospital	AAF2358F-5E72-4118-8675-37A8EE1C8A80	258.58.0	TCGA	LUAD	31	3	2016		false			Lung	Lung Adenocarcinoma- Not Otherwise Specified (NOS)	No	MALE	Alive,Alive	-24631			76,435		WHITE	TCGA-L4-A4E6	L4	A4E6	26A92E1B-08D8-45CD-AF0C-EAF2514808A2	No	YES	C34.1	8140/3	C34.1	NO	YES	0	67	2012	NOT HISPANIC OR LATINO	TUMOR FREE,TUMOR FREE		5,14	12,11	2012,2013		7th		Stage IA
722682e2-1b95-4a56-bda9-82402213ed76	TCGA-55-6985		Nationwide Children's Hospital	C8A54E70-BE37-4E6B-8EA2-B26FE7812980	160.68.0	TCGA	LUAD	31	3	2016		false			Lung	Lung Adenocarcinoma- Not Otherwise Specified (NOS)	No	FEMALE	Alive,Alive	-21381			1233,1233		WHITE	TCGA-55-6985	55	6985	e5cb0c86-8fe2-4cfc-b32b-e8ec3839ffc4	No	YES	C34.1	8140/3	C34.1	NO	YES	0	58	2004		TUMOR FREE,TUMOR FREE		26,22	7,2	2011,2013		6th		Stage IB
e532c33c-d96a-4f8e-9afd-f2c71604eaa0	TCGA-49-AAR3		Nationwide Children's Hospital	E18D4888-C5C4-42C4-9B7F-33AE39B1A888	423.35.0	TCGA	LUAD	31	3	2016		false			Lung	Lung Adenocarcinoma- Not Otherwise Specified (NOS)	No	MALE	Alive,Alive	-25469			1893,1893		BLACK OR AFRICAN AMERICAN	TCGA-49-AAR3	49	AAR3	5813997A-D7DC-4F7C-8D4B-E979832168A9	No	YES	C34.1	8140/3	C34.1	NO	YES	0	69	2008	NOT HISPANIC OR LATINO		Preoperative,Post-Adjuvant Therapy	18,25	6,2	2014,2015		6th		Stage IIB
390ec638-d2d4-407d-ac21-c9c215c97e60	TCGA-86-A4P7		Nationwide Children's Hospital	891D4A45-535D-4614-BDAC-3E1598948EE4	264.59.0	TCGA	LUAD	31	3	2016		false			Lung	Lung Adenocarcinoma- Not Otherwise Specified (NOS)	No	FEMALE	Alive,Alive	-23330			14,415		WHITE	TCGA-86-A4P7	86	A4P7	9E640FF7-996E-427B-B56C-519A1E23BAAB	No	YES	C34.3	8140/3	C34.3	YES	NO	0	63	2012	NOT HISPANIC OR LATINO	TUMOR FREE,TUMOR FREE	Preoperative,Other	7,2	2,10	2013,2014		7th		Stage IB
a7dbf45d-8ecb-4f24-92c3-65f9757ab756	TCGA-55-A491		Nationwide Children's Hospital	F383F4FB-8E89-4C7E-AD0C-F32A3FAD0101	258.58.0	TCGA	LUAD	31	3	2016		false			Lung	Lung Adenocarcinoma- Not Otherwise Specified (NOS)	Yes, History of Prior Malignancy	FEMALE	Alive,Alive	-29593			0,626		WHITE	TCGA-55-A491	55	A491	A250A369-E536-4A18-B7AF-2911133D7BDC	No	YES	C34.3	8140/3	C34.3	YES	NO	0	81	2012	NOT HISPANIC OR LATINO	TUMOR FREE,TUMOR FREE	None,Other	21,29	2,5	2013,2014		7th		Stage IA
5def119b-95e3-45f8-a0b3-9b89fa0dc82c	TCGA-55-8094		Nationwide Children's Hospital	72CDEA52-CD11-4C32-B98D-88E89F9E75FA	213.59.0	TCGA	LUAD	31	3	2016		false			Lung	Lung Adenocarcinoma- Not Otherwise Specified (NOS)	No	MALE	Alive,Alive	-18903			4,541		WHITE	TCGA-55-8094	55	8094	69584d55-18f7-4786-b3cc-cd528500be44	No	YES	C34.1	8140/3	C34.1	YES	NO	0	51	2012	NOT HISPANIC OR LATINO	WITH TUMOR,WITH TUMOR		8,1	7,10	2012,2014		7th		Stage IV
0ef0200e-ccef-44a7-a17b-3f5f6c9547f5	TCGA-55-6972		Nationwide Children's Hospital	AFA5F574-B3E0-4C16-986A-C45CE5392189	160.68.0	TCGA	LUAD	31	3	2016		false			Lung	Lung Papillary Adenocarcinoma	No	MALE	Alive,Dead	-26625		None,1632	1475,None		WHITE	TCGA-55-6972	55	6972	c4d1e105-28b7-48df-abef-fbe09782fdb2	No	YES	C34.1	8260/3	C34.1	NO	YES	0	72	2005	NOT HISPANIC OR LATINO	TUMOR FREE,TUMOR FREE		27,29	7,1	2011,2014		6th		Stage IB
ace9bc60-95e9-4750-a07a-0832566eb955	TCGA-69-7979		Nationwide Children's Hospital	D9F1F3E6-49D8-43C0-AB7A-90120953B442	204.61.0	TCGA	LUAD	31	3	2016		false			Lung	Lung Acinar Adenocarcinoma	No	FEMALE	Alive,Alive,Alive	-26180			89,89,408		WHITE	TCGA-69-7979	69	7979	a5bd7d50-9c14-49e6-89cf-6bf440c42309	No	YES	C34.1	8550/3	C34.1	NO	YES	0	71	2011	NOT HISPANIC OR LATINO	None,TUMOR FREE,None		9,11,19	4,2,3	2012,2013,2014		7th		Stage IB
c55f9033-067d-43e9-8fc7-7512af03505f	TCGA-78-7166		Nationwide Children's Hospital	A112CFAA-A0E4-44DE-81A1-13F6A307FAC3	183.65.0	TCGA	LUAD	31	3	2016		false			Lung	Lung Adenocarcinoma- Not Otherwise Specified (NOS)	Yes	MALE	Dead,Dead	-30869		258,258			WHITE	TCGA-78-7166	78	7166	b40d0849-f4ef-4a14-9732-9beb708cb46b	No	YES	C34.3	8140/3	C34.3	NO	YES	0	84	2002			Preoperative,None	28,28,28	9,9,9	2011,2011,2011		6th		Stage IIB
381a1a5f-5648-45be-89fb-ae19b9156354	TCGA-97-A4M7		Nationwide Children's Hospital	C95F4254-32C3-4DE2-B4FB-203F5C63565B	264.59.0	TCGA	LUAD	31	3	2016		false			Lung	Lung Adenocarcinoma Mixed Subtype	Yes, History of Synchronous/Bilateral Malignancy	MALE	Alive,Alive	-27062			271,629		WHITE	TCGA-97-A4M7	97	A4M7	C6B680E3-D96E-4FC7-8053-77454B7A14FA	No	YES	C34.2	8255/3	C34.2	YES	NO	0	74	2012	NOT HISPANIC OR LATINO	TUMOR FREE,TUMOR FREE	Preoperative,Other	7,10	3,3	2013,2014		7th		Stage IA
16be22bc-932f-4776-a9fd-1f9a6776f317	TCGA-MP-A4T2		Nationwide Children's Hospital	ACE489CB-2C5C-440B-B2C1-88EED259C5DA	264.59.0	TCGA	LUAD	31	3	2016		false			Lung	Lung Adenocarcinoma- Not Otherwise Specified (NOS)	No	MALE	Dead,Dead	-26010		1136,1136			WHITE	TCGA-MP-A4T2	MP	A4T2	E379CF55-68EF-4FBC-AF3E-0A5040C27F0F	No	YES	C34.3	8140/3	C34.3	NO	YES	0	71	2003	NOT HISPANIC OR LATINO	WITH TUMOR,WITH TUMOR		2,14	4,3	2013,2013		6th		Stage IA
c4b2d2dc-3bed-49b4-8196-0fc7c98f3360	TCGA-78-7147		Nationwide Children's Hospital	69B4C872-792A-4E57-8B56-D73C4F2D5095	166.66.0	TCGA	LUAD	31	3	2016		false			Lung	Lung Adenocarcinoma- Not Otherwise Specified (NOS)	No	FEMALE	Dead,Dead	-24809		586,586			WHITE	TCGA-78-7147	78	7147	e7d30bc2-42e8-49c5-a5b3-9f58411b007a	No	YES	C34.1	8140/3	C34.1	NO	YES	0	67	2001		WITH TUMOR,WITH TUMOR	Preoperative,None	28,28	9,9	2011,2011		6th		Stage IIB
9950c423-8351-4070-8b15-0a362367a499	TCGA-91-6849		Nationwide Children's Hospital	149EAA9E-4C97-4006-87A0-EF1B680B9419	160.68.0	TCGA	LUAD	31	3	2016		false			Lung	Lung Adenocarcinoma- Not Otherwise Specified (NOS)	No	FEMALE	Alive,Alive	-27676			35,35		BLACK OR AFRICAN AMERICAN	TCGA-91-6849	91	6849	953a908d-0993-42f6-853b-512611d19a2c	No	YES	C34.1	8140/3	C34.1	NO	YES	0	75	2009	NOT HISPANIC OR LATINO		Preoperative,None	20,5	7,6	2011,2012		6th		Stage IIIA
d7ce4014-eb59-4788-9004-2011c15d1328	TCGA-49-4487		Nationwide Children's Hospital	198B9BBD-811C-42C2-8E02-9472A0B39966	144.69.0	TCGA	LUAD	31	3	2016		false			Lung	Lung Adenocarcinoma- Not Otherwise Specified (NOS)	No	FEMALE	Dead,Dead	-26583		855,855			WHITE	TCGA-49-4487	49	4487	bd4e9a9f-17f3-4d33-92fc-fcc45dd0e7b4	No	YES	C34.1	8140/3	C34.1	NO	YES	0	72	1992	NOT HISPANIC OR LATINO	WITH TUMOR,WITH TUMOR		9,9,9	8,8,8	2011,2011,2011		3rd		Stage IA
b5f0e5f4-4f27-4bc5-b03f-4c8206f6e482	TCGA-50-5936		Nationwide Children's Hospital	0F4BBAAF-673D-4C50-AE97-A7FE1444DBDE	84.72.0	TCGA	LUAD	31	3	2016		false			Lung	Mucinous (Colloid) Carcinoma	No	MALE	Dead,Dead	-21238		257,257			WHITE	TCGA-50-5936	50	5936	ef42ae4c-a108-468e-beed-437cf3cf2962	No	YES	C34.3	8480/3	C34.30	NO	YES	0	58	2007	NOT HISPANIC OR LATINO	None,WITH TUMOR		2,3,17	7,4,5	2011,2013,2012		6th		Stage IIIA
b887f081-81de-4bbd-908d-a76b26869f2c	TCGA-95-7043		Nationwide Children's Hospital	30E3F502-C070-47C8-92AE-BD4A08C45C1E	160.68.0	TCGA	LUAD	31	3	2016		false			Lung	Lung Adenocarcinoma Mixed Subtype	Yes	FEMALE	Alive,Alive,Alive,Dead	-23165		None,None,None,503	2,2,37,None		WHITE	TCGA-95-7043	95	7043	c650b1ff-8a4c-4ee9-b7c1-268c28c83827	No	YES	C34.1	8255/3	C34.1	YES	NO	0	63	2011	NOT HISPANIC OR LATINO	TUMOR FREE,TUMOR FREE,None,WITH TUMOR		None,None,15,31	8,8,3,10	2011,2011,2013,2014		7th		Stage IA
28af1130-2614-47b9-a425-3c267856a616	TCGA-35-5375		Nationwide Children's Hospital	2B5D9A27-E61C-49C1-B078-1AF35A18050E	84.72.0	TCGA	LUAD	31	3	2016		false			Lung	Lung Adenocarcinoma- Not Otherwise Specified (NOS)	No	MALE	Alive,None	-22628			264,None		WHITE	TCGA-35-5375	35	5375	5d2a9a4f-678d-4089-a8c5-81a5cb696629	No	YES	C34.1	8140/3	C34.1	NO	YES	0	61	2010	NOT HISPANIC OR LATINO	TUMOR FREE,None	Post-Adjuvant Therapy,None	20,24	5,8	2011,2015				Stage IIIA
db2b4ab0-26d9-49d6-b742-2c82563d63ec	TCGA-86-8279		Nationwide Children's Hospital	EFBE1CC5-5BA2-490D-80A8-78C9AD46C324	222.59.0	TCGA	LUAD	31	3	2016		false			Lung	Lung Adenocarcinoma- Not Otherwise Specified (NOS)	No	MALE	Alive,Alive,Alive	-17032			21,482,949		WHITE	TCGA-86-8279	86	8279	2923e404-38f2-437a-b57e-23401fbe0273	No	YES	C34.1	8140/3	C34.1	YES	NO	0	46	2011	NOT HISPANIC OR LATINO	TUMOR FREE,TUMOR FREE,TUMOR FREE	Preoperative,Pre-Adjuvant Therapy,Preoperative	6,25,25,25,25,20	6,3,3,3,3,5	2012,2013,2013,2013,2013,2014		7th		Stage IIA
67ef6dc8-2c09-461f-9089-f4971a92d564	TCGA-86-8673		Nationwide Children's Hospital	6BE3B39D-39C0-4122-AE76-E234EA828240	238.59.0	TCGA	LUAD	31	3	2016		false			Lung	Lung Bronchioloalveolar Carcinoma Nonmucinous	No	MALE	Alive,Alive,Alive	-22571			0,455,862		WHITE	TCGA-86-8673	86	8673	bc4c4079-b449-485d-84e4-a40496e563e8	No	YES	C34.1	8252/3	C34.1	YES	NO	0	61	2011	NOT HISPANIC OR LATINO	TUMOR FREE,TUMOR FREE,TUMOR FREE		30,1,30	8,4,4	2012,2013,2014		7th		Stage IB
0b05d5f8-29b6-48cb-9736-8e1d5c41746d	TCGA-50-5068		Nationwide Children's Hospital	52A65F2E-678B-4EE8-B563-CC74472B7EC4	84.72.0	TCGA	LUAD	31	3	2016		false			Lung	Lung Adenocarcinoma- Not Otherwise Specified (NOS)	No	FEMALE	Dead,Dead	-21728		1499,1499	1499,None		WHITE	TCGA-50-5068	50	5068	591c068f-bbb1-4df2-9abb-d1a2e4a58372	No	YES	C34.3	8140/3	C34.3	NO	YES	0	59	2003	NOT HISPANIC OR LATINO	WITH TUMOR,WITH TUMOR		2,16,16	7,5,5	2011,2012,2012		6th		Stage IIB
a2517262-0876-4c2e-b0e6-a484cc9d0461	TCGA-44-6779		Nationwide Children's Hospital	9BBEE39B-DA58-4EBD-96AE-E7C66346F55F	144.69.0	TCGA	LUAD	31	3	2016		false			Lung	Lung Adenocarcinoma- Not Otherwise Specified (NOS)	No	FEMALE	Dead,Dead	-18469		500,500			WHITE	TCGA-44-6779	44	6779	cbbea9f1-396a-4bf3-b67c-2cac3394dceb	No	YES	C34.9	8140/3	C34.1	NO	YES	0	50	2008		WITH TUMOR,WITH TUMOR		31,12,12,12,12,12	8,9,9,9,9,9	2011,2011,2011,2011,2011,2011		6th		Stage IIB
2445509a-b394-4af7-9af4-4b39db9d90f6	TCGA-55-8206		Nationwide Children's Hospital	7BEFDF14-926E-43A5-A773-320895AE3449	213.59.0	TCGA	LUAD	31	3	2016		false			Lung	Lung Adenocarcinoma- Not Otherwise Specified (NOS)	No	MALE	Alive,Alive	-20690			46,888		WHITE	TCGA-55-8206	55	8206	a214a959-3b21-4f25-a615-383cda7afdff	No	YES	C34.1	8140/3	C34.1	YES	NO	0	56	2012	NOT HISPANIC OR LATINO	TUMOR FREE,TUMOR FREE		15,26	6,9	2012,2014		7th		Stage IA
8aa4263b-f32b-4eef-ab7a-af4f04cde349	TCGA-L4-A4E5		Nationwide Children's Hospital	96A9FAD6-C160-45ED-A988-E548EA205333	264.59.0	TCGA	LUAD	31	3	2016		false			Lung	Lung Adenocarcinoma- Not Otherwise Specified (NOS)	No	FEMALE	Alive,Alive	-17680			213,578		WHITE	TCGA-L4-A4E5	L4	A4E5	32A7B827-C3F9-4607-AE63-DAE8CAA2BC97	No	YES	C34.1	8140/3	C34.1	NO	YES	0	48	2012	NOT HISPANIC OR LATINO	TUMOR FREE,TUMOR FREE	Preoperative,Other	5,25	12,9	2012,2013		7th		Stage I
e351d2e1-7ffc-4f5c-b5cc-316f66f64733	TCGA-55-A492		Nationwide Children's Hospital	3ACB44F0-7C61-4DA1-9E5E-ED3D225CFEB0	258.58.0	TCGA	LUAD	31	3	2016		false			Lung	Lung Adenocarcinoma- Not Otherwise Specified (NOS)	Yes, History of Prior Malignancy	FEMALE	Alive,Alive	-25719			1,596		WHITE	TCGA-55-A492	55	A492	39AB7174-5707-498D-9959-523680E04198	No	YES	C34.1	8140/3	C34.1	YES	NO	0	70	2012	NOT HISPANIC OR LATINO	TUMOR FREE,TUMOR FREE	None,Other	21,29	2,5	2013,2014		7th		Stage IA
e0c26187-73b4-427f-8b47-d338bb6dacf8	TCGA-75-6207		Nationwide Children's Hospital	6E391977-A010-4CE9-826A-83029C5D13E6	119.75.0	TCGA	LUAD	31	3	2016		false			Lung	Lung Adenocarcinoma- Not Otherwise Specified (NOS)	No	MALE	Dead,Dead							TCGA-75-6207	75	6207	58babefe-7e81-4594-ba29-50d1de92a5ab	No	YES	C34.9	8140/3	C34.1	NO	YES			2007				21,21	7,7	2011,2011		6th		Stage IIIA
bb53b8bd-34ff-4133-a3a6-63f2736d561e	TCGA-50-6595		Nationwide Children's Hospital	D5B38228-4CBA-4EFB-95D4-C9631393BC5F	144.69.0	TCGA	LUAD	31	3	2016		false			Lung	Lung Adenocarcinoma- Not Otherwise Specified (NOS)	No	FEMALE	Dead,Dead	-27197		189,189			WHITE	TCGA-50-6595	50	6595	82476d2d-e403-4f6b-8dd6-cc84e3329478	No	YES	C34.1	8140/3	C34.1	NO	YES	0	74	2009	NOT HISPANIC OR LATINO	WITH TUMOR,WITH TUMOR		25,13,13,13	8,6,6,6	2011,2013,2013,2013		6th		Stage IIIA
d8a684bf-9535-4681-ae6d-242cf468970d	TCGA-69-7978		Nationwide Children's Hospital	8963DB95-CB0B-4B70-8309-24938ED9F32E	204.61.0	TCGA	LUAD	31	3	2016		false			Lung	Lung Adenocarcinoma Mixed Subtype	No	MALE	Alive,Alive	-21785			70,134		WHITE	TCGA-69-7978	69	7978	f462cfef-f60a-4d3e-b92d-b8d8f50b6bb3	No	YES	C34.1	8255/3	C34.1	NO	YES	0	59	2011	NOT HISPANIC OR LATINO	WITH TUMOR,None		9,11	4,2	2012,2013		7th		Stage IIB
a1b74b06-a266-400b-9cb2-00532ae835a0	TCGA-62-8395		Nationwide Children's Hospital	4F97130E-B2F0-457C-93CC-3A6CC697953A	232.54.0	TCGA	LUAD	31	3	2016		false			Lung	Lung Adenocarcinoma Mixed Subtype	No	FEMALE	Alive,Alive	-29311			705,1216		WHITE	TCGA-62-8395	62	8395	5c266025-e590-457c-af86-4c2dc9797267	No	YES	C34.1	8255/3	C34.1	NO	YES	0	80	2009	NOT HISPANIC OR LATINO	WITH TUMOR,WITH TUMOR	Preoperative,Preoperative	4,15	7,5	2012,2013		6th		Stage IIB
7d317cc4-fa8c-4641-ac77-cf9288277f55	TCGA-44-6776		Nationwide Children's Hospital	282B9209-512F-4484-BE83-CCDAAB5F0FC0	144.69.0	TCGA	LUAD	31	3	2016		false			Lung	Lung Adenocarcinoma- Not Otherwise Specified (NOS)	Yes	FEMALE	Alive,Alive,Alive	-22150			1938,1938,2616		WHITE	TCGA-44-6776	44	6776	c2a1de2e-6451-4c95-8ce6-263f2b7e6eff	No	YES	C34.1	8140/3	C34.1	NO	YES	0	60	2005		TUMOR FREE,TUMOR FREE,TUMOR FREE		25,31,21	8,8,1	2011,2011,2013		6th		Stage IA
15efa015-fd81-4f68-8aca-93c4ab43a7f6	TCGA-NJ-A4YF		Nationwide Children's Hospital	2668F28C-A657-4336-8961-C42E7B7949FF	278.55.0	TCGA	LUAD	31	3	2016		false			Lung	Lung Adenocarcinoma Mixed Subtype	No	FEMALE	Alive,Alive	-18584			1720,2161		BLACK OR AFRICAN AMERICAN	TCGA-NJ-A4YF	NJ	A4YF	595FC3AD-F603-421B-B130-52F1F617050B	No	YES	C34.1	8255/3	C34.1	NO	YES	0	50	2007	NOT HISPANIC OR LATINO	None,TUMOR FREE		25,1	4,11	2013,2013		6th		Stage IA
6dbab076-4114-4d90-83a9-35ba2e740ad2	TCGA-50-8457		Nationwide Children's Hospital	0A99C7DC-8744-436C-8225-E6C2CC57C51B	232.54.0	TCGA	LUAD	31	3	2016		false			Lung	Lung Adenocarcinoma Mixed Subtype	No	FEMALE	Alive,Alive,Alive	-23055			44,779,1125		BLACK OR AFRICAN AMERICAN	TCGA-50-8457	50	8457	d45aee46-838e-44af-8422-46710b3240a8	No	YES	C34.1	8255/3	C34.1	YES	NO	0	63	2011	NOT HISPANIC OR LATINO	TUMOR FREE,TUMOR FREE,TUMOR FREE		16,5,11	10,1,2	2012,2015,2015		7th		Stage IA
675ae2ae-5869-462a-a848-4ba1e6bdc023	TCGA-91-7771		Nationwide Children's Hospital	26800D9A-CA3A-4FBB-AE8C-136EC1039E22	196.63.0	TCGA	LUAD	31	3	2016		false			Lung	Lung Adenocarcinoma- Not Otherwise Specified (NOS)	Yes	MALE	Alive,Alive	-22926			31,492		WHITE	TCGA-91-7771	91	7771	c0fdb152-25d2-404b-bec7-a43ece381f5b	No	YES	C34.1	8140/3	C34.1	YES	NO	0	62	2011	NOT HISPANIC OR LATINO	None,TUMOR FREE		24,6,6,6	1,12,12,12	2012,2012,2012,2012		7th		Stage IIB
cb537b43-6344-432d-9764-719ad181a848	TCGA-50-6597		Nationwide Children's Hospital	080BD17A-93EE-4931-AD04-A7068F890692	144.69.0	TCGA	LUAD	31	3	2016		false			Lung	Lung Adenocarcinoma- Not Otherwise Specified (NOS)	No	FEMALE	Alive,Dead	-29195		None,1268	1015,None		WHITE	TCGA-50-6597	50	6597	0d66bf6c-eed0-4726-bd5b-3bf6d610b4e0	No	YES	C34.3	8140/3	C34.3	NO	YES	0	79	2007	NOT HISPANIC OR LATINO	TUMOR FREE,TUMOR FREE		26,13	8,6	2011,2013		6th		Stage IB
15cd51c1-245d-486f-a8d6-8fccb2fb670a	TCGA-86-A4D0		Nationwide Children's Hospital	18F519F1-E7C2-436D-981E-99A4B2CA1CCB	258.58.0	TCGA	LUAD	31	3	2016		false			Lung	Lung Adenocarcinoma- Not Otherwise Specified (NOS)	No	MALE	Alive,Dead	-17607		None,116	30,None		WHITE	TCGA-86-A4D0	86	A4D0	528A0FCE-0719-4B19-A69D-3F18681696C5	No	YES	C34.1	8140/3	C34.1	YES	NO	0	48	2012	NOT HISPANIC OR LATINO	TUMOR FREE,TUMOR FREE	Preoperative,None	6,9,9,6	12,12,12,12	2012,2013,2013,2013		7th		Stage IIA
3e368b1d-3b10-4fdc-81ee-4510813c6d6a	TCGA-L9-A743		Nationwide Children's Hospital	2B1AC8DC-2973-4061-ADD0-B28EEA71A6E4	406.36.0	TCGA	LUAD	31	3	2016		false			Lung	Lung Adenocarcinoma- Not Otherwise Specified (NOS)	Yes, History of Prior Malignancy	MALE	Alive,Alive	-20780			312,664		BLACK OR AFRICAN AMERICAN	TCGA-L9-A743	L9	A743	A5F2576A-D628-47DE-A5DF-76A4F3105DCC	No	YES	C34.1	8140/3	C34.1	YES	NO	0	56	2013	NOT HISPANIC OR LATINO	TUMOR FREE,TUMOR FREE	Preoperative,Preoperative	14,14,14,20	4,4,4,10	2014,2014,2014,2014		7th		Stage IIA
ebcbde9d-0430-43e1-ae5d-6ebb463142ab	TCGA-86-8669		Nationwide Children's Hospital	022F7B10-5925-46BE-ABBB-EC06D28AD206	238.59.0	TCGA	LUAD	31	3	2016		false			Lung	Lung Adenocarcinoma- Not Otherwise Specified (NOS)	No	MALE	Alive,Alive	-23443			34,938		WHITE	TCGA-86-8669	86	8669	7b89166e-c5b8-481b-aa70-495141499b91	No	YES	C34.1	8140/3	C34.1	YES	NO	0	64	2012	NOT HISPANIC OR LATINO	TUMOR FREE,TUMOR FREE	Preoperative,None	30,2,2,15	8,10,10,10	2012,2014,2014,2014		7th		Stage IA
0aee6a6c-7422-4e10-85af-e4854366b37b	TCGA-78-7159		Nationwide Children's Hospital	8547D48B-4ADB-4C86-A015-16F8639FAC90	166.66.0	TCGA	LUAD	31	3	2016		false			Lung	Lung Adenocarcinoma Mixed Subtype	No	FEMALE	Alive,Alive,Alive	-22261			1221,1221,1974		WHITE	TCGA-78-7159	78	7159	4d153600-81f9-44fb-b485-6355ec306d6a	No	YES	C34.1	8255/3	C34.1	NO	YES	0	60	2008			Preoperative,None,None	27,27,4	9,9,8	2011,2011,2013		6th		Stage IA
a0c53f55-7046-4ab8-8ee0-dfc72af14343	TCGA-50-6593		Nationwide Children's Hospital	2807D42F-C62B-4CD8-B506-26DA83202AFD	119.75.0	TCGA	LUAD	31	3	2016		false			Lung	Lung Adenocarcinoma Mixed Subtype	No	FEMALE	Dead,Dead	-18152		336,336			WHITE	TCGA-50-6593	50	6593	e10568fe-0436-43f2-9f0f-48f9903868c4	No	YES	C34.1	8255/3	C34.1	NO	YES	0	49	2008	NOT HISPANIC OR LATINO	WITH TUMOR,WITH TUMOR		25,13,13	8,6,6	2011,2013,2013		6th		Stage IIIA
e281ad8d-d5ed-4883-8a34-63ed5db10a68	TCGA-75-6212		Nationwide Children's Hospital	D9FF9A15-0479-4BB6-84DA-B73278CFA998	119.75.0	TCGA	LUAD	31	3	2016		false			Lung	Lung Micropapillary Adenocarcinoma	No	FEMALE	Alive,Alive,Dead			None,None,1516				TCGA-75-6212	75	6212	23069f19-eba5-4ea5-ae7d-1ee4399ce7c1	No	YES	C34.3	8507/3	C34.3	NO	YES					TUMOR FREE,TUMOR FREE,WITH TUMOR	None,Post-Adjuvant Therapy,Post-Adjuvant Therapy	21,21,21,21,21,2	7,7,7,7,7,4	2011,2011,2011,2011,2011,2015		6th		Stage IIB
9762b192-98b0-439f-94ab-588c9873f3ab	TCGA-97-8177		Nationwide Children's Hospital	D0858F13-82F7-4529-9850-4B889EB413E2	222.59.0	TCGA	LUAD	31	3	2016		false			Lung	Lung Adenocarcinoma Mixed Subtype	No	FEMALE	Alive,Alive	-21648			147,499		WHITE	TCGA-97-8177	97	8177	09078761-1c14-4d01-8e15-535c19a9b0f9	No	YES	C34.3	8255/3	C34.3	YES	NO	0	59	2012	NOT HISPANIC OR LATINO	TUMOR FREE,TUMOR FREE	Preoperative,None	13,14,14,19,19	6,6,6,6,6	2012,2012,2012,2013,2013		7th		Stage IB
cf9a41c4-07a9-41b1-973c-1787ed8c8307	TCGA-75-7027		Nationwide Children's Hospital	F88C34B9-43C7-4F62-AD5E-D9DA1264F235	160.68.0	TCGA	LUAD	31	3	2016		false			Lung	Lung Adenocarcinoma- Not Otherwise Specified (NOS)	No	MALE	Alive,Alive,Alive				None,None,3059			TCGA-75-7027	75	7027	488646a1-0bdb-45f8-8c30-bef006924511	No	YES	C34.3	8140/3	C34.3	NO	YES					TUMOR FREE,None,TUMOR FREE	Preoperative,None,None	12,12,2	8,8,4	2011,2011,2015		6th		Stage IB
3e14ab8f-3ca1-452c-801f-b4c0503d3927	TCGA-55-8514		Nationwide Children's Hospital	7E0D6881-8212-420A-A513-DAAC30AFCDC2	238.59.0	TCGA	LUAD	31	3	2016		false			Lung	Lung Adenocarcinoma- Not Otherwise Specified (NOS)	No	FEMALE	Alive,Alive	-25608			202,520		BLACK OR AFRICAN AMERICAN	TCGA-55-8514	55	8514	6845099a-b2c9-48d8-b856-9903d39bb92e	No	YES	C34.1	8140/3	C34.1	YES	NO	0	70	2012	NOT HISPANIC OR LATINO	TUMOR FREE,TUMOR FREE		11,28	1,3	2013,2014		7th		Stage IB
1fea67e2-5c73-41f9-94d2-2599a049cc37	TCGA-05-4403		Nationwide Children's Hospital	14A67481-9C62-491A-BA1A-AE567370AD0E	58.76.0	TCGA	LUAD	31	3	2016		false			Lung	Lung Adenocarcinoma Mixed Subtype	No	MALE	Alive	-27881			578			TCGA-05-4403	05	4403	ce15f31f-2bad-4485-96fa-495bfa262e66	No	YES	C34.1	8255/3	C34.1	NO	YES	0	76	2006				22	7	2010		5th		Stage IB
c0d905b2-6b14-4741-813f-ec7c0a1b027e	TCGA-55-8208		Nationwide Children's Hospital	DD4C3A2D-7BE7-4C8F-BC70-40A3F0DF5668	213.59.0	TCGA	LUAD	31	3	2016		false			Lung	Lung Adenocarcinoma- Not Otherwise Specified (NOS)	No	FEMALE	Alive,Alive	-26716			0,674		WHITE	TCGA-55-8208	55	8208	77f8c850-b4e6-46a1-ab12-a50e0044a0c8	No	YES	C34.1	8140/3	C34.1	YES	NO	0	73	2012	NOT HISPANIC OR LATINO	TUMOR FREE,WITH TUMOR	Preoperative,None	13,30	6,4	2012,2014		7th		Stage IA
31741f79-d987-4f69-9520-cdf9f6fd3985	TCGA-78-8640		Nationwide Children's Hospital	AF366235-0C91-412B-9750-2205E51024D4	238.59.0	TCGA	LUAD	31	3	2016		false			Lung	Lung Adenocarcinoma- Not Otherwise Specified (NOS)	No	MALE	Alive,Alive,Alive	-21832			6346,6528,7062			TCGA-78-8640	78	8640	18478121-f1d1-4bdd-9511-8ab22f4a0660	No	YES	C34.1	8140/3	C34.1	NO	YES	0	59	1994		TUMOR FREE,None,None	Preoperative,None,None	23,4,25	10,8,3	2012,2013,2015		6th		Stage IIA
3c5bb9eb-fc2f-4e21-a955-4c6a6d1fb06c	TCGA-75-6206		Nationwide Children's Hospital	C4A3C1A3-8D49-48AE-A556-FF6626C66C48	119.75.0	TCGA	LUAD	31	3	2016		false			Lung	Lung Adenocarcinoma- Not Otherwise Specified (NOS)	No	MALE	Alive,Alive,Alive				None,None,2590			TCGA-75-6206	75	6206	c4c1469d-752f-42b6-8686-714ad4a8ac97	No	YES	C34.1	8140/3	C34.1	NO	YES					TUMOR FREE,TUMOR FREE,TUMOR FREE	None,Adjuvant therapy,None	21,21,2	7,7,4	2011,2011,2015		6th		Stage IB
ffa5b4a0-fab6-4a22-aa73-519b7212360b	TCGA-49-AAR2		Nationwide Children's Hospital	2BB58220-93BB-4649-A2A6-FFDC1D0BDC84	406.36.0	TCGA	LUAD	31	3	2016		false			Lung	Lung Acinar Adenocarcinoma	No	MALE	Alive,Alive	-23479			1945,2224		BLACK OR AFRICAN AMERICAN	TCGA-49-AAR2	49	AAR2	F809E7D9-A75E-41C9-AC2C-5BEC6FFCB4A2	No	YES	C34.3	8550/3	C34.3	NO	YES	0	64	2009	NOT HISPANIC OR LATINO	TUMOR FREE,TUMOR FREE	Preoperative,Preoperative	18,10,10	6,4,4	2014,2015,2015		6th		Stage IB
951cb5a5-aa0e-4fe1-bfef-13765132c73c	TCGA-55-8511		Nationwide Children's Hospital	CC38F6CC-3C5B-43C5-9367-A9BBA311CFE8	238.59.0	TCGA	LUAD	31	3	2016		false			Lung	Lung Adenocarcinoma- Not Otherwise Specified (NOS)	Yes, History of Prior Malignancy	FEMALE	Alive,Alive	-26986			9,552		WHITE	TCGA-55-8511	55	8511	1f1df7ea-00b9-4432-86de-da773d1451e5	No	YES	C34.1	8140/3	C34.1	YES	NO	0	73	2012	NOT HISPANIC OR LATINO	TUMOR FREE,WITH TUMOR	Preoperative,None	11,1	1,10	2013,2014		7th		Stage IB
73cb0a89-9ed5-4ebf-87c1-f331ccb5c533	TCGA-69-8254		Nationwide Children's Hospital	AFAEA435-AE73-41AD-84D0-C11BAACFB673	222.59.0	TCGA	LUAD	31	3	2016		false			Lung	Lung Adenocarcinoma Mixed Subtype	No	MALE	Alive,Alive	-31134			77,409		WHITE	TCGA-69-8254	69	8254	f0c94f68-bfd9-45cb-b4fd-8bb1ae4e9a2b	No	YES	C34.3	8255/3	C34.3	YES	NO	0	85	2012	NOT HISPANIC OR LATINO	TUMOR FREE,TUMOR FREE	Other,Preoperative	4,5	6,4	2012,2013		7th
ca496612-b1e4-4843-b4da-f2f5d0e79383	TCGA-55-7727		Nationwide Children's Hospital	6158A03E-CAA4-425A-B422-D0BB2E2D5EA3	196.63.0	TCGA	LUAD	31	3	2016		false			Lung	Lung Adenocarcinoma- Not Otherwise Specified (NOS)	No	MALE	Alive,Alive	-25929			34,119		WHITE	TCGA-55-7727	55	7727	ba49117e-dab6-4e7d-bc44-f11dcafa1318	No	YES	C34.1	8140/3	C34.1	YES	NO	0	70	2011	NOT HISPANIC OR LATINO	TUMOR FREE,TUMOR FREE		8,1	3,10	2012,2014		7th		Stage IIIA
50c4ff48-bd7c-47eb-bee0-3f1994471c89	TCGA-55-1595		Nationwide Children's Hospital	7F2CB9BE-D041-4BF3-931F-F7660CD832CD	37.76.0	TCGA	LUAD	31	3	2016		false			Lung	Lung Clear Cell Adenocarcinoma	Yes	FEMALE	Alive,Alive				1479,1479		ASIAN	TCGA-55-1595	55	1595	d31aeefc-b59b-42e9-9919-750b17a70a3d	No	YES	C34.3	8310/3	C34.3			0	74	2004	NOT HISPANIC OR LATINO	TUMOR FREE,TUMOR FREE		14,15	3,3	2011,2011		6th		Stage IA
51ba7ced-bb77-4658-8747-13636659e8a2	TCGA-44-2662		Nationwide Children's Hospital	501E4EAE-96A7-4FC3-B303-48CBEE55D70E	37.76.0	TCGA,TCGA	LUAD,FPPP	31	3	2016		false			Lung	Lung Adenocarcinoma- Not Otherwise Specified (NOS)	Yes	MALE	Alive,Alive,Alive,Alive	-24014			480,480,673,1280		WHITE	TCGA-44-2662	44	2662	ccda26c1-a6d6-4317-8cf8-8a87e15ce12e		YES	C34.1	8140/3	C34.1	YES	NO	0	65	2009	NOT HISPANIC OR LATINO	None,None,TUMOR FREE,TUMOR FREE	None,Post-Adjuvant Therapy,Post-Adjuvant Therapy,None	12,21,21,21,21,21,9,22	10,10,10,10,10,10,6,1	2010,2010,2010,2010,2010,2010,2011,2013		6th		Stage IB
a67f19c7-7669-4bb4-997f-1a1f84ec9680	TCGA-99-AA5R		Nationwide Children's Hospital	E008EB9D-9A81-4172-B18C-E2E966B42FA5	406.36.0	TCGA	LUAD	31	3	2016		false			Lung	Lung Adenocarcinoma- Not Otherwise Specified (NOS)	No	FEMALE	Alive,Alive	-25778			189,658		BLACK OR AFRICAN AMERICAN	TCGA-99-AA5R	99	AA5R	D3E23815-7F9D-48AA-9AEF-3A1DD9D464D7	No	YES	C34.3	8140/3	C34.3	YES	NO	0	70	2013	NOT HISPANIC OR LATINO	TUMOR FREE,None	Preoperative,None	14,31	5,12	2014,2014		7th		Stage IA
10daaf9e-6aa6-47ed-bba5-8b53468c4b99	TCGA-55-8619		Nationwide Children's Hospital	2A1FF896-2202-41CF-AD4C-C235DFEC2A78	238.59.0	TCGA	LUAD	31	3	2016		false			Lung	Mucinous (Colloid) Carcinoma	Yes, History of Prior Malignancy	FEMALE	Alive,Alive	-26616			49,416		WHITE	TCGA-55-8619	55	8619	772324a5-5513-454d-ad6b-605798f69b73	No	YES	C34.3	8480/3	C34.30	YES	NO	0	72	2012	NOT HISPANIC OR LATINO	TUMOR FREE,TUMOR FREE	Preoperative,None	11,28	1,3	2013,2014		7th		Stage IIB
88a3ce77-c128-4914-9720-a7aa6a228c00	TCGA-35-3615		Nationwide Children's Hospital	7BD42E8A-3FF4-4D04-8D45-49048354F241	37.76.0	TCGA	LUAD	31	3	2016		false			Lung	Lung Adenocarcinoma- Not Otherwise Specified (NOS)	No	MALE	Alive,None	-21076			14,None		WHITE	TCGA-35-3615	35	3615	e8b7a103-644f-4865-92f8-80b053bd5e17	No	YES	C34.1	8140/3	C34.1	NO	YES	0	57	2007	NOT HISPANIC OR LATINO	TUMOR FREE,None		20,24	12,8	2010,2015				Stage IB
1724347d-10aa-4a85-8ed5-1cad8d082ec4	TCGA-97-7552		Nationwide Children's Hospital	BD7F0E58-0E98-40E8-803A-91537C36E1E2	166.66.0	TCGA	LUAD	31	3	2016		false			Lung	Lung Bronchioloalveolar Carcinoma Mucinous	No	MALE	Alive,Alive,Alive	-25578			1476,1932,1932		WHITE	TCGA-97-7552	97	7552	1b110eb4-a01d-4c50-ba18-77da4dedd549	No	YES	C34.3	8253/3	C34.3	NO	YES	0	70	2007	NOT HISPANIC OR LATINO	TUMOR FREE,TUMOR FREE,TUMOR FREE		17,28,29	11,11,11	2011,2011,2012		6th		Stage IB
bac71135-9bbb-445d-b3a6-2f862d76a50e	TCGA-49-6767		Nationwide Children's Hospital	434D8F3E-8011-4E35-A45E-C50228AE7AC1	144.69.0	TCGA	LUAD	31	3	2016		false			Lung	Lung Adenocarcinoma- Not Otherwise Specified (NOS)	No	FEMALE	Alive,Alive	-17108			0,677		WHITE	TCGA-49-6767	49	6767	6bffe800-ec2b-4638-9333-97fe85dcd91c	No	YES	C34.2	8140/3	C34.2	NO	YES	0	46	2010		TUMOR FREE,None		10,24	8,4	2011,2014		7th		Stage IIB
570e8b64-e1fd-45e8-817c-1350d4efbd6e	TCGA-55-8204		Nationwide Children's Hospital	4B3E10CB-1001-49D7-A203-2BBC51BB0C52	213.59.0	TCGA	LUAD	31	3	2016		false			Lung	Lung Adenocarcinoma- Not Otherwise Specified (NOS)	Yes, History of Prior Malignancy	FEMALE	Alive,Alive	-31818			0,515		WHITE	TCGA-55-8204	55	8204	75589307-f141-4d0d-b35d-adbbc77b3dec	No	YES	C34.1	8140/3	C34.1	YES	NO	0	87	2011	NOT HISPANIC OR LATINO	TUMOR FREE,TUMOR FREE		8,28	7,8	2012,2013		7th		Stage IB
1407ff6c-af54-4fbc-bf1a-00559961c27e	TCGA-05-4396		Nationwide Children's Hospital	12ACA1C9-1C89-4781-BE0C-0BAE745B83C0	144.69.0	TCGA	LUAD	31	3	2016		false			Lung	Lung Adenocarcinoma Mixed Subtype	Yes	MALE	Dead	-28094		303				TCGA-05-4396	05	4396	9f81c602-8afa-4588-b0b6-6e5a1a128d5a	No	YES	C34.3	8255/3	C34.3	NO	YES	0	76	2006				22	7	2010		5th		Stage IIIB
22ae1aaa-737d-479d-8591-6ff0680ff1b2	TCGA-44-5645		Nationwide Children's Hospital	A7C4BF4C-9760-48FE-B6B6-8C56A649F566	84.72.0	TCGA,TCGA	LUAD,FPPP	31	3	2016		false			Lung	Lung Adenocarcinoma- Not Otherwise Specified (NOS)	No	FEMALE	Alive,Alive,Alive	-22471			208,383,852		BLACK OR AFRICAN AMERICAN	TCGA-44-5645	44	5645	ddeacccf-0953-4952-8a4e-c2617f2e7bcc	No	YES	C34.1	8140/3	C34.1	YES	NO	0	61	2010	NOT HISPANIC OR LATINO	TUMOR FREE,TUMOR FREE,TUMOR FREE		13,4,24	4,8,12	2011,2011,2012		7th		Stage IA
42c1b3cc-92e6-4867-8d3f-09566cff7da2	TCGA-69-A59K		Nationwide Children's Hospital	FA6139B9-DDF9-4509-8F80-940C0C86B1BD	278.55.0	TCGA	LUAD	31	3	2016		false			Lung	Lung Adenocarcinoma Mixed Subtype	No	FEMALE	Alive,Alive,Alive	-22093			214,591,522		BLACK OR AFRICAN AMERICAN	TCGA-69-A59K	69	A59K	67FA3E41-C7C6-44C5-9E67-6BCB2715AACC	No	YES	C34.1	8255/3	C34.1	YES	NO	0	60	2012	NOT HISPANIC OR LATINO	TUMOR FREE,TUMOR FREE,TUMOR FREE	Pre-Adjuvant Therapy,None,None	18,18,18,19,19	2,2,2,2,3	2013,2013,2013,2014,2014		7th		Stage IIB
c07ad885-2eb8-4b94-ba13-75b73428b756	TCGA-55-6971		Nationwide Children's Hospital	5D1D74C0-8B2F-4A44-92EE-8F7AAFA17321	160.68.0	TCGA	LUAD	31	3	2016		false			Lung	Lung Adenocarcinoma- Not Otherwise Specified (NOS)	No	FEMALE	Alive,Alive	-21734			25,1400		WHITE	TCGA-55-6971	55	6971	8d0736fe-261c-445c-bfd2-a3ea3ceaf367	No	YES	C34.3	8140/3	C34.3	NO	YES	0	59	2010		TUMOR FREE,TUMOR FREE		28,29	7,1	2011,2014		7th		Stage IB
fb67e27a-59bf-4f2b-b02a-2873a6cf8833	TCGA-44-A47G		Nationwide Children's Hospital	81A0EF53-2064-44A4-A442-D89889C26366	258.58.0	TCGA	LUAD	31	3	2016		false			Lung	Lung Adenocarcinoma- Not Otherwise Specified (NOS)	No	FEMALE	Alive,Alive	-26800			135,351		WHITE	TCGA-44-A47G	44	A47G	DA345947-498B-4272-A231-A987ED4FE151	No	YES	C34.1	8140/3	C34.1	YES	NO	0	73	2012	NOT HISPANIC OR LATINO	TUMOR FREE,TUMOR FREE	Preoperative,None	27,25	11,9	2012,2013		7th		Stage IA
b393eb5e-8b5d-49ac-8176-024308bb7adf	TCGA-67-6215		Nationwide Children's Hospital	9201BA35-85FC-46A9-8B0E-132406D77929	119.75.0	TCGA	LUAD	31	3	2016		false			Lung	Lung Adenocarcinoma- Not Otherwise Specified (NOS)	No	FEMALE	Alive,Alive	-19310			162,174		WHITE	TCGA-67-6215	67	6215	dbd5b0de-94c9-45dd-afb3-6820a7ecaca2	No	YES	C34.3	8140/3	C34.3	YES	NO	0	52	2010	NOT HISPANIC OR LATINO	TUMOR FREE,TUMOR FREE	Post-Adjuvant Therapy,Adjuvant therapy	2,11,12,6	6,7,7,7	2011,2011,2011,2011		7th		Stage IB
83271af8-00cf-47f4-91fd-30bd0e2a6386	TCGA-73-4666		Nationwide Children's Hospital	40C2F58E-1A44-4764-B8CA-FA48D045B758	58.76.0	TCGA	LUAD	31	3	2016		false			Lung	Lung Adenocarcinoma- Not Otherwise Specified (NOS)	No	FEMALE	Alive,Alive	-19074			618,800		WHITE	TCGA-73-4666	73	4666	4c31127e-d095-4978-9dac-35153c27f6ed	No	YES	C34.1	8140/3	C34.1	NO	YES	0	52	2009	NOT HISPANIC OR LATINO	TUMOR FREE,TUMOR FREE	Preoperative,Post-Adjuvant Therapy	6,6,6,10,10	1,12,12,6,6	2011,2010,2010,2011,2011				Stage IV
2731fd70-624c-49b9-a84d-6149592e21db	TCGA-55-7995		Nationwide Children's Hospital	A184D9D9-E867-4A68-9748-7B8B880CFC14	204.61.0	TCGA	LUAD	31	3	2016		false			Lung	Lung Adenocarcinoma- Not Otherwise Specified (NOS)	No	FEMALE	Alive,Alive	-26837			5,889		WHITE	TCGA-55-7995	55	7995	abd6647b-d2eb-404d-8283-443e92addf55	No	YES	C34.1	8140/3	C34.1	YES	NO	0	73	2012	NOT HISPANIC OR LATINO	TUMOR FREE,TUMOR FREE	None,Post-Adjuvant Therapy	7,26,26,26,26	5,9,9,9,9	2012,2014,2014,2014,2014		7th		Stage IA
f914b4b4-01a8-4b53-b7b9-53749b555c6b	TCGA-49-AARO		Nationwide Children's Hospital	910EBDE7-59FC-45FE-8746-22C04593152D	423.35.0	TCGA	LUAD	31	3	2016		false			Lung	Lung Papillary Adenocarcinoma	No	FEMALE	Alive,Alive	-14527			3755,3759		BLACK OR AFRICAN AMERICAN	TCGA-49-AARO	49	AARO	5202458B-C38A-47C0-A0BA-5F1A59A762A0	No	YES	C34.1	8260/3	C34.1	NO	YES	0	39	2003	NOT HISPANIC OR LATINO	WITH TUMOR,WITH TUMOR	Preoperative,Post-Adjuvant Therapy	19,25	6,2	2014,2015		6th		Stage IA
52600c79-4d77-434b-965c-ac9a153e6763	TCGA-99-8032		Nationwide Children's Hospital	E9CE0D37-2475-48ED-944A-C78427DD4874	213.59.0	TCGA	LUAD	31	3	2016		false			Lung	Lung Adenocarcinoma- Not Otherwise Specified (NOS)	No	MALE	Alive	-22635			44		WHITE	TCGA-99-8032	99	8032	7e83f9dd-b038-497b-a113-a55605398b7b	No	YES	C34.1	8140/3	C34.1	YES	NO	0	61	2011	NOT HISPANIC OR LATINO	TUMOR FREE	Preoperative	15	6	2012		7th		Stage IA
c4edbdf4-fffd-46f8-8188-09381ef267ab	TCGA-78-8648		Nationwide Children's Hospital	7402C2D7-6F1F-4D3E-9ED0-FBB4F1299842	238.59.0	TCGA	LUAD	31	3	2016		false			Lung	Lung Adenocarcinoma- Not Otherwise Specified (NOS)	No	FEMALE	Dead	-21443		1209				TCGA-78-8648	78	8648	5ace9608-d38a-42f2-a877-ec7c9d211808	No	YES	C34.1	8140/3	C34.1	NO	YES	0	58	2002			Preoperative	23	10	2012		6th		Stage IIB
30640602-2b14-43e5-b81c-166b6e53bfb4	TCGA-73-4675		Nationwide Children's Hospital	FC97BDC2-4C80-4873-BFA0-6D7BF38D07A0	58.76.0	TCGA	LUAD	31	3	2016		false			Lung	Lung Adenocarcinoma- Not Otherwise Specified (NOS)	No	MALE	Alive,Alive,Dead	-21614		None,None,922	40,40,None		WHITE	TCGA-73-4675	73	4675	ae39e358-08d7-4367-ae68-82b469e791e4	No	YES	C34.3	8140/3	C34.3	NO	YES	0	59	2010	NOT HISPANIC OR LATINO	TUMOR FREE,TUMOR FREE,None	Pre-Adjuvant Therapy,Pre-Adjuvant Therapy,None	7,17,17,17,17,17,17,17,7,17	1,3,3,3,3,3,3,3,1,3	2011,2015,2015,2015,2015,2015,2015,2015,2011,2015		7th		Stage IIIA
498d58c5-2d54-4fbd-b2fc-1304e6d2a7d9	TCGA-78-7148		Nationwide Children's Hospital	1BC32EA0-4D6D-4E5E-9796-5D4844FFBC0A	166.66.0	TCGA	LUAD	31	3	2016		false			Lung	Lung Adenocarcinoma Mixed Subtype	No	MALE	Dead,Dead	-25990		626,626			WHITE	TCGA-78-7148	78	7148	e8060c45-451d-4779-9584-f284db47e63e	No	YES	C34.1	8255/3	C34.1	NO	YES	0	71	2001			Preoperative,None	4,4	10,10	2011,2011		6th		Stage IIB
e7d6a13c-648e-4bd7-87ba-b7f0662378fb	TCGA-05-4427		Nationwide Children's Hospital	3BACF1CE-27DB-4C5F-B2EE-48E0CC59F217	144.69.0	TCGA	LUAD	31	3	2016		false			Lung	Lung Adenocarcinoma Mixed Subtype	Yes	FEMALE	Alive,Alive	-23893			791,791			TCGA-05-4427	05	4427	78a24c56-576c-4245-bb42-6603b3d19897	No	YES	C34.1	8255/3	C34.1	NO	YES	0	65	2008		TUMOR FREE,TUMOR FREE		22,5,5,2	7,12,12,11	2010,2012,2012,2012		6th		Stage IIB
30261ceb-d824-4585-96d2-83046ebc8b2d	TCGA-86-7713		Nationwide Children's Hospital	D4DE0A1E-B2FF-42A8-8630-35BB0A040B1A	183.65.0	TCGA	LUAD	31	3	2016		false			Lung	Lung Adenocarcinoma- Not Otherwise Specified (NOS)	No	MALE	Alive,Alive,Alive	-25791			7,422,1157		WHITE	TCGA-86-7713	86	7713	cc68632c-b1e3-491b-b562-9468e2d1c101	No	YES	C34.2	8140/3	C34.2	YES	NO	0	70	2011	NOT HISPANIC OR LATINO	TUMOR FREE,TUMOR FREE,TUMOR FREE	None,Post-Adjuvant Therapy,Post-Adjuvant Therapy	2,27,27,27,12	5,9,9,9,8	2011,2012,2012,2012,2014		7th		Stage IIA
e6e8c188-4935-4123-9b11-e3023a36c60c	TCGA-44-7669		Nationwide Children's Hospital	65C9DAA6-1011-48CC-9407-1C5C41119CBD	183.65.0	TCGA	LUAD	31	3	2016		false			Lung	Lung Adenocarcinoma- Not Otherwise Specified (NOS)	No	MALE	Dead,Dead,Dead,Dead	-21893		574,574,574,574			BLACK OR AFRICAN AMERICAN	TCGA-44-7669	44	7669	4b22ad71-c585-4077-ad3c-c6e026d0c7fa	No	YES	C34.1	8140/3	C34.1	YES	NO	0	59	2010	NOT HISPANIC OR LATINO	WITH TUMOR,WITH TUMOR,WITH TUMOR,WITH TUMOR	None,Post-Adjuvant Therapy,None,None	21,13,13,13,13,16,16,6,16,16	12,1,1,1,1,1,1,1,1,1	2011,2012,2012,2012,2012,2012,2012,2012,2012,2012		7th		Stage IIA
afb220c3-e99f-47e1-99ae-e4c9ca7f2230	TCGA-44-2659		Nationwide Children's Hospital	D7C0CA53-5B59-460B-AA1D-B983B2437BFD	37.76.0	TCGA	LUAD	31	3	2016		false			Lung	Lung Adenocarcinoma- Not Otherwise Specified (NOS)	No	FEMALE	Alive,Alive,Alive,Alive,Alive	-23808			529,529,701,1147,1367		WHITE	TCGA-44-2659	44	2659	bf15f7ad-9d92-473b-91d1-f24aa373ab97	No	YES	C34.3	8140/3	C34.3	YES	NO	0	65	2009	NOT HISPANIC OR LATINO	TUMOR FREE,TUMOR FREE,TUMOR FREE,WITH TUMOR,TUMOR FREE	Other,Adjuvant therapy,Adjuvant therapy,None,None	11,20,20,20,27,7,15	10,10,10,10,4,6,2	2010,2010,2010,2010,2011,2012,2013		6th		Stage IIB
c7950dc0-5a7a-4a0e-a850-116199fb228f	TCGA-49-AAR9		Nationwide Children's Hospital	D9DE48D7-8DE9-48CD-A5D9-8FDE1DAB3D8B	423.35.0	TCGA	LUAD	31	3	2016		false			Lung	Lung Adenocarcinoma- Not Otherwise Specified (NOS)	No	MALE	Dead	-22510		260			BLACK OR AFRICAN AMERICAN	TCGA-49-AAR9	49	AAR9	47B749E6-E060-4AA1-8F29-976E489BA789	No	YES	C34.9	8140/3	C34.1	NO	YES	0	61	1999	NOT HISPANIC OR LATINO	WITH TUMOR	Preoperative	18	6	2014		5th		Stage IIB
02874b0c-de58-435f-9167-1fec4931f99b	TCGA-50-8460		Nationwide Children's Hospital	7ED1F338-E1C2-4058-B22E-181A1071B644	232.54.0	TCGA	LUAD	31	3	2016		false			Lung	Lung Papillary Adenocarcinoma	No	MALE	Alive,Alive	-27270			105,829		WHITE	TCGA-50-8460	50	8460	497cc506-03fe-4ffa-860b-5a12adb1bc7d	No	YES	C34.1	8260/3	C34.1	YES	NO	0	74	2012	NOT HISPANIC OR LATINO	None,TUMOR FREE		18,26,5	10,4,1	2012,2013,2015		7th		Stage IA
970ab0ab-9811-43d2-8c34-b30c743a2573	TCGA-64-1678		Nationwide Children's Hospital	F314E969-3018-46B5-82FB-B207D709930B	37.76.0	TCGA	LUAD	31	3	2016		false			Lung	Lung Adenocarcinoma- Not Otherwise Specified (NOS)	No	FEMALE	Alive,Alive	-25931			1189,1189		WHITE	TCGA-64-1678	64	1678	f77cf4d3-9829-4fd3-95a1-b29aed9e94b8	No	YES	C34.1	8140/3	C34.1	NO	YES	0	70	2006	NOT HISPANIC OR LATINO	TUMOR FREE,TUMOR FREE		15,15,15,15	11,11,11,11	2010,2010,2010,2010		6th
6a77d672-704f-4aa9-a825-0a1ccfa39b52	TCGA-62-A46S		Nationwide Children's Hospital	55986D1A-B432-4CC6-A70B-16C629A8985B	258.58.0	TCGA	LUAD	31	3	2016		false			Lung	Lung Papillary Adenocarcinoma	No	MALE	Dead	-26825		1653			WHITE	TCGA-62-A46S	62	A46S	E00A60D7-4253-443D-A187-680AD0931349	No	YES	C34.1	8260/3	C34.1	NO	YES	0	73	2007	NOT HISPANIC OR LATINO	WITH TUMOR	Preoperative	29,31,25	10,10,2	2012,2012,2013		6th		Stage IB
0e57d83e-cab6-4f59-bd2b-1d986c22ce54	TCGA-49-AARN		Nationwide Children's Hospital	D92F1085-B583-428C-AD9E-DB686FB35707	423.35.0	TCGA	LUAD	31	3	2016		false			Lung	Lung Adenocarcinoma- Not Otherwise Specified (NOS)	Yes, History of Synchronous/Bilateral Malignancy	FEMALE	Dead	-20605		1135			BLACK OR AFRICAN AMERICAN	TCGA-49-AARN	49	AARN	98EF41FA-3015-445A-BBDC-984361C911F7	No	YES	C34.3	8140/3	C34.3	NO	YES	0	56	2000	NOT HISPANIC OR LATINO		Preoperative	19	6	2014		5th		Stage IA
2ea5473f-d3ad-457d-8cb7-7df971d141f0	TCGA-50-5045		Nationwide Children's Hospital	BFFD8269-2E24-49A6-AE82-34B754374C79	84.72.0	TCGA	LUAD	31	3	2016		false			Lung	Lung Adenocarcinoma- Not Otherwise Specified (NOS)	No	FEMALE	Dead,Dead	-20961		2174,2174			BLACK OR AFRICAN AMERICAN	TCGA-50-5045	50	5045	9ee20c0d-a1c3-47f3-abda-131b3f190f52	No	YES	C34.3	8140/3	C34.3	NO	YES	0	57	2004	NOT HISPANIC OR LATINO	WITH TUMOR,WITH TUMOR		30,15,15	6,5,5	2011,2012,2012		6th
c870c7a5-338f-4825-8d00-6908fc523e31	TCGA-55-8089		Nationwide Children's Hospital	F5163723-5393-405B-A66E-E8AD6303C019	213.59.0	TCGA	LUAD	31	3	2016		false			Lung	Lung Adenocarcinoma- Not Otherwise Specified (NOS)	No	MALE	Alive,Dead	-20576		None,702	100,None		WHITE	TCGA-55-8089	55	8089	1070ff27-17c9-43dd-a4f6-daa643eb9123	No	YES	C34.1	8140/3	C34.1	YES	NO	0	56	2011	NOT HISPANIC OR LATINO	TUMOR FREE,TUMOR FREE	Preoperative,None	17,30	6,4	2012,2014		7th		Stage IA
d30c231e-bdc8-42aa-896a-9b5e0ce166a7	TCGA-75-6211		Nationwide Children's Hospital	556887C1-0045-4E9D-B914-FA4D609E28AB	119.75.0	TCGA	LUAD	31	3	2016		false			Lung	Lung Adenocarcinoma- Not Otherwise Specified (NOS)	No	FEMALE	Dead,Dead							TCGA-75-6211	75	6211	2db08267-d346-4d42-aac0-b76831903253	No	YES	C34.9	8140/3	C34.1	NO	YES			2009		WITH TUMOR,WITH TUMOR	Preoperative,Adjuvant therapy	21,21,21	7,7,7	2011,2011,2011		6th		Stage IB
0d6c2924-8900-4057-918a-fc75192cf9fd	TCGA-78-8662		Nationwide Children's Hospital	30316BE4-7629-458F-B27D-F097F854ED7C	238.59.0	TCGA	LUAD	31	3	2016		false			Lung	Lung Adenocarcinoma- Not Otherwise Specified (NOS)	No	FEMALE	Dead	-19563		3361				TCGA-78-8662	78	8662	16e64a1e-08b0-4c27-8c69-fa64551f8ca4	No	YES	C34.1	8140/3	C34.1	NO	YES	0	53	2000			Preoperative	23	10	2012		6th		Stage IB
dc2d6c75-99db-44fc-9548-cb04f4b72d8a	TCGA-49-4514		Nationwide Children's Hospital	B1F93AE0-6527-4D03-B9CD-F2AAC44EA1AC	144.69.0	TCGA	LUAD	31	3	2016		false			Lung	Lung Papillary Adenocarcinoma	No	FEMALE	Alive,Alive	-28908			1314,1700		WHITE	TCGA-49-4514	49	4514	b87a5d92-4c09-48fe-bb08-b3c89a7c892e	No	YES	C34.1	8260/3	C34.1	NO	YES	0	79	2007		TUMOR FREE,None		9,10	8,8	2011,2011		6th		Stage IA
6bedf10c-65d5-4385-af43-42902f1a8694	TCGA-MP-A4SY		Nationwide Children's Hospital	ED63848B-CB6F-48ED-A294-CFACB15A25B8	264.59.0	TCGA	LUAD	31	3	2016		false			Lung	Lung Adenocarcinoma- Not Otherwise Specified (NOS)	No	MALE	Dead	-22448		1501			WHITE	TCGA-MP-A4SY	MP	A4SY	8CC6BCEC-65DF-46A9-A88C-09762A132857	No	YES	C34.3	8140/3	C34.3	NO	YES	0	61	2002	NOT HISPANIC OR LATINO	TUMOR FREE	Pre-Adjuvant Therapy	2	4	2013		5th		Stage IIB
615be97b-7c30-4cf9-858d-56d95e4a3756	TCGA-05-5715		Nationwide Children's Hospital	B236B6F0-12EA-46AF-8047-AC1E7AD0CF02	84.72.0	TCGA	LUAD	31	3	2016		false			Lung	Lung Adenocarcinoma Mixed Subtype	No	FEMALE	Alive	-25383			62			TCGA-05-5715	05	5715	e0a19099-5d25-40df-ad73-6260df3a1b32	No	YES	C34.1	8255/3	C34.1	NO	YES	0	69	2010		TUMOR FREE		22	3	2011		7th		Stage IB
d39515e7-8df4-4009-8b54-859051ef5929	TCGA-05-4397		Nationwide Children's Hospital	A3AD0D55-CD48-4D88-85D8-9790CDE75157	58.76.0	TCGA	LUAD	31	3	2016		false			Lung	Lung Adenocarcinoma Mixed Subtype	No	MALE	Dead	-23833		731				TCGA-05-4397	05	4397	6dfd47d2-831a-4386-9051-f78199a16bb5	No	YES	C34.2	8255/3	C34.2	NO	YES	0	65	2006				22	7	2010		5th		Stage IIB
78d3fa01-c53d-4720-b2d2-a0571014e40d	TCGA-78-7220		Nationwide Children's Hospital	243758BF-5401-4B19-8ED2-914D6DBB9916	166.66.0	TCGA	LUAD	31	3	2016		false			Lung	Lung Adenocarcinoma Mixed Subtype	No	FEMALE	Dead,Dead	-19480		807,807			WHITE	TCGA-78-7220	78	7220	fd5c44ef-ea50-4fba-9e8d-e371cf34ebdb	No	YES	C34.1	8255/3	C34.1	NO	YES	0	53	2000		WITH TUMOR,WITH TUMOR	Preoperative,None	8,8,8,8	12,12,12,12	2011,2011,2011,2011		6th		Stage IIIA
a412d25b-cf33-4304-8601-21dcee362c09	TCGA-78-7535		Nationwide Children's Hospital	1C0FA710-1617-4BA9-AF48-EBA62A7DB4E6	183.65.0	TCGA	LUAD	31	3	2016		false			Lung	Lung Adenocarcinoma- Not Otherwise Specified (NOS)	No	MALE	Dead,Dead	-16571		949,949			WHITE	TCGA-78-7535	78	7535	46592b7b-6968-42a6-83af-0917c9f4a9a5	No	YES	C34.1	8140/3	C34.1	NO	YES	0	45	2000		WITH TUMOR,WITH TUMOR	Preoperative,None	19,19,19,19	1,1,1,1	2012,2012,2012,2012		6th		Stage IB
1717a926-19cf-4e51-a9ed-50499232af47	TCGA-91-6830		Nationwide Children's Hospital	F5C40C5D-4A87-426B-98E9-A5EE840D1FB3	160.68.0	TCGA	LUAD	31	3	2016		false			Lung	Lung Adenocarcinoma- Not Otherwise Specified (NOS)	No	FEMALE	Alive,Alive	-23922			1,60		WHITE	TCGA-91-6830	91	6830	5a2f8140-8f90-4e94-b703-5fa5aa96be7b	No	YES	C34.1	8140/3	C34.1	NO	YES	0	65	2002	NOT HISPANIC OR LATINO	WITH TUMOR,None		19,4,4	7,6,6	2011,2012,2012		5th		Stage IIA
5d6cdf22-3224-44a7-8aff-d8aaf6b533cf	TCGA-50-5941		Nationwide Children's Hospital	1DC7A0F8-55C5-4E09-92C9-95DC4E26D764	119.75.0	TCGA	LUAD	31	3	2016		false			Lung	Lung Adenocarcinoma- Not Otherwise Specified (NOS)	No	FEMALE	Alive,Alive,Alive	-20350			285,567,1474		WHITE	TCGA-50-5941	50	5941	f3f024c2-52f1-400e-946c-398f5b72e6dc	No	YES	C34.1	8140/3	C34.1	NO	YES	0	55	2010		None,TUMOR FREE,TUMOR FREE		2,17,17,17,16	7,5,5,5,2	2011,2012,2012,2012,2015		7th		Stage IIIA
b708c6c9-c988-429e-adc8-58a0957b740a	TCGA-55-1596		Nationwide Children's Hospital	5FE62F62-C627-4225-AE4F-AA75283C6D27	37.76.0	TCGA	LUAD	31	3	2016		false			Lung	Lung Adenocarcinoma- Not Otherwise Specified (NOS)	No	MALE	Alive,Alive	-20381			1375,2065		ASIAN	TCGA-55-1596	55	1596	199386c2-bb53-4fad-a1b6-59ab216a4a50	No	YES	C34.1	8140/3	C34.1	NO	YES	0	55	2004	NOT HISPANIC OR LATINO	TUMOR FREE,TUMOR FREE		13,22,22,22	9,2,2,2	2010,2013,2013,2013		6th		Stage IIB
37195477-9903-4c61-be21-4b8fee3425ad	TCGA-67-4679		Nationwide Children's Hospital	7691E629-100B-4FCA-BFCD-7BA646C868A8	119.75.0	TCGA	LUAD	31	3	2016		false			Lung	Lung Adenocarcinoma- Not Otherwise Specified (NOS)	No	MALE	Alive	-25202			448		WHITE	TCGA-67-4679	67	4679	3e635902-5310-4406-8b4d-a238ce382639	No	YES	C34.3	8140/3	C34.3	YES	NO	0	69	2009	NOT HISPANIC OR LATINO	TUMOR FREE		21	1	2011
c344ddbc-cddb-476e-903c-9dfca61b3481	TCGA-86-8672		Nationwide Children's Hospital	7FB798FF-3D5A-4332-BC0A-FC3C3A5C7408	238.59.0	TCGA	LUAD	31	3	2016		false			Lung	Lung Adenocarcinoma- Not Otherwise Specified (NOS)	No	MALE	Alive,Dead	-21682		None,19	15,None		WHITE	TCGA-86-8672	86	8672	c0e263eb-1a83-4dc8-8abe-3dd2a59bae1b	No	YES	C34.1	8140/3	C34.1	YES	NO	0	59	2012	NOT HISPANIC OR LATINO	TUMOR FREE,None		31,7	8,8	2012,2013		7th		Stage IIB
b5e82591-3b83-4fb3-906e-1fd5534245b3	TCGA-49-4507		Nationwide Children's Hospital	5CFAB149-4142-4F11-9D1E-2359ABD2688A	58.76.0	TCGA	LUAD	31	3	2016		false			Lung	Lung Adenocarcinoma- Not Otherwise Specified (NOS)	No	FEMALE	Dead,Dead	-26851		268,268			WHITE	TCGA-49-4507	49	4507	50b2c647-aecd-4c81-af22-0d8116593552	No	YES	C34.0	8140/3	C34.0	NO	YES	0	73	1997	NOT HISPANIC OR LATINO	WITH TUMOR,WITH TUMOR	Preoperative,Preoperative	2,2,18,6,2,2	2,2,7,10,2,2	2011,2011,2011,2011,2011,2011				Stage IIIA
43ba3c74-6c1b-4d4a-b2a9-7e5b6ba659e2	TCGA-NJ-A55O		Nationwide Children's Hospital	2FCFE357-F7FA-4B0F-BA40-CFAF2679BA4C	278.55.0	TCGA	LUAD	31	3	2016		false			Lung	Mucinous (Colloid) Carcinoma	No	FEMALE	Alive,Alive	-20628			13,13		WHITE	TCGA-NJ-A55O	NJ	A55O	8AB8C4BA-311E-41D0-85EA-A0245ACA1BDD	No	YES	C34.1	8480/3	C34.1			0	56	2011	NOT HISPANIC OR LATINO	TUMOR FREE,None		27,1	9,11	2013,2013		7th		Stage IIA
d17ad933-ade0-4b6f-98ba-258f6c9e0b5d	TCGA-55-8616		Nationwide Children's Hospital	4788C277-9B47-4949-959F-747D1994021A	238.59.0	TCGA	LUAD	31	3	2016		false			Lung	Lung Adenocarcinoma- Not Otherwise Specified (NOS)	No	FEMALE	Alive	-21225			48		WHITE	TCGA-55-8616	55	8616	fe714ac0-f874-426a-924b-a2980232b5f7	No	YES	C34.1	8140/3	C34.1	YES	NO	0	58	2012	NOT HISPANIC OR LATINO	TUMOR FREE	Preoperative	28	12	2012		7th		Stage IB
b9d5c417-a3ef-495c-96b6-dbbf72d0eb1d	TCGA-MP-A4TC		Nationwide Children's Hospital	10627DE5-B5DF-4232-8105-A5AEBA04289A	264.59.0	TCGA	LUAD	31	3	2016		false			Lung	Lung Adenocarcinoma- Not Otherwise Specified (NOS)	Yes, History of Prior Malignancy	MALE	Dead	-28471		74			WHITE	TCGA-MP-A4TC	MP	A4TC	99C35245-E1C8-4805-B7A5-F703BB506030	No	YES	C34.2	8140/3	C34.2	NO	YES	0	77	2008	NOT HISPANIC OR LATINO	TUMOR FREE		2,18,18	4,3,3	2013,2013,2013		6th		Stage IIIA
ef75657a-15a5-4464-9041-3f754eff65d9	TCGA-55-A48Y		Nationwide Children's Hospital	2A9EDA79-52FB-4E34-BE50-1EA480F0B827	258.58.0	TCGA	LUAD	31	3	2016		false			Lung	Lung Adenocarcinoma- Not Otherwise Specified (NOS)	No	MALE	Alive,Alive	-25384			42,630		WHITE	TCGA-55-A48Y	55	A48Y	12C07138-E3FA-418A-89E3-628DA12BC99E	No	YES	C34.3	8140/3	C34.3	YES	NO	0	69	2012	NOT HISPANIC OR LATINO	TUMOR FREE,TUMOR FREE		21,30,30,30	2,4,4,4	2013,2014,2014,2014		7th		Stage IIA
15336b37-05d2-45bb-aa1e-5cf0cbff95c8	TCGA-55-6970		Nationwide Children's Hospital	BE9DDBDE-4765-4395-931E-C2DBCA4779CD	160.68.0	TCGA	LUAD	31	3	2016		false			Lung	Lung Papillary Adenocarcinoma	No	FEMALE	Dead,Dead	-24773		464,464			WHITE	TCGA-55-6970	55	6970	7cce924f-12a1-4895-9866-5d4b1869dde6	No	YES	C34.1	8260/3	C34.1	NO	YES	0	67	2004		WITH TUMOR,WITH TUMOR		26,28,28,28,28,28	7,3,3,3,3,3	2011,2014,2014,2014,2014,2014		6th		Stage IIIA
dce11b7a-3308-48c2-82f8-580d60dd5424	TCGA-MN-A4N5		Nationwide Children's Hospital	F641F79F-CC61-4A89-80DA-BEDC697B541D	264.59.0	TCGA	LUAD	31	3	2016		false			Lung	Lung Adenocarcinoma- Not Otherwise Specified (NOS)	No	MALE	Alive,Alive	-23257			84,84		WHITE	TCGA-MN-A4N5	MN	A4N5	17E09B0D-EAB2-40EC-AE3C-BE9AB63FCEF0	No	YES	C34.1	8140/3	C34.1	NO	YES	0	63	2011	NOT HISPANIC OR LATINO	None,TUMOR FREE	Preoperative,None	4,17	12,2	2012,2014		7th		Stage IA
acec99ef-2c4f-4304-bd34-080ffd8f1fb2	TCGA-55-A494		Nationwide Children's Hospital	40B5C5E1-F756-4B0B-8599-601A8F364593	264.59.0	TCGA	LUAD	31	3	2016		false			Lung	Lung Adenocarcinoma- Not Otherwise Specified (NOS)	No	FEMALE	Alive,Alive	-22540			5,481		WHITE	TCGA-55-A494	55	A494	ADBABA9C-5EFC-4130-82F6-8055EAB13795	No	YES	C34.3	8140/3	C34.3	YES	NO	0	61	2012	NOT HISPANIC OR LATINO	TUMOR FREE,TUMOR FREE	Preoperative,None	21,30	2,4	2013,2014		7th		Stage IB
a19a4a35-f13f-4918-8555-086410e03b60	TCGA-80-5607		Nationwide Children's Hospital	546BCDB5-E726-474C-A82F-BC6BDACBE14B	160.68.0	TCGA	LUAD	31	3	2016		false			Lung	Lung Adenocarcinoma- Not Otherwise Specified (NOS)	Yes	FEMALE	Alive,Alive							TCGA-80-5607	80	5607	645903b5-ba37-48a1-985b-a019b8db3236	No	YES	C34.1	8140/3	C34.1	NO	YES			2007		WITH TUMOR,WITH TUMOR	Preoperative,None	12,15	8,8	2011,2011		6th		Stage IIB
8ce2f373-713a-45ef-835c-8309ee848c0a	TCGA-86-7711		Nationwide Children's Hospital	C3D61E38-0377-4CC5-90C9-F4017B69AC25	183.65.0	TCGA	LUAD	31	3	2016		false			Lung	Lung Adenocarcinoma- Not Otherwise Specified (NOS)	No	MALE	Alive,Alive,Dead	-25719		None,None,1046	27,630,None		WHITE	TCGA-86-7711	86	7711	9c894668-88f5-4308-a1c0-6b8acc6aaaec	No	YES	C34.3	8140/3	C34.3	YES	NO	0	70	2011	HISPANIC OR LATINO	TUMOR FREE,WITH TUMOR,WITH TUMOR	None,Post-Adjuvant Therapy,None	2,31,31,31,13	5,10,10,10,3	2011,2012,2012,2012,2013		7th		Stage IIA
aef572e9-0db9-4b7f-be1d-6daa81a1a337	TCGA-73-4659		Nationwide Children's Hospital	8BBEB5A4-0AC6-4A80-B67E-9C085FDD2BB5	58.76.0	TCGA	LUAD	31	3	2016		false			Lung	Lung Adenocarcinoma- Not Otherwise Specified (NOS)	No	MALE	Dead,Dead,Dead,Dead	-24253		711,711,711,711	711,711,None,None		WHITE	TCGA-73-4659	73	4659	cd0dc947-b708-464e-beb7-954c9d4583e7	No	YES	C34.9	8140/3	C34.1	NO	YES	0	66	2006	NOT HISPANIC OR LATINO	WITH TUMOR,WITH TUMOR,WITH TUMOR,WITH TUMOR	Other,Other,Other,Other	3,3,3,3,3,3,3,3,3,3,3,3,9,9	1,12,12,12,12,12,12,12,12,12,12,12,4,4	2011,2010,2010,2010,2010,2010,2010,2010,2010,2010,2010,2010,2013,2013		6th		Stage IIIA
190ab63c-96b9-46ec-a6e9-4f271021df60	TCGA-62-8397		Nationwide Children's Hospital	D5CCB651-BC7A-4B5F-9E6B-4AFBC10514DD	232.54.0	TCGA	LUAD	31	3	2016		false			Lung	Lung Adenocarcinoma Mixed Subtype	No	FEMALE	Alive,Alive	-25728			940,1289		WHITE	TCGA-62-8397	62	8397	9240d5fc-de23-4436-8099-da9bd3054860	No	YES	C34.3	8255/3	C34.3	NO	YES	0	70	2008	NOT HISPANIC OR LATINO	TUMOR FREE,TUMOR FREE	Preoperative,Preoperative	4,15	7,5	2012,2013		6th		Stage IIB
b492ef4e-c43b-4d96-8512-8fb2e4b8bdad	TCGA-62-A46Y		Nationwide Children's Hospital	9C235C2C-CCCF-4BBB-9243-F3CF3507E8A5	258.58.0	TCGA	LUAD	31	3	2016		false			Lung	Lung Adenocarcinoma Mixed Subtype	No	FEMALE	Dead	-25905		414			WHITE	TCGA-62-A46Y	62	A46Y	562A562B-CA03-44AC-B282-B51B457D8DAE	No	YES	C34.3	8255/3	C34.3	NO	YES	0	70	2008	NOT HISPANIC OR LATINO	WITH TUMOR	Preoperative	30,30,25,31	10,10,2,10	2012,2012,2013,2012		6th		Stage IIIA
17cf53c5-2e28-4a1a-b169-f928d13dc6b3	TCGA-55-7728		Nationwide Children's Hospital	0589EE5E-8814-4D04-B8D6-BB5E0E0AA73B	204.61.0	TCGA	LUAD	31	3	2016		false			Lung	Mucinous (Colloid) Carcinoma	No	FEMALE	Alive,Alive	-23505			24,704		WHITE	TCGA-55-7728	55	7728	db769d5c-a794-448d-9130-38a82d051c95	No	YES	C34.1	8480/3	C34.1	YES	NO	0	64	2011	NOT HISPANIC OR LATINO	TUMOR FREE,TUMOR FREE		8,29	3,8	2012,2013		7th		Stage IB
ebab1beb-e033-49db-9650-79886b343410	TCGA-75-6214		Nationwide Children's Hospital	7DCA9C85-5A4F-40C4-97C1-12506DC1F95F	160.68.0	TCGA	LUAD	31	3	2016		false			Lung	Lung Adenocarcinoma- Not Otherwise Specified (NOS)	No	FEMALE	Alive,Alive,Dead			None,None,1115				TCGA-75-6214	75	6214	32592562-11fa-435a-b40b-2b242bae53aa	No	YES	C34.1	8140/3	C34.1	NO	YES					WITH TUMOR,None,WITH TUMOR	Preoperative,Adjuvant therapy,Post-Adjuvant Therapy	12,12,2	8,8,4	2011,2011,2015		6th		Stage IIIA
4fea6c0c-e4a0-4a24-9848-b082d23279f4	TCGA-78-7156		Nationwide Children's Hospital	6D7E4361-D6C0-4BF2-A87C-057138DCC3A6	166.66.0	TCGA	LUAD	31	3	2016		false			Lung	Lung Adenocarcinoma Mixed Subtype	No	MALE	Dead,Dead	-22720		976,976			WHITE	TCGA-78-7156	78	7156	7b0622ab-63ea-483f-ae40-d3ea587bdbba	No	YES	C34.9	8255/3	C34.9	NO	YES	0	62	2006			Preoperative,None	29,29	9,9	2011,2011		6th		Stage IV
46fb213e-2fc6-4a8a-aa00-01fc2a2d5919	TCGA-91-6836		Nationwide Children's Hospital	F16503A4-395E-4C0B-81A7-A37C0C8BB7A7	144.69.0	TCGA	LUAD	31	3	2016		false			Lung	Lung Adenocarcinoma- Not Otherwise Specified (NOS)	Yes	FEMALE	Alive,Alive	-19216			11,417		WHITE	TCGA-91-6836	91	6836	0b31dbdf-0623-48e4-a0ec-017650dceda7	No	YES	C34.1	8140/3	C34.1	NO	YES	0	52	2010	NOT HISPANIC OR LATINO	TUMOR FREE,TUMOR FREE		20,5	7,6	2011,2012		7th		Stage IB
3439539b-c656-4e22-9d1f-936a35d48ea2	TCGA-44-3398		Nationwide Children's Hospital	E1F0274D-2428-4726-B675-13225BB71AD8	52.73.0	TCGA	LUAD	31	3	2016		false			Lung	Lung Adenocarcinoma- Not Otherwise Specified (NOS)	No	FEMALE	Alive,Alive,Alive	-28392			253,253,1163		WHITE	TCGA-44-3398	44	3398	ffb0c0b7-165e-4439-b3e6-62431f40b7fe	No	YES	C34.3	8140/3	C34.3	YES	NO	0	77	2009	NOT HISPANIC OR LATINO	TUMOR FREE,TUMOR FREE,TUMOR FREE		11,11,21	10,10,12	2010,2010,2012		6th		Stage IA
094ff71d-96cf-4150-8770-7fe4a59dd00f	TCGA-MP-A4TD		Nationwide Children's Hospital	E32A8657-380F-4A57-8032-0D43CB089C65	278.55.0	TCGA	LUAD	31	3	2016		false			Lung	Lung Adenocarcinoma- Not Otherwise Specified (NOS)	Yes, History of Prior Malignancy	MALE	Dead	-25983		307			WHITE	TCGA-MP-A4TD	MP	A4TD	383D1253-349F-43B3-BEBD-9F1D1CF14B3D	No	YES	C34.3	8140/3	C34.3	NO	YES	0	71	2008			Post-Adjuvant Therapy	8,18,18	5,3,3	2013,2013,2013		6th		Stage IIIA
dee01b40-3839-424d-8391-5a982541c097	TCGA-MP-A4SW		Nationwide Children's Hospital	3752B9EF-3B58-41CA-8DA0-E5999F2C9794	264.59.0	TCGA	LUAD	31	3	2016		false			Lung	Lung Adenocarcinoma- Not Otherwise Specified (NOS)	No	MALE	Dead	-19640		1778			WHITE	TCGA-MP-A4SW	MP	A4SW	15F12D2C-B834-4BFC-B526-F03BF85BFE96	No	YES	C34.1	8140/3	C34.1	NO	YES	0	53	2002				2	4	2013		5th		Stage IIB
9b43a110-fc44-4b24-ac57-e3403f645f15	TCGA-44-7661		Nationwide Children's Hospital	9FDDCFFF-A570-4C8A-991C-1FAA8A946183	183.65.0	TCGA	LUAD	31	3	2016		false			Lung	Lung Adenocarcinoma- Not Otherwise Specified (NOS)	Yes	FEMALE	Alive,Alive,Dead	-25483		None,None,557	153,366,None		WHITE	TCGA-44-7661	44	7661	cbfef004-b437-4d51-9d88-a2db50aa6481	No	YES	C34.3	8140/3	C34.3	YES	NO	0	69	2011	NOT HISPANIC OR LATINO	TUMOR FREE,WITH TUMOR,WITH TUMOR	Preoperative,None,None	17,25,17	1,6,1	2012,2012,2013		7th		Stage IB
4bf879e7-137d-4079-8410-213e8f5fa5d0	TCGA-78-7537		Nationwide Children's Hospital	389416E8-494D-4B58-B8C5-F9AACED1A232	183.65.0	TCGA	LUAD	31	3	2016		false			Lung	Lung Adenocarcinoma Mixed Subtype	No	MALE	Dead,Dead	-26610		1622,1622				TCGA-78-7537	78	7537	67a2bc21-7c87-4678-997d-a434de672436	No	YES	C34.1	8255/3	C34.1	YES	NO	0	72	2002			Preoperative,None	13,13	1,1	2012,2012		6th		Stage IB
72ed4d9f-119c-4221-9592-a8168fa2a0f1	TCGA-O1-A52J		Nationwide Children's Hospital	B2ECD238-7D15-4431-B745-AFCF02F87F27	278.55.0	TCGA	LUAD	31	3	2016		false			Lung	Lung Adenocarcinoma- Not Otherwise Specified (NOS)	No	FEMALE	Dead	-27223		1798			WHITE	TCGA-O1-A52J	O1	A52J	42432463-8E92-4F25-B72A-F03953527AA5	No	YES	C34.3	8140/3	C34.3	NO	YES	0	74	2007	NOT HISPANIC OR LATINO	WITH TUMOR		11	4	2013		6th		Stage IA
f3c40072-4ad6-40a2-b793-de0d2c96adde	TCGA-38-4626		Nationwide Children's Hospital	C8756D13-7998-425D-8BF8-2431C8B41806	58.76.0	TCGA	LUAD	31	3	2016		false			Lung	Lung Adenocarcinoma- Not Otherwise Specified (NOS)	No	FEMALE	Alive,Alive,Alive	-20903			2595,2595,3674		WHITE	TCGA-38-4626	38	4626	2079155a-d91d-4246-a038-01934a580f32	No	YES	C34.1	8140/3	C34.1	NO	YES	0	57	2003	NOT HISPANIC OR LATINO	TUMOR FREE,TUMOR FREE,TUMOR FREE		7,8,26	12,12,7	2010,2010,2012		6th
1c3b733a-ce06-4b91-bcfd-da7505a0f3a7	TCGA-44-6148		Nationwide Children's Hospital	7BC45268-E35E-4A0E-8BD0-7D09FD3FDDB8	119.75.0	TCGA	LUAD	31	3	2016		false			Lung	Lung Mucinous Adenocarcinoma	No	MALE	Alive,Alive,Alive	-22138	96		96,362,704		WHITE	TCGA-44-6148	44	6148	8994c8c4-9ea0-46cb-b4a5-0055d7da5bfa	No	YES	C34.3	8480/3	C34.30	YES	NO	0	60	2011	NOT HISPANIC OR LATINO	TUMOR FREE,TUMOR FREE,TUMOR FREE	Preoperative,None,None	31,25,7	5,1,1	2011,2012,2013		7th		Stage IA
31a70286-1ebf-468d-afe5-76f03e4e6541	TCGA-55-7994		Nationwide Children's Hospital	B0A149DD-BED6-4E6C-AEFC-0F2295006E4D	204.61.0	TCGA	LUAD	31	3	2016		false			Lung	Lung Adenocarcinoma- Not Otherwise Specified (NOS)	No	MALE	Alive,Alive	-29858			31,603		WHITE	TCGA-55-7994	55	7994	67dbe286-edb3-4d07-8f74-9e5254f01945	No	YES	C34.1	8140/3	C34.1	YES	NO	0	81	2011	NOT HISPANIC OR LATINO	TUMOR FREE,TUMOR FREE		7,28,28,28	5,8,8,8	2012,2013,2013,2013		7th		Stage IIB
a5ab4255-ec7c-4389-b90f-731bbed9252b	TCGA-62-A46O		Nationwide Children's Hospital	A7D02CF3-33C0-43F7-8514-C8D78B3A4586	258.58.0	TCGA	LUAD	31	3	2016		false			Lung	Lung Adenocarcinoma- Not Otherwise Specified (NOS)	No	FEMALE	Dead	-24050		1454			WHITE	TCGA-62-A46O	62	A46O	D7AE8EFB-AA4D-4807-9772-55B0A28CCD5C	No	YES	C34.3	8140/3	C34.3	NO	YES	0	65	2006	NOT HISPANIC OR LATINO	WITH TUMOR	Preoperative	29	10	2012		6th		Stage IB
47eecb96-d4f0-4e71-91c2-c37f2cef584b	TCGA-MN-A4N1		Nationwide Children's Hospital	3A756391-C1AA-4B3D-B915-01895BC950B3	264.59.0	TCGA	LUAD	31	3	2016		false			Lung	Lung Adenocarcinoma- Not Otherwise Specified (NOS)	Yes, History of Prior Malignancy	MALE	Alive,Alive	-21939			285,827		BLACK OR AFRICAN AMERICAN	TCGA-MN-A4N1	MN	A4N1	75A0BB0B-6528-4FB8-A9E6-254905D21DF4	No	YES	C34.1	8140/3	C34.1	NO	YES	0	60	2011	NOT HISPANIC OR LATINO	None,TUMOR FREE	Preoperative,None	4,17	12,2	2012,2014		7th		Stage IIA
63135877-3f03-4469-a63a-24cce60b4afd	TCGA-50-5946		Nationwide Children's Hospital	EE084A14-B364-4AEA-B1B1-719F15788DD6	119.75.0	TCGA	LUAD	31	3	2016		false			Lung	Lung Adenocarcinoma Mixed Subtype	No	MALE	Alive,Alive,Alive	-22852			349,686,1617		WHITE	TCGA-50-5946	50	5946	c95957a7-1a1a-4c8d-bb61-7c99b500f224	No	YES	C34.1	8255/3	C34.1	NO	YES	0	62	2010		WITH TUMOR,WITH TUMOR,WITH TUMOR		2,17,16	7,5,2	2011,2012,2015				Stage IA
c021bd86-e0e7-47bb-a3eb-c0961070ce0f	TCGA-64-1681		Nationwide Children's Hospital	A4819147-1242-43F8-A8B8-95ED419AC131	183.65.0	TCGA	LUAD	31	3	2016		false			Lung	Lung Adenocarcinoma- Not Otherwise Specified (NOS)	No	FEMALE	Dead,Dead	-22525		1167,1167			WHITE	TCGA-64-1681	64	1681	c583fdd1-8cd2-4c15-a23e-0644261f65da	No	YES	C34.9	8140/3	C34.1	NO	YES	0	61	2008	NOT HISPANIC OR LATINO			21,21,21,21	12,12,12,12	2011,2011,2011,2011		6th		Stage IA
2dc34bc5-2eac-438a-ba39-647b9ef5606c	TCGA-93-A4JP		Nationwide Children's Hospital	9469FC60-DEBF-4C89-8842-2EF2F59EF50A	264.59.0	TCGA	LUAD	31	3	2016		false			Lung	Lung Papillary Adenocarcinoma	No	MALE	Alive,Alive	-23620			269,578		ASIAN	TCGA-93-A4JP	93	A4JP	30F276A8-3A4B-4DE8-AEA0-7F605D100401	No	YES	C34.3	8260/3	C34.3	YES	NO	0	64	2012	NOT HISPANIC OR LATINO	WITH TUMOR,WITH TUMOR	Preoperative,Post-Adjuvant Therapy	27,18,28	2,9,2	2014,2014,2014		7th		Stage IV
4990e583-c9c4-410c-9554-8d88d6b51521	TCGA-05-4384		Nationwide Children's Hospital	A4682219-A5FC-4EE7-9263-A6400600FAA4	119.75.0	TCGA	LUAD	31	3	2016		false			Lung	Lung Adenocarcinoma Mixed Subtype	Yes	MALE	Alive,Alive	-24411			426,426			TCGA-05-4384	05	4384	9a50e7e4-831d-489f-87d2-979e987561cc	No	YES	C34.3	8255/3	C34.3	NO	YES	0	66	2009		None,WITH TUMOR		22,5,5,5,5,29,29	7,12,12,12,12,10,10	2010,2012,2012,2012,2012,2012,2012		6th		Stage IIIA
7abae4c1-ee68-412e-8418-f7fecb911c71	TCGA-86-6562		Nationwide Children's Hospital	8E15BDCB-CBF4-4C1A-B373-88028D78EAAA	119.75.0	TCGA	LUAD	31	3	2016		false			Lung	Lung Adenocarcinoma- Not Otherwise Specified (NOS)	No	MALE	Alive,Dead	-19301		None,376	0,None		WHITE	TCGA-86-6562	86	6562	dcd066ba-5894-453e-b1da-82092858c3db	No	YES	C34.1	8140/3	C34.1	YES	NO	0	52	2011	NOT HISPANIC OR LATINO	TUMOR FREE,WITH TUMOR		21,28,28,28	6,3,3,3	2011,2012,2012,2012		7th		Stage IIA
040cf2d2-1ac3-4bc4-b5bc-f0f475d83c06	TCGA-67-6217		Nationwide Children's Hospital	962352CD-9A49-482B-AF25-934A66004E10	119.75.0	TCGA	LUAD	31	3	2016		false			Lung	Lung Adenocarcinoma- Not Otherwise Specified (NOS)	Yes	FEMALE	Alive,Alive	-26920			422,422		WHITE	TCGA-67-6217	67	6217	108a71cf-b9db-47cd-aa74-c03ec989b41b	No	YES	C34.1	8140/3	C34.1	YES	NO	0	73	2010	NOT HISPANIC OR LATINO	WITH TUMOR,WITH TUMOR		6,11,5	6,7,7	2011,2011,2011		7th		Stage IIA
35f4b33b-72ae-4cf8-944d-1429b58ca40a	TCGA-86-6851		Nationwide Children's Hospital	40F9EE15-A566-431C-A11B-D3F5FF84DAD3	160.68.0	TCGA	LUAD	31	3	2016		false			Lung	Lung Adenocarcinoma Mixed Subtype	No	FEMALE	Alive,Alive	-26808			0,179		WHITE	TCGA-86-6851	86	6851	035c0b2b-c722-443b-8962-db4ee92c7532	No	YES	C34.1	8255/3	C34.1	YES	NO	0	73	2011	NOT HISPANIC OR LATINO	TUMOR FREE,TUMOR FREE	None,Post-Adjuvant Therapy	7,12	10,12	2011,2013		7th		Stage IIA
098af78c-05a0-4b56-b824-8a207038e190	TCGA-91-8496		Nationwide Children's Hospital	F38E998B-DA14-4508-A0F4-C07D41AC0284	238.59.0	TCGA	LUAD	31	3	2016		false			Lung	Lung Bronchioloalveolar Carcinoma Nonmucinous	No	FEMALE	Alive,Alive	-23358			197,505		WHITE	TCGA-91-8496	91	8496	656a5eb4-e4a5-4d21-a800-3586f4d6588b	No	YES	C34.3	8252/3	C34.3	YES	NO	0	63	2011	NOT HISPANIC OR LATINO	None,TUMOR FREE	Preoperative,None	23,15	8,7	2012,2013		7th		Stage IB
84436c8e-121d-4602-a593-b77db76259ce	TCGA-49-4510		Nationwide Children's Hospital	087EF381-815F-4598-9603-1F8A3B4022FA	58.76.0	TCGA	LUAD	31	3	2016		false			Lung	Lung Adenocarcinoma- Not Otherwise Specified (NOS)	No	FEMALE	Dead,Dead	-18762		896,896			BLACK OR AFRICAN AMERICAN	TCGA-49-4510	49	4510	f77b6930-a1ce-446e-a15d-c018cbbecfee	No	YES	C34.1	8140/3	C34.1	NO	YES	0	51	2001	NOT HISPANIC OR LATINO	WITH TUMOR,WITH TUMOR	Pre-Adjuvant Therapy,Post-Adjuvant Therapy	3,25	2,4	2011,2014		5th		Stage IIB
af6e7d2d-1646-4519-abe7-9a2cce7b52e0	TCGA-05-4415		Nationwide Children's Hospital	AF4B4DCD-C598-40CC-B8FD-5E8A18F59C12	144.69.0	TCGA	LUAD	31	3	2016		false			Lung	Lung Adenocarcinoma Mixed Subtype	No	MALE	Dead,Dead	-20880		91,91				TCGA-05-4415	05	4415	d15b7b29-c5c5-41d8-b83b-7cc12fe92820	No	YES	C34.3	8255/3	C34.3	NO	YES	0	57	2008		WITH TUMOR,WITH TUMOR		22,31	7,10	2010,2012		6th		Stage IIIB
dd9347bf-bc48-4adb-b717-9fc36c7aa5be	TCGA-93-8067		Nationwide Children's Hospital	F4C34614-1C4B-45E3-92C0-31744E397952	222.59.0	TCGA	LUAD	31	3	2016		false			Lung	Lung Adenocarcinoma- Not Otherwise Specified (NOS)	Yes, History of Prior Malignancy	MALE	Alive,Alive	-28453			186,186		ASIAN	TCGA-93-8067	93	8067	bbe88801-34f3-46d2-bbfd-b46c3901ed71	No	YES	C34.3	8140/3	C34.3	YES	NO	0	77	2011	NOT HISPANIC OR LATINO	TUMOR FREE,TUMOR FREE	Preoperative,Preoperative	18,18	5,5	2012,2012		7th		Stage IB
32c949ad-6b92-4d07-9e51-3631d2ea9cd4	TCGA-91-6831		Nationwide Children's Hospital	2029FDBD-857D-44DC-809E-2CBA83B01568	144.69.0	TCGA	LUAD	31	3	2016		false			Lung	Lung Adenocarcinoma- Not Otherwise Specified (NOS)	No	MALE	Alive,Alive	-24436			39,310		WHITE	TCGA-91-6831	91	6831	db0b9e63-4272-4f29-bf0e-1ec0fe79a9d7	No	YES	C34.2	8140/3	C34.2	NO	YES	0	66	2001	NOT HISPANIC OR LATINO	TUMOR FREE,TUMOR FREE		19,5	7,6	2011,2012		5th		Stage IB
10bd7384-20e5-46b7-87db-92698d31fb84	TCGA-91-6828		Nationwide Children's Hospital	8F6E907B-AAA8-4668-AAEB-D086FCBD46FE	144.69.0	TCGA	LUAD	31	3	2016		false			Lung	Lung Adenocarcinoma- Not Otherwise Specified (NOS)	No	MALE	Alive,Alive	-25870			38,323		WHITE	TCGA-91-6828	91	6828	9536e32d-2707-48d2-a36d-08c521665bb9	No	YES	C34.3	8140/3	C34.3	YES	NO	0	70	2011	NOT HISPANIC OR LATINO	None,TUMOR FREE	Preoperative,Preoperative	15,8	7,5	2011,2012		7th		Stage IA
633cd9f3-519b-4024-85b4-38c3c5edcc0c	TCGA-97-A4M2		Nationwide Children's Hospital	D5180928-B278-4376-99F5-831E8C690506	264.59.0	TCGA	LUAD	31	3	2016		false			Lung	Lung Adenocarcinoma Mixed Subtype	Yes, History of Prior Malignancy	MALE	Alive,Alive	-24313			197,624		WHITE	TCGA-97-A4M2	97	A4M2	345AEF28-D49B-491B-A337-B1AC55C37D35	No	YES	C34.2	8255/3	C34.2	YES	NO	0	66	2012	NOT HISPANIC OR LATINO	TUMOR FREE,TUMOR FREE	Preoperative,None	7,12	3,3	2013,2014		7th		Stage IA
1aeb3422-86f0-430d-a57e-3ee89dd82c64	TCGA-38-4631		Nationwide Children's Hospital	0019662D-E319-49AA-A3A3-31F2582218D8	119.75.0	TCGA	LUAD	31	3	2016		false			Lung	Lung Adenocarcinoma- Not Otherwise Specified (NOS)	Yes	FEMALE	Dead,Dead	-26538		354,354			WHITE	TCGA-38-4631	38	4631	2483621a-4db3-41ab-aa33-b9427ea8a0af	No	YES	C34.1	8140/3	C34.1	NO	YES	0	72	1997	NOT HISPANIC OR LATINO	WITH TUMOR,WITH TUMOR		14,14,14	12,12,12	2010,2010,2010				Stage IB
0b0db433-4a8c-47b7-a3b3-3e7b10e296c2	TCGA-55-7574		Nationwide Children's Hospital	90C71A5A-5445-4288-9943-244B916E575E	166.66.0	TCGA	LUAD	31	3	2016		false			Lung	Lung Adenocarcinoma- Not Otherwise Specified (NOS)	No	FEMALE	Alive,Dead	-23703		None,995	95,None		WHITE	TCGA-55-7574	55	7574	a7911bdc-13f1-434a-bfa3-f8ba55d15846	No	YES	C34.1	8140/3	C34.1	YES	NO	0	64	2011	NOT HISPANIC OR LATINO	WITH TUMOR,WITH TUMOR	None,Post-Adjuvant Therapy	11,11,11,28,28,11,28,28	1,1,1,8,8,1,8,8	2012,2012,2012,2014,2014,2012,2014,2014		7th		Stage IB
941a0ba5-102c-4139-bcd3-03c094b8e022	TCGA-50-5049		Nationwide Children's Hospital	7E1D2FBB-FB2F-4B8E-957D-4EF12F54CB37	84.72.0	TCGA	LUAD	31	3	2016		false			Lung	Lung Adenocarcinoma- Not Otherwise Specified (NOS)	No	MALE	Alive,Alive,Alive	-25577			1485,2146,3094		WHITE	TCGA-50-5049	50	5049	9944f46f-9fa8-4e2c-a806-776bec7f8803	No	YES	C34.1	8140/3	C34.1	NO	YES	0	70	2006	NOT HISPANIC OR LATINO	TUMOR FREE,WITH TUMOR,WITH TUMOR		25,15,20,16,15,16	8,5,2,2,5,2	2011,2012,2013,2015,2012,2015		6th		Stage IA
3d622a8f-144a-4cff-9ade-53c1cb619a36	TCGA-55-6975		Nationwide Children's Hospital	47D731D8-137B-4383-8313-413129FA5C01	160.68.0	TCGA	LUAD	31	3	2016		false			Lung	Lung Adenocarcinoma Mixed Subtype	No	MALE	Dead,Dead			118,118			WHITE	TCGA-55-6975	55	6975	a046888c-f153-4f35-a1b6-23dd1691a91a	No	YES	C34.3	8255/3	C34.3	NO	YES	0	61	2004	NOT HISPANIC OR LATINO	WITH TUMOR,WITH TUMOR		27,17	7,7	2011,2013		6th		Stage IIB
61b26bda-db82-4ed9-9205-e2f00a74b769	TCGA-44-5643		Nationwide Children's Hospital	45015663-DA19-46D7-B21B-22EFBE84EA71	84.72.0	TCGA	LUAD	31	3	2016		false			Lung	Lung Adenocarcinoma- Not Otherwise Specified (NOS)	No	MALE	Alive,Alive,Alive	-19426			106,417,1013		BLACK OR AFRICAN AMERICAN	TCGA-44-5643	44	5643	27fceec1-3298-4cdd-a4e6-8f5cf34604f0	No	YES	C34.3	8140/3	C34.3	YES	NO	0	53	2010	NOT HISPANIC OR LATINO	TUMOR FREE,WITH TUMOR,TUMOR FREE	None,None,Other	13,14,14,14,14,14,25	4,6,6,6,6,6,2	2011,2011,2011,2011,2011,2011,2013		7th		Stage IIIA
ac96ec39-a1f5-4610-a784-d792768d0ae1	TCGA-44-A47B		Nationwide Children's Hospital	F72EBEC2-5935-4593-80B4-5C6ECA962AC6	258.58.0	TCGA	LUAD	31	3	2016		false			Lung	Lung Adenocarcinoma- Not Otherwise Specified (NOS)	No	MALE	Alive,Alive	-28869			105,287		WHITE	TCGA-44-A47B	44	A47B	967D6548-5A84-4B7E-BC3F-2E522859FCE6	No	YES	C34.1	8140/3	C34.1	YES	NO	0	79	2012	NOT HISPANIC OR LATINO	TUMOR FREE,TUMOR FREE	Preoperative,None	20,27	11,3	2012,2013		7th		Stage IB
d47ace7c-fc4b-4509-9bf2-a2715802c27d	TCGA-05-4426		Nationwide Children's Hospital	6C8655B2-9976-41D4-8DFA-2307C5EE3176	58.76.0	TCGA	LUAD	31	3	2016		false			Lung	Lung Adenocarcinoma Mixed Subtype	No	MALE	Alive,Alive	-26084			791,791			TCGA-05-4426	05	4426	36bf02f8-c1c8-49f9-a417-adf88a205c70	No	YES	C34.3	8255/3	C34.3	NO	YES	0	71	2008		TUMOR FREE,TUMOR FREE		22,2	7,11	2010,2012		6th		Stage IB
16c129a8-bda1-4148-83d5-b8ac6c659675	TCGA-MP-A4T7		Nationwide Children's Hospital	D628A897-B41B-4BA8-95DF-AA2DFAC82AA8	264.59.0	TCGA	LUAD	31	3	2016		false			Lung	Lung Adenocarcinoma- Not Otherwise Specified (NOS)	No	FEMALE	Dead	-27603		167				TCGA-MP-A4T7	MP	A4T7	47062AD2-BA82-45C8-A871-BDEA84F0C405	No	YES	C34.3	8140/3	C34.3	NO	YES	0	75	2005				2	4	2013		6th		Stage IV
52a08a03-4ecb-4ee6-aed0-96abbb86ef2a	TCGA-95-7562		Nationwide Children's Hospital	0A602E87-3B5D-4773-BD40-CDAC5B204A20	213.59.0	TCGA	LUAD	31	3	2016		false			Lung	Lung Adenocarcinoma- Not Otherwise Specified (NOS)	Yes, History of Prior Malignancy	MALE	Dead,Dead	-26000		87,87			BLACK OR AFRICAN AMERICAN	TCGA-95-7562	95	7562	193201a3-1447-47b1-bdf1-11ae0eb3b2f3	No	YES	C34.3	8140/3	C34.3	YES	NO	0	71	2011	NOT HISPANIC OR LATINO	TUMOR FREE,TUMOR FREE	Post-Adjuvant Therapy,Post-Adjuvant Therapy	13,26,26,13	6,6,6,6	2012,2012,2012,2012		7th		Stage IIA
7f77479f-12b8-4237-824d-0608bedb207a	TCGA-55-A48Z		Nationwide Children's Hospital	A7CECC28-EF88-4AE5-B54E-22B71AF0871B	264.59.0	TCGA	LUAD	31	3	2016		false			Lung	Lung Adenocarcinoma Mixed Subtype	No	FEMALE	Alive,Alive	-22056			29,651		WHITE	TCGA-55-A48Z	55	A48Z	16D3C1C1-CF3A-44B6-B564-8AE5464B243D	No	YES	C34.1	8255/3	C34.1	YES	NO	0	60	2012	NOT HISPANIC OR LATINO	WITH TUMOR,WITH TUMOR	Preoperative,None	21,30,30,30,30,30	2,4,4,4,4,4	2013,2014,2014,2014,2014,2014		7th		Stage IIIB
d92f03b0-6011-469c-9c20-20677e62ee98	TCGA-73-7498		Nationwide Children's Hospital	D3D7037B-C1A0-4270-9302-6FF0F0931F04	204.61.0	TCGA	LUAD	31	3	2016		false			Lung	Lung Bronchioloalveolar Carcinoma Nonmucinous	Yes, History of Synchronous/Bilateral Malignancy	FEMALE	Alive,Alive	-21527			621,1189		WHITE	TCGA-73-7498	73	7498	ad74c0e8-8878-4efc-997d-981cd547bc5b	No	YES	C34.3	8252/3	C34.3	NO	YES	0	58	2010	NOT HISPANIC OR LATINO	TUMOR FREE,TUMOR FREE	Preoperative,Pre-Adjuvant Therapy	31,31,31,31,20,20,20	5,5,5,5,9,9,9	2012,2012,2012,2012,2013,2013,2013		7th		Stage IA
0e603350-d408-4544-90d6-f28d5349c34c	TCGA-78-7633		Nationwide Children's Hospital	0B4422D4-9CD7-4BF9-BBAD-97ED8241481F	183.65.0	TCGA	LUAD	31	3	2016		false			Lung	Lung Adenocarcinoma Mixed Subtype	Yes	MALE	Alive,Alive,Dead	-24713		None,None,1528	994,994,None		WHITE	TCGA-78-7633	78	7633	44218b35-219c-4ad9-a01e-fde14067c4c0	No	YES	C34.1	8255/3	C34.1	NO	YES	0	67	2009		None,None,WITH TUMOR	Preoperative,None,None	31,31,29	1,1,8	2012,2012,2013		6th		Stage IB
7c51e413-0ae9-49f8-8e13-e2e311d6bd8a	TCGA-62-A46U		Nationwide Children's Hospital	6B80DEF7-3F3C-4334-9450-A35B6B2D1528	258.58.0	TCGA	LUAD	31	3	2016		false			Lung	Lung Adenocarcinoma Mixed Subtype	No	FEMALE	Alive,Alive	-25998			1708,2067		WHITE	TCGA-62-A46U	62	A46U	793649E5-F479-4D64-8723-2EF488FE0FD9	No	YES	C34.3	8255/3	C34.3	NO	YES	0	71	2007	NOT HISPANIC OR LATINO	TUMOR FREE,TUMOR FREE	Preoperative,Preoperative	30,30,25,19	10,10,2,11	2012,2012,2013,2013		6th		Stage IIB
f2ada9e6-fcb7-4d51-afab-4d9420a0b245	TCGA-67-3772		Nationwide Children's Hospital	E3F790AC-CFB5-4DDC-8FAB-7AD23A35064D	37.76.0	TCGA	LUAD	31	3	2016		false			Lung	Lung Adenocarcinoma- Not Otherwise Specified (NOS)	No	FEMALE	Alive	-29989			573		WHITE	TCGA-67-3772	67	3772	673493f6-975c-49e8-934c-001e9a0fff90	No	YES	C34.1	8140/3	C34.1	YES	NO	0	82	2009	NOT HISPANIC OR LATINO	TUMOR FREE		3	3	2011		6th		Stage IB
baa237cc-8cd7-4022-a6ab-1b784a40ba3f	TCGA-97-7546		Nationwide Children's Hospital	8C573206-89C8-428E-B89E-6A104769C61B	166.66.0	TCGA	LUAD	31	3	2016		false			Lung	Lung Acinar Adenocarcinoma	No	FEMALE	Alive,Alive	-27913			964,1285		WHITE	TCGA-97-7546	97	7546	1d90c9f3-5025-4867-a2f0-e455b6a254fa	No	YES	C34.1	8550/3	C34.1	NO	YES	0	76	2008	NOT HISPANIC OR LATINO	TUMOR FREE,WITH TUMOR		17,15,15,15	11,5,5,5	2011,2012,2012,2012		6th		Stage IA
cdb6a8c3-216d-4012-9e67-017e08d45e9c	TCGA-55-8203		Nationwide Children's Hospital	7D068E2A-7466-4303-8A88-A175BDE35885	213.59.0	TCGA	LUAD	31	3	2016		false			Lung	Lung Adenocarcinoma- Not Otherwise Specified (NOS)	Yes, History of Prior Malignancy	FEMALE	Alive,Alive	-25477			4,547		WHITE	TCGA-55-8203	55	8203	9a9bd705-1ef1-4a6c-bb1e-bdd346dc01c0	No	YES	C34.3	8140/3	C34.3	YES	NO	0	69	2011	NOT HISPANIC OR LATINO	TUMOR FREE,TUMOR FREE		16,28	6,8	2012,2013		7th		Stage IA
8377b10a-b383-4f9b-8267-d551ef7a6cc7	TCGA-73-4668		Nationwide Children's Hospital	CA892B03-F550-4630-BC57-83893D98DCE8	58.76.0	TCGA	LUAD	31	3	2016		false			Lung	Lung Micropapillary Adenocarcinoma	No	FEMALE	Alive,Alive,Alive	-24255			467,467,467		AMERICAN INDIAN OR ALASKA NATIVE	TCGA-73-4668	73	4668	b2285924-9813-4f46-bb8f-91a0efd8a9b6	No	YES	C34.1	8507/3	C34.1	NO	YES	0	66	2009	NOT HISPANIC OR LATINO	WITH TUMOR,WITH TUMOR,WITH TUMOR	Preoperative,Post-Adjuvant Therapy,Post-Adjuvant Therapy	6,6,6,6,6,6,6,6	1,1,1,1,1,1,1,1	2011,2011,2011,2011,2011,2011,2011,2011				Stage IIB
a167bdce-268a-4083-b130-a7013685cfff	TCGA-NJ-A4YQ		Nationwide Children's Hospital	DEB5EDE2-E48F-435C-AD5E-E4EA5B82F9E4	278.55.0	TCGA	LUAD	31	3	2016		false			Lung	Lung Adenocarcinoma- Not Otherwise Specified (NOS)	No	FEMALE	Alive,Alive,Alive	-25427			886,886,1432		WHITE	TCGA-NJ-A4YQ	NJ	A4YQ	52DF074F-A402-4B78-9472-F8EB268EFDED	No	YES	C34.1	8255/3	C34.1			0	69	2011	NOT HISPANIC OR LATINO	TUMOR FREE,TUMOR FREE,TUMOR FREE		27,1,27	9,11,2	2013,2013,2015		7th		Stage IA
b3420a34-b395-4f9e-88b1-ba20369f5407	TCGA-55-8302		Nationwide Children's Hospital	BFF865E2-BE90-4575-9670-AA7E43111470	232.54.0	TCGA	LUAD	31	3	2016		false			Lung	Lung Adenocarcinoma- Not Otherwise Specified (NOS)	No	MALE	Alive,Alive	-20011			23,478		WHITE	TCGA-55-8302	55	8302	807cc7d2-6e3b-4f2d-9531-0da994eeeada	No	YES	C34.3	8140/3	C34.3	YES	NO	0	54	2012		TUMOR FREE,TUMOR FREE		3,29	12,1	2012,2014		7th		Stage IB
2a131513-f4f4-449f-b83e-5777394ef866	TCGA-44-3917		Nationwide Children's Hospital	D1878B83-C3BE-4483-A6E5-B7D135FF9CAB	52.73.0	TCGA,TCGA	LUAD,FPPP	31	3	2016		false			Lung	Lung Adenocarcinoma- Not Otherwise Specified (NOS)	No	FEMALE	Alive,Alive,Alive	-12179			392,392,1183		WHITE	TCGA-44-3917	44	3917	7099597a-b208-45b5-b9e0-11ab40d5e497	No	YES	C34.1	8140/3	C34.1	YES	NO	0	33	2009	NOT HISPANIC OR LATINO	TUMOR FREE,TUMOR FREE,TUMOR FREE	None,None,Post-Adjuvant Therapy	8,18,24	10,10,12	2010,2010,2012		6th		Stage IB
9fdd7480-1084-498b-b583-663f1a291224	TCGA-S2-AA1A		Nationwide Children's Hospital	1C85FC76-7B03-4E36-B0EE-81D97CA0D197	406.36.0	TCGA	LUAD	31	3	2016		false			Lung	Lung Bronchioloalveolar Carcinoma Mucinous	No	FEMALE	Alive,Alive	-24903			121,513		BLACK OR AFRICAN AMERICAN	TCGA-S2-AA1A	S2	AA1A	31458638-E19C-43E5-AB13-9C64B3B3681D	No	YES	C34.1	8253/3	C34.1	YES	NO	0	68	2013	NOT HISPANIC OR LATINO	TUMOR FREE,TUMOR FREE		22,7	4,11	2014,2014		7th		Stage IA
96b1bb24-2393-4ccd-9bbc-2eec2d6d22cf	TCGA-05-4434		Nationwide Children's Hospital	B4F67D01-7AFE-4C87-8E18-1CCEFF77F5CA	58.76.0	TCGA	LUAD	31	3	2016		false			Lung	Lung Adenocarcinoma Mixed Subtype	Yes	FEMALE	Dead	-24472		457				TCGA-05-4434	05	4434	d94fe32f-bedd-4f4c-9feb-fcb60d40f4bb	No	YES	C34.3	8255/3	C34.3	NO	YES	0	67	2008				22	7	2010		6th		Stage IV
a7b9551c-6874-4e9b-b206-46753a6ff303	TCGA-05-5423		Nationwide Children's Hospital	DB2DA626-AC08-49EB-93AB-B79958346A12	84.72.0	TCGA	LUAD	31	3	2016		false			Lung	Lung Adenocarcinoma Mixed Subtype	No	MALE	Alive	-23863			151			TCGA-05-5423	05	5423	33e3f736-7990-4f7a-ac35-863247566541	No	YES	C34.9	8255/3	C34.9	NO	YES	0	65	2006		TUMOR FREE		22	3	2011		6th		Stage IIB
7a5e892d-02e6-47d5-a008-8933d0f6fcaf	TCGA-50-5942		Nationwide Children's Hospital	9D4286B7-DDA9-48DA-A6DF-82F0C9A393C4	119.75.0	TCGA	LUAD	31	3	2016		false			Lung	Lung Adenocarcinoma- Not Otherwise Specified (NOS)	No	FEMALE	Alive,Alive,Alive	-24781			136,883,1847		WHITE	TCGA-50-5942	50	5942	75dd635e-8e0c-4c0b-b21c-20f77770218d	No	YES	C34.1	8140/3	C34.1	NO	YES	0	67	2009	NOT HISPANIC OR LATINO	None,TUMOR FREE,WITH TUMOR		26,17,16,17,16	8,5,2,5,2	2011,2012,2015,2012,2015		7th		Stage IA
8ffd00db-b247-4949-a5bc-61a11f6180ef	TCGA-44-8120		Nationwide Children's Hospital	04C54221-B5A5-4909-8E23-F5F45B6C4792	213.59.0	TCGA	LUAD	31	3	2016		false			Lung	Lung Adenocarcinoma- Not Otherwise Specified (NOS)	No	MALE	Alive,Alive	-21188			169,260		BLACK OR AFRICAN AMERICAN	TCGA-44-8120	44	8120	83e38dbd-edab-47f2-b19f-6ea38fc6bece	No	YES	C34.1	8140/3	C34.1	YES	NO	0	58	2011	NOT HISPANIC OR LATINO	TUMOR FREE,TUMOR FREE	Preoperative,Preoperative	31,13	5,11	2012,2012		7th		Stage IB
d49216b8-289c-4c08-9cf9-4f746d6d1f93	TCGA-38-4629		Nationwide Children's Hospital	5BC31B14-7C23-4AAB-B24F-6F9514F84501	58.76.0	TCGA	LUAD	31	3	2016		false			Lung	Lung Adenocarcinoma- Not Otherwise Specified (NOS)	Yes	MALE	Dead,Dead	-25104		864,864			WHITE	TCGA-38-4629	38	4629	127bf818-f7e5-46b5-a9de-39f6d96b8b83	No	YES	C34.1	8140/3	C34.1	NO	YES	0	68	2003	NOT HISPANIC OR LATINO	WITH TUMOR,WITH TUMOR		13,14	12,12	2010,2010				Stage IIB
5730c3fe-9b85-4f8a-9709-ace88851bc2b	TCGA-53-7626		Nationwide Children's Hospital	CA6567EE-A6F7-44F7-BDBA-04E6CDA6DE53	183.65.0	TCGA	LUAD	31	3	2016		false			Lung	Lung Adenocarcinoma- Not Otherwise Specified (NOS)	No	FEMALE	Dead,Dead	-28024		929,929			WHITE	TCGA-53-7626	53	7626	d3ff328c-2488-47bd-8663-366b6812c7b5	No	YES	C34.1	8140/3	C34.1	NO	YES	0	76	2008	NOT HISPANIC OR LATINO	WITH TUMOR,WITH TUMOR	Post-Adjuvant Therapy,None	13,15,15,15	12,1,1,1	2011,2013,2013,2013		6th		Stage IIA
e729671f-bffa-4f96-8fcf-f7f904e44ff1	TCGA-05-4245		Nationwide Children's Hospital	C9699755-BEE7-44BC-8612-3681C93B16B2	52.73.0	TCGA	LUAD	31	3	2016		false			Lung	Lung Adenocarcinoma- Not Otherwise Specified (NOS)	Yes	MALE	Alive,Alive	-29647			395,730			TCGA-05-4245	05	4245	03d09c05-49ab-4ba6-a8d7-e7ccf71fafd2	No	YES	C34.1	8140/3	C34.1	NO	YES	0	81	2009		TUMOR FREE,TUMOR FREE		22,29	7,10	2010,2012		6th		Stage IIIA
1ef03f08-d1d7-4f93-a60a-206455c71a3c	TCGA-55-8506		Nationwide Children's Hospital	5DAA4276-F15C-496A-BC74-7F1B146CCA36	238.59.0	TCGA	LUAD	31	3	2016		false			Lung	Lung Adenocarcinoma- Not Otherwise Specified (NOS)	No	FEMALE	Alive	-22850			11		WHITE	TCGA-55-8506	55	8506	3ed05070-6633-4de5-9f72-090f93aa2e4d	No	YES	C34.1	8140/3	C34.1	YES	NO	0	62	2012	NOT HISPANIC OR LATINO			28	12	2012		7th		Stage IIB
0f3c5b33-9c78-4791-a943-bf9000b96f1a	TCGA-99-8033		Nationwide Children's Hospital	26BD0646-6E76-4023-B8F3-6B7FFAE146D1	213.59.0	TCGA	LUAD	31	3	2016		false			Lung	Lung Adenocarcinoma- Not Otherwise Specified (NOS)	No	FEMALE	Alive,Dead	-27342		None,656	170,None		WHITE	TCGA-99-8033	99	8033	9582b436-145b-4f84-8f7f-8b39b8254cc1	No	YES	C34.1	8140/3	C34.1	YES	NO	0	74	2011	NOT HISPANIC OR LATINO	WITH TUMOR,WITH TUMOR	Preoperative,Post-Adjuvant Therapy	18,18,18,18,30	6,6,6,6,3	2012,2012,2012,2012,2015		7th		Stage IV
f185af81-6369-412f-80a5-dad63819b472	TCGA-86-A456		Nationwide Children's Hospital	B8DF361A-8B2E-4509-9B85-90EC520D67E3	258.58.0	TCGA	LUAD	31	3	2016		false			Lung	Lung Papillary Adenocarcinoma	No	FEMALE	Alive,Alive,Alive	-28533			10,405,896		ASIAN	TCGA-86-A456	86	A456	8E2ACA86-7CBA-4631-9F25-4D14219DBC6D	No	YES	C34.1	8260/3	C34.1	YES	NO	0	78	2012	NOT HISPANIC OR LATINO	TUMOR FREE,TUMOR FREE,TUMOR FREE	None,Post-Adjuvant Therapy,Post-Adjuvant Therapy	6,29,11	12,7,11	2012,2013,2014		7th		Stage IA
a26d90be-ddbb-4ab9-ac5f-e7caad29eb82	TCGA-05-5420		Nationwide Children's Hospital	4E5F6F52-AC73-4201-B6FF-EB6976CE2337	84.72.0	TCGA	LUAD	31	3	2016		false			Lung	Lung Adenocarcinoma- Not Otherwise Specified (NOS)	Yes	MALE	Alive,Alive	-24472			31,457			TCGA-05-5420	05	5420	8b119d1c-6d21-4bbd-8a00-12da7b97d6c4	No	YES	C34.9	8140/3	C34.1	NO	YES	0	67	2008		TUMOR FREE,WITH TUMOR		22,30	3,10	2011,2012		6th		Stage IIIA
01d55647-5787-4b7a-ba40-ca6fc0583b65	TCGA-L9-A50W		Nationwide Children's Hospital	C4348230-F1B0-4656-AF93-4F9D752181AB	406.36.0	TCGA	LUAD	31	3	2016		false			Lung	Lung Adenocarcinoma Mixed Subtype	No	MALE	Alive,Dead	-27414		None,442	266,None		BLACK OR AFRICAN AMERICAN	TCGA-L9-A50W	L9	A50W	A815619F-DBBA-469F-A1F7-DFBD51CD86C5	No	YES	C34.3	8255/3	C34.3	YES	NO	0	75	2012	NOT HISPANIC OR LATINO	TUMOR FREE,WITH TUMOR	Preoperative,Preoperative	8,23	3,10	2013,2013		7th		Stage IIA
df2621de-9672-4db4-a053-dc841089a502	TCGA-67-3771		Nationwide Children's Hospital	E90290F5-A2BE-481B-BB88-6B08DA5190C4	37.76.0	TCGA	LUAD	31	3	2016		false			Lung	Lung Adenocarcinoma- Not Otherwise Specified (NOS)	No	FEMALE	Alive	-28406			610		BLACK OR AFRICAN AMERICAN	TCGA-67-3771	67	3771	0df573ee-28f0-4244-b434-09e6ca59fbf0	No	YES	C34.1	8140/3	C34.1	YES	NO	0	77	2009	NOT HISPANIC OR LATINO	TUMOR FREE		21	1	2011		6th		Stage IA
5339fcd6-30dc-43a8-80b2-35cad2f5100e	TCGA-49-AAR0		Nationwide Children's Hospital	393F53BC-99FF-4592-B56A-5F8B09CD365C	406.36.0	TCGA	LUAD	31	3	2016		false			Lung	Lung Adenocarcinoma- Not Otherwise Specified (NOS)	Yes, History of Prior Malignancy	MALE	Alive,Alive,Alive	-20932			4415,4655,4765		BLACK OR AFRICAN AMERICAN	TCGA-49-AAR0	49	AAR0	3AFA5045-A1EE-4A07-8AAD-2E252B2F7D7A	No	YES	C34.1	8140/3	C34.1	NO	YES	0	57	2002	NOT HISPANIC OR LATINO	TUMOR FREE,TUMOR FREE,TUMOR FREE	Preoperative,Preoperative,None	18,25,10	6,2,4	2014,2015,2015		5th		Stage IA
f11dba60-9f47-4cde-81c8-d73c29b6085b	TCGA-78-7155		Nationwide Children's Hospital	F48F5863-FAF9-456E-B8F5-E6D9165B734B	166.66.0	TCGA	LUAD	31	3	2016		false			Lung	Lung Adenocarcinoma- Not Otherwise Specified (NOS)	No	MALE	Dead,Dead	-24863		1171,1171			WHITE	TCGA-78-7155	78	7155	fc79086c-af9a-4c27-b074-f7050b6f3381	No	YES	C34.1	8140/3	C34.1	NO	YES	0	68	2005			Preoperative,None	28,21,5,28,28	9,9,10,9,9	2011,2011,2011,2011,2011		6th		Stage IB
a4908c75-af60-496b-8792-e887a854b5c7	TCGA-67-3776		Nationwide Children's Hospital	167F6794-4505-4CEE-926A-336C1C8336DF	52.73.0	TCGA	LUAD	31	3	2016		false			Lung	Lung Adenocarcinoma- Not Otherwise Specified (NOS)	No	FEMALE	Alive	-20940	579		61		WHITE	TCGA-67-3776	67	3776	102fba48-b23a-46d4-8371-71c11c1a6654	No	YES	C34.3	8140/3	C34.3	YES	NO	0	57	2009	NOT HISPANIC OR LATINO	TUMOR FREE		21	1	2011				Stage IIB
c90a67aa-d728-4892-a123-f039fbcdadd6	TCGA-NJ-A4YP		Nationwide Children's Hospital	C206B2D9-CB17-4B63-A12A-A5014E5D38C0	278.55.0	TCGA	LUAD	31	3	2016		false			Lung	Lung Papillary Adenocarcinoma	No	MALE	Alive,Alive	-19106			50,50		WHITE	TCGA-NJ-A4YP	NJ	A4YP	42259AA6-C9F5-4309-A956-DBF930312F44	No	YES	C34.3	8255/3	C34.3			0	52	2011	NOT HISPANIC OR LATINO	TUMOR FREE,None		27,1	9,11	2013,2013		7th		Stage IB
37dbf69c-d3a6-45bc-9a68-69b62a9c5daf	TCGA-55-6968		Nationwide Children's Hospital	289C39DC-53E6-448F-BB28-D6F5C8CA690D	160.68.0	TCGA	LUAD	31	3	2016		false			Lung	Lung Adenocarcinoma- Not Otherwise Specified (NOS)	No	MALE	Dead,Dead	-22344		1293,1293			WHITE	TCGA-55-6968	55	6968	83a6ed20-b3cf-48b9-8ed3-a080cd4951fa	No	YES	C34.3	8140/3	C34.3	NO	YES	0	61	2004	NOT HISPANIC OR LATINO	WITH TUMOR,WITH TUMOR		28,30,30,30	7,1,1,1	2011,2014,2014,2014		6th		Stage IV
eec03544-c51f-4a52-b25e-262080fa2ad3	TCGA-95-7944		Nationwide Children's Hospital	597B69BF-0468-489E-BA39-87D7710B79BF	204.61.0	TCGA	LUAD	31	3	2016		false			Lung	Lung Adenocarcinoma- Not Otherwise Specified (NOS)	No	MALE	Alive,Alive,Alive	-26003			21,21,377		WHITE	TCGA-95-7944	95	7944	abab925c-bef3-4072-b9c4-40f808744593	No	YES	C34.3	8140/3	C34.3	YES	NO	0	71	2011	NOT HISPANIC OR LATINO	TUMOR FREE,None,TUMOR FREE		21,21,7	3,3,3	2012,2012,2013		7th		Stage IA
8d5a60e0-fed9-4fdb-ba5d-a3d4aba11d55	TCGA-MP-A4TK		Nationwide Children's Hospital	19D3AB10-F4E0-4828-9EE4-1AEF90294674	264.59.0	TCGA	LUAD	31	3	2016		false			Lung	Lung Adenocarcinoma- Not Otherwise Specified (NOS)	No	FEMALE	Dead,Dead	-20581		582,582				TCGA-MP-A4TK	MP	A4TK	F7F9F522-DE88-4F9C-8BA4-7BE3726FAAF8	No	YES	C34.3	8140/3	C34.3	NO	YES	0	56	2002		WITH TUMOR,WITH TUMOR		2,18	4,3	2013,2013		5th		Stage IIB
1703a95a-9ffb-4699-a423-053eadbd7f3f	TCGA-91-A4BC		Nationwide Children's Hospital	E82437A1-5FFE-40DF-9A42-061E0A8F7883	258.58.0	TCGA	LUAD	31	3	2016		false			Lung	Lung Adenocarcinoma- Not Otherwise Specified (NOS)	Yes, History of Synchronous/Bilateral Malignancy	MALE	Alive,Alive	-21565			44,44		WHITE	TCGA-91-A4BC	91	A4BC	EA0B9461-0D4D-4ADE-A255-1B03DD85E30E	No	YES	C34.1	8140/3	C34.1	YES	NO	0	59	2012	NOT HISPANIC OR LATINO			5,10	2,7	2013,2013		7th		Stage IIA
898f69f5-dac0-4d33-8c03-6deb50a6032a	TCGA-50-5072		Nationwide Children's Hospital	781F4598-CA7C-4587-AF29-EAE51A2FE177	144.69.0	TCGA	LUAD	31	3	2016		false			Lung	Lung Adenocarcinoma- Not Otherwise Specified (NOS)	No	MALE	Alive,Dead	-27036		None,250	246,None		WHITE	TCGA-50-5072	50	5072	1575148b-0f63-44ee-86fd-93ae1a02be0b	Yes	YES	C34.1	8140/3	C34.1	NO	YES	0	74	2009	NOT HISPANIC OR LATINO	WITH TUMOR,WITH TUMOR		26,22,23,16,16,16,16	8,9,9,5,5,5,5	2011,2011,2011,2012,2012,2012,2012		6th		Stage IIIA
50be8eaa-dd29-4c51-ba46-318340cafced	TCGA-44-A47A		Nationwide Children's Hospital	871634D7-28A6-4C68-B3CA-12D4C5C9BF7C	258.58.0	TCGA	LUAD	31	3	2016		false			Lung	Lung Adenocarcinoma- Not Otherwise Specified (NOS)	No	FEMALE	Alive,Alive,Alive	-28782			202,466,466		WHITE	TCGA-44-A47A	44	A47A	7B9479FF-23D6-4689-91F0-02EFC94300F9	No	YES	C34.1	8140/3	C34.1	YES	NO	0	78	2012	NOT HISPANIC OR LATINO	TUMOR FREE,WITH TUMOR,WITH TUMOR	Preoperative,None,None	27,12,12	11,8,8	2012,2013,2013		7th		Stage IB
d994b36c-13ef-4fee-aa0e-92b41d2c88f7	TCGA-67-6216		Nationwide Children's Hospital	3DEF849B-7DEA-4B9E-A47F-1467A4B5986A	119.75.0	TCGA	LUAD	31	3	2016		false			Lung	Lung Adenocarcinoma- Not Otherwise Specified (NOS)	No	FEMALE	Alive,Alive	-20967			141,141		WHITE	TCGA-67-6216	67	6216	ccecce70-dd54-4c5b-bf9f-ca87d290cb00	No	YES	C34.2	8140/3	C34.2	YES	NO	0	57	2010	NOT HISPANIC OR LATINO	TUMOR FREE,TUMOR FREE		3,6	6,7	2011,2011		7th		Stage IA
8c2b4df3-c181-4c29-9620-66d467baced3	TCGA-53-7624		Nationwide Children's Hospital	396A552C-C0FF-4794-857D-10C90103EF24	183.65.0	TCGA	LUAD	31	3	2016		false			Lung	Lung Adenocarcinoma- Not Otherwise Specified (NOS)	No	FEMALE	Dead,Dead	-14794		1043,1043			WHITE	TCGA-53-7624	53	7624	54a9cc9e-3eee-4caa-9f33-4ea64a2999ba	No	YES	C34.1	8140/3	C34.1	NO	YES	0	40	2008	HISPANIC OR LATINO	WITH TUMOR,WITH TUMOR	Post-Adjuvant Therapy,None	13,31,31,31,31,31,31,31,31,31,31,31,31	12,1,1,1,1,1,1,1,1,1,1,1,1	2011,2013,2013,2013,2013,2013,2013,2013,2013,2013,2013,2013,2013		6th		Stage IV
990df055-2d9b-4344-916f-882354f2d2f2	TCGA-69-7764		Nationwide Children's Hospital	B52759BF-52D7-4BFF-BB53-EC29B5AA284F	196.63.0	TCGA	LUAD	31	3	2016		false			Lung	Lung Adenocarcinoma Mixed Subtype	No	MALE	Alive,Alive	-27693			414,414		WHITE	TCGA-69-7764	69	7764	243c6fd6-5516-46e5-bcef-292d93d7b7d3	No	YES	C34.1	8255/3	C34.1	NO	YES	0	75	2010	NOT HISPANIC OR LATINO	None,TUMOR FREE	Other,Other	26,26	1,1	2012,2012		7th		Stage IA
cdc755ca-c462-49c9-96c8-782889d74e57	TCGA-49-4486		Nationwide Children's Hospital	77C12E69-6027-4B8B-8AB9-7893E23F1E3D	58.76.0	TCGA	LUAD	31	3	2016		false			Lung	Lung Adenocarcinoma- Not Otherwise Specified (NOS)	No	MALE	Dead,Dead	-26415		2318,2318			WHITE	TCGA-49-4486	49	4486	61c655ec-52b5-453f-a6cc-b2aba445b027	No	YES	C34.3	8140/3	C34.3	NO	YES	0	72	1992	NOT HISPANIC OR LATINO	WITH TUMOR,WITH TUMOR	Other,Other	3,25	2,4	2011,2014		3rd		Stage IA
90c78e85-ee7b-426c-ab1d-5f4375164685	TCGA-69-7761		Nationwide Children's Hospital	B8267547-ECA0-4536-A6D6-C7B2C6529DD8	196.63.0	TCGA	LUAD	31	3	2016		false			Lung	Lung Acinar Adenocarcinoma	No	MALE	Alive,Alive	-31041			186,186		WHITE	TCGA-69-7761	69	7761	77828a90-8e2a-4664-b674-d837e6e34fe4	No	YES	C34.3	8550/3	C34.3	NO	YES	0	84	2011	NOT HISPANIC OR LATINO	TUMOR FREE,TUMOR FREE	Other,Adjuvant therapy	13,13,13,13	3,3,3,3	2012,2012,2012,2012		7th		Stage IB
3cb89921-d556-4f00-a37f-3f182621b281	TCGA-95-A4VP		Nationwide Children's Hospital	D07F4CF8-2C26-4192-A728-0C4282FB700F	278.55.0	TCGA	LUAD	31	3	2016		false			Lung	Lung Acinar Adenocarcinoma	No	FEMALE	Alive,Alive	-24130			168,605		WHITE	TCGA-95-A4VP	95	A4VP	9E22A3AF-7F28-4757-8684-ED64A2A27AD1	No	YES	C34.3	8550/3	C34.3	YES	NO	0	66	2012		TUMOR FREE,WITH TUMOR	None,Post-Adjuvant Therapy	22,22,22,11	2,2,2,4	2013,2013,2013,2014		7th		Stage IIIA
188b3bca-289b-48c5-832d-7705578a0490	TCGA-97-A4LX		Nationwide Children's Hospital	8BA70F1A-4C4A-4A5E-9E8D-F96FAA1A4BD3	264.59.0	TCGA	LUAD	31	3	2016		false			Lung	Lung Adenocarcinoma Mixed Subtype	Yes, History of Synchronous/Bilateral Malignancy	MALE	Alive,Alive	-29915			272,614		WHITE	TCGA-97-A4LX	97	A4LX	E2B0D873-4942-4483-9A88-D5C6338D0382	No	YES	C34.1	8255/3	C34.1	YES	NO	0	81	2012	NOT HISPANIC OR LATINO	None,TUMOR FREE	Preoperative,Other	7,10	3,3	2013,2014		7th		Stage IB
a9d4fbe1-a088-4390-920b-82a74c42e346	TCGA-44-7671		Nationwide Children's Hospital	66C95BFA-206A-4C4F-8F0E-F30DB9A9A61E	183.65.0	TCGA	LUAD	31	3	2016		false			Lung	Lung Adenocarcinoma Mixed Subtype	Yes	MALE	Alive,Alive,Alive	-23538			535,535,889		BLACK OR AFRICAN AMERICAN	TCGA-44-7671	44	7671	ebb33753-9d38-4368-9033-3e55f129d00d	No	YES	C34.2	8255/3	C34.2	YES	NO	0	64	2010	NOT HISPANIC OR LATINO	TUMOR FREE,TUMOR FREE,WITH TUMOR		17,17,8	1,1,1	2012,2012,2013		7th		Stage IB
d456d350-49fe-43fb-af03-0627310b386d	TCGA-05-4402		Nationwide Children's Hospital	195B0F03-3813-46AD-8B61-70CF5F9B84AB	58.76.0	TCGA	LUAD	31	3	2016		false			Lung	Lung Adenocarcinoma Mixed Subtype	Yes	FEMALE	Dead,Dead	-20819		244,244				TCGA-05-4402	05	4402	722d6818-f1cb-49f4-b68a-fd0a31304681	No	YES	C34.3	8255/3	C34.3	NO	YES	0	57	2007		TUMOR FREE,TUMOR FREE		22,5,5,5,31	7,12,12,12,10	2010,2012,2012,2012,2012		6th		Stage IV
de7e8071-88ea-45bc-941e-dbc89ecbf546	TCGA-97-7547		Nationwide Children's Hospital	13BC698D-7BF2-413B-B67F-F8E1260ED6D3	166.66.0	TCGA	LUAD	31	3	2016		false			Lung	Lung Papillary Adenocarcinoma	No	FEMALE	Alive,Alive,Alive	-24737			1435,1965,1965		WHITE	TCGA-97-7547	97	7547	6092bd5c-e97c-4a77-a4ad-c87623b17507	No	YES	C34.1	8260/3	C34.1	NO	YES	0	67	2007	NOT HISPANIC OR LATINO	TUMOR FREE,WITH TUMOR,WITH TUMOR		17,6,6,6,6,6,6,29	11,12,12,12,12,12,12,11	2011,2011,2011,2011,2011,2011,2011,2012		6th		Stage IB
e4320fdd-38d4-41d5-a337-5acf7413e05f	TCGA-55-8092		Nationwide Children's Hospital	4B6AF9E9-544B-4337-A2EB-9BB922B50EFB	213.59.0	TCGA	LUAD	31	3	2016		false			Lung	Lung Adenocarcinoma- Not Otherwise Specified (NOS)	No	MALE	Alive,Dead	-27597		None,154	26,None		WHITE	TCGA-55-8092	55	8092	4b92fce2-3772-40eb-ab34-a27937b58590	No	YES	C34.1	8140/3	C34.1	YES	NO	0	75	2012	NOT HISPANIC OR LATINO	TUMOR FREE,WITH TUMOR		8,13	7,8	2012,2013		7th		Stage IIB
99321543-0865-40e6-b425-99feeacdf56c	TCGA-78-7153		Nationwide Children's Hospital	CA9251DF-3651-48ED-8789-E545E5015EAD	166.66.0	TCGA	LUAD	31	3	2016		false			Lung	Lung Adenocarcinoma Mixed Subtype	No	FEMALE	Alive,Alive,Alive	-23922			760,760,3635		WHITE	TCGA-78-7153	78	7153	c353f949-5f66-4a2c-b8f0-17be8bf19e0a	No	YES	C34.8	8255/3	C34.8	NO	YES	0	65	2003			Preoperative,None,None	29,29,23	9,9,8	2011,2011,2013		6th		Stage IB
d1d91549-8202-4494-8d17-da6a4084dd8d	TCGA-75-7025		Nationwide Children's Hospital	03D578E4-5963-4860-BE7C-C1D31C48391C	160.68.0	TCGA	LUAD	31	3	2016		false			Lung	Lung Adenocarcinoma- Not Otherwise Specified (NOS)	No	MALE	Alive,Alive,Alive				None,None,3305			TCGA-75-7025	75	7025	681b1176-9676-44d3-892c-1d5dba1ce25b	No	YES	C34.1	8140/3	C34.1	NO	YES					TUMOR FREE,TUMOR FREE,TUMOR FREE	Preoperative,None,None	11,11,2	8,8,4	2011,2011,2015		6th		Stage IB
0bcec0b1-ed23-4d64-89df-1fc5da01be44	TCGA-05-4389		Nationwide Children's Hospital	37C8C335-4A97-42F3-A908-A950C46F4E9A	58.76.0	TCGA	LUAD	31	3	2016		false			Lung	Lung Adenocarcinoma Mixed Subtype	No	MALE	Alive,Alive	-25660			1369,1369			TCGA-05-4389	05	4389	a3de401d-91fe-49a2-bb07-81c1a06506e6	No	YES	C34.1	8255/3	C34.1	NO	YES	0	70	2005		TUMOR FREE,TUMOR FREE		22,31	7,10	2010,2012		5th		Stage IA
df1ee960-f3e4-447b-9e1c-de5f2476cecf	TCGA-55-8513		Nationwide Children's Hospital	5E25CEB5-2331-47C1-8DD1-BF933CF9EEB0	238.59.0	TCGA	LUAD	31	3	2016		false			Lung	Mucinous (Colloid) Carcinoma	No	FEMALE	Alive,Alive	-28284			146,791		WHITE	TCGA-55-8513	55	8513	a3fd20b2-e001-44ab-9716-754e5ae70808	No	YES	C34.3	8480/3	C34.30	YES	NO	0	77	2012	NOT HISPANIC OR LATINO	TUMOR FREE,WITH TUMOR	None,Other	11,28,28,28	1,8,8,8	2013,2014,2014,2014		7th		Stage IIB
7698957c-66b9-4c97-9d2e-b7e6cba1b075	TCGA-MP-A4TE		Nationwide Children's Hospital	99C650D7-7DC8-487E-8B19-198B9C92C624	278.55.0	TCGA	LUAD	31	3	2016		false			Lung	Lung Adenocarcinoma- Not Otherwise Specified (NOS)	No	MALE	Dead,Dead,Dead	-20627		896,896,896			WHITE	TCGA-MP-A4TE	MP	A4TE	BEBD0025-74E2-451B-93B3-86F82DF43573	No	YES	C34.3	8140/3	C34.3	NO	YES	0	56	2010	NOT HISPANIC OR LATINO	WITH TUMOR,WITH TUMOR,WITH TUMOR		2,18,18	4,3,3	2013,2013,2013		7th		Stage IIA
a80bdca2-9738-487a-ae0e-76322c3d3e51	TCGA-73-4677		Nationwide Children's Hospital	81AFC17D-24F6-4A16-A8AF-B987C84C386D	58.76.0	TCGA	LUAD	31	3	2016		false			Lung	Lung Adenocarcinoma- Not Otherwise Specified (NOS)	No	MALE	Dead,Dead	-27381		38,38			WHITE	TCGA-73-4677	73	4677	03c3409a-9d16-41d0-9e26-f9fc2547a4c8	No	YES	C34.1	8140/3	C34.1	NO	YES	0	74	2010	NOT HISPANIC OR LATINO	WITH TUMOR,None	Other,Adjuvant therapy	7,1	1,6	2011,2011
d8b92e7b-5719-4f18-9cef-72da77e696a0	TCGA-78-7150		Nationwide Children's Hospital	43466CC1-7014-43F6-8D08-56776B212593	166.66.0	TCGA	LUAD	31	3	2016		false			Lung	Lung Adenocarcinoma- Not Otherwise Specified (NOS)	No	MALE	Dead,Dead	-21891		666,666			WHITE	TCGA-78-7150	78	7150	a0e57b39-960e-4e46-8aa0-d0ee2fd9a7cc	No	YES	C34.3	8140/3	C34.3	NO	YES	0	59	2002		WITH TUMOR,WITH TUMOR	Preoperative,None	28,28,28,28,28,28,28	9,9,9,9,9,9,9	2011,2011,2011,2011,2011,2011,2011		6th		Stage IIB
540393e9-5afd-463c-bb51-595dc4a4e122	TCGA-75-5126		Nationwide Children's Hospital	A32F82E8-0D43-4332-BA19-E2E23CC4D151	119.75.0	TCGA	LUAD	31	3	2016		false			Lung	Lung Papillary Adenocarcinoma	No	FEMALE	Alive,Alive							TCGA-75-5126	75	5126	93766482-2f20-4c8f-bbd8-bdd203c37d5a	No	YES	C34.1	8260/3	C34.1	NO	YES			2007		WITH TUMOR,WITH TUMOR	Other,Adjuvant therapy	31,4	3,4	2011,2011				Stage IIIA
c40ad402-eefd-409c-b93f-b0185565d672	TCGA-MP-A4T4		Nationwide Children's Hospital	600B5000-CA8C-4179-BD35-73E57C8DEF0F	278.55.0	TCGA	LUAD	31	3	2016		false			Lung	Lung Adenocarcinoma- Not Otherwise Specified (NOS)	No	FEMALE	Dead	-25052		2617			WHITE	TCGA-MP-A4T4	MP	A4T4	301CA6E8-7981-4264-B4AE-38F56F7F9225	No	YES	C34.3	8140/3	C34.3	NO	YES	0	68	2004			Preoperative	2	4	2013		6th		Stage IIB
f9f87770-2b10-42b8-b288-98912415ba5e	TCGA-55-7913		Nationwide Children's Hospital	5B12CA85-6C5C-4365-BD98-0E20530851FF	213.59.0	TCGA	LUAD	31	3	2016		false			Lung	Lung Adenocarcinoma- Not Otherwise Specified (NOS)	No	FEMALE	Alive,Dead	-22326		None,561	62,None		BLACK OR AFRICAN AMERICAN	TCGA-55-7913	55	7913	c9c533ee-e154-4a56-bce9-b5af37574b2f	No	YES	C34.3	8140/3	C34.3	YES	NO	0	61	2011	NOT HISPANIC OR LATINO	TUMOR FREE,WITH TUMOR	Preoperative,None	17,28	6,3	2012,2014		7th		Stage IA
ca954bff-2ee3-42f6-9231-d4b0caab5120	TCGA-44-8119		Nationwide Children's Hospital	D7709AC3-7F44-4691-AE80-786445B0FF7B	213.59.0	TCGA	LUAD	31	3	2016		false			Lung	Lung Adenocarcinoma- Not Otherwise Specified (NOS)	Yes, History of Prior Malignancy	MALE	Alive,Alive	-27003			99,285		WHITE	TCGA-44-8119	44	8119	230dc42d-681c-4e31-9d2e-c724e61829fb	No	YES	C34.1	8140/3	C34.1	YES	NO	0	73	2012	NOT HISPANIC OR LATINO	TUMOR FREE,TUMOR FREE	Preoperative,Preoperative	31,8	5,1	2012,2013		7th		Stage IIB
8fb9743d-a184-4b7d-917c-8ad1dcf02671	TCGA-75-5147		Nationwide Children's Hospital	152084DC-862A-48DC-9D41-6BF0AAAEE461	84.72.0	TCGA	LUAD	31	3	2016		false			Lung	Lung Adenocarcinoma- Not Otherwise Specified (NOS)	No	FEMALE	Alive,Alive,Alive				None,None,1333			TCGA-75-5147	75	5147	d2824e6d-3784-45c2-9b0f-52b17356b5da	No	YES	C34.1	8252/3	C34.1	NO	YES					TUMOR FREE,TUMOR FREE,TUMOR FREE	Other,Adjuvant therapy,None	6,7,2	4,4,4	2011,2011,2015		6th		Stage IB
f2ed2ec7-f0bf-4e17-ac09-ed7ae75df651	TCGA-44-3918		Nationwide Children's Hospital	7B8CC539-D0D1-40CE-9FA3-13C61BC1B5D2	52.73.0	TCGA,TCGA	LUAD,FPPP	31	3	2016		false			Lung	Lung Adenocarcinoma- Not Otherwise Specified (NOS)	No	FEMALE	Alive,Alive,Alive,Alive	-22236	197		197,197,715,1036		WHITE	TCGA-44-3918	44	3918	6e3b6b72-142d-4b8d-a462-28a205796e41	No	YES	C34.1	8140/3	C34.1	YES	NO	0	60	2010	NOT HISPANIC OR LATINO	TUMOR FREE,TUMOR FREE,WITH TUMOR,WITH TUMOR	None,None,Other,Other	7,25,25,8,8,8,10	10,1,1,2,10,2,1	2010,2012,2012,2012,2010,2012,2013		6th		Stage IA
98377ec9-1353-418e-9bfb-bbbcc4974db3	TCGA-55-A493		Nationwide Children's Hospital	99B8F268-1E94-4A99-BA54-994BFC6FB480	258.58.0	TCGA	LUAD	31	3	2016		false			Lung	Lung Adenocarcinoma- Not Otherwise Specified (NOS)	No	FEMALE	Alive	-20027			28		WHITE	TCGA-55-A493	55	A493	E43A2B72-35C6-4466-9007-CE96CAF77EA8	No	YES	C34.1	8140/3	C34.1	YES	NO	0	54	2012	NOT HISPANIC OR LATINO	TUMOR FREE		21	2	2013		7th		Stage IB
8ddc5f16-031d-4ebc-a307-18e5c5f2e99c	TCGA-86-A4JF		Nationwide Children's Hospital	9A469FAF-68CC-481B-8605-8F94CEF055CC	264.59.0	TCGA	LUAD	31	3	2016		false			Lung	Lung Adenocarcinoma- Not Otherwise Specified (NOS)	No	MALE	Alive,Alive,Dead	-20491		None,None,737	0,536,None		WHITE	TCGA-86-A4JF	86	A4JF	E01E4FB3-236A-4D16-9073-555876B688E9	No	YES	C34.1	8140/3	C34.1	YES	NO	0	56	2012	NOT HISPANIC OR LATINO	TUMOR FREE,WITH TUMOR,WITH TUMOR	Preoperative,Post-Adjuvant Therapy,Post-Adjuvant Therapy	14,6,6,6,10	2,12,12,12,3	2013,2013,2013,2013,2015		7th		Stage IIB
5f50543f-815f-44fb-ac8b-38633fc99c6a	TCGA-44-6774		Nationwide Children's Hospital	E5C1B147-DF6E-46F5-9F82-F4E88C9AD983	144.69.0	TCGA	LUAD	31	3	2016		false			Lung	Lung Adenocarcinoma- Not Otherwise Specified (NOS)	No	FEMALE	Alive,Alive,Alive	-20462			166,361,658		WHITE	TCGA-44-6774	44	6774	33c71ead-4c2a-476d-85ef-885dbbfc2cbd	No	YES	C34.3	8140/3	C34.3	YES	NO	0	56	2011	NOT HISPANIC OR LATINO	None,TUMOR FREE,TUMOR FREE	Other,Pre-Adjuvant Therapy,None	24,3,3,3,3,3,28	8,4,4,4,4,4,1	2011,2012,2012,2012,2012,2012,2013		7th		Stage IIIA
6dea0463-f9d5-4058-adb5-e7feb7b392c2	TCGA-MP-A4T9		Nationwide Children's Hospital	D83B41CF-6B95-498A-B7BF-0033863DA4ED	264.59.0	TCGA	LUAD	31	3	2016		false			Lung	Lung Adenocarcinoma- Not Otherwise Specified (NOS)	No	FEMALE	Dead,Dead,Dead,Dead	-19767		1265,1265,1265,1265			WHITE	TCGA-MP-A4T9	MP	A4T9	70081320-540F-41D2-8687-EE6D011F8EB0	No	YES	C34.1	8140/3	C34.1	NO	YES	0	54	2006	NOT HISPANIC OR LATINO	WITH TUMOR,WITH TUMOR,WITH TUMOR,WITH TUMOR		2,15,15,15,15,15,15,15	4,3,3,3,3,3,3,3	2013,2013,2013,2013,2013,2013,2013,2013		6th		Stage IIIA
0e833e6c-da84-453a-8a9b-f4f0fd548a62	TCGA-44-2668		Nationwide Children's Hospital	1E235FCE-11AE-4F4F-9EDD-1D3D5F8E056D	37.76.0	TCGA,TCGA	LUAD,FPPP	31	3	2016		false			Lung	Lung Adenocarcinoma- Not Otherwise Specified (NOS)	No	MALE	Alive,Alive,Dead	-18856		None,None,761	246,246,None		WHITE	TCGA-44-2668	44	2668	bab43415-d413-40be-a4c0-2c40a52afe6a	No	YES	C34.1	8140/3	C34.1	YES	NO	0	51	2009	NOT HISPANIC OR LATINO	TUMOR FREE,TUMOR FREE,WITH TUMOR	Other,None,None	22,22,22,22,22,22,22	10,11,11,11,11,10,11	2010,2011,2011,2011,2011,2010,2011		6th		Stage IB
57c8b27e-c7d7-4445-80bc-5a6b5fe0876a	TCGA-86-7714		Nationwide Children's Hospital	C672473D-BCB0-4111-933C-054E4266FF93	196.63.0	TCGA	LUAD	31	3	2016		false			Lung	Lung Adenocarcinoma Mixed Subtype	No	FEMALE	Alive,Dead	-22619		None,625	0,None		BLACK OR AFRICAN AMERICAN	TCGA-86-7714	86	7714	532c1852-76dd-489f-9380-36766d6e3c34	No	YES	C34.3	8255/3	C34.3	YES	NO	0	61	2011	NOT HISPANIC OR LATINO	WITH TUMOR,WITH TUMOR	Preoperative,Post-Adjuvant Therapy	12,12	7,12	2011,2013		7th		Stage IIIA
5d92a373-9444-4774-885f-097cebabee39	TCGA-86-8280		Nationwide Children's Hospital	46F53CDE-B2F5-450E-947E-599004ABF990	222.59.0	TCGA	LUAD	31	3	2016		false			Lung	Lung Bronchioloalveolar Carcinoma Nonmucinous	No	FEMALE	Alive,Alive	-19977			16,701		WHITE	TCGA-86-8280	86	8280	d8faa3a7-6b3f-4e69-8c88-184e41055bd7	No	YES	C34.3	8252/3	C34.3	YES	NO	0	54	2011	NOT HISPANIC OR LATINO	TUMOR FREE,TUMOR FREE	None,Other	30,2,2,2	5,10,10,10	2012,2014,2014,2014		7th		Stage IIA
6758d547-a53f-49e8-8445-bf772be1ac4a	TCGA-50-6592		Nationwide Children's Hospital	6A8810B0-FF01-4178-A2AC-C40B67BA3DB5	119.75.0	TCGA	LUAD	31	3	2016		false			Lung	Lung Adenocarcinoma- Not Otherwise Specified (NOS)	No	FEMALE	Dead,Dead	-26191		777,777			WHITE	TCGA-50-6592	50	6592	09918b81-4696-4cba-a45a-5fe7407c2337	No	YES	C34.3	8140/3	C34.3	NO	YES	0	71	2007	NOT HISPANIC OR LATINO	WITH TUMOR,WITH TUMOR		25,4,4	8,6,6	2011,2013,2013		6th		Stage IB
a349159f-d43e-40a4-9e43-e9142535686a	TCGA-62-A46P		Nationwide Children's Hospital	BFD5C2BB-EF0A-4EC9-B2EA-F63A085FF1AB	258.58.0	TCGA	LUAD	31	3	2016		false			Lung	Lung Adenocarcinoma Mixed Subtype	No	MALE	Dead	-23993		594			WHITE	TCGA-62-A46P	62	A46P	0C59FF96-5E4A-4664-A0B1-D057B4725483	No	YES	C34.1	8255/3	C34.1	NO	YES	0	65	2006	NOT HISPANIC OR LATINO	TUMOR FREE	Preoperative	29	10	2012		6th		Stage IB
5f608cbe-23b4-4033-bef5-6eee16754061	TCGA-50-7109		Nationwide Children's Hospital	7D839BC8-1866-439B-BB8D-005D627914FB	166.66.0	TCGA	LUAD	31	3	2016		false			Lung	Lung Adenocarcinoma- Not Otherwise Specified (NOS)	No	MALE	Alive,Dead	-21979		None,308	255,None		WHITE	TCGA-50-7109	50	7109	7eb540b4-8dd3-4382-a488-e48b1c7213b3	No	YES	C34.3	8140/3	C34.3	NO	YES	0	60	2011	NOT HISPANIC OR LATINO	None,WITH TUMOR		9,13	1,6	2012,2013		7th		Stage IA
c77d60f7-e984-403f-9762-329a5a678784	TCGA-L9-A5IP		Nationwide Children's Hospital	339AEC28-3A59-43F4-9A62-92AD66F93CA9	406.36.0	TCGA	LUAD	31	3	2016		false			Lung	Lung Adenocarcinoma- Not Otherwise Specified (NOS)	No	FEMALE	Dead	-14681		58			BLACK OR AFRICAN AMERICAN	TCGA-L9-A5IP	L9	A5IP	2A43E61E-2151-4C5A-B062-74CE9DFD8D4A	No	YES	C34.1	8140/3	C34.1	YES	NO	0	40	2012	NOT HISPANIC OR LATINO	WITH TUMOR		14	5	2013		7th		Stage IV
c8f87778-4c3a-4b32-b5b0-b1e0f8e23290	TCGA-86-8359		Nationwide Children's Hospital	0AD4EC81-8198-4A6B-81BA-36AC4884B9A3	232.54.0	TCGA	LUAD	31	3	2016		false			Lung	Lung Adenocarcinoma- Not Otherwise Specified (NOS)	No	MALE	Alive,Dead	-19088		None,444	26,None		WHITE	TCGA-86-8359	86	8359	7e7f089c-25f7-4e14-aed5-d741047b9e42	No	YES	C34.3	8140/3	C34.3	YES	NO	0	52	2012	NOT HISPANIC OR LATINO	TUMOR FREE,None	Preoperative,Post-Adjuvant Therapy	17,16	7,5	2012,2013		7th		Stage IIIA
bb0bfa2c-8228-4c7f-a7e2-be2a032be006	TCGA-NJ-A4YG		Nationwide Children's Hospital	C32A6CD7-B556-4BCA-B961-0C5416FA834C	278.55.0	TCGA	LUAD	31	3	2016		false			Lung	Lung Adenocarcinoma- Not Otherwise Specified (NOS)	No	MALE	Alive,Alive,Alive	-23812			1726,1904,2261		WHITE	TCGA-NJ-A4YG	NJ	A4YG	7FD03220-531E-4EF8-BECA-E9703E8C0AE1	No	YES	C34.1	8255/3	C34.1	NO	YES	0	65	2008		TUMOR FREE,TUMOR FREE,TUMOR FREE		26,1,27	4,11,2	2013,2013,2015		6th		Stage IB
047f136f-a787-48d2-a1a7-1e3a93d41e07	TCGA-86-8075		Nationwide Children's Hospital	D347B073-C8C1-4B3D-B032-BDEF21AF0CEF	213.59.0	TCGA	LUAD	31	3	2016		false			Lung	Lung Adenocarcinoma- Not Otherwise Specified (NOS)	No	FEMALE	Alive,Alive,Dead	-24402		None,None,694	43,479,None		WHITE	TCGA-86-8075	86	8075	8869000d-09d7-465a-ac32-54d1935c43e7	No	YES	C34.1	8140/3	C34.1	YES	NO	0	66	2011	NOT HISPANIC OR LATINO	TUMOR FREE,TUMOR FREE,TUMOR FREE	Preoperative,Pre-Adjuvant Therapy,Preoperative	16,25,25,25,25,12	5,3,3,3,3,8	2012,2013,2013,2013,2013,2014		7th		Stage IB
236125be-310a-4af3-b007-675827f59b1c	TCGA-53-7813		Nationwide Children's Hospital	40DB0AF5-4D48-4AE7-B37B-F098A2463DF3	196.63.0	TCGA	LUAD	31	3	2016		false			Lung	Lung Bronchioloalveolar Carcinoma Nonmucinous	No	FEMALE	Alive,Alive	-18875			418,424		WHITE	TCGA-53-7813	53	7813	42d208bd-cd77-4bfb-ad53-9fc072a87393	No	YES	C34.1	8252/3	C34.1	NO	YES	0	51	2008	NOT HISPANIC OR LATINO	TUMOR FREE,None	Pre-Adjuvant Therapy,None	14,11,11,11,11,31	3,3,3,3,3,1	2012,2013,2013,2013,2013,2013		6th		Stage IIIB
c33dc9ce-8e6e-403a-a6bf-0f7b567bebee	TCGA-44-6778		Nationwide Children's Hospital	70BD6F3A-2DF8-4CA1-8085-E3803CD04DFF	144.69.0	TCGA	LUAD	31	3	2016		false			Lung	Lung Adenocarcinoma- Not Otherwise Specified (NOS)	No	MALE	Alive,Alive,Alive	-21725			1110,1110,1864		BLACK OR AFRICAN AMERICAN	TCGA-44-6778	44	6778	5d5cc436-6e57-4d23-a164-7f5153c2e666	No	YES	C34.9	8140/3	C34.1	NO	YES	0	59	2007		TUMOR FREE,TUMOR FREE,TUMOR FREE		31,31,21	8,8,1	2011,2011,2013		6th		Stage IA
2aa04fc0-720c-45d0-9cc3-6547167feddb	TCGA-L9-A7SV		Nationwide Children's Hospital	9FCAB797-907E-4380-BE35-B8FB7491E78D	406.36.0	TCGA	LUAD	31	3	2016		false			Lung	Lung Adenocarcinoma- Not Otherwise Specified (NOS)	No	MALE	Alive,Alive	-25298			111,565		BLACK OR AFRICAN AMERICAN	TCGA-L9-A7SV	L9	A7SV	54E90433-5218-4D83-848F-F995ECBA2A63	No	YES	C34.3	8140/3	C34.3	YES	NO	0	69	2013	NOT HISPANIC OR LATINO	TUMOR FREE,TUMOR FREE	Preoperative,Preoperative	7,7,7,18	1,1,1,9	2014,2014,2014,2014		7th		Stage IIA
b21f0746-561c-4161-97d1-e5a7c1a9f359	TCGA-50-5933		Nationwide Children's Hospital	31A1B6CD-61CF-4B9E-9A1B-23AADA3F40FF	119.75.0	TCGA	LUAD	31	3	2016		false			Lung	Lung Adenocarcinoma- Not Otherwise Specified (NOS)	No	MALE	Dead,Dead	-26377		2393,2393	2370,None		WHITE	TCGA-50-5933	50	5933	7a0ea814-f0de-4bc4-a81a-daa000559369	No	YES	C34.3	8140/3	C34.3	NO	YES	0	72	2001	NOT HISPANIC OR LATINO	TUMOR FREE,TUMOR FREE		2,17,17,17,17	7,5,5,5,5	2011,2012,2012,2012,2012		5th		Stage IIIB
97eff096-8e8e-4290-9d7e-d6b3268fbb9c	TCGA-05-5429		Nationwide Children's Hospital	2AD6D8A0-FCD6-4A67-A95F-712BE69BE643	84.72.0	TCGA	LUAD	31	3	2016		false			Lung	Lung Adenocarcinoma- Not Otherwise Specified (NOS)	No	MALE	Alive,Dead	-22066		None,275	30,None			TCGA-05-5429	05	5429	63bd2175-4b7c-44c9-aef3-9efc8f79837b	No	YES	C34.9	8140/3	C34.1	NO	YES	0	60	2010		TUMOR FREE,None		22,30	3,10	2011,2012		7th		Stage IIIA
5b529844-bf02-43cc-ab33-9de37297e362	TCGA-97-8547		Nationwide Children's Hospital	C4D98A3D-8EE4-4A8E-B7D8-45A72C0C5FDC	238.59.0	TCGA	LUAD	31	3	2016		false			Lung	Lung Adenocarcinoma Mixed Subtype	No	FEMALE	Alive,Alive	-28801			148,657			TCGA-97-8547	97	8547	ac0d7a82-82cb-4aec-b859-e37375f3de8b	No	YES	C34.3	8550/3	C34.3	YES	NO	0	78	2012		TUMOR FREE,TUMOR FREE		27,27,27,27,3	9,9,9,9,10	2012,2012,2012,2012,2013		7th		Stage IIIA
986fe947-b298-4b99-9ef4-f90ec585dfdf	TCGA-55-A57B		Nationwide Children's Hospital	1999C8DF-1A0E-47D8-9C33-38C13223C3DA	406.36.0	TCGA	LUAD	31	3	2016		false			Lung	Lung Adenocarcinoma Mixed Subtype	No	FEMALE	Alive,Alive	-29452			21,546		BLACK OR AFRICAN AMERICAN	TCGA-55-A57B	55	A57B	3B21B982-DBA2-45F4-AD8D-21DC86FCAAA7	No	YES	C34.1	8255/3	C34.1	YES	NO	0	80	2012	NOT HISPANIC OR LATINO	TUMOR FREE,TUMOR FREE	Preoperative,None	31,29	5,5	2013,2014		7th		Stage IA
d17ea072-cd3b-44d2-92bd-7a12c9b3f991	TCGA-99-7458		Nationwide Children's Hospital	B125EF28-0AD1-49CC-B777-68BD452A48CC	166.66.0	TCGA	LUAD	31	3	2016		false			Lung	Lung Bronchioloalveolar Carcinoma Nonmucinous	No	FEMALE	Alive,Alive,Alive	-27359			251,392,747		WHITE	TCGA-99-7458	99	7458	96d93e23-bb0d-46a8-9685-5ed0d6b83059	No	YES	C34.3	8252/3	C34.3	NO	YES	0	74	2010	NOT HISPANIC OR LATINO	TUMOR FREE,TUMOR FREE,WITH TUMOR	Preoperative,Post-Adjuvant Therapy,None	6,9,9,17	1,1,1,4	2012,2012,2012,2013		7th		Stage IIIA
7fe41154-1b73-49cb-8c61-cb11fe6d595d	TCGA-55-5899		Nationwide Children's Hospital	5FD58DA8-3309-4871-920D-AF646E7C5F60	84.72.0	TCGA	LUAD	31	3	2016		false			Lung	Lung Adenocarcinoma- Not Otherwise Specified (NOS)	No	MALE	Alive,Alive				87,930		WHITE	TCGA-55-5899	55	5899	996a0070-e9bf-4601-8ef7-60212108258d	No	YES	C34.1	8140/3	C34.1	NO	YES	0	58	2010	NOT HISPANIC OR LATINO	None,TUMOR FREE	None,Post-Adjuvant Therapy	20,15,15,15	9,5,5,5	2010,2013,2013,2013		7th
eb085c23-b06a-4fa2-acbc-4ca37417bd66	TCGA-38-7271		Nationwide Children's Hospital	CE68C927-6F7B-412A-9EC9-D32B901912DE	166.66.0	TCGA	LUAD	31	3	2016		false			Lung	Lung Adenocarcinoma- Not Otherwise Specified (NOS)	Yes	FEMALE	Dead,Dead,Dead,Dead	-26440		800,800,800,800			WHITE	TCGA-38-7271	38	7271	8214a0d1-5e2d-4a7a-acb1-e5580755db83	No	YES	C34.1	8140/3	C34.1	NO	YES	0	72	2006	NOT HISPANIC OR LATINO	WITH TUMOR,WITH TUMOR,WITH TUMOR,WITH TUMOR		10,10,10,10,10,10,10,10,10,10	11,11,11,11,11,11,11,11,11,11	2011,2011,2011,2011,2011,2011,2011,2011,2011,2011		6th		Stage IA
4adbf912-8800-4339-aaeb-7cd6ff058f3f	TCGA-97-7553		Nationwide Children's Hospital	77B9D8BE-FD91-4A77-AD88-3EAA21DC1C8B	166.66.0	TCGA	LUAD	31	3	2016		false			Lung	Lung Bronchioloalveolar Carcinoma Nonmucinous	No	FEMALE	Alive,Alive	-21518			1332,1870		WHITE	TCGA-97-7553	97	7553	37c8d73a-45ae-40fc-ba9a-721b755c1160	No	YES	C34.3	8252/3	C34.3	NO	YES	0	58	2007	NOT HISPANIC OR LATINO	TUMOR FREE,TUMOR FREE		17,14	11,5	2011,2012		6th		Stage IA
c67a8c82-7458-45d4-9215-d039b78eb0c0	TCGA-44-6775		Nationwide Children's Hospital	C78C3227-D900-472D-BACA-11236A02A50F	144.69.0	TCGA,TCGA	LUAD,FPPP	31	3	2016		false			Lung	Lung Adenocarcinoma- Not Otherwise Specified (NOS)	No	FEMALE	Alive,Alive,Alive	-26415			83,370,705		WHITE	TCGA-44-6775	44	6775	3c4ff061-d214-4d1c-8d2e-3034f207c252	No	YES	C34.1	8140/3	C34.1	YES	NO	0	72	2011	HISPANIC OR LATINO	None,TUMOR FREE,WITH TUMOR	None,None,Other	24,19,19	8,4,2	2011,2012,2013		7th		Stage IB
8a13be7a-3a8b-4fdb-bcbc-d60447610238	TCGA-53-A4EZ		Nationwide Children's Hospital	2AD45DFB-2E2A-4C45-A5BE-5BE483B9C875	264.59.0	TCGA	LUAD	31	3	2016		false			Lung	Lung Acinar Adenocarcinoma	No	MALE	Alive,Alive	-23201			280,1071		WHITE	TCGA-53-A4EZ	53	A4EZ	7CA711EC-9AC0-4FA7-8A60-32AE84B8789A	No	YES	C34.1	8550/3	C34.1	YES	NO	0	63	2012	HISPANIC OR LATINO	TUMOR FREE,TUMOR FREE	Preoperative,Post-Adjuvant Therapy	7,7,7,20,19	3,3,3,3,3	2013,2013,2013,2015,2015		7th		Stage IIA
4a024f79-9fa4-43d5-aaa3-e836ccb014a5	TCGA-69-7760		Nationwide Children's Hospital	3463BA0D-B0EF-4E39-987D-84B099AD7944	196.63.0	TCGA	LUAD	31	3	2016		false			Lung	Lung Adenocarcinoma Mixed Subtype	No	MALE	Alive,Alive	-26777			154,202		WHITE	TCGA-69-7760	69	7760	8981f0c9-7155-4c96-bf77-7d40fe404323	No	YES	C34.3	8255/3	C34.3	YES	NO	0	73	2011	NOT HISPANIC OR LATINO	None,TUMOR FREE	None,Post-Adjuvant Therapy	24,25,2,13	1,1,2,3	2012,2012,2012,2012		7th		Stage IIB
7a7fd99e-7140-468e-9799-1166bbc7a712	TCGA-55-A4DF		Nationwide Children's Hospital	AAEE8C82-B33E-4970-A60C-F05D163BBB1D	258.58.0	TCGA	LUAD	31	3	2016		false			Lung	Lung Adenocarcinoma- Not Otherwise Specified (NOS)	Yes, History of Synchronous/Bilateral Malignancy	MALE	Alive,Dead	-32432		None,614	47,None		WHITE	TCGA-55-A4DF	55	A4DF	362000E4-CF7C-48FC-93CC-8F5994B442EA	No	YES	C34.3	8140/3	C34.3	YES	NO	0	88	2012	NOT HISPANIC OR LATINO	TUMOR FREE,WITH TUMOR		25,30,30	1,4,4	2013,2014,2014		7th		Stage IA
db83ed9c-e0ed-4014-ba40-743339cbdae3	TCGA-05-4390		Nationwide Children's Hospital	DD012DF2-3C1C-4E51-8068-D322D6744569	119.75.0	TCGA	LUAD	31	3	2016		false			Lung	Lung Adenocarcinoma Mixed Subtype	No	FEMALE	Alive,Alive	-21430			1126,1126			TCGA-05-4390	05	4390	b8475929-2d9d-4909-bd62-59684a140bd7	No	YES	C34.1	8255/3	C34.1	NO	YES	0	58	2005		TUMOR FREE,TUMOR FREE		22,5,5,31	7,12,12,10	2010,2012,2012,2012		5th		Stage IB
9013d61b-6a96-4db7-8af9-e20a5191af28	TCGA-64-5778		Nationwide Children's Hospital	A3094BC8-7BFA-4D6A-A9B7-D4FB8BD2F399	84.72.0	TCGA	LUAD	31	3	2016		false			Lung	Lung Bronchioloalveolar Carcinoma Nonmucinous	No	MALE	Alive,Alive,Alive,Alive	-21927			926,926,1305,1305		WHITE	TCGA-64-5778	64	5778	8fdbd88f-19ae-4ab8-bcd7-6bfa1bbde742	No	YES	C34.1	8252/3	C34.1	NO	YES	0	60	2008	NOT HISPANIC OR LATINO	TUMOR FREE,TUMOR FREE,WITH TUMOR,WITH TUMOR	Other,None,None,None	2,3,16,2,3,3	5,5,4,5,5,5	2011,2012,2012,2011,2012,2012		6th		Stage IB
9235d5b9-f896-445e-9781-fba8c42da289	TCGA-05-4417		Nationwide Children's Hospital	0F55BD4D-35B2-4B85-B938-5A2B324FEA9A	144.69.0	TCGA	LUAD	31	3	2016		false			Lung	Lung Adenocarcinoma Mixed Subtype	No	FEMALE	Alive,Alive	-18780			455,455			TCGA-05-4417	05	4417	a244a99a-d7cc-4fb1-bc76-b66886481621	No	YES	C34.1	8255/3	C34.1	NO	YES	0	51	2008		TUMOR FREE,TUMOR FREE		22,31	7,10	2010,2012		6th		Stage IB
caf869f9-d100-4537-88cb-6e5ed4a4ac76	TCGA-50-5930		Nationwide Children's Hospital	EF219C7F-9EA8-49E6-8DEF-C1AB424CCB45	119.75.0	TCGA	LUAD	31	3	2016		false			Lung	Lung Adenocarcinoma Mixed Subtype	No	MALE	Dead,Dead	-17238		282,282			WHITE	TCGA-50-5930	50	5930	368e23f0-e573-4547-bf5a-14080baf737b	No	YES	C34.3	8255/3	C34.3	NO	YES	0	47	2001	NOT HISPANIC OR LATINO	WITH TUMOR,WITH TUMOR		29,16,16,16	6,5,5,5	2011,2012,2012,2012		5th		Stage IIIA
95c81d8a-fde3-48b1-a629-5f20aac5ee06	TCGA-49-AAQV		Nationwide Children's Hospital	EE73380E-241B-4756-85C3-A526498083E1	406.36.0	TCGA	LUAD	31	3	2016		false			Lung	Lung Adenocarcinoma Mixed Subtype	No	FEMALE	Dead	-23370		677			BLACK OR AFRICAN AMERICAN	TCGA-49-AAQV	49	AAQV	96DFA373-4597-49A5-942E-D9B4DC5D28FC	No	YES	C34.3	8255/3	C34.3	NO	YES	0	63	2012	NOT HISPANIC OR LATINO	TUMOR FREE	Preoperative	13	6	2014		7th		Stage II
3abbbca8-17d1-4aab-852e-3c76950a4f9d	TCGA-49-6743		Nationwide Children's Hospital	E65EBB46-2FE3-40D7-A4ED-8E4B045D141C	144.69.0	TCGA	LUAD	31	3	2016		false			Lung	Lung Clear Cell Adenocarcinoma	No	FEMALE	Alive,Alive,Alive	-29807			369,369,1621		WHITE	TCGA-49-6743	49	6743	a391d49f-a822-460b-981c-6fbe1868ee38	No	YES	C34.1	8310/3	C34.1	NO	YES	0	81	2010		TUMOR FREE,TUMOR FREE,None		10,10,23,23,10,18	8,8,9,9,8,3	2011,2011,2011,2011,2011,2015		7th		Stage IIIA
002b5a67-af92-4edb-8c50-70e03db9d953	TCGA-86-7701		Nationwide Children's Hospital	9CF8ACFA-58D8-4276-87B9-9D4F1387B1EC	196.63.0	TCGA	LUAD	31	3	2016		false			Lung	Lung Adenocarcinoma- Not Otherwise Specified (NOS)	No	MALE	Alive,Alive,Alive	-24209			11,474,947		WHITE	TCGA-86-7701	86	7701	a3f6bc1c-19ab-4eeb-a9ac-3d2fac850bde	No	YES	C34.1	8140/3	C34.1	YES	NO	0	66	2011	NOT HISPANIC OR LATINO	TUMOR FREE,WITH TUMOR,WITH TUMOR	None,Post-Adjuvant Therapy,Post-Adjuvant Therapy	18,31,31,9,9,9,9,9,9,9,31,9	1,10,10,4,4,4,4,4,4,4,10,4	2012,2012,2012,2014,2014,2014,2014,2014,2014,2014,2012,2014		7th		Stage IV
e0a96255-8447-44e6-8bff-5227f2acb8a7	TCGA-91-6840		Nationwide Children's Hospital	67982A17-0CB9-4D19-B690-A7CE4A5C1959	160.68.0	TCGA	LUAD	31	3	2016		false			Lung	Lung Adenocarcinoma- Not Otherwise Specified (NOS)	No	FEMALE	Alive,Alive	-21854			0,372		WHITE	TCGA-91-6840	91	6840	d5326429-9805-47f9-97b0-fbda658e3f01	No	YES	C34.1	8140/3	C34.1	YES	NO	0	59	2011	NOT HISPANIC OR LATINO	TUMOR FREE,TUMOR FREE		15,8	7,5	2011,2012		7th		Stage IA
ed664cdc-18e7-4dc5-8cc7-90e38013486f	TCGA-44-A4SU		Nationwide Children's Hospital	AA9680E5-0392-4609-8E19-B8996CD1822D	264.59.0	TCGA	LUAD	31	3	2016		false			Lung	Lung Adenocarcinoma- Not Otherwise Specified (NOS)	No	FEMALE	Alive,Dead	-24820		None,409	76,None		WHITE	TCGA-44-A4SU	44	A4SU	BF34664D-423D-4257-99D4-797F7D366455	No	YES	C34.3	8140/3	C34.3	YES	NO	0	67	2012	NOT HISPANIC OR LATINO	TUMOR FREE,WITH TUMOR	Preoperative,Other	29,3	1,10	2013,2013		7th		Stage IA
c7dcb2c6-809e-46c2-9964-074d5167fa34	TCGA-71-8520		Nationwide Children's Hospital	39948A34-C3D5-4C92-A3E8-B6F86FB1351C	238.59.0	TCGA	LUAD	31	3	2016		false			Lung	Lung Adenocarcinoma- Not Otherwise Specified (NOS)	No	FEMALE	Alive,Dead	-21921		None,210	3,None		ASIAN	TCGA-71-8520	71	8520	37884d39-64e8-4242-b6bd-4c0a1daa21cd	No	YES	C34.1	8140/3	C34.1	YES	NO	0	60	2011	NOT HISPANIC OR LATINO	TUMOR FREE,WITH TUMOR	Preoperative,None	15,10,10	4,3,3	2013,2015,2015		7th		Stage IB
8430f935-4663-448d-9e0a-d8f1427e4447	TCGA-50-6594		Nationwide Children's Hospital	5750C9D2-D3DF-478D-AD29-59E962697C3D	119.75.0	TCGA	LUAD	31	3	2016		false			Lung	Lung Adenocarcinoma- Not Otherwise Specified (NOS)	No	FEMALE	Dead,Dead	-28924		370,370			BLACK OR AFRICAN AMERICAN	TCGA-50-6594	50	6594	8504fd86-a70a-4cba-9ec8-25c9e60ca549	No	YES	C34.1	8140/3	C34.1	NO	YES	0	79	2009	NOT HISPANIC OR LATINO	WITH TUMOR,WITH TUMOR		25,13,13	8,6,6	2011,2013,2013		6th		Stage IIIA
7f9e2032-2e2d-4c5e-950a-5da57c3e520a	TCGA-91-A4BD		Nationwide Children's Hospital	516A8EAC-95F2-43A8-AC61-0D1C7D2EDC16	258.58.0	TCGA	LUAD	31	3	2016		false			Lung	Lung Adenocarcinoma- Not Otherwise Specified (NOS)	No	MALE	Alive,Alive	-28544			218,603		WHITE	TCGA-91-A4BD	91	A4BD	0D980584-4484-4063-8243-C3CD67F6F588	No	YES	C34.3	8140/3	C34.3	YES	NO	0	78	2012	NOT HISPANIC OR LATINO	TUMOR FREE,TUMOR FREE	Other,None	5,7	2,4	2013,2014		7th		Stage IIA
90be9c26-8ee8-43ca-bed8-b4dec5e596c7	TCGA-93-A4JO		Nationwide Children's Hospital	2A754E62-32C4-4177-8449-C91A84A1998B	264.59.0	TCGA	LUAD	31	3	2016		false			Lung	Lung Adenocarcinoma Mixed Subtype	No	MALE	Dead	-25898		33			WHITE	TCGA-93-A4JO	93	A4JO	3DAEBE75-C6DF-478E-8A4C-11186FD5EAD9	No	YES	C34.3	8255/3	C34.3	YES	NO	0	70	2012	NOT HISPANIC OR LATINO	TUMOR FREE	Preoperative	27	2	2014		7th		Stage IA
18f4d45c-2824-479b-8c52-fd5cbce6bbec	TCGA-38-4628		Nationwide Children's Hospital	3179C4ED-40D3-49C9-9835-CF8595B2CB89	58.76.0	TCGA	LUAD	31	3	2016		false			Lung	Lung Adenocarcinoma- Not Otherwise Specified (NOS)	No	FEMALE	Dead,Dead	-24057		1492,1492			WHITE	TCGA-38-4628	38	4628	cc4bd56a-25c5-4c48-b583-ac3aeb778ca6	No	YES	C34.1	8140/3	C34.1	NO	YES	0	65	2002	NOT HISPANIC OR LATINO	WITH TUMOR,WITH TUMOR		9,9,14,9	12,12,7,12	2010,2010,2011,2010		5th		Stage IIB
51d74b2b-d873-4799-bdc2-ffa2b027f53f	TCGA-55-8096		Nationwide Children's Hospital	8040C982-C3D7-428B-99B8-258EE422BCEF	213.59.0	TCGA	LUAD	31	3	2016		false			Lung	Lung Adenocarcinoma- Not Otherwise Specified (NOS)	No	FEMALE	Alive,Dead	-24684		None,719	47,None		WHITE	TCGA-55-8096	55	8096	36470b30-a3b3-4d28-851b-918a7ff88011	No	YES	C34.1	8140/3	C34.1	YES	NO	0	67	2011	NOT HISPANIC OR LATINO	WITH TUMOR,WITH TUMOR	Preoperative,None	17,30,30,30	6,4,4,4	2012,2014,2014,2014		7th		Stage IB
6c0112cc-5c03-4539-b7ba-bfd37c6b6fb0	TCGA-44-2661		Nationwide Children's Hospital	8AE0F5C9-D4CC-4BA4-A930-5F0082ABACA9	52.73.0	TCGA	LUAD	31	3	2016		false			Lung	Lung Adenocarcinoma- Not Otherwise Specified (NOS)	Yes	FEMALE	Alive,Alive,Alive,Alive	-25313			103,446,741,1159		WHITE	TCGA-44-2661	44	2661	f3501466-cf32-4866-b5fb-e94dd32341bc	No	YES	C34.1	8140/3	C34.1	YES	NO	0	69	2009	NOT HISPANIC OR LATINO	TUMOR FREE,TUMOR FREE,TUMOR FREE,TUMOR FREE	Pre-Adjuvant Therapy,Pre-Adjuvant Therapy,None,None	8,8,8,14	10,10,6,3	2010,2010,2011,2013		6th		Stage IA
7e14db4d-226f-4bec-a4a2-d40dbb7b9d44	TCGA-97-8172		Nationwide Children's Hospital	184278D1-EF83-4040-AE49-8BC761A5BF76	222.59.0	TCGA	LUAD	31	3	2016		false			Lung	Lung Acinar Adenocarcinoma	Yes, History of Prior Malignancy	FEMALE	Alive,Alive	-27416			182,545		WHITE	TCGA-97-8172	97	8172	cbf1f718-6bb7-4daf-b9d6-fb294281decb	No	YES	C34.1	8550/3	C34.1	YES	NO	0	75	2011	NOT HISPANIC OR LATINO	TUMOR FREE,TUMOR FREE	Preoperative,None	13,19	6,6	2012,2013		7th		Stage IB
c830286e-c5b0-45b3-94ae-62a93f14f6c4	TCGA-73-A9RS		Nationwide Children's Hospital	548C2876-DCA9-4014-9F30-3D312F3C5B08	423.35.0	TCGA	LUAD	31	3	2016		false			Lung	Lung Adenocarcinoma- Not Otherwise Specified (NOS)	No	MALE	Alive,Dead	-15162		None,340	305,None		BLACK OR AFRICAN AMERICAN	TCGA-73-A9RS	73	A9RS	2A394996-809F-459F-A647-D209921CCBD2	No	YES	C34.1	8480/3	C34.1	NO	YES	0	41	2013	NOT HISPANIC OR LATINO	WITH TUMOR,WITH TUMOR	Preoperative,Preoperative	17,17,17,17,17,17,17,17,3	6,6,6,6,6,6,6,6,9	2014,2014,2014,2014,2014,2014,2014,2014,2014		7th		Stage IIB
1c38bd80-5392-4e5b-be47-0b1d2d1ce4de	TCGA-49-6742		Nationwide Children's Hospital	BE145585-9FD8-40B0-BB96-FF8745B2960A	144.69.0	TCGA	LUAD	31	3	2016		false			Lung	Mucinous (Colloid) Carcinoma	Yes	MALE	Alive,Alive,Dead	-25839		None,None,488	None,445,None		WHITE	TCGA-49-6742	49	6742	21fb46f9-4bbb-441c-af19-a687e9138344	No	YES	C34.1	8480/3	C34.1	NO	YES	0	70	2010	NOT HISPANIC OR LATINO	TUMOR FREE,WITH TUMOR,WITH TUMOR	None,None,Post-Adjuvant Therapy	9,9,23,23,26,9,25	8,8,9,9,10,8,2	2011,2011,2011,2011,2011,2011,2015		7th		Stage IIA
122f1fb2-113d-4fe0-b8bd-bb999960e6d8	TCGA-05-4420		Nationwide Children's Hospital	CCFC82E4-172A-41CE-85BC-C4794D80043D	58.76.0	TCGA	LUAD	31	3	2016		false			Lung	Lung Adenocarcinoma Mixed Subtype	No	MALE	Alive,Alive	-15159			912,912			TCGA-05-4420	05	4420	3d2aa654-1b5f-4eb4-a1c2-af31f5760069	No	YES	C34.3	8255/3	C34.3	NO	YES	0	41	2008		TUMOR FREE,TUMOR FREE		22,1	7,11	2010,2012		6th		Stage IB
daa0dbcf-6a98-489d-bdb6-cdc66a5b41bd	TCGA-78-7154		Nationwide Children's Hospital	1FDB0728-1BA5-4C15-BD4E-6E55CDD592BB	166.66.0	TCGA	LUAD	31	3	2016		false			Lung	Lung Adenocarcinoma- Not Otherwise Specified (NOS)	No	MALE	Dead,Dead	-26481		593,593			WHITE	TCGA-78-7154	78	7154	d288b69f-1e79-4429-8646-9994b7c54f8f	No	YES	C34.1	8140/3	C34.1	NO	YES	0	72	2003			Preoperative,None	27,28	9,9	2011,2011		6th		Stage IIIA
ac0153c9-74f5-4e4b-b4f0-11dcf2b7d213	TCGA-97-A4M1		Nationwide Children's Hospital	901156EF-00E0-4C2E-9EE0-32D405026601	264.59.0	TCGA	LUAD	31	3	2016		false			Lung	Lung Adenocarcinoma Mixed Subtype	No	FEMALE	Alive,Alive	-19272			209,601		WHITE	TCGA-97-A4M1	97	A4M1	C0C879F7-C332-4D31-9F7E-A3BF361B36EE	No	YES	C34.1	8255/3	C34.1	YES	NO	0	52	2012	NOT HISPANIC OR LATINO	None,TUMOR FREE	Preoperative,Other	7,10	3,3	2013,2014		7th		Stage IA
653ded76-0c83-42f0-b929-6dc623751f9e	TCGA-55-8090		Nationwide Children's Hospital	27091395-EF50-4043-AFE8-1408E726968D	213.59.0	TCGA	LUAD	31	3	2016		false			Lung	Lung Adenocarcinoma- Not Otherwise Specified (NOS)	Yes, History of Synchronous/Bilateral Malignancy	MALE	Alive,Dead	-29235		None,598	6,None		WHITE	TCGA-55-8090	55	8090	4d51ee44-e6f4-4bcb-be28-e9df54b39a8d	No	YES	C34.3	8140/3	C34.3	YES	NO	0	80	2011	NOT HISPANIC OR LATINO	WITH TUMOR,WITH TUMOR		8,29	7,1	2012,2014		7th		Stage IA
f394544c-6933-4aff-9703-9ee209b3646a	TCGA-50-5939		Nationwide Children's Hospital	46286CB2-71D8-45A2-8E13-B7A0DCC6ECE4	84.72.0	TCGA	LUAD	31	3	2016		false			Lung	Lung Adenocarcinoma Mixed Subtype	No	MALE	Dead,Dead	-31236		460,460			WHITE	TCGA-50-5939	50	5939	12b79b4f-c28c-418e-a1e7-e622f33fdcc2	No	YES	C34.1	8255/3	C34.1	NO	YES	0	85	2008	NOT HISPANIC OR LATINO	TUMOR FREE,TUMOR FREE		2,17	7,5	2011,2012		6th		Stage IB
5e4c1bc2-5892-40d0-9682-5db091825ab3	TCGA-69-7974		Nationwide Children's Hospital	850D8F34-7DE6-42D2-8794-122BA2E4CC32	204.61.0	TCGA	LUAD	31	3	2016		false			Lung	Lung Adenocarcinoma Mixed Subtype	No	FEMALE	Alive,Alive	-20021			184,184		WHITE	TCGA-69-7974	69	7974	3e1df30f-744a-41e9-a169-7dbbff66622e	No	YES	C34.1	8255/3	C34.1	NO	YES	0	54	2011	NOT HISPANIC OR LATINO	WITH TUMOR,WITH TUMOR	Post-Adjuvant Therapy,Post-Adjuvant Therapy	9,9,9,9,9,9	4,4,4,4,4,4	2012,2012,2012,2012,2012,2012		7th		Stage IIIA
a0b03d19-892c-43c1-a9d3-d6b5866a5f2e	TCGA-86-8281		Nationwide Children's Hospital	856E6975-CE3C-41BB-AD6C-FE2400B5F9BF	222.59.0	TCGA	LUAD	31	3	2016		false			Lung	Lung Adenocarcinoma- Not Otherwise Specified (NOS)	No	MALE	Alive,None	-27409			0,None		WHITE	TCGA-86-8281	86	8281	5d7ec32a-049f-4997-9882-1b3ac157e02d	No	YES	C34.3	8140/3	C34.3	YES	NO	0	75	2011	NOT HISPANIC OR LATINO	TUMOR FREE,None	Preoperative,None	30,21	5,4	2012,2014		7th		Stage IA
42b18724-9007-48ab-9eca-c636ec036a52	TCGA-55-7816		Nationwide Children's Hospital	307B77CE-8A33-442C-B82A-A7F8525F4F15	196.63.0	TCGA	LUAD	31	3	2016		false			Lung	Lung Adenocarcinoma- Not Otherwise Specified (NOS)	No	FEMALE	Alive,Dead	-18170		None,468	44,None		WHITE	TCGA-55-7816	55	7816	548b0b68-ff45-4d45-adbe-984259e4a68b	No	YES	C34.1	8140/3	C34.1	YES	NO	0	49	2011	NOT HISPANIC OR LATINO	WITH TUMOR,WITH TUMOR		9,29	3,5	2012,2014		7th		Stage IV
0869f848-7edc-4840-b27f-c28cd9c06a4f	TCGA-64-5774		Nationwide Children's Hospital	DB396529-834C-4D95-BD81-90C95F81448E	84.72.0	TCGA	LUAD	31	3	2016		false			Lung	Lung Adenocarcinoma- Not Otherwise Specified (NOS)	No	MALE	Alive,Alive,Alive	-22059			2550,2550,2676		WHITE	TCGA-64-5774	64	5774	fd3fc273-c035-40ea-a459-ff4806f5d592	No	YES	C34.0	8140/3	C34.0	NO	YES	0	60	2004	NOT HISPANIC OR LATINO	TUMOR FREE,TUMOR FREE,None		2,2,2,3	5,5,5,5	2011,2011,2011,2012		6th		Stage IB
5ff207a7-cce6-4fdd-bbb0-d50f9cbd363e	TCGA-05-4382		Nationwide Children's Hospital	A3D8D9F6-CC3D-4652-B627-48EED47A6BFA	58.76.0	TCGA	LUAD	31	3	2016		false			Lung	Lung Adenocarcinoma Mixed Subtype	Yes	MALE	Alive,Alive	-24868			607,607			TCGA-05-4382	05	4382	3434b91a-c05f-460f-a078-7b1bb6e7085d	No	YES	C34.1	8255/3	C34.1	NO	YES	0	68	2009		TUMOR FREE,TUMOR FREE		22,29,29	7,10,10	2010,2012,2012		6th		Stage IB
a574eb28-7316-4cd7-8bcd-f3a529c23bcc	TCGA-73-4676		Nationwide Children's Hospital	D5492552-1784-4A03-A7D2-18D585EBB543	119.75.0	TCGA	LUAD	31	3	2016		false			Lung	Lung Adenocarcinoma- Not Otherwise Specified (NOS)	No	MALE	Alive,Alive,Dead	-16746		None,None,281	122,164,None		WHITE	TCGA-73-4676	73	4676	195a5afb-b79f-44d2-9d12-884487630c2b	Yes	YES	C34.1	8140/3	C34.1	NO	YES	0	45	2010	NOT HISPANIC OR LATINO	TUMOR FREE,None,WITH TUMOR	Preoperative,Adjuvant therapy,None	18,2,2,2,2,2,18,18	5,6,6,6,6,6,5,3	2011,2011,2011,2011,2011,2011,2011,2015		7th		Stage IIA
f1b26cc0-4879-4358-82f0-93615f41eda2	TCGA-78-7539		Nationwide Children's Hospital	4D666DA2-C082-4BB7-973A-47416B0CD2C6	183.65.0	TCGA	LUAD	31	3	2016		false			Lung	Lung Adenocarcinoma Mixed Subtype	No	FEMALE	Alive,Alive,Alive	-27445			327,327,791		WHITE	TCGA-78-7539	78	7539	7be86a90-6da8-4c01-8a7a-bc5cfef9894f	No	YES	C34.1	8255/3	C34.1	NO	YES	0	75	2011			Preoperative,None,None	19,19,19,19,19,19,4	1,1,1,1,1,1,8	2012,2012,2012,2012,2012,2012,2013		7th		Stage IIA
f747f41a-78c3-4b02-9f39-f93cf565c412	TCGA-69-7973		Nationwide Children's Hospital	FFC54AAE-4024-4C63-A063-B8C6E544E56E	204.61.0	TCGA	LUAD	31	3	2016		false			Lung	Lung Adenocarcinoma Mixed Subtype	No	FEMALE	Alive,Alive	-15355			230,230		WHITE	TCGA-69-7973	69	7973	dc9eaaa0-0bfd-46d0-994f-310826879da4	No	YES	C34.2	8255/3	C34.2	NO	YES	0	42	2011	NOT HISPANIC OR LATINO	TUMOR FREE,TUMOR FREE	Pre-Adjuvant Therapy,Post-Adjuvant Therapy	2,9,9,9,9,9	4,4,4,4,4,4	2012,2012,2012,2012,2012,2012		7th		Stage IB
b65df94e-71e8-4cb8-b29b-87fd43c41268	TCGA-55-6712		Nationwide Children's Hospital	BE4A97EA-9E80-45FE-BA62-AC2F2D0C1411	144.69.0	TCGA	LUAD	31	3	2016		false			Lung	Lung Adenocarcinoma- Not Otherwise Specified (NOS)	No	MALE	Alive,Dead			None,171	24,None		WHITE	TCGA-55-6712	55	6712	f17d3463-af6c-42c2-a8e9-fae45f69286f	No	YES	C34.1	8140/3	C34.1	NO	YES	0	71	2010		WITH TUMOR,WITH TUMOR		19,13,13,13	7,8,8,8	2011,2013,2013,2013		7th		Stage IIA
bf8e4261-95ea-43a9-a656-bcfa9f882f1a	TCGA-91-6835		Nationwide Children's Hospital	4F719F38-9308-4B7F-8224-1EAD9E300A4D	144.69.0	TCGA	LUAD	31	3	2016		false			Lung	Lung Adenocarcinoma- Not Otherwise Specified (NOS)	No	FEMALE	Alive,Alive	-29887			35,79		WHITE	TCGA-91-6835	91	6835	2f09479f-87fc-4c34-8e2c-333e970a3681	No	YES	C34.3	8140/3	C34.3	NO	YES	0	81	2010	NOT HISPANIC OR LATINO	None,TUMOR FREE		20,5	7,6	2011,2012		7th		Stage IA
0e13cbb1-360d-4a30-bb66-872c15f8f1d4	TCGA-95-8494		Nationwide Children's Hospital	17E230E2-6434-4F33-8E80-BE594F685105	232.54.0	TCGA	LUAD	31	3	2016		false			Lung	Lung Adenocarcinoma- Not Otherwise Specified (NOS)	No	MALE	Alive,Alive	-24773			71,84		WHITE	TCGA-95-8494	95	8494	6ee9caec-65ac-46db-9426-ffaa31967ae2	No	YES	C34.2	8140/3	C34.2	YES	NO	0	67	2012	NOT HISPANIC OR LATINO			30,10	8,4	2012,2014		7th		Stage IIA
ba93b762-bc57-4025-ba26-72120f609cf6	TCGA-50-5066		Nationwide Children's Hospital	7B1B82CF-7128-4D81-9B88-84B50F80B75C	84.72.0	TCGA	LUAD	31	3	2016		false			Lung	Lung Adenocarcinoma Mixed Subtype	No	MALE	Alive,Alive,Alive	-26385			297,944,1442		BLACK OR AFRICAN AMERICAN	TCGA-50-5066	50	5066	3199cfe5-3be3-43cd-a36b-5cf2c7a9929f	No	YES	C34.1	8255/3	C34.1	NO	YES	0	72	2009	NOT HISPANIC OR LATINO	None,WITH TUMOR,TUMOR FREE		2,15,15,15,15,16	7,5,5,5,5,2	2011,2012,2012,2012,2012,2015		6th		Stage IB
7f6e4482-a4bc-423a-8213-9569f387f825	TCGA-97-7941		Nationwide Children's Hospital	95CAD403-DACF-465F-9F82-0E3BC594E728	204.61.0	TCGA	LUAD	31	3	2016		false			Lung	Lung Acinar Adenocarcinoma	No	FEMALE	Alive,Alive	-26298			22,484		WHITE	TCGA-97-7941	97	7941	b266cbf5-80de-4473-b16f-08c502d365ca	No	YES	C34.1	8550/3	C34.1	YES	NO	0	72	2011	NOT HISPANIC OR LATINO	TUMOR FREE,TUMOR FREE	Preoperative,None	13,13	2,8	2012,2012		7th		Stage IA
7f9b87e1-c239-4981-be66-a8191378d173	TCGA-44-7670		Nationwide Children's Hospital	82382A6D-5B8E-412E-A341-3844E245AC9D	183.65.0	TCGA	LUAD	31	3	2016		false			Lung	Lung Adenocarcinoma- Not Otherwise Specified (NOS)	Yes	FEMALE	Alive,Alive,Alive	-17392			531,531,882		WHITE	TCGA-44-7670	44	7670	9b38eded-3f46-4aaa-9991-68008d97bdbe	No	YES	C34.1	8140/3	C34.1	YES	NO	0	47	2010	HISPANIC OR LATINO	TUMOR FREE,TUMOR FREE,TUMOR FREE		18,19,19,19,9	1,1,1,1,1	2012,2012,2012,2012,2013		7th		Stage IIA
a87a3545-43c0-4bf4-8217-96eb84ab53c0	TCGA-97-8179		Nationwide Children's Hospital	BCEAB115-8EBA-4F88-8E28-0B45B71C300C	222.59.0	TCGA	LUAD	31	3	2016		false			Lung	Lung Acinar Adenocarcinoma	No	MALE	Alive,Alive	-26305			15,435		WHITE	TCGA-97-8179	97	8179	11c2e619-8aeb-4f86-b03b-78f9a8099263	No	YES	C34.1	8550/3	C34.1	YES	NO	0	72	2012	NOT HISPANIC OR LATINO	TUMOR FREE,TUMOR FREE	Preoperative,None	13,19	6,6	2012,2013		7th		Stage IA
f8d17604-cf1c-4d50-8f67-68ec51b0f8ec	TCGA-05-4395		Nationwide Children's Hospital	EAD578F5-DA75-49BF-9CC7-564022137784	58.76.0	TCGA	LUAD	31	3	2016		false			Lung	Lung Adenocarcinoma Mixed Subtype	No	MALE	Dead	-27971		0				TCGA-05-4395	05	4395	762dea8a-5b41-4058-979a-b7876ed13d7e	No	YES	C34.1	8255/3	C34.1	NO	YES	0	76	2006		TUMOR FREE		22	7	2010		5th		Stage IIIB
50249ee8-106a-4218-8886-45277efc95fb	TCGA-55-7725		Nationwide Children's Hospital	53BF0366-2D7D-4AA4-BAE6-3D06E256D9EB	196.63.0	TCGA	LUAD	31	3	2016		false			Lung	Lung Adenocarcinoma- Not Otherwise Specified (NOS)	Yes	FEMALE	Alive,Alive	-24848			39,442		WHITE	TCGA-55-7725	55	7725	9fcdccae-676e-4071-93c3-23d2d3ab0c00	No	YES	C34.3	8140/3	C34.3	YES	NO	0	68	2011	NOT HISPANIC OR LATINO	TUMOR FREE,TUMOR FREE	Preoperative,Post-Adjuvant Therapy	8,13	3,8	2012,2013		7th		Stage IA
a314d2e7-d349-4b4f-95bc-1e6bb2ca3a73	TCGA-78-7167		Nationwide Children's Hospital	D45D5DF3-971C-4730-BB6B-F5021C43F6C9	183.65.0	TCGA	LUAD	31	3	2016		false			Lung	Lung Papillary Adenocarcinoma	No	MALE	Dead,Dead	-28295		2681,2681			WHITE	TCGA-78-7167	78	7167	fe3eeeb6-0db4-46d7-a020-55604d474c12	No	YES	C34.9	8260/3	C34.9	NO	YES	0	77	2002		WITH TUMOR,WITH TUMOR	Preoperative,None	4,4	10,10	2011,2011		6th		Stage IV
bbbf881b-884f-47e2-bd84-0e7e01aaa0cb	TCGA-NJ-A55R		Nationwide Children's Hospital	F996DA08-10DC-42FC-A2C5-2EAD70CE8E29	278.55.0	TCGA	LUAD	31	3	2016		false			Lung	Lung Adenocarcinoma- Not Otherwise Specified (NOS)	No	MALE	Alive,Alive,Alive	-24738			603,603,603		WHITE	TCGA-NJ-A55R	NJ	A55R	7C7D777B-BF00-4C24-97FC-922580D5605F	No	YES	C34.1	8230/3	C34.1			0	67	2011	NOT HISPANIC OR LATINO	TUMOR FREE,TUMOR FREE,TUMOR FREE		27,1,27	9,11,2	2013,2013,2015		7th		Stage IA
0d06c639-dec2-4bb8-b687-d149d75a08c4	TCGA-50-5055		Nationwide Children's Hospital	2AAB373C-DDFC-461B-B009-2443D35537C7	84.72.0	TCGA	LUAD	31	3	2016		false			Lung	Lung Adenocarcinoma Mixed Subtype	No	FEMALE	Alive,Dead	-28988		None,1830	785,None		WHITE	TCGA-50-5055	50	5055	cc3d9750-7ce0-489f-86d4-8017b7ebed29	No	YES	C34.3	8255/3	C34.3	NO	YES	0	79	2008	NOT HISPANIC OR LATINO	WITH TUMOR,WITH TUMOR		2,27,27,27,27,27,27,15	7,3,3,3,3,3,3,5	2011,2013,2013,2013,2013,2013,2013,2012		6th		Stage IIA
0a67b325-d4f2-4aad-8742-7dded4cbc51c	TCGA-69-7765		Nationwide Children's Hospital	2F45F839-677A-4F97-8A91-ECD276ADDA21	196.63.0	TCGA	LUAD	31	3	2016		false			Lung	Lung Adenocarcinoma Mixed Subtype	No	MALE	Alive,Alive	-20625			129,165		BLACK OR AFRICAN AMERICAN	TCGA-69-7765	69	7765	bcf2e591-9dae-440f-bd03-5f27c57db741	No	YES	C34.1	8255/3	C34.1	YES	NO	0	56	2011	NOT HISPANIC OR LATINO			27,27,20,13	1,1,3,3	2012,2012,2012,2012		7th
a497e2d4-ed71-44b2-a041-3558e646e357	TCGA-44-8117		Nationwide Children's Hospital	015E5B26-AE8E-48E1-89EE-B8A304F56718	213.59.0	TCGA	LUAD	31	3	2016		false			Lung	Lung Adenocarcinoma- Not Otherwise Specified (NOS)	No	FEMALE	Alive,Alive	-19855			259,385		WHITE	TCGA-44-8117	44	8117	6d96a298-be5a-4e14-afe8-ca4b6ca298d6	No	YES	C34.1	8140/3	C34.1	YES	NO	0	54	2011	NOT HISPANIC OR LATINO	TUMOR FREE,TUMOR FREE	Pre-Adjuvant Therapy,Post-Adjuvant Therapy	11,13,13,18	6,6,6,10	2012,2012,2012,2012		7th		Stage IB
8a2c0830-212e-44de-a10c-5197fe7155e0	TCGA-55-8299		Nationwide Children's Hospital	D625DCC8-139D-489E-9760-60479D4D8099	222.59.0	TCGA	LUAD	31	3	2016		false			Lung	Lung Adenocarcinoma- Not Otherwise Specified (NOS)	No	FEMALE	Alive,Dead	-22626		None,469	216,None		WHITE	TCGA-55-8299	55	8299	2cd8ea73-cb3f-4b17-9b97-fa12eb03b85b	No	YES	C34.1	8140/3	C34.1	YES	NO	0	61	2012	NOT HISPANIC OR LATINO	TUMOR FREE,WITH TUMOR		8,28,28	10,3,3	2012,2014,2014		7th		Stage IA
21fc1db2-1b5f-41e7-bc4b-a3c78b4cfe44	TCGA-78-7542		Nationwide Children's Hospital	70BC5AF4-A00B-4509-91E4-220B33EE0566	183.65.0	TCGA	LUAD	31	3	2016		false			Lung	Lung Adenocarcinoma- Not Otherwise Specified (NOS)	No	MALE	Dead,Dead	-20763		321,321			WHITE	TCGA-78-7542	78	7542	e64f76e4-f748-4d9e-ba71-53e2818a7920	No	YES	C34.1	8140/3	C34.1	NO	YES	0	56	1993			Preoperative,None	13,13	1,1	2012,2012		6th		Stage IB
a35511aa-d70f-47b1-9a95-75483f8ea09a	TCGA-75-6203		Nationwide Children's Hospital	E0FEEAE3-3E4F-49F9-82BA-1141F4A37D80	119.75.0	TCGA	LUAD	31	3	2016		false			Lung	Lung Adenocarcinoma- Not Otherwise Specified (NOS)	No	FEMALE	Alive,Alive							TCGA-75-6203	75	6203	a8d6694c-a213-4544-ac0b-63bce16d8f4e	No	YES	C34.3	8140/3	C34.3	NO	YES			2008		TUMOR FREE,None		15,17,15,15,15	8,8,8,8,8	2011,2010,2011,2011,2011		6th		Stage IIIA
e210d9d9-0d3e-48a7-8d68-77c519ea2069	TCGA-J2-A4AG		Nationwide Children's Hospital	1E5BF059-6FBE-44E7-95DA-D353C130BF9E	258.58.0	TCGA	LUAD	31	3	2016		false			Lung	Lung Adenocarcinoma- Not Otherwise Specified (NOS)	No	FEMALE	Alive,Alive,Alive	-24224			238,500,988		WHITE	TCGA-J2-A4AG	J2	A4AG	E21E2AF3-DC71-41FA-94BA-7A7929F47D90	No	YES	C34.1	8140/3	C34.1	YES	NO	0	66	2012	NOT HISPANIC OR LATINO	TUMOR FREE,TUMOR FREE,TUMOR FREE		27,8,10	12,1,3	2012,2014,2015		7th		Stage IA
b8df58eb-d21c-4a34-9704-9762c286e344	TCGA-69-8255		Nationwide Children's Hospital	E3F9887D-C952-40D4-B39E-16152D1CD538	222.59.0	TCGA	LUAD	31	3	2016		false			Lung	Lung Solid Pattern Predominant Adenocarcinoma	No	MALE	Alive,Alive	-26289			129,129		WHITE	TCGA-69-8255	69	8255	552712d3-da16-441e-ba93-11810793d598	No	YES	C34.1	8230/3	C34.1	YES	NO	0	71	2011	HISPANIC OR LATINO			4,4	6,6	2012,2012		7th		Stage IA
51a9f430-09b9-4333-82bd-dfc8b649ec46	TCGA-69-8453		Nationwide Children's Hospital	68B9A39C-CB11-4D96-9F5A-B726C1D37C0E	232.54.0	TCGA	LUAD	31	3	2016		false			Lung	Mucinous (Colloid) Carcinoma	No	MALE	Alive,Alive,Alive,Alive	-28413			171,550,813,788		WHITE	TCGA-69-8453	69	8453	9f4f2ff3-3c02-4281-a398-b0d0955e58eb	No	YES	C34.3	8480/3	C34.30	YES	NO	0	77	2012	NOT HISPANIC OR LATINO	WITH TUMOR,WITH TUMOR,WITH TUMOR,WITH TUMOR	Preoperative,None,None,None	21,28,27,27,19,27,27,25,5	12,2,11,11,3,11,11,4,8	2012,2013,2013,2013,2014,2013,2013,2014,2014		7th		Stage IIB
ca2d4ee1-6981-4897-b4d6-11b09b11f9b4	TCGA-80-5611		Nationwide Children's Hospital	96CE0630-8C30-467A-A9CB-FD779A3970C0	84.72.0	TCGA	LUAD	31	3	2016		false			Lung	Lung Solid Pattern Predominant Adenocarcinoma	Yes	MALE	Alive,Alive,Alive				None,None,2595			TCGA-80-5611	80	5611	e51f717f-72e8-400e-9f35-fc5dc32fdf71	No	YES	C34.1	8230/3	C34.1	NO	YES					TUMOR FREE,TUMOR FREE,TUMOR FREE	Preoperative,None,None	26,26,2	7,7,4	2011,2011,2015		6th		Stage IB
399f1f52-e8b8-4a72-bdcc-9b19030fc60a	TCGA-67-3770		Nationwide Children's Hospital	66DA13E8-67CA-495C-BE04-7BE941A86CF4	37.76.0	TCGA	LUAD	31	3	2016		false			Lung	Lung Adenocarcinoma- Not Otherwise Specified (NOS)	No	FEMALE	Alive	-25658			610		WHITE	TCGA-67-3770	67	3770	eeab558b-8d1e-4843-861d-dbfb06061758	No	YES	C34.1	8140/3	C34.1	YES	NO	0	70	2009	NOT HISPANIC OR LATINO	TUMOR FREE			12	2010				Stage IA
3868bd11-e762-47ff-8e2c-72833fb35678	TCGA-05-4405		Nationwide Children's Hospital	ADF58443-BE66-4BB2-97A1-3428822C243A	144.69.0	TCGA	LUAD	31	3	2016		false			Lung	Lung Adenocarcinoma Mixed Subtype	Yes	FEMALE	Alive,Alive	-27241			610,610			TCGA-05-4405	05	4405	f587c9ab-2949-4410-80d6-a050865d48aa	No	YES	C34.3	8255/3	C34.3	NO	YES	0	74	2006		TUMOR FREE,TUMOR FREE		22,31	7,10	2010,2012		5th		Stage IB
f1b25242-b9f0-456e-92b8-71598e48131a	TCGA-78-7152		Nationwide Children's Hospital	2CC943C2-E1E8-424F-818E-53CDB804C4EA	166.66.0	TCGA	LUAD	31	3	2016		false			Lung	Lung Adenocarcinoma Mixed Subtype	No	MALE	Alive,Alive,Dead	-23782		None,None,1215	1202,1202,None		WHITE	TCGA-78-7152	78	7152	b56dad1e-2fd5-47d8-9cc7-a54be9a1bae2	No	YES	C34.1	8255/3	C34.1	NO	YES	0	65	2003		WITH TUMOR,WITH TUMOR,WITH TUMOR	Preoperative,Other,None	29,29,29,4	9,9,9,8	2011,2011,2011,2013		6th		Stage IB
49fd0c5a-6dc7-47ba-b235-a92de742f69c	TCGA-75-7030		Nationwide Children's Hospital	6725246D-FE7F-425B-B2A7-A13F62B4B047	160.68.0	TCGA	LUAD	31	3	2016		false			Lung	Lung Adenocarcinoma- Not Otherwise Specified (NOS)	No	MALE	Alive,Alive							TCGA-75-7030	75	7030	df576520-a6b6-4c9b-8d06-3f59cc5342fd	No	YES	C34.3	8140/3	C34.3	NO	YES			2007		TUMOR FREE,None	Preoperative,Post-Adjuvant Therapy	16,17,17,16	8,11,11,8	2011,2011,2011,2011		6th		Stage IIB
d5c3f7cd-03c6-453e-b3d8-c3ab4e5bc3da	TCGA-38-4632		Nationwide Children's Hospital	96E56EDA-36FC-4047-A4CF-E861CBA33872	119.75.0	TCGA	LUAD	31	3	2016		false			Lung	Lung Adenocarcinoma- Not Otherwise Specified (NOS)	No	MALE	Dead,Dead,Dead	-15418		1357,1357,1357			BLACK OR AFRICAN AMERICAN	TCGA-38-4632	38	4632	875333ab-9048-462d-aaa2-693ad127e3cc	No	YES	C34.1	8140/3	C34.1	NO	YES	0	42	1998	NOT HISPANIC OR LATINO	WITH TUMOR,WITH TUMOR,WITH TUMOR		13,13,13,14,14,13,12,13,13	12,12,12,7,7,12,2,12,12	2010,2010,2010,2011,2011,2010,2013,2010,2010		5th		Stage IV
8900fd7a-99ad-45b9-bd6a-997f2fcf4612	TCGA-86-8056		Nationwide Children's Hospital	6EAC03A8-F4C0-4EE2-89C8-358292161650	213.59.0	TCGA	LUAD	31	3	2016		false			Lung	Lung Adenocarcinoma Mixed Subtype	No	FEMALE	Alive,Alive	-23369			0,139		WHITE	TCGA-86-8056	86	8056	472337c2-a2fc-403a-8c17-69511193128b	No	YES	C34.1	8255/3	C34.1	YES	NO	0	63	2011	NOT HISPANIC OR LATINO	TUMOR FREE,None	Preoperative,None	9,28	5,3	2012,2014		7th		Stage IIIA
33f8e66b-91ac-4cbb-a441-6504705cdd67	TCGA-64-5779		Nationwide Children's Hospital	161789B2-B0BE-482C-B64D-1807ED5A5307	84.72.0	TCGA	LUAD	31	3	2016		false			Lung	Lung Acinar Adenocarcinoma	No	MALE	Alive,Alive,Alive	-22305			507,507,864		WHITE	TCGA-64-5779	64	5779	1c58d9b8-17a2-4fc6-9898-fe6f47bd2c2a	No	YES	C34.3	8550/3	C34.3	NO	YES	0	61	2009	NOT HISPANIC OR LATINO	TUMOR FREE,None,None	Post-Adjuvant Therapy,Post-Adjuvant Therapy,Post-Adjuvant Therapy	2,2,2,3,3,2,17,17,2,3	5,5,5,5,5,5,4,4,5,5	2011,2011,2011,2012,2012,2011,2012,2012,2011,2012		6th		Stage IIIA
d6464495-afb5-4396-bd06-33fe781e4cd1	TCGA-MP-A4TF		Nationwide Children's Hospital	D67FB11C-C54B-49D3-9EE0-5A8DA2E4E8C1	278.55.0	TCGA	LUAD	31	3	2016		false			Lung	Lung Adenocarcinoma- Not Otherwise Specified (NOS)	No	FEMALE	Dead	-21387		336			WHITE	TCGA-MP-A4TF	MP	A4TF	86DAC334-F30E-438E-810A-8E45F69DBB7E	No	YES	C34.1	8140/3	C34.1	NO	YES	0	58	2010	NOT HISPANIC OR LATINO	WITH TUMOR		2,18,18	4,3,3	2013,2013,2013		7th		Stage IIA
e0568acb-0fe3-40b6-8c28-b4489a6ac261	TCGA-78-7160		Nationwide Children's Hospital	894F2BBF-1CE1-469A-B16B-1DB657E95F3B	166.66.0	TCGA	LUAD	31	3	2016		false			Lung	Lung Adenocarcinoma Mixed Subtype	No	MALE	Alive,Alive,Dead	-22385		None,None,697	678,678,None		WHITE	TCGA-78-7160	78	7160	c1a01e8c-1f7e-4e24-bfad-90b73f88e992	No	YES	C34.3	8255/3	C34.3	NO	YES	0	61	2008			Preoperative,None,None	29,14,29,4	9,10,9,8	2011,2011,2011,2013		6th		Stage IV
5ab38231-837e-4494-a252-50440867128b	TCGA-55-8087		Nationwide Children's Hospital	63F901AC-7DCF-4905-A3C9-671CA8DDB7A8	213.59.0	TCGA	LUAD	31	3	2016		false			Lung	Lung Adenocarcinoma- Not Otherwise Specified (NOS)	No	FEMALE	Alive,Alive	-21655			21,462		WHITE	TCGA-55-8087	55	8087	e254aaeb-012c-4d92-8a03-cce1f6a2bcd6	No	YES	C34.1	8140/3	C34.1	YES	NO	0	59	2011	NOT HISPANIC OR LATINO	TUMOR FREE,TUMOR FREE		15,28	6,8	2012,2013		7th		Stage IB
2f2a4443-3f8d-4dd4-9944-d1cc1220e3d3	TCGA-44-6144		Nationwide Children's Hospital	AC9D1D72-B83B-46E8-830C-5AB31ED60549	119.75.0	TCGA	LUAD	31	3	2016		false			Lung	Lung Adenocarcinoma- Not Otherwise Specified (NOS)	No	MALE	Alive,Alive,Alive	-21283	9		9,407,723		WHITE	TCGA-44-6144	44	6144	22302e92-fdfa-462a-9249-efdaa26ee5ed	No	YES	C34.1	8140/3	C34.1	YES	NO	0	58	2011	NOT HISPANIC OR LATINO	TUMOR FREE,WITH TUMOR,WITH TUMOR	Preoperative,None,Other	7,28,9	6,2,1	2011,2012,2013		7th		Stage IA
13c6486b-7e1e-4d81-8360-464d90b19ba1	TCGA-38-A44F		Nationwide Children's Hospital	D5737AB1-6750-4EEF-BF10-A113D599C244	258.58.0	TCGA	LUAD	31	3	2016		false			Lung	Lung Adenocarcinoma Mixed Subtype	No	MALE	Alive,Alive	-29534			133,None		WHITE	TCGA-38-A44F	38	A44F	258A3A41-211B-4C66-BD3B-EF03014A6967	No	YES	C34.1	8550/3	C34.1	YES	NO	0	80	2012	NOT HISPANIC OR LATINO	TUMOR FREE,None		31,26	10,8	2012,2013		7th		Stage IB
89a26f4c-66e2-4680-a091-5b268c45f253	TCGA-93-7348		Nationwide Children's Hospital	F6E83C21-4D1F-4A7E-972F-A7781E190402	166.66.0	TCGA	LUAD	31	3	2016		false			Lung	Lung Adenocarcinoma- Not Otherwise Specified (NOS)	No	FEMALE	Alive,Alive,Alive	-27456			127,127,531		WHITE	TCGA-93-7348	93	7348	e739b4f7-ae46-45c6-9013-9571cbadaf99	No	YES	C34.1	8140/3	C34.1	YES	NO	0	75	2011	NOT HISPANIC OR LATINO	TUMOR FREE,TUMOR FREE,TUMOR FREE	Preoperative,Other,None	14,14,14	11,11,5	2011,2011,2013		7th		Stage IA
d0a7dfbf-643d-4895-9b07-14e5fc2b2631	TCGA-05-4424		Nationwide Children's Hospital	00321CE2-3B48-4B15-B6F4-14AE78ABCA5E	144.69.0	TCGA	LUAD	31	3	2016		false			Lung	Lung Adenocarcinoma Mixed Subtype	No	MALE	Alive,Alive	-25689			913,913			TCGA-05-4424	05	4424	66763a0c-6cda-4832-a0cc-e7b496d78eaa	No	YES	C34.1	8255/3	C34.1	NO	YES	0	70	2008		WITH TUMOR,WITH TUMOR		22,5,1,1,1,1	7,12,11,11,11,11	2010,2012,2012,2012,2012,2012		6th		Stage IIB
dd78cf8b-01fc-466c-b7be-522e41a6a13d	TCGA-44-7659		Nationwide Children's Hospital	6B937653-ADE3-4836-80DC-4418FB8070F2	183.65.0	TCGA	LUAD	31	3	2016		false			Lung	Lung Adenocarcinoma- Not Otherwise Specified (NOS)	No	MALE	Alive,Alive,Alive	-25730			299,444,691		WHITE	TCGA-44-7659	44	7659	b86b1616-20a2-4300-8daa-03dcc9938215	No	YES	C34.1	8140/3	C34.1	YES	NO	0	70	2010	NOT HISPANIC OR LATINO	TUMOR FREE,TUMOR FREE,TUMOR FREE		30,19,29	12,4,1	2011,2012,2013		7th		Stage IA
71901560-1265-4664-be5f-05181108cba4	TCGA-75-5122		Nationwide Children's Hospital	2DB0B789-7138-462B-BF8E-5127D369604C	119.75.0	TCGA	LUAD	31	3	2016		false			Lung	Lung Adenocarcinoma- Not Otherwise Specified (NOS)	No	MALE	Dead,Dead							TCGA-75-5122	75	5122	78ae716b-0ca5-4c01-a053-d41288385fcd	No	YES	C34.1	8140/3	C34.1	NO	YES			2005		WITH TUMOR,WITH TUMOR	Other,Adjuvant therapy	28,31	3,3	2011,2011				Stage IB
263a091e-77ce-4175-91db-399858ba23b3	TCGA-49-4512		Nationwide Children's Hospital	7B1569E4-DC3A-4C71-8A42-53F2D9A7FBF4	144.69.0	TCGA	LUAD	31	3	2016		false			Lung	Lung Adenocarcinoma- Not Otherwise Specified (NOS)	No	FEMALE	Dead,Dead	-25502		905,905	157,None		WHITE	TCGA-49-4512	49	4512	a1e65587-24c1-4b41-92a7-4e1f15fffd78	No	YES	C34.2	8140/3	C34.2	NO	YES	0	69	2007	NOT HISPANIC OR LATINO	WITH TUMOR,WITH TUMOR		9,9,10	8,8,8	2011,2011,2011		6th		Stage IIIA
[truncated: 114 more columns]
