# Supplementary material for: Integrated analysis reveals five potential ceRNA biomarkers in human lung adenocarcinoma
Source: PeerJ. 2019 Apr 29;7:e6694. doi: 10.7717/peerj.6694 (PMC6497041; doi:10.7717/peerj.6694)
Supplement: Supplemental Information 6 [file peerj-07-6694-s006.zip › TCGA-LUAD_MiRNA_expression/TCGA-LUAD_MiRNA_seq_Gene_readscount.txt]

Gene	TCGA-49-4514-01A-21H-1857-13	TCGA-53-7624-01A-11H-2065-13	TCGA-50-6590-01A-12H-1857-13	TCGA-55-1596-01A-01T-0947-13	TCGA-95-8039-01A-11H-2240-13	TCGA-78-7156-01A-11H-2038-13	TCGA-50-5933-11A-01H-2169-13	TCGA-49-6745-01A-11H-1857-13	TCGA-55-8505-01A-11H-2402-13	TCGA-MP-A4T8-01A-11H-A24S-13	TCGA-64-1678-01A-01T-0947-13	TCGA-55-8508-01A-11H-2402-13	TCGA-62-A46R-01A-11H-A24G-13	TCGA-44-A47F-01A-11H-A24G-13	TCGA-44-2657-01A-01T-1108-13	TCGA-78-7160-01A-11H-2038-13	TCGA-NJ-A55O-01A-11H-A263-13	TCGA-05-4403-01A-01T-1207-13	TCGA-05-5425-01A-02T-1627-13	TCGA-73-A9RS-01A-11H-A41D-13	TCGA-05-4410-01A-21H-1857-13	TCGA-NJ-A7XG-01A-12H-A39B-13	TCGA-97-7941-01A-11H-2186-13	TCGA-50-5935-01A-11H-1754-13	TCGA-50-5066-01A-01T-1627-13	TCGA-55-6985-01A-11H-1948-13	TCGA-44-3918-01A-01T-1108-13	TCGA-69-7973-01A-11H-2186-13	TCGA-55-8510-01A-11H-2402-13	TCGA-69-8254-01A-11H-2286-13	TCGA-55-7725-11A-01H-2169-13	TCGA-44-A4SU-01A-11H-A24S-13	TCGA-55-6982-01A-11H-1948-13	TCGA-78-7145-01A-11H-2038-13	TCGA-44-2666-01A-01T-0947-13	TCGA-05-4415-01A-22H-1857-13	TCGA-97-8176-01A-11H-2402-13	TCGA-49-AAR0-01A-21H-A39B-13	TCGA-64-1679-01A-21H-2065-13	TCGA-05-4384-01A-01T-1754-13	TCGA-75-7027-01A-11H-1948-13	TCGA-55-7724-01A-11H-2169-13	TCGA-55-8514-01A-11H-2402-13	TCGA-MN-A4N5-01A-11H-A24S-13	TCGA-49-AARN-01A-21H-A41D-13	TCGA-50-5939-01A-11H-1627-13	TCGA-05-4418-01A-01T-1207-13	TCGA-99-7458-01A-11H-2038-13	TCGA-91-7771-01A-11H-2169-13
hsa-mir-7-3	18	7	11	3	1	0	4	5	0	2	0	1	1	3	1	1	12	0	3	4	5	1	0	10	3	2	5	5	2	0	1	4	0	10	0	5	2	18	2	3	1	9	1	5	4	1	1	9	6
hsa-mir-770	0	0	0	0	0	0	0	0	0	1	0	0	0	0	0	0	0	0	0	0	0	0	0	1	0	1	0	0	0	2	0	4	5	0	0	0	0	0	0	0	1	0	0	1	1	1	1	0	0
hsa-mir-6891	1	0	13	1	2	0	0	0	0	0	0	0	1	0	0	0	1	1	1	0	2	0	0	1	0	1	0	0	1	1	0	2	8	1	0	0	0	0	0	0	2	0	0	1	4	0	1	0	2
hsa-mir-6890	0	0	0	0	0	0	0	0	0	0	0	0	0	0	0	0	0	0	0	0	0	0	0	0	0	0	0	0	0	0	0	0	0	0	0	1	0	0	0	0	0	0	0	0	0	1	0	1	0
hsa-mir-6893	0	0	0	0	0	0	0	0	0	0	0	0	0	0	0	0	0	0	0	0	0	0	0	0	0	0	0	0	0	0	0	0	0	0	0	0	0	0	0	0	0	0	0	0	0	0	0	0	1
hsa-mir-6892	7	0	18	6	25	6	21	8	15	9	0	3	1	17	10	7	12	7	6	1	13	2	18	33	20	19	1	2	24	16	44	7	35	11	4	42	6	4	4	23	16	31	7	2	8	43	6	30	12
hsa-mir-6895	0	0	0	1	2	0	1	0	1	0	0	1	0	2	1	0	0	0	1	0	0	0	0	1	0	0	0	0	0	0	0	2	4	0	0	0	1	0	0	0	0	0	3	1	0	1	0	0	0
hsa-mir-6894	0	0	1	0	1	0	0	1	0	0	0	0	0	0	0	2	0	1	1	0	0	0	0	1	0	0	0	1	0	0	0	0	1	1	0	1	0	0	1	1	0	0	2	0	2	1	0	1	1
hsa-mir-3690-1	7	0	4	2	7	1	3	1	0	1	0	1	84	3	2	14	5	0	11	0	21	2	3	35	14	5	4	2	15	1	1	2	16	3	0	10	1	7	6	14	3	3	6	5	3	24	7	2	7
hsa-mir-3690-2	0	0	0	0	0	0	0	0	0	0	0	0	0	0	0	0	0	0	0	0	0	0	0	0	0	0	0	0	0	0	0	0	0	0	0	0	0	0	0	0	0	0	0	0	0	0	0	0	0
hsa-mir-125b-1	924	1311	634	41	2032	2514	718	1186	1981	804	166	1234	411	2025	293	447	1460	190	901	488	1111	1064	2295	2122	1573	1940	236	855	1864	1174	861	1517	5786	493	112	318	771	2136	760	2303	2541	1051	1384	690	3294	1025	246	974	711
hsa-mir-5011	0	0	0	0	0	0	0	0	0	0	0	0	0	0	0	0	0	0	0	0	0	0	0	0	0	0	0	0	0	0	0	0	0	0	0	0	0	0	0	0	0	0	0	0	0	0	0	0	0
hsa-mir-125b-2	1120	1328	643	43	2282	2759	781	1152	2022	858	180	1255	456	2048	280	514	1595	178	905	497	1235	1112	2400	2231	1651	1998	279	882	2044	1207	987	1608	5942	562	142	320	823	2264	891	2399	2548	1236	1498	693	3348	1074	211	1060	819
hsa-mir-489	7	0	1	3	1	0	1	0	9	3	10	2	1	4	0	3	3	2	2	0	5	1	3	104	2	2	2	0	2	2	3	28	6	2	0	0	1	7	1	2	1	0	2	11	28	0	0	3	1
hsa-mir-488	0	0	0	0	0	2	0	1	0	0	0	0	1	1	0	0	0	0	0	0	0	0	0	2	0	1	0	0	1	0	2	0	0	0	0	0	0	3	8	0	0	0	0	0	0	0	0	0	0
hsa-mir-485	13	5	18	1	1	2	0	9	30	23	4	13	8	2	1	1	6	0	2	4	3	43	9	24	8	49	1	9	11	22	1	454	57	22	2	12	5	10	11	2	46	2	19	5	20	9	4	8	4
hsa-mir-484	330	56	234	61	429	146	92	103	252	165	38	335	70	192	99	136	305	59	382	332	230	189	298	607	355	360	89	300	384	312	103	286	510	124	14	199	273	410	136	366	602	283	326	213	352	233	219	136	132
hsa-mir-483	4	3	3	0	2	4	0	2	20	2	0	0	2	0	23	1	37	1	1	0	3	3	4	15	7	11	1	1	1	0	1	10	19	16	0	0	1	55	7	3	9	15	2	2	6	4	1	9	2
hsa-mir-6879	0	0	4	0	0	0	0	0	0	0	0	0	0	1	0	0	0	1	0	1	1	0	1	2	0	0	0	1	2	0	0	0	2	0	2	1	0	0	1	2	0	1	0	0	1	1	0	0	0
hsa-mir-6878	1	0	0	0	0	0	0	0	0	0	0	0	1	0	0	0	0	0	0	0	1	0	0	0	0	0	0	0	0	0	0	0	1	0	0	0	0	0	0	0	0	0	1	0	2	0	0	0	0
hsa-mir-6877	0	1	1	0	2	0	0	1	1	0	0	0	0	0	0	0	4	0	0	1	3	2	0	3	0	2	0	1	1	2	2	1	1	2	0	7	2	1	1	1	6	2	2	1	0	3	0	2	0
hsa-mir-6876	0	0	0	0	0	0	0	0	0	0	0	0	0	0	0	0	0	0	0	0	0	0	0	0	0	0	0	0	1	0	0	0	0	0	0	0	0	0	0	0	0	0	0	0	0	0	0	0	0
hsa-mir-6875	1	0	2	0	3	0	1	4	0	0	0	0	1	2	1	1	0	0	2	0	2	0	0	1	0	1	2	0	4	1	0	1	0	1	0	1	0	0	2	4	0	2	4	0	0	3	1	2	0
hsa-mir-6874	1	1	0	0	3	0	0	0	0	0	0	1	2	2	3	2	1	0	1	0	0	1	5	1	2	2	0	0	3	2	2	0	2	0	0	1	0	0	3	1	0	0	1	1	2	1	0	2	0
hsa-mir-6873	0	0	0	0	1	1	0	0	0	0	0	0	0	0	0	0	0	0	0	0	0	0	0	0	0	0	0	0	0	0	0	0	0	0	0	0	0	0	0	0	0	0	0	0	0	0	0	0	0
hsa-mir-6872	0	1	0	0	0	0	0	0	0	0	0	0	0	0	0	0	0	0	0	0	0	0	0	0	0	0	0	0	0	0	0	0	0	0	0	0	0	0	0	0	0	0	0	0	0	0	0	0	0
hsa-mir-6871	1	1	0	0	0	0	0	0	0	0	0	0	0	0	0	0	0	0	0	0	1	0	1	1	1	0	0	1	0	1	0	0	0	0	0	0	0	1	0	0	0	2	1	0	1	0	0	0	0
hsa-mir-6870	0	0	0	0	0	0	0	0	1	0	0	0	0	0	0	0	0	0	1	0	0	0	0	2	0	1	0	0	1	0	0	2	1	0	0	0	0	0	0	0	0	0	0	0	0	1	0	0	0
hsa-mir-4707	3	0	2	1	2	2	1	1	3	0	0	0	0	1	0	1	2	0	0	1	4	3	3	1	6	5	2	4	11	0	1	0	2	1	0	0	3	0	1	2	10	0	3	3	4	0	0	5	0
hsa-mir-4706	0	0	0	0	1	0	0	0	0	0	0	1	0	0	0	1	0	0	0	0	0	0	0	0	0	0	0	0	1	0	0	1	0	0	0	1	0	0	0	1	0	0	0	0	0	0	0	0	0
hsa-mir-4705	0	0	0	0	0	0	0	0	0	0	0	0	0	1	0	0	0	0	0	0	0	0	1	0	0	1	0	0	1	0	0	1	6	0	0	0	0	3	0	1	0	0	1	2	1	1	0	0	0
hsa-mir-4704	0	0	0	0	0	1	0	0	0	0	0	0	0	1	1	0	0	0	0	0	0	0	0	0	0	0	1	0	0	0	0	0	0	0	0	0	0	0	0	1	0	0	0	0	0	0	1	0	0
hsa-mir-4703	0	0	0	0	0	0	2	0	0	0	0	0	0	0	0	0	1	0	0	0	0	0	0	1	0	0	0	0	0	0	1	0	0	0	0	0	0	0	0	0	0	0	0	0	0	1	0	0	1
hsa-mir-4701	2	0	0	0	0	0	0	0	0	1	0	0	0	0	0	0	0	1	0	0	0	0	0	0	0	1	0	0	0	0	0	1	1	0	0	0	0	0	0	0	0	0	0	0	0	0	0	0	0
hsa-mir-4700	0	0	0	0	2	0	0	1	0	2	0	0	2	0	0	0	0	1	0	1	0	0	0	2	1	2	0	3	0	2	1	1	0	2	0	0	0	0	0	0	3	0	1	1	1	0	0	0	0
hsa-mir-4709	6	0	2	0	133	10	11	18	5	2	1	3	7	9	11	1	14	4	10	3	8	5	16	37	10	17	8	6	11	12	7	21	89	19	5	3	7	7	9	22	11	19	8	9	23	11	4	8	7
hsa-mir-4708	0	0	0	0	0	0	0	0	0	0	0	0	0	0	0	0	0	0	0	0	1	0	0	1	1	0	0	0	0	1	0	0	1	0	0	0	0	0	0	1	0	0	3	0	0	0	0	0	0
hsa-mir-559	1	0	0	0	0	1	0	0	0	1	0	1	0	0	0	0	2	0	3	0	3	1	5	0	3	0	0	1	0	0	0	1	0	2	0	0	0	2	0	1	8	0	0	0	0	0	0	0	0
hsa-mir-558	0	0	0	0	0	0	0	0	0	0	0	0	0	0	0	0	0	0	0	0	0	0	0	0	0	0	0	0	0	0	0	0	0	0	0	0	0	0	0	0	0	0	0	0	0	0	0	0	0
hsa-mir-555	0	0	0	0	1	0	0	0	0	0	0	0	0	0	0	0	0	0	0	0	0	0	0	0	0	0	0	1	0	0	0	0	0	0	0	0	0	1	0	0	0	0	0	0	0	0	0	0	0
hsa-mir-554	0	0	0	0	0	1	0	0	0	0	0	0	0	0	0	0	0	0	0	0	0	0	0	0	0	0	0	0	0	0	0	0	0	0	0	0	0	0	0	0	0	0	0	0	0	0	0	0	0
hsa-mir-557	0	0	0	0	0	0	0	0	0	0	0	0	0	0	0	0	0	0	0	0	0	0	0	0	0	0	0	0	0	0	0	0	0	0	0	0	0	0	0	0	0	0	0	0	0	0	0	0	0
hsa-mir-556	11	2	0	5	3	7	0	2	0	5	1	2	4	5	2	3	0	0	7	2	7	2	2	19	5	7	2	3	6	0	0	4	5	6	1	1	6	6	6	5	2	3	11	3	14	1	0	4	1
hsa-mir-553	0	0	0	0	0	0	0	0	0	0	0	0	0	0	0	0	0	0	0	0	0	0	0	0	0	0	0	0	0	0	0	0	0	0	0	0	0	0	0	0	0	0	0	0	0	0	0	0	0
hsa-mir-552	31	6	0	5	2	88	12	6	1	92	21	2	0	22	1	2	17	12	48	0	1	4	15	1223	1	0	88	312	2	7	1	18	3	3	0	2	1	31	0	31	396	40	2	62	7	1	0	10	3204
hsa-mir-549a	5	2	5	2	3	1	0	2	2	4	1	2	1	16	0	1	1	1	2	0	1	0	3	0	6	4	1	5	1	1	0	0	2	0	1	1	1	3	0	2	2	0	2	0	3	6	5	1	1
hsa-mir-4633	0	0	0	0	0	0	0	0	0	0	0	0	0	0	0	0	0	0	0	0	0	0	0	0	0	0	0	0	0	0	0	0	0	0	0	0	0	0	0	0	0	0	0	0	0	0	0	0	0
hsa-mir-4632	2	1	0	0	0	1	2	0	2	1	0	0	0	4	0	1	0	0	0	0	1	0	3	0	1	0	1	1	0	1	0	1	1	0	0	0	0	0	0	0	0	0	0	1	3	3	0	1	0
hsa-mir-4637	0	0	0	0	0	0	0	0	0	0	0	0	0	0	0	0	0	0	0	0	0	0	0	0	0	0	0	0	0	0	0	0	1	0	0	0	0	0	0	0	0	0	0	0	0	0	0	0	0
hsa-mir-4636	1	0	0	0	2	0	2	0	0	0	0	0	0	1	1	1	4	2	0	0	0	3	2	2	0	0	2	1	2	0	0	3	1	0	0	0	1	1	0	0	0	3	1	0	0	0	0	0	1
hsa-mir-4635	0	0	0	0	0	0	0	0	0	0	0	0	0	0	0	0	0	0	0	0	0	0	0	0	0	0	0	1	0	0	0	0	1	0	0	0	0	0	0	0	0	0	0	0	0	0	0	0	0
hsa-mir-4634	0	0	0	0	1	0	0	0	1	0	0	0	0	0	0	0	0	0	0	0	0	0	0	0	0	0	0	0	0	2	0	0	0	0	0	0	0	0	0	0	0	0	0	0	0	0	0	0	0
hsa-mir-4639	0	0	0	0	0	0	0	0	0	0	1	0	0	0	0	1	0	1	0	0	0	0	0	2	0	0	0	0	0	0	0	0	0	0	0	0	0	1	1	1	2	0	1	0	1	0	0	0	1
hsa-mir-4638	2	4	8	2	7	3	1	2	3	3	4	4	0	7	0	3	3	7	7	6	5	2	12	14	4	3	2	2	2	8	0	4	11	5	0	7	6	1	1	2	13	0	5	2	5	3	6	1	1
hsa-mir-8079	0	0	0	0	0	0	0	0	0	0	0	0	0	0	0	0	0	0	0	0	0	0	0	0	0	0	0	0	0	0	0	0	0	0	0	0	0	0	0	0	0	0	0	0	0	0	0	0	0
hsa-mir-8078	0	0	0	0	0	0	0	0	0	0	0	0	0	0	0	0	0	0	0	0	0	0	0	0	0	0	0	0	0	0	0	0	0	0	0	0	0	0	0	0	0	0	0	0	0	0	0	0	0
hsa-mir-3940	4	6	6	0	14	5	1	6	3	2	8	7	2	1	0	2	3	1	19	16	6	1	4	19	4	16	3	6	3	6	1	1	21	17	1	8	6	2	2	5	11	4	5	8	4	9	4	1	2
hsa-mir-3941	4	3	1	0	0	0	1	1	2	6	0	1	0	1	3	1	4	3	2	1	1	1	5	1	3	0	1	1	0	0	0	1	7	1	0	2	2	1	0	1	18	5	0	3	0	3	10	1	3
hsa-mir-3942	3	7	1	2	0	3	2	0	2	0	0	0	0	1	0	0	1	2	4	1	2	3	0	1	4	0	0	1	1	2	2	0	4	3	0	2	0	0	2	7	0	2	5	0	0	0	1	1	3
hsa-mir-3943	0	0	0	0	0	0	0	0	3	2	0	0	1	0	0	0	0	0	2	0	0	1	1	3	0	1	1	0	0	0	0	1	2	0	0	0	0	0	0	0	0	0	0	1	0	0	1	0	1
hsa-mir-3944	8	2	1	0	2	1	1	0	1	1	0	1	1	0	0	1	0	1	3	3	0	2	1	0	1	0	0	4	4	1	0	2	0	2	0	3	2	1	1	1	1	0	2	1	3	1	0	0	2
hsa-mir-3945	0	0	1	0	3	0	0	0	0	0	1	0	0	1	0	0	1	0	0	0	0	0	0	0	0	0	0	0	0	0	0	0	0	0	0	0	0	0	1	0	0	2	1	0	0	0	0	0	0
hsa-mir-8077	0	0	0	0	0	0	0	0	0	0	0	0	0	0	0	0	0	0	0	0	0	0	0	0	0	0	0	0	0	1	0	0	0	0	0	0	0	0	0	0	0	0	0	0	0	0	0	0	0
hsa-mir-4720	0	0	0	0	1	0	0	0	0	0	0	0	0	0	0	0	0	0	0	0	0	0	0	1	0	0	0	0	0	0	0	0	0	0	0	0	0	0	0	0	0	0	0	0	0	0	0	0	0
hsa-mir-193b	807	1262	295	68	719	2082	62	79	856	364	41	488	44	163	88	100	104	25	140	341	204	127	191	276	344	489	49	247	807	61	45	453	1214	78	12	1240	1006	1211	410	270	3216	145	187	211	752	595	219	90	58
hsa-mir-193a	1494	691	1502	162	883	541	852	757	1518	663	63	729	288	986	130	830	805	164	1515	601	972	486	863	1717	874	958	84	648	1561	509	723	768	3205	490	87	895	997	802	1581	893	1281	1555	415	558	753	3043	299	970	999
hsa-mir-548a-1	0	0	0	0	0	0	0	0	0	0	0	0	0	0	0	0	0	0	0	0	0	0	0	0	0	0	0	0	0	0	0	0	0	0	0	0	0	0	0	0	0	0	0	0	0	0	0	0	0
hsa-mir-4529	2	0	0	0	0	0	5	2	0	0	0	0	0	1	0	0	0	0	0	1	0	1	0	0	1	0	1	0	5	2	10	2	1	0	0	0	0	0	0	2	0	0	0	0	0	0	0	0	1
hsa-mir-4528	1	0	0	0	0	0	0	0	0	0	0	0	0	0	0	0	0	0	0	0	0	0	0	0	1	0	0	0	1	0	0	0	0	0	0	0	1	0	0	0	0	0	0	0	0	0	0	0	0
hsa-mir-4527	0	0	0	0	0	0	0	0	0	0	0	0	0	0	0	0	0	0	0	0	0	4	0	0	0	0	0	0	0	0	0	0	0	0	0	0	0	0	0	1	0	0	1	0	0	0	0	0	0
hsa-mir-4526	0	0	0	0	0	0	0	0	0	0	0	0	0	0	0	0	1	0	0	0	1	0	0	0	0	0	0	0	0	0	0	0	0	0	0	0	0	0	0	0	0	0	0	0	1	0	0	0	0
hsa-mir-4525	1	0	0	1	0	0	0	0	0	0	0	0	1	0	1	0	0	0	0	0	0	0	3	1	0	4	0	0	1	1	1	2	6	0	0	0	0	0	1	0	1	0	1	0	0	1	0	1	0
hsa-mir-4523	4	2	1	0	0	3	0	0	0	1	0	0	1	1	0	0	0	0	1	0	0	0	0	2	2	0	0	2	0	1	0	0	5	7	1	1	1	0	0	0	8	0	0	0	4	1	0	0	0
hsa-mir-4522	0	1	2	0	2	0	1	0	1	2	0	1	0	0	1	1	0	1	4	0	0	0	0	3	3	1	0	0	0	1	2	0	0	1	0	0	0	0	0	0	0	1	0	1	0	0	4	0	2
hsa-mir-4521	3	4	2	1	4	1	2	1	7	1	0	3	1	4	1	1	4	1	3	7	4	1	5	7	3	3	0	4	3	0	0	1	6	1	0	4	0	1	2	6	2	4	3	1	5	6	1	1	2
hsa-mir-6801	0	1	0	0	0	0	0	0	0	0	0	1	1	0	0	0	0	0	1	0	0	1	0	1	0	0	0	0	0	0	0	1	1	0	0	0	1	0	0	0	0	0	0	0	0	0	0	0	1
hsa-mir-3663	0	1	0	0	0	0	0	0	0	0	0	0	0	0	0	0	0	0	0	0	0	0	0	0	0	0	0	0	0	0	0	0	0	0	0	0	0	0	0	0	0	0	0	0	0	0	0	0	0
hsa-mir-3662	3	0	0	2	4	0	0	0	0	0	0	0	1	0	1	1	2	0	5	3	2	0	2	0	5	0	0	1	0	0	0	0	0	2	0	5	1	1	0	3	0	0	1	1	1	0	1	0	1
hsa-mir-6778	1	0	0	0	0	0	0	0	0	0	0	0	0	0	0	0	0	0	0	0	0	0	0	0	0	0	0	0	2	0	0	1	0	0	0	0	0	0	0	0	0	0	0	0	0	0	0	0	0
hsa-mir-6779	1	0	0	0	1	0	0	0	0	0	0	0	1	0	0	0	0	0	1	1	0	0	0	1	0	0	0	0	0	0	0	0	0	0	0	1	1	0	0	1	1	0	1	0	0	0	0	0	0
hsa-mir-3168	0	0	0	0	0	0	0	0	0	0	0	0	0	0	0	0	0	0	0	0	0	0	0	0	0	0	0	0	0	0	0	0	0	0	0	0	0	0	0	2	0	0	0	0	0	0	0	0	0
hsa-mir-3169	0	0	0	0	0	0	0	0	0	0	0	0	0	0	0	0	0	0	0	0	0	0	0	0	0	0	0	0	0	0	0	0	0	0	0	0	0	0	0	0	0	0	0	0	0	0	0	0	0
hsa-mir-3166	0	0	0	0	0	0	0	0	1	0	0	0	0	0	0	0	0	0	0	0	2	0	0	1	0	0	1	0	2	0	0	0	0	0	0	0	0	0	0	0	0	0	0	0	0	0	0	0	0
hsa-mir-3167	0	0	0	0	0	0	0	0	0	0	0	0	0	0	0	0	0	0	0	0	0	0	0	0	0	0	0	0	0	0	0	0	0	0	0	0	0	0	0	0	0	0	0	0	0	0	0	0	0
hsa-mir-3164	0	0	0	0	0	0	0	0	0	0	0	0	0	0	0	0	0	0	0	0	0	0	0	0	1	0	0	1	0	0	0	0	2	0	0	0	0	0	0	0	0	0	0	0	0	0	0	0	0
hsa-mir-3165	0	0	0	0	0	0	0	0	0	0	0	0	0	0	1	0	0	0	0	0	0	0	0	0	0	0	0	0	0	0	0	0	1	0	0	0	0	0	0	0	0	0	0	0	0	0	1	0	0
hsa-mir-3162	0	0	0	0	0	0	0	0	0	0	0	0	0	0	0	0	0	0	1	0	0	1	0	0	0	0	0	0	0	0	0	0	0	0	0	1	0	0	0	0	0	0	0	0	0	0	0	0	0
hsa-mir-3163	0	2	0	0	0	0	0	0	0	0	0	0	0	0	0	0	0	0	0	1	0	0	0	0	0	0	0	0	1	0	0	0	0	0	0	0	0	0	0	0	0	0	0	0	0	0	0	0	0
hsa-mir-3161	0	0	0	2	0	0	0	0	4	0	0	3	0	0	0	1	5	0	1	1	0	0	0	0	28	0	0	0	0	0	0	0	0	0	0	0	0	0	0	0	6	0	4	0	3	0	0	0	0
hsa-mir-376b	5	1	1	0	2	0	2	3	2	9	2	3	1	2	0	0	1	0	3	5	0	11	1	9	9	24	0	3	4	0	0	116	37	6	1	2	2	12	3	4	24	0	1	0	20	2	4	2	2
hsa-mir-376c	27	8	5	1	5	4	4	16	13	18	5	7	2	4	4	1	4	0	8	11	2	37	8	23	33	65	1	11	16	1	8	350	122	17	4	6	4	40	12	9	78	6	7	8	42	11	9	26	12
hsa-mir-526a-2	0	14	0	0	0	0	0	0	0	0	0	0	0	0	0	0	0	0	0	0	0	0	0	0	0	0	0	0	0	0	0	0	0	0	0	0	0	0	0	0	0	0	0	0	0	0	0	0	0
hsa-mir-526a-1	0	11	0	0	0	0	0	0	0	0	0	0	0	0	0	0	0	0	0	0	0	0	0	0	0	0	0	0	0	0	0	0	0	0	0	0	0	0	0	0	0	0	0	0	0	0	0	0	0
hsa-mir-144	673	222	44	113	1726	339	7795	753	225	91	21	954	35	466	85	842	632	374	1570	159	1283	148	123	922	628	701	191	257	584	881	1480	276	201	901	89	701	512	884	371	1806	1813	888	295	434	496	1262	60	1413	483
hsa-mir-4506	0	0	0	0	0	0	0	0	0	0	0	0	0	0	0	0	0	0	0	0	0	0	0	0	0	0	0	0	0	0	0	0	0	0	0	0	0	0	0	0	0	0	0	0	0	0	0	0	0
hsa-mir-6772	1	1	0	0	3	0	0	0	1	0	2	0	0	0	1	1	3	0	0	1	2	1	0	2	0	1	1	0	0	2	1	0	0	0	0	0	0	1	1	1	2	0	2	1	1	3	0	0	0
hsa-mir-4501	7	3	0	1	0	0	0	0	0	0	2	0	0	2	0	2	0	0	0	0	0	0	0	0	0	0	0	0	0	0	0	0	5	0	0	0	0	1	0	0	0	0	0	1	2	0	0	0	0
hsa-mir-4500	0	0	0	0	0	0	0	0	0	0	0	0	0	0	0	0	0	0	0	0	0	0	0	0	0	0	0	0	0	0	0	0	0	0	0	0	0	0	0	0	0	0	0	0	0	0	0	0	0
hsa-mir-5010	18	2	6	1	11	1	2	3	3	4	0	7	8	7	2	2	7	1	8	2	8	6	5	17	7	2	0	6	13	15	2	7	11	3	0	0	1	11	7	1	6	4	9	6	7	6	1	3	2
hsa-mir-140	6828	1879	4095	232	9410	4841	10960	4306	4641	1639	237	2828	3215	8565	1424	3391	6437	1137	4784	2048	9904	6461	6127	8189	8106	2685	670	4420	9728	3153	6017	4987	5842	4431	276	2855	2770	7022	3876	7241	3871	6238	3031	2562	7247	6056	786	6117	3832
hsa-mir-141	10311	6277	5326	2437	17239	19045	2065	4159	4880	8354	2916	5167	3001	8721	1360	1843	17412	5530	8840	14792	8637	15874	10040	5925	2388	7207	1798	13514	5268	4119	1756	5062	11864	3770	1187	281	10235	7790	2381	12399	26866	5379	10682	7802	9227	9089	8195	3047	18922
hsa-mir-450a-1	21	11	2	3	135	5	2	7	3	23	3	4	12	17	12	1	13	0	15	9	7	45	13	138	20	58	24	10	44	2	2	271	180	21	1	16	15	52	9	25	21	9	138	90	33	15	10	6	14
hsa-mir-3180-3	0	0	0	0	0	0	0	0	0	0	0	0	0	0	0	0	0	0	0	0	0	0	0	0	0	0	0	0	0	0	0	0	0	0	0	0	0	0	0	0	0	0	0	0	0	0	0	0	0
hsa-mir-450a-2	18	18	4	2	137	5	2	5	8	17	4	7	11	10	11	2	9	1	17	6	4	52	20	140	24	80	21	7	39	0	3	274	145	22	1	21	11	46	8	22	28	12	157	100	32	12	9	10	10
hsa-mir-3180-5	0	0	0	0	0	0	0	0	0	0	0	0	0	0	0	0	0	0	0	0	0	0	0	0	0	0	0	0	0	0	0	0	0	0	0	0	0	0	0	0	0	0	0	0	0	0	0	0	0
hsa-mir-3180-4	0	0	0	0	0	0	0	0	0	1	0	0	1	0	0	0	0	0	0	0	0	0	0	0	1	0	0	0	0	0	0	0	0	1	0	0	0	0	0	0	0	0	0	0	0	0	0	0	0
hsa-mir-223	6188	672	754	58	1596	152	5230	669	1718	739	465	4308	1942	988	296	525	1314	147	1883	455	822	600	748	1475	1676	1887	138	1258	1813	453	2204	726	997	652	192	611	2876	1757	810	942	1302	2070	762	729	1061	2755	270	998	410
hsa-mir-4778	0	0	0	0	1	0	0	0	1	0	3	0	1	0	0	0	0	0	0	0	0	0	0	0	0	0	0	0	0	0	0	1	9	0	0	0	1	1	0	1	0	0	0	0	0	0	2	0	1
hsa-mir-4661	7	16	4	10	35	15	4	3	13	42	1	4	20	11	8	11	5	8	18	6	17	18	16	14	51	3	9	3	42	13	1	25	43	208	1	57	14	6	6	7	11	11	127	14	11	23	31	10	13
hsa-mir-216a	2	1	1	0	5	1	1	1	6	2	0	1	1	6	2	2	2	0	2	1	2	66	7	47	4	0	0	5	1	11	1	1	7	7	0	1	1	4	3	0	5	1	6	0	7	7	1	2	12
hsa-mir-216b	0	1	1	1	0	2	0	1	0	0	3	0	0	1	1	0	0	0	1	0	1	30	2	13	2	1	0	0	2	4	0	1	0	7	0	1	1	2	1	0	0	0	0	2	0	1	0	1	4
hsa-mir-944	7	11	6	0	14	5	9	66	3	0	0	0	2	7	1	6	6	1	4	5	10	52	4	7	26	3	0	2	23	6	7	82	11	11	6	2	1	4	24	40	2	356	2	1	17	5	2	9	1
hsa-mir-942	40	25	33	13	41	13	33	22	17	13	2	14	16	17	6	12	17	15	71	19	48	11	24	21	48	39	12	30	58	43	17	25	42	26	1	82	22	22	9	41	45	41	32	28	24	12	22	19	30
hsa-mir-943	0	0	0	0	0	0	0	0	0	0	1	0	0	1	0	0	0	0	0	0	0	1	0	0	0	2	0	2	0	0	0	0	0	1	0	1	0	0	0	0	0	1	1	0	0	0	0	0	0
hsa-mir-940	34	14	3	6	9	3	1	0	9	0	2	9	2	6	5	2	2	1	14	5	9	3	10	43	37	30	0	5	29	5	2	30	24	12	1	4	11	19	13	9	34	15	9	4	17	8	8	17	17
hsa-mir-526b	0	1333	0	0	0	0	0	0	0	1	0	0	0	0	0	0	1	1	0	0	0	0	0	0	0	0	1	0	0	0	2	0	0	1	0	0	0	0	0	0	0	0	2	0	1	0	1	1	0
hsa-mir-4436a	0	0	0	0	0	0	0	0	0	0	0	0	0	0	0	0	0	0	0	0	0	0	0	0	0	0	0	0	0	0	0	0	0	0	0	0	0	0	0	0	0	0	0	0	0	0	0	0	0
hsa-mir-6068	0	0	0	0	0	0	0	0	0	0	0	0	0	0	0	0	0	0	0	0	0	0	0	0	0	0	0	0	0	0	0	0	0	0	0	0	0	0	0	0	0	0	0	0	0	0	0	0	0
hsa-mir-6069	0	0	0	0	0	0	0	0	0	0	0	0	0	0	0	0	0	0	0	0	0	0	0	0	0	0	0	0	0	0	0	0	0	0	0	0	0	0	0	0	0	0	0	0	0	0	0	0	0
hsa-mir-1234	0	0	0	0	0	0	0	0	1	0	0	0	0	0	0	0	0	0	0	0	0	2	1	1	0	0	0	1	0	0	0	0	1	0	0	0	1	0	0	0	1	0	0	0	0	2	0	0	1
hsa-mir-1236	1	0	0	0	0	0	0	0	0	0	0	0	0	0	0	0	0	0	1	0	0	0	1	0	3	0	0	0	0	0	0	0	0	0	0	2	0	0	0	0	0	0	0	0	0	0	1	0	0
hsa-mir-1237	0	0	0	0	0	0	0	0	0	0	0	0	0	0	0	0	0	0	0	1	0	0	2	1	1	1	0	2	1	1	0	0	3	0	0	0	0	0	0	0	2	0	1	0	0	1	0	0	0
hsa-mir-1231	0	0	0	0	0	0	0	0	0	0	0	2	0	0	0	0	0	0	0	1	0	0	0	0	0	0	0	1	1	0	0	1	0	0	0	0	0	0	0	0	0	0	0	0	0	0	0	0	0
hsa-mir-762	0	0	0	0	0	0	0	0	0	0	0	0	0	0	0	0	0	0	0	0	0	0	0	0	0	0	0	0	0	0	0	0	0	0	0	0	0	0	0	0	0	0	0	0	0	0	0	0	0
hsa-mir-760	52	57	13	4	16	8	1	4	3	6	0	4	3	0	1	1	16	3	18	5	5	5	20	6	11	8	0	16	22	32	1	8	9	31	0	217	9	4	20	14	4	29	27	5	6	24	8	38	12
hsa-mir-761	0	0	0	0	0	0	0	0	0	0	0	0	0	0	0	0	0	0	0	0	0	0	0	0	0	0	0	0	0	0	0	0	0	0	0	0	0	0	0	0	0	0	0	0	0	0	0	0	0
hsa-mir-1238	0	0	0	0	0	0	0	0	0	0	0	0	0	0	0	0	0	0	0	0	0	1	0	0	0	0	0	0	0	1	0	0	0	0	0	0	0	0	0	0	0	0	0	0	1	0	0	0	0
hsa-mir-1587	0	0	0	0	0	0	0	0	0	0	0	0	0	0	0	0	0	0	0	0	0	0	0	0	0	0	0	0	0	0	0	0	0	0	0	0	0	0	0	0	0	0	0	0	0	0	0	0	0
hsa-mir-764	0	0	0	0	0	0	0	0	0	0	0	0	0	0	0	0	0	0	0	0	0	0	0	0	0	0	0	0	0	0	0	0	0	0	0	0	0	0	0	0	0	0	0	0	0	0	0	0	0
hsa-mir-765	5	1	1	0	2	1	0	0	0	1	0	3	0	1	0	1	0	0	2	2	2	0	2	9	1	1	0	0	4	0	0	1	1	0	1	2	0	2	3	2	2	1	0	1	0	2	0	0	1
hsa-mir-2909	0	0	0	0	0	0	0	0	0	0	0	0	0	0	0	0	0	0	0	0	0	0	0	0	0	0	0	0	0	0	0	0	0	0	0	0	0	0	0	0	0	0	0	0	0	0	0	0	0
hsa-mir-520f	0	210	0	0	0	0	0	0	0	0	0	0	0	0	0	0	0	0	0	0	0	0	0	0	0	0	0	0	0	0	0	0	0	1	0	0	0	0	0	1	0	1	0	0	0	1	1	0	0
hsa-mir-7846	3	0	3	1	2	0	1	1	0	0	1	2	0	1	0	0	0	0	3	0	1	0	1	2	1	2	0	2	1	3	2	0	2	3	1	0	0	1	0	0	0	0	1	1	1	2	0	2	3
hsa-mir-5003	2	0	0	0	1	0	1	0	0	2	1	3	0	4	0	0	0	1	1	0	0	0	2	5	7	1	0	6	2	1	1	2	4	0	0	0	1	2	3	1	2	4	1	0	2	2	1	0	1
hsa-mir-5002	1	0	0	0	0	0	0	0	1	0	0	1	0	1	0	0	0	0	0	0	0	1	3	0	1	0	0	0	0	1	1	0	2	0	0	0	0	0	0	1	0	0	0	1	1	1	0	0	0
hsa-mir-5001	7	8	5	0	18	3	7	2	2	3	1	2	0	2	0	3	2	2	12	1	9	1	4	14	7	7	1	6	4	9	3	5	1	8	1	17	2	2	1	4	8	4	4	2	8	4	3	5	3
hsa-mir-548l	1	0	0	0	0	0	0	0	0	0	0	0	0	0	0	0	0	0	2	2	0	1	0	0	0	0	0	0	0	0	1	1	2	0	0	3	1	0	0	0	1	2	0	0	1	1	0	0	0
hsa-mir-548k	4	0	1	1	1	1	0	0	1	0	0	1	0	1	0	0	1	0	7	0	1	0	0	2	2	0	1	1	1	3	0	0	8	1	0	6	0	1	0	3	2	3	1	0	0	2	1	0	1
hsa-mir-548j	9	6	5	0	4	2	1	2	1	0	0	4	1	1	0	2	0	0	2	3	3	6	0	1	5	1	2	3	5	0	1	0	2	3	0	3	2	7	4	0	2	5	5	3	4	6	0	1	4
hsa-mir-5004	0	0	0	0	0	0	0	0	0	0	0	0	0	0	0	0	0	0	0	0	0	0	0	0	0	0	0	0	0	0	0	0	0	0	0	0	0	0	0	0	0	0	0	0	0	0	0	0	0
hsa-mir-494	7	1	1	0	0	0	0	1	7	3	0	2	1	1	3	1	0	2	1	0	3	4	1	2	2	14	0	5	5	0	0	75	16	3	1	3	3	0	0	1	16	0	1	1	2	2	7	3	0
hsa-mir-495	17	2	10	2	9	2	6	7	28	18	3	5	6	9	7	3	11	1	8	5	10	87	11	24	15	42	6	23	16	16	2	656	103	20	4	7	13	16	14	9	41	9	16	3	30	23	11	19	15
hsa-mir-496	14	1	4	1	2	3	4	6	6	8	2	2	5	4	2	1	0	3	5	6	6	40	3	6	11	13	5	19	11	5	2	122	21	18	1	7	3	4	11	8	33	5	2	7	9	6	3	11	4
hsa-mir-5008	0	3	0	0	0	0	0	0	0	0	0	1	0	1	0	0	1	0	0	1	0	0	0	0	2	1	0	3	2	0	1	1	0	0	0	3	0	0	0	1	2	0	0	1	1	0	0	0	0
hsa-mir-548c	0	0	0	0	0	0	0	0	0	0	0	0	0	0	0	0	0	0	0	0	0	0	0	0	0	0	0	0	0	0	0	0	0	0	0	0	0	1	0	0	0	0	0	0	0	0	0	0	0
hsa-mir-194-1	3356	295	184	593	950	224	301	257	8758	121	129	147	240	218	153	198	9391	21208	3232	319	329	421	18913	1153	311	190	176	1029	311	9976	234	234	2962	176	114	243	2786	229	135	518	8943	423	170	305	563	506	2505	242	10626
hsa-mir-194-2	3530	304	182	621	1003	293	362	270	9728	161	125	160	245	208	153	222	10604	22424	3525	359	353	450	20148	1170	347	208	192	1125	377	11080	269	288	3123	197	113	267	3047	251	125	592	10020	476	183	349	654	525	2773	279	10982
hsa-mir-190a	21	8	8	6	14	3	42	8	4	5	29	5	4	15	1	5	17	32	13	6	14	8	19	22	25	16	5	9	6	2	26	28	41	7	10	12	7	15	7	10	16	26	26	12	7	7	4	34	35
hsa-mir-6848	1	0	0	0	0	0	0	0	0	0	0	0	0	0	0	0	0	0	0	0	0	0	0	0	0	1	0	0	1	1	0	0	0	0	0	0	0	0	0	0	0	0	0	0	0	0	0	0	0
hsa-mir-6849	0	0	0	0	0	0	0	0	0	0	0	1	0	0	0	0	0	0	0	1	0	0	1	0	0	0	0	1	0	0	0	0	0	0	0	0	0	0	0	0	0	0	0	0	0	0	1	0	0
hsa-mir-548z	0	0	0	0	0	0	0	0	0	0	0	0	0	0	0	0	0	0	0	0	0	0	0	0	0	0	0	0	0	0	0	0	0	0	0	0	0	0	0	0	0	0	0	0	0	0	0	0	0
hsa-mir-548y	0	1	0	0	0	0	0	0	0	0	0	0	0	0	0	0	1	0	0	0	0	0	0	0	8	0	1	0	0	0	0	0	0	0	0	0	0	1	0	0	0	0	0	0	0	0	5	0	0
hsa-mir-548x	0	0	0	2	0	0	0	0	0	0	0	1	0	0	0	0	0	0	0	0	0	0	0	0	0	0	0	0	0	0	0	0	0	0	0	0	0	0	0	0	0	0	0	0	0	0	0	0	0
hsa-mir-548w	0	0	0	0	0	0	0	0	0	0	0	0	0	0	0	0	0	0	0	0	1	0	0	0	0	0	0	0	0	0	0	0	0	0	0	0	0	0	0	0	0	0	0	0	0	0	0	0	0
hsa-mir-548v	2	0	2	11	9	9	0	1	20	30	1	3	5	26	3	3	6	5	10	4	1	12	12	17	9	5	10	24	6	3	1	14	22	3	3	8	5	12	0	14	83	1	35	14	3	0	24	1	4
hsa-mir-548u	0	0	0	0	0	0	0	0	0	0	0	0	0	0	0	0	0	0	0	0	0	0	0	0	0	0	0	0	0	0	0	0	0	0	0	0	0	0	0	0	0	0	0	0	0	0	0	0	0
hsa-mir-548t	1	2	0	0	0	4	0	1	1	0	0	1	0	0	1	1	0	0	0	1	0	1	0	1	0	0	1	2	2	1	0	1	1	2	0	1	2	0	0	3	0	0	0	1	0	0	0	2	4
hsa-mir-548s	0	2	2	0	3	0	0	1	0	0	0	2	1	1	2	0	0	0	3	1	1	0	1	5	6	3	1	2	1	2	0	0	2	2	0	2	1	1	0	0	2	0	3	0	1	1	3	1	1
hsa-mir-513b	1	0	0	0	25	3	0	0	0	1	0	0	0	2	0	0	1	0	0	0	0	0	0	0	0	0	0	0	0	0	0	0	0	0	0	0	0	0	0	4	0	2	2	0	15	0	0	0	0
hsa-mir-548q	0	2	0	0	1	0	0	1	0	0	1	0	1	0	2	1	0	0	3	2	0	2	3	5	3	1	0	1	2	0	0	0	2	0	1	0	1	2	0	0	0	0	0	0	4	0	1	3	0
hsa-mir-548p	0	0	0	0	0	0	0	0	0	0	0	0	0	0	0	0	0	0	0	0	0	0	0	0	0	0	0	0	0	0	0	0	0	0	0	0	0	0	0	0	0	0	0	0	0	0	0	0	0
hsa-mir-3183	0	0	0	0	0	1	0	0	0	0	0	0	1	1	0	1	0	0	2	0	0	0	0	1	1	0	0	1	1	1	0	0	1	2	0	1	0	0	0	0	0	0	0	0	1	0	0	0	0
hsa-mir-4732	6	3	0	1	11	2	11	3	3	0	0	5	0	2	0	4	3	2	4	0	5	0	0	3	1	10	1	0	6	39	9	3	0	1	0	3	3	3	2	6	4	7	1	0	1	2	0	8	0
hsa-mir-4733	0	0	0	1	0	0	0	0	0	1	0	0	0	0	0	0	1	0	1	0	3	1	1	2	0	4	1	4	1	0	0	0	1	0	0	3	1	0	1	1	1	0	1	0	1	0	0	0	0
hsa-mir-4730	0	0	0	1	1	0	0	0	0	1	0	0	0	0	0	0	0	0	0	0	0	0	0	0	0	0	0	0	0	0	0	0	1	0	0	0	0	0	0	0	0	0	0	0	0	0	0	0	0
hsa-mir-4731	0	0	0	0	0	0	0	0	1	0	0	1	0	0	0	0	1	0	0	0	0	0	0	0	0	0	0	0	0	0	0	0	2	0	0	0	0	1	0	0	0	1	3	0	0	1	0	0	0
hsa-mir-4736	5	0	1	0	5	0	0	3	0	1	0	3	0	0	0	1	0	0	4	0	1	0	0	4	2	0	0	1	1	0	0	0	0	1	0	0	1	2	0	0	0	0	0	0	4	0	5	0	0
hsa-mir-4737	1	0	0	0	0	1	0	0	0	0	0	0	0	0	0	0	0	0	0	0	0	0	0	0	0	0	0	0	0	1	0	0	0	0	0	0	0	0	0	0	0	0	0	0	0	0	0	0	0
hsa-mir-4734	0	1	1	1	0	0	1	0	0	1	0	0	0	0	0	0	0	0	1	0	1	0	1	0	0	1	0	0	0	0	0	1	1	0	0	0	1	1	0	0	1	0	0	0	0	0	0	0	0
hsa-mir-4735	0	0	0	1	0	0	0	0	0	0	0	0	0	0	0	0	0	0	0	0	0	0	0	0	1	0	0	0	0	0	0	0	2	0	0	1	0	1	0	0	0	0	0	0	0	0	0	0	0
hsa-mir-4738	1	0	3	0	3	0	0	2	0	0	0	1	0	0	1	1	1	0	3	1	0	0	1	4	1	0	1	1	0	3	0	0	1	3	0	1	0	0	0	0	0	0	1	1	1	0	0	1	1
hsa-mir-4739	0	3	1	0	0	0	0	0	0	0	0	0	0	0	0	0	0	0	0	0	0	0	0	0	0	1	0	1	3	0	0	0	0	0	0	0	0	1	0	0	3	0	0	0	0	3	0	0	0
hsa-mir-380	0	5	0	1	1	0	2	5	2	2	0	0	0	0	0	0	1	1	2	0	0	8	0	0	0	5	0	6	5	1	0	56	8	9	1	0	1	2	3	0	12	0	1	1	3	3	1	3	3
hsa-mir-381	157	122	126	7	76	42	45	189	183	91	26	107	73	66	16	36	61	25	94	86	105	328	70	128	246	207	20	219	179	136	38	2490	445	191	30	209	77	91	292	80	373	70	72	48	252	123	71	162	111
hsa-mir-500a	699	427	496	163	1565	186	435	345	787	720	60	410	1875	1117	610	306	880	221	963	411	559	445	1586	3667	778	463	226	761	2674	837	306	795	2249	932	72	275	775	1324	236	721	1047	599	1615	1148	896	1306	174	346	309
hsa-mir-383	0	2	0	0	0	1	3	0	0	0	0	0	0	0	0	0	0	0	0	0	0	0	0	0	2	0	0	1	0	0	0	0	0	0	0	0	0	0	0	0	0	0	1	0	0	0	0	1	0
hsa-mir-384	0	0	0	0	0	0	0	0	0	0	0	0	0	0	0	0	0	0	0	0	0	0	0	0	0	0	0	0	0	0	0	0	0	0	0	0	0	0	0	0	0	0	0	0	0	0	0	0	0
hsa-mir-1908	1	1	1	0	0	0	0	0	1	1	0	0	0	0	0	0	0	0	0	1	0	0	0	0	2	5	0	1	2	1	0	0	1	1	0	3	0	0	3	0	2	1	0	0	0	0	1	0	0
hsa-mir-1909	0	0	0	0	0	0	0	0	0	0	1	0	0	0	0	0	0	0	0	0	0	0	0	0	0	0	1	0	1	0	0	0	1	0	0	1	0	0	0	0	0	1	0	0	0	2	0	1	0
hsa-mir-542	1074	1189	567	131	8175	525	243	582	368	476	237	323	628	748	792	173	501	151	1074	399	1914	5925	423	6023	2911	1982	1465	839	2096	97	293	9927	3820	2712	79	1613	702	1398	1188	2148	721	1037	3516	2974	1035	1301	237	1177	1128
hsa-mir-543	3	0	2	1	1	0	4	3	4	4	0	2	1	1	0	2	0	0	4	7	0	22	5	1	7	10	0	5	2	1	0	94	14	5	1	9	3	2	0	1	11	3	1	0	6	0	5	1	1
hsa-mir-541	1	0	1	0	0	0	0	1	1	1	0	2	15	0	0	1	0	1	0	1	0	1	2	1	4	4	0	1	1	0	0	35	4	2	0	4	0	0	3	0	2	0	1	0	4	4	2	2	0
hsa-mir-545	0	4	0	3	0	1	1	0	1	4	2	0	0	0	1	1	1	1	3	1	0	2	7	4	5	6	0	1	1	0	0	3	10	0	1	3	5	4	1	2	11	1	3	0	5	2	2	1	2
hsa-mir-15a	818	600	279	51	1313	488	424	501	285	340	56	338	1125	1415	261	243	1129	129	549	440	518	2029	614	940	715	687	249	789	994	380	304	666	1077	488	67	365	613	1334	384	776	707	516	510	1366	954	467	157	364	307
hsa-mir-15b	1556	1361	611	292	3736	4311	1252	707	521	308	140	439	486	677	242	391	1227	114	1054	1214	1492	1159	706	2185	1129	1352	164	836	1239	509	1309	1194	1529	1471	109	773	1199	2161	645	914	1849	1144	691	813	1393	994	501	666	741
hsa-mir-451b	0	0	0	0	0	0	0	0	0	0	0	0	0	0	0	0	0	0	0	0	0	0	0	0	0	0	0	0	0	0	0	0	0	0	0	0	0	0	0	0	0	0	0	0	0	0	0	0	0
hsa-mir-451a	2895	877	132	369	11568	1149	19088	2260	1887	868	48	7233	127	1866	167	2733	5911	922	4794	765	3999	514	1448	4383	1870	6969	556	908	4001	3327	9557	1822	988	2660	355	3203	3003	8734	1636	4773	5680	3479	2719	2365	4624	2456	376	4398	1754
hsa-mir-5739	0	0	0	0	0	0	0	0	0	0	0	0	0	0	0	0	0	0	0	0	0	0	0	0	0	0	0	0	0	0	0	0	0	0	0	0	0	0	0	0	0	0	0	0	0	0	0	0	0
hsa-mir-8084	0	0	0	0	0	0	0	0	0	0	0	0	0	0	0	0	0	0	0	0	0	0	0	0	0	0	0	0	0	0	0	0	0	0	0	0	0	0	0	0	0	0	0	0	0	0	0	0	0
hsa-mir-8085	0	0	0	0	0	0	0	0	0	0	0	0	0	0	0	0	0	0	0	0	0	0	0	0	0	0	0	0	0	0	0	0	0	0	0	0	0	0	0	0	1	0	0	0	0	0	0	0	0
hsa-mir-8086	0	0	0	0	0	0	0	0	0	0	0	0	0	0	0	0	0	0	0	0	0	0	0	0	0	0	0	0	0	0	0	0	0	0	0	0	0	0	0	0	0	0	0	0	0	0	0	0	0
hsa-mir-8087	0	0	0	0	0	0	0	0	0	0	0	0	0	0	0	0	0	0	0	0	0	0	0	0	0	0	0	0	0	0	0	0	0	0	0	0	0	0	0	0	0	0	0	0	0	0	0	0	0
hsa-mir-8080	0	0	0	0	0	0	0	0	0	0	0	0	0	0	0	0	0	0	0	0	0	0	0	0	0	0	0	0	0	0	0	0	0	0	0	0	0	0	0	0	0	0	0	0	0	0	0	0	0
hsa-mir-8081	0	0	0	0	0	0	0	0	0	0	0	0	0	0	0	0	0	0	0	0	0	0	0	0	0	0	0	0	0	0	0	0	0	0	0	0	0	0	0	0	0	0	0	0	0	0	0	0	0
hsa-mir-8082	0	0	0	0	0	0	0	0	0	0	0	0	0	0	0	0	0	0	0	0	0	0	0	0	0	0	0	0	0	0	0	0	0	0	0	0	0	0	0	0	0	0	0	0	0	0	0	0	0
hsa-mir-8083	0	0	0	0	0	0	0	0	0	0	0	0	0	0	0	0	0	0	0	0	0	0	0	0	0	0	0	0	0	0	0	0	0	0	0	0	0	0	0	0	0	0	0	0	0	0	0	0	0
hsa-mir-512-2	0	1202	0	0	0	0	1	0	0	0	0	0	0	0	0	0	0	0	0	0	0	0	0	0	0	0	0	0	0	0	0	1	0	0	0	0	0	0	0	0	0	0	0	1	0	0	0	0	0
hsa-mir-512-1	0	1155	0	0	0	1	0	0	0	0	0	0	0	0	0	0	0	0	0	0	0	0	0	0	0	0	0	0	0	0	1	0	0	0	0	0	0	0	1	0	0	0	0	0	0	0	1	0	0
hsa-mir-8088	0	0	0	0	0	0	0	0	0	0	0	0	0	0	0	0	0	0	0	0	0	0	0	0	0	0	0	0	0	0	0	0	0	0	0	0	0	0	0	0	0	0	0	0	0	0	0	0	0
hsa-mir-8089	0	0	0	0	0	0	0	0	0	0	0	0	0	0	0	0	0	0	0	0	0	0	0	0	0	0	0	0	0	0	0	0	0	0	0	0	0	0	0	0	0	0	0	0	0	0	0	0	0
hsa-mir-4282	0	0	0	0	0	0	0	0	0	0	0	0	0	0	0	0	0	0	0	0	0	0	0	0	0	0	0	0	0	0	0	0	0	0	0	0	0	0	0	0	0	0	0	0	0	0	0	0	0
hsa-mir-4283-1	0	0	0	0	0	0	0	0	0	0	0	0	0	0	0	0	0	0	0	0	0	0	0	0	0	0	0	0	0	0	0	0	0	0	0	0	0	0	0	0	0	0	0	0	0	0	0	0	0
hsa-mir-4283-2	0	0	0	0	0	0	0	0	0	0	0	0	0	0	0	0	0	0	0	0	0	0	0	0	0	0	0	0	0	0	0	0	0	0	0	0	0	0	0	0	0	0	0	0	0	0	0	0	0
hsa-mir-4281	0	0	0	0	0	0	0	0	0	0	0	0	0	0	0	0	0	0	0	0	0	0	0	0	0	0	0	0	0	0	0	0	0	0	0	0	0	0	0	0	0	0	0	0	0	0	0	0	0
hsa-mir-4286	1	0	0	0	3	0	0	0	0	0	0	0	0	0	0	0	1	0	0	0	1	0	0	0	0	0	0	0	1	0	0	1	2	1	0	0	1	2	1	0	0	2	3	0	1	0	0	1	0
hsa-mir-4287	0	0	0	0	0	0	0	0	0	0	0	0	0	0	0	0	0	0	0	0	0	0	0	0	0	0	0	0	0	0	0	0	0	0	0	0	0	0	0	0	0	0	0	0	0	0	0	0	0
hsa-mir-4284	0	0	0	0	0	0	0	0	0	0	0	0	0	0	0	0	0	0	1	0	0	0	0	1	0	0	0	0	0	0	0	0	2	0	0	0	0	0	0	0	0	0	0	0	0	0	0	0	0
hsa-mir-4285	0	0	0	0	0	0	0	0	0	0	0	0	0	0	0	0	0	0	0	0	0	0	0	0	0	0	0	0	0	0	0	0	0	0	0	0	0	0	0	0	0	0	0	0	0	0	0	0	0
hsa-mir-4288	0	0	0	0	0	0	0	0	0	0	0	0	0	0	0	0	0	0	0	0	0	0	0	0	0	0	0	0	0	0	0	0	0	0	0	0	0	0	0	0	0	0	0	0	0	0	0	0	0
hsa-mir-4289	0	0	0	0	0	0	0	0	0	0	0	0	0	0	0	0	0	0	0	0	0	0	0	0	0	0	0	0	0	0	0	0	0	0	0	0	0	0	0	0	0	0	0	0	0	0	0	0	0
hsa-mir-4776-2	0	0	0	0	0	0	0	0	0	0	0	0	0	0	0	0	0	0	0	0	0	0	0	0	0	0	0	0	0	0	0	0	0	0	0	0	0	0	0	0	0	0	0	0	0	0	0	0	0
hsa-mir-150	8717	2103	4175	211	17623	1230	2035	4780	1442	1414	92	1838	6203	1123	2876	3660	9477	1168	6405	2746	10290	2550	5960	15910	6703	12349	1338	2119	15599	6432	4287	3601	4646	2058	343	985	2185	5119	755	2701	2366	7121	4163	3482	9250	2201	1469	6972	5006
hsa-mir-4518	0	0	0	0	0	0	0	0	0	0	0	0	0	0	0	0	0	0	1	0	0	0	0	0	0	0	0	0	0	0	0	0	0	0	0	0	0	0	0	0	0	0	0	0	0	0	0	0	1
hsa-mir-152	2679	720	1183	457	1236	803	1007	1029	1023	481	394	701	227	741	299	630	677	399	2012	510	1658	1229	923	3225	3855	1349	470	1281	1383	336	1449	727	6766	2052	115	228	388	647	1351	1014	2883	2334	596	356	1886	1416	282	1975	985
hsa-mir-155	3863	1140	3276	287	2929	489	766	1560	787	713	373	1177	2325	1706	3600	1350	1600	177	3908	1000	4602	887	1370	6445	8330	3370	1024	688	3292	1304	2204	1786	5471	826	261	720	627	2485	764	1054	2099	2334	1477	2855	3088	2572	1684	2897	2121
hsa-mir-154	13	9	10	0	13	0	9	12	17	30	5	16	8	8	6	3	18	3	10	13	3	34	19	21	33	36	7	20	36	7	2	321	115	21	7	7	16	23	12	9	65	1	19	11	36	7	16	4	12
hsa-mir-4512	0	0	0	0	0	0	0	0	0	0	0	0	0	0	0	0	0	0	0	0	1	0	0	0	0	0	1	0	0	0	0	0	0	0	0	0	0	0	0	3	1	0	0	1	0	0	0	0	0
hsa-mir-4513	0	0	1	0	0	0	0	0	0	0	0	0	0	0	0	0	0	0	0	0	0	0	0	0	0	0	0	0	0	0	0	0	0	0	0	0	0	1	0	0	0	0	0	0	0	0	1	0	0
hsa-mir-4510	0	0	0	0	1	2	0	1	0	0	1	1	0	0	0	0	1	0	1	0	1	2	2	1	3	1	0	1	0	1	0	0	1	0	1	0	1	2	2	1	0	1	0	0	1	0	0	2	1
hsa-mir-4511	0	0	0	0	0	0	0	0	0	0	0	0	0	0	0	0	0	0	0	1	0	0	0	0	1	1	0	0	0	0	0	0	0	0	0	0	0	0	0	0	1	0	0	0	0	0	0	0	0
hsa-mir-4516	1	2	0	0	0	0	0	0	0	0	0	0	0	0	0	0	0	0	0	1	1	0	1	0	0	0	0	0	0	0	0	1	1	1	0	1	0	0	0	0	1	1	0	0	0	0	0	0	1
hsa-mir-4517	1	0	0	0	0	1	0	0	0	1	0	0	0	0	0	0	0	0	0	0	2	1	0	0	0	0	0	0	0	1	0	0	0	0	0	0	0	0	1	0	0	0	0	0	1	0	0	0	0
hsa-mir-4514	0	0	0	0	0	0	0	0	0	0	0	0	0	0	0	0	0	0	0	0	0	0	0	0	0	0	0	0	0	0	0	0	0	0	0	0	0	0	0	0	0	0	0	0	0	0	0	0	0
hsa-mir-4515	3	2	1	1	0	0	1	0	0	0	0	2	0	1	0	0	1	0	1	0	1	1	0	2	2	2	0	0	0	2	0	0	0	0	0	2	0	0	1	0	0	1	0	0	0	0	1	0	0
hsa-mir-3150a	1	1	1	0	0	0	0	0	0	0	0	1	3	0	0	0	0	0	0	2	0	0	1	0	2	0	0	0	0	0	0	1	7	0	0	2	0	0	0	0	3	1	0	0	1	0	0	0	0
hsa-mir-3150b	36	3	3	9	2	1	2	4	0	2	1	1	2	1	4	4	3	3	53	4	9	1	5	10	36	8	0	2	8	0	4	3	3	2	0	0	6	3	1	3	11	9	26	3	2	5	1	2	1
hsa-mir-181d	100	72	33	8	245	307	90	49	93	205	69	105	36	290	76	59	101	27	123	37	44	433	107	408	131	110	19	237	268	56	68	267	196	76	5	73	40	181	151	211	173	100	103	185	256	153	19	132	84
hsa-mir-3178	1	2	0	0	6	4	0	3	0	0	0	1	0	0	1	1	0	0	0	1	1	1	1	0	4	0	0	0	0	0	0	0	0	2	1	0	0	0	1	0	0	0	2	1	1	0	0	0	2
hsa-mir-3171	0	0	0	0	0	0	0	0	0	0	0	0	0	0	0	0	0	0	0	0	0	0	0	0	0	0	0	0	0	0	0	0	0	0	0	0	0	0	0	0	0	1	0	0	0	0	1	0	0
hsa-mir-3170	2	2	0	3	2	10	0	1	12	1	5	8	1	2	4	3	0	1	3	7	4	2	4	1	11	6	5	8	12	1	1	2	6	1	1	15	6	3	0	4	26	0	9	4	1	2	12	1	2
hsa-mir-3173	3	1	2	2	2	0	0	0	3	1	0	2	0	0	0	0	2	1	3	2	0	1	1	2	0	1	1	6	11	1	0	3	5	1	0	4	1	2	0	3	6	4	4	1	3	3	2	0	1
hsa-mir-3175	1	0	0	0	0	0	0	1	0	0	0	0	0	0	0	0	0	0	1	0	1	0	0	0	0	0	1	0	0	0	0	0	0	0	0	0	0	1	0	0	0	0	0	0	0	0	0	0	0
hsa-mir-3174	4	0	1	1	6	1	0	0	0	2	0	2	1	0	1	0	3	0	1	3	0	0	0	2	3	0	1	1	0	0	0	1	1	1	0	1	0	5	1	9	6	1	6	3	1	5	2	0	3
hsa-mir-3177	0	0	1	2	3	2	0	0	0	1	0	0	0	2	0	3	0	0	2	0	1	0	0	5	0	0	0	5	1	0	1	2	0	4	0	3	0	1	2	0	1	1	1	1	1	1	0	1	3
hsa-mir-3176	4	0	0	0	3	0	0	0	0	0	0	0	0	0	2	3	1	0	4	4	1	1	0	1	0	0	0	1	3	0	0	1	3	1	0	5	0	0	1	4	5	1	0	1	0	1	0	1	1
hsa-mir-215	156	18	11	659	29	10	23	21	117	4	73	4	14	28	7	10	614	7262	586	73	22	6	1504	93	38	22	10	20	8	501	24	14	245	15	13	27	74	12	11	114	533	49	16	11	27	29	541	23	1712
hsa-mir-212	107	40	63	6	59	65	13	70	38	20	7	24	12	77	11	31	24	3	53	22	117	11	21	85	109	44	8	40	33	14	23	9	50	22	17	37	26	25	31	69	59	60	30	32	49	55	22	61	103
hsa-mir-30c-2	979	678	520	112	2170	1044	1518	358	911	855	142	750	1302	1858	764	454	2618	332	904	403	657	2106	2682	2911	1119	823	287	784	2192	836	1871	2932	1805	671	411	218	848	2943	393	2194	916	1126	2725	1554	1859	859	340	999	996
hsa-mir-5682	0	1	0	0	0	1	0	0	0	0	1	0	0	6	0	1	0	0	0	0	0	0	0	0	0	0	0	0	0	0	0	0	0	0	0	0	0	2	0	2	6	0	0	0	0	0	1	0	0
hsa-mir-30c-1	899	598	271	128	2098	831	733	219	722	862	151	710	1308	1792	735	306	2305	244	647	386	495	1849	2342	2800	797	787	265	676	1879	591	1156	2913	1727	480	388	174	820	2682	316	1735	837	711	2608	1453	1641	619	334	659	844
hsa-mir-6832	0	0	0	0	0	0	0	0	0	0	0	0	0	0	0	0	0	0	0	0	0	0	1	0	1	0	0	0	0	0	1	2	0	0	0	0	0	0	0	0	0	0	0	0	0	0	0	0	0
hsa-mir-320b-1	17	5	7	1	6	3	8	3	9	6	9	16	1	18	5	2	13	0	5	15	9	2	12	26	16	13	0	8	1	11	4	18	22	3	1	8	6	3	8	5	39	4	9	0	15	0	2	5	9
hsa-mir-7706	2	11	7	1	17	4	4	8	2	1	0	2	2	10	1	3	7	7	12	8	9	4	5	9	8	2	2	13	5	4	1	6	10	3	0	11	5	8	3	8	15	10	8	7	8	16	5	7	6
hsa-mir-7704	1	0	0	0	0	0	0	0	0	0	0	0	0	0	0	0	0	0	0	0	2	0	0	0	0	0	0	0	0	0	0	0	0	0	0	0	0	0	0	0	0	2	0	0	0	0	0	0	0
hsa-mir-7705	5	4	1	3	13	2	3	1	3	17	1	1	13	1	0	0	11	3	8	2	5	7	5	6	2	8	3	3	6	1	1	17	18	10	1	9	2	3	4	1	2	3	11	13	7	3	17	4	5
hsa-mir-7702	17	27	70	2	7	4	0	4	6	0	1	3	4	6	11	7	2	6	29	5	15	0	5	8	48	12	14	0	15	9	1	4	18	3	0	19	4	7	2	1	3	8	4	10	2	13	13	1	3
hsa-mir-7703	0	0	0	0	0	0	0	0	0	1	0	2	0	0	0	0	0	0	0	0	1	0	0	0	0	2	0	0	0	0	0	1	0	0	0	0	0	0	1	0	0	0	0	0	0	0	0	0	1
hsa-mir-3670-3	0	0	0	0	0	0	0	0	0	0	0	0	0	0	0	0	0	0	0	0	0	0	0	0	0	0	0	0	0	0	0	0	0	0	0	0	0	0	0	0	0	0	0	0	0	0	0	0	0
hsa-mir-3670-2	0	0	0	0	0	0	0	0	0	0	0	0	0	0	0	0	0	0	0	0	0	0	0	0	0	0	0	0	0	0	0	0	0	0	0	0	0	0	0	0	0	0	0	0	0	0	0	0	0
hsa-mir-3670-1	0	0	0	0	0	0	0	0	0	0	0	0	0	0	0	0	0	0	0	0	0	0	0	0	0	0	0	0	0	0	0	0	0	0	0	0	0	0	0	0	0	0	0	0	0	0	0	0	0
hsa-mir-3670-4	0	0	0	0	0	0	0	0	0	0	0	0	0	0	0	0	0	0	0	0	0	0	0	0	0	0	0	0	0	0	0	0	0	0	0	0	0	0	0	0	0	0	0	0	0	0	0	0	0
hsa-mir-6830	0	0	0	0	0	0	0	0	0	0	0	0	0	0	0	0	0	0	0	0	0	0	0	0	0	0	0	0	0	0	0	1	0	0	0	0	0	0	0	0	1	0	0	0	0	0	0	0	0
hsa-mir-6511b-1	2	1	2	1	20	5	3	0	3	1	0	8	4	7	1	1	10	0	6	1	2	0	13	13	0	4	0	4	6	7	2	20	16	2	0	1	3	7	6	16	3	3	9	3	11	2	2	6	3
hsa-mir-6511b-2	3	0	2	0	13	3	2	3	4	1	0	5	4	3	3	1	12	0	1	2	3	2	20	14	0	3	1	6	9	4	0	23	16	3	1	1	1	11	8	11	5	6	9	4	16	2	2	3	1
hsa-mir-2110	22	18	6	15	22	24	23	3	2	10	4	5	7	14	5	16	16	2	7	5	17	6	21	50	15	11	10	13	17	20	20	3	26	20	3	11	6	7	21	39	18	19	17	5	17	9	5	26	29
hsa-mir-2113	0	1	0	0	0	0	0	0	0	0	0	0	0	0	0	0	0	0	0	0	0	0	0	0	0	0	0	0	0	0	0	0	0	0	0	0	0	0	0	0	0	0	0	0	0	0	1	0	0
hsa-mir-2114	2	0	0	0	32	2	2	1	0	1	0	0	0	3	0	1	1	0	0	0	1	0	4	24	1	1	1	1	0	1	0	0	1	0	2	1	4	1	0	1	0	3	1	2	5	0	1	10	1
hsa-mir-2115	1	2	0	0	0	0	6	0	0	0	0	0	0	1	0	0	1	0	1	0	0	0	0	0	1	1	0	0	1	0	1	0	0	0	0	1	4	0	1	3	2	1	0	0	0	12	0	0	0
hsa-mir-2116	11	16	2	3	6	2	0	0	12	2	3	0	0	3	0	2	1	3	14	1	2	0	4	8	12	3	3	2	6	3	1	7	16	4	0	11	4	4	5	1	11	3	6	4	2	0	5	1	4
hsa-mir-2117	1	0	0	0	0	0	0	0	0	0	0	0	0	0	0	0	0	0	1	0	0	0	0	1	0	0	0	0	0	0	0	0	0	0	0	0	0	0	0	0	0	0	0	0	0	0	0	0	0
hsa-mir-6077	0	0	0	0	0	0	0	0	0	0	0	0	0	0	0	0	0	0	0	0	0	0	0	0	0	0	0	0	0	0	0	0	0	0	0	0	0	0	0	0	0	0	0	0	0	0	0	0	0
hsa-mir-548ae-2	0	0	0	0	0	0	0	0	0	0	0	0	0	0	0	0	0	0	0	0	0	0	0	0	0	0	0	0	0	0	0	0	0	0	0	0	0	0	0	0	0	0	0	0	0	0	0	0	0
hsa-mir-548ae-1	0	0	0	0	0	0	0	0	0	0	0	0	0	0	0	0	0	0	0	0	0	0	0	0	0	0	0	0	0	0	0	0	0	0	0	0	0	0	0	0	0	0	0	0	0	0	0	0	0
hsa-mir-6074	0	0	0	0	0	0	0	0	0	0	0	0	0	0	0	0	0	0	0	0	0	0	0	0	0	0	0	0	0	0	0	0	0	0	0	0	0	0	0	0	0	0	0	0	0	0	0	0	0
hsa-mir-6073	0	0	0	0	0	0	0	0	0	0	0	0	0	0	0	0	0	0	0	0	0	0	0	2	0	0	0	1	0	0	0	0	0	0	0	0	0	0	0	0	0	0	0	0	0	0	0	0	1
hsa-mir-6072	0	0	0	0	0	0	0	0	0	0	0	0	0	0	0	0	0	0	0	0	0	0	0	0	0	0	0	0	0	0	0	0	0	0	0	0	0	0	0	0	0	0	0	0	0	0	0	0	0
hsa-mir-6071	0	0	0	0	0	0	0	0	0	0	0	0	0	0	0	0	0	0	0	0	0	0	0	0	0	0	0	0	0	0	0	0	0	0	0	0	0	0	0	0	0	0	0	0	0	0	0	0	0
hsa-mir-6070	0	0	0	0	0	0	0	0	0	0	0	0	0	0	0	0	0	0	0	0	0	0	0	0	0	0	0	0	0	0	0	0	0	0	0	0	0	0	0	0	0	0	0	0	0	0	0	0	0
hsa-mir-6079	0	0	0	0	0	0	0	0	0	0	0	0	0	0	0	0	0	0	0	0	0	0	0	0	0	0	0	0	0	0	0	0	0	0	0	0	0	0	0	0	0	0	0	0	0	0	0	0	0
hsa-mir-6078	0	0	0	0	0	0	0	0	0	0	0	0	0	0	0	0	0	0	0	0	0	0	0	0	0	0	0	0	0	0	0	0	0	0	0	0	0	0	0	0	0	0	0	0	0	0	0	0	0
hsa-mir-1227	1	0	1	0	1	0	0	0	0	0	0	1	0	0	2	0	0	0	0	0	0	0	2	1	1	1	0	0	0	0	1	0	1	0	0	0	0	1	0	0	0	0	0	0	1	0	1	0	0
hsa-mir-1226	3	7	5	1	9	4	0	0	7	4	0	10	5	4	2	3	9	1	6	7	6	5	7	4	6	10	0	6	14	5	1	28	11	13	0	8	5	3	8	4	6	4	6	4	13	3	17	1	6
hsa-mir-1225	0	1	0	0	0	1	1	0	0	0	0	0	0	0	0	0	0	0	0	0	0	0	0	0	0	2	0	0	0	0	0	0	0	0	0	0	0	0	0	0	0	2	0	0	0	0	0	0	0
hsa-mir-1224	3	0	0	1	2	0	5	2	4	0	0	1	0	1	0	0	1	1	4	0	1	1	4	5	2	20	0	3	0	5	2	2	1	17	0	0	1	8	2	1	4	8	0	0	4	10	0	4	6
hsa-mir-718	0	0	0	0	0	0	0	0	0	0	0	0	0	0	0	0	0	0	0	0	0	0	0	0	0	0	0	0	0	0	0	0	0	0	0	0	0	0	0	0	0	0	0	0	0	0	0	0	0
hsa-mir-3118-2	0	0	0	0	0	0	0	0	0	0	0	0	0	0	0	0	0	0	0	0	0	0	0	0	0	0	0	0	0	0	0	0	0	0	0	0	0	0	0	0	0	0	0	0	0	0	0	0	0
hsa-mir-3118-3	0	0	0	0	0	0	0	0	0	0	0	0	0	0	0	0	0	0	0	0	0	0	0	0	0	0	0	0	0	0	0	0	0	0	0	0	0	0	0	0	0	0	0	0	0	0	0	0	0
hsa-mir-218-1	98	19	41	4	253	100	288	62	51	58	7	23	34	309	89	51	298	43	106	30	130	151	256	233	126	121	23	83	187	90	446	122	369	88	14	13	87	283	50	236	153	206	126	96	146	137	24	148	134
hsa-mir-3118-1	0	0	0	0	0	0	0	0	0	0	0	0	0	0	0	0	0	0	0	0	0	0	0	0	0	0	0	0	0	0	0	0	0	0	0	0	0	0	0	0	0	0	0	0	0	0	0	0	0
hsa-mir-1229	4	1	2	0	7	0	0	0	3	3	0	5	4	2	0	1	12	5	5	0	0	1	7	4	2	3	1	7	3	3	0	8	6	2	0	3	3	1	0	0	0	2	5	3	8	2	6	1	1
hsa-mir-1228	17	2	6	0	19	1	2	5	4	5	1	4	0	8	2	2	5	0	10	7	4	1	8	14	11	6	2	4	7	4	1	3	22	6	1	2	5	16	6	12	10	9	5	9	7	12	1	3	4
hsa-mir-6862-2	0	0	0	0	0	0	0	0	0	0	0	0	2	0	0	0	0	0	0	0	0	0	0	0	0	0	0	0	1	0	0	0	0	0	0	0	1	0	0	0	0	0	0	0	0	0	0	0	0
hsa-mir-6862-1	0	0	0	0	0	0	0	0	0	0	0	0	1	0	0	0	0	0	0	0	0	0	0	0	0	0	0	0	0	0	0	0	0	0	0	0	0	0	0	0	0	0	0	0	0	0	0	0	0
hsa-mir-1825	0	0	0	0	0	0	0	0	0	0	0	0	0	0	0	0	0	0	0	0	0	0	0	0	0	0	0	0	0	0	0	0	0	0	0	0	0	0	0	0	0	0	0	0	0	0	0	0	0
hsa-mir-1827	1	0	0	0	0	0	1	0	0	0	0	0	0	0	0	0	0	0	0	0	0	0	0	0	0	0	0	0	0	0	0	0	0	0	0	0	0	0	0	0	0	0	0	0	0	0	1	0	0
hsa-mir-623	0	0	0	0	0	0	0	0	0	0	0	0	0	0	0	0	0	0	0	0	0	0	0	0	0	0	0	0	0	0	0	0	0	0	0	0	0	0	0	0	0	0	0	0	0	0	0	0	0
hsa-mir-622	1	0	0	0	0	0	0	0	0	0	0	1	0	0	0	0	0	0	0	0	0	0	0	0	0	0	0	0	0	0	0	0	0	1	0	0	0	0	0	0	0	0	0	0	0	0	0	0	0
hsa-mir-621	0	0	0	0	0	1	0	1	0	0	0	0	0	0	0	0	0	0	0	0	0	0	0	0	0	0	0	0	0	0	0	0	0	0	0	0	0	1	0	0	0	0	0	0	0	0	0	0	0
hsa-mir-620	0	0	0	0	0	0	0	0	0	0	0	0	0	0	0	0	0	0	0	0	0	0	0	0	0	0	0	0	0	0	0	0	0	0	0	0	0	0	0	0	0	0	0	0	0	0	0	0	0
hsa-mir-627	4	3	6	8	10	6	0	1	1	7	8	4	10	4	6	1	5	2	8	5	3	7	3	7	12	6	3	2	3	3	0	7	13	8	2	4	5	15	2	3	10	5	24	12	20	4	8	0	6
hsa-mir-626	0	0	0	0	0	0	0	0	0	0	0	0	0	0	0	0	0	0	0	0	0	0	0	0	0	0	0	0	0	0	0	0	0	0	0	0	0	0	0	0	0	0	0	0	0	0	0	0	0
hsa-mir-625	2450	454	1545	370	1386	3232	466	1651	755	504	252	851	318	464	1265	549	726	697	989	448	2081	1669	1764	1933	2393	1610	706	3116	2117	1251	462	3053	4608	1525	239	450	519	611	987	1513	1058	1808	1701	1182	1335	1253	353	755	1059
hsa-mir-624	17	7	2	4	18	10	11	3	7	17	9	6	6	11	3	4	10	4	10	11	9	4	5	16	4	12	3	6	17	3	7	13	25	8	1	16	13	19	2	17	12	9	34	0	12	4	3	7	11
hsa-mir-629	752	1404	548	105	676	905	230	336	316	489	1188	577	194	325	160	329	364	301	1601	656	476	534	333	893	1183	501	190	1319	743	467	80	354	1148	614	43	1338	279	541	372	828	1288	715	502	715	588	654	242	267	310
hsa-mir-628	68	35	28	229	89	92	26	19	47	37	218	39	42	28	103	15	102	297	87	30	78	35	78	105	163	53	93	33	100	62	45	74	183	52	55	61	41	112	24	100	106	43	42	57	72	78	130	22	36
hsa-mir-6858	1	1	0	0	2	0	0	0	1	0	0	2	1	0	0	0	1	0	0	0	1	0	0	1	0	0	0	0	2	0	0	3	2	0	0	0	0	0	0	0	2	0	4	0	0	0	1	1	0
hsa-mir-3179-4	0	0	0	0	0	0	0	0	0	0	0	0	0	0	0	0	0	0	0	0	0	0	0	0	0	0	0	0	0	0	0	0	0	0	0	0	0	0	0	0	0	0	0	0	0	0	0	0	0
hsa-mir-3179-1	0	0	0	0	0	0	0	0	0	0	0	0	0	0	0	0	0	0	0	0	0	0	0	0	0	0	0	0	0	0	0	0	0	0	0	0	0	0	0	0	0	0	0	0	0	0	0	0	0
hsa-mir-5701-1	0	0	0	0	0	0	0	0	0	0	0	0	0	0	0	0	0	0	0	0	0	0	0	0	0	0	0	0	0	0	0	0	0	0	0	0	0	0	0	0	0	0	0	0	0	0	0	0	0
hsa-mir-5701-2	0	0	0	0	0	0	0	0	0	0	0	0	0	0	0	0	0	0	0	0	0	0	0	0	0	0	0	0	0	0	0	0	0	0	0	0	0	0	0	0	0	0	0	0	0	0	0	0	0
hsa-mir-3179-2	0	0	0	0	0	0	0	0	0	0	0	0	0	0	0	0	0	0	0	0	0	0	0	0	0	0	0	0	0	0	0	0	0	0	0	0	0	0	0	0	0	0	0	0	0	0	0	0	0
hsa-mir-1245a	4	1	1	1	4	0	1	6	5	8	1	1	2	0	2	1	1	2	5	1	3	1	1	2	8	4	1	7	10	1	1	4	25	1	1	6	5	4	3	2	6	2	1	2	12	25	0	0	4
hsa-mir-1302-11	0	0	0	0	0	0	0	0	0	0	0	0	0	0	0	0	0	0	0	0	0	0	0	0	0	0	0	0	0	0	0	0	0	0	0	0	0	0	0	0	0	0	0	0	0	0	0	0	0
hsa-mir-1245b	0	0	0	0	1	0	0	1	1	0	0	0	0	1	0	0	0	0	0	0	1	0	2	0	0	0	0	0	0	0	0	0	2	0	0	0	0	0	0	0	0	0	0	0	0	1	0	0	1
hsa-mir-5100	0	0	1	0	0	0	0	0	0	0	0	0	0	0	0	0	0	0	0	0	0	0	0	0	0	0	0	1	0	0	0	0	0	0	0	0	0	0	0	0	0	0	0	0	0	0	0	0	1
hsa-mir-618	4	1	3	1	2	0	6	0	1	1	0	0	2	1	0	2	5	1	1	0	1	5	0	2	3	3	1	1	4	0	1	3	3	0	0	2	2	0	0	0	7	4	2	0	4	2	0	1	0
hsa-mir-219a-1	15	10	23	6	19	14	14	4	12	19	2	5	5	15	5	13	12	2	22	4	22	22	12	21	26	3	4	14	24	9	4	18	22	41	1	16	8	17	8	10	19	16	14	26	15	23	9	7	8
hsa-mir-219a-2	0	0	1	0	0	2	0	0	11	0	1	0	0	1	0	1	1	1	3	0	1	1	0	1	3	0	1	0	0	0	0	1	2	1	0	0	14	2	0	3	0	0	17	1	4	0	1	1	3
hsa-mir-592	24	0	14	1	15	0	2	2	2	20	2	8	2	44	21	2	3	2	6	5	8	1	11	68	29	12	7	2	10	1	2	21	41	10	1	0	3	9	4	2	32	6	5	17	32	14	5	6	5
hsa-mir-4679-2	0	0	0	0	0	0	1	0	0	0	0	0	0	1	0	0	1	0	0	0	0	0	1	0	0	0	0	0	0	0	0	0	0	0	0	0	0	0	0	0	1	1	0	0	0	0	0	0	0
hsa-mir-4679-1	0	0	0	0	0	0	0	0	0	0	0	0	1	0	0	0	1	0	0	0	0	0	2	0	1	0	0	0	2	0	0	1	0	0	0	0	0	0	0	0	0	0	0	0	0	0	0	0	0
hsa-mir-1911	284	1	0	4	53	303	1	1	0	1	0	0	0	16	0	2	1	0	24	1	1	0	2	0	18	0	7	0	4	0	4	1	1	1	0	0	2	2	1	19	3	1	1	0	2	3	6	0	2
hsa-mir-1910	1	2	3	0	0	0	0	0	3	0	0	0	0	0	1	1	0	1	0	0	0	0	0	6	2	1	0	2	1	0	0	0	9	2	0	9	1	0	1	0	8	0	0	2	1	10	2	1	0
hsa-mir-1913	0	0	0	0	0	0	0	0	0	0	0	2	0	1	0	1	1	0	1	0	1	0	1	0	1	0	0	0	0	4	0	0	0	0	0	0	0	1	0	2	2	0	2	0	0	0	0	0	1
hsa-mir-1912	1	0	0	0	0	84	0	0	0	0	0	0	0	8	0	0	1	0	0	0	0	0	0	0	0	0	0	1	0	0	3	0	0	0	0	0	1	1	0	12	0	0	0	0	0	2	0	0	0
hsa-mir-1915	0	1	2	0	0	0	0	0	0	0	0	0	0	0	0	0	0	0	0	0	0	0	0	0	0	0	0	0	1	0	0	0	1	0	0	31	0	0	0	0	0	0	0	0	0	0	0	0	0
hsa-mir-1914	0	0	0	0	0	0	0	0	0	3	0	0	0	0	0	0	1	0	0	0	1	0	1	1	1	1	0	1	0	0	0	2	0	0	0	1	0	0	0	0	1	0	2	0	0	1	0	0	1
hsa-mir-532	5180	2567	1673	562	9583	1427	2067	1755	2883	1765	337	2256	5088	3567	2167	2449	4561	1230	4078	2518	2602	1786	8106	16094	3448	1612	689	5111	8577	4719	1998	2915	9584	3290	442	1897	2451	4376	1699	4042	4861	3220	9105	4060	4550	3015	1132	1638	1700
hsa-mir-6809	0	0	0	0	1	0	0	0	0	0	0	0	0	0	1	0	0	0	0	1	0	0	0	0	0	0	0	0	0	1	0	1	0	0	0	0	0	0	0	0	1	0	0	0	0	0	0	0	0
hsa-mir-539	7	6	7	5	3	0	0	1	12	13	13	4	5	5	4	1	5	16	17	6	4	39	8	19	33	20	10	13	15	26	0	342	81	19	4	19	5	17	7	12	62	3	9	8	13	9	62	5	4
hsa-mir-3926-1	1	0	1	0	1	1	1	1	5	1	0	1	1	2	1	0	2	1	0	1	5	1	6	2	6	6	1	0	5	2	0	1	23	0	0	0	0	1	1	2	2	3	3	0	2	1	2	3	4
hsa-mir-6806	1	8	5	1	11	1	9	2	2	3	1	4	5	6	3	3	6	5	5	5	7	9	3	13	4	3	1	2	15	3	5	7	4	8	1	0	2	4	4	19	3	8	2	2	2	2	6	4	7
hsa-mir-3926-2	4	1	2	0	9	5	2	2	1	1	1	3	1	3	2	0	5	0	0	2	6	2	8	11	3	8	3	2	8	4	4	4	29	2	0	0	3	1	2	6	4	5	3	2	8	0	1	4	3
hsa-mir-6807	2	0	0	0	0	0	0	0	0	0	0	2	0	0	0	0	2	0	0	0	0	0	1	0	2	1	1	0	0	1	1	0	1	2	0	1	0	0	0	0	1	1	0	0	2	1	1	0	0
hsa-mir-6804	0	1	1	0	0	0	0	0	0	0	0	0	0	1	0	0	0	0	0	1	1	0	0	0	0	0	0	1	0	0	0	0	1	0	0	1	0	0	0	0	1	0	0	0	0	0	0	0	0
hsa-mir-6805	2	1	0	0	0	0	0	0	2	0	0	0	1	0	0	0	2	0	0	0	0	0	0	3	1	1	0	2	2	0	0	0	0	0	0	2	0	1	0	3	1	1	0	1	1	0	0	1	0
hsa-mir-196a-1	289	639	176	20	13	1	2	0	228	7	750	51	3	22	34	0	289	431	4511	28	30	0	95	3740	31	15	3	1445	2	3	2	380	166	2	2	16	1	391	67	22	247	88	194	2	32	11	10	9	1508
hsa-mir-196a-2	299	724	162	27	26	1	0	4	226	2	722	61	1	28	26	2	283	423	4783	31	22	2	96	4189	35	18	0	1615	4	6	2	526	159	2	0	16	4	506	86	23	219	99	230	2	41	10	10	6	1503
hsa-mir-6802	2	1	0	0	5	0	0	0	2	0	0	1	2	0	0	0	2	1	0	1	1	1	6	2	2	2	1	4	0	4	0	1	1	1	0	3	2	3	2	1	3	3	2	0	2	1	0	1	1
hsa-mir-6803	0	1	0	1	1	0	0	0	2	1	0	0	1	0	0	0	0	0	3	1	0	0	1	2	1	3	0	0	0	2	0	2	2	0	0	1	2	1	1	0	3	0	0	2	4	0	0	1	1
hsa-mir-6800	1	0	0	0	0	0	0	0	0	0	0	0	0	0	0	0	0	0	0	1	0	0	1	0	3	0	0	1	0	0	0	0	1	0	0	1	0	0	0	2	0	0	0	0	0	1	0	1	0
hsa-mir-329-2	0	2	0	0	0	1	0	0	2	2	0	1	1	1	0	0	0	0	0	1	0	1	2	3	1	5	0	1	0	2	1	23	5	2	0	2	0	1	1	0	6	0	2	0	1	1	0	4	0
hsa-mir-7-2	9	7	7	3	1	3	0	7	2	5	1	0	0	4	1	1	13	0	3	5	3	4	0	8	6	4	1	9	4	1	5	0	4	3	0	5	5	17	0	4	3	6	1	2	5	2	3	18	4
hsa-mir-7-1	128	85	107	37	129	103	31	53	62	97	35	54	47	65	46	38	125	30	123	115	104	44	117	200	137	151	17	83	94	119	31	63	177	75	27	139	128	106	26	100	327	72	88	91	117	69	72	46	74
hsa-mir-329-1	0	2	0	0	0	0	1	2	1	1	0	0	1	0	0	0	0	0	0	0	0	1	3	1	0	4	0	2	0	0	0	39	5	0	0	0	0	1	2	0	4	0	0	0	1	0	1	0	1
hsa-mir-3688-2	2	0	0	0	0	0	0	1	0	0	0	0	0	0	0	0	0	0	0	0	0	0	0	0	0	0	0	0	0	0	2	0	0	0	0	0	0	0	1	1	1	3	0	0	0	0	0	0	0
hsa-mir-3688-1	1	1	0	0	0	0	2	0	0	0	0	0	0	0	0	0	0	0	0	0	0	0	0	0	0	0	0	0	0	0	0	0	0	0	0	1	0	0	0	1	2	0	1	0	0	0	1	0	0
hsa-mir-448	11	0	0	0	1	0	0	0	0	0	0	0	0	0	0	0	0	0	1	0	0	0	0	0	1	0	0	0	0	0	0	0	1	0	0	0	0	0	0	0	0	0	0	0	0	0	0	0	0
hsa-mir-4299	0	0	0	0	0	0	0	0	0	0	0	0	0	0	0	0	0	0	0	0	0	0	0	0	0	0	0	0	0	0	0	0	0	0	0	0	0	0	0	0	0	0	0	0	0	0	0	0	0
hsa-mir-4298	0	0	0	0	0	0	0	0	0	0	0	0	0	0	0	0	0	0	0	0	0	0	0	0	0	0	0	0	0	0	0	0	0	0	0	0	0	0	0	0	0	0	0	0	0	0	0	0	0
hsa-mir-3960	0	0	0	0	0	0	0	0	0	0	0	0	0	0	0	0	0	0	0	0	0	0	0	0	0	0	0	0	0	0	0	0	0	0	0	0	0	0	0	0	0	0	0	0	0	0	0	0	0
hsa-mir-4295	0	0	0	0	0	0	0	0	0	0	0	0	0	0	0	0	0	0	0	0	0	0	0	0	0	0	0	0	0	0	0	0	0	0	0	0	0	0	0	0	0	0	0	0	0	0	0	0	0
hsa-mir-4294	0	0	0	0	0	0	0	0	0	0	0	0	0	0	0	0	0	0	0	0	0	0	0	0	0	0	0	0	0	0	0	0	0	0	0	0	0	0	0	0	0	0	0	0	0	0	0	0	0
hsa-mir-4297	0	0	0	0	0	0	0	0	0	0	0	0	0	0	0	0	0	0	0	0	0	0	0	0	0	0	0	0	0	0	0	0	0	0	0	0	0	0	0	0	0	0	0	0	0	0	0	0	0
hsa-mir-4296	0	0	0	0	0	0	0	0	0	0	0	0	0	0	0	0	0	0	0	0	0	0	0	0	0	0	0	0	0	0	0	0	0	0	0	0	0	0	0	0	0	0	0	0	0	0	0	0	0
hsa-mir-4291	0	0	0	0	0	0	0	0	0	0	0	0	0	0	0	0	0	0	0	0	0	0	0	0	0	0	0	0	0	0	0	0	0	0	0	0	0	0	0	0	0	0	0	0	0	0	0	0	0
hsa-mir-4290	0	0	0	0	0	0	0	0	0	0	0	0	0	0	0	0	0	0	0	0	0	0	0	0	0	0	0	0	0	0	0	0	0	0	0	0	0	0	0	0	0	0	0	0	0	0	0	0	0
hsa-mir-4293	0	0	0	0	0	0	0	0	0	0	0	0	0	0	0	0	0	0	0	0	0	0	0	0	0	0	0	0	0	0	0	0	0	0	0	0	0	0	0	0	0	0	0	0	0	0	0	0	0
hsa-mir-4292	0	0	0	0	0	0	0	0	0	0	0	0	0	0	0	0	0	0	0	0	0	0	0	0	0	0	0	0	0	0	0	0	0	0	0	0	0	0	0	0	0	0	0	0	0	0	0	0	0
hsa-mir-4729	0	0	0	0	0	0	0	0	0	0	0	0	0	0	0	0	0	0	0	0	0	0	0	0	0	0	0	0	0	0	0	0	0	0	0	0	0	0	0	0	0	0	0	0	0	0	0	0	0
hsa-mir-4728	12	7	2	6	32	24	2	5	6	4	1	13	10	8	2	2	10	5	16	8	25	7	22	65	6	16	1	7	6	38	2	13	20	2	3	2	1	4	5	21	4	5	31	6	30	7	2	15	22
hsa-mir-8070	0	0	0	0	0	0	0	0	0	0	0	0	0	0	0	0	0	0	0	0	0	0	0	0	0	0	0	0	0	0	0	0	0	0	0	0	0	0	0	0	0	0	0	0	0	0	0	0	0
hsa-mir-4725	0	0	0	0	0	0	0	0	0	1	0	0	0	0	0	0	1	0	0	1	3	0	0	0	1	0	1	0	1	0	0	0	3	0	0	1	0	0	1	0	0	0	0	1	0	1	0	0	0
hsa-mir-4724	0	4	0	8	17	2	1	1	6	1	0	0	21	1	1	0	6	27	17	1	1	3	6	28	1	12	3	4	4	12	2	5	22	3	4	1	2	1	3	1	2	0	27	7	10	2	7	2	5
hsa-mir-4727	4	1	1	0	1	8	1	0	0	1	0	2	1	0	0	0	1	0	1	1	4	0	1	0	3	3	0	4	1	5	1	0	1	8	0	3	1	1	1	1	0	1	0	0	0	0	1	3	2
hsa-mir-4726	2	2	4	0	2	1	1	0	1	1	0	1	0	0	0	0	1	0	0	0	2	0	1	6	0	1	1	0	0	0	0	1	4	0	0	3	0	1	0	0	2	1	0	1	2	3	0	1	0
hsa-mir-4721	0	0	0	0	0	0	0	0	0	0	0	0	0	0	0	0	0	0	0	0	0	0	0	0	0	0	0	0	0	0	0	0	0	0	0	0	0	0	0	0	0	0	0	1	0	0	0	0	0
hsa-mir-548a-2	0	0	0	0	0	0	0	0	0	0	0	0	0	0	0	0	0	0	0	0	0	0	0	0	0	0	0	0	0	0	0	0	0	0	0	0	0	0	0	0	0	0	0	0	0	0	0	0	0
hsa-mir-4723	0	0	0	0	0	0	0	0	0	1	0	2	0	0	0	0	0	0	0	0	0	0	1	0	1	0	0	0	0	0	0	1	0	0	0	0	0	0	0	0	0	0	1	1	0	0	1	0	0
hsa-mir-4722	0	0	1	0	0	0	0	0	0	0	0	0	0	1	0	0	0	0	0	0	1	0	0	0	0	0	0	0	0	0	0	0	0	0	0	0	0	0	0	0	0	0	0	0	0	0	0	0	0
hsa-mir-8072	0	1	0	0	2	0	1	0	1	0	0	1	0	1	0	0	0	0	0	0	1	1	1	2	0	3	0	0	1	0	1	0	1	3	0	3	0	1	0	0	2	0	0	0	0	2	1	1	0
hsa-mir-8075	0	0	0	0	0	0	0	0	0	0	0	0	0	0	0	0	0	0	0	0	0	0	0	0	0	0	0	0	0	0	0	0	0	0	0	0	0	0	0	0	0	0	0	0	0	0	0	0	0
hsa-mir-6768	0	0	0	0	0	0	0	0	0	0	0	0	0	0	0	0	0	0	0	0	0	0	0	0	0	0	0	0	0	0	0	0	0	0	0	1	0	0	0	0	0	0	1	0	0	0	0	0	0
hsa-mir-8074	0	0	0	0	0	0	0	0	0	0	0	0	0	0	0	0	0	0	0	0	0	0	0	0	0	0	0	0	0	0	0	0	0	0	0	0	0	0	0	0	0	0	0	0	0	0	0	0	0
hsa-mir-4505	1	0	1	0	0	0	0	0	0	1	0	0	0	0	0	0	0	0	0	0	2	1	2	0	0	0	0	0	1	0	1	0	0	0	0	0	0	0	0	1	0	1	2	0	0	0	0	0	0
hsa-mir-4504	0	0	0	0	0	0	0	0	0	0	0	0	0	0	0	0	0	0	0	0	0	0	0	0	0	0	0	0	0	0	0	0	0	0	0	0	0	0	0	1	0	0	0	0	0	0	0	0	0
hsa-mir-4507	1	0	0	0	0	0	0	0	0	0	0	0	0	0	0	0	0	0	0	0	0	0	0	0	3	1	0	0	0	0	0	0	1	0	0	0	0	0	0	1	0	0	0	0	0	0	0	0	1
hsa-mir-145	5698	545	2829	934	9449	3464	5190	2225	13177	4479	1131	5716	2023	7382	4099	3488	11849	1477	4318	3238	5579	8655	21673	11444	5872	10107	1789	4064	12772	5930	3636	10210	22976	2445	1569	462	2737	13415	2009	10288	21416	4144	6066	4090	12988	3763	1902	3450	4383
hsa-mir-142	13136	3713	9507	4192	29524	1575	1138	3167	3970	3772	4752	6785	8805	10326	17519	4391	11148	6748	28296	9084	12368	2724	15036	27008	43010	23818	15403	8154	23372	5119	1201	9849	47274	2356	2801	1722	9702	19600	1730	7952	25675	7456	11706	14911	21612	5020	8594	5420	6684
hsa-mir-143	786924	150590	411876	76510	635874	616201	2159542	476971	266896	118440	92053	100973	80178	206001	131980	417644	356227	103966	333124	137352	1070588	403077	392906	1299923	678152	231253	70787	266271	297985	192517	2402826	201344	423881	777756	176231	97286	85164	306751	521949	1743121	467950	1691619	154404	135134	458545	538309	33329	1686747	1630448
hsa-mir-4503	0	0	0	0	0	0	0	0	0	0	0	0	0	0	0	0	0	0	0	0	0	0	0	0	0	0	0	0	0	0	0	0	0	0	0	0	0	0	0	0	0	0	0	0	0	0	0	0	0
hsa-mir-4502	1	0	0	0	0	0	0	0	0	0	0	0	0	0	0	0	0	0	0	0	0	0	0	0	0	0	0	0	0	0	0	0	0	0	0	0	0	0	0	0	0	0	0	0	0	0	0	0	0
hsa-mir-8076	0	0	0	0	0	0	0	0	0	0	0	0	0	0	0	0	0	0	0	0	0	0	0	0	0	0	0	0	0	0	0	0	0	0	0	0	0	0	0	0	0	0	0	0	0	0	0	0	0
hsa-mir-4508	0	0	0	0	0	0	0	0	0	0	0	0	0	0	0	0	0	0	0	0	0	0	0	0	0	0	0	0	0	0	0	0	0	0	0	0	0	0	0	0	0	0	0	0	0	0	0	0	0
hsa-mir-149	161	919	128	7	379	19	19	23	82	218	32	42	126	83	101	36	49	16	62	38	79	37	185	236	512	496	43	16	371	52	36	855	521	56	13	31	66	358	90	123	343	416	120	149	431	97	85	32	23
hsa-mir-6767	1	0	0	1	1	0	0	0	0	0	0	0	0	0	0	0	0	0	1	0	0	1	0	1	0	0	0	0	0	0	1	0	0	0	0	0	0	0	0	0	0	0	1	0	0	0	0	0	0
hsa-mir-374b	378	258	150	108	483	231	316	115	179	182	67	170	182	312	137	150	446	57	325	172	206	406	373	838	446	261	111	137	593	100	439	283	811	245	47	157	137	679	111	276	554	302	443	139	650	286	123	256	317
hsa-mir-374c	2	0	0	2	0	0	0	0	1	0	0	0	0	0	0	0	1	0	1	0	0	0	0	2	0	0	0	0	0	0	0	0	0	0	5	0	0	0	0	0	2	1	0	0	0	1	1	0	0
hsa-mir-374a	4919	4545	2492	687	5195	5341	2336	2529	932	2095	848	619	3282	3830	1904	537	2871	1816	6965	1631	3681	7187	2847	7355	12780	2293	1020	1642	2986	417	3868	2096	10470	4879	564	3452	2490	5566	1214	7095	8624	4580	3612	2081	4937	9103	1072	3874	4812
hsa-mir-619	0	0	0	0	0	0	0	0	0	0	0	0	0	0	0	0	0	0	0	0	0	0	0	0	0	0	0	0	0	0	0	0	0	0	0	0	0	0	0	0	0	0	0	0	0	0	0	0	0
hsa-mir-3184	0	0	0	0	0	0	0	0	0	0	0	0	0	0	0	0	0	0	0	0	0	0	0	0	0	0	0	0	0	0	0	0	0	0	0	1	0	0	0	0	0	0	0	0	0	0	0	0	0
hsa-mir-3185	0	1	0	0	0	0	0	0	0	0	0	0	0	0	0	0	0	0	0	0	0	0	0	0	0	0	0	0	0	0	0	0	0	0	0	0	0	0	0	0	0	0	0	0	0	0	0	0	0
hsa-mir-3186	0	2	0	0	0	0	0	0	0	0	0	0	0	0	0	0	0	0	0	0	1	0	0	0	0	0	0	0	0	0	0	0	0	0	0	0	0	0	0	0	0	1	0	0	1	0	0	0	0
hsa-mir-3187	1	5	5	0	4	1	1	1	2	1	0	0	1	1	0	0	0	1	4	4	4	1	4	3	4	0	0	2	6	1	0	2	0	4	0	11	2	1	0	1	1	1	1	6	3	0	0	3	1
hsa-mir-3181	3	0	1	0	0	0	0	0	0	0	0	0	0	0	0	0	0	0	0	0	0	0	1	0	0	0	0	0	0	0	0	0	0	0	0	0	0	0	0	0	0	1	0	0	0	0	0	1	0
hsa-mir-3182	0	0	0	1	1	0	0	0	0	0	0	0	0	0	0	0	0	0	0	1	0	0	1	0	0	2	0	0	0	0	0	0	1	0	0	0	0	0	0	0	0	0	0	0	0	0	0	0	1
hsa-mir-450b	54	57	16	16	304	28	10	24	15	66	30	6	75	91	33	10	28	5	55	17	65	413	14	302	136	92	262	42	122	8	8	1063	275	234	2	69	36	132	106	90	46	51	251	447	56	42	5	47	41
hsa-mir-3188	1	0	3	0	4	5	1	1	0	1	0	0	0	1	1	1	1	0	1	1	2	1	1	2	2	0	0	1	1	0	0	3	1	1	0	0	0	0	0	4	0	0	0	2	0	0	0	2	2
hsa-mir-3189	7	0	0	0	14	0	0	1	5	1	1	2	3	2	14	0	1	0	1	0	1	3	3	10	9	0	1	1	4	1	0	1	15	4	0	0	1	0	7	7	4	1	95	1	1	1	0	0	1
hsa-mir-711	0	0	0	0	0	0	0	0	0	0	0	0	0	0	0	0	0	0	0	0	0	0	0	0	0	0	0	0	0	0	0	0	0	0	0	0	0	0	0	0	0	0	0	0	0	0	0	0	0
hsa-mir-644a	0	0	0	0	0	0	0	0	0	0	0	0	0	0	0	0	0	0	0	0	0	0	0	0	0	0	0	0	0	0	0	0	0	0	0	0	0	0	0	0	0	0	0	0	0	0	0	0	0
hsa-mir-518a-2	0	385	1	2	0	0	1	0	0	0	0	0	0	0	0	0	0	0	0	0	0	0	0	0	1	0	0	0	1	0	0	0	1	2	0	0	0	0	0	0	0	0	0	0	0	0	1	0	0
hsa-mir-518a-1	0	396	1	0	0	0	0	0	1	0	0	0	0	0	0	0	0	0	0	0	0	0	0	0	2	0	0	0	0	0	0	0	0	0	0	0	0	0	0	0	0	0	0	0	0	0	0	0	0
hsa-mir-6821	1	0	0	0	0	0	0	0	0	1	0	0	1	0	0	0	0	1	0	3	0	1	0	0	1	0	0	0	0	0	0	0	5	0	0	0	1	1	1	0	1	0	0	0	0	0	0	0	0
hsa-mir-4520-2	0	0	0	0	0	0	0	0	0	0	0	0	0	0	0	0	0	0	0	0	0	0	0	2	0	0	0	0	0	0	1	0	0	0	0	0	0	0	0	0	0	0	0	0	0	0	0	0	0
hsa-mir-4520-1	0	0	0	0	0	0	0	0	0	0	0	0	0	0	0	0	0	0	0	0	1	0	0	2	0	0	0	0	0	0	0	0	0	0	0	0	0	0	0	0	0	0	0	0	0	0	0	1	0
hsa-mir-24-1	6480	7274	4322	1130	7020	3554	5324	3297	5097	3703	2451	3433	2173	5325	1418	3384	4499	957	4021	2160	5043	5241	4511	16376	9090	5422	737	3117	5209	2101	8457	6462	10906	5218	1458	4148	2501	5385	7094	8720	6530	6628	4058	3259	8463	7303	2171	10066	5831
hsa-mir-24-2	6770	7261	4361	1109	7205	3671	5248	3091	5210	3780	2501	3478	2180	5285	1402	3314	4588	997	4050	2064	5064	5280	4539	16317	9188	5483	773	2982	5184	2146	8382	6409	11010	5163	1485	4225	2543	5214	7094	8407	6736	6444	4100	3178	8204	7392	2158	10101	5770
hsa-mir-103a-2	43614	26504	29243	2181	94414	33961	54084	18640	27843	21827	1909	34778	49371	64473	14761	22112	40371	10233	46908	20492	41731	97624	32507	77309	70543	14624	10098	43052	74683	20299	25332	75884	35868	39982	2237	18348	29943	62849	38851	42943	28806	37371	35065	58532	58933	102760	11329	37006	27154
hsa-mir-103a-1	43616	26408	29234	2121	93954	33840	53774	18429	27772	21588	1938	34631	49562	65166	14762	22248	40123	10166	46065	20260	40907	97618	32765	77351	71115	14481	9860	42891	74231	20352	25149	75565	35921	39449	2131	18235	29714	62973	38631	41910	28250	37276	35035	58958	58405	103234	11263	36950	27325
hsa-mir-6780b	0	0	0	0	0	0	0	0	0	0	0	0	0	0	0	0	0	0	0	1	0	0	0	1	0	0	0	0	1	0	0	0	0	1	0	0	0	1	0	1	0	0	1	0	0	0	0	0	0
hsa-mir-548a-3	2	2	0	0	0	0	1	0	0	0	0	0	0	0	0	0	0	0	0	0	0	1	0	0	0	0	0	0	0	0	0	0	0	1	0	0	0	2	0	0	0	0	0	0	0	0	0	0	0
hsa-mir-6780a	0	0	0	0	0	0	0	0	0	0	0	0	0	0	0	0	0	0	0	0	0	0	0	0	0	0	0	0	0	0	0	0	0	0	0	0	0	0	0	0	0	0	0	0	0	1	0	1	0
hsa-mir-708	829	186	241	28	400	51	58	221	694	495	210	562	229	810	207	73	213	360	222	256	226	792	1362	829	1413	719	349	610	610	317	67	503	4608	144	93	19	178	349	523	516	1318	452	1426	293	959	356	148	246	224
hsa-mir-203b	311	128	313	56	36	206	88	136	125	263	94	81	78	418	175	76	533	371	251	90	27	145	562	158	112	219	163	227	344	52	70	94	331	135	203	13	205	324	120	696	1288	174	15	434	264	186	353	49	180
hsa-mir-203a	24154	54850	48458	5768	14352	51110	19141	22066	24404	42628	5314	20380	7221	119217	10382	13193	31275	24021	31877	10949	5123	23932	34651	35051	7626	19136	14596	18191	37532	6506	11303	7666	34554	10332	17744	1258	28347	53647	11829	160921	109350	249216	2525	95576	47603	24385	42884	10745	22152
hsa-let-7a-3	46000	51090	21501	3340	71658	156238	162404	36236	26392	15736	4136	17341	13270	52932	10799	61668	83545	14853	56883	16251	59368	74344	39847	155525	92076	25246	5315	52831	52422	53558	139041	28385	83126	102767	8344	23536	21099	59002	50788	176145	50007	113405	41944	29870	53239	73162	10182	131244	100668
hsa-mir-6827	1	3	0	0	1	2	0	0	0	0	0	0	0	1	0	0	0	2	0	0	1	0	0	2	1	0	1	0	2	0	0	0	0	1	0	0	0	0	0	0	0	0	0	0	0	0	0	0	0
hsa-mir-130b	320	217	107	107	188	55	33	63	106	110	98	110	238	69	49	41	75	22	117	94	137	66	81	296	464	184	75	296	166	54	27	208	368	262	12	77	90	155	124	72	239	91	217	135	265	57	27	48	33
hsa-mir-630	0	0	0	0	0	0	0	0	0	0	0	0	0	0	0	0	0	0	0	0	0	1	0	0	0	0	0	0	0	0	0	0	0	0	0	0	0	0	0	0	0	0	0	0	0	0	0	0	0
hsa-mir-506	0	0	1	0	155	50	0	0	0	0	0	0	1	22	1	3	3	0	0	0	3	0	1	3	1	0	0	0	1	0	1	1	1	1	0	0	30	2	0	79	1	2	1	0	60	0	0	5	0
hsa-mir-632	2	4	0	1	9	7	1	2	1	0	2	2	1	1	0	2	2	3	6	2	1	0	1	10	3	2	0	2	1	1	1	1	2	0	1	0	1	3	3	4	6	1	2	2	0	1	0	4	6
hsa-mir-633	0	0	0	0	0	0	0	0	0	0	0	0	0	0	0	0	0	0	0	0	0	0	0	0	0	0	0	0	0	0	0	0	0	0	0	0	0	0	0	0	0	0	0	0	0	0	0	0	0
hsa-mir-634	0	0	0	0	0	0	0	0	0	0	0	0	0	0	0	0	0	0	0	0	0	0	0	0	0	0	0	0	0	0	0	0	0	0	0	0	0	0	0	0	0	0	0	0	0	0	0	0	0
hsa-mir-635	0	0	0	0	0	0	0	0	0	0	0	0	0	0	0	0	0	0	0	0	0	0	0	0	0	0	0	0	0	0	0	0	0	1	0	0	0	0	0	0	0	0	0	0	0	0	0	0	0
hsa-mir-636	4	1	0	0	3	1	0	1	1	1	1	1	2	0	2	0	2	0	1	0	1	0	3	3	2	1	1	2	2	0	0	3	2	0	1	1	4	1	1	0	2	0	2	1	1	2	0	0	1
hsa-mir-548h-3	0	0	0	0	0	0	0	0	0	0	0	0	0	0	0	0	0	0	0	0	0	0	0	0	0	0	0	0	0	0	0	0	0	0	0	0	0	0	0	0	0	0	0	0	0	0	0	0	0
hsa-mir-638	0	0	0	0	0	0	0	0	0	0	0	0	0	0	0	0	0	0	0	0	0	0	0	0	0	0	0	0	0	0	0	0	0	0	0	0	0	0	0	0	0	0	0	0	0	0	0	0	0
hsa-mir-639	12	1	3	1	8	5	1	2	1	1	4	2	1	3	0	0	0	0	2	4	5	0	1	13	5	2	0	3	2	4	1	1	3	4	1	1	0	2	2	2	6	0	1	0	0	2	1	7	10
hsa-mir-129-1	3	18	15	0	8	428	6	4	10	3	0	9	3	45	0	14	14	1	5	10	12	3	7	31	12	0	6	5	12	6	7	6	24	6	1	84	47	13	78	13	1	6	3	14	15	18	4	185	122
hsa-mir-129-2	7	17	15	0	4	527	5	4	6	2	0	12	0	22	0	3	4	0	4	7	12	6	4	20	16	3	4	3	13	4	6	2	21	2	1	91	52	23	78	8	5	14	5	11	9	17	4	226	158
hsa-mir-4999	21	1	11	4	34	15	4	3	4	3	4	10	5	8	0	3	4	1	15	1	22	6	3	15	22	13	3	4	10	14	13	1	31	5	1	1	2	6	4	0	0	6	9	8	26	4	10	4	24
hsa-mir-505	238	70	193	30	543	95	41	84	156	154	33	169	132	156	84	52	141	21	149	148	152	105	382	638	187	411	94	187	322	86	56	664	632	98	34	220	145	239	75	168	346	161	102	365	454	194	112	76	197
hsa-mir-181b-2	1339	1354	368	117	8343	5393	835	869	644	1625	294	1139	2281	733	363	825	1178	866	1228	1354	2799	6115	1503	3379	1498	1191	240	3207	4310	3465	1005	2824	4044	3175	149	1506	1205	1740	1657	2759	2675	1316	2219	1640	2585	857	134	1663	1531
hsa-mir-181b-1	1358	1291	514	140	8679	5469	880	976	686	1658	317	1153	2255	777	426	802	1205	942	1199	1414	3125	6284	1549	3662	1573	1467	339	3337	4428	3649	1065	2846	4253	3362	187	1495	1362	1843	1729	2843	2892	1481	2326	1623	2867	963	145	1736	1682
hsa-mir-6132	0	0	0	0	0	0	0	0	0	0	0	1	0	0	0	0	0	0	0	0	0	0	0	0	0	1	0	0	0	0	0	1	0	0	0	4	0	0	0	0	0	0	0	0	0	0	1	0	2
hsa-mir-6133	0	0	0	0	0	0	0	0	0	0	0	0	0	0	0	0	0	0	0	0	0	0	0	0	0	0	0	0	0	0	0	0	0	0	0	0	0	0	0	0	0	0	0	0	0	0	0	0	0
hsa-mir-6130	0	0	0	0	0	0	1	0	0	0	0	0	0	0	0	0	0	0	2	0	0	0	0	0	1	0	0	0	0	0	0	0	0	0	0	0	0	0	0	0	0	0	0	0	1	0	0	0	0
hsa-mir-501	181	82	153	32	247	35	51	69	147	140	18	88	382	249	170	77	205	60	209	114	128	55	303	660	197	133	59	172	608	181	44	240	579	166	19	94	111	281	54	152	271	124	360	197	176	341	105	69	99
hsa-mir-6134	0	0	0	0	0	0	0	0	0	0	0	0	0	0	0	0	0	0	0	0	0	0	0	0	0	0	0	0	0	0	0	0	0	0	0	0	0	0	0	0	0	0	0	0	0	0	0	0	0
hsa-mir-499b	0	0	1	0	0	0	0	0	0	0	0	0	0	0	0	0	0	0	1	0	0	1	0	1	0	0	0	0	0	0	0	0	0	0	0	0	0	0	0	0	0	0	0	0	0	0	0	2	0
hsa-mir-499a	2	0	2	0	3	10	1	0	1	1	0	1	0	1	1	1	0	1	2	2	0	2	1	6	4	0	0	3	1	1	1	1	7	1	0	1	0	4	2	7	2	1	1	0	0	2	0	3	4
hsa-mir-524	0	132	0	0	0	0	0	0	0	0	0	0	0	0	0	0	0	0	0	0	0	0	0	0	0	0	0	0	0	0	0	0	0	0	0	0	0	0	0	0	0	0	0	0	0	0	0	0	0
hsa-mir-525	0	736	0	0	0	0	0	0	0	0	0	0	1	0	0	0	2	0	0	0	0	0	0	0	0	0	0	0	0	0	1	0	0	0	0	0	0	0	0	0	2	0	0	0	0	0	0	0	0
hsa-mir-527	0	519	2	2	0	0	0	0	1	0	0	0	0	0	0	0	0	0	0	0	0	0	0	0	3	0	0	0	1	0	0	0	1	1	0	0	0	0	0	0	0	0	0	0	0	0	1	0	0
hsa-mir-522	0	3493	21	21	1	0	0	0	2	1	0	0	0	0	0	0	2	0	3	0	3	0	0	8	24	1	0	1	9	0	0	0	0	0	0	1	0	1	0	7	4	0	0	3	3	2	0	0	4
hsa-mir-523	0	125	0	0	0	0	0	0	0	0	0	0	0	0	0	0	0	0	0	0	0	0	0	0	0	0	0	0	0	0	0	0	0	0	0	0	0	0	0	0	0	0	0	0	0	0	0	0	0
hsa-mir-3973	0	0	0	0	0	0	0	0	0	0	0	0	0	0	0	0	0	0	0	0	0	0	0	0	0	0	0	0	0	0	0	0	0	0	0	0	0	0	0	0	0	0	0	0	0	0	0	0	0
hsa-mir-3972	0	0	0	0	0	0	0	0	0	0	0	0	0	0	0	0	0	0	0	0	0	0	0	0	0	0	0	0	0	0	0	0	0	0	0	0	0	0	0	0	0	0	0	0	0	0	0	0	0
hsa-mir-3975	0	0	0	0	0	0	0	0	0	0	0	0	0	0	0	0	0	0	0	0	0	0	0	0	0	0	0	0	0	0	0	0	0	0	0	0	0	0	0	0	0	0	0	0	0	0	0	0	0
hsa-mir-3974	0	0	0	0	0	0	0	0	0	0	0	0	0	0	0	0	0	0	0	0	0	0	0	0	0	0	0	0	0	0	0	0	0	0	0	0	0	0	0	0	0	0	0	0	0	0	0	0	0
hsa-mir-3977	0	0	0	0	0	0	0	0	0	0	0	0	0	0	0	0	0	0	0	0	0	0	0	0	0	0	0	0	0	0	0	0	0	0	0	0	0	0	0	0	0	0	0	0	0	0	0	0	0
hsa-mir-3976	0	0	0	0	0	0	0	0	0	0	0	0	0	0	0	0	0	0	0	0	0	0	0	0	0	0	0	0	0	0	0	0	0	0	0	0	0	0	0	0	0	0	0	0	0	0	0	0	0
hsa-mir-3978	0	0	0	0	0	0	0	0	0	0	0	0	0	0	0	0	0	0	0	0	0	0	0	0	0	0	0	0	0	0	0	0	0	0	0	0	0	0	0	0	0	0	0	0	0	0	0	0	0
hsa-mir-452	1196	320	246	35	2351	296	538	280	138	44	27	84	538	128	213	236	231	69	772	43	666	1255	299	1379	333	518	79	187	1066	154	503	430	1002	2361	19	72	334	223	121	269	528	1041	51	675	839	617	42	465	423
hsa-mir-454	35	17	14	17	61	8	12	13	14	24	20	11	49	44	18	10	43	13	36	30	20	42	25	83	56	40	35	40	58	13	10	84	89	26	6	18	20	75	9	26	44	18	58	86	71	28	13	12	15
hsa-mir-455	496	156	852	241	2246	547	106	264	1145	431	448	468	248	574	157	258	665	791	1226	244	676	718	3528	2173	2230	1339	613	575	1148	4482	290	1472	4297	186	484	128	552	658	359	752	2904	352	414	1432	1774	218	481	235	607
hsa-mir-4758	11	2	1	1	2	1	0	3	1	2	1	5	1	2	1	0	3	1	3	1	4	1	0	1	1	4	0	5	2	0	2	3	9	2	0	26	5	2	5	2	24	3	2	2	2	5	3	0	3
hsa-mir-4759	0	0	0	0	0	0	0	0	0	0	0	0	0	0	0	0	0	0	0	0	0	0	0	0	0	0	0	0	0	0	0	0	0	0	0	0	0	0	0	0	0	0	0	0	0	0	0	0	0
hsa-mir-4750	0	0	0	0	0	0	0	0	0	0	0	0	0	0	0	0	0	0	0	0	0	0	0	0	0	1	0	0	1	2	0	0	0	0	0	0	0	0	0	0	0	0	0	0	0	0	0	0	0
hsa-mir-4751	0	1	1	0	0	0	0	0	0	0	0	0	0	0	0	0	0	0	0	0	0	0	0	0	0	0	0	0	0	0	0	1	1	0	0	0	0	0	0	0	0	1	0	0	0	0	0	0	1
hsa-mir-4752	0	0	0	0	0	0	0	0	0	0	0	0	0	0	0	0	1	0	0	0	0	0	0	0	0	1	0	0	0	0	0	1	0	0	0	0	0	0	0	0	0	0	0	2	0	0	1	0	0
hsa-mir-4753	0	0	0	1	0	0	0	1	1	0	0	1	0	0	0	0	0	0	0	0	1	0	1	0	2	1	0	0	1	3	0	0	0	0	0	1	1	0	1	0	0	0	0	1	0	1	1	0	0
hsa-mir-4754	0	7	1	0	0	2	0	0	0	0	0	0	0	0	1	0	1	0	2	0	0	0	0	0	1	1	0	3	1	0	0	1	4	0	0	1	0	0	1	1	2	0	0	0	0	2	2	1	2
hsa-mir-4755	1	0	0	0	1	0	1	1	0	0	0	0	0	1	0	0	0	0	1	0	2	1	1	0	5	0	1	1	1	0	0	0	1	1	0	0	0	0	1	0	3	1	2	0	1	1	1	0	0
hsa-mir-4756	0	0	0	2	0	0	0	0	6	0	0	0	0	2	0	0	3	0	1	2	0	0	0	0	0	0	0	0	0	1	0	0	0	0	0	0	3	0	0	2	14	0	0	0	0	0	2	0	2
hsa-mir-4757	0	0	0	0	1	0	0	0	1	0	0	1	0	0	0	1	1	0	0	0	0	0	0	1	0	0	0	1	1	1	0	0	2	1	0	0	0	0	0	0	2	0	1	1	2	0	0	0	1
hsa-mir-1268a	0	0	0	0	0	0	0	0	0	0	0	0	0	0	0	0	0	0	0	0	0	0	0	0	0	0	0	0	0	0	0	0	0	0	0	0	0	0	0	0	0	0	0	0	0	0	0	0	0
hsa-mir-1268b	0	0	0	0	0	0	0	0	0	0	0	0	0	0	0	0	0	0	0	0	0	0	0	0	0	0	0	0	0	0	0	0	0	0	0	0	0	0	0	0	0	0	0	0	0	0	0	0	0
hsa-mir-3197	0	0	0	0	0	0	0	0	3	0	0	0	0	0	0	0	0	0	0	0	0	0	0	0	0	0	0	0	0	0	0	0	0	0	0	0	0	0	0	0	1	0	0	0	0	0	0	0	0
hsa-mir-3196	0	2	0	0	1	0	0	0	0	0	0	0	0	0	0	0	0	0	0	0	0	0	0	0	0	0	0	0	0	0	0	0	0	0	0	0	0	0	0	0	1	0	0	0	0	0	0	0	0
hsa-mir-3195	0	0	0	0	0	2	1	2	0	0	0	1	0	0	0	0	1	1	0	0	2	0	4	0	0	0	0	0	0	0	3	0	0	0	0	0	1	0	0	1	0	1	0	1	0	0	0	3	0
hsa-mir-3194	5	1	0	0	5	0	0	0	0	0	0	0	1	1	0	0	0	1	1	3	1	1	3	5	8	2	2	0	4	1	0	3	8	0	0	0	2	3	0	2	1	1	0	4	4	0	3	0	1
hsa-mir-3193	3	1	1	0	8	1	3	2	3	0	1	4	1	4	1	0	1	1	5	0	2	6	5	8	1	3	0	5	3	2	0	0	1	6	0	7	5	3	3	2	2	3	1	0	1	6	3	0	1
hsa-mir-3192	0	0	0	0	1	0	0	0	1	0	0	0	1	0	0	0	0	0	1	0	0	0	0	0	0	0	0	1	0	0	0	0	1	0	0	3	0	1	0	4	0	0	1	0	0	1	0	0	0
hsa-mir-3191	0	3	10	0	3	2	1	2	2	1	1	0	3	4	0	0	2	0	3	1	1	1	1	2	7	2	1	12	5	2	1	5	9	4	0	3	1	2	3	1	4	1	5	4	2	2	0	1	0
hsa-mir-3190	3	2	4	0	0	0	0	1	3	1	0	0	0	3	0	0	6	3	0	0	0	0	0	4	0	0	1	2	0	3	1	0	0	0	0	2	0	0	1	1	1	1	0	1	1	1	0	2	3
hsa-mir-767	2	832	4	30	16	1	0	0	237	2	0	19	0	3	1	1	0	4	22	0	0	0	2	0	10	1	0	0	3	0	0	4	3	0	0	105	101	316	504	6	5	0	726	0	1	14	124	0	0
hsa-mir-19a	169	115	21	26	143	96	25	31	37	399	78	78	137	179	55	36	142	16	50	170	60	135	87	113	57	30	108	191	85	12	16	223	130	45	15	105	87	264	21	42	219	25	137	246	180	72	18	23	30
hsa-mir-1254-2	2	0	0	0	4	11	0	1	2	4	0	2	1	1	0	0	1	0	2	5	0	2	2	5	0	2	0	7	1	0	0	7	3	3	1	6	7	0	2	2	7	0	0	3	0	1	0	0	0
hsa-mir-1254-1	2	0	1	0	4	11	0	0	3	3	0	1	2	3	1	1	1	1	2	5	1	7	2	0	0	1	0	7	2	1	0	5	2	1	0	12	4	1	2	3	6	2	1	1	1	2	2	1	0
hsa-mir-198	0	0	0	0	0	0	0	0	0	0	0	0	0	0	0	0	0	0	0	0	0	0	0	0	0	0	0	1	0	0	0	0	0	0	0	0	0	0	0	0	0	0	0	0	0	0	0	0	0
hsa-mir-195	212	54	75	19	217	272	722	161	124	154	44	73	81	185	91	53	318	43	151	66	281	317	243	874	478	226	105	104	227	91	1609	261	679	158	78	20	58	323	126	415	222	341	169	134	408	210	21	507	341
hsa-mir-197	861	1333	859	270	2020	509	897	485	1520	1130	120	1341	754	1029	216	483	1144	158	1224	568	874	496	1619	2771	1755	1788	333	898	3083	1326	548	2488	4197	702	77	716	1413	2478	1255	2071	2772	819	3050	1025	2006	1164	591	640	485
hsa-mir-191	1973	693	1009	478	3420	2091	776	489	2687	2835	331	2221	1408	1771	715	608	1836	703	2996	3492	1561	1330	2392	4006	3332	2108	917	1327	3143	1295	1019	3547	5669	2065	267	795	1973	3404	608	2480	5086	946	4094	3406	3843	1263	2279	1218	1212
hsa-mir-192	16789	1938	935	11466	4289	810	958	1085	39644	704	1565	666	852	720	540	809	14673	125079	23373	2079	1455	1035	98940	4948	1943	938	1266	5750	1232	59824	1071	944	32674	669	645	1310	17721	866	404	3067	99134	2195	789	1365	2778	1114	20448	883	51983
hsa-mir-320a	2692	514	1441	29	1644	1589	2404	822	1234	1451	147	1619	796	3725	1189	529	2467	297	1075	1362	2186	2041	2790	6636	1876	1711	197	1847	1761	967	1279	3878	3455	965	97	1291	1191	2025	1216	1050	4354	2376	1968	954	1760	3703	1117	1348	2303
hsa-mir-370	16	7	15	5	6	2	11	24	42	17	3	11	9	11	6	4	4	6	12	11	16	55	16	18	30	59	7	40	37	48	1	386	148	53	3	20	18	16	34	19	87	12	13	11	49	34	10	28	18
hsa-mir-4659a	0	0	0	0	0	0	0	1	0	0	0	0	0	0	0	0	0	0	0	0	0	0	0	0	0	1	1	0	0	0	0	0	0	0	0	1	0	2	0	1	0	0	0	0	0	1	0	0	0
hsa-mir-4659b	0	0	0	0	0	0	0	0	0	0	0	0	0	0	0	0	0	0	0	0	0	0	0	0	0	0	0	0	0	0	0	0	0	0	0	0	1	0	0	0	0	0	0	0	0	0	0	0	0
hsa-mir-200b	5603	401	414	355	8609	5463	1787	724	2941	2908	878	4955	2268	2999	1959	1171	5464	3062	3179	1918	3098	4824	4567	3184	1573	2517	619	4023	3485	6995	1311	8190	3782	3964	620	94	1595	4232	2162	3701	4255	3029	4510	4108	4934	810	1448	2149	2377
hsa-mir-135a-2	1	6	1	6	18	6	9	2	3	2	0	2	1	2	2	0	12	10	4	0	0	10	46	2	0	1	0	7	2	10	15	4	4	6	7	0	4	4	0	29	11	6	1	10	4	0	0	5	2
hsa-mir-135a-1	1	3	0	2	15	1	7	0	4	3	0	0	0	1	1	0	7	9	2	0	0	3	40	6	5	0	1	6	0	8	7	7	1	1	4	0	3	4	0	21	8	1	2	9	1	1	2	1	0
hsa-mir-200a	6094	609	1042	517	9999	4329	808	1295	4408	3728	2149	7519	2291	2360	2691	700	13030	13558	6255	3921	3487	5480	7012	2337	2524	4370	925	4242	4741	9109	691	9595	6201	5184	553	124	2444	3940	2477	4292	6830	3048	4496	4315	8024	1409	2092	1755	2508
hsa-mir-6089-2	0	0	0	0	0	0	0	0	0	0	0	0	0	0	0	0	0	0	0	0	0	0	0	0	0	0	0	0	0	0	0	0	0	0	0	0	0	0	0	0	0	0	0	0	0	0	0	0	0
hsa-mir-6089-1	0	0	0	0	0	0	0	0	0	0	0	0	0	0	0	0	0	0	0	0	0	0	0	0	0	0	0	0	0	0	0	0	0	0	0	0	0	0	0	0	0	0	0	0	0	0	0	0	0
hsa-mir-422a	0	0	0	0	0	0	3	0	0	0	0	0	0	0	0	0	0	0	0	0	0	0	0	0	0	0	0	0	0	0	0	0	0	0	0	0	0	0	0	0	0	0	0	0	0	0	0	0	0
hsa-mir-3622a	0	3	1	0	0	0	3	0	0	0	1	0	1	2	0	1	2	0	0	0	1	1	1	1	1	1	0	0	0	2	0	0	0	0	0	0	0	0	0	2	0	1	0	0	1	0	0	1	0
hsa-mir-3622b	0	0	0	0	0	0	0	0	0	0	0	0	0	1	0	0	0	0	0	0	0	0	0	0	0	0	0	0	0	0	0	0	0	0	0	0	0	0	0	0	0	0	0	0	0	0	0	0	0
hsa-mir-3914-2	0	0	0	0	0	0	0	0	0	0	0	0	0	0	0	0	0	0	0	0	0	0	0	0	0	0	0	0	0	0	0	0	0	0	0	0	0	0	0	0	0	0	0	0	0	0	0	0	0
hsa-mir-3914-1	0	0	0	0	0	0	0	0	0	0	0	0	0	0	0	0	0	0	0	0	0	0	0	0	0	0	0	0	0	0	0	0	2	0	0	0	0	0	0	0	0	0	0	0	0	0	0	0	0
hsa-mir-6846	0	0	0	0	0	0	0	0	0	0	0	0	0	0	0	0	0	0	0	0	0	0	0	0	0	0	0	0	0	0	0	0	0	0	0	0	0	0	0	0	0	0	0	0	0	0	0	0	1
hsa-mir-99a	1181	408	188	75	4377	4854	1945	1038	849	502	402	1094	604	469	990	666	2371	652	736	352	2123	2865	2555	2306	1384	2688	841	960	1806	1640	2358	2442	5276	705	202	355	956	2692	884	2805	807	2157	1289	651	2310	787	157	1916	1743
hsa-mir-99b	70717	136620	83836	17520	189946	65407	67603	52587	111792	43562	42826	93123	60310	43073	44711	45725	73262	66971	124518	42923	98385	141658	204150	279078	218186	143901	62949	137550	139498	89300	68067	119220	325832	147696	12051	37520	62922	74167	70417	250892	270118	112795	125712	55810	179253	156525	87761	55724	74777
hsa-mir-6851	0	1	0	0	2	0	0	2	0	0	0	0	0	0	0	0	0	0	0	0	1	0	1	0	0	0	0	0	0	4	0	0	0	0	0	0	0	0	0	1	0	1	0	0	0	0	0	0	0
hsa-mir-3910-2	0	0	0	0	0	0	0	0	0	0	0	0	0	0	0	0	0	0	0	0	0	0	0	0	0	0	0	0	0	0	0	0	3	0	0	0	0	0	0	0	0	0	0	0	0	0	0	0	0
hsa-mir-3910-1	0	0	0	0	0	0	0	0	0	0	0	0	0	0	0	0	0	0	0	0	0	0	0	0	0	0	0	0	0	0	0	0	3	0	0	0	0	0	0	0	0	0	0	0	0	0	0	0	0
hsa-mir-4772	94	15	35	1	59	11	27	17	66	12	10	33	9	11	14	11	22	2	146	25	112	22	34	117	79	53	29	24	57	22	20	5	41	11	4	21	28	33	8	19	34	52	26	36	21	93	11	35	45
hsa-mir-605	2	1	1	0	3	1	4	1	3	2	1	0	0	1	0	2	1	0	0	0	0	2	5	6	1	6	0	2	2	1	1	2	6	1	0	1	0	1	3	6	5	1	0	0	3	1	2	0	0
hsa-mir-2861	0	0	0	0	0	0	0	0	0	0	0	0	0	0	0	0	0	0	0	0	0	0	0	0	0	0	0	0	0	0	0	0	0	0	0	0	0	0	0	0	0	0	0	0	0	0	0	0	0
hsa-mir-607	0	0	3	0	1	1	7	3	1	2	0	1	0	0	0	2	2	0	2	2	1	0	0	2	0	2	0	0	1	5	2	0	1	4	0	4	0	0	2	0	2	1	0	0	2	1	0	3	1
hsa-mir-606	0	0	0	0	0	0	0	0	0	0	0	0	0	0	0	0	0	0	0	0	0	0	0	0	0	0	0	0	0	0	0	0	0	0	0	0	0	0	0	0	0	0	0	0	0	0	0	0	0
hsa-mir-601	0	0	0	0	0	0	0	0	0	0	0	0	0	0	0	0	0	0	0	0	0	0	0	0	0	0	0	0	0	0	0	0	0	0	0	0	0	0	0	0	0	0	0	0	0	0	0	0	0
hsa-mir-600	0	0	0	0	3	0	1	0	0	0	0	0	0	0	0	0	3	1	0	0	1	0	1	0	0	1	1	2	0	0	0	0	0	1	0	0	1	1	0	0	1	0	0	0	0	0	0	1	0
hsa-mir-603	0	0	0	0	0	0	0	0	0	0	0	0	0	0	0	0	0	0	0	0	0	0	0	0	0	0	0	0	0	0	0	0	0	0	0	0	0	0	0	0	0	0	0	0	0	0	0	0	0
hsa-mir-602	0	0	0	0	0	0	0	0	0	0	0	0	0	0	0	0	0	0	0	0	0	0	0	0	0	0	0	0	0	0	0	0	0	0	0	0	0	0	0	0	0	0	0	0	0	0	0	0	0
hsa-mir-4662b	0	0	0	0	0	0	0	0	1	2	0	0	0	0	0	0	0	0	0	0	0	0	0	4	0	0	0	0	1	0	0	0	0	0	0	0	0	0	1	0	1	0	0	0	0	1	0	0	0
hsa-mir-4662a	29	4	49	16	52	11	47	6	41	502	42	71	10	14	64	9	40	15	25	4	34	12	53	434	214	47	52	197	36	24	67	67	176	24	5	0	18	40	55	65	67	81	49	27	42	109	2	78	25
hsa-mir-6838	0	0	1	0	0	0	0	1	1	0	0	0	0	0	0	0	0	0	0	0	0	0	0	0	0	0	0	0	0	0	0	1	0	0	0	1	1	0	0	1	0	0	0	0	0	0	1	0	0
hsa-mir-609	1	0	0	0	0	0	0	0	0	0	0	0	0	0	0	0	1	0	0	0	0	0	0	0	0	0	0	0	0	0	0	0	0	0	0	0	1	0	0	0	0	0	0	0	0	0	0	0	0
hsa-mir-608	0	0	0	0	0	0	0	0	0	0	0	0	0	0	0	0	0	0	0	0	0	0	0	0	0	0	0	0	0	0	0	0	0	0	0	0	0	0	0	0	0	0	0	0	0	0	0	0	0
hsa-mir-6125	7	1	8	0	4	7	1	4	0	1	0	1	3	0	1	1	3	0	2	1	3	0	0	9	2	2	0	3	0	1	5	1	1	6	0	3	1	2	1	4	3	6	2	0	2	1	1	2	6
hsa-mir-6124	0	0	0	0	0	0	0	0	0	0	0	0	0	0	0	0	0	0	0	0	0	0	0	0	0	0	0	0	0	0	0	0	0	0	0	0	0	0	0	0	0	0	0	0	0	0	0	0	0
hsa-mir-6127	0	0	0	0	0	0	0	0	0	0	0	0	0	0	0	0	0	0	0	0	0	0	0	0	0	0	0	0	0	0	0	0	0	0	0	0	0	0	0	0	0	0	0	0	0	0	0	0	0
hsa-mir-6126	0	0	0	0	0	0	0	0	0	0	0	0	0	0	0	0	0	0	0	0	0	0	0	0	0	0	0	0	0	0	0	0	0	0	0	0	0	0	0	0	0	0	0	0	0	0	0	0	0
hsa-mir-1208	0	0	0	0	0	0	0	0	0	0	0	0	0	0	0	0	0	0	0	0	0	0	0	0	0	0	0	0	0	0	0	0	0	0	0	0	0	0	0	0	0	0	0	0	0	0	0	0	0
hsa-mir-1205	0	0	0	0	0	0	0	0	0	0	0	0	0	0	0	0	0	0	0	0	0	0	0	0	0	0	0	0	0	0	0	0	0	0	0	0	0	0	0	0	0	0	0	0	0	0	0	0	0
hsa-mir-1204	0	0	0	0	0	0	0	0	0	0	0	0	0	0	0	0	0	0	0	0	0	0	0	0	0	0	0	0	0	0	0	0	0	0	0	0	0	0	0	0	0	0	0	0	0	0	0	0	0
hsa-mir-1207	0	0	0	0	0	0	0	0	0	0	0	0	0	0	0	0	0	0	0	0	0	0	0	0	0	0	0	0	0	0	0	0	0	0	0	0	0	0	0	0	0	0	0	0	0	0	0	0	0
hsa-mir-1206	0	0	0	0	0	0	0	0	0	0	0	0	0	0	0	0	0	0	0	0	0	0	0	0	0	0	0	0	0	0	0	0	0	0	0	0	0	0	0	0	0	0	0	0	0	0	0	0	0
hsa-mir-6129	0	0	0	0	0	0	0	0	0	0	0	0	0	0	0	0	0	0	0	1	0	0	1	0	1	0	0	0	0	1	0	0	0	0	0	0	0	0	0	0	0	0	0	0	2	2	0	0	0
hsa-mir-1200	0	0	0	0	0	0	0	0	0	0	0	0	0	0	0	0	0	0	0	0	0	0	0	0	0	0	0	0	0	0	0	0	0	0	0	0	0	0	0	0	0	0	0	0	0	0	0	0	0
hsa-mir-1203	0	0	0	0	0	0	0	0	0	0	0	0	0	0	0	0	0	0	0	0	0	0	0	0	0	0	0	0	0	0	0	0	0	0	0	0	0	0	0	0	0	0	0	0	0	0	0	0	0
hsa-mir-1202	0	0	0	0	0	0	0	0	0	0	0	0	0	0	0	0	0	0	0	0	0	0	0	0	0	0	0	0	0	0	0	0	0	0	0	0	0	0	0	0	0	0	0	0	0	0	0	0	0
hsa-mir-5693	0	0	0	0	0	0	0	0	0	1	0	0	0	0	0	0	0	0	0	0	0	0	0	0	0	0	0	0	0	0	0	0	0	0	0	0	0	0	1	0	0	0	0	0	0	0	0	0	0
hsa-mir-5690	2	0	2	2	1	3	2	1	0	2	0	0	0	0	0	0	2	0	1	3	2	0	0	2	1	2	0	1	0	1	0	1	8	0	0	2	1	0	1	0	2	0	0	1	2	2	2	2	0
hsa-mir-5691	1	0	0	0	0	0	0	0	0	0	1	0	1	0	0	0	0	0	0	1	0	0	0	1	0	0	0	0	1	0	0	1	0	0	0	0	0	2	0	1	0	0	3	0	0	0	0	0	0
hsa-mir-5696	2	3	0	0	1	4	1	0	1	1	1	0	0	2	1	0	3	2	7	3	3	1	2	6	4	0	0	0	2	3	3	3	5	4	1	0	0	3	1	0	6	3	4	1	4	1	0	2	4
hsa-mir-5697	0	0	0	1	0	0	0	0	0	1	0	0	0	0	0	0	0	0	0	0	0	0	0	0	0	0	0	0	0	0	0	1	0	0	0	0	1	0	1	0	0	0	0	1	0	0	0	0	0
hsa-mir-5694	0	0	0	0	0	0	1	0	0	0	0	0	0	0	0	0	0	0	0	2	0	0	0	0	0	0	0	1	0	0	0	0	0	0	0	0	0	0	0	0	0	0	0	0	0	0	0	0	1
hsa-mir-5695	0	2	0	0	0	0	0	0	0	0	0	1	0	0	0	0	0	0	0	0	0	0	0	0	1	1	0	0	0	0	0	0	2	0	0	0	0	1	0	0	3	0	1	0	0	0	0	0	0
hsa-mir-5698	1	4	0	51	5	173	2	13	5	9	5	2	150	1	1	4	4	0	3	0	79	19	13	37	75	9	32	1	112	8	1	57	11	110	2	5	5	7	26	130	6	2	23	53	17	6	0	9	3
hsa-mir-5699	9	5	4	0	3	3	1	0	2	8	1	0	4	6	1	2	9	0	10	1	0	2	3	9	4	1	0	7	5	4	3	0	16	1	0	9	3	2	2	3	8	2	4	0	4	5	9	1	3
hsa-mir-511	94	42	229	19	438	13	57	218	46	37	22	26	190	121	61	49	125	22	110	34	136	32	149	463	200	153	22	44	331	85	17	44	324	136	24	21	58	172	67	112	77	168	81	46	241	175	33	125	76
hsa-mir-510	0	0	0	0	4	4	0	0	0	0	0	0	0	4	0	0	0	0	0	0	0	0	0	0	0	0	0	0	0	1	0	0	0	0	0	0	0	0	0	0	0	0	0	0	1	0	0	1	0
hsa-mir-1233-1	0	0	0	0	0	0	0	0	0	0	0	0	0	0	0	0	0	0	0	0	0	0	0	0	0	0	0	0	0	0	0	0	0	0	0	0	0	0	0	0	0	0	0	0	0	0	0	0	0
hsa-mir-548bb	0	0	0	0	0	0	0	0	0	0	0	0	0	0	0	0	0	0	0	0	0	0	0	0	0	0	0	0	0	0	0	0	0	0	0	0	0	0	0	0	0	0	0	0	0	0	0	0	0
hsa-mir-548ba	1	0	0	0	1	0	0	0	0	0	0	0	0	0	0	0	0	0	0	0	0	0	0	0	2	1	0	0	0	0	0	0	0	1	0	0	0	0	0	0	0	0	0	1	0	1	0	0	0
hsa-mir-5586	15	3	23	0	46	2	11	7	4	2	0	1	17	18	8	9	5	7	15	4	12	8	10	31	39	6	14	9	17	6	12	12	28	5	0	3	2	13	3	22	11	24	36	5	14	24	4	14	17
hsa-mir-5587	0	0	0	0	0	0	0	0	0	0	0	0	0	0	0	0	0	0	0	0	0	0	0	0	0	0	0	0	0	0	0	0	0	0	0	0	0	0	0	0	0	0	0	0	0	0	0	0	0
hsa-mir-5584	0	0	0	0	0	0	0	1	0	0	0	0	0	0	0	0	0	0	0	0	0	0	0	0	2	0	0	0	1	0	0	0	2	0	0	0	0	0	1	0	0	0	0	0	0	0	0	0	0
hsa-mir-5585	0	0	0	0	0	0	0	0	0	0	0	0	0	0	0	1	0	0	0	0	0	0	0	0	1	0	0	0	1	0	0	0	0	0	0	0	0	0	0	0	0	0	0	0	1	0	0	0	0
hsa-mir-5582	0	0	0	2	0	1	2	0	1	0	0	0	0	2	0	0	0	0	1	0	0	0	0	0	1	0	1	0	2	0	0	0	1	0	0	1	0	0	0	0	4	0	0	0	0	0	0	0	0
hsa-mir-5580	0	0	0	0	1	0	0	1	0	0	3	0	0	0	0	0	0	2	0	0	0	0	1	0	0	2	0	0	1	1	0	0	1	1	0	15	0	1	0	2	1	2	0	0	0	0	1	0	0
hsa-mir-5581	1	1	3	0	2	0	1	0	0	3	0	2	1	1	0	0	1	0	1	0	0	1	1	0	2	3	1	1	2	1	0	2	1	1	0	1	0	1	0	4	0	0	4	0	2	4	2	0	0
hsa-mir-5588	0	1	0	0	1	0	0	0	0	0	0	0	1	0	0	1	0	0	0	0	1	0	0	0	0	2	0	0	1	3	4	0	2	1	0	0	0	0	4	4	1	1	0	0	2	0	0	0	3
hsa-mir-5589	0	0	0	40	0	0	0	0	4	0	0	0	0	0	0	0	0	0	0	0	0	0	0	0	0	0	0	0	0	0	0	0	0	0	0	0	0	0	0	0	0	0	0	0	0	0	3	0	0
hsa-mir-3180-1	0	0	0	0	0	0	0	0	0	0	0	0	0	0	0	0	0	0	0	0	0	0	0	0	0	0	0	0	0	0	0	0	0	0	0	0	0	0	0	0	0	0	0	0	0	0	0	0	0
hsa-mir-604	0	0	0	0	0	0	0	0	0	0	0	0	0	0	0	0	0	0	0	0	0	0	0	0	0	0	0	0	0	0	0	0	0	0	0	0	0	0	0	0	0	0	0	0	0	0	0	0	0
hsa-mir-3180-2	0	0	0	0	0	0	0	0	0	0	0	0	0	0	0	0	0	0	0	0	0	0	0	0	0	0	0	0	0	0	0	0	0	0	0	0	0	0	0	0	0	0	0	0	0	0	0	0	0
hsa-mir-138-2	16	2	25	1	13	1	27	7	4	3	3	16	2	1	13	5	9	4	3	2	5	0	22	14	83	11	2	4	15	7	34	58	26	0	0	1	5	38	5	7	8	11	2	45	17	5	0	11	2
hsa-mir-138-1	22	12	37	1	16	5	26	11	8	4	5	17	2	0	19	2	22	9	6	1	5	4	15	17	180	19	8	5	12	1	22	74	61	0	2	1	14	31	12	8	5	9	2	58	24	9	4	9	8
hsa-mir-4419b	0	0	0	0	0	0	0	0	0	0	0	0	0	0	0	0	0	0	0	0	0	0	0	0	0	0	0	0	0	0	0	0	0	0	0	0	0	0	0	1	0	0	0	0	1	0	0	0	3
hsa-mir-4419a	0	0	0	0	0	0	0	0	0	0	0	0	0	0	0	0	0	0	0	0	0	0	0	0	0	0	0	0	0	0	0	0	0	0	0	0	0	0	0	0	0	0	0	0	0	0	0	0	0
hsa-mir-217	71	46	44	5	129	87	8	24	158	73	12	59	22	150	72	25	78	14	67	28	42	2296	362	677	98	60	37	162	53	502	7	57	107	199	7	19	39	160	26	47	138	91	182	24	107	135	14	46	286
hsa-mir-106a	148	51	26	37	90	56	24	23	9	190	44	172	28	69	60	18	58	19	52	70	46	11	27	36	23	40	104	190	38	13	12	176	47	19	22	151	54	77	5	17	133	43	349	209	67	21	100	15	23
hsa-mir-106b	6217	2540	3106	636	3598	2137	1668	2422	1730	2505	1000	3234	1303	1510	624	1403	1950	568	2546	3186	4566	2703	1923	4840	5484	4256	654	2768	3553	2077	1705	2738	3446	2997	316	3350	2391	4028	2604	2445	6797	3453	3378	1711	4971	2512	581	2610	2309
hsa-mir-214	118	18	47	10	260	17	44	54	262	193	42	85	83	111	25	60	125	19	51	58	87	92	271	354	179	254	53	87	222	32	68	255	1121	70	10	9	84	198	110	70	300	55	220	114	325	87	24	147	56
hsa-mir-6748	0	0	0	0	4	2	0	0	0	0	0	0	1	0	0	0	1	1	0	0	3	0	1	3	0	2	0	0	1	0	0	1	2	0	0	1	1	0	0	0	0	0	0	0	2	0	0	2	0
hsa-mir-4749	0	1	0	0	0	0	0	0	0	0	0	0	0	0	0	0	0	0	0	2	0	0	0	1	0	0	0	0	0	0	0	0	0	0	0	0	0	0	0	0	1	2	0	0	0	0	1	0	0
hsa-mir-4748	1	0	0	0	1	0	0	0	0	0	0	0	0	0	0	0	0	0	0	0	0	0	0	0	0	0	0	0	0	0	0	0	0	0	0	0	0	0	1	0	0	1	0	1	0	0	0	0	0
hsa-mir-4743	0	0	0	0	0	0	0	0	0	1	0	0	0	0	0	0	0	0	1	0	0	0	0	1	1	0	0	0	1	0	1	0	0	0	0	0	0	1	0	0	2	0	0	0	0	1	0	1	1
hsa-mir-4742	1	0	1	1	4	3	3	2	2	4	1	5	7	8	0	0	4	0	6	6	1	3	11	7	3	3	0	4	11	6	2	12	9	3	0	1	4	4	2	1	8	1	1	5	8	4	2	0	0
hsa-mir-4741	1	0	3	0	3	1	0	0	0	0	0	0	0	0	0	0	0	0	1	2	2	0	0	1	3	0	0	1	0	0	1	0	1	1	2	11	2	0	1	1	5	3	0	0	2	0	0	0	1
hsa-mir-4740	1	0	0	1	0	0	0	0	0	0	0	0	0	0	0	0	1	0	0	0	2	0	0	0	1	1	0	0	0	0	0	0	2	1	0	0	0	0	1	2	0	2	0	0	0	0	0	1	0
hsa-mir-4747	1	0	0	0	0	0	0	0	0	0	0	0	0	0	0	0	0	1	1	0	0	0	0	0	0	1	0	1	0	0	0	1	0	0	0	1	0	0	0	0	0	0	0	0	0	0	0	0	0
hsa-mir-4746	8	12	11	0	40	4	6	7	7	6	2	8	8	5	3	11	7	3	10	27	4	5	8	7	28	8	4	10	10	7	2	6	7	15	0	26	14	6	17	5	13	2	5	8	10	37	4	3	4
hsa-mir-4745	3	0	0	1	0	0	0	0	0	0	0	0	0	1	0	0	0	2	2	0	0	0	0	1	3	0	0	1	0	1	1	1	6	0	0	3	1	2	2	0	0	0	2	0	1	0	1	0	0
hsa-mir-4744	1	0	0	0	0	1	0	0	0	0	0	0	0	0	0	0	0	0	0	0	0	0	0	0	0	0	0	0	0	0	0	0	0	0	0	1	0	0	0	0	0	0	0	0	0	0	0	0	1
hsa-mir-4653	0	0	0	2	1	0	0	0	0	0	0	0	0	0	0	0	0	1	1	0	0	0	0	0	0	0	0	0	1	0	0	0	0	0	0	0	0	0	0	1	2	0	0	1	0	0	0	2	0
hsa-mir-211	2	2	0	3	0	33	0	0	0	1	0	0	0	5	0	1	5	3	5	0	1	2	20	0	1	0	0	1	6	0	5	1	1	0	0	0	0	2	0	0	0	1	0	1	1	0	0	0	0
hsa-mir-3691	6	5	1	1	1	2	2	2	4	2	1	1	0	6	0	0	5	0	6	5	5	0	0	2	5	2	0	3	0	0	0	1	2	1	0	25	0	3	1	10	2	6	1	0	0	10	1	3	2
hsa-mir-3692	0	0	0	0	0	0	0	0	0	0	0	0	0	1	0	0	0	0	0	0	0	0	0	1	0	0	0	0	0	0	0	0	0	0	0	0	0	0	0	0	0	0	0	0	0	0	0	0	0
hsa-mir-7641-2	1	7	0	0	0	0	0	0	1	0	1	0	1	0	1	1	0	0	0	4	2	0	3	1	0	0	0	0	0	3	0	1	2	1	0	1	0	0	0	4	0	8	4	0	0	4	0	1	0
hsa-mir-7641-1	1	9	0	1	0	0	1	1	1	0	2	0	0	0	0	0	0	1	0	2	2	0	2	0	2	5	1	3	1	2	0	2	9	6	0	0	0	0	2	1	0	27	2	0	0	0	0	0	1
hsa-mir-29c	52474	8891	22261	1141	24454	32641	13670	11925	8625	3794	1945	18378	5027	18619	10102	3989	39060	8325	16431	11666	73872	12119	26460	70083	33555	28482	2618	5066	13794	14427	30395	24175	34836	8998	3367	4662	7405	17240	6514	29287	11128	28353	24084	6165	82222	12016	4341	27198	27654
hsa-mir-29a	77605	30973	53614	3525	155858	130326	42469	88906	32548	27803	7474	53605	39894	61754	22499	25327	72514	17729	41931	35492	139054	81301	53549	153141	80721	96039	16518	29983	64270	20904	94565	68330	132395	59067	11318	23929	35119	74046	44394	122976	46296	60487	141238	39442	152081	46441	28680	92858	73316
hsa-mir-4418	0	0	0	0	0	0	0	0	0	0	0	0	0	0	0	0	0	0	0	0	0	0	0	0	0	0	0	0	0	0	0	0	0	0	0	0	0	0	0	0	0	0	0	0	0	0	0	0	0
hsa-mir-4417	0	0	0	0	0	0	0	0	0	0	0	0	0	0	0	0	0	0	0	0	0	0	0	0	0	0	0	0	0	0	0	0	0	0	0	0	0	0	0	0	0	0	0	0	0	0	0	0	0
hsa-mir-6820	4	1	0	0	2	0	1	1	0	0	0	6	1	2	0	0	4	1	0	2	1	0	2	12	0	2	0	0	2	1	0	1	5	0	0	0	0	3	3	4	3	2	6	2	5	2	2	2	1
hsa-mir-298	0	0	0	0	0	0	0	0	0	0	0	0	0	0	0	0	0	0	0	0	0	0	0	0	0	0	0	0	0	0	0	0	0	0	0	0	0	0	0	0	0	0	0	0	0	0	0	0	0
hsa-mir-299	13	3	7	1	3	1	5	9	13	9	0	6	11	4	0	4	5	0	7	5	3	16	5	14	10	23	6	12	11	2	4	78	70	22	2	4	11	6	9	8	33	0	2	3	15	6	7	10	12
hsa-mir-296	9	53	29	32	28	25	5	9	31	29	9	12	8	7	15	8	15	2	12	41	41	7	36	73	73	37	1	7	64	17	13	70	49	19	7	63	10	57	41	12	22	9	221	62	28	6	32	15	6
hsa-mir-297	0	0	0	0	0	0	0	0	0	0	0	0	0	0	0	0	0	0	0	0	0	0	0	0	0	0	0	0	0	0	0	0	0	0	0	0	0	0	0	0	0	0	0	0	0	0	0	0	0
hsa-mir-6822	0	0	0	0	0	0	0	1	0	0	0	0	0	0	0	0	0	0	0	1	0	0	2	0	0	0	0	0	1	0	0	0	0	0	0	0	0	0	0	0	0	0	0	1	1	0	0	0	0
hsa-mir-3683	0	0	0	0	0	0	0	0	0	0	0	0	0	0	0	0	0	0	0	0	0	0	0	0	0	0	0	0	0	0	0	0	0	0	0	0	0	0	0	0	0	0	0	0	0	0	0	0	0
hsa-mir-6823	0	0	0	0	0	0	0	0	0	0	0	0	0	0	0	0	0	0	0	0	0	0	0	0	0	0	0	0	0	0	0	0	0	0	0	0	0	0	0	0	0	0	0	1	0	0	0	0	0
hsa-mir-548ab	0	0	0	0	0	0	0	0	0	0	0	0	0	0	0	0	0	0	0	0	0	0	0	0	0	0	0	0	0	0	0	0	0	0	0	0	0	0	0	0	0	0	0	0	0	0	0	0	0
hsa-mir-6824	2	0	0	0	0	1	1	0	0	0	0	0	0	0	0	0	0	0	0	1	1	0	0	1	0	0	0	1	0	1	0	0	1	1	0	1	0	0	0	0	1	0	1	0	0	0	1	0	0
hsa-mir-6825	2	0	0	0	0	0	0	0	2	0	0	0	0	0	0	0	0	0	0	0	0	1	0	1	0	0	0	0	1	0	0	1	0	0	0	0	0	1	0	0	1	1	0	0	0	0	0	0	0
hsa-mir-6826	0	0	0	0	0	0	0	0	0	0	0	1	0	0	0	0	0	0	1	0	0	0	0	1	0	0	0	0	1	0	1	0	0	0	0	0	0	3	1	0	0	0	0	1	0	0	0	1	0
hsa-mir-637	0	0	0	0	0	0	0	0	0	0	0	0	0	0	0	0	0	0	0	0	0	0	0	0	0	0	0	0	0	0	0	0	0	0	0	0	0	0	0	0	0	0	0	0	0	0	0	0	0
hsa-mir-6828	0	0	0	0	0	0	0	0	0	0	0	0	0	0	0	0	0	0	0	0	0	0	0	0	0	0	0	0	0	0	0	0	0	0	0	0	0	0	0	0	0	0	0	0	0	0	0	0	0
hsa-mir-5007	0	0	0	0	0	0	0	0	0	0	0	0	0	0	0	0	0	0	0	0	0	0	0	0	0	0	0	0	0	0	0	0	0	0	0	0	0	0	0	0	0	0	0	0	0	0	0	0	0
hsa-mir-938	0	0	0	0	0	0	0	0	0	0	0	0	0	0	0	0	0	0	2	1	0	0	0	0	1	0	0	0	0	0	0	0	0	0	0	0	0	0	0	0	0	0	0	0	2	0	1	0	0
hsa-mir-6829	0	0	0	0	0	0	0	0	0	0	0	0	0	1	0	0	0	0	0	0	0	0	1	0	0	1	0	0	0	0	0	0	0	0	0	0	0	0	0	0	0	0	0	0	0	0	0	0	0
hsa-mir-3684	3	2	0	0	2	2	0	1	4	2	0	2	2	1	1	0	1	2	1	0	3	2	0	1	3	0	0	4	5	1	0	2	4	2	2	2	1	3	0	0	4	1	3	5	1	0	0	0	0
hsa-mir-3922	7	10	5	0	5	4	1	2	0	4	0	1	1	5	0	1	4	2	8	2	7	2	1	7	12	2	0	7	8	2	2	2	12	2	0	21	5	7	3	2	7	3	3	0	4	8	1	2	2
hsa-mir-3923	0	1	0	0	6	0	0	0	0	1	0	0	0	0	0	0	1	0	0	0	1	0	2	2	0	0	0	0	2	0	0	0	3	0	0	1	0	0	1	0	0	2	2	0	0	7	9	0	1
hsa-mir-320d-2	4	2	1	0	0	2	0	0	0	1	3	2	0	2	0	0	1	0	1	4	3	0	3	16	0	3	1	0	1	1	1	0	3	1	0	4	2	2	3	2	3	1	1	0	1	4	2	3	4
hsa-mir-320d-1	5	2	2	0	1	2	0	1	2	0	2	6	0	0	1	0	3	3	0	7	2	0	4	14	9	4	0	1	0	2	0	1	2	0	1	2	0	0	0	1	10	2	4	1	6	2	1	2	4
hsa-mir-182	45027	20283	63821	9537	171690	119580	18738	68096	30899	47723	37217	144681	97056	109306	105953	37436	39352	62795	96213	96544	140612	115685	71262	487523	134877	213874	80840	378025	135759	44064	11931	214902	100677	65246	12857	29761	81926	118402	52039	114118	158960	63935	164467	56206	112326	179217	59163	48723	80833
hsa-mir-183	28022	14072	49475	5278	87395	33531	6197	22192	14062	19355	16150	72634	46230	26093	37247	15195	11901	16034	50755	31476	64204	50106	19929	216545	99553	121532	39130	181316	88258	18633	5024	124436	44454	48980	4153	19719	35544	58033	39796	46752	76109	34185	49915	23578	53998	86305	39969	22869	24897
hsa-mir-3921	0	0	0	0	0	0	0	0	0	0	0	0	0	0	0	0	0	0	0	0	0	0	0	0	0	0	0	0	0	0	0	0	3	0	0	0	0	0	0	0	0	0	0	0	0	0	0	0	0
hsa-mir-186	1445	823	487	418	1824	1541	833	429	1305	1085	330	1051	980	1889	623	478	1983	736	1644	818	1067	1029	1408	2893	1990	856	490	747	1767	1063	742	1904	2591	1171	207	956	1062	2502	627	2727	1383	862	2359	1749	2178	1453	1172	813	947
hsa-mir-187	363	7	3	6	278	1	12	5	31	26	56	134	24	1	62	18	27	48	36	12	41	544	80	449	16	330	53	76	82	46	10	1198	61	14	2	2	68	94	63	52	26	30	669	1691	230	11	7	95	12
hsa-mir-184	19	15	3	1	73	0	102	18	6	2	1	0	2	3	30	11	21	112	14	1	14	9	8	5	20	6	3	54	84	24	785	7	6	17	12	14	15	42	3	111	5	126	24	32	29	25	1	132	14
hsa-mir-185	597	392	372	149	997	391	359	275	310	529	55	195	609	1185	95	276	765	69	622	240	581	486	297	645	679	246	120	527	1132	369	204	504	600	502	48	321	362	622	580	591	503	599	484	511	633	424	68	349	280
hsa-mir-188	42	12	11	5	33	2	4	5	10	7	3	6	10	17	1	6	15	7	9	13	12	4	30	44	11	19	7	16	22	6	6	10	59	11	3	7	9	25	4	16	14	15	22	10	20	6	9	5	9
hsa-mir-8056	0	0	0	0	0	0	0	0	0	0	0	0	0	0	0	0	0	0	0	0	0	0	0	0	0	0	0	0	0	0	0	0	0	0	0	0	0	0	0	0	0	0	0	0	0	0	0	0	0
hsa-let-7b	63961	23740	39300	13202	84130	162942	116676	52538	53897	28669	16719	36402	13654	37537	40815	49172	67405	87344	107486	44603	90842	101386	109516	143300	130735	57433	16786	78132	64264	166580	102407	35703	157859	95250	22742	13231	18381	50230	62271	127841	102075	136208	84015	41242	74599	98964	19981	135765	118159
hsa-mir-8055	0	0	0	0	0	0	0	0	0	0	0	0	0	0	0	0	0	0	0	0	0	0	0	0	0	0	0	0	0	0	0	0	0	0	0	0	0	0	0	0	0	0	0	0	0	0	0	0	0
hsa-let-7c	4949	2222	1143	309	11485	28016	16753	5133	2266	1617	1606	3397	1292	1405	3050	5608	7297	1139	4836	861	8689	10074	7512	11837	9699	6376	1838	3258	5045	7475	14841	7203	12870	5565	1050	1264	2496	9267	4931	13825	3231	12821	2639	2400	4356	6352	594	13716	10914
hsa-mir-8054	0	0	0	0	0	0	0	0	0	0	0	0	0	0	0	0	0	0	0	0	0	0	0	0	0	0	0	0	0	0	0	0	0	0	0	0	0	0	0	0	0	0	0	0	0	0	0	0	0
hsa-mir-4253	0	0	0	0	0	0	0	0	0	0	0	0	0	0	0	0	0	0	0	0	0	0	0	0	0	0	0	0	0	0	0	0	0	0	0	0	0	0	0	0	0	0	0	0	0	0	0	0	0
hsa-mir-18b	22	3	1	3	6	2	1	2	1	4	2	6	0	1	0	1	4	0	4	17	3	1	0	6	1	11	4	9	2	3	3	11	8	0	0	15	1	4	1	1	10	0	11	0	5	3	6	1	10
hsa-mir-18a	314	80	20	20	96	30	9	31	25	109	32	90	33	34	15	25	54	6	59	175	27	42	47	91	67	63	17	112	101	13	13	53	119	34	7	125	81	127	15	22	309	18	41	48	197	38	37	35	46
hsa-let-7d	2610	1520	2756	361	3889	2657	3152	1383	1971	1420	706	1763	1098	2218	931	1644	2966	1004	3257	1974	2815	1939	3667	9563	4273	2847	890	1877	4708	3246	3239	3615	6610	1907	349	353	1068	3419	1050	3687	4452	3270	4201	2011	3734	4052	875	2645	3293
hsa-let-7e	7156	18448	4257	502	10950	10376	14581	4441	3882	1969	630	2005	2141	3506	772	10659	10797	663	5544	1335	7097	9634	4448	25495	6321	3638	639	11911	5591	2927	14940	5209	8879	27285	554	1953	2704	7110	10749	16467	7848	18934	3255	2753	7778	6710	1374	14195	11916
hsa-mir-147b	16	23	15	15	42	0	0	17	9	8	13	3	3	1	1	0	4	3	5	2	4	7	4	14	25	16	5	0	29	1	0	16	44	7	1	97	17	9	26	1	14	5	45	17	38	3	13	3	2
hsa-mir-147a	0	0	0	0	0	0	0	0	0	0	0	0	0	0	0	0	0	0	0	0	0	0	0	0	0	0	0	0	0	0	0	0	0	0	0	0	0	0	0	0	0	0	0	0	0	0	0	0	0
hsa-mir-4771-2	1	0	0	1	0	0	1	1	0	1	0	0	1	1	0	0	0	0	0	1	0	0	0	0	0	0	0	0	0	0	0	0	0	0	0	0	0	1	1	1	0	1	0	0	0	0	0	0	0
hsa-mir-4771-1	1	0	0	0	0	0	0	0	0	0	0	0	0	0	0	0	0	0	0	0	0	0	0	0	0	0	1	1	0	0	0	0	0	0	0	1	0	1	0	0	0	0	0	0	1	0	0	0	0
hsa-mir-7515	0	0	0	0	0	0	0	0	0	0	0	0	0	0	0	0	0	0	0	0	0	0	0	0	0	0	0	0	0	0	0	0	0	0	0	0	0	0	0	0	0	0	0	0	0	0	0	0	0
hsa-mir-876	0	5	0	0	0	0	0	0	0	0	0	0	0	0	0	0	0	0	0	0	0	0	0	2	0	0	0	0	0	0	0	1	1	0	0	0	3	0	0	0	1	1	0	1	0	1	0	0	0
hsa-mir-877	42	17	8	7	29	9	3	2	15	3	1	7	4	12	1	5	16	1	5	6	9	7	5	34	9	19	2	16	11	10	4	33	34	13	2	17	6	15	12	18	18	10	6	12	12	17	11	14	15
hsa-mir-874	101	10	86	13	486	289	34	71	269	102	10	108	77	186	14	64	145	69	80	19	72	38	181	189	72	101	27	136	152	87	32	89	437	51	5	56	154	158	126	143	348	81	131	135	129	115	25	51	85
hsa-mir-875	0	0	0	0	1	0	0	0	0	0	0	0	0	0	0	0	1	0	0	0	0	0	0	0	0	0	0	0	0	0	0	0	0	0	0	0	0	0	0	0	0	0	0	0	0	0	0	0	0
hsa-mir-873	0	12	1	0	0	0	2	0	3	0	0	0	0	0	0	0	2	0	0	0	2	0	1	1	1	0	1	0	2	0	1	1	0	0	0	1	1	1	0	0	2	2	1	0	3	2	3	0	0
hsa-mir-2277	4	4	1	3	15	1	0	1	3	2	1	9	0	6	0	0	2	1	8	1	3	1	5	7	6	1	3	11	10	7	2	12	15	1	2	12	4	7	1	10	18	8	7	4	7	1	3	4	3
hsa-mir-2276	2	1	1	0	0	0	1	0	0	0	1	0	0	0	0	0	0	0	0	0	0	1	2	0	1	3	0	0	0	1	1	1	5	0	0	1	1	1	0	1	1	0	4	0	0	0	0	0	0
hsa-mir-5009	1	0	1	0	1	0	0	0	0	0	0	0	1	0	0	0	1	0	0	0	0	0	0	0	0	0	0	0	0	0	0	0	0	0	0	1	0	0	0	1	0	0	1	2	0	0	0	0	0
hsa-mir-2278	0	0	0	1	0	0	0	0	0	0	0	0	0	0	0	1	0	0	0	0	1	0	0	0	4	0	0	2	1	1	0	1	0	0	1	0	2	0	0	0	0	0	1	0	2	0	0	0	0
hsa-mir-320b-2	38	14	7	2	16	10	4	6	15	8	20	19	4	21	4	1	28	9	9	31	10	3	18	48	18	19	2	12	9	9	2	17	43	1	3	12	10	7	4	7	84	9	26	1	17	5	16	7	13
hsa-mir-6131	0	0	0	0	0	0	0	0	0	0	0	0	0	0	0	0	0	0	0	0	0	0	0	0	0	0	0	0	0	0	0	0	0	0	0	0	0	0	0	0	0	0	0	0	0	0	0	0	0
hsa-mir-1470	0	0	0	0	0	0	0	0	0	0	0	0	0	0	0	0	0	0	0	0	0	0	0	0	0	0	0	0	0	0	0	0	0	0	0	0	0	0	0	0	0	0	0	0	0	0	0	0	0
hsa-mir-1471	0	0	0	0	0	0	0	0	0	0	0	0	0	0	0	0	0	0	0	0	0	0	0	0	0	0	0	0	0	0	0	0	0	0	0	0	0	0	0	0	0	0	0	0	0	0	0	0	0
hsa-mir-1304	28	16	5	0	5	13	5	3	1	4	0	1	4	3	0	8	4	1	6	22	3	12	1	18	81	2	0	1	6	8	2	3	5	4	4	21	4	35	0	10	7	13	8	3	32	35	3	4	12
hsa-mir-1305	0	16	3	0	0	0	0	1	0	0	0	0	1	0	1	0	2	0	1	0	0	0	1	0	2	0	0	1	1	0	1	0	0	2	0	2	0	0	0	0	0	3	0	1	0	0	0	0	0
hsa-mir-1306	70	24	41	15	124	23	12	23	42	40	4	41	30	28	3	17	33	8	32	36	33	11	44	75	74	33	20	36	111	48	18	69	151	32	7	48	29	33	36	75	103	26	114	25	47	22	17	11	17
hsa-mir-1307	8987	6370	3045	2795	18085	3008	983	2056	6211	7273	1083	4479	4393	8817	804	2391	4147	2965	10942	7767	3466	6813	8938	7427	7530	4950	1145	9906	9110	3729	629	5445	16922	4685	318	7962	9778	4942	3051	12220	22124	4521	7054	5782	6861	9660	9598	2586	7754
hsa-mir-1301	62	64	41	18	128	38	9	15	42	30	62	58	44	81	15	29	63	5	236	263	42	17	69	131	91	65	24	120	130	59	15	92	67	33	8	75	36	82	45	56	207	40	52	38	92	53	72	21	82
hsa-mir-6808	2	2	0	0	9	4	0	1	2	1	1	0	0	1	0	0	2	0	0	2	2	2	2	3	2	2	0	0	0	0	0	5	1	6	1	2	2	2	0	6	3	0	6	1	1	7	3	2	1
hsa-mir-1303	0	1	0	0	0	2	0	0	0	0	0	0	0	0	0	0	1	0	0	0	0	0	0	0	0	0	0	0	0	0	0	0	0	0	0	0	0	0	0	0	0	0	0	0	0	0	0	0	0
hsa-mir-612	0	1	0	0	0	0	0	0	0	0	0	0	0	0	0	0	0	0	0	0	1	0	1	0	1	1	0	0	0	0	0	0	2	2	0	1	0	0	0	1	1	0	0	0	0	0	0	0	2
hsa-mir-613	0	0	0	0	0	0	0	0	0	0	0	0	0	0	0	0	0	0	0	0	0	0	0	0	0	0	0	0	0	0	0	0	0	0	0	0	0	0	0	0	0	0	0	0	0	0	0	0	0
hsa-mir-610	0	1	0	0	0	0	0	0	0	0	0	0	1	0	0	0	0	0	0	0	0	0	0	0	0	0	0	0	0	0	0	0	0	0	0	0	1	0	0	0	0	0	0	0	0	0	0	0	0
hsa-mir-611	1	0	0	0	1	0	0	1	0	0	0	0	0	0	0	0	0	0	0	0	1	0	0	0	1	0	0	0	0	0	0	0	0	0	0	0	0	0	0	0	0	0	0	0	0	0	0	0	0
hsa-mir-616	23	4	7	33	9	7	1	4	11	23	22	3	7	27	20	1	9	15	76	39	6	0	22	15	19	4	10	20	25	11	1	13	102	4	1	16	15	80	2	23	45	4	7	20	12	3	17	2	5
hsa-mir-617	0	0	0	0	0	0	0	0	0	0	0	0	0	0	0	0	0	0	0	0	0	0	0	0	0	0	0	0	0	0	0	0	0	0	0	0	0	0	0	0	0	0	0	0	0	0	0	0	0
hsa-mir-614	0	0	0	0	2	0	0	0	0	0	0	0	0	1	0	0	0	0	1	1	0	0	0	0	0	0	0	1	0	0	0	0	1	1	0	6	0	0	0	0	1	0	3	0	0	0	2	0	3
hsa-mir-615	48	12	12	0	41	0	0	1	12	2	9	12	0	5	1	0	0	2	42	0	6	0	15	198	1	9	1	70	1	0	0	16	8	1	0	0	3	10	2	3	9	23	11	1	4	0	2	0	36
hsa-mir-517c	0	279	0	0	0	1	0	0	0	0	0	0	0	0	0	0	0	0	0	0	0	0	0	0	0	0	0	0	0	0	1	0	0	0	0	0	0	0	0	0	0	0	0	0	0	0	0	0	0
hsa-mir-517b	0	589	0	0	0	1	0	0	0	0	0	0	0	0	0	1	0	0	0	0	0	0	0	0	0	0	1	0	0	0	1	0	0	0	0	0	0	0	0	0	0	0	0	0	0	0	0	1	0
hsa-mir-517a	0	601	0	0	0	1	0	0	0	0	0	0	0	0	0	1	0	0	0	0	0	0	0	0	0	0	1	0	0	0	1	0	0	0	0	0	0	0	0	0	0	0	0	0	0	0	0	1	0
hsa-mir-1278	0	1	0	0	0	0	0	0	0	1	0	0	0	1	0	0	0	0	2	0	0	0	0	1	0	0	0	0	1	0	0	0	1	0	0	0	0	0	1	0	0	0	0	0	1	2	0	0	0
hsa-mir-1279	0	0	0	0	0	0	0	0	0	0	0	0	0	0	0	0	0	0	0	0	0	0	0	0	0	0	0	0	0	0	0	0	0	0	0	0	0	0	0	0	0	0	0	0	0	0	0	0	0
hsa-mir-1270	47	10	1	0	13	3	0	1	5	1	10	4	7	1	1	9	7	3	52	0	10	3	21	41	17	1	4	14	13	30	0	13	30	7	1	0	1	19	1	8	5	3	27	25	18	2	2	3	6
hsa-mir-1271	4	0	15	2	20	4	1	2	13	9	2	4	2	11	3	3	10	8	7	7	4	3	20	24	25	24	11	3	13	8	1	18	63	6	1	9	3	11	6	21	21	6	13	4	23	3	4	9	5
hsa-mir-1272	0	0	0	0	0	0	0	0	0	0	0	0	0	0	0	0	0	0	0	0	0	0	0	0	0	0	0	0	0	0	0	0	0	0	0	0	0	0	0	0	0	0	0	0	0	0	0	0	0
hsa-mir-1275	34	0	1	0	10	8	2	0	1	2	0	1	0	1	0	0	1	2	1	1	4	1	13	7	3	3	0	0	3	7	1	2	5	5	3	1	1	5	1	6	6	4	0	1	5	0	2	4	15
hsa-mir-1276	1	6	0	4	1	0	0	4	0	1	1	2	1	0	0	0	1	0	0	0	3	1	0	0	2	0	0	3	0	0	0	2	0	1	0	4	2	0	1	0	4	2	0	0	0	0	0	0	2
hsa-mir-1277	3	2	0	4	8	4	0	3	2	3	2	0	1	4	4	0	4	14	7	4	1	7	10	17	21	3	12	1	0	0	2	8	52	0	0	2	3	14	1	6	21	1	14	4	10	5	5	2	9
hsa-mir-515-1	0	70	0	0	0	0	0	0	0	0	0	0	0	0	0	0	0	0	0	0	0	0	0	0	0	0	0	0	0	0	1	0	0	0	0	0	0	0	0	0	0	0	0	0	0	0	0	0	0
hsa-mir-515-2	0	73	0	0	0	0	0	0	0	0	0	0	0	0	0	0	0	0	0	0	0	1	0	0	0	0	0	0	0	0	0	0	0	0	0	0	0	0	0	0	0	0	0	0	0	0	0	0	0
hsa-mir-130a	193	1403	139	68	692	359	236	113	364	263	147	193	140	230	196	104	592	94	348	371	173	538	622	414	733	619	104	362	673	174	250	598	1544	161	77	470	186	938	150	325	449	254	421	524	772	230	85	225	182
hsa-mir-508	41	7	36	1	6894	3800	96	17	6	9	4	50	14	1162	76	37	139	104	39	3	19	7	24	81	52	18	16	17	48	28	67	14	49	72	14	14	1181	39	16	4771	39	106	120	26	3483	24	11	258	29
hsa-mir-548h-2	0	0	0	0	0	0	0	0	0	0	0	0	0	0	0	0	0	0	0	0	0	0	0	0	0	0	0	0	0	0	0	0	0	0	0	0	0	0	0	0	0	0	0	0	0	0	0	0	0
hsa-mir-507	0	0	0	0	29	5	0	0	0	0	0	0	0	2	0	0	0	0	0	0	0	0	1	1	1	1	0	0	0	0	0	0	0	0	0	0	10	1	0	6	0	0	1	0	33	0	0	1	0
hsa-mir-504	11	0	3	4	28	4	1	4	4	2	0	1	2	5	2	0	6	0	4	2	3	8	23	61	0	17	0	0	12	4	8	38	45	2	1	1	4	7	1	6	2	9	40	3	34	7	1	2	13
hsa-mir-548h-1	0	0	0	0	0	0	0	0	0	0	0	0	0	0	0	0	0	0	0	0	0	0	0	0	0	0	0	0	0	0	0	0	0	0	0	0	0	0	0	0	0	0	0	0	0	1	0	0	0
hsa-mir-502	74	35	42	27	103	26	24	31	42	23	17	19	82	53	21	24	81	3	71	37	55	21	88	234	47	53	4	49	84	52	44	52	204	29	10	33	26	74	18	38	76	58	150	35	72	33	28	33	61
hsa-mir-503	8	34	14	8	110	12	3	5	20	20	36	12	15	164	29	6	25	6	29	62	28	145	13	227	67	51	69	104	112	4	1	299	126	27	2	41	34	92	26	68	22	10	163	140	25	11	20	7	34
hsa-mir-548h-4	0	0	0	0	0	0	0	0	0	0	0	0	0	0	0	0	0	0	0	0	0	0	0	0	0	0	0	0	0	0	0	0	0	0	0	0	0	0	0	0	0	0	0	0	0	0	0	0	0
hsa-mir-548h-5	0	0	0	0	0	0	0	0	0	0	0	0	0	0	0	0	0	0	0	0	0	0	0	0	0	0	0	0	0	0	0	0	0	0	0	0	0	0	0	0	0	0	0	0	0	0	0	0	0
hsa-mir-6842	21	11	28	3	29	16	14	18	15	1	0	8	5	2	6	9	8	8	17	2	53	26	19	72	28	18	4	19	22	52	17	9	32	16	4	10	13	10	12	49	18	64	23	9	19	30	3	29	32
hsa-mir-4773-1	0	1	0	0	0	0	0	0	0	1	1	0	0	0	0	1	0	0	2	0	0	0	0	1	0	0	0	0	1	0	1	0	4	1	0	0	0	0	0	0	0	1	0	1	1	1	0	0	0
hsa-mir-4773-2	0	0	0	1	0	0	0	0	0	1	0	0	0	0	0	0	0	0	1	0	0	0	0	1	0	0	0	1	2	0	0	1	4	0	0	1	0	0	0	0	0	0	0	0	0	0	0	0	0
hsa-mir-5591	0	0	0	0	0	1	0	0	0	0	0	0	0	0	0	0	0	0	0	0	0	0	0	0	0	0	0	0	0	0	0	0	0	0	0	1	0	0	0	0	0	0	0	0	0	0	0	0	0
hsa-mir-5590	0	0	0	0	0	0	0	0	0	0	0	0	0	0	0	0	0	0	0	0	0	0	0	0	0	0	0	0	0	0	0	0	0	0	0	0	0	1	0	0	0	0	0	0	0	0	0	0	0
hsa-mir-4310	0	0	0	0	0	0	0	0	0	0	0	0	0	0	0	0	0	0	0	0	0	0	0	0	0	0	0	0	0	0	0	0	0	0	0	0	0	0	0	0	0	0	0	0	0	0	0	0	0
hsa-mir-4311	0	0	0	0	0	0	0	0	0	0	0	0	0	0	0	0	0	0	0	0	0	0	0	0	0	0	0	0	0	0	0	0	0	0	0	0	0	0	0	0	0	0	0	0	0	0	0	0	0
hsa-mir-4312	0	0	0	0	0	0	0	0	0	0	0	0	0	0	0	0	0	0	0	0	0	0	0	0	0	0	0	0	0	0	0	0	0	0	0	0	0	0	0	0	0	0	0	0	0	0	0	0	0
hsa-mir-4313	0	0	0	0	0	0	0	0	0	0	0	0	0	0	0	0	0	0	0	0	0	0	0	0	0	0	0	0	0	0	0	0	0	0	0	0	0	0	0	0	0	0	0	0	0	0	0	0	0
hsa-mir-4314	0	0	0	0	0	0	0	0	0	0	0	0	0	0	0	0	0	0	0	0	0	0	0	0	0	0	0	0	0	0	0	0	0	0	0	0	0	0	0	0	0	0	0	0	0	0	0	0	0
hsa-mir-4316	0	0	0	0	0	0	0	0	0	0	0	0	0	0	0	0	0	0	0	0	0	0	0	0	0	0	0	0	0	0	0	0	0	0	0	0	0	0	0	0	0	0	0	0	0	0	0	0	0
hsa-mir-4317	0	0	0	0	0	0	0	0	0	0	0	0	0	0	0	0	0	0	0	0	0	0	0	0	0	0	0	0	0	0	0	0	0	0	0	0	0	0	0	0	0	0	0	0	0	0	0	0	0
hsa-mir-4318	0	0	0	0	0	0	0	0	0	0	0	0	0	0	0	0	0	0	0	0	0	0	0	0	0	0	0	0	0	0	0	0	0	0	0	0	0	0	0	0	0	0	0	0	0	0	0	0	0
hsa-mir-4319	0	0	0	0	0	0	0	0	0	0	0	0	0	0	0	0	0	0	0	0	0	0	0	0	0	0	0	0	0	0	0	0	0	0	0	0	0	0	0	0	0	0	0	0	0	0	0	0	0
hsa-mir-8073	0	0	0	0	0	0	0	0	0	0	0	0	0	0	0	0	0	0	0	0	0	0	0	0	0	0	0	0	0	0	0	0	0	0	0	0	0	0	0	0	0	0	0	0	0	0	0	0	0
hsa-mir-320e	3	1	0	0	1	0	0	1	0	0	1	2	0	3	1	0	1	1	1	3	0	0	0	8	0	1	0	0	1	1	0	0	4	2	0	1	0	1	0	0	1	4	3	0	1	1	3	0	1
hsa-mir-5579	0	0	2	0	0	0	0	2	0	1	1	0	0	0	1	0	0	0	0	1	1	2	0	0	2	1	0	0	1	0	0	0	1	0	2	0	0	0	1	1	0	13	1	2	2	0	0	0	1
hsa-mir-5572	0	0	0	0	0	0	0	0	0	0	0	0	0	0	0	0	0	0	0	0	0	0	0	0	0	0	0	0	0	0	0	0	0	0	0	0	0	0	0	2	0	0	0	0	0	0	0	0	0
hsa-mir-5571	12	0	8	1	0	0	0	0	2	0	3	8	1	0	5	0	0	0	5	1	4	0	2	5	11	7	2	1	3	4	0	2	3	0	0	0	0	3	1	3	5	3	0	1	7	9	4	3	1
hsa-mir-4777	1	1	1	0	7	0	1	0	0	3	0	0	4	2	1	0	2	1	5	3	3	1	4	5	7	0	0	1	6	0	2	2	7	5	1	0	3	8	5	6	4	3	4	3	9	4	0	6	0
hsa-mir-4774	0	0	0	0	0	0	0	0	0	0	0	0	0	0	0	0	0	0	0	0	0	0	1	0	1	0	0	0	0	0	0	0	0	0	0	0	0	0	1	0	0	0	0	0	0	0	0	0	0
hsa-mir-4775	0	0	0	0	3	1	0	2	0	1	1	1	1	4	0	0	1	0	1	0	1	6	0	2	0	0	0	1	0	1	1	2	1	1	0	1	1	2	0	2	1	0	0	1	7	0	0	1	2
hsa-mir-5689	0	0	0	0	0	0	0	0	0	0	0	0	0	0	0	0	0	0	0	0	0	0	0	0	0	0	0	0	0	0	0	0	0	0	0	0	0	0	0	0	0	0	0	0	0	0	0	0	0
hsa-mir-5688	0	0	0	0	0	0	0	0	0	0	0	0	0	0	0	0	0	0	0	0	0	0	0	0	0	0	0	0	0	0	0	0	0	0	0	0	0	0	0	0	0	0	0	0	0	0	0	0	0
hsa-mir-4770	1	0	0	0	2	0	4	0	1	0	0	0	0	0	0	0	0	0	0	0	4	0	0	2	0	1	0	0	1	1	0	0	0	0	0	0	0	1	1	3	0	2	1	0	0	0	0	0	2
hsa-mir-5685	0	0	0	0	0	0	0	0	0	0	0	0	0	0	0	0	0	0	0	0	0	0	0	0	0	0	0	1	0	0	0	0	0	0	2	0	0	0	0	2	0	0	0	0	0	0	0	0	0
hsa-mir-5684	6	4	0	0	8	4	3	3	1	1	2	2	2	4	0	2	3	9	2	2	1	3	1	14	2	0	2	1	5	4	4	4	3	1	1	0	1	1	3	7	6	3	1	3	7	0	1	5	5
hsa-mir-5687	1	0	0	0	0	0	0	2	0	0	1	0	0	1	2	0	1	0	3	0	1	0	0	2	0	1	1	1	5	0	0	1	1	1	0	1	0	0	0	0	1	1	0	1	1	1	1	1	1
hsa-mir-631	0	0	0	0	0	1	0	0	0	0	0	0	0	0	0	0	0	0	0	0	0	0	0	0	0	0	0	0	0	0	0	0	0	0	0	0	0	0	0	0	0	0	0	0	0	0	0	0	0
hsa-mir-5680	1	2	0	0	1	0	2	0	0	1	2	1	3	1	0	0	2	1	0	1	4	7	0	7	1	2	0	1	3	2	3	4	1	2	2	1	0	0	0	0	0	0	4	6	0	0	3	1	1
hsa-mir-5683	3	9	1	3	12	0	7	3	3	7	0	2	6	9	2	1	7	1	13	3	6	5	20	7	2	4	0	4	2	0	4	3	6	0	0	0	1	16	7	4	1	9	7	0	37	6	1	10	3
hsa-mir-4779	1	0	0	0	0	0	0	0	0	0	0	0	0	0	0	0	0	0	0	0	0	0	0	0	0	0	0	0	0	0	0	0	0	0	0	0	0	0	0	0	0	0	0	0	0	0	0	0	0
hsa-mir-550a-2	18	15	23	3	11	5	3	11	16	12	5	13	3	4	5	7	8	3	26	11	17	10	7	33	33	18	5	19	19	9	0	12	31	14	5	48	16	17	3	10	42	18	17	13	15	9	11	2	9
hsa-mir-550a-3	9	7	5	7	4	5	2	4	8	2	3	13	1	5	1	2	6	1	15	10	12	0	10	14	9	13	0	15	12	6	1	10	16	6	4	33	4	8	0	5	24	8	9	7	10	5	8	2	6
hsa-mir-550a-1	24	12	20	6	13	3	4	11	16	8	8	13	4	3	3	4	7	2	30	15	15	4	6	23	19	25	6	23	21	6	2	18	33	7	6	51	10	19	3	6	34	9	19	11	11	10	17	4	6
hsa-mir-3201	0	0	0	0	0	0	0	0	0	0	0	0	0	0	0	0	0	0	0	0	0	0	0	0	0	0	0	0	0	0	0	0	0	0	0	0	0	0	0	0	0	0	0	0	0	0	0	0	0
hsa-mir-3200	24	4	4	7	32	6	2	0	8	2	0	13	22	12	5	2	12	1	12	8	7	6	34	76	12	17	3	9	38	21	4	119	72	10	0	18	11	22	12	11	13	18	30	8	18	10	11	7	2
hsa-mir-3116-1	0	0	0	0	0	0	0	0	0	0	0	0	0	0	0	0	0	0	0	0	0	0	0	0	0	0	0	0	1	0	0	0	0	0	0	0	0	0	0	0	2	0	1	0	1	0	0	0	0
hsa-mir-3116-2	1	0	0	0	0	0	0	0	1	0	0	0	0	0	0	0	0	0	0	0	0	0	0	0	0	0	0	0	0	0	0	0	0	0	0	1	0	0	1	0	1	0	0	1	0	0	0	0	0
hsa-mir-4798	0	0	0	0	0	0	0	0	0	0	0	0	0	0	0	0	0	0	0	0	1	0	0	0	1	0	0	0	0	0	0	0	0	0	0	0	0	1	0	1	0	0	0	0	0	0	0	0	0
hsa-mir-4799	0	1	0	0	0	0	0	0	0	0	0	0	0	0	0	0	0	0	0	0	0	0	0	0	0	2	0	0	0	0	0	0	0	0	0	0	0	1	0	0	0	1	0	0	0	0	0	0	1
hsa-mir-4794	1	0	0	0	0	0	0	0	0	0	0	0	0	0	0	0	0	0	0	0	1	0	2	1	1	0	0	0	2	0	0	1	1	0	0	0	0	0	0	0	0	0	5	0	1	0	0	2	0
hsa-mir-4795	2	0	0	0	0	1	0	0	1	0	1	0	0	0	0	0	1	0	0	0	1	0	0	0	0	0	0	1	0	0	1	1	1	0	0	0	0	0	0	0	0	0	0	1	1	0	0	0	0
hsa-mir-4796	2	0	0	0	2	2	0	0	0	0	0	0	1	0	0	0	0	0	1	0	2	1	1	1	0	0	0	0	1	0	1	0	3	1	0	4	0	1	0	1	3	0	0	0	0	1	2	0	1
hsa-mir-4797	8	4	4	0	0	2	3	0	1	0	1	0	2	0	1	3	2	1	12	0	4	1	2	0	3	5	0	3	5	1	1	2	5	1	0	1	0	3	1	2	0	5	0	0	1	3	1	0	5
hsa-mir-4790	0	0	0	0	0	0	0	0	1	0	0	0	0	0	0	0	0	0	0	0	0	0	0	0	0	0	0	0	1	0	0	0	0	0	0	0	0	0	0	0	0	0	0	0	0	0	0	0	0
hsa-mir-4791	10	4	3	2	3	5	0	3	0	0	2	0	0	0	1	0	3	1	6	2	4	1	3	9	3	3	1	9	2	1	2	0	10	4	1	3	4	2	0	3	9	7	2	1	2	2	1	6	3
hsa-mir-4792	0	0	0	0	1	0	0	0	1	0	0	0	0	0	1	0	0	0	0	0	0	0	3	0	0	0	0	0	0	0	0	0	0	1	0	0	0	0	0	2	0	0	0	0	0	10	0	0	0
hsa-mir-4793	0	1	1	1	0	0	0	0	0	0	0	0	0	0	0	0	0	0	1	0	0	0	0	0	0	0	0	0	0	0	0	0	0	0	0	0	0	1	0	0	0	0	0	2	1	0	0	0	0
hsa-mir-548ak	0	0	0	0	0	0	0	0	0	0	0	0	1	0	0	0	0	0	0	0	0	0	0	0	0	0	0	0	0	0	0	0	0	0	0	0	0	0	0	0	0	0	0	0	0	0	0	0	0
hsa-mir-548ai	0	0	0	0	1	0	0	0	0	0	0	0	0	0	0	0	0	0	0	0	0	0	0	0	0	0	0	0	1	0	0	0	0	0	0	0	1	0	0	0	0	0	1	0	0	0	0	0	0
hsa-mir-548ah	0	0	0	0	0	1	0	0	0	0	0	0	0	0	0	0	0	0	0	0	0	0	0	0	0	0	0	0	0	0	0	0	0	0	0	0	0	0	0	0	0	0	0	0	0	0	0	0	0
hsa-mir-548ao	0	1	0	0	0	0	0	0	0	0	0	0	0	0	0	0	0	0	0	0	0	0	0	0	0	0	0	0	0	0	0	0	0	0	0	0	0	0	0	0	0	0	0	0	0	0	0	0	0
hsa-mir-548an	0	0	0	0	0	0	0	0	0	0	0	0	0	0	0	0	0	0	0	0	0	0	0	0	0	0	0	0	0	0	0	0	0	0	0	0	0	0	0	0	0	0	0	0	0	0	0	0	0
hsa-mir-548am	0	0	0	0	0	0	0	0	0	0	0	0	0	0	0	0	0	0	0	0	0	0	0	0	0	0	0	0	0	0	0	0	0	0	0	0	0	0	0	0	0	0	0	0	0	0	0	0	0
hsa-mir-548al	0	0	0	1	1	0	0	0	0	0	0	0	0	0	0	0	0	0	0	0	0	0	0	0	2	0	0	0	0	0	0	0	0	0	0	0	0	0	0	1	0	0	0	0	0	0	1	0	1
hsa-mir-548ac	0	0	0	0	0	0	0	0	0	0	0	0	0	0	0	0	0	0	0	0	0	0	0	0	0	0	0	0	0	0	0	0	0	0	0	0	0	0	0	0	0	0	0	0	0	0	0	0	0
hsa-mir-3682	6	3	6	2	7	3	5	5	6	6	0	5	0	3	0	6	2	0	17	6	7	2	3	6	9	3	0	1	7	2	4	3	4	9	0	11	5	6	1	13	16	5	5	0	3	6	2	4	1
hsa-mir-3681	1	0	0	0	1	0	0	2	0	0	3	0	0	0	0	0	0	0	0	0	1	0	0	1	0	1	0	0	1	0	0	0	2	0	0	1	0	0	0	0	0	1	0	0	0	0	0	0	1
hsa-mir-3686	0	0	0	0	0	0	0	0	0	0	0	0	0	0	0	0	0	0	0	0	0	0	0	0	0	0	0	0	0	0	0	0	0	0	0	0	0	0	0	0	0	0	0	0	0	0	0	0	0
hsa-mir-3685	0	0	0	0	0	0	0	0	0	0	0	0	0	0	0	0	0	0	0	0	0	0	0	0	1	0	0	0	0	0	0	1	0	0	0	0	0	0	0	1	0	0	0	0	0	0	0	0	0
hsa-mir-548ad	0	0	0	0	0	0	0	0	0	0	0	0	0	0	0	0	0	1	0	0	0	0	0	0	0	0	0	0	0	0	0	0	0	0	0	0	0	0	0	0	0	0	0	0	0	0	0	0	0
hsa-mir-548az	0	0	0	0	0	0	0	0	0	1	0	0	0	0	0	0	0	0	0	0	1	0	0	0	0	0	0	0	0	0	1	0	0	0	0	0	0	1	0	2	0	0	0	0	0	0	0	0	0
hsa-mir-548ay	0	0	0	0	0	0	0	0	0	0	0	0	2	0	0	0	3	0	0	0	0	0	0	1	1	0	0	0	1	0	0	1	2	1	0	1	0	0	0	0	3	1	0	0	1	0	0	0	0
hsa-mir-548ax	0	0	0	0	0	0	0	0	0	0	0	0	0	0	0	0	0	0	0	0	0	0	0	0	0	0	0	0	0	0	0	0	0	0	0	0	0	0	0	0	0	0	0	0	0	0	0	0	1
hsa-mir-135b	391	59	23	6	818	318	16	79	99	229	68	144	83	479	206	40	537	333	277	14	132	973	873	3220	76	247	226	282	137	224	41	696	810	155	132	4	260	235	113	381	1152	76	2299	389	949	129	60	338	237
hsa-mir-548as	0	0	0	0	0	0	0	0	0	0	0	0	0	0	0	0	0	0	0	0	0	0	0	0	0	0	0	0	0	0	0	0	0	0	0	0	0	0	0	0	0	0	0	0	0	0	0	0	0
hsa-mir-548ar	0	0	0	0	0	0	0	0	0	1	0	0	0	0	0	0	0	0	0	0	1	0	0	1	0	0	0	0	0	0	0	0	0	0	0	0	0	0	0	0	0	0	0	0	0	0	0	0	0
hsa-mir-548aq	0	0	0	0	0	0	0	0	0	0	0	0	0	0	0	0	0	0	0	0	0	0	0	0	1	0	0	0	0	0	0	0	0	0	0	0	0	0	0	0	0	0	0	0	0	0	0	0	0
hsa-mir-548ap	0	0	0	0	0	0	0	0	0	0	0	0	0	0	0	0	0	0	0	0	0	0	0	0	0	0	0	0	0	0	0	0	0	0	0	0	0	0	0	0	0	0	0	0	1	0	0	0	0
hsa-mir-548aw	0	1	0	0	4	0	0	0	0	0	0	0	2	2	0	0	1	0	1	0	0	0	5	3	1	2	1	0	1	1	1	1	2	1	0	0	1	1	0	2	5	2	2	1	4	0	2	1	1
hsa-mir-548av	0	0	0	0	0	0	0	0	0	0	0	0	0	0	0	0	0	0	1	0	0	0	0	0	1	0	0	0	0	0	0	0	0	0	0	0	0	0	0	0	0	0	0	0	0	0	0	0	0
hsa-mir-548au	2	2	0	2	4	4	0	0	0	0	1	0	0	2	1	1	0	1	1	2	0	1	6	2	3	3	1	0	1	0	0	1	3	3	0	2	1	0	0	1	8	0	2	0	3	0	1	0	0
hsa-mir-548at	1	0	0	0	0	0	0	0	0	0	0	0	0	0	0	0	0	0	0	0	0	0	0	0	2	1	0	0	0	1	0	0	0	0	0	0	0	0	0	0	0	0	1	0	0	0	0	0	0
hsa-mir-302f	0	0	0	0	0	0	0	0	0	0	0	0	0	0	0	0	0	0	0	0	0	0	0	0	0	0	0	0	0	0	0	0	0	0	0	0	0	0	0	0	0	0	0	0	0	0	0	0	0
hsa-mir-302e	0	0	0	0	0	0	0	0	0	0	0	0	0	0	0	0	0	0	0	0	0	0	0	0	0	0	0	0	0	0	0	0	0	0	0	0	0	0	0	0	0	0	0	0	0	0	0	0	0
hsa-mir-302d	0	0	0	0	0	0	0	0	0	0	0	0	0	0	0	0	0	0	0	0	0	0	0	0	0	0	0	0	0	0	0	0	0	0	0	0	0	0	0	0	0	0	0	0	0	0	0	0	0
hsa-mir-302c	0	0	0	0	0	0	0	0	0	0	0	0	0	0	0	0	0	0	0	0	0	0	0	0	0	0	0	0	0	0	0	0	0	0	0	0	0	0	0	0	0	0	0	0	0	0	0	0	0
hsa-mir-302b	0	0	0	0	0	0	0	0	0	0	0	0	0	0	0	0	0	0	0	0	0	0	0	0	0	0	1	0	0	0	0	0	0	0	0	0	0	0	0	1	0	0	0	0	0	0	0	0	0
hsa-mir-302a	0	1	0	0	0	0	0	0	0	0	0	0	0	0	0	0	0	0	1	0	0	0	0	1	0	0	0	0	0	0	0	1	0	0	0	1	0	0	0	0	0	0	0	0	0	0	0	0	0
hsa-mir-4428	0	0	0	0	0	0	0	0	0	0	0	0	0	0	0	0	0	0	0	0	0	0	0	0	0	0	0	0	0	0	0	0	0	0	0	0	0	0	0	0	0	0	0	0	0	0	0	0	0
hsa-mir-4429	0	0	0	0	0	0	0	1	0	0	2	1	0	0	0	0	0	0	1	1	0	0	0	1	0	0	0	0	0	0	0	0	0	0	0	1	0	0	1	0	0	0	0	0	0	0	0	0	0
hsa-mir-4422	0	0	0	0	0	0	0	0	0	0	0	0	0	0	0	1	0	0	1	0	0	0	0	0	0	1	0	0	0	0	0	0	0	0	0	0	0	0	0	0	1	0	0	1	1	2	0	0	0
hsa-mir-4423	3	0	1	1	6	1	1	0	3	1	0	0	0	0	0	1	0	0	0	1	4	0	12	7	9	9	0	0	2	7	0	3	14	1	0	1	2	5	0	0	3	1	2	5	15	0	3	4	0
hsa-mir-4420	0	0	0	0	0	0	0	0	0	0	0	0	0	0	0	0	0	0	0	0	0	0	0	0	0	1	0	0	2	0	0	0	0	0	0	0	0	0	0	0	0	1	0	1	0	0	0	0	0
hsa-mir-4421	0	0	0	0	0	0	0	0	0	0	0	0	0	0	0	0	0	0	0	0	1	0	0	0	0	0	0	0	0	0	0	0	1	0	0	0	0	0	1	0	0	0	0	0	0	0	0	0	0
hsa-mir-4426	0	0	0	0	0	0	0	1	1	0	0	0	0	0	0	0	0	0	0	2	0	0	0	0	0	0	0	0	0	0	0	0	0	0	0	1	0	0	0	0	0	0	0	1	0	0	0	1	1
hsa-mir-4427	0	0	0	0	0	0	0	0	0	0	0	0	0	0	0	0	0	0	0	2	0	0	0	0	0	0	1	0	0	0	0	0	0	0	0	0	0	0	0	1	0	0	0	0	0	0	0	1	0
hsa-mir-4424	0	1	0	0	0	0	0	0	1	0	0	3	1	0	0	0	0	0	1	0	1	0	1	2	1	0	0	1	2	0	1	0	2	0	0	1	0	0	2	2	0	1	1	0	2	0	0	0	0
hsa-mir-4425	0	0	0	0	0	0	0	0	0	0	0	0	0	0	0	0	0	0	0	0	0	0	0	0	0	0	0	0	0	0	0	0	0	0	0	0	0	1	0	0	0	0	0	0	0	0	0	0	0
hsa-mir-1255b-2	0	0	0	0	0	0	0	0	0	0	0	0	0	0	0	0	0	0	0	0	0	0	0	0	0	0	0	0	0	0	0	0	0	0	0	0	0	0	0	0	0	0	0	0	0	0	0	0	0
hsa-mir-1255b-1	0	0	0	0	0	0	0	0	0	0	0	0	0	0	0	0	0	0	0	0	0	0	0	0	0	0	0	0	0	0	0	0	0	0	0	0	0	0	0	0	0	0	0	0	0	0	0	0	0
hsa-mir-3680-2	1	1	0	0	0	1	0	0	0	1	0	0	0	1	0	0	0	0	0	1	1	0	1	1	0	0	0	3	1	0	0	0	1	1	0	2	0	0	0	0	1	0	1	0	1	0	0	0	0
hsa-mir-548aa-2	0	0	0	0	0	0	0	0	0	0	0	0	0	0	0	0	0	0	0	0	0	0	0	0	0	0	0	0	0	0	0	0	0	0	0	0	0	0	0	0	0	0	0	0	0	0	0	0	0
hsa-mir-548aa-1	0	0	0	0	0	0	0	0	0	0	0	0	0	0	0	0	0	0	0	0	0	0	0	0	0	0	0	0	0	0	0	0	0	0	0	0	0	0	0	0	0	0	0	0	0	0	0	0	0
hsa-mir-3680-1	1	1	1	0	3	0	0	1	0	0	0	2	0	0	0	0	0	0	0	1	3	0	0	8	0	0	0	3	1	1	0	0	1	0	0	2	0	1	0	3	1	0	0	0	0	0	0	1	1
hsa-mir-92a-1	41671	16854	13334	587	32287	41540	11463	16365	16175	34468	1304	44447	10901	20805	6754	10405	16656	2447	25187	31857	21735	28656	24814	57744	21814	14839	5844	49085	31385	20687	7918	20584	34571	14486	1590	32644	30396	30408	6064	30657	86910	10766	25527	19193	33106	34887	7043	9898	13928
hsa-mir-92a-2	40051	15522	12425	536	29544	36895	10471	15394	14957	30944	1245	39664	9590	15593	6340	9233	14321	2230	24227	29607	20258	24161	22810	52037	20598	14105	5183	45549	28871	19192	7482	18660	32649	13905	1498	31586	28576	27097	5832	28570	83732	9900	21974	16605	30187	32348	6852	9086	12688
hsa-mir-26b	3357	1641	1063	431	4524	3349	3124	817	1807	2603	1006	2737	1510	4415	2064	973	7127	706	4456	2211	2822	2254	5095	14523	6173	5056	751	1188	3848	1480	3851	6376	9541	1373	800	1171	2310	9179	910	7026	7833	2121	5815	3519	7927	2843	2350	2437	2301
hsa-mir-4280	0	0	0	0	0	0	0	0	0	0	0	0	0	0	0	0	0	0	0	0	0	0	0	0	0	0	0	0	0	0	0	0	0	0	0	0	0	0	0	0	0	0	0	0	0	0	0	0	0
hsa-mir-8071-1	0	0	0	0	0	0	0	0	0	0	0	0	0	0	0	0	0	0	0	0	0	0	0	0	0	0	0	0	0	0	0	0	0	0	0	0	0	0	0	0	0	0	0	0	0	0	0	0	0
hsa-mir-8071-2	0	0	0	0	0	0	0	0	0	0	0	0	0	0	0	0	0	0	0	0	0	0	0	0	0	0	0	0	0	0	0	0	0	0	0	0	0	0	0	0	0	0	0	0	0	0	0	0	0
hsa-mir-7852	0	0	0	0	0	0	0	0	0	0	0	0	0	0	0	0	1	0	0	0	0	0	0	0	0	0	0	0	0	0	0	0	1	0	0	0	0	0	0	0	0	0	0	0	0	0	0	0	0
hsa-mir-7853	0	0	0	0	0	0	0	0	0	0	0	0	0	0	0	0	0	0	0	0	0	0	0	0	0	0	0	0	0	0	0	0	0	0	0	0	0	0	0	0	0	1	0	0	0	0	0	0	0
hsa-mir-7850	0	0	1	0	0	0	0	0	1	1	0	0	0	1	0	0	1	0	3	0	1	0	0	2	1	0	0	1	1	1	1	1	0	0	0	2	0	0	1	1	1	1	0	0	1	1	0	0	1
hsa-mir-7851	0	0	1	0	0	0	0	0	0	1	0	0	0	0	0	0	0	0	0	0	0	0	0	0	0	0	0	0	0	0	0	0	0	0	0	0	0	0	0	1	0	0	0	0	0	1	0	0	0
hsa-mir-7856	0	0	0	0	0	0	0	0	0	0	0	0	0	0	0	0	0	0	0	0	0	0	0	0	0	0	0	0	0	0	0	0	0	0	0	0	0	0	0	0	0	0	0	0	0	0	0	0	0
hsa-mir-7854	5	1	2	0	4	0	2	0	3	6	0	0	0	3	0	1	0	0	0	0	5	0	6	6	5	0	1	2	1	4	1	2	4	1	0	10	6	0	1	3	8	0	3	1	2	6	5	3	0
hsa-mir-7855	0	0	0	0	0	0	0	0	0	0	0	0	0	0	0	0	0	0	0	0	0	0	0	0	0	0	0	0	0	2	0	0	0	0	0	0	0	0	0	0	0	0	0	0	0	0	0	0	0
hsa-mir-513a-2	0	0	0	0	14	2	0	0	0	0	0	0	0	5	0	0	0	0	0	0	0	0	0	0	0	0	0	0	0	0	0	0	0	0	0	0	7	1	0	7	0	1	0	0	10	0	0	0	0
hsa-mir-513a-1	0	0	0	0	14	5	0	0	0	0	0	0	0	2	0	0	2	0	0	0	0	0	0	0	0	0	0	0	0	0	0	1	0	0	0	0	1	0	0	5	0	1	0	0	10	0	0	0	0
hsa-mir-2467	0	0	0	0	0	0	0	0	0	0	0	0	0	0	0	0	0	1	2	0	1	0	0	0	0	0	0	0	0	0	0	0	0	1	0	0	0	0	0	0	0	0	0	0	0	0	0	0	0
hsa-mir-3158-2	1	0	1	0	2	0	0	0	0	0	2	0	0	0	0	2	0	0	1	0	1	0	5	1	0	0	0	0	1	0	0	0	1	2	0	1	1	1	0	5	0	1	1	0	1	0	0	0	3
hsa-mir-3158-1	2	2	0	0	0	3	1	2	0	1	0	0	1	1	0	1	1	0	2	0	0	0	1	0	0	0	0	0	0	1	0	2	1	1	0	1	1	1	0	3	0	0	0	1	3	1	0	0	0
hsa-mir-9-1	6303	9834	3932	4003	190	58	49	816	7053	122	65	455	10095	976	2210	6038	535	46	9669	267	830	1294	474	2183	10230	1319	405	679	23414	85	27	2994	1457	1856	186	214	2632	5997	2109	1418	30605	1720	4248	4472	2636	5522	469	1128	343
hsa-mir-9-3	6324	10068	3898	3984	222	57	56	878	6938	121	59	424	10152	1014	2255	6085	550	45	9464	290	738	1276	463	2113	10002	1310	393	682	23085	99	24	3014	1488	1940	202	231	2696	6273	2103	1440	30880	1764	4284	4535	2675	5413	466	1116	347
hsa-mir-9-2	6124	9781	3878	3975	201	42	68	846	6884	121	74	387	10067	1005	2201	6056	548	44	9827	274	825	1253	482	2180	9944	1306	403	662	23439	95	36	2840	1442	1885	198	200	2730	6223	2187	1485	30408	1646	4381	4534	2653	5435	498	1128	407
hsa-mir-548ag-1	0	0	0	0	0	0	0	0	0	0	0	0	0	0	0	0	0	0	0	0	0	0	0	1	0	0	0	0	0	0	0	0	0	0	0	0	0	0	0	0	0	0	0	0	0	0	0	0	0
hsa-mir-548ag-2	0	0	1	0	1	0	0	0	0	0	2	0	3	0	4	0	0	0	2	0	0	2	0	2	2	2	0	0	0	0	0	0	1	0	0	0	0	0	0	1	0	3	8	0	0	0	0	1	0
hsa-mir-548i-4	0	0	0	0	0	0	0	0	0	0	0	0	0	0	0	0	0	0	0	0	0	0	0	0	0	0	0	0	0	0	0	0	0	0	0	0	0	0	0	0	0	0	0	0	0	0	0	0	0
hsa-mir-548i-3	0	0	0	0	0	0	0	0	0	0	0	0	0	0	0	0	0	0	0	0	0	0	0	0	0	0	0	0	0	0	0	0	0	0	0	0	0	0	0	0	0	0	0	0	0	0	0	0	0
hsa-mir-548i-2	0	0	0	0	0	0	0	0	0	0	0	0	0	0	0	0	0	0	0	0	0	0	0	0	0	0	0	0	0	0	0	0	0	0	0	0	0	0	0	0	0	0	0	0	0	0	0	0	0
hsa-mir-548i-1	0	0	0	0	0	0	0	0	0	0	0	0	0	0	0	0	0	0	0	0	0	0	0	0	0	0	0	0	0	0	0	0	0	0	0	0	0	0	0	0	0	0	0	0	0	0	0	0	0
hsa-mir-887	13	0	10	3	18	5	5	9	23	18	3	13	5	27	36	3	15	2	13	2	5	7	39	34	20	18	10	15	21	4	4	39	46	2	4	3	8	35	7	12	22	7	23	17	21	8	3	5	4
hsa-mir-885	0	1	1	0	4	0	1	1	7	0	0	0	6	3	2	0	0	2	0	6	0	4	2	8	0	1	0	1	5	5	1	5	1	5	1	0	0	1	1	1	2	4	0	0	3	2	0	3	2
hsa-mir-889	49	22	24	8	13	6	6	42	41	47	13	19	28	28	4	12	24	7	55	28	34	288	14	32	91	78	9	61	36	41	5	1557	157	120	21	28	16	42	49	35	172	18	13	16	87	50	33	104	49
hsa-mir-888	0	0	0	0	0	1	0	0	0	0	0	3	0	68	1	0	0	0	0	0	0	0	3	0	0	1	0	0	0	0	0	0	1	0	0	1	1	1	0	0	0	0	5	0	0	0	0	0	0
hsa-mir-769	90	158	68	24	140	93	66	58	109	39	30	75	28	65	34	38	92	30	74	83	77	77	109	182	147	76	22	147	195	59	71	91	139	114	11	185	41	73	93	74	127	148	84	64	163	59	72	120	67
hsa-mir-1469	0	0	0	0	0	0	0	0	0	0	0	0	0	0	0	0	0	0	0	0	0	0	0	0	0	0	0	0	0	0	0	0	0	0	0	0	0	0	0	0	0	0	0	0	0	0	0	0	0
hsa-mir-1468	14	7	7	2	60	3	13	5	20	17	1	28	11	8	7	11	17	17	82	6	23	17	23	21	70	8	3	5	37	51	38	19	22	10	1	1	5	14	8	18	25	13	18	7	23	14	14	34	23
hsa-mir-6499	0	0	0	0	1	0	0	0	0	0	0	0	0	0	0	0	0	0	0	0	0	0	0	1	0	1	1	0	0	0	1	2	0	0	0	0	0	0	2	1	0	5	0	0	3	1	0	5	0
hsa-mir-6766	0	0	0	0	0	0	0	0	0	1	0	0	0	1	0	1	0	0	0	0	0	0	3	2	1	0	0	0	0	0	0	1	0	0	0	0	0	3	1	0	1	0	0	1	0	0	0	1	0
hsa-mir-6818	0	0	0	0	3	1	0	1	0	0	0	0	0	1	1	0	0	0	1	1	0	0	1	1	2	0	0	0	1	1	0	3	3	0	0	0	0	1	4	2	0	1	2	2	1	0	1	0	0
hsa-mir-668	1	0	0	0	0	0	0	1	1	0	0	0	0	0	0	0	0	0	0	0	0	1	0	0	0	0	0	0	1	0	0	27	1	1	0	0	0	0	0	0	1	0	0	1	0	0	0	0	3
hsa-mir-6811	0	0	0	0	1	0	0	0	0	0	0	0	0	0	0	0	1	0	1	0	0	2	0	0	0	1	0	0	0	1	0	2	0	1	0	2	0	0	0	0	1	0	0	0	0	0	0	0	0
hsa-mir-6810	1	1	0	0	1	0	1	0	2	0	0	3	0	0	1	1	2	0	3	0	0	3	1	2	1	2	0	1	1	1	0	1	2	0	0	0	1	1	1	3	0	0	2	2	1	1	3	0	0
hsa-mir-665	1	0	1	0	0	0	0	0	1	0	0	0	3	2	0	0	0	0	0	1	1	1	3	1	4	1	0	3	0	0	0	3	9	1	1	0	0	0	0	1	4	1	1	0	0	1	0	2	0
hsa-mir-6812	1	1	2	0	0	0	0	0	0	0	0	0	0	0	0	0	1	0	0	2	0	0	0	4	1	1	0	0	2	1	0	0	0	0	0	0	1	0	0	0	0	0	0	0	0	0	0	0	0
hsa-mir-105-2	2	757	5	108	13	2	0	0	206	0	0	25	0	1	3	1	0	8	19	1	1	1	0	1	28	0	0	1	1	0	0	9	5	0	0	156	76	223	630	15	9	1	608	0	4	22	221	0	0
hsa-mir-3130-1	32	22	31	1	67	58	20	56	9	10	13	6	7	5	12	17	9	29	74	20	63	6	21	77	38	27	5	40	27	0	9	6	46	22	0	86	11	3	9	49	33	38	25	8	22	30	19	29	0
hsa-mir-3130-2	46	33	40	0	39	64	16	56	9	5	16	9	6	8	12	22	10	17	84	20	75	9	27	60	27	24	6	38	20	1	11	9	57	30	0	74	3	6	12	51	20	26	27	8	18	34	17	23	2
hsa-mir-105-1	1	730	5	96	8	1	0	1	192	1	1	23	0	1	4	1	0	8	24	1	0	1	2	0	20	0	1	2	2	1	0	8	7	1	0	157	55	288	577	11	8	0	608	0	0	25	259	1	2
hsa-mir-2681	0	0	0	0	0	1	1	0	0	0	0	0	0	0	1	0	0	0	0	0	1	0	0	0	0	0	0	0	0	0	1	0	0	0	0	0	0	3	1	1	0	0	0	0	1	0	0	0	1
hsa-mir-2682	0	2	0	0	0	0	0	0	0	0	0	2	0	0	0	0	0	0	0	0	0	0	0	0	13	5	2	0	1	0	0	2	0	6	0	5	0	0	7	0	0	0	9	1	0	0	0	0	0
hsa-mir-1263	0	0	0	0	0	0	0	0	0	0	0	0	0	0	0	0	0	0	0	0	0	0	0	0	0	0	0	0	0	0	0	0	0	0	0	0	0	0	0	0	0	0	0	0	0	0	0	0	0
hsa-mir-1262	5	0	2	0	6	11	6	6	3	1	0	4	2	0	1	2	5	2	8	1	9	3	6	5	51	2	6	2	13	4	11	5	17	22	4	1	1	3	10	5	3	5	14	3	2	3	1	10	8
hsa-mir-1261	0	0	0	0	0	0	0	0	0	0	0	0	0	0	0	0	0	0	0	0	0	0	0	0	0	0	0	0	0	0	0	0	0	0	0	0	0	0	0	0	0	0	0	0	0	0	0	0	0
hsa-mir-1267	0	0	0	0	0	0	0	0	0	0	0	0	1	0	0	0	0	0	0	0	0	0	2	0	0	1	0	0	0	0	0	0	0	0	0	0	0	0	0	0	0	0	0	0	0	0	0	0	0
hsa-mir-1266	154	23	6	28	87	237	40	51	93	56	18	40	57	27	32	34	65	132	58	170	114	47	218	125	44	25	14	87	139	117	35	46	218	81	4	209	44	30	41	146	201	55	128	66	51	108	79	29	59
hsa-mir-1265	0	0	0	0	0	0	0	0	0	0	0	0	0	0	0	0	0	0	0	0	0	0	0	0	0	0	0	0	0	0	0	0	0	0	0	0	0	0	0	0	0	0	0	0	0	0	0	0	0
hsa-mir-1264	0	0	0	0	0	4	0	0	0	0	0	0	0	1	0	0	0	0	0	0	0	0	1	0	0	0	0	0	0	0	0	0	0	0	0	0	0	0	0	0	0	0	0	0	0	0	0	0	0
hsa-mir-101-2	41161	14790	13258	2138	95093	33503	46164	22124	9423	6421	5253	9370	13255	17386	16679	6569	46942	17947	22418	11919	82324	27665	51104	80479	44945	24205	8774	21721	30591	16644	56769	20785	63501	32212	11361	10523	15951	27080	15414	58588	24145	55350	32808	12666	64630	26036	5201	64687	39039
hsa-mir-101-1	40703	14872	13297	2224	94228	33322	45078	22152	9510	6336	5277	9298	12951	17151	16768	6583	46098	17887	22182	11935	81809	27183	50538	79764	44465	24334	8701	21800	30340	16755	55478	20384	64072	32239	11293	10542	15849	26922	15439	57692	24236	55568	32524	12235	64002	25444	5215	63839	38761
hsa-mir-514b	0	0	0	0	77	7	0	0	0	0	0	0	0	7	0	0	1	0	0	0	0	0	1	2	0	0	0	0	0	1	0	1	0	0	0	0	17	1	0	15	0	0	3	0	97	0	0	1	0
hsa-mir-128-1	910	639	412	164	891	283	154	226	263	209	103	165	201	229	119	310	307	52	676	382	512	277	242	674	557	299	77	678	830	275	261	290	662	363	19	778	281	418	396	533	950	577	546	255	602	492	94	414	339
hsa-mir-128-2	771	574	321	128	641	239	140	182	170	142	65	119	119	184	84	246	204	50	576	324	422	204	177	548	353	249	48	585	537	221	199	238	515	296	20	740	192	289	277	409	761	442	433	163	500	376	69	311	333
hsa-mir-19b-2	370	189	65	27	341	319	156	81	122	633	68	264	183	377	99	91	383	31	121	243	242	399	325	661	148	118	110	399	244	53	143	460	393	128	40	187	277	637	39	206	536	104	382	409	542	239	65	125	116
hsa-mir-19b-1	448	248	81	39	376	359	180	106	117	679	72	350	214	471	123	108	357	26	198	306	256	444	330	746	164	174	122	502	286	80	157	450	440	140	49	221	329	769	54	246	697	123	412	476	633	259	76	116	149
hsa-mir-4303	0	0	0	0	0	0	0	0	0	0	0	0	0	0	0	0	0	0	0	0	0	0	0	0	0	0	0	0	0	0	0	0	0	0	0	0	0	0	0	0	0	0	0	0	0	0	0	0	0
hsa-mir-4302	0	0	0	0	0	0	0	0	0	0	0	0	0	0	0	0	0	0	0	0	0	0	0	0	0	0	0	0	0	0	0	0	0	0	0	0	0	0	0	0	0	0	0	0	0	0	0	0	0
hsa-mir-4301	0	0	0	0	0	0	0	0	0	0	0	0	0	0	0	0	0	0	0	0	0	0	0	0	0	0	0	0	0	0	0	0	0	0	0	0	0	0	0	0	1	0	0	0	0	0	0	0	0
hsa-mir-4300	0	0	0	0	0	0	0	0	0	0	0	0	0	0	0	0	0	0	0	0	0	0	0	0	0	0	0	0	0	0	0	0	0	0	0	0	0	0	0	0	0	0	0	0	1	0	0	0	0
hsa-mir-4307	0	0	0	0	0	0	0	0	0	0	0	0	0	0	0	0	0	0	0	0	0	0	0	0	0	0	0	0	0	0	0	0	0	0	0	0	0	0	0	0	0	0	0	0	0	0	0	0	0
hsa-mir-4306	1	1	0	1	0	4	0	2	0	0	0	0	1	1	0	0	4	0	3	3	2	0	1	3	0	1	0	2	0	0	1	0	2	0	0	2	1	1	0	0	0	3	1	0	0	0	1	0	6
hsa-mir-4305	0	0	0	0	0	0	0	0	0	0	0	0	0	0	0	0	0	0	0	0	0	0	0	0	0	0	0	0	0	0	0	0	0	0	0	0	0	0	0	0	0	0	0	0	0	0	0	0	0
hsa-mir-4304	0	0	0	0	0	0	0	0	0	0	0	0	0	0	0	0	0	0	0	0	0	0	0	0	0	0	0	0	0	0	0	0	0	0	0	0	0	0	0	0	0	0	0	0	0	0	0	0	0
hsa-mir-4309	0	0	0	0	0	0	0	0	0	0	0	0	0	0	0	0	0	0	0	0	0	0	0	0	0	0	0	0	0	0	0	0	0	0	0	0	0	0	0	0	0	0	0	0	0	0	0	0	0
hsa-mir-4308	0	0	0	0	0	0	0	0	0	0	0	0	0	0	0	0	0	0	0	0	0	0	0	0	0	0	0	0	0	0	0	0	0	0	0	0	0	0	0	0	0	0	0	0	0	0	0	0	0
hsa-mir-3648-2	0	0	0	0	0	0	0	0	0	0	0	0	0	0	0	0	0	0	0	0	0	0	0	0	0	0	0	0	0	0	0	0	0	0	0	0	0	0	0	0	0	0	0	0	0	0	0	0	0
hsa-mir-3648-1	0	0	0	0	0	0	0	0	0	0	0	0	0	0	0	0	0	0	0	0	0	0	0	0	0	0	0	0	0	0	0	0	0	0	0	0	0	0	0	0	0	0	0	0	0	0	0	0	0
hsa-mir-6076	0	0	0	0	0	0	0	0	0	0	0	0	0	0	0	0	0	1	0	0	0	0	0	0	0	0	0	0	0	0	0	0	0	0	0	0	0	0	0	0	0	0	0	1	0	0	0	0	0
hsa-mir-409	57	24	52	16	33	11	10	39	119	84	23	49	30	38	27	24	23	15	54	43	34	138	33	49	172	151	29	99	88	63	5	1104	357	123	16	41	41	40	52	31	269	17	41	24	102	64	93	42	32
hsa-mir-4761	0	0	0	0	0	0	0	0	0	0	0	0	0	0	0	0	0	0	0	0	0	0	0	0	0	0	0	0	0	0	0	0	0	0	0	0	0	0	0	0	0	0	0	0	0	0	0	0	0
hsa-mir-4760	0	0	0	0	0	0	0	0	0	0	0	0	0	0	0	0	0	0	0	0	0	0	0	0	0	0	0	0	0	0	0	0	0	0	0	0	0	0	0	0	0	0	0	0	0	0	0	0	0
hsa-mir-4763	0	1	0	1	1	0	0	0	0	0	0	0	0	0	0	0	0	1	0	0	0	0	0	0	0	0	0	1	0	1	0	1	2	0	0	2	0	0	0	0	0	0	2	0	1	0	0	0	0
hsa-mir-4762	5	0	2	1	1	2	0	1	1	0	0	0	0	2	1	1	0	0	1	1	2	1	1	1	1	1	1	3	1	3	2	0	4	0	0	4	0	3	0	1	1	1	2	0	4	4	0	1	0
hsa-mir-4765	0	0	0	0	0	0	0	0	0	0	0	0	0	0	0	0	0	0	0	0	0	0	0	0	0	0	0	0	0	0	0	0	0	0	0	0	0	0	0	0	0	0	0	0	0	0	0	0	0
hsa-mir-4764	0	0	0	0	0	0	0	0	0	0	0	0	0	1	0	0	0	0	0	0	1	0	0	0	0	0	0	0	0	0	0	0	0	0	0	0	0	0	0	0	0	0	1	0	0	0	0	0	0
hsa-mir-4767	0	0	0	0	0	0	0	0	0	0	0	0	0	1	0	0	0	0	0	0	1	0	0	0	1	0	0	0	0	0	0	0	0	0	0	0	0	0	1	0	0	0	0	0	1	0	0	0	0
hsa-mir-4766	2	1	0	4	3	0	0	0	1	0	1	0	0	0	2	0	2	0	7	1	1	0	2	2	4	0	0	0	6	0	0	3	11	0	0	3	1	0	0	3	5	0	8	0	2	1	3	0	0
hsa-mir-4769	0	0	0	0	0	0	0	0	0	1	0	0	0	1	0	0	0	0	0	0	0	0	0	0	0	0	0	0	0	0	0	0	1	0	0	0	0	0	0	0	0	1	0	0	0	0	0	0	0
hsa-mir-4768	1	0	0	0	1	0	0	0	1	0	0	1	0	0	0	0	2	0	0	0	0	0	0	0	1	0	0	0	0	0	0	1	3	0	0	2	0	0	1	1	0	1	3	1	1	1	2	0	0
hsa-mir-3610	11	7	7	0	18	4	2	4	2	6	4	4	2	2	4	2	2	0	4	0	11	1	1	26	8	9	1	2	5	0	3	2	5	4	2	4	3	7	1	6	7	7	1	6	5	8	0	7	24
hsa-mir-6075	0	0	0	0	0	0	0	0	0	0	0	0	0	0	0	0	0	0	0	0	0	0	0	0	0	0	0	0	0	0	0	0	0	0	0	0	0	0	0	0	0	0	0	0	0	0	0	0	0
hsa-mir-3611	0	1	0	0	0	0	0	0	0	0	1	0	0	0	0	0	0	0	1	0	1	0	0	0	0	1	0	1	0	0	0	0	3	0	0	0	0	3	0	0	0	0	1	0	0	0	0	0	0
hsa-mir-4540	0	0	0	0	0	0	0	0	0	0	0	0	0	0	0	0	0	0	0	0	0	0	0	0	0	0	0	0	0	0	0	0	0	0	0	0	0	0	0	0	0	0	0	0	0	0	0	0	0
hsa-mir-4789	0	0	0	0	1	0	0	1	0	0	0	0	0	0	2	0	1	0	1	0	1	0	0	0	0	3	0	0	1	0	0	2	3	0	0	1	3	0	0	0	1	0	0	0	1	0	1	0	0
hsa-mir-4788	19	10	2	0	0	0	1	13	1	117	7	1228	1	0	0	0	1	0	4	0	10	1	2	4	2	1	1	511	4	0	0	0	3	8	0	16	1	95	5	2	4	8	0	2	2	8	1	7	28
hsa-mir-4787	0	0	1	1	3	1	0	0	1	1	0	2	4	3	0	0	0	1	1	2	1	2	5	2	7	6	0	1	17	0	1	12	5	1	0	2	0	5	0	1	4	2	3	2	5	0	3	1	2
hsa-mir-4786	11	13	6	1	8	4	1	2	1	0	0	2	4	3	1	5	1	0	6	2	9	3	2	6	16	3	1	4	5	0	2	3	4	3	1	7	1	0	13	6	3	5	6	1	2	8	3	2	4
hsa-mir-4785	1	0	0	0	0	0	1	0	0	0	0	0	0	0	1	0	0	0	0	0	1	0	3	1	0	1	0	0	4	0	1	1	1	0	0	1	1	1	0	1	1	1	0	0	2	1	1	0	1
hsa-mir-4784	1	0	0	0	1	0	2	2	1	0	0	0	0	1	0	0	1	0	1	5	1	0	0	0	0	0	2	2	0	0	0	0	2	0	0	7	0	0	0	0	3	0	0	0	0	1	0	0	0
hsa-mir-4783	0	0	0	0	0	0	0	0	0	0	0	0	0	0	0	0	0	0	0	0	0	0	0	0	0	0	0	0	0	0	0	0	0	0	0	0	0	0	0	0	0	0	0	0	0	0	0	0	0
hsa-mir-365a	346	226	174	26	129	1178	104	55	211	159	13	268	33	87	54	77	86	12	181	143	121	88	91	234	174	278	36	65	299	62	152	218	609	38	16	606	207	661	185	229	941	148	62	87	266	492	231	90	116
hsa-mir-4781	1	1	0	0	2	1	2	0	0	1	0	1	1	1	0	0	1	0	5	1	2	3	2	5	3	2	0	0	4	6	1	1	1	1	0	0	0	1	0	3	0	1	2	0	0	0	1	3	3
hsa-mir-4780	0	0	0	0	0	0	0	0	0	0	0	0	0	0	0	0	0	0	0	0	0	0	0	0	0	0	0	0	0	0	0	0	0	0	0	0	0	0	0	0	0	0	0	0	0	0	0	0	0
hsa-mir-378b	0	1	1	0	0	0	0	1	0	0	0	0	0	0	0	0	0	2	0	0	1	0	0	1	0	0	0	0	0	0	0	0	0	1	0	1	0	1	1	0	0	1	0	0	0	0	0	0	1
hsa-mir-378c	44	56	40	3	46	31	45	23	9	8	2	2	5	20	8	14	30	30	47	16	39	6	32	53	28	19	7	8	28	22	31	13	39	28	2	32	5	41	27	23	20	71	12	14	34	11	6	48	51
hsa-mir-378a	3903	2323	2667	132	2898	1490	3564	2279	610	479	94	429	752	2054	402	1512	1770	572	2140	813	2288	751	1969	3528	2085	823	332	1043	2973	1207	2846	685	3469	3006	72	2274	737	2593	2051	1981	746	5261	419	916	1356	1815	267	2810	2211
hsa-mir-378f	1	1	0	0	0	0	0	0	0	0	0	0	0	0	0	0	0	1	0	2	4	0	0	0	2	0	0	0	0	0	0	0	0	0	0	0	0	0	1	0	1	0	1	0	0	0	0	2	2
hsa-mir-378g	1	0	0	0	0	0	0	0	0	0	0	0	0	0	0	0	0	0	0	0	1	0	0	0	0	0	0	0	0	0	0	0	0	0	0	0	0	0	0	0	0	0	0	0	0	0	0	0	0
hsa-mir-378e	1	0	0	0	0	0	0	0	0	0	0	0	0	0	0	0	0	0	0	0	0	0	0	0	0	0	0	0	0	0	0	0	0	0	0	0	0	0	0	0	0	0	0	0	0	0	0	0	0
hsa-mir-378j	0	0	0	0	0	0	0	0	0	0	0	0	0	0	0	0	0	0	0	0	0	0	0	0	0	0	0	0	0	0	0	0	0	0	0	0	0	0	0	0	0	0	0	0	0	0	0	0	0
hsa-mir-378h	0	0	0	0	0	0	0	0	0	0	0	0	0	0	0	0	0	0	0	0	0	0	0	0	0	0	0	0	0	0	0	0	0	0	0	1	0	0	0	0	0	0	0	0	0	0	0	0	0
hsa-mir-378i	1	0	1	0	0	0	0	0	0	0	0	1	0	0	0	0	0	0	2	0	0	0	0	0	0	0	0	0	0	0	0	0	1	0	0	2	1	1	0	0	0	4	0	1	0	1	0	0	2
hsa-mir-27a	14088	16113	8419	1582	20479	4807	4999	6210	9501	8470	3487	3773	2776	7521	2699	2283	8541	1040	5978	4281	8975	7136	9211	20781	10094	12908	1507	3628	7782	2589	7484	10301	24718	7528	2328	6735	5293	12991	8218	8263	14092	10036	11058	6234	18211	9473	2612	12372	8611
hsa-mir-27b	8840	2494	3079	1150	16083	7419	6208	6255	8150	10520	3091	4154	4386	7052	2155	3730	9237	1299	4767	2372	12309	12639	11868	22403	10199	12862	2081	10631	8731	5481	8730	14207	29875	9937	4483	2511	6942	16188	7361	14364	9877	12865	8696	8489	22973	4516	2060	19699	10478
hsa-mir-3619	0	1	0	1	2	0	0	1	2	1	1	0	0	0	0	0	1	0	4	5	0	0	1	2	2	0	0	4	2	0	0	1	8	1	0	8	0	0	0	0	6	1	0	1	0	0	1	0	0
hsa-mir-3135a	1	0	1	0	0	0	0	0	0	0	0	0	0	0	0	0	0	0	0	0	1	0	1	1	1	0	0	0	0	0	0	0	0	0	0	0	0	0	0	0	0	0	0	0	0	1	0	0	0
hsa-mir-3135b	0	0	0	0	0	0	0	0	0	0	0	0	0	0	0	0	0	0	0	0	0	0	1	0	0	0	0	0	0	0	0	0	0	0	0	0	0	0	0	0	0	0	0	0	0	0	0	0	0
hsa-mir-3529	0	0	0	0	0	0	0	0	0	0	0	0	0	0	0	0	0	0	0	0	0	0	0	0	0	0	0	0	0	0	0	0	0	0	0	0	0	0	0	1	0	0	0	0	0	0	0	1	0
hsa-mir-3658	0	0	0	0	0	0	0	0	0	0	0	0	0	0	0	0	0	0	0	0	0	0	0	0	0	0	0	0	0	0	0	0	0	0	0	0	0	0	0	0	0	0	0	0	0	0	0	0	0
hsa-mir-3659	0	0	0	0	0	0	0	0	0	0	0	0	0	0	0	0	0	0	0	0	0	0	0	0	0	0	0	0	0	0	0	0	0	0	0	0	0	0	0	0	0	0	0	0	0	0	0	0	0
hsa-mir-3654	0	1	0	0	2	3	0	0	0	0	0	0	1	1	0	0	0	2	0	0	0	0	0	1	0	0	0	0	0	0	2	1	3	1	0	0	1	0	0	0	1	1	0	0	1	0	0	1	3
hsa-mir-3655	4	0	2	1	5	1	0	2	0	1	0	2	0	0	0	2	0	1	3	0	0	0	1	4	0	2	0	1	0	1	0	0	0	0	2	0	1	0	1	0	1	1	0	0	1	2	0	2	3
hsa-mir-3656	0	0	0	0	0	1	0	0	0	0	0	0	0	0	0	0	0	0	0	0	0	0	0	0	0	0	0	0	0	0	0	0	0	0	0	0	0	0	0	0	0	1	0	0	0	0	0	0	0
hsa-mir-3657	0	0	1	0	0	0	0	0	0	0	0	0	0	0	0	0	0	0	0	0	0	0	0	0	0	1	0	0	1	0	0	0	0	0	0	1	0	0	0	0	0	0	0	0	0	1	1	0	0
hsa-mir-3650	4	0	0	0	0	0	0	0	0	1	2	1	0	0	1	0	0	0	0	0	0	0	0	3	0	0	0	1	1	0	0	1	0	0	0	0	0	0	0	0	0	0	0	0	0	1	0	0	0
hsa-mir-3651	6	1	3	1	4	2	0	2	1	7	3	2	0	2	3	0	3	1	2	3	1	1	10	5	9	9	2	6	5	1	0	2	16	0	1	5	7	3	1	1	14	3	2	3	2	0	3	1	3
hsa-mir-3652	5	6	4	0	6	4	2	1	1	2	3	4	4	1	3	2	1	0	7	1	5	0	1	10	6	5	1	6	0	8	3	1	2	5	1	6	5	2	0	2	14	1	2	2	2	5	1	1	3
hsa-mir-3653	30	4	6	5	63	10	8	9	14	10	29	13	11	21	18	2	25	10	23	19	36	7	52	27	55	83	17	18	24	23	5	41	88	9	23	6	12	34	19	43	38	20	39	32	39	11	15	9	15
hsa-mir-323b	12	3	7	2	1	0	0	2	31	9	9	6	1	2	1	2	2	7	16	4	3	14	8	4	22	57	9	24	20	20	0	202	56	9	5	8	7	6	2	5	89	0	5	3	15	1	33	2	1
hsa-mir-4434	1	0	0	0	1	0	0	1	0	0	0	0	0	0	0	1	2	0	1	0	2	0	0	5	2	0	1	0	1	0	0	0	5	0	1	0	0	0	0	3	0	1	0	0	0	0	0	0	0
hsa-mir-4437	0	0	0	0	0	0	0	0	0	0	0	0	0	0	0	0	0	0	0	0	0	0	0	0	0	0	0	0	0	0	0	0	0	0	0	0	0	0	0	0	0	0	0	0	0	0	0	0	0
hsa-mir-323a	3	1	9	1	1	2	0	0	12	9	6	7	0	0	1	2	6	2	8	6	1	18	4	7	19	44	3	8	15	22	0	508	47	8	2	12	9	0	7	0	53	1	4	9	14	4	36	5	0
hsa-mir-4431	0	1	0	0	0	0	0	3	1	0	0	0	0	0	0	0	0	1	0	0	0	0	0	0	0	0	0	0	0	0	0	0	0	0	0	0	0	0	0	0	0	0	0	0	1	0	0	0	0
hsa-mir-4430	0	0	0	0	1	0	0	0	0	0	0	0	0	0	0	0	1	0	1	0	1	0	0	1	0	0	0	0	0	0	0	0	0	0	0	0	0	0	0	0	0	0	0	0	2	1	0	0	0
hsa-mir-4432	0	0	0	0	0	0	0	0	0	0	0	0	0	0	0	0	0	0	0	0	0	0	0	0	0	0	0	0	0	0	0	0	0	0	0	0	0	0	0	0	0	0	0	0	0	0	0	0	0
hsa-mir-133a-1	16	0	1	1	44	1	66	4	11	4	0	9	10	11	8	20	31	2	4	2	31	37	91	14	3	20	2	8	31	27	30	34	22	8	3	5	4	23	1	26	5	28	12	12	25	14	2	15	32
hsa-mir-133a-2	7	0	3	2	28	2	50	2	9	6	0	7	14	13	8	17	26	6	4	2	28	44	78	16	2	19	0	10	32	26	28	40	24	5	1	7	3	34	2	31	7	23	8	10	46	12	1	19	33
hsa-mir-4439	0	0	0	0	0	0	0	0	0	0	0	0	0	0	0	0	0	0	0	0	0	0	0	0	1	0	0	0	0	0	0	0	0	0	0	0	0	0	0	0	0	0	0	0	0	0	0	0	0
hsa-mir-4438	0	0	0	0	0	0	0	0	0	0	0	0	0	0	0	0	0	0	0	0	0	0	0	0	0	0	0	0	0	0	0	0	0	0	0	0	0	0	0	0	0	0	0	0	0	0	0	0	0
hsa-mir-6761	27	0	2	2	14	14	10	3	10	1	0	8	2	3	2	4	1	1	12	2	9	0	12	42	6	4	0	4	10	9	9	2	23	7	0	4	20	2	6	11	13	6	5	2	0	7	5	11	6
hsa-mir-6760	0	0	0	0	0	0	0	0	0	0	0	0	0	0	0	0	0	0	0	0	0	0	0	0	0	0	0	0	0	0	0	0	0	0	0	0	0	0	0	0	0	0	0	0	0	0	0	0	0
hsa-mir-548o	5	1	0	1	2	0	0	3	1	0	1	0	0	2	0	0	3	0	10	1	6	0	0	3	4	0	0	0	2	2	2	1	0	0	0	0	0	1	1	2	1	0	3	0	4	0	1	0	1
hsa-mir-892c	0	0	0	0	0	1	0	0	0	0	0	0	0	64	0	0	0	0	0	0	0	0	0	0	0	0	0	0	0	0	0	0	0	0	0	0	2	0	0	0	0	0	0	0	0	0	0	0	0
hsa-mir-892b	0	0	0	0	0	1	0	0	1	0	0	4	0	51	0	0	0	0	0	0	0	0	0	0	0	0	0	0	0	0	0	0	0	0	0	0	0	0	0	0	0	0	0	0	0	0	0	0	0
hsa-mir-892a	0	0	1	0	0	10	0	0	0	0	0	26	1	392	2	0	0	0	0	0	1	0	1	0	0	1	0	2	1	1	0	5	2	0	0	0	2	2	1	0	1	0	15	0	1	0	0	0	4
hsa-mir-548n	1	0	0	0	1	0	1	1	0	0	0	0	3	0	0	0	0	0	0	0	1	0	0	1	0	0	0	0	1	0	0	0	2	4	0	3	0	0	0	2	1	0	0	0	1	0	0	0	0
hsa-mir-548m	0	0	0	0	0	0	0	0	0	0	0	0	0	0	0	0	0	0	0	0	0	0	0	0	0	0	0	0	0	0	0	0	0	0	0	0	0	0	0	0	0	0	0	0	0	0	0	0	0
hsa-mir-5000	8	3	4	3	7	4	10	3	3	5	6	4	6	8	2	1	10	7	11	3	5	2	13	10	9	2	1	9	19	2	3	2	15	4	3	11	3	9	3	8	5	6	21	3	8	13	3	2	10
hsa-mir-498	0	157	0	0	0	0	0	0	0	0	0	0	0	0	0	0	0	0	0	0	0	1	0	0	0	0	0	0	0	0	1	0	0	0	0	0	0	0	0	0	0	0	0	0	0	0	0	0	0
hsa-mir-124-1	0	0	0	0	0	0	0	0	0	1	0	0	0	0	0	0	0	0	0	0	0	0	0	0	0	0	0	56	0	0	2	0	0	0	0	0	0	1	0	0	0	0	0	0	0	0	1	0	0
hsa-mir-124-3	0	0	0	0	0	0	0	0	1	0	0	0	0	0	0	0	1	0	0	0	1	0	0	0	0	0	0	51	0	0	0	0	0	0	0	0	0	2	2	0	0	0	0	0	1	0	0	0	0
hsa-mir-5006	0	0	0	1	0	0	0	0	0	0	1	0	0	0	0	0	0	0	0	0	0	0	0	0	0	1	0	0	0	0	0	0	0	0	0	0	0	0	0	0	0	0	0	1	1	0	1	0	0
hsa-mir-548g	0	0	0	0	0	0	0	0	0	0	0	0	0	0	0	0	0	0	0	0	0	0	0	0	0	0	0	0	0	0	0	0	0	0	0	0	0	0	0	0	0	0	0	0	0	0	0	0	0
hsa-mir-548e	7	6	2	4	7	3	0	2	1	2	1	1	3	1	1	1	1	0	14	1	1	3	1	8	4	4	0	1	6	0	1	1	4	2	1	5	1	3	3	4	4	6	1	3	4	6	3	1	2
hsa-mir-1184-3	0	0	0	0	0	0	0	0	0	0	0	0	0	0	0	0	0	0	0	0	0	0	0	0	0	0	0	0	0	0	0	0	0	0	0	0	0	0	0	0	0	0	0	0	0	0	0	0	0
hsa-mir-1184-2	0	0	0	0	0	0	0	0	0	0	0	0	0	0	0	0	0	0	0	0	0	0	0	0	0	0	0	0	0	0	0	0	0	0	0	0	0	0	0	0	0	0	0	0	0	0	0	0	0
hsa-mir-1184-1	0	0	0	0	0	0	0	0	0	0	0	0	0	0	0	0	0	0	0	0	0	0	0	0	0	0	0	0	0	0	0	0	0	0	0	0	0	0	0	0	0	0	0	0	0	0	0	0	0
hsa-mir-497	99	20	27	15	239	75	63	54	119	90	14	68	39	103	55	31	174	18	44	39	64	157	357	399	91	130	42	118	169	87	63	131	382	46	28	7	63	158	51	133	120	92	139	79	228	72	13	100	105
hsa-mir-301b	17	4	5	17	16	0	0	1	9	7	9	3	14	5	5	0	5	4	7	2	1	1	2	13	42	14	3	15	7	2	0	21	31	5	0	5	5	5	2	3	8	0	15	3	12	0	3	1	1
hsa-mir-190b	11	0	0	0	5	1	1	1	2	13	7	6	0	2	1	3	0	1	2	3	4	1	3	1	3	9	5	11	3	2	3	7	3	1	1	0	5	6	4	8	2	1	2	3	3	0	0	4	0
hsa-mir-301a	37	11	11	38	213	7	5	7	22	25	25	34	140	37	42	7	52	30	51	30	10	28	65	126	118	69	85	63	135	14	4	196	205	54	11	41	36	95	23	36	61	14	99	91	109	29	44	29	6
hsa-mir-548b	8	14	0	5	54	18	20	2	1	2	1	2	19	7	11	0	12	1	5	2	7	10	9	40	24	14	10	5	40	2	8	8	33	20	1	7	1	25	1	13	10	8	64	7	7	3	1	4	5
hsa-mir-492	0	0	0	0	0	0	0	0	0	0	0	0	0	0	0	0	0	1	0	0	0	0	0	0	1	0	0	0	0	0	0	0	0	0	0	0	1	0	0	0	2	0	0	0	0	0	0	0	1
hsa-mir-516b-2	0	153	0	0	0	0	0	0	0	0	0	0	0	0	0	0	0	0	0	0	0	0	0	0	0	1	0	0	1	0	0	0	0	0	0	0	0	0	0	0	0	0	0	0	0	0	1	0	0
hsa-mir-516b-1	0	203	0	0	0	0	0	0	0	0	0	0	0	0	0	0	0	0	0	0	0	1	0	0	0	0	0	0	0	0	1	0	0	0	0	0	0	0	0	0	0	0	0	0	0	0	1	0	0
hsa-mir-493	36	12	24	2	17	4	5	28	54	53	14	19	24	23	10	8	13	5	31	19	17	71	41	50	88	106	10	69	40	19	3	690	246	104	10	27	31	30	50	22	129	14	25	19	65	51	43	38	21
hsa-mir-98	406	364	211	64	504	331	399	157	124	161	57	154	215	291	89	191	303	55	510	137	214	230	187	1356	878	153	55	250	440	122	415	488	741	723	39	33	101	428	215	621	491	481	239	161	359	503	136	404	330
hsa-mir-6796	0	1	2	0	0	0	0	0	0	0	0	0	0	1	0	0	0	0	0	0	0	1	0	0	0	0	0	0	1	1	0	1	0	0	0	1	0	0	0	0	0	1	0	0	1	0	0	0	0
hsa-mir-6797	1	1	1	0	1	0	0	0	2	0	0	2	0	0	0	1	0	0	0	0	1	0	0	0	2	0	1	0	2	0	0	1	2	0	0	0	0	0	0	2	1	0	0	0	0	0	0	1	1
hsa-mir-6794	0	0	0	0	0	0	0	0	1	0	0	0	0	0	0	0	0	0	0	0	0	0	0	0	0	1	0	0	0	0	0	0	0	0	0	0	1	0	0	0	0	1	1	0	0	0	0	0	0
hsa-mir-6795	0	0	0	0	0	0	0	0	0	0	0	1	0	0	0	0	0	0	1	0	0	0	0	0	0	0	0	0	0	0	0	0	0	0	0	0	1	1	0	0	0	0	0	0	0	0	0	0	0
hsa-mir-6792	1	0	0	0	0	0	0	0	0	0	0	0	0	0	0	0	0	0	0	0	0	0	0	0	0	0	0	0	0	0	0	0	1	0	0	0	0	0	0	0	0	0	1	0	0	0	0	0	2
hsa-mir-6793	1	2	1	0	1	1	0	0	2	0	1	0	0	0	0	0	0	2	0	2	1	2	2	4	0	4	0	0	1	1	0	4	2	1	0	0	1	1	2	4	0	2	1	0	0	0	0	0	2
hsa-mir-6790	0	0	0	0	0	0	0	0	0	0	0	0	0	0	0	0	0	0	0	0	0	0	0	0	0	0	0	0	0	0	0	0	2	0	0	0	0	0	0	0	0	0	0	0	0	0	0	0	0
hsa-mir-6791	0	0	0	0	1	0	0	0	0	0	0	0	0	0	0	0	0	0	0	0	0	0	0	0	0	0	0	0	0	0	0	0	0	1	0	0	0	0	0	0	0	1	0	0	0	0	0	0	0
hsa-mir-6840	0	0	0	0	0	0	0	0	0	1	0	0	0	0	0	2	0	0	2	1	0	0	0	1	0	0	0	0	0	0	0	0	0	1	0	1	0	0	0	0	1	0	0	0	0	1	0	0	0
hsa-mir-6798	0	0	0	1	2	0	0	1	0	0	0	2	0	0	1	0	0	0	0	0	1	0	1	0	2	4	0	3	4	0	0	2	2	2	0	4	4	0	1	3	6	6	1	2	0	2	0	1	0
hsa-mir-6799	0	0	0	0	0	0	0	0	0	0	0	0	0	0	1	0	0	0	0	0	0	0	0	1	0	0	0	0	0	0	0	0	1	0	0	1	1	0	0	0	0	0	0	0	0	1	0	0	0
hsa-mir-6841	0	0	0	0	0	0	0	0	0	0	0	0	0	0	0	0	0	0	0	0	0	0	0	0	0	0	0	0	0	0	0	0	0	0	0	0	0	0	0	0	0	0	0	0	0	0	0	0	0
hsa-mir-513c	0	0	0	0	66	11	0	0	0	0	0	0	0	8	1	0	3	0	0	0	1	0	0	2	1	2	0	0	0	1	0	1	0	0	0	0	10	0	0	15	1	0	2	0	51	0	2	1	0
hsa-mir-9500	0	0	0	0	0	0	0	0	0	0	0	0	0	0	0	0	0	0	0	0	0	0	0	0	0	0	0	0	0	0	0	0	0	0	0	0	0	0	0	0	0	0	0	0	0	0	0	0	0
hsa-mir-6847	0	0	0	0	1	0	0	0	0	0	0	0	0	0	0	0	1	0	2	0	0	0	0	5	0	0	0	0	0	0	0	1	0	0	0	0	0	0	0	0	0	0	0	0	1	0	0	1	0
hsa-mir-890	0	0	0	0	0	0	0	0	0	0	0	0	0	7	0	0	0	0	0	0	0	0	0	0	0	0	0	0	0	0	0	0	0	0	0	0	0	0	0	0	0	0	0	0	0	0	0	0	0
hsa-mir-7849	0	0	0	0	0	0	0	0	0	0	0	0	0	0	0	0	0	0	0	0	0	0	0	0	0	0	0	0	0	0	0	0	0	0	0	0	0	0	0	0	0	0	0	0	0	0	0	0	0
hsa-mir-6844	0	0	0	0	1	0	0	0	0	3	0	0	0	2	0	0	0	0	0	0	0	1	1	1	4	1	0	0	0	1	0	0	3	1	0	1	0	1	0	1	1	0	1	1	0	0	1	1	1
hsa-mir-7845	1	0	0	0	1	1	0	0	0	0	1	0	0	1	0	3	1	0	1	1	1	0	0	2	0	2	0	0	0	1	0	2	2	2	0	0	0	0	0	2	1	1	1	0	1	1	0	0	2
hsa-mir-7844	0	0	0	0	0	0	0	0	0	0	0	0	0	1	0	0	1	1	1	0	0	0	0	1	0	2	0	0	0	0	0	0	2	1	0	0	0	1	0	0	0	1	2	0	1	1	1	0	0
hsa-mir-7847	0	0	0	0	0	0	0	0	0	0	0	0	0	0	0	0	0	0	0	0	0	0	0	0	0	0	0	0	0	0	0	0	0	0	0	0	0	0	0	0	0	0	0	0	0	0	0	0	0
hsa-mir-6845	1	0	1	0	0	0	0	0	0	0	0	0	0	0	0	0	0	0	0	0	0	0	0	0	0	0	0	0	0	0	0	0	4	0	0	0	0	0	1	0	0	0	0	0	0	0	0	0	1
hsa-mir-7843	0	0	0	0	0	0	0	0	0	0	0	0	0	0	0	0	0	0	0	0	0	0	0	0	0	0	0	0	0	0	0	0	0	0	0	0	0	0	0	0	0	0	0	0	0	0	0	0	0
hsa-mir-432	24	6	11	2	4	4	0	19	22	28	4	6	7	11	6	11	4	0	20	2	12	79	12	30	42	59	5	35	21	43	3	1129	73	52	2	24	8	9	24	10	45	15	6	7	26	27	19	46	20
hsa-mir-7158	2	0	0	0	0	0	0	0	0	0	0	0	0	0	0	1	2	0	5	0	0	0	0	0	0	0	0	0	0	0	0	0	0	0	0	0	0	0	0	0	0	0	0	0	0	0	0	0	0
hsa-mir-7157	0	0	0	0	0	0	0	0	0	0	0	0	0	0	0	0	0	0	0	0	0	0	0	0	0	0	0	0	0	0	0	0	0	0	0	0	0	0	0	0	0	0	0	0	0	0	0	0	0
hsa-mir-7156	0	1	0	0	4	1	5	3	1	3	0	2	10	0	0	0	1	0	0	1	0	1	2	2	9	3	0	0	9	0	3	2	4	10	0	0	0	1	5	5	10	1	1	1	2	6	0	1	0
hsa-mir-7155	1	1	1	0	1	3	2	1	1	0	0	2	1	0	0	0	2	1	3	2	8	1	1	9	0	1	1	4	2	2	1	1	4	0	1	1	0	0	1	1	1	4	2	0	1	4	2	3	3
hsa-mir-7154	0	0	0	0	0	0	0	0	0	0	0	0	0	0	0	0	0	0	0	0	0	0	0	0	0	0	0	0	0	0	0	0	0	0	0	0	0	0	0	0	0	0	0	0	0	0	0	0	0
hsa-mir-7153	0	0	0	0	0	0	0	0	0	0	0	0	0	0	0	0	0	0	0	0	0	0	0	0	0	0	0	0	0	0	0	0	0	0	0	0	0	0	0	0	0	0	0	0	0	0	0	0	0
hsa-mir-7152	0	0	0	0	1	0	0	0	0	0	0	0	0	0	0	0	0	2	0	0	1	0	1	0	0	0	0	1	0	0	1	0	5	1	0	0	0	0	0	2	2	0	1	0	1	0	0	1	3
hsa-mir-7151	0	0	0	0	0	0	0	0	0	0	0	0	0	1	0	0	0	1	0	0	0	2	0	0	0	0	0	0	0	0	0	0	1	0	0	0	0	0	0	0	0	0	0	0	0	0	0	0	0
hsa-mir-7150	0	0	0	0	0	0	0	0	0	0	0	0	0	0	0	0	0	0	0	0	0	0	0	0	0	0	0	0	0	0	0	0	0	0	0	0	0	0	0	0	0	0	0	0	0	0	0	0	0
hsa-mir-1322	0	0	0	0	0	0	0	0	0	0	0	0	0	0	0	0	0	0	0	0	0	1	0	0	0	0	0	0	0	0	0	0	0	0	0	0	0	0	0	0	0	0	0	0	0	0	0	0	0
hsa-mir-1323	0	469	0	0	0	0	0	0	0	0	0	0	0	0	0	0	0	0	0	0	0	0	0	0	0	0	0	0	0	0	0	0	0	0	0	0	0	0	0	0	0	0	0	0	0	0	0	0	0
hsa-mir-1321	0	0	0	0	0	0	0	0	0	0	0	0	0	0	0	0	0	0	0	0	0	0	0	0	0	0	0	0	0	0	0	0	0	0	0	0	0	0	0	0	0	0	0	0	0	0	0	0	0
hsa-mir-1324	0	0	0	0	0	0	0	0	0	0	0	0	0	0	0	0	0	0	0	0	0	0	0	0	0	0	0	0	0	0	0	0	0	0	0	0	0	0	0	0	0	0	0	0	0	0	0	0	0
hsa-mir-675	4	1405	643	0	28	2	3	7	95	795	4	8327	13	8	94	9	28	33	26	10	4	6	114	83	639	27	5	27	11	11	0	123	126	5	5	121	15	415	20	18	144	7	25	18	54	54	21	1	4
hsa-mir-676	12	0	2	1	11	3	2	0	2	0	0	3	0	3	4	1	9	0	11	0	3	1	6	11	2	1	2	2	5	10	12	7	11	6	1	0	1	6	1	13	11	5	1	6	5	3	0	1	14
hsa-mir-670	0	0	0	0	0	13	0	0	0	0	0	1	0	2	0	0	5	0	0	0	0	0	0	0	0	0	0	0	0	0	0	1	0	0	0	0	1	2	0	0	0	0	0	0	0	0	0	1	3
hsa-mir-671	71	21	34	14	93	26	10	23	35	28	16	14	17	45	7	13	35	10	62	18	39	11	33	53	66	34	16	28	66	29	15	43	74	59	1	15	41	54	24	22	57	39	30	40	51	40	16	21	8
hsa-mir-26a-2	11613	4657	4726	756	11292	9058	16561	8256	3337	2521	1733	4769	2052	3811	5134	2992	9729	3907	11004	5260	14061	6256	8756	36879	12868	8532	1763	3456	6685	5509	21879	7517	30844	5415	1926	2015	2735	16370	3690	13396	5834	9912	9102	23457	14484	4477	2060	12103	13830
hsa-mir-26a-1	11446	4776	4926	725	11386	9439	16495	8326	3395	2536	1662	4916	2040	3963	5011	3016	9623	3958	11026	5213	14189	5985	8693	36497	12652	8542	1664	3496	6564	5338	22021	7663	30919	5574	1781	1957	2618	16227	3613	13346	5826	9781	9028	23286	14184	4588	2091	12102	13535
hsa-mir-1256	2	0	0	0	2	0	0	0	0	0	0	0	0	0	1	0	1	0	0	0	0	0	0	0	1	0	0	0	1	0	0	0	2	0	0	0	0	0	0	0	0	0	0	0	0	0	1	0	0
hsa-mir-1257	1	0	0	0	0	0	0	0	0	0	0	0	0	0	0	0	0	0	1	0	0	0	0	0	2	0	0	1	0	0	0	0	0	0	0	0	0	1	1	0	0	0	0	0	0	0	0	0	0
hsa-mir-1252	0	0	0	0	0	0	0	0	0	0	0	0	0	0	0	0	0	0	0	0	0	0	0	0	0	0	0	0	1	0	0	0	5	0	0	0	0	0	0	0	0	0	0	0	2	0	0	0	0
hsa-mir-1253	0	0	0	0	0	0	0	0	0	0	0	0	0	0	0	0	0	0	0	0	0	0	0	0	0	0	0	0	0	0	0	0	0	0	0	1	0	0	0	0	0	0	0	0	0	0	0	0	0
hsa-mir-1250	1	0	1	1	1	0	1	0	0	0	0	0	0	0	0	0	0	0	0	3	0	0	0	0	0	0	0	2	1	0	0	0	0	0	0	1	1	0	1	0	0	0	7	0	0	0	0	0	1
hsa-mir-1251	1	1	0	4	24	1	0	0	3	2	0	4	2	0	0	0	3	12	2	0	1	0	10	0	0	2	1	4	0	6	0	4	1	4	2	0	0	4	3	17	14	0	0	1	0	2	1	2	2
hsa-mir-6774	0	2	0	0	0	0	0	1	0	0	0	0	0	1	0	0	0	0	0	0	1	0	0	0	1	2	0	0	0	0	0	0	0	2	0	0	0	0	0	1	0	2	1	0	2	1	0	0	1
hsa-mir-6775	2	0	0	0	0	0	0	0	0	0	0	0	0	0	0	0	0	0	0	1	0	0	0	1	0	0	0	0	0	0	0	1	1	1	0	0	1	1	0	0	0	0	0	0	0	0	1	0	0
hsa-mir-6776	1	0	0	1	0	0	0	0	0	0	0	0	0	0	0	0	0	0	0	0	0	0	0	0	0	0	0	1	0	0	0	0	0	0	0	0	1	0	0	0	0	0	0	0	0	1	0	0	0
hsa-mir-6777	1	1	1	1	4	3	0	3	3	0	1	0	0	3	1	0	2	1	0	2	4	1	2	5	1	2	1	2	0	2	1	0	2	1	0	4	0	0	1	2	3	3	1	0	2	6	0	4	2
hsa-mir-6771	0	0	0	0	0	0	0	0	0	0	0	0	0	0	0	0	0	0	0	0	0	0	0	0	0	0	0	0	0	0	0	0	0	0	0	0	0	0	0	0	2	0	0	0	0	0	0	0	0
hsa-mir-1258	1	2	1	0	4	1	7	9	1	0	0	1	12	0	3	2	3	1	2	2	4	2	5	16	5	7	1	0	4	4	16	4	11	2	1	0	1	1	1	4	1	3	4	3	2	3	3	2	1
hsa-mir-6773	0	0	0	0	2	1	0	0	0	0	0	0	0	1	0	0	0	0	2	1	0	0	0	0	1	1	0	0	1	0	0	4	1	1	0	0	0	0	0	3	0	0	1	0	0	0	0	0	0
hsa-mir-520a	0	1947	2	0	0	2	1	0	0	0	0	0	0	0	0	0	1	0	1	0	0	0	0	1	2	0	0	0	1	0	2	0	0	0	0	0	0	0	0	0	0	0	0	0	1	0	0	1	1
hsa-mir-520c	0	117	0	0	0	0	0	0	0	0	0	0	0	0	0	0	0	0	0	0	0	0	0	0	0	0	0	0	0	0	2	1	0	0	0	0	0	0	0	0	0	0	0	0	0	0	0	0	0
hsa-mir-520b	0	771	2	2	0	1	0	0	0	0	0	0	1	0	0	0	2	0	0	0	0	0	1	0	4	0	0	0	4	0	1	1	0	0	0	1	1	0	0	1	0	0	0	0	0	0	1	0	0
hsa-mir-520e	0	105	0	0	0	0	0	0	0	0	0	0	0	0	0	0	0	0	0	0	0	0	0	0	0	0	0	0	0	0	0	0	0	0	0	0	0	0	0	0	0	0	0	0	0	0	0	1	0
hsa-mir-520d	0	268	1	1	0	0	0	1	0	0	0	0	0	0	0	0	0	0	0	0	0	0	0	0	0	0	0	0	0	0	0	0	0	0	0	0	0	0	0	0	0	0	0	0	0	0	0	0	0
hsa-mir-520g	0	230	0	0	0	0	0	0	0	0	0	0	1	0	0	0	0	0	0	0	0	0	0	0	0	0	0	0	0	0	1	0	0	0	0	0	0	0	0	0	0	0	0	0	0	0	0	0	0
hsa-mir-125a	2013	2503	1719	293	4175	2781	2469	1317	3209	1945	791	2329	1934	2541	931	1155	4757	1397	3168	998	2154	9173	5650	9874	3785	3597	1174	3252	4382	2626	3028	4190	7611	2608	495	550	1295	5201	1171	6490	5854	2532	3679	2690	5507	2388	885	1584	2056
hsa-mir-520h	0	159	0	0	0	0	0	0	0	0	0	0	0	0	0	0	0	0	0	0	0	0	0	0	0	0	0	0	0	0	1	0	0	0	0	0	0	0	0	0	0	0	0	0	0	0	0	0	0
hsa-mir-3689d-2	0	0	0	0	0	0	0	0	0	0	0	0	0	0	0	0	0	0	0	0	0	0	0	0	0	0	0	0	0	0	0	0	0	0	0	0	0	0	0	0	0	0	0	0	0	0	0	0	0
hsa-mir-3689d-1	0	0	0	0	0	0	0	0	0	0	0	0	0	0	0	0	0	0	0	0	0	0	0	0	0	0	0	0	0	0	0	0	0	0	0	0	0	0	0	0	0	0	0	0	0	0	0	0	0
hsa-mir-410	63	13	36	2	28	10	16	48	43	28	3	16	21	14	5	10	22	4	35	28	21	224	21	53	70	87	2	76	45	20	5	1119	113	154	4	47	19	25	94	29	122	25	13	7	60	46	20	86	26
hsa-mir-411	38	8	10	1	10	9	26	31	19	15	0	8	6	3	2	10	11	3	21	11	21	33	7	26	63	55	5	28	20	5	12	183	142	77	5	18	13	10	33	22	65	12	9	6	31	32	10	54	44
hsa-mir-412	2	7	0	1	0	3	4	14	5	18	3	8	4	0	1	7	9	2	3	2	9	64	1	22	16	52	0	4	2	10	2	274	9	3	0	1	2	0	2	3	7	10	11	9	15	5	23	21	9
hsa-mir-30a	62439	89818	54068	6354	178908	78217	255451	50710	60562	27052	4755	18185	27609	96076	84770	44292	221440	198050	154281	16542	75061	110923	567971	187968	132595	62368	19627	58450	158170	112909	228655	50659	95762	55247	65401	30998	41035	132359	15706	276941	44299	174445	254151	70260	112639	145299	31611	104811	146442
hsa-mir-30b	3015	1316	385	306	6854	1688	2583	564	902	2421	851	668	3670	4270	1437	504	6656	464	1294	787	1429	4384	5453	21263	1571	3961	599	2195	3423	959	4263	7872	5155	663	2318	277	1329	7859	475	4161	2176	1783	6175	3501	7142	832	863	2677	2794
hsa-mir-30d	33415	31435	13287	3169	162275	103016	141597	23327	19183	42587	5995	19849	117522	129034	30123	26091	83781	19830	41362	14567	55216	131616	80638	421251	40610	31759	26712	99885	78142	67047	97256	114242	46321	27410	33007	10954	18623	86546	21797	108370	26021	49626	75875	84509	98275	54945	13871	61034	71812
hsa-mir-30e	70034	43214	40751	10904	99122	79420	40875	28922	26134	29103	20729	31871	41331	58213	56327	14786	43376	31135	68443	29512	118514	42145	76289	167912	115194	64521	19715	29505	67950	35272	70843	73877	122402	45728	18057	16527	28676	52359	27007	85365	52548	67040	86606	50690	72379	65952	26200	59361	87923
hsa-mir-5708	1	2	0	1	5	0	1	0	1	1	0	1	0	0	0	1	1	0	1	0	1	0	2	6	0	0	4	2	0	1	0	0	0	6	0	1	0	0	0	1	0	0	3	1	0	0	0	1	1
hsa-mir-4436b-2	0	0	0	0	0	1	0	0	0	0	0	0	0	0	0	0	0	0	0	0	0	0	0	1	0	0	0	1	0	0	0	0	0	0	0	0	0	0	0	2	1	0	0	1	0	1	0	1	0
hsa-mir-4436b-1	0	0	0	0	0	0	0	0	1	0	0	0	0	0	0	1	0	0	0	0	0	0	0	3	0	1	1	0	0	1	0	0	0	3	0	0	0	0	0	0	0	0	1	1	0	0	0	0	0
hsa-mir-6715a	4	0	0	9	1	4	0	0	2	2	0	0	0	6	1	5	0	2	2	0	0	0	0	0	0	2	0	1	1	7	0	0	1	1	0	0	0	0	1	11	2	0	1	0	1	0	1	0	5
hsa-mir-6715b	0	0	0	1	4	0	0	0	0	14	0	0	1	0	0	3	2	0	2	0	0	0	0	0	2	0	0	0	0	0	0	0	0	1	0	0	3	0	1	0	1	0	0	0	0	0	0	0	0
hsa-mir-29b-1	2264	726	1165	269	4186	1901	539	861	1154	1986	461	2343	2614	4909	1426	352	6462	1520	1733	2007	2842	2182	3531	4425	2557	2658	1536	1093	2754	1537	803	4021	7079	904	453	382	1516	4227	470	3886	2435	1083	5554	4312	9323	968	2126	1394	1083
hsa-mir-29b-2	2428	794	1234	267	4646	2199	549	939	1275	2045	490	2427	2617	5186	1518	440	6653	1680	1896	2084	2924	2333	4069	4872	2724	2627	1565	1221	2985	2005	881	4281	7443	1031	421	384	1605	4442	523	4160	2528	1079	5829	4535	9413	1041	2065	1532	1089
hsa-mir-300	0	0	0	0	0	0	0	0	0	0	0	0	0	0	0	0	0	0	0	0	0	0	0	0	0	0	0	0	0	0	0	0	0	0	0	0	0	0	0	0	0	0	0	0	0	0	0	0	0
hsa-mir-382	62	20	33	6	25	6	14	52	78	60	16	21	13	23	9	22	11	9	50	24	17	130	25	39	99	118	23	72	69	45	4	421	357	119	10	24	23	36	69	27	216	15	37	20	109	48	28	64	33
hsa-mir-3913-1	7	3	9	1	17	22	5	9	14	9	5	8	0	10	0	7	9	3	20	12	9	11	9	29	9	7	3	11	15	6	5	9	25	9	1	3	13	14	4	19	14	4	7	7	24	6	2	7	26
hsa-mir-3913-2	8	6	4	1	21	25	4	3	11	4	3	10	3	4	2	7	4	1	19	13	12	10	3	26	8	8	6	12	19	8	5	12	28	6	1	5	4	14	7	11	19	10	6	4	15	8	0	9	22
hsa-mir-5681a	0	0	0	0	0	0	0	0	0	0	0	0	0	0	0	0	0	0	0	0	0	0	0	0	0	0	0	0	0	0	0	0	1	0	0	0	0	0	0	0	0	0	0	0	0	0	0	0	0
hsa-mir-4330	0	0	0	0	0	0	0	0	0	0	0	0	0	0	0	0	0	0	0	0	0	0	0	0	0	0	0	0	0	0	0	0	0	0	0	0	0	0	0	0	0	0	0	0	0	0	0	0	0
hsa-mir-5681b	0	0	0	0	0	0	0	0	0	0	0	0	0	0	0	0	0	0	0	0	0	0	0	0	0	0	0	0	0	0	0	0	1	0	0	0	0	0	0	0	0	0	0	0	0	0	0	0	0
hsa-mir-3649	0	0	0	0	0	0	0	0	0	0	0	0	0	0	0	0	1	0	0	1	0	0	0	0	0	0	0	0	0	0	0	0	0	0	0	0	0	0	0	0	0	0	0	0	0	0	0	0	0
hsa-mir-3646	0	0	0	0	0	0	0	0	0	0	0	0	0	0	0	0	1	0	0	0	0	0	0	0	0	0	0	0	0	0	0	0	0	0	0	0	0	0	0	1	0	0	0	0	0	0	0	0	0
hsa-mir-4440	0	0	0	0	0	0	0	0	0	0	0	0	0	0	0	0	0	0	0	0	0	0	0	0	0	0	0	0	0	0	0	0	0	0	0	0	0	0	0	0	0	0	0	0	0	0	0	0	0
hsa-mir-4441	0	0	0	0	0	0	0	0	0	0	0	0	0	0	0	0	1	0	0	0	0	0	0	0	0	0	0	0	0	0	0	0	0	0	0	0	0	0	0	0	0	0	0	0	0	0	0	0	0
hsa-mir-4442	1	0	7	1	4	1	0	1	1	0	1	2	0	0	0	1	2	1	3	0	2	0	2	6	0	0	0	1	1	1	1	0	1	1	0	0	1	0	2	1	0	2	1	0	3	4	1	1	3
hsa-mir-4443	27	17	2	0	6	11	3	9	1	1	0	1	0	3	0	3	1	0	0	1	16	0	1	30	5	3	0	16	1	2	5	1	3	10	1	5	2	5	9	2	5	8	0	1	3	1	1	2	13
hsa-mir-4445	0	0	0	0	0	0	0	0	0	0	0	0	0	0	0	0	0	0	0	0	0	0	0	0	0	0	0	0	0	0	0	0	0	0	0	0	0	0	0	0	0	0	0	0	0	0	6	0	0
hsa-mir-4446	12	1	0	2	0	0	0	0	3	0	0	1	0	0	0	0	1	0	0	3	1	1	0	1	1	10	0	1	2	2	0	2	2	1	0	2	0	0	2	0	0	0	0	0	7	0	0	0	0
hsa-mir-4447	0	0	0	0	0	0	0	0	0	0	0	0	0	0	0	0	0	0	0	0	0	0	0	0	0	0	0	0	0	0	0	0	0	0	0	0	0	0	0	0	0	0	0	0	0	0	0	0	0
hsa-mir-4448	0	0	0	0	2	0	0	0	0	0	0	0	0	0	0	0	0	0	1	0	0	0	0	0	1	1	0	0	0	0	1	0	0	0	0	0	0	0	0	0	0	0	0	1	0	0	0	0	0
hsa-mir-4449	7	1	2	0	3	3	0	1	5	4	0	4	1	0	0	1	1	2	9	2	1	1	2	6	4	0	0	4	0	2	0	0	2	5	0	9	2	1	1	6	5	3	0	2	5	1	4	1	4
hsa-mir-424	598	439	258	70	1051	104	50	123	177	113	259	214	133	446	230	28	163	62	652	448	442	1470	158	4209	997	1356	275	329	693	22	76	1593	2538	275	31	274	391	686	276	789	663	189	3744	952	412	297	228	171	407
hsa-mir-486-1	290	84	57	18	1124	153	3084	311	252	55	3	1024	23	266	24	505	354	203	483	105	452	78	181	755	375	495	97	154	570	3214	1026	210	90	406	13	419	304	719	298	798	854	675	239	236	255	405	30	549	135
hsa-mir-486-2	240	99	54	17	1128	142	3059	317	230	68	1	1037	30	305	23	515	345	203	538	91	431	71	178	759	376	493	96	151	546	3208	1062	187	86	397	21	421	296	764	243	806	899	684	285	200	259	397	26	520	157
hsa-mir-17	7573	4905	1650	231	5341	7212	2021	2379	1720	4132	421	6017	1703	2674	979	1689	2474	611	4160	5328	4421	4646	2727	6167	3449	1589	1123	8486	4452	1162	1292	2169	4408	2243	233	6105	4017	4551	1179	2971	10899	1879	2892	3699	6377	3720	1409	2594	2687
hsa-mir-521-1	0	330	1	5	0	1	0	0	0	0	0	0	0	0	0	0	0	0	3	0	0	0	1	0	1	0	1	0	2	0	0	0	0	0	0	0	0	0	0	0	0	0	0	0	0	0	0	0	0
hsa-mir-521-2	0	105	0	0	0	0	0	0	0	0	0	0	0	0	0	0	0	1	1	0	0	0	0	1	1	0	0	0	0	0	0	0	0	0	0	0	0	0	0	1	0	1	0	0	0	0	0	1	0
hsa-mir-219b	1	1	3	0	6	3	1	1	0	3	1	4	3	1	0	5	2	0	5	0	3	2	1	2	7	0	0	1	2	0	0	2	3	0	1	3	0	1	4	4	1	1	1	3	1	0	0	0	0
hsa-mir-1289-1	0	1	0	0	1	0	0	0	0	0	0	0	0	1	0	0	0	0	0	0	0	0	0	0	2	0	1	0	0	0	0	1	1	2	0	0	0	0	0	0	0	0	0	0	1	0	0	0	0
hsa-mir-891b	0	0	0	1	0	1	0	0	0	0	2	21	0	79	0	0	0	1	0	0	0	0	2	0	0	1	0	0	0	0	0	3	0	0	0	0	3	1	0	0	0	0	4	0	0	0	0	0	0
hsa-mir-939	9	4	4	0	2	7	1	1	1	1	1	9	4	3	0	2	1	3	8	4	4	2	6	10	7	6	2	9	5	3	1	0	13	8	2	3	7	1	2	5	14	2	6	9	2	5	1	1	16
hsa-mir-891a	4	5	1	0	7	98	16	33	9	0	28	1373	24	3796	17	0	2	0	3	1	91	1	166	6	4	42	11	147	7	58	2	145	64	1	2	4	162	197	13	10	23	16	415	1	29	0	13	14	108
hsa-mir-933	0	0	1	0	0	0	0	0	0	0	0	0	0	0	0	0	0	0	0	0	0	0	0	0	0	0	0	0	1	0	0	0	0	0	0	0	0	0	0	0	0	0	0	0	0	0	0	0	0
hsa-mir-937	80	29	37	13	12	4	1	2	10	15	13	6	12	2	5	13	5	1	32	10	20	15	3	12	50	16	21	11	22	23	3	29	147	32	1	58	11	2	20	25	23	32	15	33	16	15	24	9	27
hsa-mir-936	0	0	0	0	0	0	0	0	0	0	0	0	0	0	0	0	0	0	0	0	0	0	0	0	0	0	0	0	0	0	0	0	0	0	0	0	0	0	0	0	0	0	0	0	0	0	0	0	0
hsa-mir-935	5	107	76	6	3	5	4	24	37	1	1	3	1	6	2	3	0	3	3	2	9	2	109	63	8	4	0	5	5	58	4	2	6	6	0	388	0	4	14	6	4	5	2	1	46	2	7	6	8
hsa-mir-934	5	558	4	1	20	3	12	8	10	3	1	3	1	0	16	4	5	1	9	2	1	13	36	5	25	37	0	4	171	4	10	45	67	10	0	0	26	2	16	4	3	6	12	4	11	2	0	4	18
hsa-mir-6781	0	0	0	1	4	1	0	0	3	1	0	2	0	0	0	0	1	0	0	0	1	2	0	7	0	1	1	2	1	0	1	4	5	1	0	1	0	1	1	1	1	2	3	1	1	2	1	0	2
hsa-mir-6783	2	1	1	0	3	0	1	0	2	2	0	1	1	0	0	0	0	0	5	0	0	1	0	0	2	0	0	0	2	0	0	0	1	1	0	2	2	0	1	1	3	0	0	0	0	2	1	0	0
hsa-mir-6782	0	0	0	0	0	1	0	0	0	0	0	0	0	0	0	0	0	0	0	0	0	1	0	0	0	0	0	0	0	0	0	0	1	0	0	0	0	0	0	0	0	0	0	0	0	0	0	0	1
hsa-mir-6785	0	0	0	0	0	1	0	1	0	0	0	0	0	0	0	0	0	0	0	0	0	0	0	0	0	0	0	0	1	0	0	0	0	0	0	0	1	0	0	0	0	0	0	0	0	0	0	0	0
hsa-mir-6784	0	0	0	0	0	0	0	0	0	0	0	0	0	0	0	0	1	0	1	0	0	0	0	0	0	0	0	0	0	2	0	0	0	0	0	0	0	0	0	0	0	0	0	0	0	1	0	0	0
hsa-mir-6787	2	1	1	0	0	0	0	1	1	0	0	0	1	1	0	0	0	0	0	0	1	0	1	0	0	1	0	0	0	0	0	1	3	2	0	2	1	1	1	1	0	1	0	1	0	2	0	1	0
hsa-mir-6786	0	0	1	0	1	0	0	0	0	0	0	0	0	0	0	0	0	0	2	0	0	0	0	1	0	0	0	1	0	0	0	0	0	0	0	1	1	1	0	0	2	0	1	0	1	0	0	0	0
hsa-mir-6789	0	0	0	0	0	0	0	0	0	0	0	0	0	0	0	0	0	0	0	0	0	0	0	0	0	0	0	1	0	0	0	0	0	0	0	0	0	0	0	0	0	0	0	0	0	0	0	0	0
hsa-mir-6788	1	2	0	0	0	0	0	0	0	1	0	0	0	1	0	0	0	0	1	0	1	0	2	0	0	1	0	1	2	1	1	0	1	0	0	0	1	1	0	1	6	1	1	1	1	0	0	2	1
hsa-mir-8052	0	0	0	0	0	0	0	0	0	0	0	0	0	0	0	0	0	0	0	0	0	0	0	0	0	0	0	0	0	0	0	0	0	0	0	0	0	0	0	0	0	0	0	0	0	0	0	0	0
hsa-mir-4666b	0	0	0	0	0	0	0	0	0	0	0	0	0	0	0	0	0	0	0	0	0	0	0	0	0	0	0	0	0	0	0	0	0	0	0	0	0	0	0	0	0	0	0	0	0	0	0	0	0
hsa-mir-4666a	0	2	0	0	0	0	0	0	0	0	1	0	0	0	0	0	0	0	0	2	2	0	0	0	0	0	0	0	0	0	0	0	0	0	0	0	0	0	0	1	0	0	1	0	0	0	0	0	0
hsa-mir-7162	0	0	0	0	0	0	0	0	0	0	0	0	0	0	0	0	0	0	0	0	0	0	0	0	0	0	0	0	0	0	0	0	0	0	0	0	0	0	0	0	0	0	0	0	0	0	0	0	0
hsa-mir-7160	0	0	0	0	0	0	0	0	0	0	0	0	0	0	0	0	0	0	0	0	0	0	0	0	0	0	0	0	0	0	0	0	0	0	0	0	0	0	0	0	0	0	0	0	0	0	0	0	0
hsa-mir-7161	1	0	0	0	1	0	0	1	1	0	0	0	0	0	0	0	0	0	0	0	0	0	0	0	0	0	0	0	0	0	0	0	0	0	1	0	0	0	0	0	4	1	0	0	0	0	0	0	0
hsa-mir-641	0	2	1	1	0	0	0	0	0	1	0	0	0	0	0	0	0	0	1	1	0	0	0	0	1	0	0	1	0	0	0	0	0	0	0	2	1	0	0	0	1	0	1	0	2	0	2	0	1
hsa-mir-640	0	0	0	0	0	0	0	0	0	0	0	0	0	0	0	0	0	0	0	0	0	0	0	0	0	0	0	0	0	0	0	0	0	0	0	0	0	0	0	0	0	0	0	0	0	0	0	0	0
hsa-mir-643	4	2	0	0	5	4	3	4	5	2	2	2	4	11	1	5	2	3	5	7	3	4	3	4	7	1	2	8	2	2	1	9	3	4	1	15	1	7	3	3	11	1	2	3	2	3	3	4	2
hsa-mir-645	0	0	0	0	0	0	0	0	0	0	0	0	0	0	0	0	0	0	0	0	0	0	0	0	0	0	0	0	0	0	0	1	0	0	0	0	0	0	0	0	0	0	0	0	0	0	0	0	0
hsa-mir-647	0	0	0	0	0	0	0	0	0	0	0	0	0	0	0	0	0	0	0	0	0	0	0	0	0	0	0	0	0	0	0	0	0	0	0	0	0	0	0	0	0	0	0	0	0	0	0	0	0
hsa-mir-646	0	0	0	0	0	0	0	0	0	0	0	0	0	0	0	0	0	0	0	0	0	0	0	0	0	0	0	0	0	0	0	0	0	0	0	0	0	0	0	0	0	0	0	0	0	0	0	0	0
hsa-mir-649	0	0	0	0	0	0	0	0	0	0	0	0	0	0	0	0	0	0	0	0	0	0	0	0	0	0	0	0	0	0	0	0	0	0	0	0	0	0	0	0	0	0	0	0	0	0	0	0	0
hsa-mir-648	0	0	0	0	0	0	0	0	0	0	0	0	0	0	0	0	0	0	0	0	0	0	0	0	0	0	0	0	0	0	0	0	0	0	0	0	0	0	0	0	0	0	0	0	0	0	0	0	0
hsa-mir-320c-1	1	0	0	0	0	5	5	0	0	3	2	7	2	3	2	0	4	0	2	4	1	5	1	8	2	2	0	2	5	1	1	4	3	0	0	5	0	3	6	2	4	5	9	1	5	10	1	1	2
hsa-mir-320c-2	3	0	0	0	0	1	0	0	1	2	0	5	0	2	1	0	2	0	1	3	3	1	4	5	3	2	0	0	2	0	2	3	6	1	0	2	1	1	1	1	9	2	4	0	3	1	1	0	0
hsa-mir-6165	0	0	0	0	0	0	0	0	0	0	0	0	0	0	0	0	0	0	0	0	0	0	0	0	0	0	0	0	0	0	0	0	0	0	0	0	0	0	0	0	0	0	0	0	0	0	0	0	0
hsa-mir-1537	0	0	0	3	1	1	0	0	1	3	0	0	1	2	1	0	0	0	1	3	0	1	2	2	2	4	1	1	1	0	0	0	10	1	0	0	1	3	0	2	4	1	9	2	3	0	2	0	0
hsa-mir-1243	0	1	0	0	0	1	0	0	0	0	0	1	0	1	0	0	0	0	0	0	0	0	0	0	3	0	0	0	1	0	0	0	0	0	0	0	0	2	0	0	0	0	0	0	0	0	0	0	0
hsa-mir-1247	314	80	33	5	56	8	292	72	165	18	6	25	66	11	25	13	42	95	98	4	154	31	1908	119	41	115	13	22	65	160	202	41	278	51	105	27	11	13	47	80	1569	169	67	9	135	88	17	167	210
hsa-mir-1246	0	2	0	1	0	0	0	1	0	0	6	0	0	0	0	0	1	0	3	0	0	0	0	0	0	0	0	1	0	0	0	0	0	2	0	7	0	0	0	0	2	0	0	0	0	0	0	0	0
hsa-mir-1249	26	5	10	0	12	1	5	6	10	4	2	4	5	12	0	4	3	2	6	2	7	2	7	17	7	11	2	3	24	3	4	4	20	7	0	5	14	9	7	12	7	16	14	1	25	11	1	7	6
hsa-mir-1248	10	3	1	2	11	3	1	2	3	7	13	4	8	2	3	0	12	4	10	5	5	5	6	12	20	21	2	5	4	6	0	10	13	52	1	8	5	9	0	5	18	5	2	3	14	10	3	2	0
hsa-mir-6765	0	0	0	0	0	0	0	0	0	0	0	0	0	0	0	0	0	0	0	0	0	0	0	0	0	0	0	1	0	0	0	0	0	0	0	0	0	0	0	0	0	0	0	0	0	0	0	0	1
hsa-mir-6764	1	0	0	0	1	0	0	0	0	2	0	0	1	1	0	1	0	0	0	0	0	2	0	3	3	1	0	0	2	0	1	3	1	2	0	0	0	2	0	3	0	0	1	0	1	0	0	1	1
hsa-mir-6763	2	0	2	0	0	0	0	0	0	2	0	0	2	0	0	0	0	0	1	0	0	0	0	0	0	1	0	1	1	0	0	0	1	1	0	3	0	0	0	0	0	0	1	1	0	0	0	0	1
hsa-mir-6762	0	0	0	1	0	0	0	0	1	0	0	0	0	0	0	0	0	0	0	0	2	1	3	3	0	0	0	1	0	1	0	1	0	1	0	0	0	0	0	2	1	0	0	0	0	2	2	0	1
hsa-mir-1539	1	0	1	0	1	0	0	0	0	0	0	0	0	0	0	0	0	0	0	0	1	0	0	0	0	0	0	0	0	0	0	0	1	0	0	0	0	0	0	0	1	0	0	0	1	0	0	0	0
hsa-mir-1538	1	0	2	0	5	0	0	1	1	0	0	1	0	0	0	0	0	0	2	2	1	0	0	3	3	1	0	1	2	2	0	1	4	0	0	2	0	1	0	3	0	1	3	1	1	1	0	0	1
hsa-mir-6819	0	0	0	0	0	0	0	0	0	0	0	0	0	0	0	0	0	0	0	0	0	0	0	0	0	0	0	0	0	0	0	0	0	0	0	2	0	0	0	0	0	0	0	0	0	0	0	0	0
hsa-mir-1972-1	0	0	0	0	0	0	0	0	0	0	0	0	0	0	0	0	0	0	0	0	0	0	0	0	0	0	0	0	0	0	0	0	0	0	0	0	0	0	0	0	0	0	0	0	0	0	0	0	0
hsa-mir-1972-2	0	0	0	0	0	0	0	0	0	0	0	0	0	0	0	0	0	0	0	0	0	0	0	0	0	0	0	0	0	0	0	0	0	0	0	0	0	0	0	0	0	0	0	0	0	0	0	0	0
hsa-mir-5090	6	0	4	0	0	4	1	1	1	0	0	2	0	0	0	1	2	0	7	7	7	0	1	3	2	1	0	2	3	5	2	2	5	0	0	8	1	1	4	2	3	4	4	1	1	2	0	2	1
hsa-mir-5091	16	3	2	0	6	10	3	10	2	1	1	1	2	0	2	1	1	0	5	0	3	2	1	11	6	3	3	4	3	4	11	2	2	10	1	2	0	0	4	10	0	4	0	0	6	3	1	5	11
hsa-mir-5092	1	3	1	0	0	3	0	1	0	0	1	0	0	3	0	1	0	2	2	5	0	0	0	1	2	2	1	2	4	0	0	0	0	2	0	0	2	0	0	1	8	1	0	0	1	1	3	0	2
hsa-mir-5093	0	0	0	0	0	0	0	0	0	0	0	0	0	0	0	0	0	0	1	0	0	0	0	0	0	0	0	0	0	0	0	0	0	0	0	0	0	0	0	0	0	0	0	0	0	0	0	0	0
hsa-mir-5094	0	0	0	1	4	0	0	1	0	0	0	0	0	0	0	0	2	0	1	0	0	0	0	0	0	1	0	1	0	0	0	0	1	0	0	3	0	0	1	0	1	1	1	0	0	0	0	0	0
hsa-mir-5095	0	0	0	0	0	0	0	0	0	0	0	0	0	0	0	0	0	0	0	0	0	0	0	0	0	0	0	0	0	0	0	0	0	0	0	0	0	0	0	0	0	0	0	0	0	0	0	0	0
hsa-mir-5096	0	0	0	0	0	0	0	0	0	0	0	0	0	0	0	0	0	0	0	0	0	0	0	0	0	0	0	0	0	0	0	0	0	0	0	0	0	0	0	0	0	0	0	0	0	0	0	0	0
hsa-mir-6813	2	0	0	0	2	0	0	1	0	1	0	0	0	1	0	0	0	0	0	0	1	0	0	1	0	0	0	0	0	0	2	0	1	0	1	0	0	1	0	0	0	0	0	0	0	0	0	0	2
hsa-mir-6815	2	0	1	0	3	0	0	0	1	2	2	0	1	1	1	0	0	1	3	0	3	0	2	2	7	1	1	1	3	1	0	0	4	1	0	0	1	0	1	3	4	0	2	5	4	0	1	0	3
hsa-mir-662	1	1	0	0	0	8	0	0	0	1	0	1	0	0	0	2	28	0	8	0	0	0	1	0	0	0	0	0	3	0	0	0	1	1	0	1	2	0	6	2	1	0	0	0	0	0	0	0	3
hsa-mir-429	1089	66	48	103	1652	189	169	86	317	420	228	692	489	260	410	74	564	408	597	289	319	729	848	683	416	811	156	442	493	380	224	2626	1513	708	91	12	225	1127	343	492	1009	496	1096	553	1884	143	447	349	276
hsa-mir-376a-1	0	3	1	0	0	0	0	0	3	4	1	0	0	0	4	0	1	0	2	1	1	7	1	2	5	13	0	0	5	1	0	87	27	3	1	1	2	4	5	2	18	0	0	2	4	3	1	2	1
hsa-mir-376a-2	2	0	0	0	1	0	0	2	4	2	1	0	0	0	0	0	0	2	2	0	1	3	0	2	2	7	0	1	5	0	1	34	5	1	0	1	0	3	1	2	5	0	1	0	1	0	0	2	2
hsa-mir-661	0	0	0	0	0	0	0	0	0	0	0	0	0	0	0	0	0	0	0	0	0	0	0	0	0	0	0	0	0	0	0	0	0	0	0	0	0	0	0	0	0	0	0	0	0	0	0	0	0
hsa-mir-421	43	54	13	6	33	41	9	14	14	14	12	11	7	8	1	17	22	5	18	15	10	8	10	22	41	7	3	26	40	6	10	24	25	39	0	32	7	25	17	14	29	14	7	5	31	32	11	10	11
hsa-mir-423	1122	313	353	270	1375	1423	727	351	647	561	185	528	859	845	181	514	753	118	676	414	1129	838	848	2377	693	647	159	919	1737	578	520	1059	1759	962	104	780	562	943	445	1007	1197	662	1537	979	974	822	346	777	609
hsa-mir-660	268	104	76	20	713	58	111	88	151	121	31	146	383	274	92	116	472	35	177	106	137	142	498	757	210	86	33	324	443	168	100	247	418	124	22	83	157	395	80	138	172	123	588	241	385	137	28	141	96
hsa-mir-425	741	383	318	372	1349	477	310	230	723	652	285	1666	507	484	596	334	847	344	1007	1636	805	579	596	1217	2094	607	541	844	1101	269	182	1670	954	921	106	669	734	1271	404	839	832	327	1446	963	1308	544	668	348	390
hsa-mir-4315-1	0	0	0	0	0	0	0	0	0	0	0	0	0	0	0	0	0	0	0	0	0	0	0	0	0	0	0	0	0	0	0	0	0	0	0	0	0	0	0	0	0	0	0	0	0	0	0	0	0
hsa-mir-4315-2	0	0	0	0	0	0	0	0	0	0	0	0	0	0	0	0	0	0	0	0	0	0	0	0	0	0	0	0	0	0	0	0	0	0	0	0	0	0	0	0	0	0	0	0	1	0	0	0	0
hsa-mir-133b	14	0	1	0	17	0	29	3	1	0	0	0	3	0	2	5	4	1	3	0	17	5	34	5	1	10	0	1	8	5	25	1	5	2	1	3	0	5	1	12	3	17	0	0	11	5	0	8	13
hsa-mir-339	227	146	122	41	690	132	74	73	136	118	27	204	176	223	106	104	200	38	332	168	358	88	341	556	519	275	40	189	497	58	120	438	614	114	31	239	221	320	78	257	194	168	921	292	463	82	80	131	137
hsa-mir-338	5953	195	194	85	5962	13130	4475	570	1599	791	170	1167	1251	2903	1013	1366	15043	4310	10509	1271	660	3450	3936	743	1756	1332	804	2881	5906	936	2569	675	1034	514	276	375	4866	6436	1384	8203	2322	2276	7137	3264	2022	6877	696	1597	3857
hsa-mir-335	403	459	576	147	613	680	381	584	76	380	192	475	360	493	170	221	912	165	610	900	929	789	615	1403	456	398	576	2989	917	283	265	351	580	832	65	251	496	856	119	963	947	741	378	1014	766	178	185	610	455
hsa-mir-337	55	8	36	3	38	16	13	41	113	52	13	49	25	33	17	24	23	16	71	52	35	67	62	121	104	221	24	58	80	36	13	499	883	72	7	25	49	57	65	54	255	22	51	28	140	61	46	64	75
hsa-mir-331	379	177	144	253	417	127	42	82	182	135	220	124	87	93	25	96	132	92	153	232	167	145	395	381	198	632	40	250	292	335	63	201	771	307	96	330	176	130	138	251	542	153	297	111	404	41	161	83	110
hsa-mir-330	177	612	206	26	191	151	105	121	142	108	30	122	85	166	49	68	303	62	383	260	253	149	213	490	245	303	26	209	249	145	126	185	263	232	21	672	57	94	128	212	251	238	152	147	319	450	276	182	175
hsa-mir-4329	0	0	0	0	0	0	0	0	0	0	0	0	0	0	0	0	0	0	0	0	0	0	0	0	0	0	0	0	0	0	0	0	0	0	0	0	0	0	0	0	0	0	0	0	0	0	0	0	0
hsa-mir-4328	0	0	0	0	0	0	0	0	0	0	0	0	0	0	0	0	0	0	0	0	0	0	0	0	0	0	0	0	0	0	0	0	0	0	0	0	0	0	0	0	0	0	0	0	0	0	0	0	0
hsa-mir-3618	0	0	0	0	0	0	0	0	0	0	0	0	0	0	0	1	2	0	2	3	0	0	0	0	2	0	0	0	0	0	0	0	1	1	0	1	0	0	0	0	6	0	0	0	0	1	0	0	0
hsa-mir-4321	0	0	0	0	0	0	0	0	0	0	0	0	0	0	0	0	0	0	0	0	0	0	0	0	0	0	0	0	0	0	0	0	0	0	0	0	0	0	0	0	0	0	0	0	0	0	0	0	0
hsa-mir-4320	0	0	0	0	0	0	0	0	0	0	0	0	0	0	0	0	0	0	0	0	0	0	0	0	0	0	0	0	0	0	0	0	0	0	0	0	0	0	0	0	0	0	0	0	0	0	0	0	0
hsa-mir-4323	0	0	0	0	0	0	0	0	0	0	0	0	0	0	0	0	0	0	0	0	0	0	0	0	0	0	0	0	0	0	0	0	0	0	0	0	0	0	0	0	0	0	0	0	0	0	0	0	0
hsa-mir-4322	0	0	0	0	0	0	0	0	0	0	0	0	0	0	0	0	0	0	0	0	0	0	0	0	0	0	0	0	0	0	0	0	0	0	0	0	0	1	0	0	0	0	0	0	0	0	0	0	0
hsa-mir-4325	0	0	0	0	0	0	0	0	0	0	0	0	0	0	0	0	0	0	0	0	0	0	0	0	1	0	0	0	0	0	0	0	0	0	0	0	0	0	0	0	0	0	0	0	0	0	0	0	0
hsa-mir-4324	0	0	0	0	0	0	0	0	0	0	0	0	0	0	0	0	0	0	0	0	0	0	0	0	0	0	0	0	0	0	0	0	0	0	0	0	0	0	0	0	0	0	0	0	0	0	0	0	0
hsa-mir-4327	0	0	0	0	0	0	0	0	0	0	0	0	0	0	0	0	0	0	0	0	0	0	0	0	0	0	0	0	0	0	0	0	0	0	0	0	0	0	0	0	0	0	0	0	0	0	0	0	0
hsa-mir-4326	30	0	20	26	35	6	0	3	0	45	16	1	43	29	5	7	26	4	34	39	13	7	36	22	0	19	16	0	33	13	1	78	36	5	0	12	24	0	13	6	21	13	97	26	37	30	0	4	16
hsa-mir-3678	6	3	7	2	3	3	0	2	0	0	2	4	0	1	2	1	1	0	3	2	3	3	0	3	10	3	3	1	1	2	1	0	4	1	0	1	2	1	4	3	3	4	4	2	5	3	2	4	2
hsa-mir-3679	3	0	3	0	0	0	0	0	0	1	0	0	0	0	0	0	0	0	1	0	3	0	2	0	0	0	0	2	3	3	0	0	3	1	0	1	1	1	2	0	1	1	0	0	0	1	1	1	1
hsa-mir-3672	0	0	0	0	0	0	0	0	0	0	0	0	0	0	0	0	0	0	0	0	0	0	0	0	0	0	0	0	0	0	0	0	0	0	0	0	0	0	0	0	0	0	0	0	0	0	0	0	0
hsa-mir-3671	0	0	0	0	0	0	0	0	0	0	0	0	0	0	0	0	0	0	0	0	0	0	0	0	0	0	0	0	0	0	0	0	0	0	0	0	0	0	0	0	0	0	0	0	0	0	0	0	0
hsa-mir-3677	95	11	31	23	21	9	6	7	19	2	6	14	2	16	18	8	15	10	51	21	28	6	12	51	49	34	4	33	41	13	4	11	118	31	1	33	17	11	16	22	65	54	29	7	35	41	14	17	55
hsa-mir-3674	0	0	0	0	0	0	0	0	0	0	0	0	0	0	0	0	0	0	0	0	0	0	0	0	0	0	0	0	0	0	0	0	0	0	0	0	0	0	0	0	0	0	0	0	0	0	0	0	0
hsa-mir-3675	0	0	0	0	0	0	0	0	0	0	0	0	0	0	0	0	0	0	0	0	0	0	0	0	0	0	0	0	0	0	0	0	0	0	0	0	0	0	0	0	0	1	0	0	0	0	0	0	0
hsa-mir-4453	2	0	1	1	0	0	2	0	0	0	1	0	4	0	1	2	0	0	0	1	3	0	0	3	4	4	1	0	3	3	0	3	0	0	1	0	0	0	1	0	2	1	0	0	0	1	3	1	2
hsa-mir-4452	0	0	0	0	0	0	0	0	0	0	0	0	1	0	0	0	0	0	0	0	0	1	0	0	0	0	0	0	0	1	0	0	2	0	1	0	0	2	0	0	0	0	0	0	0	0	0	1	0
hsa-mir-4451	1	0	0	0	0	0	0	0	0	0	0	0	0	0	1	0	0	0	0	0	0	0	0	0	3	0	0	0	0	0	0	0	0	0	0	0	0	2	0	1	0	0	0	0	0	0	1	0	0
hsa-mir-4450	0	0	0	0	0	0	0	0	0	0	0	0	0	0	0	0	0	0	0	0	0	0	0	0	0	0	0	0	0	0	0	0	0	0	0	0	0	0	0	0	0	0	0	0	0	0	0	0	0
hsa-mir-4435-1	0	0	0	0	0	0	0	0	0	0	0	0	0	0	0	1	0	0	2	0	0	0	0	0	1	0	0	0	0	0	0	0	0	0	0	2	1	0	1	0	0	0	0	0	0	1	0	0	0
hsa-mir-4456	0	0	0	0	0	0	0	0	0	0	0	0	0	0	0	0	0	0	0	0	0	0	0	0	0	0	0	0	0	0	0	0	0	0	0	0	0	0	0	0	0	0	0	0	0	0	0	0	0
hsa-mir-4455	0	0	0	0	0	0	0	0	0	0	0	0	0	0	0	0	0	0	0	0	0	0	0	0	0	0	0	0	0	0	0	0	0	0	0	0	0	0	0	0	0	0	0	0	0	0	0	0	0
hsa-mir-4435-2	1	0	0	0	1	0	1	0	0	0	0	0	0	0	0	0	0	0	0	0	0	0	0	0	3	0	0	0	0	0	0	0	0	0	0	0	1	0	0	0	0	0	0	0	0	0	1	1	0
hsa-mir-4459	0	0	0	0	0	0	0	0	0	0	0	0	0	0	0	0	0	0	0	0	0	0	0	0	0	0	0	0	0	0	0	0	0	0	0	0	0	0	0	0	0	0	0	0	0	0	0	0	0
hsa-mir-4458	0	0	0	0	0	0	1	0	0	0	0	0	0	0	0	0	0	0	0	0	0	0	0	0	0	0	0	0	0	0	0	0	0	0	0	0	0	0	0	0	0	0	0	0	0	0	0	1	0
hsa-mir-33a	115	81	44	185	276	65	21	21	35	42	41	19	57	125	54	16	108	23	72	91	138	50	188	451	170	128	27	39	78	32	31	190	1029	53	93	95	84	191	20	220	180	114	387	103	233	31	21	57	73
hsa-mir-33b	12	10	5	58	33	16	0	8	11	15	41	10	7	13	2	3	9	6	14	106	20	8	27	199	29	30	25	20	8	12	2	19	122	5	7	28	15	16	8	55	44	14	87	16	38	10	16	11	11
hsa-mir-25	37633	19863	29861	5559	50490	20140	28854	28973	25881	39793	6415	32912	23718	26661	17417	17955	23437	6491	38453	30790	39882	42443	31904	80396	84433	33616	15219	34747	58585	26274	19698	33301	32155	43296	3927	33646	28842	51184	24171	30818	65632	30052	59942	23232	47602	56306	9818	17389	21623
hsa-mir-21	1589123	1286538	924515	168802	5114371	734456	233375	1925940	1328537	1883226	293229	1012006	3333022	3311828	627848	722068	1656207	651068	1440781	713384	2583588	5191710	1327511	4213155	2181942	1179407	1284644	1758819	2362000	321050	163196	2277261	3075796	3086051	275599	882703	1458316	1627610	1963651	2456311	2279267	975343	2215004	3120987	3601317	2697295	531551	1562945	1055625
hsa-mir-22	529058	344847	384586	24270	639024	320902	184770	329912	672244	277779	29505	347357	191101	931022	140854	209264	408500	199031	478389	309328	373806	588092	384829	573051	691581	279905	157976	500354	702606	305936	139464	301763	889684	272088	24699	123245	341476	413174	416074	725970	914694	334238	264905	250610	556422	498872	264966	250007	209663
hsa-mir-28	16708	8251	8780	6098	25544	12897	9176	14246	21581	10409	3458	13238	9935	15817	10656	9578	13297	11707	26332	9066	20075	29769	38625	37705	33157	15885	12705	14454	33512	21011	7738	22891	41492	34513	3387	10569	13405	17138	10948	19164	36159	14939	26229	8552	22148	26632	11556	10137	16141
hsa-mir-3074	14	27	30	29	39	11	5	7	14	9	9	20	10	51	10	5	19	4	42	31	11	18	32	56	33	25	16	16	52	17	4	23	36	11	3	30	21	17	8	28	43	14	23	16	8	32	16	7	11
hsa-mir-5692c-2	0	0	0	0	0	0	0	0	0	0	0	0	0	0	0	0	0	0	0	0	0	0	0	0	0	0	0	0	0	0	0	0	0	0	0	0	0	0	0	0	0	0	0	0	0	0	0	0	0
hsa-mir-5692c-1	0	0	0	0	0	0	0	0	0	0	0	0	0	0	0	0	0	0	0	0	0	0	0	0	0	0	0	0	0	0	0	0	0	0	0	0	0	0	0	0	0	0	0	0	0	0	0	0	0
hsa-mir-4472-1	0	0	0	0	0	0	0	0	0	0	0	0	0	0	0	0	0	0	0	0	0	0	0	0	0	0	0	0	0	0	0	0	0	0	0	0	0	0	0	0	0	0	0	0	0	0	0	0	0
hsa-mir-500b	28	13	7	4	44	7	14	8	25	26	2	16	32	26	8	8	50	6	24	18	12	19	48	127	18	13	7	24	54	18	10	24	84	15	3	14	19	68	7	11	37	17	112	31	33	28	7	10	10
hsa-mir-6883	0	0	0	0	0	1	1	0	0	0	0	1	1	1	0	0	2	0	0	0	0	0	1	1	0	0	0	0	0	0	0	0	0	1	0	0	0	0	0	1	0	0	1	0	0	0	1	0	0
hsa-mir-200c	62007	32647	25952	4280	91215	165956	34081	16372	45503	44169	5205	50974	18437	55437	9547	32493	67181	13194	70573	49493	37151	101459	43951	53083	26952	31855	9033	99431	56203	54563	18983	28325	56338	40200	3398	1563	53286	50735	19599	80725	128751	36224	43393	40613	38492	108472	45441	23496	96141
hsa-mir-146a	1607	263	983	118	1394	231	558	563	94	142	77	550	765	793	553	725	844	173	955	241	1790	1783	1682	2413	1643	676	273	419	1629	1710	576	908	1141	541	67	96	324	1953	226	377	408	658	428	658	918	736	281	1401	573
hsa-mir-4519	1	1	0	0	2	0	1	0	0	0	0	1	1	0	0	0	0	0	1	1	3	0	0	9	0	0	0	0	0	0	0	0	1	0	0	2	0	1	0	1	0	0	2	1	0	0	0	1	1
hsa-mir-4457	0	0	0	1	0	1	0	0	0	0	0	0	0	0	0	0	0	2	0	3	1	0	0	0	0	0	0	0	0	1	0	0	0	0	0	1	0	0	0	0	0	0	1	0	0	0	0	0	0
hsa-mir-146b	3841	3509	5194	1033	12664	2799	8921	7085	1991	6662	841	1560	9663	6741	3663	3251	9111	2103	6175	1726	10359	25365	4834	31266	11349	2379	3463	8187	10769	2453	4067	3597	15138	15744	527	1030	2866	9075	3465	6307	3454	5140	2813	14305	8537	9773	1721	13267	6025
hsa-mir-920	0	0	0	0	0	0	0	0	0	0	0	0	0	0	0	0	0	0	0	0	0	0	0	0	0	0	0	0	0	0	0	0	0	0	0	0	0	0	0	0	0	0	0	0	0	0	0	0	0
hsa-mir-921	0	0	0	0	0	0	0	1	0	0	0	0	0	0	0	0	0	0	0	0	0	0	0	0	0	0	0	0	0	0	0	0	0	0	0	0	0	0	0	0	0	0	0	0	0	0	0	0	0
hsa-mir-922	0	0	0	0	0	0	0	0	0	0	0	0	0	0	0	0	0	0	0	0	0	0	0	0	0	0	0	0	0	0	0	0	0	0	0	0	0	0	0	0	0	0	0	0	0	0	0	0	0
hsa-mir-4454	0	2	1	0	2	0	0	1	0	0	2	0	0	0	0	2	0	0	0	3	1	0	2	3	0	3	0	1	0	1	1	0	6	0	1	1	1	1	2	1	1	1	4	0	0	0	0	1	1
hsa-mir-924	0	0	0	0	0	0	0	0	0	0	0	0	0	0	0	0	0	0	0	0	0	0	0	0	0	0	0	0	0	0	0	0	0	0	0	0	0	0	0	0	0	0	0	0	0	0	0	0	0
hsa-mir-6511a-2	0	0	0	0	0	0	0	0	0	0	0	0	0	0	0	0	0	0	0	0	0	0	0	0	0	0	0	0	0	0	0	0	0	0	0	0	0	0	0	0	0	0	0	0	0	0	0	0	0
hsa-mir-6511a-3	0	0	0	0	0	0	0	0	0	0	0	0	0	0	0	0	0	0	0	0	0	0	0	0	0	0	0	0	0	0	0	0	0	0	0	0	0	0	0	0	0	0	0	0	0	0	0	0	0
hsa-mir-6511a-1	0	0	0	0	0	0	0	0	0	0	0	0	0	0	0	0	0	0	0	0	0	0	0	0	0	0	0	0	0	0	0	0	0	0	0	0	0	0	0	0	0	0	0	0	0	0	0	0	0
hsa-mir-6511a-4	0	0	0	0	0	0	0	0	0	0	0	0	0	0	0	0	0	0	0	0	0	0	0	0	0	0	0	0	0	0	0	0	0	0	0	0	0	0	0	0	0	0	0	0	0	0	0	0	0
hsa-mir-2053	0	0	0	0	0	0	0	0	0	0	0	0	0	0	0	0	0	0	0	0	0	0	0	0	0	0	0	0	0	0	0	0	0	0	0	0	0	0	0	0	0	0	0	0	0	0	0	0	0
hsa-mir-2052	0	0	0	0	0	0	0	0	0	0	0	0	0	0	0	0	0	0	0	0	0	0	0	0	0	0	0	0	0	0	0	0	0	0	0	0	0	0	0	0	0	0	0	0	0	0	0	0	0
hsa-mir-2054	0	0	0	0	0	0	0	0	0	0	0	0	0	0	0	0	0	0	0	0	0	0	0	0	0	0	0	0	0	0	0	0	0	0	0	0	0	0	0	0	0	0	0	0	0	0	0	0	0
hsa-mir-514a-2	4	2	1	0	1688	479	19	7	1	0	0	2	0	181	17	5	27	13	5	0	4	3	2	11	2	9	1	0	8	3	18	1	11	21	0	4	238	8	5	686	8	33	12	0	615	6	0	55	6
hsa-mir-514a-3	7	2	5	0	1777	484	17	6	1	0	0	1	3	189	15	2	22	15	11	1	2	1	3	13	2	4	2	1	11	1	21	0	13	27	1	4	231	10	4	707	4	22	11	2	649	0	1	45	9
hsa-mir-514a-1	6	4	2	0	1661	485	17	5	0	0	0	0	0	191	27	5	26	13	2	0	3	0	6	14	6	3	4	5	6	1	16	0	12	26	2	2	216	6	5	735	2	29	14	3	597	3	3	57	5
hsa-mir-548d-2	3	1	0	0	0	0	0	0	0	1	0	0	1	0	0	0	1	0	0	0	0	0	0	1	0	0	1	1	0	0	0	1	2	1	0	0	0	0	0	1	0	0	0	1	1	0	1	0	2
hsa-mir-548d-1	0	0	0	1	0	0	0	0	0	3	0	0	0	0	0	0	0	0	0	0	0	0	0	1	0	0	0	0	0	0	0	0	0	0	0	0	1	0	0	0	0	1	0	1	0	0	0	0	0
hsa-mir-3687-1	0	0	0	0	0	0	0	0	0	0	0	0	0	0	0	0	0	0	0	0	0	0	0	0	0	0	0	0	0	0	0	0	0	0	0	0	0	0	0	0	0	0	0	0	0	0	0	0	0
hsa-mir-92b	2923	1104	805	167	1232	1467	485	398	737	654	85	941	441	632	76	461	416	61	1032	5386	2462	1112	1052	2423	680	916	201	984	1037	1633	306	886	1341	983	105	2387	745	567	720	1322	641	1143	1253	831	723	747	179	861	970
hsa-mir-3687-2	0	0	0	0	0	0	0	0	0	0	0	0	0	0	0	0	0	0	0	0	0	0	0	0	0	0	0	0	0	0	0	0	0	0	0	0	0	0	0	0	0	0	0	0	0	0	0	0	0
hsa-mir-6724-2	0	0	0	0	0	0	0	0	0	0	0	0	0	0	0	0	0	0	0	0	0	0	0	0	0	0	0	0	0	0	0	0	0	0	0	0	0	0	0	0	0	0	0	0	0	0	0	0	0
hsa-mir-6724-3	0	0	0	0	0	0	0	0	0	0	0	0	0	0	0	0	0	0	0	0	0	0	0	0	0	0	0	0	0	0	0	0	0	0	0	0	0	0	0	0	0	0	0	0	0	0	0	0	0
hsa-mir-6724-1	0	0	0	0	0	0	0	0	0	0	0	0	0	0	0	0	0	0	0	0	0	0	0	0	0	0	0	0	0	0	0	0	0	0	0	0	0	0	0	0	0	0	0	0	0	0	0	0	0
hsa-mir-6724-4	0	0	0	0	0	0	0	0	0	0	0	0	0	0	0	0	0	0	0	0	0	0	0	0	0	0	0	0	0	0	0	0	0	0	0	0	0	0	0	0	0	0	0	0	0	0	0	0	0
hsa-mir-656	4	1	2	0	1	0	1	1	1	1	0	0	2	3	2	0	1	0	0	1	3	3	2	0	2	9	0	1	1	2	1	32	14	3	1	0	1	1	1	0	9	0	3	3	3	1	0	2	1
hsa-mir-657	0	0	0	0	0	0	0	0	0	0	0	0	0	0	0	0	0	0	0	0	0	0	0	0	0	0	0	0	0	0	0	0	0	0	0	0	0	0	0	0	0	0	0	0	0	0	0	0	0
hsa-mir-654	127	24	88	6	29	8	29	130	106	43	15	38	9	25	13	43	18	5	50	58	86	92	69	90	72	228	16	86	70	49	33	878	604	158	14	52	48	43	122	54	340	47	25	19	164	54	53	115	87
hsa-mir-655	9	0	2	0	1	2	1	0	3	7	2	2	1	3	2	0	4	0	3	1	5	10	5	6	9	17	4	5	10	4	0	67	29	2	0	1	1	10	3	6	14	0	2	3	15	4	4	3	4
hsa-mir-652	437	122	131	18	661	237	214	149	143	46	22	125	100	137	66	81	334	136	644	76	279	101	349	641	274	237	29	331	461	426	199	238	321	162	44	372	161	194	114	326	291	278	393	102	229	275	143	169	227
hsa-mir-653	73	12	22	41	79	23	29	9	104	172	53	13	13	86	7	17	55	65	44	15	156	18	91	1578	69	17	238	22	57	26	34	280	192	149	16	20	22	61	31	99	118	80	33	289	179	40	32	66	21
hsa-mir-650	0	0	0	0	0	0	0	0	0	0	0	0	0	0	0	0	0	0	0	0	0	0	0	0	0	1	0	0	0	0	0	0	0	0	0	0	0	0	0	0	0	0	0	0	0	0	0	0	0
hsa-mir-651	35	7	9	5	22	14	2	5	5	8	0	6	13	5	12	6	9	4	23	6	5	6	18	10	12	19	3	8	16	1	8	43	34	20	0	9	8	33	15	20	30	11	35	11	22	13	3	16	2
hsa-mir-1182	0	0	0	0	0	0	0	0	0	0	0	0	0	0	0	0	0	0	0	0	0	0	0	0	0	0	0	0	0	0	0	0	0	0	0	0	0	0	0	0	0	0	0	0	0	0	0	0	0
hsa-mir-1183	0	0	0	0	0	0	0	0	0	0	0	0	0	0	0	0	0	0	0	0	0	0	0	0	0	0	0	0	0	0	0	0	0	0	0	0	0	0	0	0	0	0	0	0	0	0	0	0	0
hsa-mir-1180	216	57	172	19	174	122	62	48	145	83	5	107	30	116	17	39	103	22	71	260	90	209	196	342	105	137	39	271	114	286	40	194	97	119	3	292	102	156	55	97	163	117	95	171	207	196	47	58	70
hsa-mir-1181	2	0	3	0	3	0	3	3	0	0	0	0	0	0	0	1	0	0	2	1	1	0	2	6	1	3	0	0	1	1	4	3	3	1	0	5	0	3	0	1	1	3	0	1	0	5	0	4	2
hsa-mir-6758	0	2	0	0	0	0	0	0	0	0	0	0	0	0	0	0	0	0	0	0	0	0	1	0	0	0	0	0	1	0	0	0	1	0	0	0	0	1	1	0	0	1	0	0	0	1	1	0	2
hsa-mir-6759	0	0	0	0	0	0	0	0	0	0	0	0	0	0	0	0	1	0	0	0	0	0	0	0	0	0	0	0	0	0	0	0	0	0	0	0	0	0	0	0	0	0	1	0	0	0	0	0	0
hsa-mir-6752	0	0	0	0	0	0	0	0	0	0	0	0	0	1	0	0	0	0	0	0	0	0	0	0	0	0	0	1	0	0	0	1	0	0	0	0	0	0	0	0	0	0	1	0	0	0	0	0	0
hsa-mir-6753	0	0	0	0	0	0	0	0	0	0	0	0	0	0	0	0	0	0	1	0	1	0	0	1	0	0	0	0	0	0	0	0	0	3	0	3	0	0	2	0	1	0	0	0	1	0	0	0	1
hsa-mir-6750	2	0	0	0	1	0	0	0	0	0	0	1	0	1	1	0	2	1	0	1	0	0	1	1	1	0	0	0	0	2	0	0	0	0	0	0	0	0	0	1	1	0	3	0	1	0	0	0	0
hsa-mir-6751	1	0	0	0	0	0	0	0	1	0	0	0	0	0	0	0	1	0	0	3	0	0	1	0	0	1	0	1	0	0	1	0	1	0	0	0	2	0	0	0	0	0	0	0	0	0	0	1	0
hsa-mir-6756	0	0	0	0	0	0	0	1	0	0	0	0	0	0	0	0	0	0	0	0	0	0	0	0	0	0	0	1	0	0	0	0	0	0	0	0	0	0	0	0	0	0	0	0	0	0	0	1	0
hsa-mir-6757	0	1	0	0	1	0	0	0	1	0	0	0	0	0	0	0	1	1	0	0	0	0	1	3	0	0	0	0	0	0	0	0	0	0	0	0	0	0	1	1	0	2	0	0	0	0	0	0	0
hsa-mir-6754	0	0	0	0	0	0	0	0	0	0	0	0	0	0	0	0	0	0	0	0	0	0	0	0	0	0	0	0	0	1	0	0	4	2	0	0	0	2	1	0	2	0	0	0	1	0	0	0	0
hsa-mir-6755	9	3	4	0	5	1	3	0	2	0	0	1	5	0	0	5	6	2	4	1	3	4	3	8	6	3	3	4	8	4	1	2	6	1	0	4	0	3	2	5	2	3	0	2	9	15	1	5	4
hsa-mir-1298	0	0	0	0	0	160	0	1	0	0	0	0	1	6	0	1	1	0	1	2	0	0	0	0	0	0	0	0	1	0	6	1	1	0	0	0	6	1	0	16	0	1	0	0	0	0	0	0	2
hsa-mir-1299	0	0	0	0	0	0	0	1	0	0	0	0	0	0	0	0	0	0	0	0	0	0	0	0	0	0	0	0	0	0	0	0	0	0	0	0	0	0	0	0	0	0	0	0	0	0	0	0	0
hsa-mir-1292	3	0	3	0	6	2	0	3	1	2	0	2	2	1	0	3	4	0	0	7	1	0	2	5	1	7	0	5	4	4	1	6	3	2	1	5	2	6	0	0	4	2	3	2	5	5	4	0	2
hsa-mir-1293	1	1	1	1	7	0	0	4	7	25	0	1	1	15	0	6	5	2	111	1	0	1	0	4	0	1	0	0	1	1	0	0	1	5	1	7	7	0	1	4	9	15	0	2	0	14	14	1	1
hsa-mir-1290	0	1	0	0	0	0	0	0	0	0	0	0	0	0	0	0	0	0	0	0	0	0	0	0	0	0	0	0	0	0	0	0	0	1	0	1	0	0	0	0	0	0	0	0	0	0	0	0	0
hsa-mir-1291	2	2	1	3	4	1	1	4	0	0	5	2	0	1	0	1	3	0	2	1	0	2	6	2	6	3	0	6	1	2	1	4	4	2	2	7	0	1	1	2	10	1	0	0	2	0	3	1	2
hsa-mir-1296	50	25	24	2	30	14	5	10	17	18	3	6	3	15	0	10	13	2	5	6	13	15	24	29	26	35	3	10	37	3	6	28	92	13	1	17	9	27	15	16	51	33	16	6	36	6	12	17	27
hsa-mir-1297	0	0	0	0	0	0	0	0	0	0	0	0	0	0	0	0	0	0	0	0	0	0	0	0	0	0	0	0	0	0	0	0	0	0	0	0	0	0	0	0	0	0	0	0	0	0	0	0	0
hsa-mir-1294	4	1	3	0	13	2	2	1	0	1	0	1	1	1	0	0	1	1	1	0	3	3	1	5	0	1	1	1	3	7	2	1	4	2	0	3	2	0	0	4	0	3	6	1	6	0	0	6	2
hsa-mir-5089	0	0	0	0	1	0	0	0	0	1	0	0	0	0	0	0	0	0	0	0	0	0	0	0	0	0	0	0	0	0	0	0	0	0	0	0	1	0	1	0	0	0	1	1	0	0	2	0	0
hsa-mir-5088	1	0	0	0	0	0	0	0	0	1	0	0	0	0	0	0	0	0	0	0	0	0	0	0	0	0	0	0	0	0	0	0	0	0	0	1	0	0	0	0	0	0	0	0	0	2	0	0	0
hsa-mir-8064	0	0	0	0	0	0	0	0	0	0	0	0	0	0	0	0	0	0	0	0	0	0	0	0	0	0	0	0	0	0	0	0	0	0	0	0	0	0	0	0	0	0	0	0	0	0	0	0	0
hsa-mir-5087	0	0	0	0	0	0	0	0	0	0	0	0	0	0	0	0	0	0	0	0	0	0	0	0	0	0	0	1	1	0	1	0	0	0	0	0	0	0	0	1	0	2	2	0	0	2	0	1	0
hsa-mir-1343	3	2	8	1	6	0	0	1	5	2	0	6	1	3	1	0	5	0	3	2	2	0	6	5	5	0	0	1	10	4	1	6	14	3	0	6	1	3	1	7	5	0	6	2	6	0	1	1	2
hsa-mir-548x-2	0	0	0	0	0	0	0	0	0	0	0	0	0	0	0	0	0	0	0	0	0	0	0	0	0	0	0	0	0	0	0	0	0	0	0	0	0	0	0	0	0	0	0	0	0	0	0	0	0
hsa-mir-548f-1	4	11	0	0	0	1	1	0	0	0	0	0	1	0	0	0	1	0	0	0	1	0	0	0	16	0	0	0	0	0	0	0	0	0	0	6	0	0	0	0	1	0	1	0	0	1	2	1	1
hsa-mir-548f-2	0	0	0	0	0	0	0	0	0	0	0	0	0	0	0	0	0	0	0	0	0	0	0	0	0	0	0	0	0	0	0	0	0	0	0	0	0	0	0	0	0	0	0	0	0	0	0	0	0
hsa-mir-548f-3	0	0	0	0	0	0	0	0	0	0	0	0	0	0	0	0	0	0	0	0	0	0	0	0	0	0	0	0	0	0	0	0	0	0	0	0	0	0	0	0	0	0	0	0	0	0	0	0	0
hsa-mir-548f-4	0	0	0	0	0	0	0	0	0	0	0	0	0	0	0	0	0	0	0	0	0	0	0	0	0	0	0	0	0	0	0	0	0	0	0	0	0	0	0	0	0	0	0	0	0	0	1	0	0
hsa-mir-433	3	0	2	0	2	3	0	4	9	1	0	0	2	4	1	3	1	1	1	2	2	5	3	6	6	4	0	5	11	2	0	121	14	6	1	4	1	4	4	4	10	2	3	2	7	1	4	6	3
hsa-mir-3202-2	0	0	0	0	0	0	0	0	0	0	0	0	0	0	1	0	0	0	0	0	0	0	1	0	0	0	0	0	0	0	0	0	0	0	0	0	0	0	0	0	0	0	0	0	0	0	0	0	0
hsa-mir-431	20	8	22	2	10	3	4	15	48	34	4	12	22	12	4	7	9	3	15	2	4	120	31	26	27	109	3	39	36	54	1	1876	109	97	4	45	12	14	36	14	61	8	13	14	37	32	45	18	10
hsa-mir-8485	0	0	0	0	0	0	0	0	0	0	0	0	0	0	0	0	0	0	0	0	0	0	0	0	0	0	0	0	0	0	0	0	0	0	0	0	0	0	0	0	0	0	0	0	0	0	0	0	0
hsa-mir-196b	633	1887	273	6	77	7	15	10	298	1786	12	29	7	126	90	61	58	2051	1396	651	346	13	306	179	102	198	175	58	669	62	14	74	2657	21	7	135	117	22	26	114	42161	632	13	805	623	376	1285	19	311
hsa-mir-4260	0	0	0	0	0	0	0	0	0	0	0	0	0	0	0	0	0	0	0	0	0	0	0	0	0	0	0	0	0	0	0	0	0	0	0	0	0	0	0	0	0	0	0	0	0	0	0	0	0
hsa-mir-4261	0	0	0	0	0	0	0	0	0	0	0	0	0	0	0	0	0	0	0	0	0	0	0	0	0	0	0	0	0	0	0	0	0	0	0	0	0	0	0	0	0	0	0	0	0	0	0	0	0
hsa-mir-4262	0	0	0	0	0	0	0	0	0	0	0	0	0	0	0	0	0	0	0	0	0	0	0	0	0	0	0	0	0	0	0	0	0	0	0	0	0	0	0	0	0	0	0	0	0	0	0	0	0
hsa-mir-4263	0	0	0	0	0	0	0	0	0	0	0	0	0	0	0	0	0	0	0	0	0	0	0	0	0	0	0	0	0	0	0	0	0	0	0	0	0	0	0	0	0	0	0	0	0	0	0	0	0
hsa-mir-4264	0	0	0	0	0	0	0	0	0	0	0	0	0	0	0	0	0	0	0	0	0	0	0	0	0	0	0	0	0	0	0	0	0	0	0	0	0	0	0	0	0	0	0	0	0	0	0	0	0
hsa-mir-548aj-1	0	0	0	0	0	0	0	0	0	0	0	0	0	0	0	0	0	0	0	0	0	0	0	0	0	0	0	0	0	0	0	0	0	0	0	0	0	0	0	0	0	0	0	0	0	0	0	0	0
hsa-mir-4266	0	0	0	0	0	0	0	0	0	0	0	0	0	0	0	0	0	0	0	0	0	0	0	0	0	0	0	0	0	0	0	0	0	0	0	0	0	0	0	0	0	0	0	0	0	0	0	0	0
hsa-mir-4267	0	0	0	0	0	0	0	0	0	0	0	0	0	0	0	0	0	0	0	0	0	0	0	0	0	0	0	0	0	0	0	0	0	0	0	0	0	0	0	0	0	0	0	0	0	0	0	0	0
hsa-mir-4268	0	0	0	0	0	0	0	0	0	0	0	0	0	0	0	0	0	0	0	0	0	0	0	0	0	0	0	0	0	0	0	0	0	0	0	0	0	0	0	0	0	0	0	0	0	0	0	0	0
hsa-mir-4269	0	0	0	0	0	0	0	0	0	0	0	0	0	0	0	0	0	0	0	0	0	0	0	0	0	0	0	0	0	0	0	0	0	0	0	0	0	0	0	0	0	0	0	0	0	0	0	0	0
hsa-mir-4252	0	0	0	0	0	0	0	0	0	0	0	0	0	0	0	0	0	0	0	0	0	0	0	0	0	0	0	0	0	0	0	0	0	0	0	0	0	0	0	0	0	0	0	0	0	0	0	0	0
hsa-mir-3119-2	0	0	0	0	0	0	0	0	0	0	0	0	0	0	0	0	0	0	0	0	0	0	0	0	0	0	0	0	0	0	0	0	0	0	0	0	0	0	1	0	0	0	0	0	0	0	0	0	0
hsa-mir-3119-1	0	0	0	0	0	0	0	0	0	0	0	0	0	0	0	0	0	0	0	0	0	0	0	0	0	0	0	0	0	0	0	0	0	0	0	0	0	0	0	0	0	0	0	0	0	0	0	0	0
hsa-mir-326	108	135	65	36	294	264	37	80	38	16	7	101	22	65	17	37	92	8	53	90	193	21	100	624	40	217	5	96	220	130	43	62	198	62	2	32	48	49	144	513	49	118	188	17	111	41	4	154	206
hsa-mir-324	261	116	142	60	447	192	48	76	266	119	57	318	133	233	48	85	187	34	188	195	157	218	430	649	247	201	52	292	419	236	37	479	447	164	23	136	160	285	104	360	300	154	342	211	334	230	195	100	94
hsa-mir-325	0	0	0	0	0	0	0	0	0	0	0	0	0	0	0	0	0	0	0	0	0	0	0	0	0	0	0	0	0	0	0	0	0	0	0	0	0	0	0	0	0	0	0	0	0	0	0	0	0
hsa-mir-328	97	43	79	32	269	158	57	29	113	79	19	121	96	133	50	44	103	46	133	53	157	87	408	695	127	181	50	184	502	380	75	387	849	105	8	38	68	139	71	532	231	104	313	198	183	115	32	103	56
hsa-mir-5583-1	0	0	0	0	0	0	0	0	0	0	0	0	0	0	0	0	0	0	0	0	0	0	0	0	0	0	0	0	0	0	0	0	0	0	0	0	0	0	0	0	0	0	0	0	0	0	0	0	0
hsa-mir-5583-2	0	0	0	0	0	0	0	0	0	0	0	0	0	0	0	0	0	0	0	0	0	0	0	0	0	0	0	0	0	0	0	0	0	0	0	0	0	0	0	0	0	0	0	0	0	0	0	0	0
hsa-mir-4686	0	0	0	0	0	0	0	0	0	0	0	0	0	0	0	0	0	0	0	0	0	0	0	0	0	0	0	0	0	0	0	1	3	0	0	0	0	0	0	0	0	0	0	0	0	0	0	0	0
hsa-mir-4687	2	2	1	0	1	0	0	4	1	1	0	0	1	0	0	3	0	1	0	1	0	0	1	0	0	1	0	2	1	2	1	0	2	0	1	1	2	0	1	1	0	4	2	1	2	0	0	0	2
hsa-mir-4684	1	0	0	0	0	0	0	2	0	0	0	0	0	1	0	0	0	0	0	0	0	0	0	0	0	0	0	0	0	0	0	0	0	1	0	0	1	0	0	0	2	0	1	0	0	0	0	0	0
hsa-mir-4685	5	2	0	0	4	0	1	3	2	0	0	1	1	2	0	0	1	1	0	2	1	0	1	2	1	8	0	1	3	5	0	0	2	0	0	4	2	4	2	0	0	2	5	1	1	0	0	1	0
hsa-mir-4682	0	0	0	0	0	0	0	0	0	0	0	0	0	0	0	0	0	0	1	0	0	0	0	0	0	0	0	0	0	0	0	0	0	0	0	0	0	0	0	0	0	0	1	0	0	0	0	0	0
hsa-mir-4683	1	0	0	0	3	1	1	0	0	0	0	0	0	1	0	0	5	0	0	1	0	1	3	5	0	2	1	4	4	3	1	5	0	0	0	0	0	1	0	1	1	1	6	3	2	2	0	2	0
hsa-mir-4680	0	1	4	1	0	0	1	1	1	0	0	1	0	0	0	0	1	2	1	0	0	2	0	1	1	0	2	0	1	0	0	0	0	0	0	0	1	1	0	0	0	0	1	1	1	1	1	0	0
hsa-mir-4681	0	0	0	0	0	0	0	0	0	0	0	1	0	0	0	0	0	0	0	0	0	0	0	0	0	0	0	0	0	0	0	0	0	0	0	0	0	0	0	0	0	0	0	1	0	0	0	0	0
hsa-mir-4472-2	0	0	0	0	0	0	0	0	0	0	0	0	0	0	0	0	0	0	0	0	0	0	0	0	0	0	0	0	0	0	0	0	0	0	0	0	0	0	0	0	0	0	0	0	0	0	0	0	0
hsa-mir-4688	0	0	0	0	0	0	0	0	0	0	0	0	0	0	0	0	0	0	0	0	0	0	0	0	0	0	0	1	0	0	0	0	0	0	0	0	0	0	0	0	0	0	0	0	0	0	0	0	0
hsa-mir-4689	1	0	0	0	0	0	0	0	0	0	0	0	0	0	0	0	0	0	0	0	0	0	0	0	0	0	0	0	0	0	0	0	0	1	0	0	0	0	0	0	0	0	0	0	0	0	0	0	0
hsa-mir-3665	0	0	0	0	0	0	0	0	0	0	0	0	0	0	0	0	0	0	0	0	0	0	0	0	0	0	0	0	0	0	0	0	0	0	0	0	0	0	0	0	0	0	0	0	0	0	0	0	0
hsa-mir-3664	3	1	0	8	8	2	0	2	1	1	4	2	0	1	0	0	5	0	11	12	0	1	1	0	3	0	0	8	4	1	0	4	4	0	0	12	4	1	0	1	6	0	4	2	1	0	13	1	0
hsa-mir-3667	0	0	0	0	1	0	1	1	0	1	0	0	0	0	2	0	2	0	1	1	0	0	1	4	8	4	0	1	2	0	1	0	1	0	0	0	0	0	0	1	4	2	4	0	2	0	1	0	0
hsa-mir-3666	0	0	0	0	0	0	0	0	0	0	0	0	0	0	0	0	0	0	0	0	0	0	0	0	0	0	0	0	0	0	0	0	0	0	0	0	0	0	0	0	0	0	0	0	0	0	0	0	0
hsa-mir-3661	0	0	0	0	0	0	0	0	0	0	0	0	0	0	0	0	0	0	0	0	0	0	0	0	0	0	0	0	0	0	0	0	0	0	0	0	0	0	0	0	0	2	0	0	1	0	0	0	0
hsa-mir-3660	2	7	0	0	0	0	1	0	0	0	0	0	0	0	0	0	0	0	0	1	0	0	0	1	0	0	0	0	0	0	0	0	0	1	0	0	0	0	0	0	6	0	0	0	0	0	1	0	0
hsa-mir-4468	0	0	0	0	0	0	0	0	0	0	0	0	0	0	0	0	0	0	0	0	0	0	0	0	0	0	0	0	0	0	0	0	0	0	0	0	0	0	0	0	0	0	0	0	0	0	0	0	0
hsa-mir-4469	0	0	0	0	0	0	0	0	1	0	0	1	1	0	0	0	0	1	2	0	1	0	0	1	2	0	0	0	0	1	0	1	0	0	1	0	0	0	2	0	0	0	1	2	1	0	0	1	0
hsa-mir-4466	0	2	0	0	0	0	0	0	0	0	0	1	0	0	2	0	0	0	2	0	0	0	0	0	0	0	0	0	0	0	1	0	0	1	0	0	0	0	0	0	1	0	0	1	0	0	0	0	0
hsa-mir-4467	0	0	0	0	0	0	0	0	0	0	0	0	0	0	0	0	0	0	0	0	0	0	0	0	0	0	0	0	0	0	0	0	0	0	0	0	0	0	0	0	0	0	0	0	0	0	0	0	0
hsa-mir-4464	0	0	0	0	0	0	0	0	0	0	0	0	0	0	0	0	0	0	0	0	0	0	0	0	0	0	0	0	0	0	0	0	0	0	0	0	0	0	0	0	0	0	0	0	0	0	0	0	0
hsa-mir-4465	0	0	0	0	0	0	0	0	0	0	0	0	0	0	0	0	0	0	0	0	0	0	0	0	0	0	0	0	0	0	0	0	0	0	0	0	0	0	0	0	0	0	0	0	0	0	0	0	0
hsa-mir-4462	0	0	0	0	0	0	0	0	0	0	0	0	0	0	0	0	0	0	0	0	0	0	0	0	0	0	0	0	0	0	0	0	0	0	0	0	0	0	0	0	0	0	0	0	0	0	0	0	0
hsa-mir-4463	0	0	0	0	0	0	0	0	0	0	0	0	0	0	0	0	0	0	0	0	0	0	0	0	0	0	0	0	0	0	0	0	0	0	0	0	0	0	0	0	0	0	0	0	0	0	0	0	0
hsa-mir-4460	0	0	0	0	0	0	0	0	0	0	0	0	0	0	0	0	0	0	0	0	0	0	0	0	0	0	0	0	0	0	0	0	0	0	0	0	0	0	0	0	0	0	0	0	0	0	0	0	0
hsa-mir-4461	27	6	1	0	4	3	0	0	0	1	0	0	0	5	1	3	1	0	2	3	1	0	5	9	1	5	0	0	1	0	2	0	1	3	0	3	2	5	0	4	10	3	1	6	3	2	0	4	0
hsa-mir-5787	0	0	0	0	0	0	0	0	0	0	0	0	0	0	0	0	0	0	0	0	0	0	0	0	0	0	0	0	0	0	0	0	0	0	0	0	0	0	0	0	0	0	0	0	0	0	0	0	0
hsa-mir-4668	6	3	6	2	11	0	2	4	3	5	4	10	7	15	8	1	4	11	13	5	5	2	16	17	25	14	11	5	22	4	1	13	28	1	2	2	12	11	1	8	21	3	8	4	17	9	9	1	3
hsa-mir-4669	0	1	0	0	0	0	0	0	0	0	0	0	0	0	0	0	0	0	0	0	0	0	0	0	0	0	0	0	0	0	1	0	0	0	0	0	0	1	0	0	0	0	0	0	0	0	0	0	0
hsa-mir-4664	3	1	4	0	4	3	0	2	3	2	0	0	2	4	0	0	2	0	4	2	0	0	1	2	5	0	2	2	6	2	1	8	6	2	0	4	2	3	3	0	5	3	3	2	4	3	3	0	5
hsa-mir-4665	0	1	1	0	0	0	0	1	1	0	0	1	0	1	0	0	0	0	0	1	0	0	0	0	0	2	0	0	1	1	0	0	2	0	0	0	0	0	0	1	0	1	1	1	0	0	0	0	0
hsa-mir-224	394	71	129	16	1472	60	49	86	93	16	2	91	443	59	83	134	81	39	91	17	296	1029	265	1201	57	387	67	70	649	236	52	590	878	492	10	14	212	138	52	89	278	338	18	942	961	359	27	158	122
hsa-mir-4660	0	1	0	2	4	1	2	1	3	4	0	0	1	9	0	0	2	1	2	0	2	4	1	2	0	2	1	3	2	4	0	3	3	1	0	8	5	2	1	2	5	4	10	2	4	3	5	1	0
hsa-mir-222	502	188	469	82	729	268	282	367	304	147	100	116	731	197	173	140	445	569	437	56	435	285	689	952	642	505	128	330	1663	505	276	557	2930	338	137	202	303	330	201	234	514	382	559	539	620	244	133	741	146
hsa-mir-221	2080	927	1692	112	3134	1374	1374	2072	976	353	172	362	2305	496	483	571	2114	2013	1264	175	2757	1290	1874	3060	2559	1400	153	1181	5016	2072	2235	1494	7092	1807	251	1135	733	1038	1223	965	1078	2739	1789	1031	1857	1173	275	4251	1043
hsa-mir-4663	0	0	0	0	0	0	0	0	0	0	0	0	0	0	0	0	0	0	0	0	0	0	0	0	0	0	0	0	0	0	0	0	0	0	0	0	0	0	0	0	0	0	0	0	0	0	0	0	0
hsa-mir-7112	1	0	0	1	2	0	0	0	1	0	0	0	0	1	0	0	0	0	4	1	0	1	1	0	0	0	4	0	3	0	0	3	1	1	0	0	0	1	0	0	0	0	0	0	0	0	0	0	0
hsa-mir-181c	536	338	311	38	1879	672	270	297	608	492	380	665	145	782	259	257	551	128	430	218	395	1434	681	1739	708	648	92	1062	1178	306	347	1097	927	313	57	225	235	641	539	837	604	395	466	497	1546	358	107	475	408
hsa-mir-1-1	17	0	4	4	42	7	161	9	9	4	0	5	15	31	36	28	82	8	9	4	39	86	43	44	17	18	7	9	18	5	74	45	21	18	9	8	8	56	20	107	14	63	10	13	40	29	1	78	135
hsa-mir-1-2	7	1	2	2	40	5	190	14	9	7	0	4	14	22	25	29	98	10	21	3	34	94	46	44	14	24	1	14	26	15	88	55	22	30	18	6	7	72	9	106	30	67	8	16	53	28	0	55	144
hsa-mir-1260a	0	0	0	0	0	0	0	0	0	0	0	0	0	0	0	0	0	0	0	0	0	0	0	0	0	0	0	0	0	0	0	0	0	0	0	0	0	0	0	1	0	0	0	0	0	0	0	0	0
hsa-mir-1260b	0	0	0	0	0	0	0	1	0	0	0	1	0	2	0	0	0	0	1	1	1	0	0	0	1	0	0	0	0	0	0	0	0	2	0	0	0	0	2	1	0	0	0	0	1	2	0	0	2
hsa-mir-3065	223	308	57	18	1497	355	1023	238	145	67	34	88	795	160	314	240	1927	1314	941	114	775	1990	1154	712	227	257	133	619	1335	7860	444	160	178	940	144	166	447	365	244	1883	215	1076	620	1131	2004	572	65	1770	282
hsa-mir-3064	4	0	3	0	2	2	0	2	1	0	0	2	5	1	0	1	4	1	1	0	0	2	2	8	0	2	0	0	6	1	0	3	2	1	0	1	1	4	1	0	7	1	5	4	6	3	4	4	1
hsa-mir-132	635	195	868	33	1042	695	462	516	876	402	37	490	133	1445	140	365	419	107	734	309	1208	370	462	1070	1001	459	125	1066	784	540	280	339	835	486	70	276	315	483	391	852	720	527	431	511	580	1125	206	452	635
hsa-mir-137	1	3	0	0	10	0	0	1	0	1	0	4	1	2	1	0	0	0	0	0	3	37	5	3	67	33	26	0	4	1	1	18	2	29	0	15	5	27	63	0	1	0	126	13	3	1	1	4	1
hsa-mir-136	58	51	25	13	61	24	9	54	71	189	51	45	100	99	25	17	70	31	59	52	44	301	109	81	185	157	66	126	82	33	7	2568	921	60	61	23	48	119	112	55	303	34	125	86	201	40	60	68	53
hsa-mir-134	729	220	637	131	238	77	138	618	1013	626	393	272	248	158	205	209	102	213	644	337	356	770	557	818	1477	2113	447	945	834	525	107	2856	5981	1704	188	266	323	261	696	282	4116	238	407	174	849	620	712	778	614
hsa-mir-139	164	31	70	23	273	287	419	101	208	97	32	108	111	438	83	115	508	63	199	87	314	246	565	737	340	182	80	288	455	321	1022	305	172	144	53	121	125	282	132	788	94	291	322	363	469	357	74	415	132
hsa-mir-3202-1	0	0	1	0	0	0	0	0	0	0	0	0	0	0	0	0	0	0	0	0	0	0	0	1	0	0	0	0	0	1	0	0	0	0	0	0	0	0	0	0	0	0	0	1	1	1	0	0	0
hsa-mir-3117	6	0	1	1	3	2	1	1	10	1	0	2	1	1	0	2	2	0	2	0	4	4	5	2	7	0	0	6	3	0	2	0	3	0	0	1	2	7	2	3	4	1	0	2	7	3	0	1	4
hsa-mir-3115	1	0	0	1	1	0	0	0	0	0	0	0	0	0	0	0	0	0	0	0	0	0	0	0	1	0	0	0	0	0	0	0	0	4	0	0	0	0	1	0	0	0	0	0	1	0	0	0	0
hsa-mir-3668	0	0	0	0	0	0	0	0	0	0	0	0	0	0	0	0	1	0	0	0	0	0	0	0	0	0	0	0	0	0	0	0	0	0	0	0	0	0	0	0	0	0	0	0	0	0	0	0	0
hsa-mir-32	270	224	75	46	338	213	94	112	45	60	122	42	216	579	55	53	391	53	180	201	185	147	145	561	201	245	39	77	85	42	210	193	703	105	41	176	142	325	50	230	256	194	346	117	400	114	72	218	254
hsa-mir-31	33	10	137	3	12	1	1	16	5	39	6	37	3	3	10	46	11	463	4	219	222	8	1501	9	1167	26	0	2	165	284	3	6	258	3	37	294	213	70	26	4	357	52	7	10	60	275	10	11	4
hsa-mir-1302-7	0	0	0	0	0	0	0	0	0	0	0	0	0	0	0	0	0	0	0	0	0	0	0	0	0	0	0	0	0	0	0	0	0	0	0	0	0	0	0	0	0	0	0	0	0	0	0	0	0
hsa-mir-1302-6	0	0	0	0	0	0	0	0	0	0	0	0	0	0	0	0	0	0	0	0	0	0	0	0	0	0	0	0	0	0	0	0	0	0	0	0	0	0	0	0	0	0	0	0	0	0	0	0	0
hsa-mir-3156-1	0	0	0	0	0	0	0	0	0	0	0	0	0	0	0	0	0	0	0	0	0	0	0	0	0	0	0	0	0	0	0	0	0	0	0	0	0	0	0	0	0	0	0	0	0	0	0	0	0
hsa-mir-3156-2	0	0	0	0	0	0	0	0	0	0	0	0	0	0	0	0	0	0	0	0	0	0	0	0	0	0	0	0	0	0	0	0	0	0	0	0	0	0	0	0	0	0	0	0	0	0	0	0	0
hsa-mir-3156-3	0	0	0	0	0	0	0	0	0	0	0	0	0	0	0	0	0	0	0	0	0	0	0	0	0	0	0	0	0	0	0	0	0	0	0	0	0	0	0	0	0	0	0	0	0	0	0	0	0
hsa-mir-1185-2	0	1	0	0	0	0	0	0	0	0	0	1	0	0	0	0	0	0	0	1	0	0	1	1	0	0	0	1	0	0	0	4	4	1	0	0	0	0	0	0	1	0	1	0	0	1	0	1	0
hsa-mir-1185-1	3	0	0	0	0	0	2	2	0	0	0	0	0	0	0	0	0	1	2	0	0	5	0	0	1	1	0	0	3	1	0	12	3	2	0	1	0	0	1	1	1	0	0	0	0	1	0	0	1
hsa-mir-544b	0	1	0	0	0	0	0	0	0	0	0	0	1	0	0	0	0	0	0	0	0	0	0	0	0	0	0	0	0	0	0	0	0	0	0	0	0	0	0	0	0	0	0	0	0	0	0	2	0
hsa-let-7a-2	45098	50465	21361	3400	71471	156023	162716	36372	26319	15746	4122	17015	12904	52848	10624	61907	83410	14765	57059	16466	59346	74660	39559	154896	91611	25102	5189	52599	52016	52981	139372	27876	82813	103010	8265	23337	21389	58425	50200	176487	49862	113271	41771	29704	52524	72491	10158	130164	100490
hsa-mir-544a	0	0	0	0	0	0	0	0	0	0	0	0	0	0	0	0	0	1	0	0	0	0	0	0	0	0	0	0	0	0	0	5	1	0	0	0	0	0	0	0	1	0	0	1	0	0	0	0	0
hsa-let-7a-1	45984	50518	21593	3400	71256	156041	162942	36263	26360	15842	3988	17379	13005	53072	10497	61720	83315	14663	56739	16135	59407	74186	39834	155787	92167	25235	5359	52459	52126	53366	139823	27964	82416	102721	7982	23552	21307	58939	50251	177183	49747	112963	42233	29563	52575	72019	10030	130828	100461
hsa-mir-1302-9	0	0	0	0	0	0	0	0	0	0	0	0	0	0	0	0	0	0	0	0	0	0	0	0	0	0	0	0	0	0	0	0	0	0	0	0	0	0	0	0	0	0	0	0	0	0	0	0	0
hsa-mir-1302-8	0	0	0	0	0	0	0	0	0	0	0	0	0	0	0	0	0	0	0	0	0	0	0	0	0	0	0	0	0	0	0	0	0	0	0	0	0	0	0	0	0	0	0	0	0	0	0	0	0
hsa-mir-7106	0	0	0	1	0	0	0	0	0	0	0	0	0	0	0	0	0	0	0	0	0	0	0	0	0	0	0	0	0	0	0	0	0	0	0	0	0	0	0	0	0	0	0	0	0	0	0	0	0
hsa-mir-7107	0	0	0	0	0	0	0	0	0	0	0	0	0	0	0	0	0	0	0	0	0	0	0	0	0	0	0	0	0	0	0	0	0	0	0	0	0	0	0	0	0	0	0	0	0	0	0	0	0
hsa-mir-7108	0	0	0	0	0	0	0	0	0	0	0	0	0	0	0	0	1	0	0	0	0	0	0	0	0	0	0	0	0	0	0	0	0	0	0	0	0	0	0	0	0	0	0	0	0	0	0	0	0
hsa-mir-7109	0	0	1	0	0	0	0	0	0	0	0	0	0	0	0	0	0	0	0	0	0	0	2	0	0	0	0	1	0	0	0	0	0	0	0	0	0	1	0	0	0	2	0	0	0	0	0	0	0
hsa-mir-151a	23912	9213	11583	3192	16596	17257	15332	11573	6566	3453	2706	4601	7725	10315	5713	9643	8002	6274	14828	7242	18541	15631	9611	37357	24397	11222	9575	14775	18676	8395	15233	11890	27190	21387	1172	12024	6761	8892	9378	20900	20742	26499	13507	9441	12170	17274	5292	17957	35708
hsa-mir-151b	5	4	4	4	15	28	12	12	10	6	5	6	9	20	4	2	16	7	7	12	7	18	19	31	11	18	11	7	15	21	17	22	41	4	2	6	5	12	8	14	21	9	37	7	28	8	6	5	22
hsa-mir-1199	0	0	1	0	0	0	0	0	0	0	0	0	0	0	0	0	0	0	0	0	0	0	0	0	0	0	0	0	0	0	0	0	0	0	0	0	0	0	0	0	0	0	0	0	0	0	0	2	0
hsa-mir-1193	0	1	0	0	0	0	0	0	0	0	0	0	0	0	0	0	1	0	0	0	0	0	0	0	0	0	0	0	0	0	0	0	0	0	0	0	0	0	0	0	0	0	0	0	0	0	0	0	0
hsa-mir-1197	0	0	0	0	0	0	0	0	0	0	0	0	0	0	0	0	0	0	0	0	0	1	0	0	0	2	0	0	0	2	0	1	0	3	0	1	1	0	0	0	4	0	0	0	0	1	0	3	0
hsa-mir-208b	0	0	0	0	0	0	0	0	0	0	0	0	0	0	0	0	0	0	0	0	0	0	0	0	0	0	0	0	0	0	0	0	0	0	0	0	0	0	0	0	0	0	0	0	0	0	0	0	0
hsa-mir-208a	0	0	0	0	0	0	0	0	0	0	0	0	0	0	0	0	0	0	0	0	0	0	0	0	0	0	0	0	0	0	0	0	0	0	0	0	0	0	0	0	0	0	0	0	0	0	0	0	0
hsa-mir-4667	0	0	0	0	0	0	0	0	0	0	0	0	0	0	0	0	0	1	0	0	1	0	0	1	1	0	0	0	0	0	0	0	1	0	0	2	0	0	0	0	0	0	0	0	0	0	0	0	0
hsa-mir-6745	0	0	0	0	0	0	0	0	0	0	0	0	0	0	0	0	0	0	0	0	0	0	0	0	0	0	0	0	0	0	0	0	0	0	0	0	0	0	0	0	0	0	0	0	0	0	0	0	0
hsa-mir-6744	24	0	0	0	0	0	0	0	5	2	0	5	0	5	0	0	29	1	1	7	2	0	7	0	0	4	1	3	0	20	0	3	0	0	1	3	9	0	0	1	22	1	0	0	0	0	4	0	0
hsa-mir-6747	3	1	1	0	2	3	0	1	0	1	1	2	0	0	0	0	1	0	1	4	0	0	1	8	0	0	0	0	1	2	0	1	2	1	0	0	0	1	1	3	2	4	0	0	1	2	1	0	0
hsa-mir-6746	1	0	0	0	1	0	0	0	0	0	0	1	0	0	0	0	0	0	0	0	0	0	0	0	0	0	0	0	0	0	0	0	0	0	0	0	0	0	0	0	0	0	0	0	1	0	0	1	0
hsa-mir-6741	0	0	0	0	1	0	0	0	0	0	0	1	0	0	0	0	0	0	0	0	0	1	0	0	0	0	0	0	1	2	0	1	3	1	0	2	0	1	0	0	1	1	1	1	0	2	0	0	0
hsa-mir-6740	0	0	0	0	0	0	0	0	0	0	0	0	0	0	0	0	0	0	0	0	0	0	0	1	0	1	0	1	0	0	0	0	0	0	0	0	1	0	0	0	2	0	0	0	0	0	0	0	0
hsa-mir-6743	0	0	0	0	0	2	0	0	0	0	0	0	1	0	0	0	0	0	0	0	0	0	1	1	0	0	0	0	2	0	0	0	0	0	0	0	1	0	0	0	0	0	1	0	1	1	1	1	0
hsa-mir-6742	0	2	0	0	0	0	0	0	0	0	0	0	0	1	0	0	0	0	1	0	0	0	1	6	2	1	0	0	0	0	0	1	1	0	0	0	0	0	0	0	3	0	1	0	0	0	0	0	1
hsa-mir-6749	3	0	0	1	4	0	0	0	1	0	0	2	0	1	0	0	0	0	1	0	0	0	1	1	0	0	1	0	0	2	1	0	0	0	0	0	0	0	0	0	1	0	2	0	0	0	0	0	3
hsa-mir-3199-2	3	4	1	0	7	1	6	5	2	0	1	2	2	3	1	0	6	2	1	3	3	3	4	5	10	3	1	1	2	5	3	0	10	4	0	3	0	2	4	5	2	2	3	0	3	5	1	1	5
hsa-mir-3199-1	0	0	0	0	3	0	0	1	1	0	0	0	0	2	1	1	1	0	1	0	2	1	3	3	0	0	0	0	0	1	1	0	3	2	0	0	2	0	0	0	0	1	1	0	2	2	0	1	0
hsa-mir-519a-1	2	6302	35	66	3	0	0	0	3	2	0	1	1	0	0	1	22	1	12	1	5	1	5	7	65	10	0	6	110	11	1	4	7	0	0	1	12	15	4	22	10	0	2	13	4	0	1	0	0
hsa-mir-519a-2	0	3873	21	17	0	1	0	0	0	0	0	0	1	0	0	0	3	0	0	0	3	0	1	6	19	0	0	0	17	0	0	0	0	0	0	2	2	1	0	5	0	0	0	4	2	4	1	0	3
hsa-mir-7973-2	0	0	0	0	0	0	0	0	0	0	0	0	0	0	0	0	0	0	0	0	0	0	0	0	0	0	0	0	0	0	0	0	0	0	0	0	0	0	0	0	0	0	0	0	0	0	0	0	0
hsa-mir-7973-1	0	0	0	0	0	0	0	0	0	0	0	0	0	0	0	0	0	0	0	0	0	0	0	0	0	0	0	0	0	0	0	0	0	0	0	0	0	0	0	0	0	0	0	0	0	0	0	0	0
hsa-mir-1284	5	1	0	1	5	1	0	1	1	4	1	1	0	0	1	0	1	0	0	1	1	1	0	3	0	4	4	0	0	2	0	3	4	0	0	0	0	0	2	0	2	0	1	1	2	0	2	1	1
hsa-mir-1287	436	139	71	169	1331	427	100	93	165	136	85	98	106	190	53	243	192	215	309	58	253	213	557	491	561	431	407	229	444	605	111	327	436	255	69	95	174	119	328	701	401	226	497	133	497	239	62	244	487
hsa-mir-1286	0	0	0	0	0	0	0	0	0	0	0	0	1	0	0	0	0	0	0	0	0	0	0	1	1	0	0	2	0	0	0	0	0	1	0	0	1	0	0	0	0	1	1	0	0	0	0	0	0
hsa-mir-1281	0	0	0	0	0	0	0	0	0	0	0	0	0	0	0	0	0	0	0	0	0	0	0	0	0	0	0	0	0	0	0	0	0	0	0	0	0	0	0	0	0	0	0	0	0	0	0	0	0
hsa-mir-1282	0	0	0	0	0	0	0	0	0	0	0	0	0	0	0	0	0	0	0	0	0	0	0	0	0	0	0	0	0	0	0	0	0	0	0	0	0	0	0	0	0	0	0	0	0	0	0	0	0
hsa-mir-1288	6	1	2	1	6	0	2	2	3	2	2	0	0	3	3	1	2	3	1	0	4	0	6	5	7	5	0	7	2	1	1	2	3	2	0	4	2	2	1	9	4	0	3	0	2	3	0	0	2
hsa-mir-181a-2	7215	13027	7572	1004	65063	22366	7901	8188	8472	9270	2793	8842	15779	5995	3716	6952	11101	5823	7883	8149	21712	42770	15760	27847	11747	9829	2560	17878	33250	20091	8252	16956	14011	17396	1192	5946	9370	13849	7555	19064	16549	10029	17983	9227	21146	9621	1127	9396	8810
hsa-mir-518b	0	758	0	0	0	0	0	0	0	0	0	0	0	0	0	0	1	0	0	0	0	0	0	0	0	0	0	0	0	0	1	1	0	0	0	0	0	0	0	0	0	0	0	0	0	0	2	0	1
hsa-mir-518c	0	482	0	0	0	1	0	0	0	0	0	0	0	0	0	0	0	0	0	0	0	0	0	1	0	0	0	0	0	0	0	0	0	0	0	1	0	0	0	0	0	0	0	0	0	0	0	0	1
hsa-mir-518f	0	325	0	0	0	1	0	0	0	0	0	0	0	0	0	0	0	0	0	0	0	0	1	0	0	0	0	0	0	0	0	0	0	1	0	0	0	0	0	0	0	0	0	0	0	0	2	0	0
hsa-let-7g	3102	2146	1321	556	4950	5914	7191	1167	1637	1614	665	2354	1416	3305	1029	2528	4672	739	3403	1586	3437	2917	3267	12635	5740	1804	910	2716	2997	1640	6106	4867	5293	4672	574	490	1473	4835	2069	11233	3775	3978	3629	2846	4612	2247	1167	5424	4956
hsa-mir-518d	0	33	0	0	0	0	0	0	0	0	0	0	0	0	0	0	0	0	0	0	0	0	0	0	0	0	0	0	0	0	0	0	0	0	0	2	0	0	0	0	0	0	0	0	0	0	0	0	0
hsa-mir-518e	0	778	4	5	0	0	0	0	0	0	0	0	0	0	0	0	0	0	0	0	1	0	0	0	1	2	0	0	3	0	2	0	0	0	0	1	0	0	0	0	0	1	0	0	0	0	0	0	1
hsa-let-7i	4203	1497	2141	324	4420	1894	2425	2489	2413	1408	497	2663	1030	2087	1390	1317	2189	833	3533	2220	3725	3619	5921	8849	7028	3173	1004	3893	3662	4734	1788	2749	5340	3320	947	491	1244	2737	1802	4154	4479	2398	3244	1475	3745	4350	1756	4156	2445
hsa-mir-199b	9921	4185	5091	1725	20942	2760	3390	7952	15621	11961	7140	7254	5607	8260	4140	3304	9669	8259	8205	5776	9606	7963	16171	14393	25242	18566	10665	8142	17049	7040	5064	14507	106056	5997	2353	644	4715	11487	12449	9455	25057	6825	15293	8036	23230	5282	3287	13270	6792
hsa-mir-4433b	0	0	0	0	1	0	1	0	2	0	0	0	0	0	0	0	2	0	0	0	1	0	0	0	0	0	0	0	4	1	0	1	0	1	1	1	0	0	0	2	0	2	0	0	0	0	0	1	0
hsa-mir-4433a	2	0	0	0	0	0	0	0	0	0	0	0	0	0	0	0	1	0	0	0	0	0	0	0	0	0	1	1	0	1	0	0	0	0	0	0	0	1	0	0	0	0	1	0	0	0	0	0	0
hsa-mir-4524a	1	0	0	0	0	1	1	0	0	0	1	0	0	0	0	0	2	0	0	0	0	0	0	2	0	0	0	0	0	0	2	0	0	0	0	0	0	0	0	0	0	0	0	0	0	0	0	2	0
hsa-mir-4524b	0	0	0	0	0	0	0	0	0	0	0	0	0	0	0	0	0	0	0	0	0	0	0	0	0	0	0	0	0	0	0	0	0	0	0	0	0	0	0	0	0	0	0	0	0	0	0	0	0
hsa-mir-5186	0	0	0	0	0	0	0	0	0	0	0	0	0	0	0	0	0	0	0	0	0	0	0	0	0	0	0	0	0	0	0	0	0	0	0	0	0	0	0	0	0	0	0	0	0	0	0	0	0
hsa-mir-5187	1	2	3	0	5	1	4	3	3	1	0	1	0	0	0	1	2	0	2	1	6	3	3	11	5	0	0	1	1	2	3	2	0	3	0	2	1	5	1	5	0	4	2	2	6	6	0	8	1
hsa-mir-5188	0	0	0	0	0	0	0	0	0	0	0	0	0	0	0	0	3	0	0	1	1	1	0	3	1	0	0	0	0	0	0	0	0	0	0	0	0	1	1	1	0	1	0	0	2	0	0	0	0
hsa-mir-5189	0	0	0	0	0	0	0	1	0	0	0	0	0	0	0	0	0	0	0	0	0	0	0	3	0	0	0	0	0	0	0	0	0	0	0	0	0	0	0	4	0	0	0	0	0	0	0	0	0
hsa-mir-4273	0	0	0	0	0	0	0	0	0	0	0	0	0	0	0	0	0	0	0	0	0	0	0	0	0	0	0	0	0	0	0	0	0	0	0	0	0	0	0	0	0	0	0	0	0	0	0	0	0
hsa-mir-4272	0	0	0	0	0	0	0	0	0	0	0	0	0	0	0	0	0	0	0	0	0	0	0	0	0	0	0	0	0	0	0	0	0	0	0	0	0	0	0	0	0	0	0	0	0	0	0	0	0
hsa-mir-4271	0	0	0	0	0	0	0	0	0	0	0	0	0	0	0	0	0	0	0	0	0	0	0	0	0	0	0	0	0	0	0	0	0	0	0	0	0	0	0	0	0	0	0	0	0	0	0	0	0
hsa-mir-4270	0	0	0	0	0	0	0	0	0	0	0	0	0	0	0	0	0	0	0	0	0	0	0	0	0	0	0	0	0	0	0	0	0	0	0	0	0	0	0	0	0	0	0	0	0	0	0	0	0
hsa-mir-4277	0	0	0	0	0	0	0	0	0	0	0	0	0	0	0	0	0	0	0	0	0	0	0	0	0	0	0	0	0	0	0	0	0	0	0	0	0	0	0	0	0	0	0	0	0	0	0	0	0
hsa-mir-4276	0	0	0	0	0	0	0	0	0	0	0	0	0	0	0	0	0	0	0	0	0	0	0	0	0	0	0	0	0	0	0	0	0	0	0	0	0	0	0	0	0	0	0	0	0	0	0	0	0
hsa-mir-4275	0	0	0	0	0	0	0	0	0	0	0	0	0	0	0	0	0	0	0	0	0	0	0	0	0	0	0	0	0	0	0	0	0	0	0	0	0	0	0	0	0	0	0	0	0	0	0	0	0
hsa-mir-4274	0	0	0	0	0	0	0	0	0	0	0	0	0	0	0	0	0	0	0	0	0	0	0	0	0	0	0	0	0	0	0	0	0	0	0	0	0	0	0	0	0	0	0	0	0	0	0	0	0
hsa-mir-4279	0	0	0	0	0	0	0	0	0	0	0	0	0	0	0	0	0	0	0	0	0	0	0	0	0	0	0	0	0	0	0	0	0	0	0	0	0	0	0	0	0	0	0	0	0	0	0	0	0
hsa-mir-4278	0	0	0	0	0	0	0	0	0	0	0	0	0	0	0	0	0	0	0	0	0	0	0	0	0	0	0	0	0	0	0	0	0	0	0	0	0	0	0	0	0	0	0	0	0	0	0	0	0
hsa-mir-23a	15702	22943	17678	3250	34443	12898	12461	11816	22347	17314	6848	8527	6392	21308	6948	7150	12770	6387	15564	9368	17132	16010	17545	40020	22440	17154	7612	9736	20082	11491	14405	13671	49887	13846	4226	15075	8079	15434	18338	22515	32726	19800	15268	11065	23156	20839	8768	17401	13943
hsa-mir-23b	4977	2710	2878	1399	12001	7196	5746	4714	6969	6252	2985	3268	2578	6488	2619	4021	5465	3932	5396	2899	8642	9592	9594	15135	7404	9299	3429	8123	7833	7066	5705	6603	20538	6141	3022	3178	3682	6839	5479	11495	8186	9892	4414	5135	11262	3700	3289	10617	7867
hsa-mir-23c	4	1	1	3	6	0	0	11	5	2	8	3	1	2	1	0	36	5	1	3	5	3	4	9	2	1	4	4	5	9	2	2	8	1	4	4	2	1	3	6	5	5	3	3	9	2	7	5	4
hsa-mir-3155b	0	0	0	0	0	0	0	0	0	0	0	0	0	0	0	0	0	0	0	0	0	0	0	0	0	0	0	0	0	0	0	0	0	0	0	0	0	0	0	0	0	0	0	0	0	0	0	0	0
hsa-mir-3155a	0	1	0	0	1	1	0	0	0	0	1	1	0	0	0	0	0	0	0	0	0	0	1	1	1	0	0	0	1	0	0	0	1	0	0	2	0	0	1	0	1	1	1	0	1	1	0	0	0
hsa-mir-1976	108	16	67	1	202	38	44	51	35	26	6	56	35	69	21	28	65	22	56	21	94	46	98	150	71	78	16	54	138	158	47	68	110	53	2	25	47	68	48	148	53	63	170	54	93	107	14	80	35
hsa-mir-1973	0	0	0	0	0	0	0	0	0	0	0	0	0	0	0	0	0	0	0	0	0	0	0	0	0	0	0	0	0	0	0	0	0	0	0	0	0	0	0	0	0	0	0	0	0	0	0	0	0
hsa-mir-4782	0	0	2	0	1	0	0	0	0	1	0	0	0	0	0	0	1	0	4	1	2	0	0	0	3	0	0	1	0	0	0	0	0	0	0	1	0	1	0	0	1	0	0	0	0	0	0	1	0
hsa-mir-4691	0	0	0	1	2	0	0	1	0	0	0	0	1	0	0	0	0	0	0	1	0	0	0	0	2	0	0	2	1	0	0	4	0	1	0	2	0	0	0	0	0	0	0	1	1	0	1	0	0
hsa-mir-4690	4	0	3	0	2	1	0	2	1	0	1	0	0	0	1	0	1	0	1	0	0	0	0	0	0	0	0	1	2	0	0	1	4	1	0	1	0	0	0	4	1	1	1	0	1	1	0	3	0
hsa-mir-4693	0	0	0	0	0	0	0	0	0	0	0	0	0	0	0	0	0	0	0	0	0	0	0	0	0	0	0	0	0	0	0	0	0	0	0	0	0	0	0	0	0	0	0	0	0	0	0	0	0
hsa-mir-4692	0	0	0	0	0	0	0	0	0	0	0	0	0	0	0	0	0	0	0	0	0	0	0	0	0	0	0	0	0	0	0	0	0	0	0	0	0	0	0	0	0	0	0	0	0	0	0	0	0
hsa-mir-4695	1	0	0	0	0	0	0	0	0	0	0	0	0	0	0	0	0	0	0	0	0	0	0	0	0	0	0	0	0	0	0	0	0	0	0	0	0	0	0	0	0	0	0	0	0	0	0	0	0
hsa-mir-365b	344	216	169	28	128	1168	104	53	208	157	13	267	33	89	54	76	86	11	185	145	120	87	92	228	172	273	36	60	299	64	152	215	615	38	16	594	201	654	187	222	928	145	63	89	264	495	227	90	116
hsa-mir-4697	0	0	0	0	1	0	0	0	0	0	0	0	1	0	0	0	1	0	0	0	0	1	0	5	0	0	0	5	0	1	0	0	0	0	0	0	0	0	0	0	0	0	3	0	0	0	0	0	0
hsa-mir-4696	0	0	0	0	0	0	0	0	0	0	0	0	0	0	0	0	0	0	0	0	0	0	0	0	1	0	0	0	0	0	0	0	0	0	0	0	0	0	0	0	0	0	0	0	1	0	0	0	0
hsa-mir-4699	2	3	0	1	1	0	0	0	0	0	0	0	1	0	0	0	0	0	0	0	0	0	0	0	2	0	0	0	0	0	0	0	0	0	0	0	0	0	0	0	1	1	0	1	0	0	0	0	0
hsa-mir-4698	0	0	0	0	0	0	0	0	0	0	0	0	0	0	0	0	0	0	0	0	0	0	0	2	0	0	0	0	0	0	1	0	0	1	0	0	0	0	0	0	0	0	0	0	0	0	0	0	0
hsa-mir-4479	6	1	1	0	2	0	0	0	0	1	0	0	0	0	0	1	1	0	4	0	1	0	1	2	2	1	0	0	0	0	1	0	1	1	1	0	1	0	1	1	4	2	0	0	1	0	0	2	3
hsa-mir-4478	2	0	0	0	0	0	0	0	0	0	0	0	0	0	0	0	0	0	0	0	0	0	0	0	0	0	0	0	0	0	0	0	0	0	0	0	0	0	0	0	0	0	0	0	0	0	0	0	0
hsa-mir-3612	0	0	0	0	0	0	0	0	0	0	0	0	0	0	0	0	0	0	0	0	0	0	0	0	0	0	0	0	0	0	0	0	0	0	0	0	0	0	0	0	0	0	0	0	1	0	0	0	0
hsa-mir-3613	97	38	10	31	76	19	20	41	5	29	33	12	75	75	25	7	65	8	37	31	25	91	39	137	85	69	37	8	62	9	38	39	203	59	36	16	34	96	15	86	108	60	30	70	67	29	7	79	50
hsa-mir-3614	74	31	30	9	163	19	17	32	5	5	3	10	21	10	6	10	31	13	41	12	40	14	42	31	33	31	3	22	26	30	15	12	40	31	7	19	14	40	9	17	2	36	97	14	79	32	14	32	26
hsa-mir-3615	26	14	22	1	45	24	12	27	19	24	3	35	14	23	4	8	24	6	22	38	23	33	23	56	27	41	6	28	32	20	7	13	28	17	1	35	26	32	11	44	53	20	34	30	16	15	8	18	9
hsa-mir-3616	1	0	0	0	0	0	0	0	0	0	0	0	0	0	0	0	0	0	0	0	0	0	0	0	0	1	0	0	1	0	0	1	3	0	0	0	0	3	0	0	0	0	0	0	1	0	0	0	0
hsa-mir-3617	0	0	3	0	9	1	0	2	0	5	1	9	2	0	0	0	0	0	0	0	1	6	0	15	7	2	1	2	24	0	0	5	11	12	0	0	0	1	0	8	3	1	6	10	14	2	0	3	0
hsa-mir-4471	0	0	0	0	0	0	0	0	0	0	0	0	0	0	0	0	0	0	1	0	0	0	0	0	0	0	0	0	0	0	0	0	1	0	0	0	0	0	0	0	0	0	0	0	0	0	0	0	1
hsa-mir-4470	2	1	0	0	0	0	0	1	0	1	0	1	0	0	0	0	1	0	1	0	1	1	1	4	2	1	0	0	2	0	0	0	0	0	0	0	2	1	0	0	0	2	0	0	0	0	2	1	2
hsa-mir-4473	2	1	2	1	1	17	0	1	1	1	2	3	2	5	3	2	2	3	2	1	7	3	4	1	3	0	4	4	13	2	0	3	3	0	1	5	2	3	1	5	1	1	3	3	4	1	3	0	7
hsa-mir-5692b	0	0	0	0	0	0	0	0	0	0	0	0	0	0	0	0	0	0	0	0	0	0	0	0	0	0	0	0	0	0	0	0	0	0	0	0	0	0	0	0	0	0	0	0	0	0	0	0	0
hsa-mir-4475	0	0	0	0	0	0	0	0	0	0	0	0	0	0	0	0	0	0	0	0	0	0	0	0	0	0	0	0	0	0	0	0	0	0	0	0	0	0	0	0	0	0	0	0	0	0	0	0	0
hsa-mir-4474	1	1	0	2	2	2	0	0	2	0	0	0	1	0	0	1	1	0	4	0	5	0	2	1	0	0	0	2	0	0	0	0	1	0	0	3	2	0	3	1	0	4	0	0	0	0	0	0	4
hsa-mir-4476	0	0	0	0	0	0	0	0	0	0	0	0	0	0	0	0	0	0	0	0	0	0	0	0	0	0	0	0	0	0	0	0	0	0	0	0	0	0	0	0	0	0	0	0	0	0	0	0	0
hsa-mir-4678	0	0	0	0	0	0	0	0	0	0	0	0	0	0	0	0	0	0	0	0	0	0	0	0	0	0	0	0	0	1	1	0	0	1	0	0	0	1	0	0	0	0	0	0	0	0	0	1	0
hsa-mir-4677	69	27	42	19	55	54	24	22	19	54	9	18	31	68	8	20	24	15	58	34	64	40	32	32	135	42	27	63	78	17	15	20	271	42	3	35	26	55	21	66	115	37	81	40	66	42	28	15	14
hsa-mir-4676	10	2	3	3	8	3	1	3	8	6	1	1	1	2	1	2	4	0	5	2	1	1	3	1	3	0	0	7	6	4	1	0	3	5	0	5	4	1	5	0	4	2	7	0	5	5	1	5	4
hsa-mir-4675	0	0	0	0	0	0	0	0	0	0	0	0	0	1	0	0	0	0	0	0	0	0	0	0	0	0	0	1	0	0	0	0	0	0	0	0	0	0	0	0	0	0	0	0	0	0	0	1	0
hsa-mir-4674	3	0	3	0	0	0	0	0	2	1	0	0	0	0	0	1	2	1	1	0	0	0	1	1	0	0	0	0	1	0	0	0	0	0	0	0	2	1	0	0	1	1	0	0	0	1	0	0	1
hsa-mir-4673	0	0	0	0	0	0	0	0	0	0	0	0	0	0	0	0	0	0	0	0	0	0	0	0	0	0	0	0	1	0	0	0	0	0	0	0	0	0	0	0	0	0	0	0	0	0	0	0	0
hsa-mir-4672	0	0	0	0	0	0	1	0	0	0	0	0	0	0	0	0	0	0	1	0	0	0	0	0	0	0	0	0	0	0	0	0	0	1	0	1	0	1	0	0	0	0	0	0	0	0	0	0	0
hsa-mir-4671	0	0	0	0	0	0	0	0	0	0	0	0	0	2	0	1	0	0	0	0	0	0	0	2	0	0	0	0	0	0	0	0	0	0	0	1	0	0	0	0	0	0	0	0	0	0	0	0	0
hsa-mir-4670	0	0	0	0	0	0	0	0	0	1	0	0	0	0	0	0	1	0	0	0	0	0	0	0	0	0	0	0	0	0	0	0	0	1	0	0	0	0	0	0	0	0	0	0	0	1	0	0	0
hsa-mir-6833	0	1	0	0	2	1	1	1	1	1	0	0	0	0	0	0	2	0	0	0	0	0	3	6	0	3	0	0	1	1	0	2	1	0	0	0	2	2	0	0	0	1	3	0	1	0	0	0	0
hsa-mir-487a	3	0	1	0	1	0	0	4	7	2	0	1	0	1	0	2	0	0	0	3	6	11	8	3	6	12	1	3	4	2	0	82	16	5	0	2	1	2	3	1	10	1	3	2	4	2	2	2	1
hsa-mir-487b	8	5	6	0	3	4	2	12	25	22	2	12	10	15	4	5	4	0	11	5	5	34	18	21	20	52	1	15	24	19	2	646	79	29	0	9	6	19	14	8	61	5	16	7	31	16	12	23	6
hsa-mir-6831	0	0	0	0	0	0	0	0	0	0	0	0	1	0	0	0	0	0	0	0	0	0	0	0	0	0	0	0	0	0	0	0	0	0	0	0	0	0	0	0	0	0	0	0	0	0	0	0	0
hsa-mir-8066	0	0	0	0	0	0	0	0	0	0	0	0	0	0	0	0	0	0	0	0	0	0	0	0	0	0	0	0	0	0	0	0	0	0	0	0	0	0	0	0	0	0	0	0	0	0	0	0	0
hsa-mir-3907	0	0	0	0	1	0	0	0	0	0	0	0	0	0	0	0	0	0	0	0	1	0	0	0	0	0	0	0	0	0	0	0	0	0	0	0	0	0	0	0	0	0	0	0	1	0	0	0	0
hsa-mir-8067	0	0	0	0	0	0	0	0	0	0	0	0	0	0	0	0	0	0	0	0	0	0	0	0	0	0	0	0	0	0	0	0	0	0	0	0	0	0	0	0	0	0	0	0	1	0	0	0	0
hsa-mir-6837	8	4	4	0	4	3	4	4	3	2	1	5	8	6	1	2	2	1	2	3	7	4	5	6	12	8	1	1	18	9	2	16	17	8	1	5	3	5	2	11	4	10	3	5	12	5	1	10	2
hsa-mir-3908	0	0	0	0	0	0	0	0	0	0	0	0	0	0	0	0	0	0	0	0	0	0	0	0	0	0	0	0	0	0	0	0	0	0	0	0	0	0	0	0	0	0	0	0	0	0	0	0	0
hsa-mir-3909	4	4	1	2	7	8	4	4	1	3	0	3	0	5	0	6	3	0	3	4	6	3	0	3	2	1	0	4	5	3	2	2	8	3	0	6	4	2	4	5	3	9	4	5	11	7	1	2	1
hsa-mir-6836	0	0	1	0	1	0	0	1	0	0	0	0	1	0	0	0	0	0	0	0	0	0	0	0	0	0	0	0	0	0	0	0	0	0	0	0	0	1	0	3	1	0	0	0	0	0	0	1	0
hsa-mir-8065	0	0	0	0	0	0	0	0	0	0	0	0	0	0	0	0	0	0	0	0	0	0	0	0	0	0	0	0	0	0	0	0	0	0	0	0	0	0	0	0	0	0	0	0	0	0	0	0	0
hsa-mir-6835	0	0	0	0	0	0	0	0	0	0	0	0	0	0	0	0	0	0	0	0	0	0	0	0	0	0	0	0	0	0	0	0	0	0	0	0	0	0	0	0	0	0	0	0	0	0	0	0	0
hsa-mir-8053	0	0	0	0	0	0	0	0	0	0	0	0	0	0	0	0	0	0	0	0	0	0	0	0	0	0	0	0	0	0	0	0	0	0	0	0	0	0	0	0	0	0	0	0	0	0	0	0	0
hsa-mir-6834	0	1	0	0	0	0	0	0	0	1	0	1	0	0	1	0	0	0	2	1	1	0	0	0	0	2	0	0	0	0	0	0	1	1	1	1	0	1	0	0	0	1	0	1	0	3	0	0	0
hsa-mir-8061	0	0	0	0	0	0	0	0	0	0	0	0	0	0	0	0	0	0	0	0	0	0	0	0	0	0	0	0	0	0	0	0	0	0	0	0	0	0	0	0	0	0	0	0	0	0	0	0	0
hsa-mir-6839	0	0	1	1	1	0	0	0	0	0	0	0	1	0	0	0	0	1	0	0	0	0	0	0	0	1	0	0	0	0	0	0	3	1	0	0	0	1	0	0	0	2	0	0	0	0	0	0	0
hsa-mir-122	1	0	0	0	0	0	0	1	0	2	0	0	2	1	0	0	0	0	1	0	0	45	0	0	1	0	0	0	0	0	1	1	1	0	0	1	0	44	0	1	1	0	1	0	0	0	1	0	0
hsa-mir-126	9008	1380	4121	2882	27797	12526	11543	4009	10446	8494	2532	10201	3547	23230	8619	4530	33255	6319	25308	10256	7039	6130	31963	31569	31571	15535	6902	12793	37724	9218	12368	11038	19490	3774	3800	2035	14696	40431	2062	42298	31606	11777	17547	21083	25335	9802	7673	7721	5633
hsa-mir-127	2441	815	1690	153	1148	376	756	2563	3742	2201	394	1399	840	718	395	799	567	391	1954	1204	1772	3290	1798	2461	4886	6207	636	3492	3261	1302	615	11600	15186	3279	327	1225	1274	964	2666	905	6719	946	1683	657	3826	2544	1464	3151	2001
hsa-mir-766	57	54	48	14	134	6	11	39	38	35	1	51	22	36	8	16	35	4	32	37	46	17	42	116	47	97	14	80	84	33	8	56	92	18	3	70	36	56	20	42	77	41	56	44	98	55	26	20	18
hsa-mir-3128	0	2	0	1	0	0	0	0	1	0	0	0	0	1	0	0	0	0	0	0	0	0	0	0	1	0	0	0	1	0	0	0	2	0	0	2	1	0	0	0	0	0	1	0	0	0	0	0	0
hsa-mir-3129	0	0	1	0	2	3	2	2	1	3	0	1	1	1	0	0	1	0	2	0	1	0	3	0	4	2	2	0	2	1	0	2	13	0	1	14	0	0	4	1	6	0	2	1	4	0	0	0	2
hsa-mir-509-2	3	3	2	0	952	608	8	2	1	0	2	2	1	117	9	8	21	7	3	1	4	0	4	8	3	1	6	2	8	11	0	2	6	9	0	0	158	2	2	524	5	12	8	0	397	1	9	26	3
hsa-mir-509-3	0	4	4	3	1340	848	15	5	2	0	2	2	2	125	5	6	30	4	5	0	2	2	5	14	2	0	7	0	4	6	13	0	8	13	0	1	169	1	6	618	6	9	9	2	487	4	1	24	2
hsa-mir-509-1	4	2	2	1	929	572	11	5	2	0	3	1	1	109	9	1	25	4	1	0	0	2	1	10	5	1	2	1	4	4	4	1	4	7	2	0	151	2	3	512	3	7	11	1	435	1	3	34	3
hsa-mir-3122	0	0	0	0	0	0	0	0	0	0	0	0	0	0	0	0	1	0	0	0	0	0	0	0	0	0	0	0	0	0	0	0	0	0	0	0	0	0	0	0	0	0	0	0	0	0	0	0	0
hsa-mir-3123	0	0	0	0	0	0	0	0	0	0	0	0	0	0	0	0	0	0	0	0	0	0	0	0	0	0	0	0	0	0	0	0	0	0	0	0	0	0	0	0	0	0	0	0	0	0	0	0	0
hsa-mir-3120	0	0	0	0	0	0	0	0	0	0	0	0	0	0	0	0	0	0	0	0	0	0	0	0	0	0	0	0	0	0	0	0	0	0	0	0	0	0	0	0	0	0	0	0	0	0	0	0	0
hsa-mir-3121	0	0	0	0	0	0	0	1	0	0	0	0	0	0	0	0	0	0	0	0	0	0	0	0	1	0	1	0	0	0	0	0	0	0	0	0	0	0	1	0	0	0	0	0	0	0	0	0	0
hsa-mir-3126	0	0	0	0	2	0	0	1	0	0	0	0	0	0	0	0	0	0	0	0	1	0	0	0	0	1	0	1	2	0	0	0	1	1	0	3	0	0	3	0	1	2	0	1	1	2	0	0	0
hsa-mir-3127	18	30	7	3	65	13	13	15	40	18	0	13	55	24	6	10	13	20	15	11	25	17	26	62	75	15	10	18	102	41	6	27	75	31	1	31	17	13	17	13	23	22	54	96	38	66	12	23	23
hsa-mir-3124	0	1	0	0	0	0	0	4	0	0	0	0	0	0	0	0	1	0	0	2	0	1	0	3	2	1	0	0	2	0	1	0	1	1	0	0	0	0	0	0	0	2	0	0	0	2	0	0	0
hsa-mir-3125	0	0	0	0	0	1	0	1	0	0	0	0	0	0	0	0	0	0	0	0	0	0	0	1	0	0	0	2	0	0	0	0	0	2	0	0	0	0	0	0	2	1	0	0	0	1	0	0	0
hsa-mir-6859-1	0	0	0	0	0	0	0	0	0	0	0	0	0	0	0	0	0	0	0	0	0	0	0	0	0	0	0	0	0	0	0	0	0	0	0	0	0	0	0	0	0	0	0	0	0	0	0	0	0
hsa-mir-6859-3	0	0	0	0	0	0	0	0	0	0	0	0	0	0	0	0	0	0	0	0	0	0	0	0	0	0	0	0	0	0	0	0	0	0	0	0	0	0	0	0	0	0	0	0	0	0	0	0	0
hsa-mir-6859-2	0	0	0	0	0	0	0	0	0	0	0	0	0	0	0	0	0	0	0	0	0	0	0	0	0	0	0	0	0	0	0	0	0	0	0	0	0	0	0	0	0	0	0	0	0	0	0	0	0
hsa-mir-6859-4	0	0	0	0	0	0	0	0	0	0	0	0	0	0	0	0	0	0	0	0	0	0	0	0	0	0	0	0	0	0	0	0	0	0	0	0	0	0	0	0	0	0	0	0	0	0	0	0	0
hsa-mir-6510	4	0	0	0	7	2	2	3	4	1	0	1	10	2	1	0	0	4	1	0	19	3	15	4	2	36	2	0	1	35	2	17	12	8	3	0	1	1	35	25	2	13	70	1	21	6	8	15	0
hsa-mir-6512	0	0	0	0	0	0	0	0	0	0	0	0	0	0	0	0	0	0	0	0	0	0	0	0	0	0	0	0	0	0	0	0	0	0	0	0	0	0	0	0	0	3	0	0	0	0	0	0	0
hsa-mir-6513	1	0	1	0	2	0	1	0	0	1	0	0	1	0	0	0	1	0	0	2	3	1	0	1	0	0	0	0	3	1	0	1	1	0	0	0	0	2	1	1	2	3	1	0	1	1	1	0	3
hsa-mir-6514	3	2	1	1	4	2	3	2	2	2	0	3	1	1	0	0	1	1	2	2	5	1	2	7	3	0	0	0	3	2	1	1	1	1	0	2	1	3	1	0	2	3	2	0	1	3	2	3	2
hsa-mir-6515	4	1	1	0	0	1	0	1	0	0	1	0	0	0	0	0	0	0	1	0	1	0	0	1	0	0	0	0	0	0	0	1	0	0	0	0	0	2	0	1	1	1	0	1	1	0	0	1	0
hsa-mir-6516	8	1	2	1	2	0	4	1	0	3	0	4	0	3	2	0	9	1	0	1	6	0	2	6	5	4	0	0	2	3	0	5	6	8	1	1	0	1	2	1	1	8	1	2	4	1	2	2	2
hsa-mir-642a	13	1	10	2	20	11	3	4	13	26	5	14	22	12	12	8	41	35	25	38	13	26	81	34	42	53	9	12	57	57	3	34	45	2	4	14	17	7	1	27	27	5	15	45	43	3	27	3	4
hsa-mir-642b	1	0	0	0	0	0	0	1	0	0	0	0	0	0	0	0	0	0	0	1	2	0	0	0	1	1	0	0	0	0	0	0	0	0	0	0	0	1	0	0	1	0	0	0	0	0	1	0	0
hsa-mir-663a	0	0	0	0	0	0	0	0	0	0	0	0	0	0	0	0	0	0	0	0	0	0	0	0	0	0	0	0	0	0	0	0	0	0	0	0	0	0	0	0	0	0	0	0	0	0	0	0	0
hsa-mir-663b	0	0	0	0	0	0	0	0	0	0	0	0	0	0	0	0	0	0	0	0	0	0	0	0	0	0	0	0	0	0	0	0	0	0	0	0	0	0	0	0	0	0	0	0	0	0	0	0	0
hsa-mir-6128	0	0	0	0	0	0	0	0	0	0	0	0	0	0	0	0	0	0	0	0	0	0	0	0	0	0	0	0	0	0	0	0	0	0	0	0	0	0	0	0	0	0	0	0	0	0	0	0	0
hsa-mir-7113	1	1	0	0	0	0	0	0	0	1	0	0	0	0	1	1	0	0	0	0	0	0	0	0	0	0	0	0	0	0	0	0	0	0	0	1	0	1	0	0	0	0	1	0	1	0	0	0	1
hsa-mir-1244-4	0	0	0	0	0	0	0	0	0	0	0	0	0	0	0	0	0	0	0	0	0	0	0	0	0	0	0	0	0	0	0	0	0	0	0	0	0	0	0	0	0	0	0	0	0	0	0	0	0
hsa-mir-7111	1	0	0	0	0	0	0	0	1	0	0	0	0	0	0	0	0	0	1	0	0	0	0	0	0	0	0	1	0	0	0	1	0	1	0	1	0	0	0	0	0	0	0	2	1	0	0	0	0
hsa-mir-7110	2	0	0	0	1	0	0	0	3	0	0	2	1	0	0	0	0	0	1	3	0	0	0	2	0	2	0	0	0	3	0	2	2	1	0	3	0	1	1	0	0	0	0	0	2	0	1	0	0
hsa-mir-7978	0	0	0	0	0	0	0	0	0	0	0	0	0	0	0	0	0	0	0	0	0	0	0	0	0	0	1	0	0	0	0	0	0	0	0	0	0	0	0	0	0	0	0	0	0	0	0	0	0
hsa-mir-7114	0	1	1	0	0	0	0	0	0	0	0	0	0	0	0	0	0	0	0	1	0	0	0	0	0	0	0	0	1	0	0	0	1	0	0	0	0	0	0	0	1	0	0	1	0	0	0	0	0
hsa-mir-7975	0	0	0	0	0	0	0	0	0	0	0	0	0	0	0	0	0	0	0	0	0	0	0	0	0	0	0	0	0	0	0	0	0	0	0	0	0	0	0	0	0	0	0	0	0	0	0	0	0
hsa-mir-7974	7	3	2	0	1	0	0	2	0	0	0	1	1	0	0	1	0	0	0	3	10	1	0	4	1	0	0	2	1	0	0	0	0	0	0	2	6	1	0	2	0	0	0	1	0	1	0	0	0
hsa-mir-7977	1	0	0	0	0	0	0	0	1	0	0	0	0	0	0	0	0	0	0	0	1	0	0	0	0	0	0	0	0	0	0	0	0	0	0	1	0	0	0	0	0	0	0	0	0	0	0	0	0
hsa-mir-7976	1	0	0	0	0	0	0	0	2	0	1	0	0	0	1	1	1	0	0	0	0	1	0	0	1	0	0	0	0	0	0	0	0	2	0	0	1	0	0	0	0	0	2	0	0	0	1	1	0
hsa-mir-6769b	1	0	0	0	0	0	0	0	0	0	0	0	0	0	0	0	0	0	0	0	0	0	0	0	2	0	0	0	0	1	0	0	1	0	0	0	1	0	0	0	2	0	0	0	0	0	0	0	0
hsa-mir-6769a	0	0	0	0	4	0	0	0	0	0	0	3	0	0	2	0	1	0	0	1	0	0	1	3	1	1	0	1	0	0	0	1	1	1	0	2	1	1	1	0	1	0	1	0	0	0	0	0	0
hsa-mir-1244-1	0	0	0	0	0	0	0	0	0	0	0	0	0	0	0	0	0	0	0	1	0	0	0	0	0	0	0	0	0	0	0	0	0	0	0	0	0	0	0	0	0	0	0	0	0	0	0	0	0
hsa-mir-1244-2	0	0	0	0	0	0	0	0	0	0	0	0	0	0	0	0	0	0	0	0	0	0	0	0	0	0	0	0	0	0	0	0	0	0	0	0	0	0	0	0	0	0	0	0	0	0	0	0	0
hsa-mir-1244-3	0	0	0	0	0	0	0	0	0	0	0	0	0	0	0	0	0	0	0	0	0	0	0	0	0	0	0	0	0	0	0	0	0	0	0	0	0	0	0	0	0	0	0	0	0	0	0	0	0
hsa-mir-664a	70	34	44	8	353	224	66	28	119	132	4	196	186	346	57	69	231	20	89	68	89	371	156	546	94	121	41	131	198	128	73	525	216	98	32	64	65	253	61	208	96	80	326	222	185	127	38	69	95
hsa-mir-664b	17	8	12	2	64	44	20	14	18	25	2	22	9	31	6	10	26	0	12	7	18	45	36	65	7	36	2	18	40	13	18	67	49	20	4	13	14	38	8	32	16	17	45	22	28	18	9	21	22
hsa-mir-6730	0	1	0	0	2	0	0	1	1	0	0	0	1	1	1	0	1	0	0	0	3	0	0	2	1	1	0	3	1	1	0	0	0	4	0	2	0	2	1	1	2	1	0	0	1	2	0	0	0
hsa-mir-6731	1	1	2	0	1	0	0	1	0	0	0	0	0	0	0	0	3	0	1	0	1	0	4	1	0	0	0	1	0	1	0	0	2	0	0	0	0	0	0	2	0	1	0	2	1	0	0	1	0
hsa-mir-6732	0	1	0	0	0	0	0	0	1	0	0	0	0	0	0	0	0	0	0	0	0	0	0	0	0	0	0	0	0	0	0	1	0	0	0	0	0	0	0	1	0	1	0	0	0	0	0	0	0
hsa-mir-6733	2	0	4	1	3	1	1	0	0	0	1	5	1	3	0	0	0	1	6	2	2	2	3	7	3	1	0	0	1	1	2	0	2	3	0	4	1	3	0	5	4	2	1	4	2	9	0	2	5
hsa-mir-6734	2	1	1	0	3	1	1	1	0	2	0	0	0	0	0	0	0	0	0	0	3	0	2	3	0	0	0	0	1	4	0	1	7	0	0	0	0	0	1	0	1	0	0	0	1	1	0	0	2
hsa-mir-6735	0	0	0	0	0	0	0	0	0	0	0	0	1	0	0	0	1	0	0	0	0	0	0	0	1	0	0	0	0	2	0	0	0	1	0	0	0	0	1	2	0	3	1	0	1	1	0	1	0
hsa-mir-6736	0	0	0	0	0	0	0	0	0	0	0	0	0	0	0	0	0	0	0	0	1	0	2	0	1	1	0	1	0	0	0	1	0	1	1	0	3	0	2	1	0	0	0	0	0	1	0	0	0
hsa-mir-6737	1	0	2	0	1	0	0	0	0	0	0	1	0	0	0	0	0	0	5	5	1	0	1	2	1	3	2	2	2	0	1	1	6	2	0	6	2	0	0	2	1	0	3	0	0	1	0	1	0
hsa-mir-6738	0	0	0	0	0	0	0	0	0	0	0	2	1	1	0	0	1	0	0	0	0	0	0	0	0	0	2	0	0	0	0	0	1	0	0	1	0	0	0	1	0	1	0	0	2	0	0	0	0
hsa-mir-6739	0	0	0	0	1	0	0	0	0	0	0	0	0	0	0	0	0	0	1	0	0	0	1	1	0	2	0	0	0	0	0	0	0	0	0	0	1	0	0	0	0	0	0	0	0	0	0	0	0
hsa-mir-8058	0	0	0	0	0	0	0	0	0	0	0	0	0	0	0	0	0	0	0	0	0	0	0	0	0	0	0	0	0	0	0	0	0	0	0	0	0	0	0	0	0	0	0	0	0	0	0	0	0
hsa-mir-1295a	10	0	2	0	2	14	5	8	5	2	0	1	0	1	0	2	0	0	0	0	13	0	3	3	3	5	1	1	4	2	4	4	15	2	0	1	0	0	5	1	2	11	1	0	4	7	0	5	3
hsa-mir-1295b	2	0	1	0	2	1	5	1	1	2	1	0	0	1	0	0	0	0	1	0	0	0	2	3	8	0	1	3	0	0	0	4	2	0	0	0	0	0	5	3	1	0	0	1	3	0	0	2	0
hsa-mir-378d-2	1	4	2	0	3	1	0	0	2	0	1	0	0	1	0	0	1	2	1	1	1	0	2	2	2	1	0	0	1	1	2	1	0	2	0	0	0	2	3	2	1	1	2	0	3	0	0	0	3
hsa-mir-378d-1	4	2	2	0	2	3	0	0	1	0	0	0	1	0	0	1	1	0	0	1	1	1	3	0	0	0	0	0	1	0	1	0	1	1	0	0	1	2	2	0	0	3	0	0	1	0	0	1	2
hsa-mir-5047	0	0	0	0	0	0	0	0	0	0	0	0	0	0	0	0	0	0	0	0	0	0	0	0	0	0	0	0	0	0	0	0	0	0	0	0	0	0	0	0	0	0	0	0	0	0	0	0	0
hsa-mir-1233-2	0	0	0	0	0	0	0	0	0	0	0	0	0	0	0	0	0	0	0	0	0	0	0	0	0	0	0	0	0	0	0	0	0	0	0	0	0	0	0	0	0	0	0	0	0	0	0	0	0
hsa-mir-16-2	2143	943	713	450	2817	2895	1195	812	456	350	656	621	610	1090	825	420	1211	815	1959	1434	1602	1286	1011	2425	2767	1563	1176	932	1273	848	1339	881	2435	781	308	830	1008	1907	484	1694	1999	1015	810	1238	1542	859	781	971	858
hsa-mir-16-1	2029	1018	667	413	2628	2825	1227	781	424	352	658	694	620	1072	783	392	1204	793	1953	1345	1455	1285	937	2403	2683	1582	1018	927	1250	809	1361	905	2508	674	282	746	1047	1836	477	1648	1991	1024	810	1233	1508	836	739	927	877
hsa-mir-5195	0	0	0	0	0	0	0	0	0	0	0	0	0	0	0	0	0	0	0	0	0	0	0	0	0	0	0	0	0	0	0	0	0	0	0	0	0	0	0	0	0	0	0	0	0	0	0	0	0
hsa-mir-5194	0	0	0	0	0	0	0	0	0	0	0	0	0	0	0	0	0	0	0	0	0	0	0	0	0	0	0	0	0	0	0	0	0	0	0	0	0	0	0	0	0	0	0	0	0	0	0	0	0
hsa-mir-5197	0	0	0	0	0	0	0	0	0	0	0	0	0	0	0	0	0	0	0	0	0	0	0	0	0	0	0	0	0	0	0	0	0	0	0	0	0	0	0	0	0	0	0	0	0	0	0	0	0
hsa-mir-5196	0	0	0	0	0	0	0	0	0	0	0	0	0	1	0	0	0	0	0	0	1	0	0	0	0	0	0	0	0	0	0	0	0	0	0	0	0	0	0	0	0	0	0	0	0	0	0	0	0
hsa-mir-5191	0	0	0	0	0	0	0	0	0	0	0	0	0	0	0	0	0	0	0	0	0	0	0	0	0	0	0	0	0	0	0	0	0	0	0	0	0	0	0	0	0	0	0	0	0	0	0	0	0
hsa-mir-5190	0	0	0	0	0	0	0	0	0	0	0	0	0	0	0	0	0	0	0	0	0	0	0	0	0	0	0	0	0	0	0	0	0	0	0	0	0	0	0	0	0	0	1	0	0	0	0	0	0
hsa-mir-5193	2	0	0	0	5	0	0	0	0	0	0	1	2	0	0	1	4	0	0	0	2	2	0	2	0	0	0	1	1	3	0	1	2	0	0	0	1	0	1	4	1	1	0	0	1	1	0	0	1
hsa-mir-5192	1	0	0	0	0	0	0	0	0	0	0	0	0	0	0	0	0	0	0	0	0	0	0	0	0	0	0	0	0	0	0	0	0	0	0	0	0	0	0	2	0	0	0	0	0	0	0	0	0
hsa-mir-34a	970	364	407	268	4240	626	329	657	1736	1387	92	720	1229	1657	446	299	1063	246	270	970	879	1191	2830	2253	747	960	246	590	2158	844	375	2036	3551	656	214	301	1239	1518	732	1172	1218	661	2299	1945	2070	692	431	665	366
hsa-mir-34b	131	1	1	24	251	1	175	62	5	3	2	15	114	10	67	7	9	24	18	8	405	11	1160	38	11	787	2	2	101	396	25	53	240	4	5	1	137	95	15	18	61	90	89	32	153	9	11	40	17
hsa-mir-34c	603	38	22	42	922	29	1572	427	52	26	8	26	450	35	386	66	29	123	89	80	2407	81	3305	171	100	2193	13	17	411	1396	198	234	780	49	21	17	579	277	78	54	218	726	236	123	827	76	13	394	117
hsa-mir-6843	1	1	0	0	3	3	0	0	2	0	0	0	0	0	0	1	1	0	0	0	0	0	0	1	1	2	1	0	0	2	1	1	0	1	0	0	0	0	1	1	0	0	0	0	2	0	0	0	0
hsa-mir-551a	10	2	1	0	59	1	1	8	1	0	2	2	13	1	9	1	9	2	7	1	12	5	16	10	20	36	0	5	39	14	7	3	235	17	3	4	5	5	1	10	4	2	26	7	13	0	8	1	3
hsa-mir-551b	7	1	0	4	24	0	0	4	8	1	2	1	2	5	10	2	25	42	11	6	2	9	95	7	70	78	5	5	29	29	4	36	67	1	11	2	8	18	8	27	31	3	7	2	20	0	1	1	11
hsa-mir-345	126	18	55	88	194	31	7	15	76	63	78	68	8	19	19	14	184	27	157	96	47	10	161	143	124	176	33	258	206	96	18	337	186	29	13	69	47	83	59	54	189	67	194	105	333	15	39	19	30
hsa-mir-346	0	0	0	0	0	0	0	0	0	0	0	0	0	0	0	0	2	0	0	0	0	0	2	0	1	0	0	0	0	0	0	2	0	0	0	0	0	0	0	3	1	0	0	1	3	0	0	0	0
hsa-mir-340	161	86	66	39	195	83	223	39	33	82	42	57	88	181	29	40	174	26	133	98	135	176	71	625	203	49	73	143	127	25	267	130	155	152	11	67	49	328	70	303	89	178	70	124	182	165	28	200	208
hsa-mir-342	510	219	371	41	951	182	276	299	331	512	50	795	666	930	606	319	1098	179	848	510	607	559	843	1574	1716	704	434	343	1579	290	297	1409	1524	266	42	178	180	1877	276	435	526	317	763	913	1149	505	438	437	276
hsa-mir-4800	0	0	1	0	3	5	0	0	0	0	0	0	0	0	0	1	1	1	2	0	0	2	2	4	0	2	0	0	0	0	1	0	3	0	0	0	0	0	0	0	0	0	2	0	0	1	0	0	1
hsa-mir-4801	0	0	0	0	0	0	0	0	0	0	0	0	0	0	0	0	0	0	0	0	0	0	0	0	0	0	0	0	0	0	0	0	0	0	0	0	0	0	0	0	0	0	0	0	0	0	0	0	0
hsa-mir-4802	0	1	0	1	4	4	0	2	0	1	2	1	3	2	1	1	4	0	1	1	6	1	1	1	0	1	0	1	2	0	0	6	2	2	0	0	2	3	3	1	2	0	1	4	5	2	0	0	0
hsa-mir-4803	0	0	0	0	0	0	0	0	0	0	0	0	0	0	0	0	0	0	0	0	0	0	0	0	0	0	0	0	0	0	0	0	0	0	0	1	0	0	0	0	0	0	0	0	0	0	0	0	0
hsa-mir-4804	0	0	0	0	1	0	0	0	0	0	0	0	0	0	0	0	0	0	0	0	0	0	0	0	0	1	0	1	0	0	0	0	0	0	0	2	0	0	0	0	1	0	1	0	0	0	0	0	0
hsa-mir-519e	0	21	0	0	0	0	0	0	0	0	0	0	0	0	0	0	0	0	0	0	0	0	0	0	0	0	0	0	0	0	0	0	0	0	0	0	0	0	0	0	0	0	0	0	0	0	0	0	0
hsa-mir-519d	0	175	1	0	0	0	0	0	0	0	0	0	0	0	0	0	1	0	0	1	0	0	0	0	0	0	0	0	0	0	0	0	0	0	0	0	0	0	0	0	0	0	0	0	0	0	0	1	0
hsa-mir-519c	0	205	0	0	0	0	0	0	0	0	0	0	0	0	0	0	0	0	0	0	0	0	0	0	0	0	0	0	0	0	0	0	0	0	0	0	0	0	0	0	0	0	0	0	0	0	0	0	0
hsa-mir-519b	0	56	0	0	0	0	0	0	0	0	0	0	0	0	0	0	0	0	0	0	0	0	0	0	0	0	0	0	0	0	0	0	0	0	0	0	0	0	0	0	0	0	0	0	0	0	0	0	0
hsa-mir-4484	4	0	6	0	2	2	2	1	1	0	0	0	0	0	0	0	1	0	1	2	0	0	0	4	1	4	0	1	1	0	0	1	1	4	0	0	4	1	1	1	2	2	0	0	3	3	0	2	0
hsa-mir-4485	0	0	0	0	0	0	0	0	0	0	0	0	0	0	0	0	0	0	0	0	0	0	0	0	0	0	0	0	0	0	0	0	0	0	0	0	1	0	0	0	0	0	0	0	0	0	0	0	0
hsa-mir-4486	0	0	0	0	0	0	0	0	0	0	0	0	0	0	0	0	0	0	0	0	0	0	0	0	0	0	0	0	0	0	0	0	0	0	0	0	0	0	0	0	0	0	0	0	0	0	0	0	0
hsa-mir-4487	2	0	0	0	0	0	0	0	0	0	2	0	0	0	0	0	0	0	1	1	1	0	1	0	2	2	1	0	0	0	0	0	0	0	0	1	0	0	0	0	2	0	1	0	2	1	0	0	0
hsa-mir-3607	58	22	26	119	400	52	3	27	68	43	168	89	20	90	166	20	112	185	775	240	65	65	572	899	1491	1407	131	217	179	72	4	85	1338	22	181	37	119	248	14	461	989	34	94	61	523	19	445	10	94
hsa-mir-3606	0	0	0	0	0	0	0	0	0	0	0	0	0	0	0	0	0	0	0	0	0	0	0	0	0	0	0	0	0	0	0	0	0	0	0	0	0	0	0	0	0	0	0	0	0	0	0	0	0
hsa-mir-3605	3	2	9	2	25	7	2	2	9	6	2	16	5	11	9	4	6	16	10	9	14	5	28	33	17	6	13	10	12	29	7	6	43	14	3	6	5	10	6	12	21	5	10	21	25	15	24	7	10
hsa-mir-4483	0	0	0	0	0	0	0	0	0	0	0	0	0	0	0	0	0	0	0	0	0	0	0	0	0	0	0	0	0	0	0	0	0	0	0	0	0	0	0	0	0	0	0	0	0	0	0	0	0
hsa-mir-3609	1	0	2	0	0	0	0	0	0	1	1	0	1	1	0	3	0	0	3	0	3	0	1	7	7	4	0	0	1	1	0	0	4	0	0	0	0	0	1	2	1	0	0	1	0	0	3	0	0
hsa-mir-4488	0	2	0	0	0	0	0	1	0	0	0	0	0	0	0	0	0	0	0	0	0	0	0	0	0	0	0	0	0	0	0	0	0	0	0	2	0	0	0	0	3	0	0	0	0	0	1	0	0
hsa-mir-4489	1	1	1	0	0	0	0	0	1	0	0	0	0	0	0	0	0	0	2	0	0	0	0	0	0	0	0	1	0	0	0	0	0	0	0	0	0	0	0	2	0	0	0	2	0	0	0	0	0
hsa-mir-5692a-1	0	0	0	0	0	0	0	0	0	0	0	0	0	0	0	0	0	0	0	0	0	0	0	0	0	0	0	0	0	0	0	0	0	0	0	0	0	0	0	0	0	0	0	0	0	0	0	0	0
hsa-mir-4648	0	0	0	0	2	0	0	0	0	0	0	2	0	0	0	0	0	1	0	1	0	0	0	0	0	0	0	1	0	0	0	0	0	0	0	0	0	0	0	0	1	0	0	0	0	0	0	1	0
hsa-mir-202	3	2	0	0	14	2	1	1	2	1	0	0	0	0	0	0	2	0	0	0	1	1	14	24	0	4	0	0	0	0	8	0	0	0	0	0	0	0	1	1	1	9	3	1	8	1	0	2	0
hsa-mir-205	383	1301	772	20	1451	11	362	153	132	333	142	4755	233	16	608	52	49	28	61	215	727	705	2265	3217	439	5963	15	6957	457	1049	103	20792	1939	60	90	3	291	1421	4310	22	3062	9598	31	80	2457	119	100	233	43
hsa-mir-204	8	8	4	0	16	12	8	6	12	9	5	12	10	140	11	2	39	3	5	5	17	7	72	496	5	29	1	504	18	34	78	29	77	4	5	0	7	119	13	25	3	19	22	2	37	8	1	10	11
hsa-mir-206	0	1	0	0	0	0	0	0	0	0	0	0	0	2	1	0	0	0	1	0	0	12	0	0	2	0	0	1	0	0	4	3	0	0	0	1	0	1	1	1	1	1	1	0	2	0	0	7	3
hsa-mir-4642	0	0	0	0	0	0	0	0	0	0	0	0	0	0	0	0	0	0	0	0	0	0	0	0	1	0	0	0	0	1	0	0	0	0	0	0	0	0	0	0	0	0	0	0	0	0	0	0	0
hsa-mir-4643	0	0	0	0	0	0	0	0	0	0	0	0	0	0	0	0	0	0	0	0	0	0	0	0	0	0	0	0	0	0	0	0	0	0	0	0	0	0	0	0	0	0	0	0	0	0	1	0	0
hsa-mir-4640	7	2	1	0	2	1	1	1	1	2	0	0	1	2	0	0	3	0	3	2	6	0	1	7	0	1	0	6	2	2	0	2	1	0	0	0	0	0	0	1	5	0	1	0	2	2	0	0	0
hsa-mir-4641	0	0	0	0	0	0	0	0	0	0	0	0	0	0	0	0	0	0	0	0	0	0	1	0	0	0	0	0	0	0	0	0	0	0	0	0	0	0	0	0	0	0	0	0	0	0	0	0	0
hsa-mir-4646	0	1	1	0	1	0	0	0	0	0	0	0	0	0	0	0	1	0	0	1	0	0	1	2	0	0	0	0	0	1	0	1	0	0	0	2	0	0	0	0	1	0	0	0	0	0	0	0	1
hsa-mir-4647	0	1	0	0	2	0	0	0	0	1	0	0	0	1	0	1	1	0	0	0	1	0	0	2	0	1	0	2	0	0	0	0	0	2	0	0	0	0	1	4	0	0	0	0	0	0	0	1	0
hsa-mir-4644	0	0	0	0	0	0	0	0	1	0	0	0	0	0	0	0	0	0	0	0	0	0	1	0	0	0	0	0	0	0	0	0	0	0	0	0	0	0	1	0	0	0	0	0	0	0	0	0	0
hsa-mir-4645	1	1	3	0	5	3	0	0	0	1	0	1	1	3	1	0	4	1	20	1	2	1	2	2	2	2	3	0	2	0	0	2	6	0	1	0	4	1	0	0	1	2	6	3	6	0	2	0	1
hsa-mir-5692a-2	0	0	0	0	0	0	0	0	0	0	0	0	0	0	0	0	0	0	0	0	0	0	0	0	0	0	0	0	0	0	0	0	0	0	0	0	0	0	0	0	0	0	0	0	0	0	0	0	0
hsa-mir-3917	9	3	11	3	22	2	2	9	1	4	5	1	5	3	2	3	2	0	10	5	9	0	9	26	7	6	0	6	10	6	15	4	3	5	0	17	1	5	3	16	2	18	2	0	1	6	0	1	13
hsa-mir-3916	0	2	1	1	0	0	0	0	0	0	0	0	0	0	0	0	0	0	0	0	0	0	0	4	0	0	0	0	1	0	0	0	0	0	0	0	0	0	0	0	0	0	0	0	0	0	0	1	0
hsa-mir-3915	0	0	0	0	0	0	0	0	0	0	0	0	0	0	0	0	0	0	0	0	0	0	0	0	0	0	0	0	0	0	0	0	0	0	0	0	0	0	0	0	0	0	0	0	0	0	0	0	0
hsa-mir-3912	7	4	2	1	12	4	10	3	2	1	0	2	0	2	1	0	9	0	2	3	6	9	4	22	11	3	3	4	1	2	7	2	6	7	0	3	2	2	7	17	4	6	0	6	9	4	1	6	1
hsa-mir-3911	2	1	0	2	0	0	0	0	0	0	0	1	0	0	0	0	3	0	0	0	0	1	0	1	0	0	1	0	1	0	0	0	0	1	0	2	0	1	1	0	0	1	0	0	1	1	0	1	0
hsa-mir-3160-2	1	0	0	0	0	0	0	0	0	0	0	0	0	0	0	0	0	0	0	0	0	0	0	0	0	0	0	1	0	0	0	0	1	0	0	0	0	0	1	0	0	0	0	0	0	0	0	0	0
hsa-mir-3160-1	0	0	0	0	0	0	0	0	0	0	0	0	0	0	0	0	0	0	0	0	0	0	0	0	1	0	0	0	0	0	0	0	1	0	0	0	0	0	0	0	0	0	0	0	0	0	0	0	0
hsa-mir-3918	1	1	1	0	0	0	0	0	0	0	0	0	0	0	0	1	0	0	0	0	0	0	0	0	0	0	0	0	0	0	0	0	0	0	0	0	0	0	0	1	0	0	0	1	0	1	0	0	0
hsa-mir-20a	1707	1133	392	52	1610	1669	519	517	538	2090	106	2132	971	1576	362	509	1421	207	1217	1518	917	1822	955	1645	1107	376	369	4005	1961	501	231	1038	1276	557	102	1186	1644	2177	221	810	3304	350	942	1841	2014	973	339	378	364
hsa-mir-20b	42	36	19	48	124	7	28	10	26	224	12	523	24	121	33	28	51	15	54	250	14	25	30	41	11	81	463	451	47	91	12	512	69	8	1	237	94	194	4	34	49	29	891	115	88	12	60	9	7
hsa-mir-3134	0	0	0	0	0	0	0	0	0	0	0	0	0	0	0	0	0	0	0	0	0	0	0	0	0	0	0	0	0	0	0	0	0	0	0	0	0	0	0	0	0	0	0	0	0	0	0	0	0
hsa-mir-3137	0	0	0	0	0	0	0	0	0	0	0	0	0	0	0	0	0	0	0	0	1	0	0	0	0	0	0	0	0	0	0	0	0	0	0	1	1	0	0	0	0	0	0	0	0	0	1	0	0
hsa-mir-3136	3	3	1	7	5	1	0	0	3	8	3	7	2	2	0	0	2	0	6	4	2	3	6	1	7	4	9	5	5	3	0	2	6	2	2	12	2	2	2	2	5	0	5	4	5	0	3	0	0
hsa-mir-3131	0	0	0	0	0	0	0	0	0	0	0	0	0	0	0	0	0	3	3	0	1	0	2	0	0	0	0	0	1	3	0	0	1	0	1	3	0	0	0	0	1	0	0	0	0	0	0	1	0
hsa-mir-3133	0	0	0	0	0	0	0	0	0	0	0	0	0	0	0	0	0	1	1	0	1	0	0	0	1	0	0	0	0	0	0	0	1	0	0	0	0	0	0	0	0	0	1	0	0	0	0	0	1
hsa-mir-3132	0	0	0	0	0	0	0	0	0	0	0	0	0	0	0	0	0	0	0	0	0	0	0	0	0	1	0	0	0	0	0	0	0	1	0	0	0	0	0	0	0	0	0	2	0	0	0	0	0
hsa-mir-3139	1	0	0	0	0	0	0	0	0	1	0	0	0	0	0	0	0	0	0	0	0	0	0	1	1	0	0	0	0	0	0	0	1	0	0	0	0	1	0	0	0	0	2	2	0	0	0	0	0
hsa-mir-3138	2	0	2	0	0	0	0	0	0	0	0	1	1	0	0	0	0	0	0	1	0	0	1	1	0	2	0	0	2	1	0	1	2	1	2	1	1	0	0	0	1	0	0	0	0	1	1	0	0
hsa-mir-4536-2	1	0	1	0	0	0	3	0	0	0	0	0	0	2	1	0	0	0	1	0	1	0	0	5	0	1	1	0	0	0	1	1	0	0	0	0	0	0	0	2	1	3	0	0	1	1	0	0	0
hsa-mir-4536-1	1	0	1	1	0	2	3	1	0	0	0	0	0	0	0	0	0	0	0	0	0	1	2	6	1	0	2	0	0	0	4	1	2	1	0	0	0	1	0	1	0	2	1	1	6	1	0	3	0
hsa-mir-124-2	0	0	0	0	0	0	0	0	1	1	0	0	0	0	0	0	0	0	0	0	1	0	0	0	0	0	0	56	0	0	0	0	0	0	0	0	0	0	0	0	0	0	0	0	0	0	0	0	0
hsa-mir-6509	5	8	11	1	11	7	3	4	5	5	0	5	3	2	3	2	8	2	4	2	17	1	3	15	12	5	2	7	21	10	4	4	10	39	0	13	3	7	5	10	10	16	17	14	3	10	2	20	7
hsa-mir-6508	0	0	0	0	1	0	0	0	0	0	0	0	0	0	0	0	0	0	0	0	0	0	0	2	0	0	0	0	0	1	0	0	0	0	0	0	0	0	0	1	2	0	0	0	0	2	0	0	0
hsa-mir-6503	2	1	1	0	6	1	1	1	0	2	0	0	0	5	0	0	4	0	2	0	4	2	5	7	3	4	0	3	4	2	1	2	4	1	0	0	2	2	1	1	3	4	4	0	4	3	0	2	4
hsa-mir-6502	2	2	1	0	3	1	5	0	1	1	0	0	3	2	0	2	2	1	5	2	1	5	4	0	2	3	2	3	6	1	1	0	10	1	0	0	1	2	1	5	2	7	8	5	4	5	1	2	0
hsa-mir-6501	3	1	1	1	20	10	1	1	3	0	0	1	0	0	1	0	4	1	2	2	5	0	6	3	0	2	0	7	0	3	3	0	7	5	1	1	1	4	2	1	1	2	3	1	6	2	2	1	2
hsa-mir-6500	0	0	0	0	0	0	0	0	0	0	0	0	0	0	0	0	0	0	0	0	0	0	0	0	0	0	0	0	0	0	0	0	0	0	0	0	0	0	0	0	0	0	0	0	0	0	0	0	0
hsa-mir-6507	0	0	0	0	0	0	3	2	0	0	2	0	1	0	0	0	0	0	0	0	0	0	1	3	0	1	0	0	0	2	5	1	1	0	0	0	1	0	0	2	0	0	0	1	2	0	0	1	7
hsa-mir-6506	0	0	0	0	0	0	0	1	0	1	0	0	0	0	0	0	2	2	0	0	0	2	7	2	0	1	0	0	2	0	0	0	0	0	0	0	1	0	0	1	0	0	0	0	0	0	0	0	0
hsa-mir-6505	0	0	0	0	1	0	0	0	0	0	0	0	0	0	0	0	0	0	0	0	0	0	0	0	0	0	0	0	1	0	0	0	0	0	0	0	1	0	0	0	0	0	0	0	0	0	0	0	0
hsa-mir-6504	1	0	0	0	0	0	0	0	0	0	0	0	0	0	0	0	0	0	0	0	1	0	0	0	0	0	0	0	0	0	0	0	0	0	0	0	0	0	0	1	0	0	0	0	0	0	0	0	1
hsa-mir-941-4	0	0	0	0	0	0	0	0	0	0	0	0	0	0	0	0	0	0	0	0	0	0	0	0	0	0	0	0	0	0	0	0	0	0	0	0	0	0	0	0	0	0	0	0	0	0	0	0	0
hsa-mir-941-5	0	0	0	0	0	0	0	0	0	0	0	0	0	0	0	0	0	0	0	0	0	0	0	0	0	0	0	0	0	0	0	0	0	0	0	0	0	0	0	0	0	0	0	0	0	0	0	0	0
hsa-mir-802	0	0	0	0	0	0	0	0	0	0	0	0	0	0	0	0	0	0	0	0	0	0	1	0	0	0	0	0	0	2	0	0	0	0	0	0	0	0	0	0	0	0	0	0	0	0	0	0	0
hsa-mir-2392	0	0	0	0	0	0	0	0	0	0	0	0	0	0	0	0	0	0	0	0	0	0	0	0	0	0	0	0	0	0	0	0	0	0	0	0	0	0	0	0	0	0	0	0	0	0	0	0	0
hsa-mir-4776-1	0	0	0	0	0	0	0	0	0	0	0	0	0	0	0	0	0	0	0	0	0	0	0	0	0	0	0	0	0	0	0	0	0	0	0	0	0	0	0	0	0	1	0	0	0	0	0	0	0
hsa-mir-218-2	89	26	35	8	208	109	282	69	46	46	8	29	31	315	79	50	294	28	79	37	122	141	272	243	157	87	14	79	199	79	417	125	377	83	5	6	87	293	45	250	147	227	120	93	186	149	26	143	127
hsa-mir-1179	0	0	0	0	1	0	0	0	0	1	0	0	0	0	0	0	1	0	2	0	2	0	0	1	2	2	1	0	0	1	0	0	2	0	0	0	0	0	1	1	0	0	0	0	0	0	0	0	0
hsa-mir-1178	0	0	0	0	0	1	0	0	0	0	0	0	0	0	0	0	0	0	0	0	0	0	0	1	0	0	0	1	0	0	0	0	0	0	0	0	0	0	1	1	0	0	0	0	0	0	0	0	0
hsa-mir-3118-4	0	0	0	0	0	0	0	0	0	0	0	0	0	0	0	0	0	0	0	0	0	0	0	0	0	0	0	0	0	0	0	0	0	0	0	0	0	0	0	0	0	0	0	0	0	0	0	0	0
hsa-mir-659	18	5	6	1	15	16	3	7	5	4	7	5	2	11	2	3	5	4	8	6	17	3	13	4	4	6	2	11	10	6	4	6	23	6	3	5	14	6	3	15	7	6	6	8	11	10	4	5	10
hsa-mir-6723	6	1	0	0	0	3	0	1	2	0	1	0	0	0	0	1	0	0	1	1	0	0	0	1	0	0	0	0	0	0	2	0	0	0	0	0	1	0	0	0	3	2	0	0	0	1	0	1	0
hsa-mir-6722	0	0	0	0	0	0	0	0	0	0	0	0	0	0	0	0	0	0	0	0	0	0	0	0	0	0	0	0	0	0	0	0	0	0	0	0	0	0	0	0	0	0	0	0	0	0	0	0	0
hsa-mir-6721	0	0	0	0	0	0	0	0	0	0	0	0	0	0	1	0	1	0	1	0	1	0	0	1	0	0	0	0	2	1	0	0	0	0	0	0	0	0	1	0	0	0	0	1	2	3	0	0	0
hsa-mir-6720	3	33	11	0	225	4	12	1	1	5	0	5	1	1	2	2	3	6	3	1	4	45	22	10	10	3	0	0	7	36	9	59	7	5	0	15	1	5	3	11	5	19	1	4	46	8	2	18	12
hsa-mir-6727	0	1	0	0	2	0	0	0	1	1	0	0	0	1	0	0	0	1	0	2	1	0	1	0	0	2	0	0	2	0	1	1	0	0	0	0	0	3	0	0	1	0	0	1	0	0	0	0	0
hsa-mir-6726	5	0	1	0	1	0	0	2	1	0	0	2	0	0	0	0	1	0	1	0	1	0	2	3	0	1	0	0	1	3	2	1	0	0	0	0	0	0	0	2	3	1	1	0	1	0	0	0	1
hsa-mir-6729	1	0	0	0	1	0	0	0	0	1	0	0	0	0	1	0	0	0	0	0	0	0	0	0	0	1	0	0	0	0	0	0	1	0	0	0	0	0	0	0	0	1	0	0	0	0	0	0	0
hsa-mir-6728	2	2	0	0	0	1	0	0	0	0	2	4	0	1	0	0	0	0	2	1	3	1	1	1	8	3	0	0	1	0	0	2	8	12	0	9	1	1	1	0	1	0	1	1	1	9	1	8	1
hsa-mir-591	0	0	0	0	0	0	0	0	0	0	0	0	0	0	0	0	0	0	0	0	0	0	0	0	0	0	0	0	0	0	0	0	0	0	0	0	0	0	0	0	0	0	0	0	0	0	0	0	0
hsa-mir-590	154	54	52	57	114	48	22	34	59	61	28	46	75	96	43	20	80	38	212	68	84	55	90	114	290	140	59	42	141	9	15	88	396	73	8	49	74	70	26	84	248	62	83	71	146	47	73	36	25
hsa-mir-593	0	0	0	0	0	0	0	0	0	0	0	0	0	0	0	0	0	0	0	0	0	0	0	0	0	0	0	0	0	0	0	0	0	0	0	0	0	0	0	0	0	0	0	0	0	0	0	0	0
hsa-mir-466	0	1	0	7	0	12	0	0	0	2	0	0	0	2	0	0	0	0	1	0	0	1	4	1	0	0	0	0	1	0	2	1	19	0	0	0	0	5	0	7	14	1	0	3	0	0	0	1	2
hsa-mir-595	0	0	0	0	0	0	0	0	0	0	0	0	0	0	0	0	0	0	0	0	0	0	0	0	0	0	0	0	0	0	0	0	0	0	0	0	0	0	0	0	0	0	0	0	0	0	0	0	0
hsa-mir-597	0	0	1	0	0	1	1	0	0	0	0	1	0	1	0	1	0	0	0	0	0	0	0	3	3	1	1	1	0	0	0	1	1	1	0	0	0	0	0	0	1	0	0	0	0	0	0	0	0
hsa-mir-596	0	0	0	0	0	0	0	0	0	0	0	0	0	0	0	0	0	0	0	0	0	0	0	0	0	0	0	0	0	0	0	0	0	0	0	0	0	0	0	2	0	0	0	0	0	0	0	0	0
hsa-mir-599	1	0	1	0	0	1	0	0	0	0	0	0	0	0	0	0	1	0	0	0	0	1	0	0	0	1	0	0	0	0	2	0	0	3	0	0	0	0	1	0	0	0	0	1	0	0	0	2	1
hsa-mir-598	50	45	123	3	171	38	168	41	19	15	2	15	23	65	37	80	75	34	48	28	99	309	101	118	87	42	19	39	97	55	144	69	125	28	5	15	28	126	36	122	161	125	33	80	113	88	11	187	212
hsa-mir-759	0	0	0	0	0	0	0	0	0	0	0	0	0	0	0	0	0	0	0	0	0	0	0	0	0	0	0	0	0	0	0	0	0	0	0	0	0	0	0	0	0	0	0	0	0	0	0	0	0
hsa-mir-758	61	11	54	4	35	3	61	41	89	54	7	45	20	12	13	20	15	5	43	25	21	77	33	45	81	150	11	90	58	17	9	556	246	103	6	29	34	20	52	19	236	21	24	13	98	76	33	84	42
hsa-mir-4477b	0	0	0	0	0	0	0	0	0	0	0	0	0	0	0	0	0	0	0	0	0	0	0	0	0	0	0	0	0	0	0	0	0	0	0	0	0	0	0	0	0	0	0	0	0	0	0	0	0
hsa-mir-4477a	0	0	0	0	0	0	0	0	0	0	0	0	0	0	0	0	0	0	0	0	0	0	0	0	0	0	0	0	0	0	0	0	0	0	0	0	0	0	0	0	0	0	0	0	0	0	0	0	0
hsa-mir-8069-2	0	0	0	0	0	0	0	0	0	0	0	0	0	0	0	0	0	0	0	0	0	0	0	0	0	0	0	0	0	0	0	0	0	0	0	0	0	0	0	0	0	0	0	0	0	0	0	0	0
hsa-mir-8069-1	0	0	0	0	0	0	0	0	0	0	0	0	0	0	0	0	0	0	0	0	0	0	0	0	0	0	0	0	0	0	0	0	0	0	0	0	0	0	0	0	0	0	0	0	0	0	0	0	0
hsa-mir-548o-2	4	0	0	0	0	3	0	1	1	4	1	1	1	3	0	1	4	2	7	3	4	1	1	2	7	1	0	3	1	1	3	1	0	2	0	3	3	2	1	7	2	2	2	0	2	4	2	0	5
hsa-mir-379	2473	777	1908	167	711	350	844	2659	2405	1376	559	809	692	502	482	616	398	321	2349	828	1590	3322	1029	3002	5897	4645	517	2255	2373	1203	682	13499	10657	5630	574	1404	1123	708	2847	1307	7653	1233	910	526	2438	3394	1046	3193	2714
hsa-mir-449c	3	2	0	0	3	1	0	0	1	0	1	0	1	1	1	0	0	0	0	319	1	0	2	0	0	7	1	0	0	1	0	5	4	0	0	0	0	18	1	0	0	20	0	0	1	0	0	0	0
hsa-mir-449b	0	2	1	0	8	1	1	2	1	0	1	0	3	1	0	0	0	0	0	765	4	0	7	0	3	12	0	0	0	7	0	15	8	0	1	0	0	12	3	4	1	30	0	0	3	0	0	0	0
hsa-mir-449a	49	1	0	4	39	6	2	4	1	1	6	0	25	6	2	0	1	0	1	2076	41	0	48	5	3	60	0	2	10	20	2	108	74	0	4	0	5	158	14	6	1	121	1	1	47	3	0	3	2
hsa-mir-4480	0	0	0	0	0	0	0	0	0	0	0	0	0	0	0	0	0	0	0	0	0	0	0	0	3	0	0	0	0	0	0	0	0	0	0	0	0	0	0	0	0	0	0	0	1	0	0	0	0
hsa-mir-373	0	2985	0	0	0	0	0	0	0	0	0	1	0	0	0	0	3	0	0	0	0	0	0	0	7	3	1	0	9	0	0	0	0	0	0	0	0	0	1	0	0	0	0	0	1	0	3	0	0
hsa-mir-372	0	59542	0	0	0	0	0	4	0	0	0	0	1	0	3	1	1	3	0	0	1	0	2	36	67	10	0	2	85	0	0	1	2	3	0	3	2	0	51	0	0	0	1	5	11	2	3	1	0
hsa-mir-375	82614	13386	912	4711	319160	236905	24124	15213	29463	124537	104206	990809	33884	125690	49702	29105	102548	58066	94295	331508	70758	162374	155879	526816	11179	61758	33599	955507	82153	237158	23649	129208	45041	127533	15748	3028	46721	398250	34675	146646	542622	16995	40990	78040	135739	11126	17681	85720	103788
hsa-mir-377	16	6	3	1	2	0	1	4	3	11	1	7	3	4	2	2	3	1	6	5	1	16	8	16	8	27	0	9	5	5	2	127	43	11	3	5	3	8	10	3	33	3	11	4	25	2	8	7	9
hsa-mir-4481	0	0	0	0	0	0	0	0	0	0	0	0	0	0	0	0	0	0	0	0	0	0	0	0	0	0	0	0	0	0	0	0	0	0	0	0	0	0	0	0	0	0	0	0	0	0	0	0	0
hsa-mir-579	6	4	2	7	3	0	2	1	7	3	0	1	1	3	0	0	3	1	5	1	2	1	1	2	4	1	1	5	5	0	0	3	24	0	0	5	4	4	3	3	10	0	14	3	4	0	9	2	1
hsa-mir-578	1	0	0	0	1	0	1	0	1	4	0	2	0	1	0	1	0	0	1	1	0	0	0	0	1	0	0	2	0	0	0	1	1	1	0	0	1	0	0	0	7	0	0	0	2	0	1	0	1
hsa-mir-181a-1	5648	3361	3202	336	52597	17169	5871	4849	6064	7047	774	8743	13176	4482	2113	4860	8064	4724	5346	4231	15533	40544	10077	16964	8904	8961	1926	15644	25046	16655	5624	14712	13640	10086	714	3359	7906	12678	5924	12934	9342	6621	17122	7408	15626	3874	771	8116	6110
hsa-mir-4482	7	0	0	0	0	0	0	0	0	0	0	1	0	0	0	0	0	0	0	0	0	0	0	0	0	0	0	0	0	1	1	0	0	0	0	1	0	3	0	0	1	0	0	0	5	0	0	0	0
hsa-mir-573	3	1	0	0	0	0	0	0	0	0	1	0	0	0	0	0	0	0	0	0	1	0	0	0	1	0	0	1	0	0	0	0	2	0	0	0	3	0	0	0	2	0	0	0	0	0	2	0	0
hsa-mir-572	0	0	0	0	1	0	0	1	0	0	0	0	0	0	0	0	0	0	0	0	1	0	0	1	2	0	0	0	1	0	0	0	0	0	0	0	1	0	0	0	0	0	0	0	0	0	1	0	0
hsa-mir-571	0	0	0	0	0	0	0	0	0	0	0	0	0	0	0	0	0	0	0	0	0	0	0	0	0	0	0	0	0	0	0	0	0	0	0	0	0	0	0	0	0	0	0	0	0	0	0	0	0
hsa-mir-570	6	0	1	2	1	0	0	0	3	4	0	0	0	1	0	0	1	1	2	1	0	0	5	5	5	5	2	1	7	2	1	3	5	1	0	1	1	5	0	2	9	0	3	2	3	2	2	2	1
hsa-mir-577	148	11	5	2	15	0	4	34	1	8	2	10	9	2	41	3	36	76	24	1	8	2	176	112	37	14	135	24	12	22	0	14	74	2	34	1	25	15	3	24	7	2	2	30	21	1	10	1	13
hsa-mir-576	63	65	18	22	43	37	31	25	27	78	13	20	39	60	18	25	52	12	91	42	32	31	34	83	90	34	40	25	80	29	21	54	82	22	3	34	35	89	22	49	92	36	55	63	42	31	39	18	27
hsa-mir-575	0	0	0	0	0	0	0	0	0	0	0	0	0	0	0	0	0	0	0	0	0	0	0	0	0	0	0	0	0	0	0	0	0	0	0	0	0	0	0	0	0	0	0	0	0	0	0	0	0
hsa-mir-574	580	402	343	65	1029	370	196	152	745	445	37	485	171	389	81	164	424	58	321	242	636	244	925	1368	382	569	72	231	1060	579	275	766	2278	328	35	159	339	622	427	344	1228	351	844	427	672	657	113	259	255
hsa-mir-4497	0	0	0	0	0	0	0	0	0	0	1	0	0	0	0	0	0	0	0	0	0	0	0	0	0	0	0	0	0	0	0	0	0	0	0	0	0	0	0	0	0	1	0	0	0	0	0	0	0
hsa-mir-4496	0	0	0	0	0	0	0	0	0	0	0	0	0	0	1	0	0	0	0	1	0	0	0	0	0	0	0	0	0	0	0	0	0	0	0	0	0	0	0	0	0	0	0	0	1	0	0	0	0
hsa-mir-4495	0	0	0	0	0	0	0	0	0	0	0	0	0	0	0	0	0	0	0	0	0	0	0	0	0	0	0	0	0	0	0	0	0	0	0	0	0	0	0	0	0	0	0	0	0	0	0	0	0
hsa-mir-4494	0	1	1	0	0	0	0	0	0	0	0	0	1	0	0	0	0	0	0	0	0	0	0	0	0	0	0	0	0	0	0	0	3	0	0	0	0	0	0	0	0	0	0	1	0	0	0	2	0
hsa-mir-4493	0	0	0	0	0	0	0	0	0	0	0	0	0	0	0	0	0	0	0	0	0	0	0	0	0	0	0	0	0	0	0	0	0	0	0	0	0	0	0	0	0	0	0	0	0	0	0	0	0
hsa-mir-4492	1	0	2	1	3	2	1	1	1	1	0	0	0	0	1	0	1	0	0	0	3	0	1	12	2	4	0	3	1	1	0	1	0	2	0	0	0	1	0	3	0	0	3	1	1	1	0	1	8
hsa-mir-4491	5	2	5	0	1	0	2	0	1	0	1	6	1	0	5	0	0	1	6	0	12	0	1	8	9	6	1	2	7	6	0	4	3	2	0	1	0	4	3	3	1	10	2	1	5	10	1	0	5
hsa-mir-4490	0	0	0	0	0	0	0	0	0	0	0	0	0	0	0	0	0	0	0	0	0	0	0	2	0	0	0	0	0	0	0	0	0	0	0	0	0	0	0	0	0	0	0	0	0	0	0	0	0
hsa-mir-4499	0	0	0	0	0	0	0	0	0	0	0	0	0	0	0	0	0	0	0	0	0	0	0	0	0	0	0	0	0	0	0	0	0	0	0	0	0	0	0	0	0	0	0	0	0	0	0	0	0
hsa-mir-4498	0	0	0	0	0	0	0	0	0	0	0	0	0	0	0	0	0	0	0	0	0	0	0	0	0	0	0	0	0	0	0	0	0	1	0	0	0	0	0	0	0	0	0	0	0	0	0	0	0
hsa-mir-4655	0	0	0	0	0	0	0	1	0	0	0	0	0	0	0	0	0	0	0	0	0	0	0	0	0	0	0	0	0	0	0	0	0	0	0	0	0	0	0	0	0	0	0	0	0	0	0	0	0
hsa-mir-4654	2	0	0	0	1	2	0	0	0	0	0	0	1	0	0	0	0	0	1	0	0	0	0	1	0	0	0	1	1	2	0	0	2	0	0	0	1	0	0	2	0	0	0	0	0	0	0	0	0
hsa-mir-4657	0	0	0	0	2	1	0	0	0	0	0	0	0	0	0	0	0	0	0	1	0	0	1	1	3	1	1	0	2	1	0	1	0	1	1	0	0	2	5	0	0	0	1	0	3	2	0	0	1
hsa-mir-4656	0	0	0	0	0	0	0	0	0	0	0	0	0	0	0	0	0	0	0	0	0	0	0	0	0	0	0	0	0	0	0	0	0	0	0	0	0	0	0	0	0	0	0	0	0	0	0	0	0
hsa-mir-4651	0	0	0	0	0	0	0	0	0	0	0	0	0	0	0	0	0	0	0	0	2	0	1	0	0	0	0	1	0	1	1	0	1	0	0	1	0	1	0	0	0	0	1	0	0	0	0	0	0
hsa-mir-210	996	3595	2610	1592	3741	2305	51	464	17089	3813	4473	12311	404	3551	1678	540	2410	2794	1452	1394	1812	1238	4180	7793	12425	4020	6882	2701	6449	2989	45	10872	45336	1064	618	4274	3445	4803	2078	5345	12720	586	20230	25930	6926	1418	5604	579	343
hsa-mir-4652	46	0	19	5	0	7	0	0	3	19	5	8	0	0	0	1	1	0	47	10	22	3	0	29	8	0	0	3	0	0	0	7	0	6	0	2	10	10	3	0	77	20	1	3	2	0	24	0	10
hsa-mir-5704	0	0	0	0	0	0	0	0	0	0	0	0	0	0	0	0	0	0	0	0	0	0	0	0	0	0	0	0	0	0	0	0	0	0	0	0	1	0	0	0	0	0	0	0	0	0	0	0	0
hsa-mir-5705	1	0	0	0	0	16	0	0	0	0	0	0	0	4	0	0	1	0	0	0	0	0	0	1	0	1	0	1	0	0	0	2	0	0	0	0	1	3	0	0	0	0	0	1	0	0	0	0	2
hsa-mir-5706	3	3	1	1	2	0	1	1	1	0	0	1	1	1	0	1	1	0	0	1	1	0	0	3	2	0	0	1	3	1	0	0	3	1	0	2	1	1	1	1	5	1	2	1	2	5	1	1	0
hsa-mir-5707	0	0	0	0	0	0	0	0	0	0	0	0	0	0	0	0	0	0	0	0	0	0	0	0	0	0	0	0	0	0	0	0	0	0	0	0	0	0	0	0	0	0	0	0	0	0	0	0	0
hsa-mir-5700	0	0	0	0	0	0	0	0	0	0	0	0	0	0	0	0	0	0	0	0	0	0	0	0	0	0	0	0	0	0	0	0	0	0	0	0	0	0	0	0	0	0	0	0	0	0	0	0	0
hsa-mir-4658	4	2	0	4	1	0	0	0	0	1	0	0	1	0	2	0	3	1	0	1	1	0	1	0	0	0	0	1	1	2	0	0	0	2	0	8	1	0	1	0	0	0	0	2	2	1	2	1	0
hsa-mir-5702	0	0	0	0	0	0	0	0	0	2	0	0	0	0	0	0	0	0	1	0	0	3	0	0	0	0	0	0	0	0	0	1	0	0	0	0	0	0	0	1	0	1	0	1	1	0	0	0	0
hsa-mir-5703	2	1	0	0	6	0	3	4	1	1	0	2	0	1	1	0	3	0	6	1	2	3	0	1	3	0	0	1	0	1	12	0	0	2	1	7	0	1	0	1	6	1	0	2	1	3	0	0	4
hsa-mir-3591	0	0	0	0	0	0	0	0	0	0	0	0	0	0	0	0	0	0	0	0	0	0	0	0	0	0	0	0	0	0	0	0	1	0	0	0	0	0	0	0	0	0	0	0	0	0	0	0	0
hsa-mir-4259	0	0	0	0	0	0	0	0	0	0	0	0	0	0	0	0	0	0	0	0	0	0	0	0	0	0	0	0	0	0	0	0	0	0	0	0	0	0	0	0	0	0	0	0	0	0	0	0	0
hsa-mir-4258	0	0	0	0	0	0	0	0	0	0	0	0	0	0	0	0	0	0	0	0	0	0	0	0	0	0	0	0	0	0	0	0	0	0	0	0	0	0	0	0	0	0	0	0	0	0	0	0	0
hsa-mir-3920	0	2	0	0	4	0	0	0	0	0	0	1	1	0	0	0	3	1	2	0	0	3	2	3	3	1	0	0	2	1	0	8	5	1	4	0	0	0	0	3	0	2	7	2	3	0	1	0	3
hsa-mir-4649	0	1	0	0	4	0	0	0	2	0	0	1	0	1	0	1	0	1	1	0	2	0	5	4	1	2	0	1	1	1	1	0	8	0	0	0	2	0	5	1	3	0	2	0	0	1	0	1	2
hsa-mir-8057	0	0	0	0	0	0	0	0	0	0	0	0	0	0	0	0	0	0	0	0	0	0	0	0	0	0	0	0	0	0	0	0	0	0	0	0	0	0	0	0	0	0	0	0	0	0	0	0	0
hsa-mir-3927	0	3	0	0	0	0	0	0	0	0	0	0	0	0	0	0	0	0	0	0	0	0	0	0	0	0	0	0	0	0	0	0	0	0	0	0	0	0	0	0	0	0	0	0	0	0	0	0	0
hsa-mir-3924	0	0	0	0	0	0	0	0	0	0	0	0	0	0	0	0	0	0	0	0	0	0	0	0	0	0	0	0	0	0	0	0	0	0	0	0	0	0	0	0	1	0	0	0	0	0	0	0	0
hsa-mir-3925	0	0	0	0	2	0	0	0	0	1	0	0	0	0	0	0	0	0	1	0	0	0	0	0	12	2	0	0	1	0	0	0	1	0	0	0	0	1	1	0	0	0	0	0	0	0	0	0	0
hsa-mir-4251	0	0	0	0	0	0	0	0	0	0	0	0	0	0	0	0	0	0	0	0	0	0	0	0	0	0	0	0	0	0	0	0	0	0	0	0	0	0	0	0	0	0	0	0	0	0	0	0	0
hsa-mir-3928	1	1	3	2	5	3	0	1	1	6	1	3	1	6	1	1	3	6	14	6	2	0	7	9	4	9	2	3	10	4	0	5	16	1	0	7	3	5	1	7	23	2	3	1	4	4	3	1	6
hsa-mir-3929	0	0	0	0	0	0	0	0	0	0	0	0	0	0	0	0	0	0	0	0	0	0	0	0	0	0	0	0	0	0	0	0	0	0	0	0	0	2	0	0	0	0	0	0	0	2	0	0	0
hsa-mir-4255	0	0	0	0	0	0	0	0	0	0	0	0	0	0	0	0	0	0	0	0	0	0	0	0	0	0	0	0	0	0	0	0	0	0	0	0	0	0	0	0	0	0	0	0	0	0	0	0	0
hsa-mir-4254	0	0	0	0	0	0	0	0	0	0	0	1	0	0	0	0	0	0	0	0	0	0	0	0	0	2	0	0	0	0	0	0	0	0	0	0	0	0	1	0	0	0	0	0	0	0	0	0	0
hsa-mir-4257	0	0	0	0	0	0	0	0	0	0	0	0	0	0	0	0	0	0	0	0	0	0	0	0	0	0	0	0	0	0	0	0	0	0	0	0	0	0	0	0	0	0	0	0	0	0	0	0	0
hsa-mir-4256	0	0	0	0	0	0	0	0	0	0	0	0	0	0	0	0	0	0	0	0	0	0	0	0	0	0	0	0	0	0	0	0	0	0	0	0	0	0	0	0	0	0	0	0	0	0	0	0	0
hsa-mir-153-2	53	11	25	413	46	8	2	9	53	16	211	206	16	206	38	5	320	617	318	14	14	5	1134	150	197	119	20	63	30	150	2	24	213	5	24	197	37	147	28	54	355	19	34	20	79	66	93	14	68
hsa-mir-153-1	5	3	2	8	1	0	1	1	1	1	5	3	2	14	2	0	23	8	7	3	0	2	37	11	3	5	2	1	3	4	1	6	13	2	0	33	1	26	3	2	37	2	4	1	2	6	8	10	5
hsa-mir-100	16223	79171	28322	1386	48087	189612	38884	66288	29934	10036	5203	30808	9117	62550	12850	14069	35886	7027	42819	21137	46073	26063	28697	50308	86567	23173	8439	27855	47577	29347	39274	17969	85840	14460	7661	17416	25314	37762	27133	157702	50304	34922	22119	13513	133168	50250	7815	31890	34172
hsa-mir-107	886	388	339	72	1096	904	463	375	248	170	85	347	270	722	92	248	630	187	507	446	783	482	371	817	563	331	74	711	569	329	257	637	666	394	43	475	311	450	608	504	519	547	528	278	511	532	182	480	473
hsa-mir-3689f	0	0	53	0	0	0	0	1	0	0	0	0	0	0	0	0	0	0	0	0	0	0	0	0	0	0	0	0	0	0	0	0	0	0	0	0	0	0	0	0	0	0	0	0	0	0	0	0	0
hsa-mir-3689e	0	0	62	0	0	0	0	0	0	0	0	0	0	0	0	0	0	0	0	0	0	0	0	0	0	0	0	0	1	0	0	0	0	0	0	0	0	0	0	0	0	0	0	0	0	0	0	0	1
hsa-mir-3689c	0	0	0	0	0	0	0	0	0	0	0	0	0	0	0	0	0	0	0	0	0	0	0	0	0	0	0	0	0	0	0	0	0	0	0	0	0	0	0	0	0	0	0	0	0	0	0	0	0
hsa-mir-3689b	0	0	61	0	0	0	0	0	0	0	0	0	0	0	0	0	0	0	0	0	0	0	0	0	0	0	0	0	0	0	0	0	1	0	0	0	0	0	0	0	0	0	0	0	0	0	0	0	0
hsa-mir-3689a	0	0	52	0	0	0	0	0	0	0	0	0	0	0	0	0	0	0	0	0	0	0	0	0	0	0	0	0	0	0	0	0	1	0	0	0	0	0	0	0	0	0	0	0	0	0	0	1	0
hsa-mir-550b-1	0	0	0	0	0	0	0	0	0	0	0	0	0	0	0	0	0	1	0	0	0	0	0	0	0	0	0	0	0	0	0	0	0	0	0	0	0	0	0	0	0	0	0	0	0	0	0	0	0
hsa-mir-1289-2	0	0	0	0	0	0	1	0	0	0	0	0	0	0	0	0	0	0	0	0	0	0	0	0	0	0	0	0	0	0	0	0	0	0	0	0	0	0	0	0	0	0	0	0	0	0	0	0	0
hsa-mir-10b	30871	43593	29837	1104	2767	14635	9559	7862	46515	5048	6679	32955	9376	148038	54996	2791	10807	2817	58049	12193	29486	52942	14884	454663	42294	25706	8255	50738	5456	6249	24008	65271	32767	5062	2575	337123	2980	8047	9998	25863	47802	7937	48923	8410	76541	93901	21268	9402	5770
hsa-mir-10a	113727	24396	50456	6085	96848	45821	153035	55242	104695	63184	30115	108888	47243	213641	55775	68221	83028	94114	220847	36482	215300	124896	176327	652780	211999	130328	46178	508307	139968	69828	125858	136258	363114	70649	11236	7649	42901	106233	85050	164969	218795	81841	125020	87353	136581	154048	20875	76167	73922
hsa-mir-3140	4	0	1	1	1	0	0	0	0	1	0	1	0	3	1	1	0	1	5	1	1	0	0	0	2	0	1	1	0	0	0	0	2	0	0	2	0	1	1	1	2	2	1	1	1	1	1	1	0
hsa-mir-3141	0	1	0	0	0	0	0	0	0	0	0	0	0	0	0	0	0	0	0	0	0	0	0	0	0	0	0	0	0	0	0	0	0	0	0	0	0	0	0	0	0	0	0	0	0	0	0	0	0
hsa-mir-3142	0	0	0	0	0	0	0	0	0	0	0	0	0	0	0	0	0	0	0	0	0	0	0	0	0	0	0	0	0	0	0	0	0	0	0	0	0	0	0	0	0	0	0	0	0	0	0	0	0
hsa-mir-3143	1	4	0	0	0	0	1	0	0	0	0	0	0	0	0	1	0	0	0	1	0	0	0	0	0	1	0	1	0	0	0	0	0	0	0	0	0	1	0	0	2	0	0	1	0	0	0	0	0
hsa-mir-3144	4	1	0	0	4	0	0	0	0	0	0	0	0	0	1	0	0	0	0	0	0	0	0	0	0	0	0	0	0	1	0	2	0	0	0	0	0	2	0	2	0	1	0	0	0	0	1	0	0
hsa-mir-3145	0	0	0	0	0	0	0	0	0	0	0	0	1	0	0	0	1	0	0	0	1	0	0	0	0	0	0	0	1	0	0	0	1	0	0	1	0	0	0	0	0	0	0	1	0	0	0	1	0
hsa-mir-3146	0	0	0	0	0	0	0	0	0	0	1	0	0	0	0	0	1	0	0	1	0	0	0	1	1	1	0	0	0	0	0	0	0	0	0	0	1	0	0	0	0	0	0	0	0	0	0	0	0
hsa-mir-3147	0	0	0	0	0	0	0	0	0	0	0	0	0	0	0	0	0	0	0	0	0	0	0	0	0	0	0	0	0	0	0	0	0	0	0	0	0	0	0	0	0	0	0	0	0	0	0	0	0
hsa-mir-3148	0	0	0	0	0	0	0	0	0	0	1	0	0	0	0	0	0	0	0	0	0	0	0	0	0	0	0	0	0	0	0	0	0	0	0	0	0	0	0	0	0	0	0	0	0	0	0	0	0
hsa-mir-3149	0	0	0	0	0	1	1	0	0	0	0	0	1	0	0	0	0	0	0	0	1	0	0	0	1	0	0	0	0	0	0	0	0	0	0	0	0	0	0	0	0	0	0	0	0	1	0	0	0
hsa-mir-6855	0	1	0	0	0	0	1	1	0	0	0	0	0	0	0	0	1	0	0	0	2	0	0	1	0	2	1	0	1	0	0	1	0	0	0	0	1	0	0	1	1	0	0	0	1	0	0	1	1
hsa-mir-6854	2	1	6	0	6	9	2	1	1	5	2	2	5	11	1	4	4	0	4	1	4	0	7	5	9	1	1	5	8	2	1	1	3	1	1	0	4	8	0	7	10	5	2	7	4	14	1	2	6
hsa-mir-6857	0	0	0	0	0	0	0	0	0	0	0	0	0	0	0	0	0	0	0	0	0	0	0	0	0	0	0	0	0	0	0	0	0	1	0	0	1	0	0	0	0	0	0	0	0	0	0	0	0
hsa-mir-6856	0	0	0	0	0	0	0	0	0	0	0	0	0	0	1	0	0	0	0	0	0	0	0	0	0	0	0	0	1	0	0	0	0	0	0	0	0	0	0	0	0	0	0	1	0	0	0	0	0
hsa-mir-4694	0	0	0	0	0	0	0	0	0	0	0	0	0	0	0	0	0	0	0	0	0	0	0	0	0	0	0	0	0	0	0	0	0	0	0	0	0	0	0	0	0	0	0	0	0	0	0	0	0
hsa-mir-6850	0	0	0	0	0	0	1	0	0	0	2	0	0	0	0	0	4	0	1	1	0	0	0	1	0	0	1	0	0	0	0	0	6	0	0	2	0	0	0	0	0	0	0	0	1	0	1	0	0
hsa-mir-6853	0	0	0	0	2	0	0	1	0	0	0	0	0	1	0	0	0	0	0	0	0	0	0	0	0	0	0	0	0	1	0	0	0	0	0	0	0	1	0	2	0	0	2	0	0	0	0	0	0
hsa-mir-6852	2	2	1	1	2	0	0	1	3	0	0	5	1	0	0	3	4	0	0	1	6	0	1	0	3	1	0	1	4	3	2	1	3	0	0	1	0	0	2	1	7	4	0	1	0	4	1	0	4
hsa-mir-658	4	4	2	1	3	1	0	0	1	0	0	2	0	1	0	0	0	0	1	0	6	0	4	15	0	1	0	1	3	4	0	1	4	5	1	2	0	0	0	4	3	5	1	0	0	2	1	0	0
hsa-mir-3179-3	0	0	0	0	0	0	0	0	0	0	0	0	0	0	0	0	0	0	0	0	0	0	0	0	0	0	0	0	0	0	0	0	0	0	0	0	0	0	0	0	0	0	0	0	0	0	0	0	0
hsa-mir-5701-3	0	0	0	0	0	0	0	0	0	0	0	0	0	0	0	0	0	0	0	0	0	0	0	0	0	0	0	0	0	0	0	0	0	0	0	0	0	0	0	0	0	0	0	0	0	0	0	0	0
hsa-mir-3919	0	0	0	0	1	0	0	0	0	0	0	0	0	0	0	0	2	0	0	0	0	1	2	0	0	0	0	0	0	0	0	0	0	0	0	0	0	0	0	0	0	1	0	0	0	0	0	0	0
hsa-mir-103b-1	0	0	0	0	0	0	0	0	0	0	0	0	0	0	0	0	0	0	0	0	0	0	0	0	0	0	0	0	0	0	0	0	0	0	0	0	0	0	0	0	0	0	0	0	0	0	0	0	0
hsa-mir-4650-1	0	0	0	0	0	0	0	0	0	0	0	0	0	0	0	0	0	0	0	0	0	0	0	0	0	0	0	0	0	0	0	0	0	0	0	0	0	0	0	0	0	0	0	0	0	0	0	0	0
hsa-mir-4650-2	0	0	0	0	0	0	0	0	0	0	0	0	0	0	0	0	0	0	0	0	0	0	0	0	0	0	0	0	0	0	0	0	0	0	0	0	0	0	0	0	0	0	0	0	0	0	0	0	0
hsa-mir-103b-2	0	0	0	0	0	0	0	0	0	0	0	0	0	0	0	0	0	0	0	0	0	0	0	0	0	0	0	0	0	0	0	0	0	0	0	0	0	0	0	0	0	0	0	0	0	0	0	0	0
hsa-mir-3198-2	0	0	0	0	0	0	0	0	0	0	1	0	0	0	0	0	0	0	1	1	0	0	0	0	0	0	0	0	1	0	0	0	0	0	0	1	0	0	0	1	0	0	0	0	0	0	0	0	0
hsa-mir-3198-1	0	0	0	0	0	0	0	0	0	0	0	0	0	1	0	1	0	0	0	0	0	0	0	0	0	0	0	1	1	0	0	0	0	0	0	1	0	0	0	0	0	0	0	0	0	0	0	1	0
hsa-mir-1285-1	0	0	0	0	0	0	0	0	0	0	0	0	0	1	0	0	0	0	0	0	0	0	0	0	0	0	1	0	0	0	0	0	0	0	0	0	0	0	0	0	0	0	0	1	1	0	0	0	0
hsa-mir-1285-2	0	0	0	0	0	0	0	0	0	0	0	0	0	0	0	0	0	0	0	0	0	0	0	0	0	0	0	0	0	0	0	0	0	0	0	0	0	0	0	0	0	0	0	0	0	0	0	0	0
hsa-mir-6718	8	2	5	0	2	1	5	4	3	0	1	0	6	1	3	4	6	1	15	0	12	2	5	18	3	7	1	6	8	4	3	1	2	13	0	4	5	10	2	9	4	8	3	0	4	7	10	6	5
hsa-mir-6719	0	0	0	0	0	0	0	0	0	0	0	0	0	0	0	0	0	0	0	0	0	0	0	0	0	0	0	0	0	0	0	0	0	0	0	0	0	0	0	0	0	0	0	0	0	0	0	0	0
hsa-mir-6716	0	0	4	2	8	1	1	1	0	2	2	3	4	4	0	2	2	2	1	1	1	8	12	2	7	1	0	7	4	0	2	2	2	5	0	0	1	1	3	3	7	1	3	3	9	0	1	2	2
hsa-mir-6717	0	0	0	0	0	0	1	0	1	0	0	0	0	0	0	0	0	0	1	0	0	2	3	0	0	0	0	0	1	2	0	0	0	0	0	0	0	0	0	2	0	0	1	0	0	0	0	0	2
hsa-mir-6088	0	0	0	0	0	0	0	0	0	0	0	0	0	0	0	0	0	0	0	0	0	0	0	0	0	0	0	0	0	0	0	0	0	0	0	0	0	0	0	0	0	0	0	0	0	1	0	0	0
hsa-mir-6086	0	0	0	0	0	0	0	0	0	0	0	0	0	0	0	0	0	0	0	0	0	0	0	0	0	0	0	0	0	0	0	0	0	0	0	0	0	0	0	0	0	0	0	0	0	0	0	0	0
hsa-mir-6087	0	1	0	0	0	0	0	0	2	0	1	0	0	0	0	0	0	0	1	0	0	0	2	0	0	0	0	0	0	0	0	0	1	0	0	0	1	1	1	0	1	0	0	0	0	0	0	0	0
hsa-mir-6084	0	0	1	0	1	0	0	1	0	0	0	0	0	0	0	0	0	0	0	0	0	0	0	0	0	0	0	0	0	0	1	0	0	0	0	0	0	0	0	0	0	0	0	0	0	0	0	0	2
hsa-mir-6085	0	0	0	0	0	0	0	0	0	0	0	0	0	0	0	0	0	0	0	0	0	0	0	0	0	0	0	0	0	0	0	0	0	0	0	0	0	0	0	0	0	0	0	0	0	0	0	0	0
hsa-mir-6082	0	0	0	0	0	0	0	0	0	0	0	0	0	0	0	0	0	0	0	0	0	0	0	0	0	0	0	0	0	0	0	0	0	0	0	0	0	0	0	0	0	0	0	0	0	0	0	0	0
hsa-mir-6083	0	0	0	0	0	0	0	0	0	0	0	0	0	0	0	0	0	0	0	0	0	0	0	0	0	0	0	0	0	0	0	0	0	0	0	0	0	0	0	0	0	0	0	0	0	0	0	0	0
hsa-mir-6080	0	0	0	0	0	0	0	0	0	0	0	0	0	0	0	0	0	0	0	0	0	0	0	1	0	2	0	0	0	0	0	0	0	0	0	0	0	0	0	0	0	0	0	0	0	0	0	0	0
hsa-mir-6081	0	0	0	0	0	0	0	0	0	0	0	0	0	0	0	0	0	0	0	0	0	0	0	0	0	0	0	0	0	0	0	0	0	0	0	0	0	0	0	0	0	0	0	0	0	0	0	0	0
hsa-mir-586	0	0	0	0	0	0	0	0	0	0	0	0	0	0	0	0	0	0	0	0	0	0	0	0	0	0	0	0	0	0	0	0	0	0	0	0	0	0	0	0	0	0	0	0	0	0	0	0	0
hsa-mir-587	0	0	0	0	0	0	0	0	0	0	0	0	0	0	0	0	1	0	0	0	0	0	0	0	0	0	0	0	0	0	0	0	0	0	0	0	0	0	0	0	0	0	0	0	0	0	0	0	0
hsa-mir-584	149	2374	763	11	221	151	363	117	227	60	5	73	13	111	37	120	154	184	147	54	95	77	1033	163	195	72	28	147	183	679	184	53	251	95	26	468	176	73	487	292	281	302	50	80	80	664	151	137	72
hsa-mir-585	0	0	0	0	7	3	3	0	0	1	0	0	1	5	1	2	3	1	1	0	0	0	2	1	2	1	0	1	1	0	2	1	4	1	0	0	3	1	0	3	1	3	0	1	0	4	0	1	0
hsa-mir-582	1494	1489	277	47	1738	7288	729	1778	1550	1416	112	1192	101	7851	685	411	1782	1176	2760	7427	497	988	2078	1909	1674	1010	575	1150	868	316	620	1064	2817	1146	219	16167	1838	722	140	1340	12873	1345	360	422	2451	8348	13485	850	16146
hsa-mir-583	0	0	0	0	0	0	0	0	0	0	0	0	0	0	0	0	0	0	0	0	0	0	0	0	0	0	0	0	0	0	0	0	0	0	0	0	0	0	0	0	0	0	0	0	0	0	0	0	0
hsa-mir-580	7	5	0	0	3	2	0	2	3	3	0	1	0	3	1	0	2	0	7	7	2	4	0	0	5	2	1	2	5	0	0	3	4	4	0	5	1	8	2	3	3	1	4	3	3	1	1	0	3
hsa-mir-581	3	0	0	0	5	0	0	0	0	0	0	0	2	6	1	1	1	0	2	0	1	0	3	3	2	2	1	3	2	1	0	3	6	0	0	3	1	1	0	3	2	1	3	3	2	0	1	3	0
hsa-mir-588	0	0	1	0	1	0	1	0	0	0	0	1	0	1	0	0	0	0	0	0	2	0	0	0	1	0	0	0	0	0	0	0	0	0	0	0	1	0	0	0	0	0	0	0	0	0	0	0	1
hsa-mir-589	795	268	402	245	1633	378	212	285	493	206	44	290	918	585	188	335	322	97	499	906	758	204	304	720	992	379	187	484	2133	303	126	384	955	756	58	2073	355	312	361	530	603	412	937	414	634	361	173	305	308
hsa-mir-744	527	148	335	30	337	292	84	126	242	95	40	121	58	196	35	171	133	39	168	94	237	198	188	483	392	224	35	165	542	173	103	313	454	299	24	325	213	202	195	451	576	271	206	129	214	208	197	182	165
hsa-mir-6886	0	0	0	0	0	0	0	0	0	0	0	0	0	0	0	1	0	0	0	0	0	0	0	1	0	0	1	0	0	0	0	0	0	0	0	0	0	0	0	0	1	0	0	0	0	0	0	0	0
hsa-mir-6887	0	1	0	0	0	1	0	0	0	0	0	0	0	0	0	0	1	0	0	0	0	0	0	0	0	1	0	0	0	0	0	0	0	0	0	0	0	0	0	0	0	0	0	0	0	0	0	0	0
hsa-mir-6884	1	0	0	0	1	0	1	1	0	0	0	1	2	0	0	0	0	0	0	2	0	0	0	0	0	0	1	1	0	0	0	0	0	0	0	0	1	0	0	1	0	0	0	0	0	0	0	0	0
hsa-mir-6885	1	0	0	0	1	0	0	0	0	0	0	2	0	3	0	0	0	0	1	0	0	0	1	1	1	0	0	1	0	0	0	1	2	0	0	0	0	0	1	0	3	0	0	0	1	0	0	1	0
hsa-mir-6882	0	0	0	0	0	1	0	0	0	0	0	0	1	0	0	1	0	0	0	0	0	0	0	2	1	1	0	1	0	1	0	1	1	0	0	0	0	1	0	3	1	2	0	1	0	0	0	2	0
hsa-mir-550b-2	0	0	0	0	0	0	0	0	0	0	0	0	0	0	0	0	0	1	0	0	0	0	0	0	0	0	0	0	0	0	0	0	0	0	0	0	0	0	0	0	0	0	0	0	0	0	0	0	0
hsa-mir-6880	1	1	0	0	2	0	0	0	0	0	0	1	0	0	0	0	1	0	0	0	1	0	0	3	0	0	0	0	0	0	1	0	0	0	0	0	0	0	0	1	2	0	0	1	1	0	0	0	1
hsa-mir-6881	0	0	0	0	0	0	0	0	0	0	0	0	0	0	0	0	0	0	0	0	0	0	0	0	0	0	0	0	0	0	0	0	1	0	0	0	0	0	0	0	0	0	0	0	0	0	0	0	0
hsa-mir-6888	0	0	0	0	1	1	0	0	0	0	1	0	0	1	0	0	0	1	0	1	0	0	1	1	2	2	2	0	1	0	0	0	2	0	0	0	1	0	1	2	1	0	0	0	1	0	1	0	0
hsa-mir-6889	1	0	0	0	0	0	0	0	0	0	0	0	0	0	0	0	0	1	0	0	0	0	0	0	1	0	0	0	0	0	0	0	0	0	0	0	0	0	0	0	0	0	0	0	0	0	0	0	0
hsa-mir-1255a	9	3	0	0	5	5	2	3	2	2	0	0	1	2	0	1	6	0	1	2	3	5	1	0	2	0	0	0	0	1	8	4	7	2	0	2	0	1	3	5	5	1	6	4	9	0	1	1	1
hsa-mir-6868	0	1	1	0	7	2	2	1	0	0	0	0	7	1	1	0	3	0	0	2	0	7	3	6	5	0	1	0	0	2	1	1	1	3	0	1	0	4	0	5	0	4	0	0	3	0	1	5	1
hsa-mir-6869	0	1	0	0	0	0	0	0	0	0	0	2	0	0	0	0	0	0	0	0	0	1	0	0	0	2	0	0	0	0	0	0	0	0	0	0	0	0	0	0	0	1	0	0	0	0	0	0	0
hsa-mir-6864	0	0	0	0	0	0	0	0	0	0	0	0	0	0	0	0	0	0	0	0	0	0	0	0	0	0	0	0	0	0	0	0	1	0	0	0	0	0	0	0	0	0	1	0	0	0	0	0	0
hsa-mir-6865	0	0	0	0	0	0	0	0	0	0	0	0	0	0	0	0	0	0	0	0	0	0	0	0	0	0	0	0	0	0	0	0	0	0	0	0	0	0	0	0	0	0	0	0	0	0	0	0	0
hsa-mir-6866	1	0	0	0	0	1	0	0	0	0	0	0	0	0	0	0	0	0	0	0	0	0	0	0	0	0	0	0	0	0	0	0	1	0	0	0	0	1	0	1	0	1	0	1	0	0	0	0	0
hsa-mir-6867	0	1	0	0	0	0	0	0	0	0	0	0	0	0	0	0	0	0	0	0	0	0	0	0	0	0	0	0	1	0	0	1	0	0	0	0	0	0	0	0	0	1	0	0	0	0	0	0	0
hsa-mir-6860	1	0	1	0	10	0	0	10	1	4	0	0	6	1	0	0	0	1	1	0	16	3	0	0	0	2	0	0	1	0	0	0	1	15	0	22	0	0	0	0	0	0	0	0	10	1	1	11	0
hsa-mir-6861	0	0	0	0	0	0	0	0	0	0	0	0	0	0	0	0	0	0	0	0	0	0	0	0	0	0	0	0	0	0	0	0	0	0	0	0	0	0	0	0	0	0	0	1	0	0	0	0	0
hsa-mir-6863	0	3	0	0	0	0	0	0	0	0	0	0	0	0	0	0	0	0	0	0	0	0	0	0	0	0	0	0	0	0	0	0	0	0	0	0	0	0	0	0	0	0	0	0	0	0	0	0	0
hsa-mir-1302-10	0	0	0	0	0	0	0	0	0	0	0	0	0	0	0	0	0	0	0	0	0	0	0	0	0	0	0	0	0	0	0	0	0	0	0	0	0	0	0	0	0	0	0	0	0	0	0	0	0
hsa-mir-7848	0	0	0	0	0	0	0	0	0	0	0	0	0	0	0	0	0	0	0	0	0	0	0	0	0	0	1	0	1	0	1	0	0	0	0	0	0	0	0	0	0	0	0	2	0	0	0	0	0
hsa-mir-4714	1	3	0	0	1	0	1	0	2	1	1	2	1	0	0	0	0	0	6	0	0	0	0	2	3	2	0	1	2	0	0	0	7	2	0	8	2	1	0	1	9	1	6	1	2	0	1	0	1
hsa-mir-4715	0	0	0	0	0	0	0	0	0	0	0	0	0	0	0	1	0	0	0	0	0	0	1	0	0	0	0	0	0	0	0	0	0	0	0	0	0	0	0	0	0	0	0	0	0	0	0	0	0
hsa-mir-4716	0	0	1	0	0	0	0	0	1	0	0	1	0	0	0	0	0	0	0	0	0	2	1	0	1	1	0	0	0	0	0	0	0	0	0	0	0	0	0	0	1	1	0	0	1	0	0	0	0
hsa-mir-4717	0	0	0	0	0	0	0	0	1	0	0	0	0	0	0	0	0	0	0	0	0	0	0	0	0	0	0	1	1	0	2	0	0	1	0	0	0	0	0	3	1	0	0	0	0	0	0	0	1
hsa-mir-4710	1	0	0	0	3	0	0	0	0	0	1	0	0	0	0	0	0	1	4	0	0	0	0	0	2	0	1	0	0	0	0	0	1	0	0	1	0	1	0	0	0	1	0	0	0	1	0	0	1
hsa-mir-4711	0	0	0	0	0	0	0	0	0	0	0	0	0	0	0	0	0	0	0	0	0	0	0	0	0	0	0	0	0	0	0	0	0	0	0	0	0	0	0	0	0	0	0	0	0	0	0	0	0
hsa-mir-4712	0	0	0	0	0	0	0	0	0	0	0	0	0	1	0	0	0	0	0	0	0	0	0	0	0	0	0	0	0	0	0	0	0	0	0	0	1	0	0	0	0	0	0	0	0	0	1	0	0
hsa-mir-4713	1	0	0	0	4	3	0	0	3	2	1	1	0	0	0	1	0	0	0	2	0	0	0	1	0	0	0	0	0	0	0	1	0	1	0	0	2	0	0	0	7	1	1	0	0	2	0	0	0
hsa-mir-4718	0	0	0	0	0	0	0	0	0	0	0	0	0	0	0	0	0	0	0	0	0	0	0	0	0	0	0	0	0	0	0	0	0	0	0	0	0	0	0	0	0	0	0	0	0	0	0	0	0
hsa-mir-4719	0	0	0	0	0	0	0	0	0	0	0	0	0	0	0	0	0	0	0	0	0	0	0	0	1	0	0	0	0	0	0	0	0	0	0	0	0	0	0	0	0	0	0	0	0	0	0	0	0
hsa-mir-1283-2	0	247	1	1	1	0	0	1	2	0	0	0	0	0	0	0	0	0	1	0	0	0	0	0	3	0	0	0	7	0	1	0	0	0	0	0	1	1	0	2	0	0	0	0	1	0	0	0	0
hsa-mir-1283-1	0	145	0	2	1	0	0	0	0	0	0	0	1	0	0	0	0	0	0	0	0	0	0	0	8	0	0	0	5	0	1	0	0	0	0	0	0	0	0	0	0	0	0	0	0	0	0	0	0
hsa-mir-369	44	9	14	3	10	0	7	9	26	45	15	16	28	26	5	5	18	2	23	17	11	109	16	32	69	87	20	21	22	6	7	738	193	33	4	7	25	37	23	22	90	16	23	13	66	14	16	50	28
hsa-mir-367	0	0	0	0	0	0	0	0	0	0	0	0	0	0	0	0	0	0	0	0	0	0	0	0	0	0	0	0	0	0	0	0	0	0	0	0	0	0	0	0	0	0	0	0	0	0	0	0	0
hsa-mir-362	82	35	23	9	138	4	20	10	20	57	5	14	222	99	32	16	116	8	41	33	19	35	70	219	39	25	15	28	86	18	30	74	111	28	11	28	38	108	20	21	33	46	159	77	77	40	59	23	17
hsa-mir-363	37	22	10	36	69	9	43	15	16	52	5	217	7	37	26	12	28	0	37	78	26	18	9	47	16	121	123	107	11	22	24	336	31	10	2	171	44	140	3	32	28	45	684	38	68	29	21	11	16
hsa-mir-361	3468	971	2180	204	4231	1888	1540	1120	1885	1291	147	2032	1831	1484	672	1323	2515	705	1879	1236	2868	3269	3282	5789	3167	1713	359	1830	3755	2506	1508	1958	4266	2201	157	1759	1446	2204	1263	2135	2387	2193	3566	1969	4079	2267	538	2126	2488
hsa-mir-568	0	0	0	0	0	0	0	0	0	0	0	0	0	0	0	0	0	0	0	0	0	0	0	0	0	0	0	0	0	0	0	0	0	0	0	0	0	0	0	0	0	0	0	0	0	0	0	0	0
hsa-mir-569	0	0	0	0	0	0	0	0	0	0	0	0	0	0	0	0	0	0	0	0	0	0	0	0	0	0	0	0	0	0	0	0	0	0	0	0	0	0	0	0	0	0	0	0	0	0	0	0	0
hsa-mir-1302-5	0	0	0	0	0	0	0	0	0	0	0	0	0	0	0	0	0	0	0	0	0	0	0	0	0	0	0	0	0	0	0	0	0	0	0	0	0	0	0	0	0	0	0	0	0	0	0	0	0
hsa-mir-1302-4	0	0	0	0	0	0	0	0	0	0	0	0	0	0	0	0	0	0	0	0	0	0	0	0	0	0	0	0	0	0	0	0	0	0	0	0	0	0	0	0	0	0	0	0	0	0	0	0	0
hsa-mir-1302-3	0	0	0	0	0	0	0	0	0	0	0	0	0	0	0	0	1	0	0	0	0	0	0	0	0	0	0	0	0	0	0	0	0	0	0	0	0	0	0	0	0	0	0	0	0	0	0	0	0
hsa-mir-1302-2	0	0	0	0	0	0	0	0	0	0	0	0	0	0	0	0	0	0	0	0	0	0	0	0	0	0	0	0	0	0	0	0	0	0	0	0	0	0	0	0	0	0	0	0	0	0	0	0	0
hsa-mir-1302-1	0	0	0	0	0	0	0	0	0	0	0	0	0	0	0	0	0	0	0	0	0	0	0	0	0	0	0	0	0	0	0	0	0	0	0	0	0	0	0	0	0	0	0	0	0	0	0	0	0
hsa-mir-561	20	0	0	1	3	28	3	4	15	2	1	0	6	29	1	4	10	1	6	4	4	5	4	1	6	3	0	4	12	1	3	3	29	0	2	16	9	10	3	2	17	3	11	1	4	3	3	4	2
hsa-mir-562	0	0	0	0	0	0	0	0	0	0	0	0	0	0	0	0	0	0	0	0	0	0	0	0	0	0	0	0	0	0	0	0	0	0	0	0	0	0	0	0	0	0	0	0	0	0	0	0	0
hsa-mir-563	0	0	0	0	0	0	0	0	0	0	0	0	0	0	0	0	0	0	0	0	0	0	0	0	0	0	0	0	0	0	0	0	0	0	0	0	0	0	0	0	0	0	0	0	0	0	0	0	0
hsa-mir-564	0	0	0	0	0	0	0	1	0	0	0	0	0	0	0	0	0	0	1	0	1	0	0	1	1	0	0	0	0	0	0	0	0	0	0	1	0	1	0	0	0	0	0	1	0	1	0	0	0
hsa-mir-566	0	0	0	0	0	0	0	0	0	0	0	0	0	0	0	0	0	0	0	0	0	0	0	0	0	0	0	0	0	0	0	0	0	0	0	0	0	0	0	0	0	0	0	0	0	0	0	0	0
hsa-mir-567	1	0	0	0	0	0	0	0	0	0	0	0	0	0	0	0	0	0	0	0	0	0	0	0	0	0	0	0	0	0	0	0	1	0	0	0	0	0	0	0	0	0	0	0	0	0	0	0	0
hsa-mir-6814	0	0	0	0	2	0	0	0	0	0	1	2	2	0	0	0	1	1	2	0	1	0	1	1	0	0	0	1	0	0	0	1	0	4	0	1	0	3	0	0	0	1	2	0	1	0	0	1	0
hsa-mir-1269b	0	0	5	0	2	0	0	0	20	1	1	392	0	0	0	0	0	0	2	5	1	0	0	556	0	0	2	0	25	2	0	0	1	0	58	0	0	0	1	1	2	0	12	401	10	0	0	0	18
hsa-mir-1273h	0	0	0	0	0	0	0	0	0	0	0	0	0	0	0	0	0	0	1	1	0	0	0	1	0	0	0	2	2	0	0	0	0	0	0	0	0	1	0	0	0	0	0	0	0	1	1	0	0
hsa-mir-1269a	17	618	3	8	3577	119	0	1	22	0	18	5	1	2	7	4	122	7	95	0	11	10	800	2161	1128	5	2	0	8	6	0	129	8297	6	98	213	2677	86	426	3	4642	129	0	3	3	24	593	0	2
hsa-mir-1273a	0	0	0	0	0	0	0	0	0	0	0	0	0	0	0	0	0	0	0	0	0	0	0	0	0	0	0	0	0	0	0	0	0	0	0	0	0	0	0	0	0	0	0	0	0	0	0	0	0
hsa-mir-1273c	0	0	0	0	0	0	0	0	0	0	0	0	0	0	0	0	0	0	0	0	0	0	0	0	0	0	0	0	0	0	0	0	0	0	0	0	0	0	0	0	0	0	0	0	0	0	0	0	0
hsa-mir-1273d	0	0	0	0	0	0	0	0	0	0	0	0	0	0	0	0	0	0	0	0	0	0	0	0	0	0	0	0	0	0	0	0	0	0	0	0	0	0	0	0	0	0	0	0	0	0	0	0	0
hsa-mir-1273e	0	0	0	0	0	0	0	0	0	0	0	0	0	0	0	0	0	0	0	0	0	0	0	0	0	0	0	0	0	0	0	0	0	0	0	0	0	0	0	0	0	0	0	0	0	0	0	0	0
hsa-mir-1273f	0	0	0	0	0	0	0	0	0	0	0	0	0	0	0	0	0	0	0	0	0	0	0	0	0	0	0	0	0	0	0	0	0	0	0	0	0	0	0	0	0	0	0	0	0	0	0	0	0
hsa-mir-1273g	0	0	0	0	0	0	0	0	0	0	0	0	0	0	0	0	0	0	0	0	0	0	0	0	0	0	0	0	0	0	0	0	0	0	0	0	0	0	0	0	0	0	0	0	0	0	0	0	0
hsa-mir-371a	0	10032	0	0	0	0	0	0	0	0	0	0	0	0	0	0	0	0	0	0	0	0	0	0	3	4	0	0	17	0	0	0	0	1	0	0	1	0	4	0	0	0	0	0	2	0	0	0	0
hsa-mir-371b	3	2	0	0	0	0	0	0	0	0	0	0	0	0	0	0	1	0	1	0	0	0	0	1	2	0	0	0	1	0	0	0	0	3	0	0	1	0	0	1	1	1	0	1	1	0	0	1	1
hsa-mir-6817	1	0	0	0	0	0	0	1	0	0	0	0	0	0	0	0	1	0	0	0	0	1	0	0	0	0	0	0	0	0	1	0	1	0	1	0	0	0	0	0	0	0	0	0	0	0	1	0	0
hsa-mir-3939	0	1	0	0	1	0	0	0	0	0	0	0	0	0	0	0	0	0	0	0	1	0	0	0	0	1	0	0	0	0	0	1	0	0	0	2	0	0	0	0	0	0	0	0	0	0	0	0	0
hsa-mir-3938	0	0	0	0	0	1	0	0	0	0	0	0	0	0	0	0	0	0	0	0	0	0	0	0	0	0	0	0	0	0	0	0	0	0	0	0	0	0	0	0	1	0	0	0	0	0	0	0	0
hsa-mir-8068	0	0	0	0	0	0	0	0	0	0	0	0	0	0	0	0	0	0	0	0	0	0	0	0	0	0	0	0	0	0	0	0	0	0	0	0	0	0	0	0	0	0	0	0	0	0	0	0	0
hsa-mir-3935	0	0	0	0	0	0	0	0	0	0	0	0	0	0	0	0	0	0	0	0	0	0	0	0	0	0	0	0	0	0	0	0	0	0	0	0	0	0	0	0	0	0	0	0	0	0	0	0	0
hsa-mir-3934	26	12	8	3	98	10	11	8	12	12	5	7	13	6	2	7	20	11	39	1	33	20	39	23	33	6	1	26	19	38	14	12	78	15	4	9	16	17	23	16	19	15	42	37	61	51	2	12	9
hsa-mir-3937	0	0	0	0	0	0	0	0	0	0	0	0	0	0	0	0	0	0	0	0	0	0	0	0	0	0	0	2	0	0	0	0	0	0	0	2	0	0	0	0	0	0	0	0	0	0	0	0	0
hsa-mir-3936	0	0	0	0	0	0	0	0	0	0	0	0	0	0	0	1	1	0	0	0	0	1	0	0	0	0	0	1	0	0	0	0	0	0	0	2	0	0	0	1	0	0	0	1	1	4	0	0	0
hsa-mir-8062	0	0	0	0	0	0	0	0	0	0	0	0	0	0	0	0	0	0	0	0	0	0	0	0	0	0	0	0	0	0	0	0	0	0	0	0	0	0	0	0	0	0	0	0	0	0	0	0	0
hsa-mir-8063	0	0	0	0	0	0	0	0	0	0	0	0	0	0	0	0	0	0	0	0	0	0	0	0	0	0	0	0	0	0	0	0	0	0	0	0	0	0	0	0	0	0	0	0	0	0	0	0	0
hsa-mir-8060	0	0	0	0	0	0	0	0	0	0	0	0	0	0	0	0	0	0	0	0	0	0	0	0	0	0	0	0	0	0	0	0	0	0	0	0	0	0	0	0	0	0	0	0	0	0	0	0	0
hsa-mir-548f-5	0	0	0	0	0	0	0	0	0	0	0	0	0	0	0	0	0	0	0	0	0	0	0	0	0	0	0	0	0	0	0	0	0	0	0	0	0	0	0	0	0	0	0	0	0	0	0	0	0
hsa-mir-6816	0	0	0	0	0	0	0	0	0	0	0	0	0	1	0	0	0	0	0	0	0	0	0	0	0	0	0	0	1	0	0	0	1	0	0	0	0	0	0	0	0	0	0	0	0	0	0	0	0
hsa-mir-3714	0	0	0	0	0	0	0	0	0	0	0	0	0	0	0	0	0	0	0	0	0	0	0	0	0	0	0	0	0	0	0	0	0	0	0	0	0	0	0	0	0	0	0	0	0	0	0	0	0
hsa-mir-3713	0	0	0	0	0	0	0	0	0	0	0	0	0	0	0	0	0	0	0	0	0	0	0	0	0	0	0	0	0	0	0	0	0	0	0	0	0	0	0	0	0	0	0	0	0	0	0	0	0
hsa-mir-4538	0	0	0	0	0	0	0	0	0	0	0	0	0	0	0	0	0	0	0	0	0	0	0	0	1	0	0	0	0	0	0	0	1	0	0	0	0	0	0	0	0	0	0	0	0	0	0	0	0
hsa-mir-4539	0	0	0	0	0	0	0	0	0	0	0	0	0	0	0	0	0	0	0	0	0	0	0	0	0	0	0	0	0	0	0	0	1	0	0	0	0	0	0	0	0	0	0	0	0	0	1	0	0
hsa-mir-4534	0	0	0	0	0	0	0	0	0	0	0	0	0	0	0	0	0	0	0	0	0	0	0	0	0	0	0	0	0	0	0	0	0	0	0	0	0	0	0	0	0	0	0	0	0	0	0	0	0
hsa-mir-4535	0	0	0	0	0	0	0	0	0	0	0	0	0	0	0	0	0	0	0	0	0	0	0	0	0	0	0	0	0	0	0	0	0	0	0	0	0	0	0	0	0	0	0	0	0	0	0	0	0
hsa-mir-4537	0	0	0	0	0	0	0	0	0	0	0	0	0	0	0	0	0	0	0	0	0	0	0	0	1	0	0	0	0	0	0	0	1	0	0	0	0	0	0	0	0	0	0	0	0	0	0	0	0
hsa-mir-4530	0	0	0	0	0	0	0	0	0	0	0	0	0	0	0	0	0	0	0	0	0	0	0	0	0	0	0	0	0	0	0	1	0	0	0	0	0	0	0	0	0	0	0	0	0	0	0	0	0
hsa-mir-4531	0	0	0	0	0	0	0	0	0	0	0	0	0	0	0	0	0	0	0	0	0	0	0	0	0	0	0	0	0	0	0	0	0	0	0	0	0	0	0	0	0	0	0	0	0	0	0	0	0
hsa-mir-4532	0	1	0	0	0	0	1	0	0	0	1	0	0	0	0	0	0	0	0	0	0	0	1	0	0	0	0	0	0	0	2	0	0	0	0	0	0	0	0	0	0	1	0	0	0	0	0	0	0
hsa-mir-4533	0	0	0	0	2	0	0	0	1	0	0	0	0	0	1	0	1	0	0	0	0	0	0	0	0	1	0	0	0	0	1	7	2	0	0	0	0	1	2	1	0	1	5	0	0	0	0	0	0
hsa-mir-3621	0	0	0	0	0	0	0	0	0	0	0	0	0	0	0	0	0	0	0	0	1	0	0	0	0	0	0	0	0	0	0	0	0	0	0	0	0	0	0	0	0	0	0	0	0	0	0	0	0
hsa-mir-3620	3	0	1	0	0	0	0	0	1	1	0	2	3	0	1	1	3	0	1	1	0	0	0	1	0	4	0	0	0	2	0	3	0	2	0	1	0	2	0	0	5	3	1	0	1	3	2	1	0
hsa-let-7f-1	28421	24941	9399	968	37022	74365	124383	14166	7047	6413	1717	4990	7746	29534	3260	31920	56001	4001	26155	7254	27009	25738	10758	141543	53817	7502	1638	23026	21690	13359	124853	15772	35910	67479	2161	4936	8348	33696	19872	158758	19429	59583	13932	15086	24241	49769	2208	87408	60444
hsa-let-7f-2	28665	25111	9297	1014	37585	74764	125021	14379	7279	6442	1644	4966	7833	29777	3386	32542	56576	3927	26304	7371	27424	26196	11059	142966	54098	7493	1611	23519	22227	13183	125730	15944	36547	68000	2246	4962	8391	33984	19638	158528	19424	59737	14019	15173	24225	50654	2210	88438	60836
hsa-mir-3153	0	0	0	0	0	0	0	0	0	0	0	0	0	0	0	0	0	0	0	0	0	0	0	0	0	0	0	1	0	0	0	0	1	0	0	0	0	0	0	0	0	0	0	0	0	0	1	0	0
hsa-mir-3152	1	0	0	0	0	0	0	0	0	0	0	0	0	1	0	0	0	0	0	0	0	0	1	3	5	0	0	0	0	0	0	1	0	0	0	0	0	0	0	0	0	0	0	0	0	0	0	0	0
hsa-mir-3151	0	0	0	0	0	0	0	0	0	0	0	0	0	3	0	0	0	0	0	0	0	0	0	0	0	0	0	0	0	0	0	0	0	0	0	0	0	0	0	0	0	1	0	0	0	0	0	0	0
hsa-mir-3157	2	0	1	0	5	2	3	2	4	0	0	1	0	0	0	1	1	1	4	1	3	1	2	4	1	3	0	2	4	1	3	2	4	2	0	5	1	1	0	4	4	3	4	4	6	0	2	1	1
hsa-mir-3154	0	0	0	0	2	2	2	2	1	0	0	2	1	0	0	1	0	0	1	0	2	0	1	1	0	3	0	0	0	2	4	0	0	1	0	0	0	0	2	2	0	1	1	1	0	1	0	2	0
hsa-mir-3159	0	0	0	0	0	0	0	0	0	0	0	0	0	0	0	0	0	2	0	0	0	0	1	0	0	0	0	0	0	0	0	0	0	1	0	1	0	0	0	0	0	0	0	0	0	0	0	0	0
hsa-mir-8059	0	0	0	1	0	0	0	0	0	0	0	0	0	0	0	0	0	0	0	0	0	0	0	0	0	0	0	0	0	0	0	0	0	0	0	0	0	0	0	0	0	0	0	0	0	0	0	0	0
hsa-mir-4509-1	0	0	0	0	0	0	0	0	0	0	0	0	0	0	0	0	0	0	0	0	0	0	0	0	0	0	0	0	0	0	0	0	0	0	0	0	0	0	0	0	0	0	0	0	0	0	0	0	0
hsa-mir-4509-3	0	0	0	0	0	0	0	0	0	0	0	0	0	0	0	0	0	0	0	0	0	0	0	0	0	0	0	0	0	0	0	0	0	0	0	0	0	0	0	0	0	0	0	0	0	0	0	0	0
hsa-mir-4509-2	0	0	0	0	0	0	0	0	0	0	0	0	0	0	0	0	0	0	0	0	0	0	0	0	0	0	0	0	0	0	0	0	0	0	0	0	0	0	0	0	0	0	0	0	0	0	0	0	0
hsa-mir-941-2	0	0	0	0	0	0	0	0	0	0	0	0	0	0	0	0	0	0	0	0	0	0	0	0	0	0	0	0	0	0	0	0	0	0	0	0	0	0	0	0	0	0	0	0	0	0	0	0	0
hsa-mir-941-3	0	0	0	0	0	0	0	0	0	0	0	0	0	0	0	0	0	0	0	0	0	0	0	0	0	0	0	0	0	0	0	0	0	0	0	0	0	0	0	0	0	0	0	0	0	0	0	0	0
hsa-mir-941-1	0	0	0	0	0	0	0	0	0	0	0	0	0	0	0	0	0	0	0	0	0	0	0	0	0	0	0	0	0	0	0	0	0	0	0	0	0	0	0	0	0	0	0	0	0	0	0	0	0
hsa-mir-6770-1	0	0	0	0	0	0	0	0	0	0	0	0	0	0	0	0	0	0	0	0	0	0	0	0	0	0	0	0	0	0	1	0	0	0	0	0	0	0	0	0	0	0	0	0	0	0	0	0	0
hsa-mir-6770-3	0	0	0	0	0	0	0	0	0	0	0	0	0	0	0	0	0	0	0	0	0	0	0	0	0	0	0	0	0	0	0	0	0	0	0	0	0	0	0	0	0	0	0	0	0	0	0	0	0
hsa-mir-6770-2	0	0	0	0	0	1	0	0	0	0	0	0	0	0	0	0	0	0	0	0	0	0	0	0	0	0	0	0	0	0	0	0	0	0	0	0	0	0	0	0	0	0	0	0	0	0	0	0	0
hsa-mir-4444-1	2	2	0	0	4	2	4	0	1	1	1	0	4	0	1	1	3	0	5	0	1	0	2	1	2	3	0	0	0	2	1	1	3	1	1	1	0	2	1	1	2	1	1	4	1	5	1	0	0
hsa-mir-516a-1	1	2118	12	13	4	0	8	0	2	1	0	0	2	0	1	0	7	0	2	0	1	0	2	1	19	4	1	0	45	0	3	3	1	1	0	2	4	9	1	6	2	4	1	3	0	2	2	0	1
hsa-mir-516a-2	0	2542	12	10	1	1	4	0	1	1	0	0	0	0	0	0	11	0	4	0	1	0	2	2	14	5	0	0	50	0	0	0	2	2	0	0	4	20	1	0	5	1	1	4	4	3	0	0	1
hsa-mir-4444-2	8	4	4	0	6	5	5	1	0	0	0	5	5	1	3	2	3	0	2	6	5	0	0	6	10	4	1	2	2	2	1	1	6	0	0	2	2	2	2	0	8	0	2	7	7	9	1	3	1
hsa-mir-93	16365	7727	11401	2186	26327	7316	5154	5440	12562	28356	2230	31124	17267	21193	5632	11485	15993	4598	18999	14416	10119	25560	16917	18229	44613	8063	8957	34415	42204	14647	2455	24659	13741	15899	961	8796	23691	31773	7728	13802	32064	7713	22473	23057	25820	16258	7344	5602	4031
hsa-mir-95	40	11	11	1	7	5	22	2	13	61	78	27	13	14	8	13	53	7	34	8	4	8	16	40	10	11	4	34	9	18	9	21	36	3	3	65	2	48	9	27	12	15	41	4	14	25	4	30	17
hsa-mir-96	70	19	37	24	256	80	8	32	29	90	118	137	134	290	65	24	64	47	83	150	113	182	84	510	162	184	102	485	99	23	6	496	130	46	13	21	153	391	38	78	202	41	289	102	214	56	67	30	39
hsa-mir-490	0	0	1	0	6	1	4	0	1	0	0	1	0	0	0	1	5	0	0	0	1	1	0	0	0	0	0	0	4	2	3	0	0	0	1	0	0	3	1	12	0	5	3	0	1	0	0	6	3
hsa-mir-148b	979	480	451	869	1732	1351	484	299	578	723	632	1027	327	1189	294	380	1048	595	3561	1432	831	837	1079	3271	1584	656	956	1392	846	835	481	1018	1621	605	200	754	446	1052	563	1962	1585	602	1173	505	1278	1188	1127	496	988
hsa-mir-148a	295396	71144	230337	24496	408332	225359	90143	44175	133357	67502	138189	271396	40595	125596	250769	27359	141738	90579	263590	255105	346707	229410	238495	489231	583229	247047	292114	264121	178507	226902	83425	309705	864982	105087	62467	21844	128836	180665	63123	310482	410941	125952	73806	262597	557744	273641	104429	185498	167907
hsa-mir-4265	0	0	0	0	0	0	0	0	0	0	0	0	0	0	0	0	0	0	0	0	0	0	0	0	0	0	0	0	0	0	0	0	0	0	0	0	0	0	0	0	0	0	0	0	0	0	0	0	0
hsa-mir-491	10	3	1	6	15	7	6	0	13	8	3	16	7	26	5	9	14	2	3	5	26	4	15	30	23	3	5	3	52	10	10	8	38	0	1	16	12	24	21	26	26	16	147	14	21	13	12	9	10
hsa-mir-548aj-2	0	0	0	0	0	0	0	0	0	0	0	0	0	0	0	0	0	0	0	0	0	0	0	0	0	0	0	0	0	0	0	0	0	0	0	0	0	0	0	0	0	0	0	0	0	0	0	0	0
hsa-mir-7159	0	0	0	0	0	0	0	0	0	0	0	0	0	0	0	0	0	0	0	0	0	0	0	0	0	0	0	0	0	0	0	0	0	0	0	0	0	0	0	0	0	0	0	0	0	0	0	0	0
hsa-mir-2355	283	128	155	197	396	131	88	201	362	253	136	280	184	168	174	85	177	67	163	82	288	124	281	335	655	272	110	335	1138	60	101	213	763	173	22	57	232	208	127	372	796	183	542	198	518	228	81	91	102
hsa-mir-199a-1	4100	1639	2161	643	11206	1241	1623	3615	9048	6189	2639	4229	2926	5328	1922	1930	4855	3396	3770	2748	4372	4482	9209	7968	11082	7990	4377	4739	10088	3190	2121	8471	49079	2700	845	290	2518	6135	6125	4603	11076	2872	7301	4614	10689	2941	1513	5704	2778
hsa-mir-199a-2	7234	2966	3915	1167	17478	2064	2650	6219	13756	9699	4923	6385	4677	7842	3163	3012	7757	6055	6300	4515	7412	6924	13751	12439	18884	13731	7827	7154	15227	5388	3669	12858	83574	4811	1722	535	3960	9615	10016	7563	19314	5157	11944	6986	17996	4622	2571	9915	4909
hsa-mir-6090	0	0	0	0	0	0	0	0	0	0	0	0	0	0	0	0	0	0	0	0	0	0	0	0	0	0	0	0	0	0	0	0	0	0	0	0	0	0	0	0	0	0	0	0	0	0	0	0	0
[truncated: 518 more columns]
