# Supplementary material for: Integrated analysis reveals five potential ceRNA biomarkers in human lung adenocarcinoma
Source: PeerJ. 2019 Apr 29;7:e6694. doi: 10.7717/peerj.6694 (PMC6497041; doi:10.7717/peerj.6694)
Supplement: Supplemental Information 6 [file peerj-07-6694-s006.zip › TCGA-LUAD_MiRNA_expression/TCGA-LUAD_MiRNA_seq_Gene_RPKM.txt]

Gene	TCGA-49-4514-01A-21H-1857-13	TCGA-53-7624-01A-11H-2065-13	TCGA-50-6590-01A-12H-1857-13	TCGA-55-1596-01A-01T-0947-13	TCGA-95-8039-01A-11H-2240-13	TCGA-78-7156-01A-11H-2038-13	TCGA-50-5933-11A-01H-2169-13	TCGA-49-6745-01A-11H-1857-13	TCGA-55-8505-01A-11H-2402-13	TCGA-MP-A4T8-01A-11H-A24S-13	TCGA-64-1678-01A-01T-0947-13	TCGA-55-8508-01A-11H-2402-13	TCGA-62-A46R-01A-11H-A24G-13	TCGA-44-A47F-01A-11H-A24G-13	TCGA-44-2657-01A-01T-1108-13	TCGA-78-7160-01A-11H-2038-13	TCGA-NJ-A55O-01A-11H-A263-13	TCGA-05-4403-01A-01T-1207-13	TCGA-05-5425-01A-02T-1627-13	TCGA-73-A9RS-01A-11H-A41D-13	TCGA-05-4410-01A-21H-1857-13	TCGA-NJ-A7XG-01A-12H-A39B-13	TCGA-97-7941-01A-11H-2186-13	TCGA-50-5935-01A-11H-1754-13	TCGA-50-5066-01A-01T-1627-13	TCGA-55-6985-01A-11H-1948-13	TCGA-44-3918-01A-01T-1108-13	TCGA-69-7973-01A-11H-2186-13	TCGA-55-8510-01A-11H-2402-13	TCGA-69-8254-01A-11H-2286-13	TCGA-55-7725-11A-01H-2169-13	TCGA-44-A4SU-01A-11H-A24S-13	TCGA-55-6982-01A-11H-1948-13	TCGA-78-7145-01A-11H-2038-13	TCGA-44-2666-01A-01T-0947-13	TCGA-05-4415-01A-22H-1857-13	TCGA-97-8176-01A-11H-2402-13	TCGA-49-AAR0-01A-21H-A39B-13	TCGA-64-1679-01A-21H-2065-13	TCGA-05-4384-01A-01T-1754-13	TCGA-75-7027-01A-11H-1948-13	TCGA-55-7724-01A-11H-2169-13	TCGA-55-8514-01A-11H-2402-13	TCGA-MN-A4N5-01A-11H-A24S-13	TCGA-49-AARN-01A-21H-A41D-13	TCGA-50-5939-01A-11H-1627-13	TCGA-05-4418-01A-01T-1207-13	TCGA-99-7458-01A-11H-2038-13	TCGA-91-7771-01A-11H-2169-13
hsa-mir-7-3	3.615329	2.162942	3.644728	5.924042	0.099015	0.000000	0.806108	1.292000	0.000000	0.586747	0.000000	0.248341	0.212499	0.448845	0.480296	0.427310	2.604450	0.000000	0.643246	1.499262	0.756159	0.113490	0.000000	0.792306	0.435764	0.540354	2.033363	0.793535	0.338132	0.000000	0.203111	0.767768	0.000000	1.641598	0.000000	2.358963	0.645017	3.660737	0.489827	0.340619	0.135213	1.678193	0.205386	0.952891	0.508896	0.157159	0.589719	1.574117	1.164169
hsa-mir-770	0.000000	0.000000	0.000000	0.000000	0.000000	0.000000	0.000000	0.000000	0.000000	0.293374	0.000000	0.000000	0.000000	0.000000	0.000000	0.000000	0.000000	0.000000	0.000000	0.000000	0.000000	0.000000	0.000000	0.079231	0.000000	0.270177	0.000000	0.000000	0.000000	0.728232	0.000000	0.767768	0.575834	0.000000	0.000000	0.000000	0.000000	0.000000	0.000000	0.000000	0.135213	0.000000	0.000000	0.190578	0.127224	0.157159	0.589719	0.000000	0.000000
hsa-mir-6891	0.200852	0.000000	4.307406	1.974681	0.198030	0.000000	0.000000	0.000000	0.000000	0.000000	0.000000	0.000000	0.212499	0.000000	0.000000	0.000000	0.217037	0.450615	0.214415	0.000000	0.302464	0.000000	0.000000	0.079231	0.000000	0.270177	0.000000	0.000000	0.169066	0.364116	0.000000	0.383884	0.921334	0.164160	0.000000	0.000000	0.000000	0.000000	0.000000	0.000000	0.270426	0.000000	0.000000	0.190578	0.508896	0.000000	0.589719	0.000000	0.388056
hsa-mir-6890	0.000000	0.000000	0.000000	0.000000	0.000000	0.000000	0.000000	0.000000	0.000000	0.000000	0.000000	0.000000	0.000000	0.000000	0.000000	0.000000	0.000000	0.000000	0.000000	0.000000	0.000000	0.000000	0.000000	0.000000	0.000000	0.000000	0.000000	0.000000	0.000000	0.000000	0.000000	0.000000	0.000000	0.000000	0.000000	0.471793	0.000000	0.000000	0.000000	0.000000	0.000000	0.000000	0.000000	0.000000	0.000000	0.157159	0.000000	0.174902	0.000000
hsa-mir-6893	0.000000	0.000000	0.000000	0.000000	0.000000	0.000000	0.000000	0.000000	0.000000	0.000000	0.000000	0.000000	0.000000	0.000000	0.000000	0.000000	0.000000	0.000000	0.000000	0.000000	0.000000	0.000000	0.000000	0.000000	0.000000	0.000000	0.000000	0.000000	0.000000	0.000000	0.000000	0.000000	0.000000	0.000000	0.000000	0.000000	0.000000	0.000000	0.000000	0.000000	0.000000	0.000000	0.000000	0.000000	0.000000	0.000000	0.000000	0.000000	0.194028
hsa-mir-6892	1.405961	0.000000	5.964100	11.848084	2.475373	1.290730	4.232065	2.067200	4.092491	2.640362	0.000000	0.745024	0.212499	2.543453	4.802961	2.991169	2.604450	3.154305	1.286492	0.374815	1.966015	0.226980	3.575605	2.614609	2.905096	5.133361	0.406673	0.317414	4.057588	5.825853	8.936886	1.343594	4.030838	1.805758	4.385152	19.815293	1.935050	0.813497	0.979653	2.611413	2.163406	5.780442	1.437703	0.381156	1.017792	6.757848	3.538316	5.247057	2.328338
hsa-mir-6895	0.000000	0.000000	0.000000	1.974681	0.198030	0.000000	0.201527	0.000000	0.272833	0.000000	0.000000	0.248341	0.000000	0.299230	0.480296	0.000000	0.000000	0.000000	0.214415	0.000000	0.000000	0.000000	0.000000	0.079231	0.000000	0.000000	0.000000	0.000000	0.000000	0.000000	0.000000	0.383884	0.460667	0.000000	0.000000	0.000000	0.322508	0.000000	0.000000	0.000000	0.000000	0.000000	0.616158	0.190578	0.000000	0.157159	0.000000	0.000000	0.000000
hsa-mir-6894	0.000000	0.000000	0.331339	0.000000	0.099015	0.000000	0.000000	0.258400	0.000000	0.000000	0.000000	0.000000	0.000000	0.000000	0.000000	0.854620	0.000000	0.450615	0.214415	0.000000	0.000000	0.000000	0.000000	0.079231	0.000000	0.000000	0.000000	0.158707	0.000000	0.000000	0.000000	0.000000	0.115167	0.164160	0.000000	0.471793	0.000000	0.000000	0.244913	0.113540	0.000000	0.000000	0.410772	0.000000	0.254448	0.157159	0.000000	0.174902	0.194028
hsa-mir-3690-1	1.405961	0.000000	1.325356	3.949361	0.693105	0.215122	0.604581	0.258400	0.000000	0.293374	0.000000	0.248341	17.849884	0.448845	0.960592	5.982338	1.085187	0.000000	2.358569	0.000000	3.175870	0.226980	0.595934	2.773070	2.033567	1.350884	1.626691	0.317414	2.535992	0.364116	0.203111	0.383884	1.842669	0.492479	0.000000	4.717927	0.322508	1.423620	1.469480	1.589555	0.405639	0.559398	1.232317	0.952891	0.381672	3.771822	4.128035	0.349804	1.358197
hsa-mir-3690-2	0.000000	0.000000	0.000000	0.000000	0.000000	0.000000	0.000000	0.000000	0.000000	0.000000	0.000000	0.000000	0.000000	0.000000	0.000000	0.000000	0.000000	0.000000	0.000000	0.000000	0.000000	0.000000	0.000000	0.000000	0.000000	0.000000	0.000000	0.000000	0.000000	0.000000	0.000000	0.000000	0.000000	0.000000	0.000000	0.000000	0.000000	0.000000	0.000000	0.000000	0.000000	0.000000	0.000000	0.000000	0.000000	0.000000	0.000000	0.000000	0.000000
hsa-mir-125b-1	185.586888	405.088104	210.068859	80.961906	201.198358	540.815664	144.696306	306.462403	540.481697	235.872305	164.884556	306.453351	87.336931	302.970185	140.726755	191.007520	316.874730	85.616863	193.188280	182.909917	168.018629	120.753292	455.889647	168.127282	228.485770	524.143141	95.974754	135.694556	315.139334	427.471955	174.878616	291.176023	666.355025	80.930773	122.784265	150.030077	248.653931	434.407516	186.134088	261.481870	343.575842	195.975619	284.254343	131.498905	419.075865	161.088246	145.070949	170.354444	137.954023
hsa-mir-5011	0.000000	0.000000	0.000000	0.000000	0.000000	0.000000	0.000000	0.000000	0.000000	0.000000	0.000000	0.000000	0.000000	0.000000	0.000000	0.000000	0.000000	0.000000	0.000000	0.000000	0.000000	0.000000	0.000000	0.000000	0.000000	0.000000	0.000000	0.000000	0.000000	0.000000	0.000000	0.000000	0.000000	0.000000	0.000000	0.000000	0.000000	0.000000	0.000000	0.000000	0.000000	0.000000	0.000000	0.000000	0.000000	0.000000	0.000000	0.000000	0.000000
hsa-mir-125b-2	224.953804	410.340963	213.050909	84.911268	225.952093	593.520452	157.392500	297.676803	551.667840	251.714475	178.790482	311.668522	96.899369	306.411328	134.482906	219.637282	346.174790	80.209482	194.045942	186.283255	186.771384	126.200809	476.747344	176.763415	239.815643	539.813400	113.461679	139.979647	345.571244	439.487776	200.470608	308.642745	684.321044	92.257798	155.672907	150.973662	265.424365	460.439427	218.217727	272.381679	344.522332	230.471803	307.668357	132.070639	425.945961	168.789050	124.430773	185.396007	158.909065
hsa-mir-489	1.405961	0.000000	0.331339	5.924042	0.099015	0.000000	0.201527	0.000000	2.455495	0.880121	9.932805	0.496683	0.212499	0.598460	0.000000	1.281930	0.651112	0.901230	0.428831	0.000000	0.756159	0.113490	0.595934	8.239980	0.290510	0.540354	0.813345	0.000000	0.338132	0.728232	0.609333	5.374376	0.691001	0.328320	0.000000	0.000000	0.322508	1.423620	0.244913	0.227079	0.135213	0.000000	0.410772	2.096359	3.562272	0.000000	0.000000	0.524706	0.194028
hsa-mir-488	0.000000	0.000000	0.000000	0.000000	0.000000	0.430243	0.000000	0.258400	0.000000	0.000000	0.000000	0.000000	0.212499	0.149615	0.000000	0.000000	0.000000	0.000000	0.000000	0.000000	0.000000	0.000000	0.000000	0.158461	0.000000	0.270177	0.000000	0.000000	0.169066	0.000000	0.406222	0.000000	0.000000	0.000000	0.000000	0.000000	0.000000	0.610123	1.959306	0.000000	0.000000	0.000000	0.000000	0.000000	0.000000	0.000000	0.000000	0.000000	0.000000
hsa-mir-485	2.611071	1.544958	5.964100	1.974681	0.099015	0.430243	0.000000	2.325600	8.184983	6.747591	3.973122	3.228439	1.699989	0.299230	0.480296	0.427310	1.302225	0.000000	0.428831	1.499262	0.453696	4.880067	1.787803	1.901534	1.162038	13.238667	0.406673	1.428364	1.859728	8.010548	0.203111	87.141671	6.564507	3.611515	2.192576	5.661512	1.612542	2.033743	2.694046	0.227079	6.219791	0.372932	3.902336	0.952891	2.544480	1.414433	2.358877	1.399215	0.776113
hsa-mir-484	66.281032	17.303535	77.533301	120.455519	42.477409	31.407751	18.540474	26.615200	68.753855	48.406630	37.744657	83.194386	14.874903	28.726062	47.549313	58.114145	66.196433	26.586289	81.906685	124.438714	34.783335	21.449598	59.196128	48.092960	51.565447	97.263676	36.193869	47.612125	64.921408	113.604131	20.920438	54.895414	58.735061	20.355813	15.348033	93.886746	88.044777	83.383465	33.308205	41.555521	81.398133	52.769838	66.955864	40.593140	44.782849	36.618109	129.148528	23.786657	25.611717
hsa-mir-483	0.803406	0.926975	0.994017	0.000000	0.198030	0.860486	0.000000	0.516800	5.456655	0.586747	0.000000	0.000000	0.424997	0.000000	11.046810	0.427310	8.030387	0.450615	0.214415	0.000000	0.453696	0.340470	0.794579	1.188459	1.016783	2.971946	0.406673	0.158707	0.169066	0.000000	0.203111	1.919420	2.188169	2.626557	0.000000	0.000000	0.322508	11.185587	1.714393	0.340619	1.216916	2.796988	0.410772	0.381156	0.763344	0.628637	0.589719	1.574117	0.388056
hsa-mir-6879	0.000000	0.000000	1.325356	0.000000	0.000000	0.000000	0.000000	0.000000	0.000000	0.000000	0.000000	0.000000	0.000000	0.149615	0.000000	0.000000	0.000000	0.450615	0.000000	0.374815	0.151232	0.000000	0.198645	0.158461	0.000000	0.000000	0.000000	0.158707	0.338132	0.000000	0.000000	0.000000	0.230334	0.000000	2.192576	0.471793	0.000000	0.000000	0.244913	0.227079	0.000000	0.186466	0.000000	0.000000	0.127224	0.157159	0.000000	0.000000	0.000000
hsa-mir-6878	0.200852	0.000000	0.000000	0.000000	0.000000	0.000000	0.000000	0.000000	0.000000	0.000000	0.000000	0.000000	0.212499	0.000000	0.000000	0.000000	0.000000	0.000000	0.000000	0.000000	0.151232	0.000000	0.000000	0.000000	0.000000	0.000000	0.000000	0.000000	0.000000	0.000000	0.000000	0.000000	0.115167	0.000000	0.000000	0.000000	0.000000	0.000000	0.000000	0.000000	0.000000	0.000000	0.205386	0.000000	0.254448	0.000000	0.000000	0.000000	0.000000
hsa-mir-6877	0.000000	0.308992	0.331339	0.000000	0.198030	0.000000	0.000000	0.258400	0.272833	0.000000	0.000000	0.000000	0.000000	0.000000	0.000000	0.000000	0.868150	0.000000	0.000000	0.374815	0.453696	0.226980	0.000000	0.237692	0.000000	0.540354	0.000000	0.158707	0.169066	0.728232	0.406222	0.191942	0.115167	0.328320	0.000000	3.302549	0.645017	0.203374	0.244913	0.113540	0.811277	0.372932	0.410772	0.190578	0.000000	0.471478	0.000000	0.349804	0.000000
hsa-mir-6876	0.000000	0.000000	0.000000	0.000000	0.000000	0.000000	0.000000	0.000000	0.000000	0.000000	0.000000	0.000000	0.000000	0.000000	0.000000	0.000000	0.000000	0.000000	0.000000	0.000000	0.000000	0.000000	0.000000	0.000000	0.000000	0.000000	0.000000	0.000000	0.169066	0.000000	0.000000	0.000000	0.000000	0.000000	0.000000	0.000000	0.000000	0.000000	0.000000	0.000000	0.000000	0.000000	0.000000	0.000000	0.000000	0.000000	0.000000	0.000000	0.000000
hsa-mir-6875	0.200852	0.000000	0.662678	0.000000	0.297045	0.000000	0.201527	1.033600	0.000000	0.000000	0.000000	0.000000	0.212499	0.299230	0.480296	0.427310	0.000000	0.000000	0.428831	0.000000	0.302464	0.000000	0.000000	0.079231	0.000000	0.270177	0.813345	0.000000	0.676265	0.364116	0.000000	0.191942	0.000000	0.164160	0.000000	0.471793	0.000000	0.000000	0.489827	0.454159	0.000000	0.372932	0.821544	0.000000	0.000000	0.471478	0.589719	0.349804	0.000000
hsa-mir-6874	0.200852	0.308992	0.000000	0.000000	0.297045	0.000000	0.000000	0.000000	0.000000	0.000000	0.000000	0.248341	0.424997	0.299230	1.440888	0.854620	0.217037	0.000000	0.214415	0.000000	0.000000	0.113490	0.993224	0.079231	0.290510	0.540354	0.000000	0.000000	0.507198	0.728232	0.406222	0.000000	0.230334	0.000000	0.000000	0.471793	0.000000	0.000000	0.734740	0.113540	0.000000	0.000000	0.205386	0.190578	0.254448	0.157159	0.000000	0.349804	0.000000
hsa-mir-6873	0.000000	0.000000	0.000000	0.000000	0.099015	0.215122	0.000000	0.000000	0.000000	0.000000	0.000000	0.000000	0.000000	0.000000	0.000000	0.000000	0.000000	0.000000	0.000000	0.000000	0.000000	0.000000	0.000000	0.000000	0.000000	0.000000	0.000000	0.000000	0.000000	0.000000	0.000000	0.000000	0.000000	0.000000	0.000000	0.000000	0.000000	0.000000	0.000000	0.000000	0.000000	0.000000	0.000000	0.000000	0.000000	0.000000	0.000000	0.000000	0.000000
hsa-mir-6872	0.000000	0.308992	0.000000	0.000000	0.000000	0.000000	0.000000	0.000000	0.000000	0.000000	0.000000	0.000000	0.000000	0.000000	0.000000	0.000000	0.000000	0.000000	0.000000	0.000000	0.000000	0.000000	0.000000	0.000000	0.000000	0.000000	0.000000	0.000000	0.000000	0.000000	0.000000	0.000000	0.000000	0.000000	0.000000	0.000000	0.000000	0.000000	0.000000	0.000000	0.000000	0.000000	0.000000	0.000000	0.000000	0.000000	0.000000	0.000000	0.000000
hsa-mir-6871	0.200852	0.308992	0.000000	0.000000	0.000000	0.000000	0.000000	0.000000	0.000000	0.000000	0.000000	0.000000	0.000000	0.000000	0.000000	0.000000	0.000000	0.000000	0.000000	0.000000	0.151232	0.000000	0.198645	0.079231	0.145255	0.000000	0.000000	0.158707	0.000000	0.364116	0.000000	0.000000	0.000000	0.000000	0.000000	0.000000	0.000000	0.203374	0.000000	0.000000	0.000000	0.372932	0.205386	0.000000	0.127224	0.000000	0.000000	0.000000	0.000000
hsa-mir-6870	0.000000	0.000000	0.000000	0.000000	0.000000	0.000000	0.000000	0.000000	0.272833	0.000000	0.000000	0.000000	0.000000	0.000000	0.000000	0.000000	0.000000	0.000000	0.214415	0.000000	0.000000	0.000000	0.000000	0.158461	0.000000	0.270177	0.000000	0.000000	0.169066	0.000000	0.000000	0.383884	0.115167	0.000000	0.000000	0.000000	0.000000	0.000000	0.000000	0.000000	0.000000	0.000000	0.000000	0.000000	0.000000	0.157159	0.000000	0.000000	0.000000
hsa-mir-4707	0.602555	0.000000	0.662678	1.974681	0.198030	0.430243	0.201527	0.258400	0.818498	0.000000	0.000000	0.000000	0.000000	0.149615	0.000000	0.427310	0.434075	0.000000	0.000000	0.374815	0.604928	0.340470	0.595934	0.079231	0.871529	1.350884	0.813345	0.634828	1.859728	0.000000	0.203111	0.000000	0.230334	0.164160	0.000000	0.000000	0.967525	0.000000	0.244913	0.227079	1.352128	0.000000	0.616158	0.571734	0.508896	0.000000	0.000000	0.874509	0.000000
hsa-mir-4706	0.000000	0.000000	0.000000	0.000000	0.099015	0.000000	0.000000	0.000000	0.000000	0.000000	0.000000	0.248341	0.000000	0.000000	0.000000	0.427310	0.000000	0.000000	0.000000	0.000000	0.000000	0.000000	0.000000	0.000000	0.000000	0.000000	0.000000	0.000000	0.169066	0.000000	0.000000	0.191942	0.000000	0.000000	0.000000	0.471793	0.000000	0.000000	0.000000	0.113540	0.000000	0.000000	0.000000	0.000000	0.000000	0.000000	0.000000	0.000000	0.000000
hsa-mir-4705	0.000000	0.000000	0.000000	0.000000	0.000000	0.000000	0.000000	0.000000	0.000000	0.000000	0.000000	0.000000	0.000000	0.149615	0.000000	0.000000	0.000000	0.000000	0.000000	0.000000	0.000000	0.000000	0.198645	0.000000	0.000000	0.270177	0.000000	0.000000	0.169066	0.000000	0.000000	0.191942	0.691001	0.000000	0.000000	0.000000	0.000000	0.610123	0.000000	0.113540	0.000000	0.000000	0.205386	0.381156	0.127224	0.157159	0.000000	0.000000	0.000000
hsa-mir-4704	0.000000	0.000000	0.000000	0.000000	0.000000	0.215122	0.000000	0.000000	0.000000	0.000000	0.000000	0.000000	0.000000	0.149615	0.480296	0.000000	0.000000	0.000000	0.000000	0.000000	0.000000	0.000000	0.000000	0.000000	0.000000	0.000000	0.406673	0.000000	0.000000	0.000000	0.000000	0.000000	0.000000	0.000000	0.000000	0.000000	0.000000	0.000000	0.000000	0.113540	0.000000	0.000000	0.000000	0.000000	0.000000	0.000000	0.589719	0.000000	0.000000
hsa-mir-4703	0.000000	0.000000	0.000000	0.000000	0.000000	0.000000	0.403054	0.000000	0.000000	0.000000	0.000000	0.000000	0.000000	0.000000	0.000000	0.000000	0.217037	0.000000	0.000000	0.000000	0.000000	0.000000	0.000000	0.079231	0.000000	0.000000	0.000000	0.000000	0.000000	0.000000	0.203111	0.000000	0.000000	0.000000	0.000000	0.000000	0.000000	0.000000	0.000000	0.000000	0.000000	0.000000	0.000000	0.000000	0.000000	0.157159	0.000000	0.000000	0.194028
hsa-mir-4701	0.401703	0.000000	0.000000	0.000000	0.000000	0.000000	0.000000	0.000000	0.000000	0.293374	0.000000	0.000000	0.000000	0.000000	0.000000	0.000000	0.000000	0.450615	0.000000	0.000000	0.000000	0.000000	0.000000	0.000000	0.000000	0.270177	0.000000	0.000000	0.000000	0.000000	0.000000	0.191942	0.115167	0.000000	0.000000	0.000000	0.000000	0.000000	0.000000	0.000000	0.000000	0.000000	0.000000	0.000000	0.000000	0.000000	0.000000	0.000000	0.000000
hsa-mir-4700	0.000000	0.000000	0.000000	0.000000	0.198030	0.000000	0.000000	0.258400	0.000000	0.586747	0.000000	0.000000	0.424997	0.000000	0.000000	0.000000	0.000000	0.450615	0.000000	0.374815	0.000000	0.000000	0.000000	0.158461	0.145255	0.540354	0.000000	0.476121	0.000000	0.728232	0.203111	0.191942	0.000000	0.328320	0.000000	0.000000	0.000000	0.000000	0.000000	0.000000	0.405639	0.000000	0.205386	0.190578	0.127224	0.000000	0.000000	0.000000	0.000000
hsa-mir-4709	1.205110	0.000000	0.662678	0.000000	13.168987	2.151216	2.216796	4.651200	1.364164	0.586747	0.993280	0.745024	1.487490	1.346534	5.283257	0.427310	3.038525	1.802460	2.144154	1.124446	1.209855	0.567450	3.178316	2.931531	1.452548	4.593007	3.253381	0.952242	1.859728	4.369390	1.421777	4.030782	10.249844	3.119036	5.481440	1.415378	2.257558	1.423620	2.204219	2.497873	1.487341	3.542851	1.643089	1.715203	2.926152	1.728752	2.358877	1.399215	1.358197
hsa-mir-4708	0.000000	0.000000	0.000000	0.000000	0.000000	0.000000	0.000000	0.000000	0.000000	0.000000	0.000000	0.000000	0.000000	0.000000	0.000000	0.000000	0.000000	0.000000	0.000000	0.000000	0.151232	0.000000	0.000000	0.079231	0.145255	0.000000	0.000000	0.000000	0.000000	0.364116	0.000000	0.000000	0.115167	0.000000	0.000000	0.000000	0.000000	0.000000	0.000000	0.113540	0.000000	0.000000	0.616158	0.000000	0.000000	0.000000	0.000000	0.000000	0.000000
hsa-mir-559	0.200852	0.000000	0.000000	0.000000	0.000000	0.215122	0.000000	0.000000	0.000000	0.293374	0.000000	0.248341	0.000000	0.000000	0.000000	0.000000	0.434075	0.000000	0.643246	0.000000	0.453696	0.113490	0.993224	0.000000	0.435764	0.000000	0.000000	0.158707	0.000000	0.000000	0.000000	0.191942	0.000000	0.328320	0.000000	0.000000	0.000000	0.406749	0.000000	0.113540	1.081703	0.000000	0.000000	0.000000	0.000000	0.000000	0.000000	0.000000	0.000000
hsa-mir-558	0.000000	0.000000	0.000000	0.000000	0.000000	0.000000	0.000000	0.000000	0.000000	0.000000	0.000000	0.000000	0.000000	0.000000	0.000000	0.000000	0.000000	0.000000	0.000000	0.000000	0.000000	0.000000	0.000000	0.000000	0.000000	0.000000	0.000000	0.000000	0.000000	0.000000	0.000000	0.000000	0.000000	0.000000	0.000000	0.000000	0.000000	0.000000	0.000000	0.000000	0.000000	0.000000	0.000000	0.000000	0.000000	0.000000	0.000000	0.000000	0.000000
hsa-mir-555	0.000000	0.000000	0.000000	0.000000	0.099015	0.000000	0.000000	0.000000	0.000000	0.000000	0.000000	0.000000	0.000000	0.000000	0.000000	0.000000	0.000000	0.000000	0.000000	0.000000	0.000000	0.000000	0.000000	0.000000	0.000000	0.000000	0.000000	0.158707	0.000000	0.000000	0.000000	0.000000	0.000000	0.000000	0.000000	0.000000	0.000000	0.203374	0.000000	0.000000	0.000000	0.000000	0.000000	0.000000	0.000000	0.000000	0.000000	0.000000	0.000000
hsa-mir-554	0.000000	0.000000	0.000000	0.000000	0.000000	0.215122	0.000000	0.000000	0.000000	0.000000	0.000000	0.000000	0.000000	0.000000	0.000000	0.000000	0.000000	0.000000	0.000000	0.000000	0.000000	0.000000	0.000000	0.000000	0.000000	0.000000	0.000000	0.000000	0.000000	0.000000	0.000000	0.000000	0.000000	0.000000	0.000000	0.000000	0.000000	0.000000	0.000000	0.000000	0.000000	0.000000	0.000000	0.000000	0.000000	0.000000	0.000000	0.000000	0.000000
hsa-mir-557	0.000000	0.000000	0.000000	0.000000	0.000000	0.000000	0.000000	0.000000	0.000000	0.000000	0.000000	0.000000	0.000000	0.000000	0.000000	0.000000	0.000000	0.000000	0.000000	0.000000	0.000000	0.000000	0.000000	0.000000	0.000000	0.000000	0.000000	0.000000	0.000000	0.000000	0.000000	0.000000	0.000000	0.000000	0.000000	0.000000	0.000000	0.000000	0.000000	0.000000	0.000000	0.000000	0.000000	0.000000	0.000000	0.000000	0.000000	0.000000	0.000000
hsa-mir-556	2.209368	0.617983	0.000000	9.873403	0.297045	1.505851	0.000000	0.516800	0.000000	1.466868	0.993280	0.496683	0.849994	0.748075	0.960592	1.281930	0.000000	0.000000	1.500908	0.749631	1.058623	0.226980	0.397289	1.505381	0.726274	1.891238	0.813345	0.476121	1.014397	0.000000	0.000000	0.767768	0.575834	0.984959	1.096288	0.471793	1.935050	1.220246	1.469480	0.567698	0.270426	0.559398	2.259247	0.571734	1.781136	0.157159	0.000000	0.699608	0.194028
hsa-mir-553	0.000000	0.000000	0.000000	0.000000	0.000000	0.000000	0.000000	0.000000	0.000000	0.000000	0.000000	0.000000	0.000000	0.000000	0.000000	0.000000	0.000000	0.000000	0.000000	0.000000	0.000000	0.000000	0.000000	0.000000	0.000000	0.000000	0.000000	0.000000	0.000000	0.000000	0.000000	0.000000	0.000000	0.000000	0.000000	0.000000	0.000000	0.000000	0.000000	0.000000	0.000000	0.000000	0.000000	0.000000	0.000000	0.000000	0.000000	0.000000	0.000000
hsa-mir-552	6.226400	1.853950	0.000000	9.873403	0.198030	18.930699	2.418323	1.550400	0.272833	26.990363	20.858890	0.496683	0.000000	3.291528	0.480296	0.854620	3.689637	5.407381	10.291939	0.000000	0.151232	0.453960	2.979671	96.898994	0.145255	0.000000	35.787196	49.516610	0.338132	2.548811	0.203111	3.454956	0.345500	0.492479	0.000000	0.943585	0.322508	6.304603	0.000000	3.519730	53.544287	7.458634	0.410772	11.815844	0.890568	0.157159	0.000000	1.749019	621.666232
hsa-mir-549a	1.004258	0.617983	1.656694	3.949361	0.297045	0.215122	0.000000	0.516800	0.545666	1.173494	0.993280	0.496683	0.212499	2.393838	0.000000	0.427310	0.217037	0.450615	0.428831	0.000000	0.151232	0.000000	0.595934	0.000000	0.871529	1.080708	0.406673	0.793535	0.169066	0.364116	0.000000	0.000000	0.230334	0.000000	1.096288	0.471793	0.322508	0.610123	0.000000	0.227079	0.270426	0.000000	0.410772	0.000000	0.381672	0.942956	2.948597	0.174902	0.194028
hsa-mir-4633	0.000000	0.000000	0.000000	0.000000	0.000000	0.000000	0.000000	0.000000	0.000000	0.000000	0.000000	0.000000	0.000000	0.000000	0.000000	0.000000	0.000000	0.000000	0.000000	0.000000	0.000000	0.000000	0.000000	0.000000	0.000000	0.000000	0.000000	0.000000	0.000000	0.000000	0.000000	0.000000	0.000000	0.000000	0.000000	0.000000	0.000000	0.000000	0.000000	0.000000	0.000000	0.000000	0.000000	0.000000	0.000000	0.000000	0.000000	0.000000	0.000000
hsa-mir-4632	0.401703	0.308992	0.000000	0.000000	0.000000	0.215122	0.403054	0.000000	0.545666	0.293374	0.000000	0.000000	0.000000	0.598460	0.000000	0.427310	0.000000	0.000000	0.000000	0.000000	0.151232	0.000000	0.595934	0.000000	0.145255	0.000000	0.406673	0.158707	0.000000	0.364116	0.000000	0.191942	0.115167	0.000000	0.000000	0.000000	0.000000	0.000000	0.000000	0.000000	0.000000	0.000000	0.000000	0.190578	0.381672	0.471478	0.000000	0.174902	0.000000
hsa-mir-4637	0.000000	0.000000	0.000000	0.000000	0.000000	0.000000	0.000000	0.000000	0.000000	0.000000	0.000000	0.000000	0.000000	0.000000	0.000000	0.000000	0.000000	0.000000	0.000000	0.000000	0.000000	0.000000	0.000000	0.000000	0.000000	0.000000	0.000000	0.000000	0.000000	0.000000	0.000000	0.000000	0.115167	0.000000	0.000000	0.000000	0.000000	0.000000	0.000000	0.000000	0.000000	0.000000	0.000000	0.000000	0.000000	0.000000	0.000000	0.000000	0.000000
hsa-mir-4636	0.200852	0.000000	0.000000	0.000000	0.198030	0.000000	0.403054	0.000000	0.000000	0.000000	0.000000	0.000000	0.000000	0.149615	0.480296	0.427310	0.868150	0.901230	0.000000	0.000000	0.000000	0.340470	0.397289	0.158461	0.000000	0.000000	0.813345	0.158707	0.338132	0.000000	0.000000	0.575826	0.115167	0.000000	0.000000	0.000000	0.322508	0.203374	0.000000	0.000000	0.000000	0.559398	0.205386	0.000000	0.000000	0.000000	0.000000	0.000000	0.194028
hsa-mir-4635	0.000000	0.000000	0.000000	0.000000	0.000000	0.000000	0.000000	0.000000	0.000000	0.000000	0.000000	0.000000	0.000000	0.000000	0.000000	0.000000	0.000000	0.000000	0.000000	0.000000	0.000000	0.000000	0.000000	0.000000	0.000000	0.000000	0.000000	0.158707	0.000000	0.000000	0.000000	0.000000	0.115167	0.000000	0.000000	0.000000	0.000000	0.000000	0.000000	0.000000	0.000000	0.000000	0.000000	0.000000	0.000000	0.000000	0.000000	0.000000	0.000000
hsa-mir-4634	0.000000	0.000000	0.000000	0.000000	0.099015	0.000000	0.000000	0.000000	0.272833	0.000000	0.000000	0.000000	0.000000	0.000000	0.000000	0.000000	0.000000	0.000000	0.000000	0.000000	0.000000	0.000000	0.000000	0.000000	0.000000	0.000000	0.000000	0.000000	0.000000	0.728232	0.000000	0.000000	0.000000	0.000000	0.000000	0.000000	0.000000	0.000000	0.000000	0.000000	0.000000	0.000000	0.000000	0.000000	0.000000	0.000000	0.000000	0.000000	0.000000
hsa-mir-4639	0.000000	0.000000	0.000000	0.000000	0.000000	0.000000	0.000000	0.000000	0.000000	0.000000	0.993280	0.000000	0.000000	0.000000	0.000000	0.427310	0.000000	0.450615	0.000000	0.000000	0.000000	0.000000	0.000000	0.158461	0.000000	0.000000	0.000000	0.000000	0.000000	0.000000	0.000000	0.000000	0.000000	0.000000	0.000000	0.000000	0.000000	0.203374	0.244913	0.113540	0.270426	0.000000	0.205386	0.000000	0.127224	0.000000	0.000000	0.000000	0.194028
hsa-mir-4638	0.401703	1.235967	2.650711	3.949361	0.693105	0.645365	0.201527	0.516800	0.818498	0.880121	3.973122	0.993366	0.000000	1.047304	0.000000	1.281930	0.651112	3.154305	1.500908	2.248892	0.756159	0.226980	2.383737	1.109228	0.581019	0.810531	0.813345	0.317414	0.338132	2.912926	0.000000	0.767768	1.266835	0.820799	0.000000	3.302549	1.935050	0.203374	0.244913	0.227079	1.757767	0.000000	1.026930	0.381156	0.636120	0.471478	3.538316	0.174902	0.194028
hsa-mir-8079	0.000000	0.000000	0.000000	0.000000	0.000000	0.000000	0.000000	0.000000	0.000000	0.000000	0.000000	0.000000	0.000000	0.000000	0.000000	0.000000	0.000000	0.000000	0.000000	0.000000	0.000000	0.000000	0.000000	0.000000	0.000000	0.000000	0.000000	0.000000	0.000000	0.000000	0.000000	0.000000	0.000000	0.000000	0.000000	0.000000	0.000000	0.000000	0.000000	0.000000	0.000000	0.000000	0.000000	0.000000	0.000000	0.000000	0.000000	0.000000	0.000000
hsa-mir-8078	0.000000	0.000000	0.000000	0.000000	0.000000	0.000000	0.000000	0.000000	0.000000	0.000000	0.000000	0.000000	0.000000	0.000000	0.000000	0.000000	0.000000	0.000000	0.000000	0.000000	0.000000	0.000000	0.000000	0.000000	0.000000	0.000000	0.000000	0.000000	0.000000	0.000000	0.000000	0.000000	0.000000	0.000000	0.000000	0.000000	0.000000	0.000000	0.000000	0.000000	0.000000	0.000000	0.000000	0.000000	0.000000	0.000000	0.000000	0.000000	0.000000
hsa-mir-3940	0.803406	1.853950	1.988033	0.000000	1.386209	1.075608	0.201527	1.550400	0.818498	0.586747	7.946244	1.738390	0.424997	0.149615	0.000000	0.854620	0.651112	0.450615	4.073893	5.997046	0.907391	0.113490	0.794579	1.505381	0.581019	4.322830	1.220018	0.952242	0.507198	2.184695	0.203111	0.191942	2.418503	2.790716	1.096288	3.774342	1.935050	0.406749	0.489827	0.567698	1.487341	0.745863	1.026930	1.524625	0.508896	1.414433	2.358877	0.174902	0.388056
hsa-mir-3941	0.803406	0.926975	0.331339	0.000000	0.000000	0.000000	0.201527	0.258400	0.545666	1.760241	0.000000	0.248341	0.000000	0.149615	1.440888	0.427310	0.868150	1.351845	0.428831	0.374815	0.151232	0.113490	0.993224	0.079231	0.435764	0.000000	0.406673	0.158707	0.000000	0.000000	0.000000	0.191942	0.806168	0.164160	0.000000	0.943585	0.645017	0.203374	0.000000	0.113540	2.433831	0.932329	0.000000	0.571734	0.000000	0.471478	5.897193	0.174902	0.582084
hsa-mir-3942	0.602555	2.162942	0.331339	3.949361	0.000000	0.645365	0.403054	0.000000	0.545666	0.000000	0.000000	0.000000	0.000000	0.149615	0.000000	0.000000	0.217037	0.901230	0.857662	0.374815	0.302464	0.340470	0.000000	0.079231	0.581019	0.000000	0.000000	0.158707	0.169066	0.728232	0.406222	0.000000	0.460667	0.492479	0.000000	0.943585	0.000000	0.000000	0.489827	0.794778	0.000000	0.372932	1.026930	0.000000	0.000000	0.000000	0.589719	0.174902	0.582084
hsa-mir-3943	0.000000	0.000000	0.000000	0.000000	0.000000	0.000000	0.000000	0.000000	0.818498	0.586747	0.000000	0.000000	0.212499	0.000000	0.000000	0.000000	0.000000	0.000000	0.428831	0.000000	0.000000	0.113490	0.198645	0.237692	0.000000	0.270177	0.406673	0.000000	0.000000	0.000000	0.000000	0.191942	0.230334	0.000000	0.000000	0.000000	0.000000	0.000000	0.000000	0.000000	0.000000	0.000000	0.000000	0.190578	0.000000	0.000000	0.589719	0.000000	0.194028
hsa-mir-3944	1.606813	0.617983	0.331339	0.000000	0.198030	0.215122	0.201527	0.000000	0.272833	0.293374	0.000000	0.248341	0.212499	0.000000	0.000000	0.427310	0.000000	0.450615	0.643246	1.124446	0.000000	0.226980	0.198645	0.000000	0.145255	0.000000	0.000000	0.634828	0.676265	0.364116	0.000000	0.383884	0.000000	0.328320	0.000000	1.415378	0.645017	0.203374	0.244913	0.113540	0.135213	0.000000	0.410772	0.190578	0.381672	0.157159	0.000000	0.000000	0.388056
hsa-mir-3945	0.000000	0.000000	0.331339	0.000000	0.297045	0.000000	0.000000	0.000000	0.000000	0.000000	0.993280	0.000000	0.000000	0.149615	0.000000	0.000000	0.217037	0.000000	0.000000	0.000000	0.000000	0.000000	0.000000	0.000000	0.000000	0.000000	0.000000	0.000000	0.000000	0.000000	0.000000	0.000000	0.000000	0.000000	0.000000	0.000000	0.000000	0.000000	0.244913	0.000000	0.000000	0.372932	0.205386	0.000000	0.000000	0.000000	0.000000	0.000000	0.000000
hsa-mir-8077	0.000000	0.000000	0.000000	0.000000	0.000000	0.000000	0.000000	0.000000	0.000000	0.000000	0.000000	0.000000	0.000000	0.000000	0.000000	0.000000	0.000000	0.000000	0.000000	0.000000	0.000000	0.000000	0.000000	0.000000	0.000000	0.000000	0.000000	0.000000	0.000000	0.364116	0.000000	0.000000	0.000000	0.000000	0.000000	0.000000	0.000000	0.000000	0.000000	0.000000	0.000000	0.000000	0.000000	0.000000	0.000000	0.000000	0.000000	0.000000	0.000000
hsa-mir-4720	0.000000	0.000000	0.000000	0.000000	0.099015	0.000000	0.000000	0.000000	0.000000	0.000000	0.000000	0.000000	0.000000	0.000000	0.000000	0.000000	0.000000	0.000000	0.000000	0.000000	0.000000	0.000000	0.000000	0.079231	0.000000	0.000000	0.000000	0.000000	0.000000	0.000000	0.000000	0.000000	0.000000	0.000000	0.000000	0.000000	0.000000	0.000000	0.000000	0.000000	0.000000	0.000000	0.000000	0.000000	0.000000	0.000000	0.000000	0.000000	0.000000
hsa-mir-193b	162.087250	389.947512	97.744974	134.278284	71.191742	447.883139	12.494667	20.413600	233.544842	106.787959	40.724499	121.190628	9.349939	24.387230	42.266056	42.730989	22.571899	11.265377	30.018157	127.812053	30.851305	14.413222	37.941143	21.867639	49.967644	132.116493	19.926962	39.200650	136.436396	22.211064	9.139997	86.949729	139.812479	12.804463	13.155457	585.022941	324.443391	246.286284	100.414442	30.655712	434.844513	27.037550	38.407198	40.211984	95.672450	93.509762	129.148528	15.741170	11.253633
hsa-mir-193a	300.072307	213.513257	497.671019	319.898264	87.430192	116.380777	171.700909	195.608802	414.160129	194.506640	62.576669	181.040918	61.199601	147.520298	62.438492	354.667207	174.715176	73.900871	324.839339	225.264057	146.997397	55.156109	171.430399	136.038899	126.952678	258.829448	34.160506	102.842190	263.912286	185.334945	146.849291	147.411461	369.109550	80.438293	95.377063	422.254461	321.540816	163.106193	387.207886	101.390929	173.207656	289.954413	85.235226	106.342592	95.799674	478.235642	176.326072	169.654836	193.834134
hsa-mir-548a-1	0.000000	0.000000	0.000000	0.000000	0.000000	0.000000	0.000000	0.000000	0.000000	0.000000	0.000000	0.000000	0.000000	0.000000	0.000000	0.000000	0.000000	0.000000	0.000000	0.000000	0.000000	0.000000	0.000000	0.000000	0.000000	0.000000	0.000000	0.000000	0.000000	0.000000	0.000000	0.000000	0.000000	0.000000	0.000000	0.000000	0.000000	0.000000	0.000000	0.000000	0.000000	0.000000	0.000000	0.000000	0.000000	0.000000	0.000000	0.000000	0.000000
hsa-mir-4529	0.401703	0.000000	0.000000	0.000000	0.000000	0.000000	1.007634	0.516800	0.000000	0.000000	0.000000	0.000000	0.000000	0.149615	0.000000	0.000000	0.000000	0.000000	0.000000	0.374815	0.000000	0.113490	0.000000	0.000000	0.145255	0.000000	0.406673	0.000000	0.845331	0.728232	2.031111	0.383884	0.115167	0.000000	0.000000	0.000000	0.000000	0.000000	0.000000	0.227079	0.000000	0.000000	0.000000	0.000000	0.000000	0.000000	0.000000	0.000000	0.194028
hsa-mir-4528	0.200852	0.000000	0.000000	0.000000	0.000000	0.000000	0.000000	0.000000	0.000000	0.000000	0.000000	0.000000	0.000000	0.000000	0.000000	0.000000	0.000000	0.000000	0.000000	0.000000	0.000000	0.000000	0.000000	0.000000	0.145255	0.000000	0.000000	0.000000	0.169066	0.000000	0.000000	0.000000	0.000000	0.000000	0.000000	0.000000	0.322508	0.000000	0.000000	0.000000	0.000000	0.000000	0.000000	0.000000	0.000000	0.000000	0.000000	0.000000	0.000000
hsa-mir-4527	0.000000	0.000000	0.000000	0.000000	0.000000	0.000000	0.000000	0.000000	0.000000	0.000000	0.000000	0.000000	0.000000	0.000000	0.000000	0.000000	0.000000	0.000000	0.000000	0.000000	0.000000	0.453960	0.000000	0.000000	0.000000	0.000000	0.000000	0.000000	0.000000	0.000000	0.000000	0.000000	0.000000	0.000000	0.000000	0.000000	0.000000	0.000000	0.000000	0.113540	0.000000	0.000000	0.205386	0.000000	0.000000	0.000000	0.000000	0.000000	0.000000
hsa-mir-4526	0.000000	0.000000	0.000000	0.000000	0.000000	0.000000	0.000000	0.000000	0.000000	0.000000	0.000000	0.000000	0.000000	0.000000	0.000000	0.000000	0.217037	0.000000	0.000000	0.000000	0.151232	0.000000	0.000000	0.000000	0.000000	0.000000	0.000000	0.000000	0.000000	0.000000	0.000000	0.000000	0.000000	0.000000	0.000000	0.000000	0.000000	0.000000	0.000000	0.000000	0.000000	0.000000	0.000000	0.000000	0.127224	0.000000	0.000000	0.000000	0.000000
hsa-mir-4525	0.200852	0.000000	0.000000	1.974681	0.000000	0.000000	0.000000	0.000000	0.000000	0.000000	0.000000	0.000000	0.212499	0.000000	0.480296	0.000000	0.000000	0.000000	0.000000	0.000000	0.000000	0.000000	0.595934	0.079231	0.000000	1.080708	0.000000	0.000000	0.169066	0.364116	0.203111	0.383884	0.691001	0.000000	0.000000	0.000000	0.000000	0.000000	0.244913	0.000000	0.135213	0.000000	0.205386	0.000000	0.000000	0.157159	0.000000	0.174902	0.000000
hsa-mir-4523	0.803406	0.617983	0.331339	0.000000	0.000000	0.645365	0.000000	0.000000	0.000000	0.293374	0.000000	0.000000	0.212499	0.149615	0.000000	0.000000	0.000000	0.000000	0.214415	0.000000	0.000000	0.000000	0.000000	0.158461	0.290510	0.000000	0.000000	0.317414	0.000000	0.364116	0.000000	0.000000	0.575834	1.149118	1.096288	0.471793	0.322508	0.000000	0.000000	0.000000	1.081703	0.000000	0.000000	0.000000	0.508896	0.157159	0.000000	0.000000	0.000000
hsa-mir-4522	0.000000	0.308992	0.662678	0.000000	0.198030	0.000000	0.201527	0.000000	0.272833	0.586747	0.000000	0.248341	0.000000	0.000000	0.480296	0.427310	0.000000	0.450615	0.857662	0.000000	0.000000	0.000000	0.000000	0.237692	0.435764	0.270177	0.000000	0.000000	0.000000	0.364116	0.406222	0.000000	0.000000	0.164160	0.000000	0.000000	0.000000	0.000000	0.000000	0.000000	0.000000	0.186466	0.000000	0.190578	0.000000	0.000000	2.358877	0.000000	0.388056
hsa-mir-4521	0.602555	1.235967	0.662678	1.974681	0.396060	0.215122	0.403054	0.258400	1.909829	0.293374	0.000000	0.745024	0.212499	0.598460	0.480296	0.427310	0.868150	0.450615	0.643246	2.623708	0.604928	0.113490	0.993224	0.554614	0.435764	0.810531	0.000000	0.634828	0.507198	0.000000	0.000000	0.191942	0.691001	0.164160	0.000000	1.887171	0.000000	0.203374	0.489827	0.681238	0.270426	0.745863	0.616158	0.190578	0.636120	0.942956	0.589719	0.174902	0.388056
hsa-mir-6801	0.000000	0.308992	0.000000	0.000000	0.000000	0.000000	0.000000	0.000000	0.000000	0.000000	0.000000	0.248341	0.212499	0.000000	0.000000	0.000000	0.000000	0.000000	0.214415	0.000000	0.000000	0.113490	0.000000	0.079231	0.000000	0.000000	0.000000	0.000000	0.000000	0.000000	0.000000	0.191942	0.115167	0.000000	0.000000	0.000000	0.322508	0.000000	0.000000	0.000000	0.000000	0.000000	0.000000	0.000000	0.000000	0.000000	0.000000	0.000000	0.194028
hsa-mir-3663	0.000000	0.308992	0.000000	0.000000	0.000000	0.000000	0.000000	0.000000	0.000000	0.000000	0.000000	0.000000	0.000000	0.000000	0.000000	0.000000	0.000000	0.000000	0.000000	0.000000	0.000000	0.000000	0.000000	0.000000	0.000000	0.000000	0.000000	0.000000	0.000000	0.000000	0.000000	0.000000	0.000000	0.000000	0.000000	0.000000	0.000000	0.000000	0.000000	0.000000	0.000000	0.000000	0.000000	0.000000	0.000000	0.000000	0.000000	0.000000	0.000000
hsa-mir-3662	0.602555	0.000000	0.000000	3.949361	0.396060	0.000000	0.000000	0.000000	0.000000	0.000000	0.000000	0.000000	0.212499	0.000000	0.480296	0.427310	0.434075	0.000000	1.072077	1.124446	0.302464	0.000000	0.397289	0.000000	0.726274	0.000000	0.000000	0.158707	0.000000	0.000000	0.000000	0.000000	0.000000	0.328320	0.000000	2.358963	0.322508	0.203374	0.000000	0.340619	0.000000	0.000000	0.205386	0.190578	0.127224	0.000000	0.589719	0.000000	0.194028
hsa-mir-6778	0.200852	0.000000	0.000000	0.000000	0.000000	0.000000	0.000000	0.000000	0.000000	0.000000	0.000000	0.000000	0.000000	0.000000	0.000000	0.000000	0.000000	0.000000	0.000000	0.000000	0.000000	0.000000	0.000000	0.000000	0.000000	0.000000	0.000000	0.000000	0.338132	0.000000	0.000000	0.191942	0.000000	0.000000	0.000000	0.000000	0.000000	0.000000	0.000000	0.000000	0.000000	0.000000	0.000000	0.000000	0.000000	0.000000	0.000000	0.000000	0.000000
hsa-mir-6779	0.200852	0.000000	0.000000	0.000000	0.099015	0.000000	0.000000	0.000000	0.000000	0.000000	0.000000	0.000000	0.212499	0.000000	0.000000	0.000000	0.000000	0.000000	0.214415	0.374815	0.000000	0.000000	0.000000	0.079231	0.000000	0.000000	0.000000	0.000000	0.000000	0.000000	0.000000	0.000000	0.000000	0.000000	0.000000	0.471793	0.322508	0.000000	0.000000	0.113540	0.135213	0.000000	0.205386	0.000000	0.000000	0.000000	0.000000	0.000000	0.000000
hsa-mir-3168	0.000000	0.000000	0.000000	0.000000	0.000000	0.000000	0.000000	0.000000	0.000000	0.000000	0.000000	0.000000	0.000000	0.000000	0.000000	0.000000	0.000000	0.000000	0.000000	0.000000	0.000000	0.000000	0.000000	0.000000	0.000000	0.000000	0.000000	0.000000	0.000000	0.000000	0.000000	0.000000	0.000000	0.000000	0.000000	0.000000	0.000000	0.000000	0.000000	0.227079	0.000000	0.000000	0.000000	0.000000	0.000000	0.000000	0.000000	0.000000	0.000000
hsa-mir-3169	0.000000	0.000000	0.000000	0.000000	0.000000	0.000000	0.000000	0.000000	0.000000	0.000000	0.000000	0.000000	0.000000	0.000000	0.000000	0.000000	0.000000	0.000000	0.000000	0.000000	0.000000	0.000000	0.000000	0.000000	0.000000	0.000000	0.000000	0.000000	0.000000	0.000000	0.000000	0.000000	0.000000	0.000000	0.000000	0.000000	0.000000	0.000000	0.000000	0.000000	0.000000	0.000000	0.000000	0.000000	0.000000	0.000000	0.000000	0.000000	0.000000
hsa-mir-3166	0.000000	0.000000	0.000000	0.000000	0.000000	0.000000	0.000000	0.000000	0.272833	0.000000	0.000000	0.000000	0.000000	0.000000	0.000000	0.000000	0.000000	0.000000	0.000000	0.000000	0.302464	0.000000	0.000000	0.079231	0.000000	0.000000	0.406673	0.000000	0.338132	0.000000	0.000000	0.000000	0.000000	0.000000	0.000000	0.000000	0.000000	0.000000	0.000000	0.000000	0.000000	0.000000	0.000000	0.000000	0.000000	0.000000	0.000000	0.000000	0.000000
hsa-mir-3167	0.000000	0.000000	0.000000	0.000000	0.000000	0.000000	0.000000	0.000000	0.000000	0.000000	0.000000	0.000000	0.000000	0.000000	0.000000	0.000000	0.000000	0.000000	0.000000	0.000000	0.000000	0.000000	0.000000	0.000000	0.000000	0.000000	0.000000	0.000000	0.000000	0.000000	0.000000	0.000000	0.000000	0.000000	0.000000	0.000000	0.000000	0.000000	0.000000	0.000000	0.000000	0.000000	0.000000	0.000000	0.000000	0.000000	0.000000	0.000000	0.000000
hsa-mir-3164	0.000000	0.000000	0.000000	0.000000	0.000000	0.000000	0.000000	0.000000	0.000000	0.000000	0.000000	0.000000	0.000000	0.000000	0.000000	0.000000	0.000000	0.000000	0.000000	0.000000	0.000000	0.000000	0.000000	0.000000	0.145255	0.000000	0.000000	0.158707	0.000000	0.000000	0.000000	0.000000	0.230334	0.000000	0.000000	0.000000	0.000000	0.000000	0.000000	0.000000	0.000000	0.000000	0.000000	0.000000	0.000000	0.000000	0.000000	0.000000	0.000000
hsa-mir-3165	0.000000	0.000000	0.000000	0.000000	0.000000	0.000000	0.000000	0.000000	0.000000	0.000000	0.000000	0.000000	0.000000	0.000000	0.480296	0.000000	0.000000	0.000000	0.000000	0.000000	0.000000	0.000000	0.000000	0.000000	0.000000	0.000000	0.000000	0.000000	0.000000	0.000000	0.000000	0.000000	0.115167	0.000000	0.000000	0.000000	0.000000	0.000000	0.000000	0.000000	0.000000	0.000000	0.000000	0.000000	0.000000	0.000000	0.589719	0.000000	0.000000
hsa-mir-3162	0.000000	0.000000	0.000000	0.000000	0.000000	0.000000	0.000000	0.000000	0.000000	0.000000	0.000000	0.000000	0.000000	0.000000	0.000000	0.000000	0.000000	0.000000	0.214415	0.000000	0.000000	0.113490	0.000000	0.000000	0.000000	0.000000	0.000000	0.000000	0.000000	0.000000	0.000000	0.000000	0.000000	0.000000	0.000000	0.471793	0.000000	0.000000	0.000000	0.000000	0.000000	0.000000	0.000000	0.000000	0.000000	0.000000	0.000000	0.000000	0.000000
hsa-mir-3163	0.000000	0.617983	0.000000	0.000000	0.000000	0.000000	0.000000	0.000000	0.000000	0.000000	0.000000	0.000000	0.000000	0.000000	0.000000	0.000000	0.000000	0.000000	0.000000	0.374815	0.000000	0.000000	0.000000	0.000000	0.000000	0.000000	0.000000	0.000000	0.169066	0.000000	0.000000	0.000000	0.000000	0.000000	0.000000	0.000000	0.000000	0.000000	0.000000	0.000000	0.000000	0.000000	0.000000	0.000000	0.000000	0.000000	0.000000	0.000000	0.000000
hsa-mir-3161	0.000000	0.000000	0.000000	3.949361	0.000000	0.000000	0.000000	0.000000	1.091331	0.000000	0.000000	0.745024	0.000000	0.000000	0.000000	0.427310	1.085187	0.000000	0.214415	0.374815	0.000000	0.000000	0.000000	0.000000	4.067134	0.000000	0.000000	0.000000	0.000000	0.000000	0.000000	0.000000	0.000000	0.000000	0.000000	0.000000	0.000000	0.000000	0.000000	0.000000	0.811277	0.000000	0.821544	0.000000	0.381672	0.000000	0.000000	0.000000	0.000000
hsa-mir-376b	1.004258	0.308992	0.331339	0.000000	0.198030	0.000000	0.403054	0.775200	0.545666	2.640362	1.986561	0.745024	0.212499	0.299230	0.000000	0.000000	0.217037	0.000000	0.643246	1.874077	0.000000	1.248389	0.198645	0.713075	1.307293	6.484245	0.000000	0.476121	0.676265	0.000000	0.000000	22.265273	4.261171	0.984959	1.096288	0.943585	0.645017	2.440492	0.734740	0.454159	3.245108	0.000000	0.205386	0.000000	2.544480	0.314319	2.358877	0.349804	0.388056
hsa-mir-376c	5.422993	2.471934	1.656694	1.974681	0.495075	0.860486	0.806108	4.134400	3.546826	5.280723	4.966402	1.738390	0.424997	0.598460	1.921184	0.427310	0.868150	0.000000	1.715323	4.122969	0.302464	4.199128	1.589158	1.822303	4.793408	17.561497	0.406673	1.745778	2.705059	0.364116	1.624888	67.179702	14.050348	2.790716	4.385152	2.830756	1.290033	8.134972	2.938959	1.021857	10.546602	1.118795	1.437703	1.524625	5.343408	1.728752	5.307474	4.547449	2.328338
hsa-mir-526a-2	0.000000	4.325884	0.000000	0.000000	0.000000	0.000000	0.000000	0.000000	0.000000	0.000000	0.000000	0.000000	0.000000	0.000000	0.000000	0.000000	0.000000	0.000000	0.000000	0.000000	0.000000	0.000000	0.000000	0.000000	0.000000	0.000000	0.000000	0.000000	0.000000	0.000000	0.000000	0.000000	0.000000	0.000000	0.000000	0.000000	0.000000	0.000000	0.000000	0.000000	0.000000	0.000000	0.000000	0.000000	0.000000	0.000000	0.000000	0.000000	0.000000
hsa-mir-526a-1	0.000000	3.398909	0.000000	0.000000	0.000000	0.000000	0.000000	0.000000	0.000000	0.000000	0.000000	0.000000	0.000000	0.000000	0.000000	0.000000	0.000000	0.000000	0.000000	0.000000	0.000000	0.000000	0.000000	0.000000	0.000000	0.000000	0.000000	0.000000	0.000000	0.000000	0.000000	0.000000	0.000000	0.000000	0.000000	0.000000	0.000000	0.000000	0.000000	0.000000	0.000000	0.000000	0.000000	0.000000	0.000000	0.000000	0.000000	0.000000	0.000000
hsa-mir-144	135.173134	68.596155	14.578911	223.138913	170.899786	72.926217	1570.902097	194.575202	61.387371	26.696990	20.858890	236.917745	7.437452	69.720546	40.825168	359.794925	137.167691	168.530035	336.632186	59.595649	194.030514	16.796511	24.433301	73.050591	91.220002	189.393991	77.674483	40.787720	98.734641	320.786024	300.604357	52.975994	23.148524	147.907964	97.569639	330.726679	165.124271	179.782886	90.862825	205.052652	245.140890	165.581684	60.588895	82.710905	63.103105	198.334992	35.383158	247.136375	93.715602
hsa-mir-4506	0.000000	0.000000	0.000000	0.000000	0.000000	0.000000	0.000000	0.000000	0.000000	0.000000	0.000000	0.000000	0.000000	0.000000	0.000000	0.000000	0.000000	0.000000	0.000000	0.000000	0.000000	0.000000	0.000000	0.000000	0.000000	0.000000	0.000000	0.000000	0.000000	0.000000	0.000000	0.000000	0.000000	0.000000	0.000000	0.000000	0.000000	0.000000	0.000000	0.000000	0.000000	0.000000	0.000000	0.000000	0.000000	0.000000	0.000000	0.000000	0.000000
hsa-mir-6772	0.200852	0.308992	0.000000	0.000000	0.297045	0.000000	0.000000	0.000000	0.272833	0.000000	1.986561	0.000000	0.000000	0.000000	0.480296	0.427310	0.651112	0.000000	0.000000	0.374815	0.302464	0.113490	0.000000	0.158461	0.000000	0.270177	0.406673	0.000000	0.000000	0.728232	0.203111	0.000000	0.000000	0.000000	0.000000	0.000000	0.000000	0.203374	0.244913	0.113540	0.270426	0.000000	0.410772	0.190578	0.127224	0.471478	0.000000	0.000000	0.000000
hsa-mir-4501	1.405961	0.926975	0.000000	1.974681	0.000000	0.000000	0.000000	0.000000	0.000000	0.000000	1.986561	0.000000	0.000000	0.299230	0.000000	0.854620	0.000000	0.000000	0.000000	0.000000	0.000000	0.000000	0.000000	0.000000	0.000000	0.000000	0.000000	0.000000	0.000000	0.000000	0.000000	0.000000	0.575834	0.000000	0.000000	0.000000	0.000000	0.203374	0.000000	0.000000	0.000000	0.000000	0.000000	0.190578	0.254448	0.000000	0.000000	0.000000	0.000000
hsa-mir-4500	0.000000	0.000000	0.000000	0.000000	0.000000	0.000000	0.000000	0.000000	0.000000	0.000000	0.000000	0.000000	0.000000	0.000000	0.000000	0.000000	0.000000	0.000000	0.000000	0.000000	0.000000	0.000000	0.000000	0.000000	0.000000	0.000000	0.000000	0.000000	0.000000	0.000000	0.000000	0.000000	0.000000	0.000000	0.000000	0.000000	0.000000	0.000000	0.000000	0.000000	0.000000	0.000000	0.000000	0.000000	0.000000	0.000000	0.000000	0.000000	0.000000
hsa-mir-5010	3.615329	0.617983	1.988033	1.974681	1.089164	0.215122	0.403054	0.775200	0.818498	1.173494	0.000000	1.738390	1.699989	1.047304	0.960592	0.854620	1.519262	0.450615	1.715323	0.749631	1.209855	0.680940	0.993224	1.346920	1.016783	0.540354	0.000000	0.952242	2.197860	5.461737	0.406222	1.343594	1.266835	0.492479	0.000000	0.000000	0.322508	2.237117	1.714393	0.113540	0.811277	0.745863	1.848475	1.143469	0.890568	0.942956	0.589719	0.524706	0.388056
hsa-mir-140	1371.414799	580.595384	1356.832771	458.125910	931.730585	1041.403591	2208.734699	1112.670412	1266.216838	480.839189	235.407468	702.309625	683.183051	1281.451672	683.941636	1449.007829	1397.070298	512.349331	1025.763297	767.621946	1497.800635	733.258475	1217.096239	648.819187	1177.435251	725.424914	272.470699	701.485308	1644.675667	1148.057133	1222.119200	957.214783	672.804365	727.391997	302.575510	1346.968142	893.348104	1428.094371	949.283849	822.140781	523.408927	1163.174037	622.525226	488.261150	921.992348	951.756506	463.519374	1069.874880	743.515918
hsa-mir-141	2070.980959	1939.540832	1764.710950	4812.296731	1706.918550	4096.990578	416.153025	1074.685611	1331.423868	2450.842334	2896.405815	1283.180280	637.708347	1304.791597	653.202686	787.532123	3779.056707	2491.901321	1895.432180	5544.269447	1306.189831	1801.539241	1994.393054	469.441163	346.868416	1947.164750	731.197488	2144.767523	890.640565	1499.793000	356.663007	971.610434	1366.338752	618.882381	1301.293949	132.573747	3300.872869	1584.285837	583.138505	1407.778421	3632.628320	1002.999863	2193.934168	1486.890512	1173.895874	1428.420556	4832.749708	532.926068	3671.400889
hsa-mir-450a-1	4.217884	3.398909	0.662678	5.924042	13.367017	1.075608	0.403054	1.808800	0.818498	6.747591	2.979841	0.993366	2.549983	2.543453	5.763553	0.427310	2.821487	0.000000	3.216231	3.373339	1.058623	5.107047	2.582381	10.933819	2.905096	15.670259	9.760144	1.587071	7.438911	0.728232	0.406222	52.016284	20.730022	3.447355	1.096288	7.548683	4.837625	10.575464	2.204219	2.838492	2.839470	1.678193	28.343280	17.152031	4.198392	2.357389	5.897193	1.049411	2.716394
hsa-mir-3180-3	0.000000	0.000000	0.000000	0.000000	0.000000	0.000000	0.000000	0.000000	0.000000	0.000000	0.000000	0.000000	0.000000	0.000000	0.000000	0.000000	0.000000	0.000000	0.000000	0.000000	0.000000	0.000000	0.000000	0.000000	0.000000	0.000000	0.000000	0.000000	0.000000	0.000000	0.000000	0.000000	0.000000	0.000000	0.000000	0.000000	0.000000	0.000000	0.000000	0.000000	0.000000	0.000000	0.000000	0.000000	0.000000	0.000000	0.000000	0.000000	0.000000
hsa-mir-450a-2	3.615329	5.561850	1.325356	3.949361	13.565047	1.075608	0.403054	1.292000	2.182662	4.987350	3.973122	1.738390	2.337485	1.496149	5.283257	0.854620	1.953337	0.450615	3.645062	2.248892	0.604928	5.901477	3.972895	11.092281	3.486115	21.614150	8.540126	1.110950	6.593580	0.000000	0.609333	52.592110	16.699184	3.611515	1.096288	9.907647	3.547592	9.355218	1.959306	2.497873	3.785960	2.237590	32.245615	19.057812	4.071168	1.885911	5.307474	1.749019	1.940282
hsa-mir-3180-5	0.000000	0.000000	0.000000	0.000000	0.000000	0.000000	0.000000	0.000000	0.000000	0.000000	0.000000	0.000000	0.000000	0.000000	0.000000	0.000000	0.000000	0.000000	0.000000	0.000000	0.000000	0.000000	0.000000	0.000000	0.000000	0.000000	0.000000	0.000000	0.000000	0.000000	0.000000	0.000000	0.000000	0.000000	0.000000	0.000000	0.000000	0.000000	0.000000	0.000000	0.000000	0.000000	0.000000	0.000000	0.000000	0.000000	0.000000	0.000000	0.000000
hsa-mir-3180-4	0.000000	0.000000	0.000000	0.000000	0.000000	0.000000	0.000000	0.000000	0.000000	0.293374	0.000000	0.000000	0.212499	0.000000	0.000000	0.000000	0.000000	0.000000	0.000000	0.000000	0.000000	0.000000	0.000000	0.000000	0.145255	0.000000	0.000000	0.000000	0.000000	0.000000	0.000000	0.000000	0.000000	0.164160	0.000000	0.000000	0.000000	0.000000	0.000000	0.000000	0.000000	0.000000	0.000000	0.000000	0.000000	0.000000	0.000000	0.000000	0.000000
hsa-mir-223	1242.869768	207.642415	249.829526	114.531477	158.027844	32.698481	1053.985628	172.869602	468.726681	216.803027	461.875413	1069.854974	412.672312	147.819527	142.167644	224.337691	285.187257	66.240415	403.744208	170.541009	124.312613	68.093961	148.586255	116.865100	243.447012	509.823766	56.120831	199.653511	306.516960	164.944460	447.656759	139.349896	114.821286	107.032178	210.487311	288.265336	927.533988	357.328654	198.379752	106.954373	176.047125	385.984331	156.504197	138.931451	134.984667	432.973774	159.224212	174.552089	79.551547
hsa-mir-4778	0.000000	0.000000	0.000000	0.000000	0.099015	0.000000	0.000000	0.000000	0.272833	0.000000	2.979841	0.000000	0.212499	0.000000	0.000000	0.000000	0.000000	0.000000	0.000000	0.000000	0.000000	0.000000	0.000000	0.000000	0.000000	0.000000	0.000000	0.000000	0.000000	0.000000	0.000000	0.191942	1.036501	0.000000	0.000000	0.000000	0.322508	0.203374	0.000000	0.113540	0.000000	0.000000	0.000000	0.000000	0.000000	0.000000	1.179439	0.000000	0.194028
hsa-mir-4661	1.405961	4.943867	1.325356	19.746806	3.465523	3.226824	0.806108	0.775200	3.546826	12.321688	0.993280	0.993366	4.249972	1.645764	3.842369	4.700409	1.085187	3.604921	3.859477	2.248892	2.570942	2.042819	3.178316	1.109228	7.407994	0.810531	3.660054	0.476121	7.100779	4.733505	0.203111	4.798550	4.952172	34.145235	1.096288	26.892184	4.515117	1.220246	1.469480	0.794778	1.487341	2.051124	26.084033	2.668094	1.399464	3.614663	18.281298	1.749019	2.522366
hsa-mir-216a	0.401703	0.308992	0.331339	0.000000	0.495075	0.215122	0.201527	0.258400	1.636997	0.586747	0.000000	0.248341	0.212499	0.897689	0.960592	0.854620	0.434075	0.000000	0.428831	0.374815	0.302464	7.490336	1.390513	3.723837	0.581019	0.000000	0.000000	0.793535	0.169066	4.005274	0.203111	0.191942	0.806168	1.149118	0.000000	0.471793	0.322508	0.813497	0.734740	0.000000	0.676064	0.186466	1.232317	0.000000	0.890568	1.100115	0.589719	0.349804	2.328338
hsa-mir-216b	0.000000	0.308992	0.331339	1.974681	0.000000	0.430243	0.000000	0.258400	0.000000	0.000000	2.979841	0.000000	0.000000	0.149615	0.480296	0.000000	0.000000	0.000000	0.214415	0.000000	0.151232	3.404698	0.397289	1.029997	0.290510	0.270177	0.000000	0.000000	0.338132	1.456463	0.000000	0.191942	0.000000	1.149118	0.000000	0.471793	0.322508	0.406749	0.244913	0.000000	0.000000	0.000000	0.000000	0.381156	0.000000	0.157159	0.000000	0.174902	0.776113
hsa-mir-944	1.405961	3.398909	1.988033	0.000000	1.386209	1.075608	1.813742	17.054400	0.818498	0.000000	0.000000	0.000000	0.424997	1.047304	0.480296	2.563859	1.302225	0.450615	0.857662	1.874077	1.512319	5.901477	0.794579	0.554614	3.776624	0.810531	0.000000	0.317414	3.888522	2.184695	1.421777	15.739244	1.266835	1.805758	6.577728	0.943585	0.322508	0.813497	5.877919	4.541587	0.270426	66.381846	0.410772	0.190578	2.162808	0.785796	1.179439	1.574117	0.194028
hsa-mir-942	8.034064	7.724792	10.934184	25.670848	4.059613	2.796581	6.650387	5.684800	4.638157	3.813856	1.986561	3.476780	3.399978	2.543453	2.881777	5.127719	3.689637	6.759226	15.223494	7.121493	7.259131	1.248389	4.767473	1.663842	6.972229	10.536898	4.880072	4.761212	9.805838	15.656980	3.452888	4.798550	4.837005	4.268154	1.096288	38.687001	7.095183	4.474235	2.204219	4.655127	6.084578	7.645100	6.572355	5.336187	3.053376	1.885911	12.973825	3.323136	5.820845
hsa-mir-943	0.000000	0.000000	0.000000	0.000000	0.000000	0.000000	0.000000	0.000000	0.000000	0.000000	0.993280	0.000000	0.000000	0.149615	0.000000	0.000000	0.000000	0.000000	0.000000	0.000000	0.000000	0.113490	0.000000	0.000000	0.000000	0.540354	0.000000	0.317414	0.000000	0.000000	0.000000	0.000000	0.000000	0.164160	0.000000	0.471793	0.000000	0.000000	0.000000	0.000000	0.000000	0.186466	0.205386	0.000000	0.000000	0.000000	0.000000	0.000000	0.000000
hsa-mir-940	6.828955	4.325884	0.994017	11.848084	0.891134	0.645365	0.201527	0.000000	2.455495	0.000000	1.986561	2.235073	0.424997	0.897689	2.401480	0.854620	0.434075	0.450615	3.001816	1.874077	1.361087	0.340470	1.986447	3.406915	5.374427	8.105306	0.000000	0.793535	4.902919	1.820579	0.406222	5.758260	2.764003	1.969917	1.096288	1.887171	3.547592	3.864112	3.183873	1.021857	4.597237	2.796988	1.848475	0.762312	2.162808	1.257274	4.717754	2.973332	3.298479
hsa-mir-526b	0.000000	411.885922	0.000000	0.000000	0.000000	0.000000	0.000000	0.000000	0.000000	0.293374	0.000000	0.000000	0.000000	0.000000	0.000000	0.000000	0.217037	0.450615	0.000000	0.000000	0.000000	0.000000	0.000000	0.000000	0.000000	0.000000	0.406673	0.000000	0.000000	0.000000	0.406222	0.000000	0.000000	0.164160	0.000000	0.000000	0.000000	0.000000	0.000000	0.000000	0.000000	0.000000	0.410772	0.000000	0.127224	0.000000	0.589719	0.174902	0.000000
hsa-mir-4436a	0.000000	0.000000	0.000000	0.000000	0.000000	0.000000	0.000000	0.000000	0.000000	0.000000	0.000000	0.000000	0.000000	0.000000	0.000000	0.000000	0.000000	0.000000	0.000000	0.000000	0.000000	0.000000	0.000000	0.000000	0.000000	0.000000	0.000000	0.000000	0.000000	0.000000	0.000000	0.000000	0.000000	0.000000	0.000000	0.000000	0.000000	0.000000	0.000000	0.000000	0.000000	0.000000	0.000000	0.000000	0.000000	0.000000	0.000000	0.000000	0.000000
hsa-mir-6068	0.000000	0.000000	0.000000	0.000000	0.000000	0.000000	0.000000	0.000000	0.000000	0.000000	0.000000	0.000000	0.000000	0.000000	0.000000	0.000000	0.000000	0.000000	0.000000	0.000000	0.000000	0.000000	0.000000	0.000000	0.000000	0.000000	0.000000	0.000000	0.000000	0.000000	0.000000	0.000000	0.000000	0.000000	0.000000	0.000000	0.000000	0.000000	0.000000	0.000000	0.000000	0.000000	0.000000	0.000000	0.000000	0.000000	0.000000	0.000000	0.000000
hsa-mir-6069	0.000000	0.000000	0.000000	0.000000	0.000000	0.000000	0.000000	0.000000	0.000000	0.000000	0.000000	0.000000	0.000000	0.000000	0.000000	0.000000	0.000000	0.000000	0.000000	0.000000	0.000000	0.000000	0.000000	0.000000	0.000000	0.000000	0.000000	0.000000	0.000000	0.000000	0.000000	0.000000	0.000000	0.000000	0.000000	0.000000	0.000000	0.000000	0.000000	0.000000	0.000000	0.000000	0.000000	0.000000	0.000000	0.000000	0.000000	0.000000	0.000000
hsa-mir-1234	0.000000	0.000000	0.000000	0.000000	0.000000	0.000000	0.000000	0.000000	0.272833	0.000000	0.000000	0.000000	0.000000	0.000000	0.000000	0.000000	0.000000	0.000000	0.000000	0.000000	0.000000	0.226980	0.198645	0.079231	0.000000	0.000000	0.000000	0.158707	0.000000	0.000000	0.000000	0.000000	0.115167	0.000000	0.000000	0.000000	0.322508	0.000000	0.000000	0.000000	0.135213	0.000000	0.000000	0.000000	0.000000	0.314319	0.000000	0.000000	0.194028
hsa-mir-1236	0.200852	0.000000	0.000000	0.000000	0.000000	0.000000	0.000000	0.000000	0.000000	0.000000	0.000000	0.000000	0.000000	0.000000	0.000000	0.000000	0.000000	0.000000	0.214415	0.000000	0.000000	0.000000	0.198645	0.000000	0.435764	0.000000	0.000000	0.000000	0.000000	0.000000	0.000000	0.000000	0.000000	0.000000	0.000000	0.943585	0.000000	0.000000	0.000000	0.000000	0.000000	0.000000	0.000000	0.000000	0.000000	0.000000	0.589719	0.000000	0.000000
hsa-mir-1237	0.000000	0.000000	0.000000	0.000000	0.000000	0.000000	0.000000	0.000000	0.000000	0.000000	0.000000	0.000000	0.000000	0.000000	0.000000	0.000000	0.000000	0.000000	0.000000	0.374815	0.000000	0.000000	0.397289	0.079231	0.145255	0.270177	0.000000	0.317414	0.169066	0.364116	0.000000	0.000000	0.345500	0.000000	0.000000	0.000000	0.000000	0.000000	0.000000	0.000000	0.270426	0.000000	0.205386	0.000000	0.000000	0.157159	0.000000	0.000000	0.000000
hsa-mir-1231	0.000000	0.000000	0.000000	0.000000	0.000000	0.000000	0.000000	0.000000	0.000000	0.000000	0.000000	0.496683	0.000000	0.000000	0.000000	0.000000	0.000000	0.000000	0.000000	0.374815	0.000000	0.000000	0.000000	0.000000	0.000000	0.000000	0.000000	0.158707	0.169066	0.000000	0.000000	0.191942	0.000000	0.000000	0.000000	0.000000	0.000000	0.000000	0.000000	0.000000	0.000000	0.000000	0.000000	0.000000	0.000000	0.000000	0.000000	0.000000	0.000000
hsa-mir-762	0.000000	0.000000	0.000000	0.000000	0.000000	0.000000	0.000000	0.000000	0.000000	0.000000	0.000000	0.000000	0.000000	0.000000	0.000000	0.000000	0.000000	0.000000	0.000000	0.000000	0.000000	0.000000	0.000000	0.000000	0.000000	0.000000	0.000000	0.000000	0.000000	0.000000	0.000000	0.000000	0.000000	0.000000	0.000000	0.000000	0.000000	0.000000	0.000000	0.000000	0.000000	0.000000	0.000000	0.000000	0.000000	0.000000	0.000000	0.000000	0.000000
hsa-mir-760	10.444284	17.612526	4.307406	7.898723	1.584239	1.720973	0.201527	1.033600	0.818498	1.760241	0.000000	0.993366	0.637496	0.000000	0.480296	0.427310	3.472600	1.351845	3.859477	1.874077	0.756159	0.567450	3.972895	0.475383	1.597803	2.161415	0.000000	2.539313	3.719456	11.651706	0.203111	1.535536	1.036501	5.088953	0.000000	102.379015	2.902575	0.813497	4.898265	1.589555	0.540851	5.407510	5.545424	0.952891	0.763344	3.771822	4.717754	6.646272	2.328338
hsa-mir-761	0.000000	0.000000	0.000000	0.000000	0.000000	0.000000	0.000000	0.000000	0.000000	0.000000	0.000000	0.000000	0.000000	0.000000	0.000000	0.000000	0.000000	0.000000	0.000000	0.000000	0.000000	0.000000	0.000000	0.000000	0.000000	0.000000	0.000000	0.000000	0.000000	0.000000	0.000000	0.000000	0.000000	0.000000	0.000000	0.000000	0.000000	0.000000	0.000000	0.000000	0.000000	0.000000	0.000000	0.000000	0.000000	0.000000	0.000000	0.000000	0.000000
hsa-mir-1238	0.000000	0.000000	0.000000	0.000000	0.000000	0.000000	0.000000	0.000000	0.000000	0.000000	0.000000	0.000000	0.000000	0.000000	0.000000	0.000000	0.000000	0.000000	0.000000	0.000000	0.000000	0.113490	0.000000	0.000000	0.000000	0.000000	0.000000	0.000000	0.000000	0.364116	0.000000	0.000000	0.000000	0.000000	0.000000	0.000000	0.000000	0.000000	0.000000	0.000000	0.000000	0.000000	0.000000	0.000000	0.127224	0.000000	0.000000	0.000000	0.000000
hsa-mir-1587	0.000000	0.000000	0.000000	0.000000	0.000000	0.000000	0.000000	0.000000	0.000000	0.000000	0.000000	0.000000	0.000000	0.000000	0.000000	0.000000	0.000000	0.000000	0.000000	0.000000	0.000000	0.000000	0.000000	0.000000	0.000000	0.000000	0.000000	0.000000	0.000000	0.000000	0.000000	0.000000	0.000000	0.000000	0.000000	0.000000	0.000000	0.000000	0.000000	0.000000	0.000000	0.000000	0.000000	0.000000	0.000000	0.000000	0.000000	0.000000	0.000000
hsa-mir-764	0.000000	0.000000	0.000000	0.000000	0.000000	0.000000	0.000000	0.000000	0.000000	0.000000	0.000000	0.000000	0.000000	0.000000	0.000000	0.000000	0.000000	0.000000	0.000000	0.000000	0.000000	0.000000	0.000000	0.000000	0.000000	0.000000	0.000000	0.000000	0.000000	0.000000	0.000000	0.000000	0.000000	0.000000	0.000000	0.000000	0.000000	0.000000	0.000000	0.000000	0.000000	0.000000	0.000000	0.000000	0.000000	0.000000	0.000000	0.000000	0.000000
hsa-mir-765	1.004258	0.308992	0.331339	0.000000	0.198030	0.215122	0.000000	0.000000	0.000000	0.293374	0.000000	0.745024	0.000000	0.149615	0.000000	0.427310	0.000000	0.000000	0.428831	0.749631	0.302464	0.000000	0.397289	0.713075	0.145255	0.270177	0.000000	0.000000	0.676265	0.000000	0.000000	0.191942	0.115167	0.000000	1.096288	0.943585	0.000000	0.406749	0.734740	0.227079	0.270426	0.186466	0.000000	0.190578	0.000000	0.314319	0.000000	0.000000	0.194028
hsa-mir-2909	0.000000	0.000000	0.000000	0.000000	0.000000	0.000000	0.000000	0.000000	0.000000	0.000000	0.000000	0.000000	0.000000	0.000000	0.000000	0.000000	0.000000	0.000000	0.000000	0.000000	0.000000	0.000000	0.000000	0.000000	0.000000	0.000000	0.000000	0.000000	0.000000	0.000000	0.000000	0.000000	0.000000	0.000000	0.000000	0.000000	0.000000	0.000000	0.000000	0.000000	0.000000	0.000000	0.000000	0.000000	0.000000	0.000000	0.000000	0.000000	0.000000
hsa-mir-520f	0.000000	64.888255	0.000000	0.000000	0.000000	0.000000	0.000000	0.000000	0.000000	0.000000	0.000000	0.000000	0.000000	0.000000	0.000000	0.000000	0.000000	0.000000	0.000000	0.000000	0.000000	0.000000	0.000000	0.000000	0.000000	0.000000	0.000000	0.000000	0.000000	0.000000	0.000000	0.000000	0.000000	0.164160	0.000000	0.000000	0.000000	0.000000	0.000000	0.113540	0.000000	0.186466	0.000000	0.000000	0.000000	0.157159	0.589719	0.000000	0.000000
hsa-mir-7846	0.602555	0.000000	0.994017	1.974681	0.198030	0.000000	0.201527	0.258400	0.000000	0.000000	0.993280	0.496683	0.000000	0.149615	0.000000	0.000000	0.000000	0.000000	0.643246	0.000000	0.151232	0.000000	0.198645	0.158461	0.145255	0.540354	0.000000	0.317414	0.169066	1.092347	0.406222	0.000000	0.230334	0.492479	1.096288	0.000000	0.000000	0.203374	0.000000	0.000000	0.000000	0.000000	0.205386	0.190578	0.127224	0.314319	0.000000	0.349804	0.582084
hsa-mir-5003	0.401703	0.000000	0.000000	0.000000	0.099015	0.000000	0.201527	0.000000	0.000000	0.586747	0.993280	0.745024	0.000000	0.598460	0.000000	0.000000	0.000000	0.450615	0.214415	0.000000	0.000000	0.000000	0.397289	0.396153	1.016783	0.270177	0.000000	0.952242	0.338132	0.364116	0.203111	0.383884	0.460667	0.000000	0.000000	0.000000	0.322508	0.406749	0.734740	0.113540	0.270426	0.745863	0.205386	0.000000	0.254448	0.314319	0.589719	0.000000	0.194028
hsa-mir-5002	0.200852	0.000000	0.000000	0.000000	0.000000	0.000000	0.000000	0.000000	0.272833	0.000000	0.000000	0.248341	0.000000	0.149615	0.000000	0.000000	0.000000	0.000000	0.000000	0.000000	0.000000	0.113490	0.595934	0.000000	0.145255	0.000000	0.000000	0.000000	0.000000	0.364116	0.203111	0.000000	0.230334	0.000000	0.000000	0.000000	0.000000	0.000000	0.000000	0.113540	0.000000	0.000000	0.000000	0.190578	0.127224	0.157159	0.000000	0.000000	0.000000
hsa-mir-5001	1.405961	2.471934	1.656694	0.000000	1.782269	0.645365	1.410688	0.516800	0.545666	0.880121	0.993280	0.496683	0.000000	0.299230	0.000000	1.281930	0.434075	0.901230	2.572985	0.374815	1.361087	0.113490	0.794579	1.109228	1.016783	1.891238	0.406673	0.952242	0.676265	3.277042	0.609333	0.959710	0.115167	1.313278	1.096288	8.020476	0.645017	0.406749	0.244913	0.454159	1.081703	0.745863	0.821544	0.381156	1.017792	0.628637	1.769158	0.874509	0.582084
hsa-mir-548l	0.200852	0.000000	0.000000	0.000000	0.000000	0.000000	0.000000	0.000000	0.000000	0.000000	0.000000	0.000000	0.000000	0.000000	0.000000	0.000000	0.000000	0.000000	0.428831	0.749631	0.000000	0.113490	0.000000	0.000000	0.000000	0.000000	0.000000	0.000000	0.000000	0.000000	0.203111	0.191942	0.230334	0.000000	0.000000	1.415378	0.322508	0.000000	0.000000	0.000000	0.135213	0.372932	0.000000	0.000000	0.127224	0.157159	0.000000	0.000000	0.000000
hsa-mir-548k	0.803406	0.000000	0.331339	1.974681	0.099015	0.215122	0.000000	0.000000	0.272833	0.000000	0.000000	0.248341	0.000000	0.149615	0.000000	0.000000	0.217037	0.000000	1.500908	0.000000	0.151232	0.000000	0.000000	0.158461	0.290510	0.000000	0.406673	0.158707	0.169066	1.092347	0.000000	0.000000	0.921334	0.164160	0.000000	2.830756	0.000000	0.203374	0.000000	0.340619	0.270426	0.559398	0.205386	0.000000	0.000000	0.314319	0.589719	0.000000	0.194028
hsa-mir-548j	1.807664	1.853950	1.656694	0.000000	0.396060	0.430243	0.201527	0.516800	0.272833	0.000000	0.000000	0.993366	0.212499	0.149615	0.000000	0.854620	0.000000	0.000000	0.428831	1.124446	0.453696	0.680940	0.000000	0.079231	0.726274	0.270177	0.813345	0.476121	0.845331	0.000000	0.203111	0.000000	0.230334	0.492479	0.000000	1.415378	0.645017	1.423620	0.979653	0.000000	0.270426	0.932329	1.026930	0.571734	0.508896	0.942956	0.000000	0.174902	0.776113
hsa-mir-5004	0.000000	0.000000	0.000000	0.000000	0.000000	0.000000	0.000000	0.000000	0.000000	0.000000	0.000000	0.000000	0.000000	0.000000	0.000000	0.000000	0.000000	0.000000	0.000000	0.000000	0.000000	0.000000	0.000000	0.000000	0.000000	0.000000	0.000000	0.000000	0.000000	0.000000	0.000000	0.000000	0.000000	0.000000	0.000000	0.000000	0.000000	0.000000	0.000000	0.000000	0.000000	0.000000	0.000000	0.000000	0.000000	0.000000	0.000000	0.000000	0.000000
hsa-mir-494	1.405961	0.308992	0.331339	0.000000	0.000000	0.000000	0.000000	0.258400	1.909829	0.880121	0.000000	0.496683	0.212499	0.149615	1.440888	0.427310	0.000000	0.901230	0.214415	0.000000	0.453696	0.453960	0.198645	0.158461	0.290510	3.782476	0.000000	0.793535	0.845331	0.000000	0.000000	14.395650	1.842669	0.492479	1.096288	1.415378	0.967525	0.000000	0.000000	0.113540	2.163406	0.000000	0.205386	0.190578	0.254448	0.314319	4.128035	0.524706	0.000000
hsa-mir-495	3.414477	0.617983	3.313389	3.949361	0.891134	0.430243	1.209161	1.808800	7.639317	5.280723	2.979841	1.241707	1.274992	1.346534	3.362073	1.281930	2.387412	0.450615	1.715323	1.874077	1.512319	9.873624	2.185092	1.901534	2.178822	11.347429	2.440036	3.650263	2.705059	5.825853	0.406222	125.913956	11.862179	3.283196	4.385152	3.302549	4.192608	3.253989	3.428786	1.021857	5.543727	1.678193	3.286177	0.571734	3.816720	3.614663	6.486912	3.323136	2.910422
hsa-mir-496	2.811923	0.308992	1.325356	1.974681	0.198030	0.645365	0.806108	1.550400	1.636997	2.346988	1.986561	0.496683	1.062493	0.598460	0.960592	0.427310	0.000000	1.351845	1.072077	2.248892	0.907391	4.539597	0.595934	0.475383	1.597803	3.512299	2.033363	3.015435	1.859728	1.820579	0.406222	23.416925	2.418503	2.954876	1.096288	3.302549	0.967525	0.813497	2.694046	0.908317	4.462024	0.932329	0.410772	1.334047	1.145016	0.942956	1.769158	1.923921	0.776113
hsa-mir-5008	0.000000	0.926975	0.000000	0.000000	0.000000	0.000000	0.000000	0.000000	0.000000	0.000000	0.000000	0.248341	0.000000	0.149615	0.000000	0.000000	0.217037	0.000000	0.000000	0.374815	0.000000	0.000000	0.000000	0.000000	0.290510	0.270177	0.000000	0.476121	0.338132	0.000000	0.203111	0.191942	0.000000	0.000000	0.000000	1.415378	0.000000	0.000000	0.000000	0.113540	0.270426	0.000000	0.000000	0.190578	0.127224	0.000000	0.000000	0.000000	0.000000
hsa-mir-548c	0.000000	0.000000	0.000000	0.000000	0.000000	0.000000	0.000000	0.000000	0.000000	0.000000	0.000000	0.000000	0.000000	0.000000	0.000000	0.000000	0.000000	0.000000	0.000000	0.000000	0.000000	0.000000	0.000000	0.000000	0.000000	0.000000	0.000000	0.000000	0.000000	0.000000	0.000000	0.000000	0.000000	0.000000	0.000000	0.000000	0.000000	0.203374	0.000000	0.000000	0.000000	0.000000	0.000000	0.000000	0.000000	0.000000	0.000000	0.000000	0.000000
hsa-mir-194-1	674.058006	91.152548	60.966357	1170.985622	94.064193	48.187235	60.659593	66.408801	2389.469310	35.498195	128.133179	36.506193	50.999668	32.616050	73.485302	84.607358	2038.199032	9556.644342	692.990589	119.566114	49.755292	47.779263	3756.967712	91.352854	45.174237	51.333607	71.574393	163.309589	52.579578	3632.419269	47.527986	44.914429	341.124021	28.892122	124.976841	114.645625	898.508238	46.572716	33.063292	58.813551	1209.208482	78.875059	34.915635	58.126327	71.627114	79.522588	1477.246860	42.326258	2061.743254
hsa-mir-194-2	709.006186	93.933473	60.303679	1226.276680	99.311985	63.030624	72.952734	69.768001	2654.117087	47.233136	124.160057	39.734632	52.062161	31.119900	73.485302	94.862795	2301.465502	10104.592263	755.814303	134.558730	53.384857	51.070471	4002.293949	92.699774	50.403409	56.196790	78.081156	178.545469	63.737945	4034.403118	54.636873	55.279298	359.665874	32.339477	123.880553	125.968649	982.682915	51.046951	30.614159	67.215487	1354.832717	88.757750	37.585654	66.511765	83.204498	82.508614	1635.291634	48.797628	2130.817280
hsa-mir-190a	4.217884	2.471934	2.650711	11.848084	1.386209	0.645365	8.464129	2.067200	1.091331	1.466868	28.805133	1.241707	0.849994	2.244224	0.480296	2.136549	3.689637	14.419682	2.787400	2.248892	2.117246	0.907919	3.774250	1.743073	3.631370	4.322830	2.033363	1.428364	1.014397	0.728232	5.280887	5.374376	4.721838	1.149118	10.962881	5.661512	2.257558	3.050615	1.714393	1.135397	2.163406	4.848112	5.340038	2.286937	0.890568	1.100115	2.358877	5.946664	6.790986
hsa-mir-6848	0.200852	0.000000	0.000000	0.000000	0.000000	0.000000	0.000000	0.000000	0.000000	0.000000	0.000000	0.000000	0.000000	0.000000	0.000000	0.000000	0.000000	0.000000	0.000000	0.000000	0.000000	0.000000	0.000000	0.000000	0.000000	0.270177	0.000000	0.000000	0.169066	0.364116	0.000000	0.000000	0.000000	0.000000	0.000000	0.000000	0.000000	0.000000	0.000000	0.000000	0.000000	0.000000	0.000000	0.000000	0.000000	0.000000	0.000000	0.000000	0.000000
hsa-mir-6849	0.000000	0.000000	0.000000	0.000000	0.000000	0.000000	0.000000	0.000000	0.000000	0.000000	0.000000	0.248341	0.000000	0.000000	0.000000	0.000000	0.000000	0.000000	0.000000	0.374815	0.000000	0.000000	0.198645	0.000000	0.000000	0.000000	0.000000	0.158707	0.000000	0.000000	0.000000	0.000000	0.000000	0.000000	0.000000	0.000000	0.000000	0.000000	0.000000	0.000000	0.000000	0.000000	0.000000	0.000000	0.000000	0.000000	0.589719	0.000000	0.000000
hsa-mir-548z	0.000000	0.000000	0.000000	0.000000	0.000000	0.000000	0.000000	0.000000	0.000000	0.000000	0.000000	0.000000	0.000000	0.000000	0.000000	0.000000	0.000000	0.000000	0.000000	0.000000	0.000000	0.000000	0.000000	0.000000	0.000000	0.000000	0.000000	0.000000	0.000000	0.000000	0.000000	0.000000	0.000000	0.000000	0.000000	0.000000	0.000000	0.000000	0.000000	0.000000	0.000000	0.000000	0.000000	0.000000	0.000000	0.000000	0.000000	0.000000	0.000000
hsa-mir-548y	0.000000	0.308992	0.000000	0.000000	0.000000	0.000000	0.000000	0.000000	0.000000	0.000000	0.000000	0.000000	0.000000	0.000000	0.000000	0.000000	0.217037	0.000000	0.000000	0.000000	0.000000	0.000000	0.000000	0.000000	1.162038	0.000000	0.406673	0.000000	0.000000	0.000000	0.000000	0.000000	0.000000	0.000000	0.000000	0.000000	0.000000	0.203374	0.000000	0.000000	0.000000	0.000000	0.000000	0.000000	0.000000	0.000000	2.948597	0.000000	0.000000
hsa-mir-548x	0.000000	0.000000	0.000000	3.949361	0.000000	0.000000	0.000000	0.000000	0.000000	0.000000	0.000000	0.248341	0.000000	0.000000	0.000000	0.000000	0.000000	0.000000	0.000000	0.000000	0.000000	0.000000	0.000000	0.000000	0.000000	0.000000	0.000000	0.000000	0.000000	0.000000	0.000000	0.000000	0.000000	0.000000	0.000000	0.000000	0.000000	0.000000	0.000000	0.000000	0.000000	0.000000	0.000000	0.000000	0.000000	0.000000	0.000000	0.000000	0.000000
hsa-mir-548w	0.000000	0.000000	0.000000	0.000000	0.000000	0.000000	0.000000	0.000000	0.000000	0.000000	0.000000	0.000000	0.000000	0.000000	0.000000	0.000000	0.000000	0.000000	0.000000	0.000000	0.151232	0.000000	0.000000	0.000000	0.000000	0.000000	0.000000	0.000000	0.000000	0.000000	0.000000	0.000000	0.000000	0.000000	0.000000	0.000000	0.000000	0.000000	0.000000	0.000000	0.000000	0.000000	0.000000	0.000000	0.000000	0.000000	0.000000	0.000000	0.000000
hsa-mir-548v	0.401703	0.000000	0.662678	21.721487	0.891134	1.936094	0.000000	0.258400	5.456655	8.801205	0.993280	0.745024	1.062493	3.889988	1.440888	1.281930	1.302225	2.253075	2.144154	1.499262	0.151232	1.361879	2.383737	1.346920	1.307293	1.350884	4.066727	3.808970	1.014397	1.092347	0.203111	2.687188	2.533669	0.492479	3.288864	3.774342	1.612542	2.440492	0.000000	1.589555	11.222666	0.186466	7.188513	2.668094	0.381672	0.000000	14.153263	0.174902	0.776113
hsa-mir-548u	0.000000	0.000000	0.000000	0.000000	0.000000	0.000000	0.000000	0.000000	0.000000	0.000000	0.000000	0.000000	0.000000	0.000000	0.000000	0.000000	0.000000	0.000000	0.000000	0.000000	0.000000	0.000000	0.000000	0.000000	0.000000	0.000000	0.000000	0.000000	0.000000	0.000000	0.000000	0.000000	0.000000	0.000000	0.000000	0.000000	0.000000	0.000000	0.000000	0.000000	0.000000	0.000000	0.000000	0.000000	0.000000	0.000000	0.000000	0.000000	0.000000
hsa-mir-548t	0.200852	0.617983	0.000000	0.000000	0.000000	0.860486	0.000000	0.258400	0.272833	0.000000	0.000000	0.248341	0.000000	0.000000	0.480296	0.427310	0.000000	0.000000	0.000000	0.374815	0.000000	0.113490	0.000000	0.079231	0.000000	0.000000	0.406673	0.317414	0.338132	0.364116	0.000000	0.191942	0.115167	0.328320	0.000000	0.471793	0.645017	0.000000	0.000000	0.340619	0.000000	0.000000	0.000000	0.190578	0.000000	0.000000	0.000000	0.349804	0.776113
hsa-mir-548s	0.000000	0.617983	0.662678	0.000000	0.297045	0.000000	0.000000	0.258400	0.000000	0.000000	0.000000	0.496683	0.212499	0.149615	0.960592	0.000000	0.000000	0.000000	0.643246	0.374815	0.151232	0.000000	0.198645	0.396153	0.871529	0.810531	0.406673	0.317414	0.169066	0.728232	0.000000	0.000000	0.230334	0.328320	0.000000	0.943585	0.322508	0.203374	0.000000	0.000000	0.270426	0.000000	0.616158	0.000000	0.127224	0.157159	1.769158	0.174902	0.194028
hsa-mir-513b	0.200852	0.000000	0.000000	0.000000	2.475373	0.645365	0.000000	0.000000	0.000000	0.293374	0.000000	0.000000	0.000000	0.299230	0.000000	0.000000	0.217037	0.000000	0.000000	0.000000	0.000000	0.000000	0.000000	0.000000	0.000000	0.000000	0.000000	0.000000	0.000000	0.000000	0.000000	0.000000	0.000000	0.000000	0.000000	0.000000	0.000000	0.000000	0.000000	0.454159	0.000000	0.372932	0.410772	0.000000	1.908360	0.000000	0.000000	0.000000	0.000000
hsa-mir-548q	0.000000	0.617983	0.000000	0.000000	0.099015	0.000000	0.000000	0.258400	0.000000	0.000000	0.993280	0.000000	0.212499	0.000000	0.960592	0.427310	0.000000	0.000000	0.643246	0.749631	0.000000	0.226980	0.595934	0.396153	0.435764	0.270177	0.000000	0.158707	0.338132	0.000000	0.000000	0.000000	0.230334	0.000000	1.096288	0.000000	0.322508	0.406749	0.000000	0.000000	0.000000	0.000000	0.000000	0.000000	0.508896	0.000000	0.589719	0.524706	0.000000
hsa-mir-548p	0.000000	0.000000	0.000000	0.000000	0.000000	0.000000	0.000000	0.000000	0.000000	0.000000	0.000000	0.000000	0.000000	0.000000	0.000000	0.000000	0.000000	0.000000	0.000000	0.000000	0.000000	0.000000	0.000000	0.000000	0.000000	0.000000	0.000000	0.000000	0.000000	0.000000	0.000000	0.000000	0.000000	0.000000	0.000000	0.000000	0.000000	0.000000	0.000000	0.000000	0.000000	0.000000	0.000000	0.000000	0.000000	0.000000	0.000000	0.000000	0.000000
hsa-mir-3183	0.000000	0.000000	0.000000	0.000000	0.000000	0.215122	0.000000	0.000000	0.000000	0.000000	0.000000	0.000000	0.212499	0.149615	0.000000	0.427310	0.000000	0.000000	0.428831	0.000000	0.000000	0.000000	0.000000	0.079231	0.145255	0.000000	0.000000	0.158707	0.169066	0.364116	0.000000	0.000000	0.115167	0.328320	0.000000	0.471793	0.000000	0.000000	0.000000	0.000000	0.000000	0.000000	0.000000	0.000000	0.127224	0.000000	0.000000	0.000000	0.000000
hsa-mir-4732	1.205110	0.926975	0.000000	1.974681	1.089164	0.430243	2.216796	0.775200	0.818498	0.000000	0.000000	1.241707	0.000000	0.299230	0.000000	1.709240	0.651112	0.901230	0.857662	0.000000	0.756159	0.000000	0.000000	0.237692	0.145255	2.701769	0.406673	0.000000	1.014397	14.200516	1.827999	0.575826	0.000000	0.164160	0.000000	1.415378	0.967525	0.610123	0.489827	0.681238	0.540851	1.305261	0.205386	0.000000	0.127224	0.314319	0.000000	1.399215	0.000000
hsa-mir-4733	0.000000	0.000000	0.000000	1.974681	0.000000	0.000000	0.000000	0.000000	0.000000	0.293374	0.000000	0.000000	0.000000	0.000000	0.000000	0.000000	0.217037	0.000000	0.214415	0.000000	0.453696	0.113490	0.198645	0.158461	0.000000	1.080708	0.406673	0.634828	0.169066	0.000000	0.000000	0.000000	0.115167	0.000000	0.000000	1.415378	0.322508	0.000000	0.244913	0.113540	0.135213	0.000000	0.205386	0.000000	0.127224	0.000000	0.000000	0.000000	0.000000
hsa-mir-4730	0.000000	0.000000	0.000000	1.974681	0.099015	0.000000	0.000000	0.000000	0.000000	0.293374	0.000000	0.000000	0.000000	0.000000	0.000000	0.000000	0.000000	0.000000	0.000000	0.000000	0.000000	0.000000	0.000000	0.000000	0.000000	0.000000	0.000000	0.000000	0.000000	0.000000	0.000000	0.000000	0.115167	0.000000	0.000000	0.000000	0.000000	0.000000	0.000000	0.000000	0.000000	0.000000	0.000000	0.000000	0.000000	0.000000	0.000000	0.000000	0.000000
hsa-mir-4731	0.000000	0.000000	0.000000	0.000000	0.000000	0.000000	0.000000	0.000000	0.272833	0.000000	0.000000	0.248341	0.000000	0.000000	0.000000	0.000000	0.217037	0.000000	0.000000	0.000000	0.000000	0.000000	0.000000	0.000000	0.000000	0.000000	0.000000	0.000000	0.000000	0.000000	0.000000	0.000000	0.230334	0.000000	0.000000	0.000000	0.000000	0.203374	0.000000	0.000000	0.000000	0.186466	0.616158	0.000000	0.000000	0.157159	0.000000	0.000000	0.000000
hsa-mir-4736	1.004258	0.000000	0.331339	0.000000	0.495075	0.000000	0.000000	0.775200	0.000000	0.293374	0.000000	0.745024	0.000000	0.000000	0.000000	0.427310	0.000000	0.000000	0.857662	0.000000	0.151232	0.000000	0.000000	0.316922	0.290510	0.000000	0.000000	0.158707	0.169066	0.000000	0.000000	0.000000	0.000000	0.164160	0.000000	0.000000	0.322508	0.406749	0.000000	0.000000	0.000000	0.000000	0.000000	0.000000	0.508896	0.000000	2.948597	0.000000	0.000000
hsa-mir-4737	0.200852	0.000000	0.000000	0.000000	0.000000	0.215122	0.000000	0.000000	0.000000	0.000000	0.000000	0.000000	0.000000	0.000000	0.000000	0.000000	0.000000	0.000000	0.000000	0.000000	0.000000	0.000000	0.000000	0.000000	0.000000	0.000000	0.000000	0.000000	0.000000	0.364116	0.000000	0.000000	0.000000	0.000000	0.000000	0.000000	0.000000	0.000000	0.000000	0.000000	0.000000	0.000000	0.000000	0.000000	0.000000	0.000000	0.000000	0.000000	0.000000
hsa-mir-4734	0.000000	0.308992	0.331339	1.974681	0.000000	0.000000	0.201527	0.000000	0.000000	0.293374	0.000000	0.000000	0.000000	0.000000	0.000000	0.000000	0.000000	0.000000	0.214415	0.000000	0.151232	0.000000	0.198645	0.000000	0.000000	0.270177	0.000000	0.000000	0.000000	0.000000	0.000000	0.191942	0.115167	0.000000	0.000000	0.000000	0.322508	0.203374	0.000000	0.000000	0.135213	0.000000	0.000000	0.000000	0.000000	0.000000	0.000000	0.000000	0.000000
hsa-mir-4735	0.000000	0.000000	0.000000	1.974681	0.000000	0.000000	0.000000	0.000000	0.000000	0.000000	0.000000	0.000000	0.000000	0.000000	0.000000	0.000000	0.000000	0.000000	0.000000	0.000000	0.000000	0.000000	0.000000	0.000000	0.145255	0.000000	0.000000	0.000000	0.000000	0.000000	0.000000	0.000000	0.230334	0.000000	0.000000	0.471793	0.000000	0.203374	0.000000	0.000000	0.000000	0.000000	0.000000	0.000000	0.000000	0.000000	0.000000	0.000000	0.000000
hsa-mir-4738	0.200852	0.000000	0.994017	0.000000	0.297045	0.000000	0.000000	0.516800	0.000000	0.000000	0.000000	0.248341	0.000000	0.000000	0.480296	0.427310	0.217037	0.000000	0.643246	0.374815	0.000000	0.000000	0.198645	0.316922	0.145255	0.000000	0.406673	0.158707	0.000000	1.092347	0.000000	0.000000	0.115167	0.492479	0.000000	0.471793	0.000000	0.000000	0.000000	0.000000	0.000000	0.000000	0.205386	0.190578	0.127224	0.000000	0.000000	0.174902	0.194028
hsa-mir-4739	0.000000	0.926975	0.331339	0.000000	0.000000	0.000000	0.000000	0.000000	0.000000	0.000000	0.000000	0.000000	0.000000	0.000000	0.000000	0.000000	0.000000	0.000000	0.000000	0.000000	0.000000	0.000000	0.000000	0.000000	0.000000	0.270177	0.000000	0.158707	0.507198	0.000000	0.000000	0.000000	0.000000	0.000000	0.000000	0.000000	0.000000	0.203374	0.000000	0.000000	0.405639	0.000000	0.000000	0.000000	0.000000	0.471478	0.000000	0.000000	0.000000
hsa-mir-380	0.000000	1.544958	0.000000	1.974681	0.099015	0.000000	0.403054	1.292000	0.545666	0.586747	0.000000	0.000000	0.000000	0.000000	0.000000	0.000000	0.217037	0.450615	0.428831	0.000000	0.000000	0.907919	0.000000	0.000000	0.000000	1.350884	0.000000	0.952242	0.845331	0.364116	0.000000	10.748752	0.921334	1.477438	1.096288	0.000000	0.322508	0.406749	0.734740	0.000000	1.622554	0.000000	0.205386	0.190578	0.381672	0.471478	0.589719	0.524706	0.582084
hsa-mir-381	31.533703	37.696986	41.748701	13.822765	7.525135	9.035107	9.068710	48.837601	49.928395	26.696990	25.825292	26.572535	15.512399	9.874584	7.684737	15.383156	13.239287	11.265377	20.155048	32.234125	15.879348	37.224699	13.905131	10.141514	35.732676	55.926613	8.133454	34.756851	30.262844	49.519749	7.718220	477.935595	51.249220	31.354518	32.888642	98.604673	24.833142	18.507062	71.514676	9.083174	50.434392	13.052610	14.787798	9.147750	32.060449	19.330590	41.870071	28.334107	21.537126
hsa-mir-500a	140.395276	131.939451	164.344091	321.872945	154.958381	40.012615	87.664197	89.148001	214.719382	211.228930	59.596827	101.819995	398.434905	167.119850	292.980617	130.756826	190.992988	99.585930	206.482035	154.049131	84.538626	50.503021	315.050536	290.538522	113.008219	125.091894	91.908027	120.776090	452.082929	304.764929	62.151982	152.593895	259.010102	152.996917	78.932742	129.742991	249.943964	269.267580	57.799533	81.862105	141.567850	111.693050	331.698529	218.783685	113.992707	205.250000	102.611159	60.516055	59.954702
hsa-mir-383	0.000000	0.617983	0.000000	0.000000	0.000000	0.215122	0.604581	0.000000	0.000000	0.000000	0.000000	0.000000	0.000000	0.000000	0.000000	0.000000	0.000000	0.000000	0.000000	0.000000	0.000000	0.000000	0.000000	0.000000	0.290510	0.000000	0.000000	0.158707	0.000000	0.000000	0.000000	0.000000	0.000000	0.000000	0.000000	0.000000	0.000000	0.000000	0.000000	0.000000	0.000000	0.000000	0.205386	0.000000	0.000000	0.000000	0.000000	0.174902	0.000000
hsa-mir-384	0.000000	0.000000	0.000000	0.000000	0.000000	0.000000	0.000000	0.000000	0.000000	0.000000	0.000000	0.000000	0.000000	0.000000	0.000000	0.000000	0.000000	0.000000	0.000000	0.000000	0.000000	0.000000	0.000000	0.000000	0.000000	0.000000	0.000000	0.000000	0.000000	0.000000	0.000000	0.000000	0.000000	0.000000	0.000000	0.000000	0.000000	0.000000	0.000000	0.000000	0.000000	0.000000	0.000000	0.000000	0.000000	0.000000	0.000000	0.000000	0.000000
hsa-mir-1908	0.200852	0.308992	0.331339	0.000000	0.000000	0.000000	0.000000	0.000000	0.272833	0.293374	0.000000	0.000000	0.000000	0.000000	0.000000	0.000000	0.000000	0.000000	0.000000	0.374815	0.000000	0.000000	0.000000	0.000000	0.290510	1.350884	0.000000	0.158707	0.338132	0.364116	0.000000	0.000000	0.115167	0.164160	0.000000	1.415378	0.000000	0.000000	0.734740	0.000000	0.270426	0.186466	0.000000	0.000000	0.000000	0.000000	0.589719	0.000000	0.000000
hsa-mir-1909	0.000000	0.000000	0.000000	0.000000	0.000000	0.000000	0.000000	0.000000	0.000000	0.000000	0.993280	0.000000	0.000000	0.000000	0.000000	0.000000	0.000000	0.000000	0.000000	0.000000	0.000000	0.000000	0.000000	0.000000	0.000000	0.000000	0.406673	0.000000	0.169066	0.000000	0.000000	0.000000	0.115167	0.000000	0.000000	0.471793	0.000000	0.000000	0.000000	0.000000	0.000000	0.186466	0.000000	0.000000	0.000000	0.314319	0.000000	0.174902	0.000000
hsa-mir-542	215.714630	367.391118	187.869153	258.683164	809.447134	112.938832	48.971034	150.388802	100.402456	139.645793	235.407468	80.214289	133.449131	111.911950	380.394506	73.924611	108.735781	68.042875	230.282145	149.551346	289.457837	672.427870	84.026719	477.205759	422.836666	535.490570	595.775484	133.155243	354.362685	35.319233	59.511538	1905.408292	439.937124	445.201330	86.606758	761.001616	226.400855	284.317279	290.956969	243.883220	97.488462	193.365097	722.137478	566.779336	131.676843	204.464203	139.763475	205.859528	218.863767
hsa-mir-543	0.602555	0.000000	0.662678	1.974681	0.099015	0.000000	0.806108	0.775200	1.091331	1.173494	0.000000	0.496683	0.212499	0.149615	0.000000	0.854620	0.000000	0.000000	0.857662	2.623708	0.000000	2.496779	0.993224	0.079231	1.016783	2.701769	0.000000	0.793535	0.338132	0.364116	0.000000	18.042549	1.612335	0.820799	1.096288	4.246134	0.967525	0.406749	0.000000	0.113540	1.487341	0.559398	0.205386	0.000000	0.763344	0.000000	2.948597	0.174902	0.194028
hsa-mir-541	0.200852	0.000000	0.331339	0.000000	0.000000	0.000000	0.000000	0.258400	0.272833	0.293374	0.000000	0.496683	3.187479	0.000000	0.000000	0.427310	0.000000	0.450615	0.000000	0.374815	0.000000	0.113490	0.397289	0.079231	0.581019	1.080708	0.000000	0.158707	0.169066	0.000000	0.000000	6.717970	0.460667	0.328320	0.000000	1.887171	0.000000	0.000000	0.734740	0.000000	0.270426	0.000000	0.205386	0.000000	0.508896	0.628637	1.179439	0.349804	0.000000
hsa-mir-545	0.000000	1.235967	0.000000	5.924042	0.000000	0.215122	0.201527	0.000000	0.272833	1.173494	1.986561	0.000000	0.000000	0.000000	0.480296	0.427310	0.217037	0.450615	0.643246	0.374815	0.000000	0.226980	1.390513	0.316922	0.726274	1.621061	0.000000	0.158707	0.169066	0.000000	0.000000	0.575826	1.151668	0.000000	1.096288	1.415378	1.612542	0.813497	0.244913	0.227079	1.487341	0.186466	0.616158	0.000000	0.636120	0.314319	1.179439	0.174902	0.388056
hsa-mir-15a	164.296618	185.395013	92.443551	100.708713	130.006616	104.979333	85.447401	129.458401	77.757337	99.746995	55.623706	83.939411	239.060943	211.705092	125.357280	103.836303	245.035322	58.129344	117.714057	164.918778	78.338119	230.271080	121.967862	74.476741	103.857168	185.611514	101.261499	125.219889	168.051769	138.364006	61.745760	127.833376	124.034629	80.109974	73.451301	172.204333	197.697613	271.301323	94.046697	88.106787	95.595482	96.216384	104.746904	260.329715	121.371699	73.393377	92.585931	63.664289	59.566646
hsa-mir-15b	312.525106	420.537689	202.448064	576.606748	369.919816	927.389151	252.311665	182.688802	142.145868	90.359042	139.059264	109.021897	103.274327	101.289291	116.231654	167.078166	266.304995	51.370118	225.993837	455.025900	225.637979	131.534836	140.243177	173.118809	163.992647	365.279137	66.694320	132.679122	209.472980	185.334945	265.872367	229.178755	176.090016	241.479040	119.495401	364.695753	386.687501	439.491873	157.969062	103.775262	250.008552	213.316944	141.921785	154.940014	177.223036	156.216309	295.449372	116.484661	143.774868
hsa-mir-451b	0.000000	0.000000	0.000000	0.000000	0.000000	0.000000	0.000000	0.000000	0.000000	0.000000	0.000000	0.000000	0.000000	0.000000	0.000000	0.000000	0.000000	0.000000	0.000000	0.000000	0.000000	0.000000	0.000000	0.000000	0.000000	0.000000	0.000000	0.000000	0.000000	0.000000	0.000000	0.000000	0.000000	0.000000	0.000000	0.000000	0.000000	0.000000	0.000000	0.000000	0.000000	0.000000	0.000000	0.000000	0.000000	0.000000	0.000000	0.000000	0.000000
hsa-mir-451a	581.465413	270.985711	43.736734	728.657158	1145.404826	247.174701	3846.745250	583.984006	514.835418	254.648210	47.677462	1796.253720	26.987324	279.181415	80.209448	1167.837923	1282.908580	415.467092	1027.907451	286.733784	604.776327	58.333827	287.637564	347.267615	271.626440	1882.862654	226.110013	144.106032	676.433732	1211.413283	1941.132324	349.718335	113.784785	436.665022	389.182268	1511.152000	968.492548	1776.271181	400.678116	541.924865	768.008965	648.714728	558.444767	450.717260	588.283789	385.983154	221.734459	769.218526	340.325397
hsa-mir-5739	0.000000	0.000000	0.000000	0.000000	0.000000	0.000000	0.000000	0.000000	0.000000	0.000000	0.000000	0.000000	0.000000	0.000000	0.000000	0.000000	0.000000	0.000000	0.000000	0.000000	0.000000	0.000000	0.000000	0.000000	0.000000	0.000000	0.000000	0.000000	0.000000	0.000000	0.000000	0.000000	0.000000	0.000000	0.000000	0.000000	0.000000	0.000000	0.000000	0.000000	0.000000	0.000000	0.000000	0.000000	0.000000	0.000000	0.000000	0.000000	0.000000
hsa-mir-8084	0.000000	0.000000	0.000000	0.000000	0.000000	0.000000	0.000000	0.000000	0.000000	0.000000	0.000000	0.000000	0.000000	0.000000	0.000000	0.000000	0.000000	0.000000	0.000000	0.000000	0.000000	0.000000	0.000000	0.000000	0.000000	0.000000	0.000000	0.000000	0.000000	0.000000	0.000000	0.000000	0.000000	0.000000	0.000000	0.000000	0.000000	0.000000	0.000000	0.000000	0.000000	0.000000	0.000000	0.000000	0.000000	0.000000	0.000000	0.000000	0.000000
hsa-mir-8085	0.000000	0.000000	0.000000	0.000000	0.000000	0.000000	0.000000	0.000000	0.000000	0.000000	0.000000	0.000000	0.000000	0.000000	0.000000	0.000000	0.000000	0.000000	0.000000	0.000000	0.000000	0.000000	0.000000	0.000000	0.000000	0.000000	0.000000	0.000000	0.000000	0.000000	0.000000	0.000000	0.000000	0.000000	0.000000	0.000000	0.000000	0.000000	0.000000	0.000000	0.135213	0.000000	0.000000	0.000000	0.000000	0.000000	0.000000	0.000000	0.000000
hsa-mir-8086	0.000000	0.000000	0.000000	0.000000	0.000000	0.000000	0.000000	0.000000	0.000000	0.000000	0.000000	0.000000	0.000000	0.000000	0.000000	0.000000	0.000000	0.000000	0.000000	0.000000	0.000000	0.000000	0.000000	0.000000	0.000000	0.000000	0.000000	0.000000	0.000000	0.000000	0.000000	0.000000	0.000000	0.000000	0.000000	0.000000	0.000000	0.000000	0.000000	0.000000	0.000000	0.000000	0.000000	0.000000	0.000000	0.000000	0.000000	0.000000	0.000000
hsa-mir-8087	0.000000	0.000000	0.000000	0.000000	0.000000	0.000000	0.000000	0.000000	0.000000	0.000000	0.000000	0.000000	0.000000	0.000000	0.000000	0.000000	0.000000	0.000000	0.000000	0.000000	0.000000	0.000000	0.000000	0.000000	0.000000	0.000000	0.000000	0.000000	0.000000	0.000000	0.000000	0.000000	0.000000	0.000000	0.000000	0.000000	0.000000	0.000000	0.000000	0.000000	0.000000	0.000000	0.000000	0.000000	0.000000	0.000000	0.000000	0.000000	0.000000
hsa-mir-8080	0.000000	0.000000	0.000000	0.000000	0.000000	0.000000	0.000000	0.000000	0.000000	0.000000	0.000000	0.000000	0.000000	0.000000	0.000000	0.000000	0.000000	0.000000	0.000000	0.000000	0.000000	0.000000	0.000000	0.000000	0.000000	0.000000	0.000000	0.000000	0.000000	0.000000	0.000000	0.000000	0.000000	0.000000	0.000000	0.000000	0.000000	0.000000	0.000000	0.000000	0.000000	0.000000	0.000000	0.000000	0.000000	0.000000	0.000000	0.000000	0.000000
hsa-mir-8081	0.000000	0.000000	0.000000	0.000000	0.000000	0.000000	0.000000	0.000000	0.000000	0.000000	0.000000	0.000000	0.000000	0.000000	0.000000	0.000000	0.000000	0.000000	0.000000	0.000000	0.000000	0.000000	0.000000	0.000000	0.000000	0.000000	0.000000	0.000000	0.000000	0.000000	0.000000	0.000000	0.000000	0.000000	0.000000	0.000000	0.000000	0.000000	0.000000	0.000000	0.000000	0.000000	0.000000	0.000000	0.000000	0.000000	0.000000	0.000000	0.000000
hsa-mir-8082	0.000000	0.000000	0.000000	0.000000	0.000000	0.000000	0.000000	0.000000	0.000000	0.000000	0.000000	0.000000	0.000000	0.000000	0.000000	0.000000	0.000000	0.000000	0.000000	0.000000	0.000000	0.000000	0.000000	0.000000	0.000000	0.000000	0.000000	0.000000	0.000000	0.000000	0.000000	0.000000	0.000000	0.000000	0.000000	0.000000	0.000000	0.000000	0.000000	0.000000	0.000000	0.000000	0.000000	0.000000	0.000000	0.000000	0.000000	0.000000	0.000000
hsa-mir-8083	0.000000	0.000000	0.000000	0.000000	0.000000	0.000000	0.000000	0.000000	0.000000	0.000000	0.000000	0.000000	0.000000	0.000000	0.000000	0.000000	0.000000	0.000000	0.000000	0.000000	0.000000	0.000000	0.000000	0.000000	0.000000	0.000000	0.000000	0.000000	0.000000	0.000000	0.000000	0.000000	0.000000	0.000000	0.000000	0.000000	0.000000	0.000000	0.000000	0.000000	0.000000	0.000000	0.000000	0.000000	0.000000	0.000000	0.000000	0.000000	0.000000
hsa-mir-512-2	0.000000	371.408010	0.000000	0.000000	0.000000	0.000000	0.201527	0.000000	0.000000	0.000000	0.000000	0.000000	0.000000	0.000000	0.000000	0.000000	0.000000	0.000000	0.000000	0.000000	0.000000	0.000000	0.000000	0.000000	0.000000	0.000000	0.000000	0.000000	0.000000	0.000000	0.000000	0.191942	0.000000	0.000000	0.000000	0.000000	0.000000	0.000000	0.000000	0.000000	0.000000	0.000000	0.000000	0.190578	0.000000	0.000000	0.000000	0.000000	0.000000
hsa-mir-512-1	0.000000	356.885401	0.000000	0.000000	0.000000	0.215122	0.000000	0.000000	0.000000	0.000000	0.000000	0.000000	0.000000	0.000000	0.000000	0.000000	0.000000	0.000000	0.000000	0.000000	0.000000	0.000000	0.000000	0.000000	0.000000	0.000000	0.000000	0.000000	0.000000	0.000000	0.203111	0.000000	0.000000	0.000000	0.000000	0.000000	0.000000	0.000000	0.244913	0.000000	0.000000	0.000000	0.000000	0.000000	0.000000	0.000000	0.589719	0.000000	0.000000
hsa-mir-8088	0.000000	0.000000	0.000000	0.000000	0.000000	0.000000	0.000000	0.000000	0.000000	0.000000	0.000000	0.000000	0.000000	0.000000	0.000000	0.000000	0.000000	0.000000	0.000000	0.000000	0.000000	0.000000	0.000000	0.000000	0.000000	0.000000	0.000000	0.000000	0.000000	0.000000	0.000000	0.000000	0.000000	0.000000	0.000000	0.000000	0.000000	0.000000	0.000000	0.000000	0.000000	0.000000	0.000000	0.000000	0.000000	0.000000	0.000000	0.000000	0.000000
hsa-mir-8089	0.000000	0.000000	0.000000	0.000000	0.000000	0.000000	0.000000	0.000000	0.000000	0.000000	0.000000	0.000000	0.000000	0.000000	0.000000	0.000000	0.000000	0.000000	0.000000	0.000000	0.000000	0.000000	0.000000	0.000000	0.000000	0.000000	0.000000	0.000000	0.000000	0.000000	0.000000	0.000000	0.000000	0.000000	0.000000	0.000000	0.000000	0.000000	0.000000	0.000000	0.000000	0.000000	0.000000	0.000000	0.000000	0.000000	0.000000	0.000000	0.000000
hsa-mir-4282	0.000000	0.000000	0.000000	0.000000	0.000000	0.000000	0.000000	0.000000	0.000000	0.000000	0.000000	0.000000	0.000000	0.000000	0.000000	0.000000	0.000000	0.000000	0.000000	0.000000	0.000000	0.000000	0.000000	0.000000	0.000000	0.000000	0.000000	0.000000	0.000000	0.000000	0.000000	0.000000	0.000000	0.000000	0.000000	0.000000	0.000000	0.000000	0.000000	0.000000	0.000000	0.000000	0.000000	0.000000	0.000000	0.000000	0.000000	0.000000	0.000000
hsa-mir-4283-1	0.000000	0.000000	0.000000	0.000000	0.000000	0.000000	0.000000	0.000000	0.000000	0.000000	0.000000	0.000000	0.000000	0.000000	0.000000	0.000000	0.000000	0.000000	0.000000	0.000000	0.000000	0.000000	0.000000	0.000000	0.000000	0.000000	0.000000	0.000000	0.000000	0.000000	0.000000	0.000000	0.000000	0.000000	0.000000	0.000000	0.000000	0.000000	0.000000	0.000000	0.000000	0.000000	0.000000	0.000000	0.000000	0.000000	0.000000	0.000000	0.000000
hsa-mir-4283-2	0.000000	0.000000	0.000000	0.000000	0.000000	0.000000	0.000000	0.000000	0.000000	0.000000	0.000000	0.000000	0.000000	0.000000	0.000000	0.000000	0.000000	0.000000	0.000000	0.000000	0.000000	0.000000	0.000000	0.000000	0.000000	0.000000	0.000000	0.000000	0.000000	0.000000	0.000000	0.000000	0.000000	0.000000	0.000000	0.000000	0.000000	0.000000	0.000000	0.000000	0.000000	0.000000	0.000000	0.000000	0.000000	0.000000	0.000000	0.000000	0.000000
hsa-mir-4281	0.000000	0.000000	0.000000	0.000000	0.000000	0.000000	0.000000	0.000000	0.000000	0.000000	0.000000	0.000000	0.000000	0.000000	0.000000	0.000000	0.000000	0.000000	0.000000	0.000000	0.000000	0.000000	0.000000	0.000000	0.000000	0.000000	0.000000	0.000000	0.000000	0.000000	0.000000	0.000000	0.000000	0.000000	0.000000	0.000000	0.000000	0.000000	0.000000	0.000000	0.000000	0.000000	0.000000	0.000000	0.000000	0.000000	0.000000	0.000000	0.000000
hsa-mir-4286	0.200852	0.000000	0.000000	0.000000	0.297045	0.000000	0.000000	0.000000	0.000000	0.000000	0.000000	0.000000	0.000000	0.000000	0.000000	0.000000	0.217037	0.000000	0.000000	0.000000	0.151232	0.000000	0.000000	0.000000	0.000000	0.000000	0.000000	0.000000	0.169066	0.000000	0.000000	0.191942	0.230334	0.164160	0.000000	0.000000	0.322508	0.406749	0.244913	0.000000	0.000000	0.372932	0.616158	0.000000	0.127224	0.000000	0.000000	0.174902	0.000000
hsa-mir-4287	0.000000	0.000000	0.000000	0.000000	0.000000	0.000000	0.000000	0.000000	0.000000	0.000000	0.000000	0.000000	0.000000	0.000000	0.000000	0.000000	0.000000	0.000000	0.000000	0.000000	0.000000	0.000000	0.000000	0.000000	0.000000	0.000000	0.000000	0.000000	0.000000	0.000000	0.000000	0.000000	0.000000	0.000000	0.000000	0.000000	0.000000	0.000000	0.000000	0.000000	0.000000	0.000000	0.000000	0.000000	0.000000	0.000000	0.000000	0.000000	0.000000
hsa-mir-4284	0.000000	0.000000	0.000000	0.000000	0.000000	0.000000	0.000000	0.000000	0.000000	0.000000	0.000000	0.000000	0.000000	0.000000	0.000000	0.000000	0.000000	0.000000	0.214415	0.000000	0.000000	0.000000	0.000000	0.079231	0.000000	0.000000	0.000000	0.000000	0.000000	0.000000	0.000000	0.000000	0.230334	0.000000	0.000000	0.000000	0.000000	0.000000	0.000000	0.000000	0.000000	0.000000	0.000000	0.000000	0.000000	0.000000	0.000000	0.000000	0.000000
hsa-mir-4285	0.000000	0.000000	0.000000	0.000000	0.000000	0.000000	0.000000	0.000000	0.000000	0.000000	0.000000	0.000000	0.000000	0.000000	0.000000	0.000000	0.000000	0.000000	0.000000	0.000000	0.000000	0.000000	0.000000	0.000000	0.000000	0.000000	0.000000	0.000000	0.000000	0.000000	0.000000	0.000000	0.000000	0.000000	0.000000	0.000000	0.000000	0.000000	0.000000	0.000000	0.000000	0.000000	0.000000	0.000000	0.000000	0.000000	0.000000	0.000000	0.000000
hsa-mir-4288	0.000000	0.000000	0.000000	0.000000	0.000000	0.000000	0.000000	0.000000	0.000000	0.000000	0.000000	0.000000	0.000000	0.000000	0.000000	0.000000	0.000000	0.000000	0.000000	0.000000	0.000000	0.000000	0.000000	0.000000	0.000000	0.000000	0.000000	0.000000	0.000000	0.000000	0.000000	0.000000	0.000000	0.000000	0.000000	0.000000	0.000000	0.000000	0.000000	0.000000	0.000000	0.000000	0.000000	0.000000	0.000000	0.000000	0.000000	0.000000	0.000000
hsa-mir-4289	0.000000	0.000000	0.000000	0.000000	0.000000	0.000000	0.000000	0.000000	0.000000	0.000000	0.000000	0.000000	0.000000	0.000000	0.000000	0.000000	0.000000	0.000000	0.000000	0.000000	0.000000	0.000000	0.000000	0.000000	0.000000	0.000000	0.000000	0.000000	0.000000	0.000000	0.000000	0.000000	0.000000	0.000000	0.000000	0.000000	0.000000	0.000000	0.000000	0.000000	0.000000	0.000000	0.000000	0.000000	0.000000	0.000000	0.000000	0.000000	0.000000
hsa-mir-4776-2	0.000000	0.000000	0.000000	0.000000	0.000000	0.000000	0.000000	0.000000	0.000000	0.000000	0.000000	0.000000	0.000000	0.000000	0.000000	0.000000	0.000000	0.000000	0.000000	0.000000	0.000000	0.000000	0.000000	0.000000	0.000000	0.000000	0.000000	0.000000	0.000000	0.000000	0.000000	0.000000	0.000000	0.000000	0.000000	0.000000	0.000000	0.000000	0.000000	0.000000	0.000000	0.000000	0.000000	0.000000	0.000000	0.000000	0.000000	0.000000	0.000000
hsa-mir-150	1750.823492	649.809522	1383.339883	416.657616	1744.940287	264.599549	410.107218	1235.152013	393.424840	414.830148	91.381802	456.451588	1318.128916	168.017540	1381.331563	1563.954189	2056.864255	526.318398	1373.330669	1029.243098	1556.176144	289.399336	1183.922570	1260.558465	973.642794	3336.414250	544.128053	336.300309	2637.263130	2341.992857	870.737080	691.183163	535.064889	337.840833	376.026811	464.715804	704.680725	1041.073068	184.909522	306.670660	319.913594	1327.823391	855.022275	663.593023	1176.822026	345.907541	866.297660	1219.415999	971.304981
hsa-mir-4518	0.000000	0.000000	0.000000	0.000000	0.000000	0.000000	0.000000	0.000000	0.000000	0.000000	0.000000	0.000000	0.000000	0.000000	0.000000	0.000000	0.000000	0.000000	0.214415	0.000000	0.000000	0.000000	0.000000	0.000000	0.000000	0.000000	0.000000	0.000000	0.000000	0.000000	0.000000	0.000000	0.000000	0.000000	0.000000	0.000000	0.000000	0.000000	0.000000	0.000000	0.000000	0.000000	0.000000	0.000000	0.000000	0.000000	0.000000	0.000000	0.194028
hsa-mir-152	538.081465	222.474016	391.973912	902.429055	122.382466	172.742632	202.937577	265.893603	279.107913	141.112660	391.352500	174.087358	48.237186	110.864645	143.608532	269.205229	146.934378	179.795412	431.403795	191.155856	250.742473	139.479131	183.349083	255.518608	559.957179	364.468607	191.136162	203.303774	233.818508	122.342910	294.307914	139.541838	779.218476	336.855874	126.073129	107.568734	125.133236	131.583175	330.877833	115.129230	389.818635	435.211318	122.410107	67.845812	239.944469	222.537519	166.300844	345.431239	191.117740
hsa-mir-155	775.889773	352.250526	1085.466217	566.733345	290.014759	105.194455	154.369597	403.104004	214.719382	209.175315	370.493611	292.297889	494.059282	255.243030	1729.065935	576.868348	347.259978	79.758867	837.935403	374.815403	695.969156	100.665573	272.143275	510.641063	1209.972322	910.496074	416.432830	109.190473	556.565820	474.807010	447.656759	342.808422	630.077488	135.595980	286.131188	339.690740	202.212730	505.385148	187.113741	119.670817	283.811764	435.211318	303.355249	544.100540	392.867721	404.213628	993.087310	506.690784	411.533732
hsa-mir-154	2.611071	2.780925	3.313389	0.000000	1.287194	0.000000	1.813742	3.100800	4.638157	8.801205	4.966402	3.973463	1.699989	1.196919	2.881777	1.281930	3.906675	1.351845	2.144154	4.872600	0.453696	3.858658	3.774250	1.663842	4.793408	9.726368	2.846709	3.174142	6.086382	2.548811	0.406222	61.613384	13.244180	3.447355	7.674017	3.302549	5.160133	4.677609	2.938959	1.021857	8.788835	0.186466	3.902336	2.096359	4.580064	1.100115	9.435509	0.699608	2.328338
hsa-mir-4512	0.000000	0.000000	0.000000	0.000000	0.000000	0.000000	0.000000	0.000000	0.000000	0.000000	0.000000	0.000000	0.000000	0.000000	0.000000	0.000000	0.000000	0.000000	0.000000	0.000000	0.151232	0.000000	0.000000	0.000000	0.000000	0.000000	0.406673	0.000000	0.000000	0.000000	0.000000	0.000000	0.000000	0.000000	0.000000	0.000000	0.000000	0.000000	0.000000	0.340619	0.135213	0.000000	0.000000	0.190578	0.000000	0.000000	0.000000	0.000000	0.000000
hsa-mir-4513	0.000000	0.000000	0.331339	0.000000	0.000000	0.000000	0.000000	0.000000	0.000000	0.000000	0.000000	0.000000	0.000000	0.000000	0.000000	0.000000	0.000000	0.000000	0.000000	0.000000	0.000000	0.000000	0.000000	0.000000	0.000000	0.000000	0.000000	0.000000	0.000000	0.000000	0.000000	0.000000	0.000000	0.000000	0.000000	0.000000	0.000000	0.203374	0.000000	0.000000	0.000000	0.000000	0.000000	0.000000	0.000000	0.000000	0.589719	0.000000	0.000000
hsa-mir-4510	0.000000	0.000000	0.000000	0.000000	0.099015	0.430243	0.000000	0.258400	0.000000	0.000000	0.993280	0.248341	0.000000	0.000000	0.000000	0.000000	0.217037	0.000000	0.214415	0.000000	0.151232	0.226980	0.397289	0.079231	0.435764	0.270177	0.000000	0.158707	0.000000	0.364116	0.000000	0.000000	0.115167	0.000000	1.096288	0.000000	0.322508	0.406749	0.489827	0.113540	0.000000	0.186466	0.000000	0.000000	0.127224	0.000000	0.000000	0.349804	0.194028
hsa-mir-4511	0.000000	0.000000	0.000000	0.000000	0.000000	0.000000	0.000000	0.000000	0.000000	0.000000	0.000000	0.000000	0.000000	0.000000	0.000000	0.000000	0.000000	0.000000	0.000000	0.374815	0.000000	0.000000	0.000000	0.000000	0.145255	0.270177	0.000000	0.000000	0.000000	0.000000	0.000000	0.000000	0.000000	0.000000	0.000000	0.000000	0.000000	0.000000	0.000000	0.000000	0.135213	0.000000	0.000000	0.000000	0.000000	0.000000	0.000000	0.000000	0.000000
hsa-mir-4516	0.200852	0.617983	0.000000	0.000000	0.000000	0.000000	0.000000	0.000000	0.000000	0.000000	0.000000	0.000000	0.000000	0.000000	0.000000	0.000000	0.000000	0.000000	0.000000	0.374815	0.151232	0.000000	0.198645	0.000000	0.000000	0.000000	0.000000	0.000000	0.000000	0.000000	0.000000	0.191942	0.115167	0.164160	0.000000	0.471793	0.000000	0.000000	0.000000	0.000000	0.135213	0.186466	0.000000	0.000000	0.000000	0.000000	0.000000	0.000000	0.194028
hsa-mir-4517	0.200852	0.000000	0.000000	0.000000	0.000000	0.215122	0.000000	0.000000	0.000000	0.293374	0.000000	0.000000	0.000000	0.000000	0.000000	0.000000	0.000000	0.000000	0.000000	0.000000	0.302464	0.113490	0.000000	0.000000	0.000000	0.000000	0.000000	0.000000	0.000000	0.364116	0.000000	0.000000	0.000000	0.000000	0.000000	0.000000	0.000000	0.000000	0.244913	0.000000	0.000000	0.000000	0.000000	0.000000	0.127224	0.000000	0.000000	0.000000	0.000000
hsa-mir-4514	0.000000	0.000000	0.000000	0.000000	0.000000	0.000000	0.000000	0.000000	0.000000	0.000000	0.000000	0.000000	0.000000	0.000000	0.000000	0.000000	0.000000	0.000000	0.000000	0.000000	0.000000	0.000000	0.000000	0.000000	0.000000	0.000000	0.000000	0.000000	0.000000	0.000000	0.000000	0.000000	0.000000	0.000000	0.000000	0.000000	0.000000	0.000000	0.000000	0.000000	0.000000	0.000000	0.000000	0.000000	0.000000	0.000000	0.000000	0.000000	0.000000
hsa-mir-4515	0.602555	0.617983	0.331339	1.974681	0.000000	0.000000	0.201527	0.000000	0.000000	0.000000	0.000000	0.496683	0.000000	0.149615	0.000000	0.000000	0.217037	0.000000	0.214415	0.000000	0.151232	0.113490	0.000000	0.158461	0.290510	0.540354	0.000000	0.000000	0.000000	0.728232	0.000000	0.000000	0.000000	0.000000	0.000000	0.943585	0.000000	0.000000	0.244913	0.000000	0.000000	0.186466	0.000000	0.000000	0.000000	0.000000	0.589719	0.000000	0.000000
hsa-mir-3150a	0.200852	0.308992	0.331339	0.000000	0.000000	0.000000	0.000000	0.000000	0.000000	0.000000	0.000000	0.248341	0.637496	0.000000	0.000000	0.000000	0.000000	0.000000	0.000000	0.749631	0.000000	0.000000	0.198645	0.000000	0.290510	0.000000	0.000000	0.000000	0.000000	0.000000	0.000000	0.191942	0.806168	0.000000	0.000000	0.943585	0.000000	0.000000	0.000000	0.000000	0.405639	0.186466	0.000000	0.000000	0.127224	0.000000	0.000000	0.000000	0.000000
hsa-mir-3150b	7.230658	0.926975	0.994017	17.772126	0.198030	0.215122	0.403054	1.033600	0.000000	0.586747	0.993280	0.248341	0.424997	0.149615	1.921184	1.709240	0.651112	1.351845	11.364016	1.499262	1.361087	0.113490	0.993224	0.792306	5.229172	2.161415	0.000000	0.317414	1.352529	0.000000	0.812444	0.575826	0.345500	0.328320	0.000000	0.000000	1.935050	0.610123	0.244913	0.340619	1.487341	1.678193	5.340038	0.571734	0.254448	0.785796	0.589719	0.349804	0.194028
hsa-mir-181d	20.085161	22.247402	10.934184	15.797445	24.258660	66.042326	18.137420	12.661600	25.373447	60.141570	68.536352	26.075852	7.649950	43.388323	36.502503	25.211283	21.920786	12.166607	26.373095	13.868170	6.654203	49.141142	21.254986	32.326075	19.028376	29.719456	7.726781	37.613579	45.309733	20.390485	13.811552	51.248516	22.572690	12.476143	5.481440	34.440867	12.900334	36.810749	36.981904	23.956871	23.391822	18.646586	21.154767	35.256953	32.569345	24.045367	11.204667	23.087050	16.298366
hsa-mir-3178	0.200852	0.617983	0.000000	0.000000	0.594090	0.860486	0.000000	0.775200	0.000000	0.000000	0.000000	0.248341	0.000000	0.000000	0.480296	0.427310	0.000000	0.000000	0.000000	0.374815	0.151232	0.113490	0.198645	0.000000	0.581019	0.000000	0.000000	0.000000	0.000000	0.000000	0.000000	0.000000	0.000000	0.328320	1.096288	0.000000	0.000000	0.000000	0.244913	0.000000	0.000000	0.000000	0.410772	0.190578	0.127224	0.000000	0.000000	0.000000	0.388056
hsa-mir-3171	0.000000	0.000000	0.000000	0.000000	0.000000	0.000000	0.000000	0.000000	0.000000	0.000000	0.000000	0.000000	0.000000	0.000000	0.000000	0.000000	0.000000	0.000000	0.000000	0.000000	0.000000	0.000000	0.000000	0.000000	0.000000	0.000000	0.000000	0.000000	0.000000	0.000000	0.000000	0.000000	0.000000	0.000000	0.000000	0.000000	0.000000	0.000000	0.000000	0.000000	0.000000	0.186466	0.000000	0.000000	0.000000	0.000000	0.589719	0.000000	0.000000
hsa-mir-3170	0.401703	0.617983	0.000000	5.924042	0.198030	2.151216	0.000000	0.258400	3.273993	0.293374	4.966402	1.986732	0.212499	0.299230	1.921184	1.281930	0.000000	0.450615	0.643246	2.623708	0.604928	0.226980	0.794579	0.079231	1.597803	1.621061	2.033363	1.269657	2.028794	0.364116	0.203111	0.383884	0.691001	0.164160	1.096288	7.076890	1.935050	0.610123	0.000000	0.454159	3.515534	0.000000	1.848475	0.762312	0.127224	0.314319	7.076632	0.174902	0.388056
hsa-mir-3173	0.602555	0.308992	0.662678	3.949361	0.198030	0.000000	0.000000	0.000000	0.818498	0.293374	0.000000	0.496683	0.000000	0.000000	0.000000	0.000000	0.434075	0.450615	0.643246	0.749631	0.000000	0.113490	0.198645	0.158461	0.000000	0.270177	0.406673	0.952242	1.859728	0.364116	0.000000	0.575826	0.575834	0.164160	0.000000	1.887171	0.322508	0.406749	0.000000	0.340619	0.811277	0.745863	0.821544	0.190578	0.381672	0.471478	1.179439	0.000000	0.194028
hsa-mir-3175	0.200852	0.000000	0.000000	0.000000	0.000000	0.000000	0.000000	0.258400	0.000000	0.000000	0.000000	0.000000	0.000000	0.000000	0.000000	0.000000	0.000000	0.000000	0.214415	0.000000	0.151232	0.000000	0.000000	0.000000	0.000000	0.000000	0.406673	0.000000	0.000000	0.000000	0.000000	0.000000	0.000000	0.000000	0.000000	0.000000	0.000000	0.203374	0.000000	0.000000	0.000000	0.000000	0.000000	0.000000	0.000000	0.000000	0.000000	0.000000	0.000000
hsa-mir-3174	0.803406	0.000000	0.331339	1.974681	0.594090	0.215122	0.000000	0.000000	0.000000	0.586747	0.000000	0.496683	0.212499	0.000000	0.480296	0.000000	0.651112	0.000000	0.214415	1.124446	0.000000	0.000000	0.000000	0.158461	0.435764	0.000000	0.406673	0.158707	0.000000	0.000000	0.000000	0.191942	0.115167	0.164160	0.000000	0.471793	0.000000	1.016872	0.244913	1.021857	0.811277	0.186466	1.232317	0.571734	0.127224	0.785796	1.179439	0.000000	0.582084
hsa-mir-3177	0.000000	0.000000	0.331339	3.949361	0.297045	0.430243	0.000000	0.000000	0.000000	0.293374	0.000000	0.000000	0.000000	0.299230	0.000000	1.281930	0.000000	0.000000	0.428831	0.000000	0.151232	0.000000	0.000000	0.396153	0.000000	0.000000	0.000000	0.793535	0.169066	0.000000	0.203111	0.383884	0.000000	0.656639	0.000000	1.415378	0.000000	0.203374	0.489827	0.000000	0.135213	0.186466	0.205386	0.190578	0.127224	0.157159	0.000000	0.174902	0.582084
hsa-mir-3176	0.803406	0.000000	0.000000	0.000000	0.297045	0.000000	0.000000	0.000000	0.000000	0.000000	0.000000	0.000000	0.000000	0.000000	0.960592	1.281930	0.217037	0.000000	0.857662	1.499262	0.151232	0.113490	0.000000	0.079231	0.000000	0.000000	0.000000	0.158707	0.507198	0.000000	0.000000	0.191942	0.345500	0.164160	0.000000	2.358963	0.000000	0.000000	0.244913	0.454159	0.676064	0.186466	0.000000	0.190578	0.000000	0.157159	0.000000	0.174902	0.194028
hsa-mir-215	31.332851	5.561850	3.644728	1301.314545	2.871433	2.151216	4.635118	5.426400	31.921433	1.173494	72.509473	0.993366	2.974981	4.189217	3.362073	4.273099	133.261016	3272.366617	125.647427	27.361524	3.327102	0.680940	298.761669	7.368444	5.519682	5.943891	4.066727	3.174142	1.352529	182.422018	4.874665	2.687188	28.215863	2.462397	14.251745	12.738403	23.865617	2.440492	2.694046	12.943523	72.068447	9.136827	3.286177	2.096359	3.435048	4.557619	319.038144	4.022744	332.176214
hsa-mir-212	21.491122	12.359668	20.874350	11.848084	5.841881	13.982903	2.619850	18.088000	10.367645	5.867470	6.952963	5.960195	2.549983	11.520348	5.283257	13.246607	5.208900	1.351845	11.364016	8.245939	17.694131	1.248389	4.171539	6.734599	15.832771	11.887783	3.253381	6.348283	5.579183	5.097621	4.671554	1.727478	5.758339	3.611515	18.636897	17.456330	8.385217	5.084358	7.592311	7.834238	7.977558	11.187952	6.161583	6.098500	6.233976	8.643760	12.973825	10.669015	19.984901
hsa-mir-30c-2	196.633727	209.496365	172.296225	221.164232	214.862420	224.586934	305.917817	92.507201	248.550644	250.834354	141.045825	186.256089	276.673198	277.984496	366.946215	193.998689	568.204139	149.604202	193.831526	151.050608	99.359351	239.009805	532.765156	230.640207	162.540099	222.355570	116.715061	124.426353	370.593037	304.400813	380.020778	562.773961	207.876049	110.151214	450.574400	102.850807	273.487073	598.530580	96.250917	249.106045	123.854967	209.960559	559.677084	296.158402	236.509421	134.999808	200.504564	174.726991	193.252050
hsa-mir-5682	0.000000	0.308992	0.000000	0.000000	0.000000	0.215122	0.000000	0.000000	0.000000	0.000000	0.993280	0.000000	0.000000	0.897689	0.000000	0.427310	0.000000	0.000000	0.000000	0.000000	0.000000	0.000000	0.000000	0.000000	0.000000	0.000000	0.000000	0.000000	0.000000	0.000000	0.000000	0.000000	0.000000	0.000000	0.000000	0.000000	0.000000	0.406749	0.000000	0.227079	0.811277	0.000000	0.000000	0.000000	0.000000	0.000000	0.589719	0.000000	0.000000
hsa-mir-30c-1	180.565598	184.777030	89.792840	252.759123	207.733344	178.766037	147.719209	56.589601	196.985253	252.887969	149.985349	176.322431	277.948190	268.109912	353.017628	130.756826	500.271405	109.950076	138.726767	144.678746	74.859785	209.842891	465.225949	221.845613	115.768060	212.629202	107.768262	107.285988	317.675327	215.192441	234.796376	559.127063	198.893040	78.796696	425.359774	82.091929	264.456840	545.449886	77.392595	196.991335	113.173152	132.577227	535.646912	276.910012	208.774589	97.281585	196.966248	115.260348	163.759769
hsa-mir-6832	0.000000	0.000000	0.000000	0.000000	0.000000	0.000000	0.000000	0.000000	0.000000	0.000000	0.000000	0.000000	0.000000	0.000000	0.000000	0.000000	0.000000	0.000000	0.000000	0.000000	0.000000	0.000000	0.198645	0.000000	0.145255	0.000000	0.000000	0.000000	0.000000	0.000000	0.203111	0.383884	0.000000	0.000000	0.000000	0.000000	0.000000	0.000000	0.000000	0.000000	0.000000	0.000000	0.000000	0.000000	0.000000	0.000000	0.000000	0.000000	0.000000
hsa-mir-320b-1	3.414477	1.544958	2.319372	1.974681	0.594090	0.645365	1.612215	0.775200	2.455495	1.760241	8.939524	3.973463	0.212499	2.693068	2.401480	0.854620	2.821487	0.000000	1.072077	5.622231	1.361087	0.226980	2.383737	2.059995	2.324076	3.512299	0.000000	1.269657	0.169066	4.005274	0.812444	3.454956	2.533669	0.492479	1.096288	3.774342	1.935050	0.610123	1.959306	0.567698	5.273301	0.745863	1.848475	0.000000	1.908360	0.000000	1.179439	0.874509	1.746253
hsa-mir-7706	0.401703	3.398909	2.319372	1.974681	1.683254	0.860486	0.806108	2.067200	0.545666	0.293374	0.000000	0.496683	0.424997	1.496149	0.480296	1.281930	1.519262	3.154305	2.572985	2.998523	1.361087	0.453960	0.993224	0.713075	1.162038	0.540354	0.813345	2.063192	0.845331	1.456463	0.203111	1.151652	1.151668	0.492479	0.000000	5.189720	1.612542	1.626994	0.734740	0.908317	2.028193	1.864659	1.643089	1.334047	1.017792	2.514548	2.948597	1.224313	1.164169
hsa-mir-7704	0.200852	0.000000	0.000000	0.000000	0.000000	0.000000	0.000000	0.000000	0.000000	0.000000	0.000000	0.000000	0.000000	0.000000	0.000000	0.000000	0.000000	0.000000	0.000000	0.000000	0.302464	0.000000	0.000000	0.000000	0.000000	0.000000	0.000000	0.000000	0.000000	0.000000	0.000000	0.000000	0.000000	0.000000	0.000000	0.000000	0.000000	0.000000	0.000000	0.000000	0.000000	0.372932	0.000000	0.000000	0.000000	0.000000	0.000000	0.000000	0.000000
hsa-mir-7705	1.004258	1.235967	0.331339	5.924042	1.287194	0.430243	0.604581	0.258400	0.818498	4.987350	0.993280	0.248341	2.762482	0.149615	0.000000	0.000000	2.387412	1.351845	1.715323	0.749631	0.756159	0.794430	0.993224	0.475383	0.290510	2.161415	1.220018	0.476121	1.014397	0.364116	0.203111	3.263014	2.073002	1.641598	1.096288	4.246134	0.645017	0.610123	0.979653	0.113540	0.270426	0.559398	2.259247	2.477516	0.890568	0.471478	10.025228	0.699608	0.970141
hsa-mir-7702	3.414477	8.342776	23.193723	3.949361	0.693105	0.860486	0.000000	1.033600	1.636997	0.000000	0.993280	0.745024	0.849994	0.897689	5.283257	2.991169	0.434075	2.703690	6.218047	1.874077	2.268478	0.000000	0.993224	0.633845	6.972229	3.242123	5.693418	0.000000	2.535992	3.277042	0.203111	0.767768	2.073002	0.492479	0.000000	8.964061	1.290033	1.423620	0.489827	0.113540	0.405639	1.491727	0.821544	1.905781	0.254448	2.043070	7.666351	0.174902	0.582084
hsa-mir-7703	0.000000	0.000000	0.000000	0.000000	0.000000	0.000000	0.000000	0.000000	0.000000	0.293374	0.000000	0.496683	0.000000	0.000000	0.000000	0.000000	0.000000	0.000000	0.000000	0.000000	0.151232	0.000000	0.000000	0.000000	0.000000	0.540354	0.000000	0.000000	0.000000	0.000000	0.000000	0.191942	0.000000	0.000000	0.000000	0.000000	0.000000	0.000000	0.244913	0.000000	0.000000	0.000000	0.000000	0.000000	0.000000	0.000000	0.000000	0.000000	0.194028
hsa-mir-3670-3	0.000000	0.000000	0.000000	0.000000	0.000000	0.000000	0.000000	0.000000	0.000000	0.000000	0.000000	0.000000	0.000000	0.000000	0.000000	0.000000	0.000000	0.000000	0.000000	0.000000	0.000000	0.000000	0.000000	0.000000	0.000000	0.000000	0.000000	0.000000	0.000000	0.000000	0.000000	0.000000	0.000000	0.000000	0.000000	0.000000	0.000000	0.000000	0.000000	0.000000	0.000000	0.000000	0.000000	0.000000	0.000000	0.000000	0.000000	0.000000	0.000000
hsa-mir-3670-2	0.000000	0.000000	0.000000	0.000000	0.000000	0.000000	0.000000	0.000000	0.000000	0.000000	0.000000	0.000000	0.000000	0.000000	0.000000	0.000000	0.000000	0.000000	0.000000	0.000000	0.000000	0.000000	0.000000	0.000000	0.000000	0.000000	0.000000	0.000000	0.000000	0.000000	0.000000	0.000000	0.000000	0.000000	0.000000	0.000000	0.000000	0.000000	0.000000	0.000000	0.000000	0.000000	0.000000	0.000000	0.000000	0.000000	0.000000	0.000000	0.000000
hsa-mir-3670-1	0.000000	0.000000	0.000000	0.000000	0.000000	0.000000	0.000000	0.000000	0.000000	0.000000	0.000000	0.000000	0.000000	0.000000	0.000000	0.000000	0.000000	0.000000	0.000000	0.000000	0.000000	0.000000	0.000000	0.000000	0.000000	0.000000	0.000000	0.000000	0.000000	0.000000	0.000000	0.000000	0.000000	0.000000	0.000000	0.000000	0.000000	0.000000	0.000000	0.000000	0.000000	0.000000	0.000000	0.000000	0.000000	0.000000	0.000000	0.000000	0.000000
hsa-mir-3670-4	0.000000	0.000000	0.000000	0.000000	0.000000	0.000000	0.000000	0.000000	0.000000	0.000000	0.000000	0.000000	0.000000	0.000000	0.000000	0.000000	0.000000	0.000000	0.000000	0.000000	0.000000	0.000000	0.000000	0.000000	0.000000	0.000000	0.000000	0.000000	0.000000	0.000000	0.000000	0.000000	0.000000	0.000000	0.000000	0.000000	0.000000	0.000000	0.000000	0.000000	0.000000	0.000000	0.000000	0.000000	0.000000	0.000000	0.000000	0.000000	0.000000
hsa-mir-6830	0.000000	0.000000	0.000000	0.000000	0.000000	0.000000	0.000000	0.000000	0.000000	0.000000	0.000000	0.000000	0.000000	0.000000	0.000000	0.000000	0.000000	0.000000	0.000000	0.000000	0.000000	0.000000	0.000000	0.000000	0.000000	0.000000	0.000000	0.000000	0.000000	0.000000	0.000000	0.191942	0.000000	0.000000	0.000000	0.000000	0.000000	0.000000	0.000000	0.000000	0.135213	0.000000	0.000000	0.000000	0.000000	0.000000	0.000000	0.000000	0.000000
hsa-mir-6511b-1	0.401703	0.308992	0.662678	1.974681	1.980299	1.075608	0.604581	0.000000	0.818498	0.293374	0.000000	1.986732	0.849994	1.047304	0.480296	0.427310	2.170375	0.000000	1.286492	0.374815	0.302464	0.000000	2.582381	1.029997	0.000000	1.080708	0.000000	0.634828	1.014397	2.548811	0.406222	3.838840	1.842669	0.328320	0.000000	0.471793	0.967525	1.423620	1.469480	1.816635	0.405639	0.559398	1.848475	0.571734	1.399464	0.314319	1.179439	1.049411	0.582084
hsa-mir-6511b-2	0.602555	0.000000	0.662678	0.000000	1.287194	0.645365	0.403054	0.775200	1.091331	0.293374	0.000000	1.241707	0.849994	0.448845	1.440888	0.427310	2.604450	0.000000	0.214415	0.749631	0.453696	0.226980	3.972895	1.109228	0.000000	0.810531	0.406673	0.952242	1.521595	1.456463	0.000000	4.414666	1.842669	0.492479	1.096288	0.471793	0.322508	2.237117	1.959306	1.248936	0.676064	1.118795	1.848475	0.762312	2.035584	0.314319	1.179439	0.524706	0.194028
hsa-mir-2110	4.418735	5.561850	1.988033	29.620210	2.178329	5.162918	4.635118	0.775200	0.545666	2.933735	3.973122	1.241707	1.487490	2.094609	2.401480	6.836958	3.472600	0.901230	1.500908	1.874077	2.570942	0.680940	4.171539	3.961529	2.178822	2.971946	4.066727	2.063192	2.874125	7.282316	4.062221	0.575826	2.994336	3.283196	3.288864	5.189720	1.935050	1.423620	5.143179	4.428047	2.433831	3.542851	3.491563	0.952891	2.162808	1.414433	2.948597	4.547449	5.626817
hsa-mir-2113	0.000000	0.308992	0.000000	0.000000	0.000000	0.000000	0.000000	0.000000	0.000000	0.000000	0.000000	0.000000	0.000000	0.000000	0.000000	0.000000	0.000000	0.000000	0.000000	0.000000	0.000000	0.000000	0.000000	0.000000	0.000000	0.000000	0.000000	0.000000	0.000000	0.000000	0.000000	0.000000	0.000000	0.000000	0.000000	0.000000	0.000000	0.000000	0.000000	0.000000	0.000000	0.000000	0.000000	0.000000	0.000000	0.000000	0.589719	0.000000	0.000000
hsa-mir-2114	0.401703	0.000000	0.000000	0.000000	3.168478	0.430243	0.403054	0.258400	0.000000	0.293374	0.000000	0.000000	0.000000	0.448845	0.000000	0.427310	0.217037	0.000000	0.000000	0.000000	0.151232	0.000000	0.794579	1.901534	0.145255	0.270177	0.406673	0.158707	0.000000	0.364116	0.000000	0.000000	0.115167	0.000000	2.192576	0.471793	1.290033	0.203374	0.000000	0.113540	0.000000	0.559398	0.205386	0.381156	0.636120	0.000000	0.589719	1.749019	0.194028
hsa-mir-2115	0.200852	0.617983	0.000000	0.000000	0.000000	0.000000	1.209161	0.000000	0.000000	0.000000	0.000000	0.000000	0.000000	0.149615	0.000000	0.000000	0.217037	0.000000	0.214415	0.000000	0.000000	0.000000	0.000000	0.000000	0.145255	0.270177	0.000000	0.000000	0.169066	0.000000	0.203111	0.000000	0.000000	0.000000	0.000000	0.471793	1.290033	0.000000	0.244913	0.340619	0.270426	0.186466	0.000000	0.000000	0.000000	1.885911	0.000000	0.000000	0.000000
hsa-mir-2116	2.209368	4.943867	0.662678	5.924042	0.594090	0.430243	0.000000	0.000000	3.273993	0.586747	2.979841	0.000000	0.000000	0.448845	0.000000	0.854620	0.217037	1.351845	3.001816	0.374815	0.302464	0.000000	0.794579	0.633845	1.743057	0.810531	1.220018	0.317414	1.014397	1.092347	0.203111	1.343594	1.842669	0.656639	0.000000	5.189720	1.290033	0.813497	1.224566	0.113540	1.487341	0.559398	1.232317	0.762312	0.254448	0.000000	2.948597	0.174902	0.776113
hsa-mir-2117	0.200852	0.000000	0.000000	0.000000	0.000000	0.000000	0.000000	0.000000	0.000000	0.000000	0.000000	0.000000	0.000000	0.000000	0.000000	0.000000	0.000000	0.000000	0.214415	0.000000	0.000000	0.000000	0.000000	0.079231	0.000000	0.000000	0.000000	0.000000	0.000000	0.000000	0.000000	0.000000	0.000000	0.000000	0.000000	0.000000	0.000000	0.000000	0.000000	0.000000	0.000000	0.000000	0.000000	0.000000	0.000000	0.000000	0.000000	0.000000	0.000000
hsa-mir-6077	0.000000	0.000000	0.000000	0.000000	0.000000	0.000000	0.000000	0.000000	0.000000	0.000000	0.000000	0.000000	0.000000	0.000000	0.000000	0.000000	0.000000	0.000000	0.000000	0.000000	0.000000	0.000000	0.000000	0.000000	0.000000	0.000000	0.000000	0.000000	0.000000	0.000000	0.000000	0.000000	0.000000	0.000000	0.000000	0.000000	0.000000	0.000000	0.000000	0.000000	0.000000	0.000000	0.000000	0.000000	0.000000	0.000000	0.000000	0.000000	0.000000
hsa-mir-548ae-2	0.000000	0.000000	0.000000	0.000000	0.000000	0.000000	0.000000	0.000000	0.000000	0.000000	0.000000	0.000000	0.000000	0.000000	0.000000	0.000000	0.000000	0.000000	0.000000	0.000000	0.000000	0.000000	0.000000	0.000000	0.000000	0.000000	0.000000	0.000000	0.000000	0.000000	0.000000	0.000000	0.000000	0.000000	0.000000	0.000000	0.000000	0.000000	0.000000	0.000000	0.000000	0.000000	0.000000	0.000000	0.000000	0.000000	0.000000	0.000000	0.000000
hsa-mir-548ae-1	0.000000	0.000000	0.000000	0.000000	0.000000	0.000000	0.000000	0.000000	0.000000	0.000000	0.000000	0.000000	0.000000	0.000000	0.000000	0.000000	0.000000	0.000000	0.000000	0.000000	0.000000	0.000000	0.000000	0.000000	0.000000	0.000000	0.000000	0.000000	0.000000	0.000000	0.000000	0.000000	0.000000	0.000000	0.000000	0.000000	0.000000	0.000000	0.000000	0.000000	0.000000	0.000000	0.000000	0.000000	0.000000	0.000000	0.000000	0.000000	0.000000
hsa-mir-6074	0.000000	0.000000	0.000000	0.000000	0.000000	0.000000	0.000000	0.000000	0.000000	0.000000	0.000000	0.000000	0.000000	0.000000	0.000000	0.000000	0.000000	0.000000	0.000000	0.000000	0.000000	0.000000	0.000000	0.000000	0.000000	0.000000	0.000000	0.000000	0.000000	0.000000	0.000000	0.000000	0.000000	0.000000	0.000000	0.000000	0.000000	0.000000	0.000000	0.000000	0.000000	0.000000	0.000000	0.000000	0.000000	0.000000	0.000000	0.000000	0.000000
hsa-mir-6073	0.000000	0.000000	0.000000	0.000000	0.000000	0.000000	0.000000	0.000000	0.000000	0.000000	0.000000	0.000000	0.000000	0.000000	0.000000	0.000000	0.000000	0.000000	0.000000	0.000000	0.000000	0.000000	0.000000	0.158461	0.000000	0.000000	0.000000	0.158707	0.000000	0.000000	0.000000	0.000000	0.000000	0.000000	0.000000	0.000000	0.000000	0.000000	0.000000	0.000000	0.000000	0.000000	0.000000	0.000000	0.000000	0.000000	0.000000	0.000000	0.194028
hsa-mir-6072	0.000000	0.000000	0.000000	0.000000	0.000000	0.000000	0.000000	0.000000	0.000000	0.000000	0.000000	0.000000	0.000000	0.000000	0.000000	0.000000	0.000000	0.000000	0.000000	0.000000	0.000000	0.000000	0.000000	0.000000	0.000000	0.000000	0.000000	0.000000	0.000000	0.000000	0.000000	0.000000	0.000000	0.000000	0.000000	0.000000	0.000000	0.000000	0.000000	0.000000	0.000000	0.000000	0.000000	0.000000	0.000000	0.000000	0.000000	0.000000	0.000000
hsa-mir-6071	0.000000	0.000000	0.000000	0.000000	0.000000	0.000000	0.000000	0.000000	0.000000	0.000000	0.000000	0.000000	0.000000	0.000000	0.000000	0.000000	0.000000	0.000000	0.000000	0.000000	0.000000	0.000000	0.000000	0.000000	0.000000	0.000000	0.000000	0.000000	0.000000	0.000000	0.000000	0.000000	0.000000	0.000000	0.000000	0.000000	0.000000	0.000000	0.000000	0.000000	0.000000	0.000000	0.000000	0.000000	0.000000	0.000000	0.000000	0.000000	0.000000
hsa-mir-6070	0.000000	0.000000	0.000000	0.000000	0.000000	0.000000	0.000000	0.000000	0.000000	0.000000	0.000000	0.000000	0.000000	0.000000	0.000000	0.000000	0.000000	0.000000	0.000000	0.000000	0.000000	0.000000	0.000000	0.000000	0.000000	0.000000	0.000000	0.000000	0.000000	0.000000	0.000000	0.000000	0.000000	0.000000	0.000000	0.000000	0.000000	0.000000	0.000000	0.000000	0.000000	0.000000	0.000000	0.000000	0.000000	0.000000	0.000000	0.000000	0.000000
hsa-mir-6079	0.000000	0.000000	0.000000	0.000000	0.000000	0.000000	0.000000	0.000000	0.000000	0.000000	0.000000	0.000000	0.000000	0.000000	0.000000	0.000000	0.000000	0.000000	0.000000	0.000000	0.000000	0.000000	0.000000	0.000000	0.000000	0.000000	0.000000	0.000000	0.000000	0.000000	0.000000	0.000000	0.000000	0.000000	0.000000	0.000000	0.000000	0.000000	0.000000	0.000000	0.000000	0.000000	0.000000	0.000000	0.000000	0.000000	0.000000	0.000000	0.000000
hsa-mir-6078	0.000000	0.000000	0.000000	0.000000	0.000000	0.000000	0.000000	0.000000	0.000000	0.000000	0.000000	0.000000	0.000000	0.000000	0.000000	0.000000	0.000000	0.000000	0.000000	0.000000	0.000000	0.000000	0.000000	0.000000	0.000000	0.000000	0.000000	0.000000	0.000000	0.000000	0.000000	0.000000	0.000000	0.000000	0.000000	0.000000	0.000000	0.000000	0.000000	0.000000	0.000000	0.000000	0.000000	0.000000	0.000000	0.000000	0.000000	0.000000	0.000000
hsa-mir-1227	0.200852	0.000000	0.331339	0.000000	0.099015	0.000000	0.000000	0.000000	0.000000	0.000000	0.000000	0.248341	0.000000	0.000000	0.960592	0.000000	0.000000	0.000000	0.000000	0.000000	0.000000	0.000000	0.397289	0.079231	0.145255	0.270177	0.000000	0.000000	0.000000	0.000000	0.203111	0.000000	0.115167	0.000000	0.000000	0.000000	0.000000	0.203374	0.000000	0.000000	0.000000	0.000000	0.000000	0.000000	0.127224	0.000000	0.589719	0.000000	0.000000
hsa-mir-1226	0.602555	2.162942	1.656694	1.974681	0.891134	0.860486	0.000000	0.000000	1.909829	1.173494	0.000000	2.483415	1.062493	0.598460	0.960592	1.281930	1.953337	0.450615	1.286492	2.623708	0.907391	0.567450	1.390513	0.316922	0.871529	2.701769	0.000000	0.952242	2.366926	1.820579	0.203111	5.374376	1.266835	2.134077	0.000000	3.774342	1.612542	0.610123	1.959306	0.454159	0.811277	0.745863	1.232317	0.762312	1.653912	0.471478	10.025228	0.174902	1.164169
hsa-mir-1225	0.000000	0.308992	0.000000	0.000000	0.000000	0.215122	0.201527	0.000000	0.000000	0.000000	0.000000	0.000000	0.000000	0.000000	0.000000	0.000000	0.000000	0.000000	0.000000	0.000000	0.000000	0.000000	0.000000	0.000000	0.000000	0.540354	0.000000	0.000000	0.000000	0.000000	0.000000	0.000000	0.000000	0.000000	0.000000	0.000000	0.000000	0.000000	0.000000	0.000000	0.000000	0.372932	0.000000	0.000000	0.000000	0.000000	0.000000	0.000000	0.000000
hsa-mir-1224	0.602555	0.000000	0.000000	1.974681	0.198030	0.000000	1.007634	0.516800	1.091331	0.000000	0.000000	0.248341	0.000000	0.149615	0.000000	0.000000	0.217037	0.450615	0.857662	0.000000	0.151232	0.113490	0.794579	0.396153	0.290510	5.403538	0.000000	0.476121	0.000000	1.820579	0.406222	0.383884	0.115167	2.790716	0.000000	0.000000	0.322508	1.626994	0.489827	0.113540	0.540851	1.491727	0.000000	0.000000	0.508896	1.571593	0.000000	0.699608	1.164169
hsa-mir-718	0.000000	0.000000	0.000000	0.000000	0.000000	0.000000	0.000000	0.000000	0.000000	0.000000	0.000000	0.000000	0.000000	0.000000	0.000000	0.000000	0.000000	0.000000	0.000000	0.000000	0.000000	0.000000	0.000000	0.000000	0.000000	0.000000	0.000000	0.000000	0.000000	0.000000	0.000000	0.000000	0.000000	0.000000	0.000000	0.000000	0.000000	0.000000	0.000000	0.000000	0.000000	0.000000	0.000000	0.000000	0.000000	0.000000	0.000000	0.000000	0.000000
hsa-mir-3118-2	0.000000	0.000000	0.000000	0.000000	0.000000	0.000000	0.000000	0.000000	0.000000	0.000000	0.000000	0.000000	0.000000	0.000000	0.000000	0.000000	0.000000	0.000000	0.000000	0.000000	0.000000	0.000000	0.000000	0.000000	0.000000	0.000000	0.000000	0.000000	0.000000	0.000000	0.000000	0.000000	0.000000	0.000000	0.000000	0.000000	0.000000	0.000000	0.000000	0.000000	0.000000	0.000000	0.000000	0.000000	0.000000	0.000000	0.000000	0.000000	0.000000
hsa-mir-3118-3	0.000000	0.000000	0.000000	0.000000	0.000000	0.000000	0.000000	0.000000	0.000000	0.000000	0.000000	0.000000	0.000000	0.000000	0.000000	0.000000	0.000000	0.000000	0.000000	0.000000	0.000000	0.000000	0.000000	0.000000	0.000000	0.000000	0.000000	0.000000	0.000000	0.000000	0.000000	0.000000	0.000000	0.000000	0.000000	0.000000	0.000000	0.000000	0.000000	0.000000	0.000000	0.000000	0.000000	0.000000	0.000000	0.000000	0.000000	0.000000	0.000000
hsa-mir-218-1	19.683458	5.870842	13.584895	7.898723	25.050780	21.512158	58.039744	16.020800	13.914471	17.015664	6.952963	5.711853	7.224953	46.231006	42.746352	21.792804	64.677171	19.376448	22.728033	11.244462	19.660146	17.136980	50.853050	18.460724	18.302102	32.691402	9.353472	13.172688	31.615373	32.770422	90.587529	23.416925	42.496544	14.446061	15.348033	6.133305	28.058226	57.554928	12.245664	26.795363	20.687565	38.411967	25.878647	18.295500	18.574704	21.530819	14.153263	25.885480	25.999774
hsa-mir-3118-1	0.000000	0.000000	0.000000	0.000000	0.000000	0.000000	0.000000	0.000000	0.000000	0.000000	0.000000	0.000000	0.000000	0.000000	0.000000	0.000000	0.000000	0.000000	0.000000	0.000000	0.000000	0.000000	0.000000	0.000000	0.000000	0.000000	0.000000	0.000000	0.000000	0.000000	0.000000	0.000000	0.000000	0.000000	0.000000	0.000000	0.000000	0.000000	0.000000	0.000000	0.000000	0.000000	0.000000	0.000000	0.000000	0.000000	0.000000	0.000000	0.000000
hsa-mir-1229	0.803406	0.308992	0.662678	0.000000	0.693105	0.000000	0.000000	0.000000	0.818498	0.880121	0.000000	1.241707	0.849994	0.299230	0.000000	0.427310	2.604450	2.253075	1.072077	0.000000	0.000000	0.113490	1.390513	0.316922	0.290510	0.810531	0.406673	1.110950	0.507198	1.092347	0.000000	1.535536	0.691001	0.328320	0.000000	1.415378	0.967525	0.203374	0.000000	0.000000	0.000000	0.372932	1.026930	0.571734	1.017792	0.314319	3.538316	0.174902	0.194028
hsa-mir-1228	3.414477	0.617983	1.988033	0.000000	1.881284	0.215122	0.403054	1.292000	1.091331	1.466868	0.993280	0.993366	0.000000	1.196919	0.960592	0.854620	1.085187	0.000000	2.144154	2.623708	0.604928	0.113490	1.589158	1.109228	1.597803	1.621061	0.813345	0.634828	1.183463	1.456463	0.203111	0.575826	2.533669	0.984959	1.096288	0.943585	1.612542	3.253989	1.469480	1.362476	1.352128	1.678193	1.026930	1.715203	0.890568	1.885911	0.589719	0.524706	0.776113
hsa-mir-6862-2	0.000000	0.000000	0.000000	0.000000	0.000000	0.000000	0.000000	0.000000	0.000000	0.000000	0.000000	0.000000	0.424997	0.000000	0.000000	0.000000	0.000000	0.000000	0.000000	0.000000	0.000000	0.000000	0.000000	0.000000	0.000000	0.000000	0.000000	0.000000	0.169066	0.000000	0.000000	0.000000	0.000000	0.000000	0.000000	0.000000	0.322508	0.000000	0.000000	0.000000	0.000000	0.000000	0.000000	0.000000	0.000000	0.000000	0.000000	0.000000	0.000000
hsa-mir-6862-1	0.000000	0.000000	0.000000	0.000000	0.000000	0.000000	0.000000	0.000000	0.000000	0.000000	0.000000	0.000000	0.212499	0.000000	0.000000	0.000000	0.000000	0.000000	0.000000	0.000000	0.000000	0.000000	0.000000	0.000000	0.000000	0.000000	0.000000	0.000000	0.000000	0.000000	0.000000	0.000000	0.000000	0.000000	0.000000	0.000000	0.000000	0.000000	0.000000	0.000000	0.000000	0.000000	0.000000	0.000000	0.000000	0.000000	0.000000	0.000000	0.000000
hsa-mir-1825	0.000000	0.000000	0.000000	0.000000	0.000000	0.000000	0.000000	0.000000	0.000000	0.000000	0.000000	0.000000	0.000000	0.000000	0.000000	0.000000	0.000000	0.000000	0.000000	0.000000	0.000000	0.000000	0.000000	0.000000	0.000000	0.000000	0.000000	0.000000	0.000000	0.000000	0.000000	0.000000	0.000000	0.000000	0.000000	0.000000	0.000000	0.000000	0.000000	0.000000	0.000000	0.000000	0.000000	0.000000	0.000000	0.000000	0.000000	0.000000	0.000000
hsa-mir-1827	0.200852	0.000000	0.000000	0.000000	0.000000	0.000000	0.201527	0.000000	0.000000	0.000000	0.000000	0.000000	0.000000	0.000000	0.000000	0.000000	0.000000	0.000000	0.000000	0.000000	0.000000	0.000000	0.000000	0.000000	0.000000	0.000000	0.000000	0.000000	0.000000	0.000000	0.000000	0.000000	0.000000	0.000000	0.000000	0.000000	0.000000	0.000000	0.000000	0.000000	0.000000	0.000000	0.000000	0.000000	0.000000	0.000000	0.589719	0.000000	0.000000
hsa-mir-623	0.000000	0.000000	0.000000	0.000000	0.000000	0.000000	0.000000	0.000000	0.000000	0.000000	0.000000	0.000000	0.000000	0.000000	0.000000	0.000000	0.000000	0.000000	0.000000	0.000000	0.000000	0.000000	0.000000	0.000000	0.000000	0.000000	0.000000	0.000000	0.000000	0.000000	0.000000	0.000000	0.000000	0.000000	0.000000	0.000000	0.000000	0.000000	0.000000	0.000000	0.000000	0.000000	0.000000	0.000000	0.000000	0.000000	0.000000	0.000000	0.000000
hsa-mir-622	0.200852	0.000000	0.000000	0.000000	0.000000	0.000000	0.000000	0.000000	0.000000	0.000000	0.000000	0.248341	0.000000	0.000000	0.000000	0.000000	0.000000	0.000000	0.000000	0.000000	0.000000	0.000000	0.000000	0.000000	0.000000	0.000000	0.000000	0.000000	0.000000	0.000000	0.000000	0.000000	0.000000	0.164160	0.000000	0.000000	0.000000	0.000000	0.000000	0.000000	0.000000	0.000000	0.000000	0.000000	0.000000	0.000000	0.000000	0.000000	0.000000
hsa-mir-621	0.000000	0.000000	0.000000	0.000000	0.000000	0.215122	0.000000	0.258400	0.000000	0.000000	0.000000	0.000000	0.000000	0.000000	0.000000	0.000000	0.000000	0.000000	0.000000	0.000000	0.000000	0.000000	0.000000	0.000000	0.000000	0.000000	0.000000	0.000000	0.000000	0.000000	0.000000	0.000000	0.000000	0.000000	0.000000	0.000000	0.000000	0.203374	0.000000	0.000000	0.000000	0.000000	0.000000	0.000000	0.000000	0.000000	0.000000	0.000000	0.000000
hsa-mir-620	0.000000	0.000000	0.000000	0.000000	0.000000	0.000000	0.000000	0.000000	0.000000	0.000000	0.000000	0.000000	0.000000	0.000000	0.000000	0.000000	0.000000	0.000000	0.000000	0.000000	0.000000	0.000000	0.000000	0.000000	0.000000	0.000000	0.000000	0.000000	0.000000	0.000000	0.000000	0.000000	0.000000	0.000000	0.000000	0.000000	0.000000	0.000000	0.000000	0.000000	0.000000	0.000000	0.000000	0.000000	0.000000	0.000000	0.000000	0.000000	0.000000
hsa-mir-627	0.803406	0.926975	1.988033	15.797445	0.990149	1.290730	0.000000	0.258400	0.272833	2.053615	7.946244	0.993366	2.124986	0.598460	2.881777	0.427310	1.085187	0.901230	1.715323	1.874077	0.453696	0.794430	0.595934	0.554614	1.743057	1.621061	1.220018	0.317414	0.507198	1.092347	0.000000	1.343594	1.497168	1.313278	2.192576	1.887171	1.612542	3.050615	0.489827	0.340619	1.352128	0.932329	4.929266	2.286937	2.544480	0.628637	4.717754	0.000000	1.164169
hsa-mir-626	0.000000	0.000000	0.000000	0.000000	0.000000	0.000000	0.000000	0.000000	0.000000	0.000000	0.000000	0.000000	0.000000	0.000000	0.000000	0.000000	0.000000	0.000000	0.000000	0.000000	0.000000	0.000000	0.000000	0.000000	0.000000	0.000000	0.000000	0.000000	0.000000	0.000000	0.000000	0.000000	0.000000	0.000000	0.000000	0.000000	0.000000	0.000000	0.000000	0.000000	0.000000	0.000000	0.000000	0.000000	0.000000	0.000000	0.000000	0.000000	0.000000
hsa-mir-625	492.086447	140.282227	511.918591	730.631839	137.234707	695.272961	93.911530	426.618404	205.988734	147.860251	250.306675	211.338575	67.574560	69.421316	607.574558	234.593128	157.569215	314.078702	212.056836	167.917301	314.713562	189.414703	350.409298	153.152703	347.594690	434.984771	287.110916	494.531271	357.913074	455.508872	93.837306	585.998944	530.688551	250.343669	262.012851	212.306712	167.381829	124.261700	241.729401	171.785527	143.055191	337.130275	349.361732	225.263341	169.844044	196.920559	208.170915	132.050929	205.475824
hsa-mir-624	3.414477	2.162942	0.662678	7.898723	1.782269	2.151216	2.216796	0.775200	1.909829	4.987350	8.939524	1.490049	1.274992	1.645764	1.440888	1.709240	2.170375	1.802460	2.144154	4.122969	1.361087	0.453960	0.993224	1.267689	0.581019	3.242123	1.220018	0.952242	2.874125	1.092347	1.421777	2.495246	2.879170	1.313278	1.096288	7.548683	4.192608	3.864112	0.489827	1.930174	1.622554	1.678193	6.983127	0.000000	1.526688	0.628637	1.769158	1.224313	2.134310
hsa-mir-629	151.040411	433.824331	181.573714	207.341468	66.934099	194.685034	46.351184	86.822401	86.215152	143.459648	1180.017184	143.293018	41.224732	48.624845	76.847375	140.584953	79.001645	135.635135	343.279063	245.878905	71.986379	60.603626	66.148694	70.752904	171.836405	135.358615	77.267810	209.334643	125.616162	170.042081	16.248884	67.947470	132.211471	100.794107	47.140387	631.258625	89.979827	110.025499	91.107738	94.010850	174.154146	133.323090	103.103815	136.263358	74.807714	102.782159	142.712072	46.698805	60.148730
hsa-mir-628	13.657910	10.814709	9.277489	452.201868	8.812330	19.791186	5.239699	4.909600	12.823140	10.854820	216.535140	9.685317	8.924942	4.189217	49.470498	6.409648	22.137824	133.832675	18.654140	11.244462	11.796087	3.972148	15.494289	8.319210	23.676529	14.319374	37.820560	5.237334	16.906617	22.575180	9.139997	14.203708	21.075522	8.536309	60.295844	28.779354	13.222842	22.777922	5.877919	11.353967	14.332562	8.018032	8.626216	10.862953	9.160128	12.258423	76.663510	3.847842	6.985014
hsa-mir-6858	0.200852	0.308992	0.000000	0.000000	0.198030	0.000000	0.000000	0.000000	0.272833	0.000000	0.000000	0.496683	0.212499	0.000000	0.000000	0.000000	0.217037	0.000000	0.000000	0.000000	0.151232	0.000000	0.000000	0.079231	0.000000	0.000000	0.000000	0.000000	0.338132	0.000000	0.000000	0.575826	0.230334	0.000000	0.000000	0.000000	0.000000	0.000000	0.000000	0.000000	0.270426	0.000000	0.821544	0.000000	0.000000	0.000000	0.589719	0.174902	0.000000
hsa-mir-3179-4	0.000000	0.000000	0.000000	0.000000	0.000000	0.000000	0.000000	0.000000	0.000000	0.000000	0.000000	0.000000	0.000000	0.000000	0.000000	0.000000	0.000000	0.000000	0.000000	0.000000	0.000000	0.000000	0.000000	0.000000	0.000000	0.000000	0.000000	0.000000	0.000000	0.000000	0.000000	0.000000	0.000000	0.000000	0.000000	0.000000	0.000000	0.000000	0.000000	0.000000	0.000000	0.000000	0.000000	0.000000	0.000000	0.000000	0.000000	0.000000	0.000000
hsa-mir-3179-1	0.000000	0.000000	0.000000	0.000000	0.000000	0.000000	0.000000	0.000000	0.000000	0.000000	0.000000	0.000000	0.000000	0.000000	0.000000	0.000000	0.000000	0.000000	0.000000	0.000000	0.000000	0.000000	0.000000	0.000000	0.000000	0.000000	0.000000	0.000000	0.000000	0.000000	0.000000	0.000000	0.000000	0.000000	0.000000	0.000000	0.000000	0.000000	0.000000	0.000000	0.000000	0.000000	0.000000	0.000000	0.000000	0.000000	0.000000	0.000000	0.000000
hsa-mir-5701-1	0.000000	0.000000	0.000000	0.000000	0.000000	0.000000	0.000000	0.000000	0.000000	0.000000	0.000000	0.000000	0.000000	0.000000	0.000000	0.000000	0.000000	0.000000	0.000000	0.000000	0.000000	0.000000	0.000000	0.000000	0.000000	0.000000	0.000000	0.000000	0.000000	0.000000	0.000000	0.000000	0.000000	0.000000	0.000000	0.000000	0.000000	0.000000	0.000000	0.000000	0.000000	0.000000	0.000000	0.000000	0.000000	0.000000	0.000000	0.000000	0.000000
hsa-mir-5701-2	0.000000	0.000000	0.000000	0.000000	0.000000	0.000000	0.000000	0.000000	0.000000	0.000000	0.000000	0.000000	0.000000	0.000000	0.000000	0.000000	0.000000	0.000000	0.000000	0.000000	0.000000	0.000000	0.000000	0.000000	0.000000	0.000000	0.000000	0.000000	0.000000	0.000000	0.000000	0.000000	0.000000	0.000000	0.000000	0.000000	0.000000	0.000000	0.000000	0.000000	0.000000	0.000000	0.000000	0.000000	0.000000	0.000000	0.000000	0.000000	0.000000
hsa-mir-3179-2	0.000000	0.000000	0.000000	0.000000	0.000000	0.000000	0.000000	0.000000	0.000000	0.000000	0.000000	0.000000	0.000000	0.000000	0.000000	0.000000	0.000000	0.000000	0.000000	0.000000	0.000000	0.000000	0.000000	0.000000	0.000000	0.000000	0.000000	0.000000	0.000000	0.000000	0.000000	0.000000	0.000000	0.000000	0.000000	0.000000	0.000000	0.000000	0.000000	0.000000	0.000000	0.000000	0.000000	0.000000	0.000000	0.000000	0.000000	0.000000	0.000000
hsa-mir-1245a	0.803406	0.308992	0.331339	1.974681	0.396060	0.000000	0.201527	1.550400	1.364164	2.346988	0.993280	0.248341	0.424997	0.000000	0.960592	0.427310	0.217037	0.901230	1.072077	0.374815	0.453696	0.113490	0.198645	0.158461	1.162038	1.080708	0.406673	1.110950	1.690662	0.364116	0.203111	0.767768	2.879170	0.164160	1.096288	2.830756	1.612542	0.813497	0.734740	0.227079	0.811277	0.372932	0.205386	0.381156	1.526688	3.928982	0.000000	0.000000	0.776113
hsa-mir-1302-11	0.000000	0.000000	0.000000	0.000000	0.000000	0.000000	0.000000	0.000000	0.000000	0.000000	0.000000	0.000000	0.000000	0.000000	0.000000	0.000000	0.000000	0.000000	0.000000	0.000000	0.000000	0.000000	0.000000	0.000000	0.000000	0.000000	0.000000	0.000000	0.000000	0.000000	0.000000	0.000000	0.000000	0.000000	0.000000	0.000000	0.000000	0.000000	0.000000	0.000000	0.000000	0.000000	0.000000	0.000000	0.000000	0.000000	0.000000	0.000000	0.000000
hsa-mir-1245b	0.000000	0.000000	0.000000	0.000000	0.099015	0.000000	0.000000	0.258400	0.272833	0.000000	0.000000	0.000000	0.000000	0.149615	0.000000	0.000000	0.000000	0.000000	0.000000	0.000000	0.151232	0.000000	0.397289	0.000000	0.000000	0.000000	0.000000	0.000000	0.000000	0.000000	0.000000	0.000000	0.230334	0.000000	0.000000	0.000000	0.000000	0.000000	0.000000	0.000000	0.000000	0.000000	0.000000	0.000000	0.000000	0.157159	0.000000	0.000000	0.194028
hsa-mir-5100	0.000000	0.000000	0.331339	0.000000	0.000000	0.000000	0.000000	0.000000	0.000000	0.000000	0.000000	0.000000	0.000000	0.000000	0.000000	0.000000	0.000000	0.000000	0.000000	0.000000	0.000000	0.000000	0.000000	0.000000	0.000000	0.000000	0.000000	0.158707	0.000000	0.000000	0.000000	0.000000	0.000000	0.000000	0.000000	0.000000	0.000000	0.000000	0.000000	0.000000	0.000000	0.000000	0.000000	0.000000	0.000000	0.000000	0.000000	0.000000	0.194028
hsa-mir-618	0.803406	0.308992	0.994017	1.974681	0.198030	0.000000	1.209161	0.000000	0.272833	0.293374	0.000000	0.000000	0.424997	0.149615	0.000000	0.854620	1.085187	0.450615	0.214415	0.000000	0.151232	0.567450	0.000000	0.158461	0.435764	0.810531	0.406673	0.158707	0.676265	0.000000	0.203111	0.575826	0.345500	0.000000	0.000000	0.943585	0.645017	0.000000	0.000000	0.000000	0.946490	0.745863	0.410772	0.000000	0.508896	0.314319	0.000000	0.174902	0.000000
hsa-mir-219a-1	3.012774	3.089917	7.620795	11.848084	1.881284	3.011702	2.821376	1.033600	3.273993	5.574097	1.986561	1.241707	1.062493	2.244224	2.401480	5.555029	2.604450	0.901230	4.717139	1.499262	3.327102	2.496779	2.383737	1.663842	3.776624	0.810531	1.626691	2.221899	4.057588	3.277042	0.812444	3.454956	2.533669	6.730551	1.096288	7.548683	2.580067	3.457363	1.959306	1.135397	2.569044	2.983454	2.875405	4.955031	1.908360	3.614663	5.307474	1.224313	1.552225
hsa-mir-219a-2	0.000000	0.000000	0.331339	0.000000	0.000000	0.430243	0.000000	0.000000	3.001160	0.000000	0.993280	0.000000	0.000000	0.149615	0.000000	0.427310	0.217037	0.450615	0.643246	0.000000	0.151232	0.113490	0.000000	0.079231	0.435764	0.000000	0.406673	0.000000	0.000000	0.000000	0.000000	0.191942	0.230334	0.164160	0.000000	0.000000	4.515117	0.406749	0.000000	0.340619	0.000000	0.000000	3.491563	0.190578	0.508896	0.000000	0.589719	0.174902	0.582084
hsa-mir-592	4.820439	0.000000	4.638745	1.974681	1.485224	0.000000	0.403054	0.516800	0.545666	5.867470	1.986561	1.986732	0.424997	6.583056	10.086218	0.854620	0.651112	0.901230	1.286492	1.874077	1.209855	0.113490	2.185092	5.387679	4.212389	3.242123	2.846709	0.317414	1.690662	0.364116	0.406222	4.030782	4.721838	1.641598	1.096288	0.000000	0.967525	1.830369	0.979653	0.227079	4.326811	1.118795	1.026930	3.239828	4.071168	2.200230	2.948597	1.049411	0.970141
hsa-mir-4679-2	0.000000	0.000000	0.000000	0.000000	0.000000	0.000000	0.201527	0.000000	0.000000	0.000000	0.000000	0.000000	0.000000	0.149615	0.000000	0.000000	0.217037	0.000000	0.000000	0.000000	0.000000	0.000000	0.198645	0.000000	0.000000	0.000000	0.000000	0.000000	0.000000	0.000000	0.000000	0.000000	0.000000	0.000000	0.000000	0.000000	0.000000	0.000000	0.000000	0.000000	0.135213	0.186466	0.000000	0.000000	0.000000	0.000000	0.000000	0.000000	0.000000
hsa-mir-4679-1	0.000000	0.000000	0.000000	0.000000	0.000000	0.000000	0.000000	0.000000	0.000000	0.000000	0.000000	0.000000	0.212499	0.000000	0.000000	0.000000	0.217037	0.000000	0.000000	0.000000	0.000000	0.000000	0.397289	0.000000	0.145255	0.000000	0.000000	0.000000	0.338132	0.000000	0.000000	0.191942	0.000000	0.000000	0.000000	0.000000	0.000000	0.000000	0.000000	0.000000	0.000000	0.000000	0.000000	0.000000	0.000000	0.000000	0.000000	0.000000	0.000000
hsa-mir-1911	57.041857	0.308992	0.000000	7.898723	5.247792	65.181840	0.201527	0.258400	0.000000	0.293374	0.000000	0.000000	0.000000	2.393838	0.000000	0.854620	0.217037	0.000000	5.145970	0.374815	0.151232	0.000000	0.397289	0.000000	2.614586	0.000000	2.846709	0.000000	0.676265	0.000000	0.812444	0.191942	0.115167	0.164160	0.000000	0.000000	0.645017	0.406749	0.244913	2.157254	0.405639	0.186466	0.205386	0.000000	0.254448	0.471478	3.538316	0.000000	0.388056
hsa-mir-1910	0.200852	0.617983	0.994017	0.000000	0.000000	0.000000	0.000000	0.000000	0.818498	0.000000	0.000000	0.000000	0.000000	0.000000	0.480296	0.427310	0.000000	0.450615	0.000000	0.000000	0.000000	0.000000	0.000000	0.475383	0.290510	0.270177	0.000000	0.317414	0.169066	0.000000	0.000000	0.000000	1.036501	0.328320	0.000000	4.246134	0.322508	0.000000	0.244913	0.000000	1.081703	0.000000	0.000000	0.381156	0.127224	1.571593	1.179439	0.174902	0.000000
hsa-mir-1913	0.000000	0.000000	0.000000	0.000000	0.000000	0.000000	0.000000	0.000000	0.000000	0.000000	0.000000	0.496683	0.000000	0.149615	0.000000	0.427310	0.217037	0.000000	0.214415	0.000000	0.151232	0.000000	0.198645	0.000000	0.145255	0.000000	0.000000	0.000000	0.000000	1.456463	0.000000	0.000000	0.000000	0.000000	0.000000	0.000000	0.000000	0.203374	0.000000	0.227079	0.270426	0.000000	0.410772	0.000000	0.000000	0.000000	0.000000	0.000000	0.194028
hsa-mir-1912	0.200852	0.000000	0.000000	0.000000	0.000000	18.070213	0.000000	0.000000	0.000000	0.000000	0.000000	0.000000	0.000000	1.196919	0.000000	0.000000	0.217037	0.000000	0.000000	0.000000	0.000000	0.000000	0.000000	0.000000	0.000000	0.000000	0.000000	0.158707	0.000000	0.000000	0.609333	0.000000	0.000000	0.000000	0.000000	0.000000	0.322508	0.203374	0.000000	1.362476	0.000000	0.000000	0.000000	0.000000	0.000000	0.314319	0.000000	0.000000	0.000000
hsa-mir-1915	0.000000	0.308992	0.662678	0.000000	0.000000	0.000000	0.000000	0.000000	0.000000	0.000000	0.000000	0.000000	0.000000	0.000000	0.000000	0.000000	0.000000	0.000000	0.000000	0.000000	0.000000	0.000000	0.000000	0.000000	0.000000	0.000000	0.000000	0.000000	0.169066	0.000000	0.000000	0.000000	0.115167	0.000000	0.000000	14.625574	0.000000	0.000000	0.000000	0.000000	0.000000	0.000000	0.000000	0.000000	0.000000	0.000000	0.000000	0.000000	0.000000
hsa-mir-1914	0.000000	0.000000	0.000000	0.000000	0.000000	0.000000	0.000000	0.000000	0.000000	0.880121	0.000000	0.000000	0.000000	0.000000	0.000000	0.000000	0.217037	0.000000	0.000000	0.000000	0.151232	0.000000	0.198645	0.079231	0.145255	0.270177	0.000000	0.158707	0.000000	0.000000	0.000000	0.383884	0.000000	0.000000	0.000000	0.471793	0.000000	0.000000	0.000000	0.000000	0.135213	0.000000	0.410772	0.000000	0.000000	0.157159	0.000000	0.000000	0.194028
hsa-mir-532	1040.411344	793.181666	554.329970	1109.770522	948.860170	306.978501	416.556079	453.492005	786.576846	517.804252	334.735514	560.258315	1081.192959	533.676370	1040.801633	1046.481915	989.907974	554.256532	874.386021	943.785186	393.505377	202.693025	1610.214153	1275.136891	500.838483	435.525125	280.197480	811.151902	1450.080509	1718.262483	405.815882	559.510947	1103.758480	540.085685	484.559331	894.990741	790.467943	889.965959	416.107652	458.927363	657.269644	600.420070	1870.040311	773.747178	578.869213	473.835183	667.562254	286.489301	329.847876
hsa-mir-6809	0.000000	0.000000	0.000000	0.000000	0.099015	0.000000	0.000000	0.000000	0.000000	0.000000	0.000000	0.000000	0.000000	0.000000	0.480296	0.000000	0.000000	0.000000	0.000000	0.374815	0.000000	0.000000	0.000000	0.000000	0.000000	0.000000	0.000000	0.000000	0.000000	0.364116	0.000000	0.191942	0.000000	0.000000	0.000000	0.000000	0.000000	0.000000	0.000000	0.000000	0.135213	0.000000	0.000000	0.000000	0.000000	0.000000	0.000000	0.000000	0.000000
hsa-mir-539	1.405961	1.853950	2.319372	9.873403	0.297045	0.000000	0.000000	0.258400	3.273993	3.813856	12.912646	0.993366	1.062493	0.748075	1.921184	0.427310	1.085187	7.209841	3.645062	2.248892	0.604928	4.426107	1.589158	1.505381	4.793408	5.403538	4.066727	2.063192	2.535992	9.467011	0.000000	65.644166	9.328510	3.119036	4.385152	8.964061	1.612542	3.457363	1.714393	1.362476	8.383196	0.559398	1.848475	1.524625	1.653912	1.414433	36.562597	0.874509	0.776113
hsa-mir-3926-1	0.200852	0.000000	0.331339	0.000000	0.099015	0.215122	0.201527	0.258400	1.364164	0.293374	0.000000	0.248341	0.212499	0.299230	0.480296	0.000000	0.434075	0.450615	0.000000	0.374815	0.756159	0.113490	1.191868	0.158461	0.871529	1.621061	0.406673	0.000000	0.845331	0.728232	0.000000	0.191942	2.648836	0.000000	0.000000	0.000000	0.000000	0.203374	0.244913	0.227079	0.270426	0.559398	0.616158	0.000000	0.254448	0.157159	1.179439	0.524706	0.776113
hsa-mir-6806	0.200852	2.471934	1.656694	1.974681	1.089164	0.215122	1.813742	0.516800	0.545666	0.880121	0.993280	0.993366	1.062493	0.897689	1.440888	1.281930	1.302225	2.253075	1.072077	1.874077	1.058623	1.021409	0.595934	1.029997	0.581019	0.810531	0.406673	0.317414	2.535992	1.092347	1.015555	1.343594	0.460667	1.313278	1.096288	0.000000	0.645017	0.813497	0.979653	2.157254	0.405639	1.491727	0.410772	0.381156	0.254448	0.314319	3.538316	0.699608	1.358197
hsa-mir-3926-2	0.803406	0.308992	0.662678	0.000000	0.891134	1.075608	0.403054	0.516800	0.272833	0.293374	0.993280	0.745024	0.212499	0.448845	0.960592	0.000000	1.085187	0.000000	0.000000	0.749631	0.907391	0.226980	1.589158	0.871536	0.435764	2.161415	1.220018	0.317414	1.352529	1.456463	0.812444	0.767768	3.339837	0.328320	0.000000	0.000000	0.967525	0.203374	0.489827	0.681238	0.540851	0.932329	0.616158	0.381156	1.017792	0.000000	0.589719	0.699608	0.582084
hsa-mir-6807	0.401703	0.000000	0.000000	0.000000	0.000000	0.000000	0.000000	0.000000	0.000000	0.000000	0.000000	0.496683	0.000000	0.000000	0.000000	0.000000	0.434075	0.000000	0.000000	0.000000	0.000000	0.000000	0.198645	0.000000	0.290510	0.270177	0.406673	0.000000	0.000000	0.364116	0.203111	0.000000	0.115167	0.328320	0.000000	0.471793	0.000000	0.000000	0.000000	0.000000	0.135213	0.186466	0.000000	0.000000	0.254448	0.157159	0.589719	0.000000	0.000000
hsa-mir-6804	0.000000	0.308992	0.331339	0.000000	0.000000	0.000000	0.000000	0.000000	0.000000	0.000000	0.000000	0.000000	0.000000	0.149615	0.000000	0.000000	0.000000	0.000000	0.000000	0.374815	0.151232	0.000000	0.000000	0.000000	0.000000	0.000000	0.000000	0.158707	0.000000	0.000000	0.000000	0.000000	0.115167	0.000000	0.000000	0.471793	0.000000	0.000000	0.000000	0.000000	0.135213	0.000000	0.000000	0.000000	0.000000	0.000000	0.000000	0.000000	0.000000
hsa-mir-6805	0.401703	0.308992	0.000000	0.000000	0.000000	0.000000	0.000000	0.000000	0.545666	0.000000	0.000000	0.000000	0.212499	0.000000	0.000000	0.000000	0.434075	0.000000	0.000000	0.000000	0.000000	0.000000	0.000000	0.237692	0.145255	0.270177	0.000000	0.317414	0.338132	0.000000	0.000000	0.000000	0.000000	0.000000	0.000000	0.943585	0.000000	0.203374	0.000000	0.340619	0.135213	0.186466	0.000000	0.190578	0.127224	0.000000	0.000000	0.174902	0.000000
hsa-mir-196a-1	58.046116	197.445689	58.315645	39.493613	1.287194	0.215122	0.403054	0.000000	62.205869	2.053615	744.960343	12.665414	0.637496	3.291528	16.330067	0.000000	62.723833	194.215094	967.227892	10.494831	4.536957	0.000000	18.871249	296.322354	4.502898	4.052653	1.220018	229.331735	0.338132	1.092347	0.406222	72.937962	19.117687	0.328320	2.192576	7.548683	0.322508	79.519353	16.409189	2.497873	33.397573	16.408996	39.844901	0.381156	4.071168	1.728752	5.897193	1.574117	292.594469
hsa-mir-196a-2	60.054632	223.709983	53.676901	53.316377	2.574388	0.215122	0.000000	1.033600	61.660204	0.586747	717.148490	15.148829	0.212499	4.189217	12.487698	0.854620	61.421609	190.610173	1025.548882	11.619278	3.327102	0.226980	19.069894	331.896883	5.083917	4.863184	0.000000	256.311939	0.676265	2.184695	0.406222	100.961495	18.311519	0.328320	0.000000	7.548683	1.290033	102.907398	21.062542	2.611413	29.611613	18.460120	47.238800	0.381156	5.216184	1.571593	5.897193	1.049411	291.624328
hsa-mir-6802	0.401703	0.308992	0.000000	0.000000	0.495075	0.000000	0.000000	0.000000	0.545666	0.000000	0.000000	0.248341	0.424997	0.000000	0.000000	0.000000	0.434075	0.450615	0.000000	0.374815	0.151232	0.113490	1.191868	0.158461	0.290510	0.540354	0.406673	0.634828	0.000000	1.456463	0.000000	0.191942	0.115167	0.164160	0.000000	1.415378	0.645017	0.610123	0.489827	0.113540	0.405639	0.559398	0.410772	0.000000	0.254448	0.157159	0.000000	0.174902	0.194028
hsa-mir-6803	0.000000	0.308992	0.000000	1.974681	0.099015	0.000000	0.000000	0.000000	0.545666	0.293374	0.000000	0.000000	0.212499	0.000000	0.000000	0.000000	0.000000	0.000000	0.643246	0.374815	0.000000	0.000000	0.198645	0.158461	0.145255	0.810531	0.000000	0.000000	0.000000	0.728232	0.000000	0.383884	0.230334	0.000000	0.000000	0.471793	0.645017	0.203374	0.244913	0.000000	0.405639	0.000000	0.000000	0.381156	0.508896	0.000000	0.000000	0.174902	0.194028
hsa-mir-6800	0.200852	0.000000	0.000000	0.000000	0.000000	0.000000	0.000000	0.000000	0.000000	0.000000	0.000000	0.000000	0.000000	0.000000	0.000000	0.000000	0.000000	0.000000	0.000000	0.374815	0.000000	0.000000	0.198645	0.000000	0.435764	0.000000	0.000000	0.158707	0.000000	0.000000	0.000000	0.000000	0.115167	0.000000	0.000000	0.471793	0.000000	0.000000	0.000000	0.227079	0.000000	0.000000	0.000000	0.000000	0.000000	0.157159	0.000000	0.174902	0.000000
hsa-mir-329-2	0.000000	0.617983	0.000000	0.000000	0.000000	0.215122	0.000000	0.000000	0.545666	0.586747	0.000000	0.248341	0.212499	0.149615	0.000000	0.000000	0.000000	0.000000	0.000000	0.374815	0.000000	0.113490	0.397289	0.237692	0.145255	1.350884	0.000000	0.158707	0.000000	0.728232	0.203111	4.414666	0.575834	0.328320	0.000000	0.943585	0.000000	0.203374	0.244913	0.000000	0.811277	0.000000	0.410772	0.000000	0.127224	0.157159	0.000000	0.699608	0.000000
hsa-mir-7-2	1.807664	2.162942	2.319372	5.924042	0.099015	0.645365	0.000000	1.808800	0.545666	1.466868	0.993280	0.000000	0.000000	0.598460	0.480296	0.427310	2.821487	0.000000	0.643246	1.874077	0.453696	0.453960	0.000000	0.633845	0.871529	1.080708	0.406673	1.428364	0.676265	0.364116	1.015555	0.000000	0.460667	0.492479	0.000000	2.358963	1.612542	3.457363	0.000000	0.454159	0.405639	1.118795	0.205386	0.381156	0.636120	0.314319	1.769158	3.148234	0.776113
hsa-mir-7-1	25.709006	26.264294	35.453262	73.063184	12.772927	22.157523	6.247334	13.695200	16.915631	28.457231	34.764816	13.410438	9.987435	9.724969	22.093620	16.237776	27.129686	13.518452	26.373095	43.103771	15.728117	4.993557	23.241433	15.846115	19.899905	40.796708	6.913436	13.172688	15.892220	43.329781	6.296443	12.092346	20.384521	12.311984	29.599778	65.579185	41.281068	21.557676	6.367745	11.353967	44.214601	13.425542	18.073976	17.342609	14.885208	10.843989	42.459790	8.045487	14.358084
hsa-mir-329-1	0.000000	0.617983	0.000000	0.000000	0.000000	0.000000	0.201527	0.516800	0.272833	0.293374	0.000000	0.000000	0.212499	0.000000	0.000000	0.000000	0.000000	0.000000	0.000000	0.000000	0.000000	0.113490	0.595934	0.079231	0.000000	1.080708	0.000000	0.317414	0.000000	0.000000	0.000000	7.485738	0.575834	0.000000	0.000000	0.000000	0.000000	0.203374	0.489827	0.000000	0.540851	0.000000	0.000000	0.000000	0.127224	0.000000	0.589719	0.000000	0.194028
hsa-mir-3688-2	0.401703	0.000000	0.000000	0.000000	0.000000	0.000000	0.000000	0.258400	0.000000	0.000000	0.000000	0.000000	0.000000	0.000000	0.000000	0.000000	0.000000	0.000000	0.000000	0.000000	0.000000	0.000000	0.000000	0.000000	0.000000	0.000000	0.000000	0.000000	0.000000	0.000000	0.406222	0.000000	0.000000	0.000000	0.000000	0.000000	0.000000	0.000000	0.244913	0.113540	0.135213	0.559398	0.000000	0.000000	0.000000	0.000000	0.000000	0.000000	0.000000
hsa-mir-3688-1	0.200852	0.308992	0.000000	0.000000	0.000000	0.000000	0.403054	0.000000	0.000000	0.000000	0.000000	0.000000	0.000000	0.000000	0.000000	0.000000	0.000000	0.000000	0.000000	0.000000	0.000000	0.000000	0.000000	0.000000	0.000000	0.000000	0.000000	0.000000	0.000000	0.000000	0.000000	0.000000	0.000000	0.000000	0.000000	0.471793	0.000000	0.000000	0.000000	0.113540	0.270426	0.000000	0.205386	0.000000	0.000000	0.000000	0.589719	0.000000	0.000000
hsa-mir-448	2.209368	0.000000	0.000000	0.000000	0.099015	0.000000	0.000000	0.000000	0.000000	0.000000	0.000000	0.000000	0.000000	0.000000	0.000000	0.000000	0.000000	0.000000	0.214415	0.000000	0.000000	0.000000	0.000000	0.000000	0.145255	0.000000	0.000000	0.000000	0.000000	0.000000	0.000000	0.000000	0.115167	0.000000	0.000000	0.000000	0.000000	0.000000	0.000000	0.000000	0.000000	0.000000	0.000000	0.000000	0.000000	0.000000	0.000000	0.000000	0.000000
hsa-mir-4299	0.000000	0.000000	0.000000	0.000000	0.000000	0.000000	0.000000	0.000000	0.000000	0.000000	0.000000	0.000000	0.000000	0.000000	0.000000	0.000000	0.000000	0.000000	0.000000	0.000000	0.000000	0.000000	0.000000	0.000000	0.000000	0.000000	0.000000	0.000000	0.000000	0.000000	0.000000	0.000000	0.000000	0.000000	0.000000	0.000000	0.000000	0.000000	0.000000	0.000000	0.000000	0.000000	0.000000	0.000000	0.000000	0.000000	0.000000	0.000000	0.000000
hsa-mir-4298	0.000000	0.000000	0.000000	0.000000	0.000000	0.000000	0.000000	0.000000	0.000000	0.000000	0.000000	0.000000	0.000000	0.000000	0.000000	0.000000	0.000000	0.000000	0.000000	0.000000	0.000000	0.000000	0.000000	0.000000	0.000000	0.000000	0.000000	0.000000	0.000000	0.000000	0.000000	0.000000	0.000000	0.000000	0.000000	0.000000	0.000000	0.000000	0.000000	0.000000	0.000000	0.000000	0.000000	0.000000	0.000000	0.000000	0.000000	0.000000	0.000000
hsa-mir-3960	0.000000	0.000000	0.000000	0.000000	0.000000	0.000000	0.000000	0.000000	0.000000	0.000000	0.000000	0.000000	0.000000	0.000000	0.000000	0.000000	0.000000	0.000000	0.000000	0.000000	0.000000	0.000000	0.000000	0.000000	0.000000	0.000000	0.000000	0.000000	0.000000	0.000000	0.000000	0.000000	0.000000	0.000000	0.000000	0.000000	0.000000	0.000000	0.000000	0.000000	0.000000	0.000000	0.000000	0.000000	0.000000	0.000000	0.000000	0.000000	0.000000
hsa-mir-4295	0.000000	0.000000	0.000000	0.000000	0.000000	0.000000	0.000000	0.000000	0.000000	0.000000	0.000000	0.000000	0.000000	0.000000	0.000000	0.000000	0.000000	0.000000	0.000000	0.000000	0.000000	0.000000	0.000000	0.000000	0.000000	0.000000	0.000000	0.000000	0.000000	0.000000	0.000000	0.000000	0.000000	0.000000	0.000000	0.000000	0.000000	0.000000	0.000000	0.000000	0.000000	0.000000	0.000000	0.000000	0.000000	0.000000	0.000000	0.000000	0.000000
hsa-mir-4294	0.000000	0.000000	0.000000	0.000000	0.000000	0.000000	0.000000	0.000000	0.000000	0.000000	0.000000	0.000000	0.000000	0.000000	0.000000	0.000000	0.000000	0.000000	0.000000	0.000000	0.000000	0.000000	0.000000	0.000000	0.000000	0.000000	0.000000	0.000000	0.000000	0.000000	0.000000	0.000000	0.000000	0.000000	0.000000	0.000000	0.000000	0.000000	0.000000	0.000000	0.000000	0.000000	0.000000	0.000000	0.000000	0.000000	0.000000	0.000000	0.000000
hsa-mir-4297	0.000000	0.000000	0.000000	0.000000	0.000000	0.000000	0.000000	0.000000	0.000000	0.000000	0.000000	0.000000	0.000000	0.000000	0.000000	0.000000	0.000000	0.000000	0.000000	0.000000	0.000000	0.000000	0.000000	0.000000	0.000000	0.000000	0.000000	0.000000	0.000000	0.000000	0.000000	0.000000	0.000000	0.000000	0.000000	0.000000	0.000000	0.000000	0.000000	0.000000	0.000000	0.000000	0.000000	0.000000	0.000000	0.000000	0.000000	0.000000	0.000000
hsa-mir-4296	0.000000	0.000000	0.000000	0.000000	0.000000	0.000000	0.000000	0.000000	0.000000	0.000000	0.000000	0.000000	0.000000	0.000000	0.000000	0.000000	0.000000	0.000000	0.000000	0.000000	0.000000	0.000000	0.000000	0.000000	0.000000	0.000000	0.000000	0.000000	0.000000	0.000000	0.000000	0.000000	0.000000	0.000000	0.000000	0.000000	0.000000	0.000000	0.000000	0.000000	0.000000	0.000000	0.000000	0.000000	0.000000	0.000000	0.000000	0.000000	0.000000
hsa-mir-4291	0.000000	0.000000	0.000000	0.000000	0.000000	0.000000	0.000000	0.000000	0.000000	0.000000	0.000000	0.000000	0.000000	0.000000	0.000000	0.000000	0.000000	0.000000	0.000000	0.000000	0.000000	0.000000	0.000000	0.000000	0.000000	0.000000	0.000000	0.000000	0.000000	0.000000	0.000000	0.000000	0.000000	0.000000	0.000000	0.000000	0.000000	0.000000	0.000000	0.000000	0.000000	0.000000	0.000000	0.000000	0.000000	0.000000	0.000000	0.000000	0.000000
hsa-mir-4290	0.000000	0.000000	0.000000	0.000000	0.000000	0.000000	0.000000	0.000000	0.000000	0.000000	0.000000	0.000000	0.000000	0.000000	0.000000	0.000000	0.000000	0.000000	0.000000	0.000000	0.000000	0.000000	0.000000	0.000000	0.000000	0.000000	0.000000	0.000000	0.000000	0.000000	0.000000	0.000000	0.000000	0.000000	0.000000	0.000000	0.000000	0.000000	0.000000	0.000000	0.000000	0.000000	0.000000	0.000000	0.000000	0.000000	0.000000	0.000000	0.000000
hsa-mir-4293	0.000000	0.000000	0.000000	0.000000	0.000000	0.000000	0.000000	0.000000	0.000000	0.000000	0.000000	0.000000	0.000000	0.000000	0.000000	0.000000	0.000000	0.000000	0.000000	0.000000	0.000000	0.000000	0.000000	0.000000	0.000000	0.000000	0.000000	0.000000	0.000000	0.000000	0.000000	0.000000	0.000000	0.000000	0.000000	0.000000	0.000000	0.000000	0.000000	0.000000	0.000000	0.000000	0.000000	0.000000	0.000000	0.000000	0.000000	0.000000	0.000000
hsa-mir-4292	0.000000	0.000000	0.000000	0.000000	0.000000	0.000000	0.000000	0.000000	0.000000	0.000000	0.000000	0.000000	0.000000	0.000000	0.000000	0.000000	0.000000	0.000000	0.000000	0.000000	0.000000	0.000000	0.000000	0.000000	0.000000	0.000000	0.000000	0.000000	0.000000	0.000000	0.000000	0.000000	0.000000	0.000000	0.000000	0.000000	0.000000	0.000000	0.000000	0.000000	0.000000	0.000000	0.000000	0.000000	0.000000	0.000000	0.000000	0.000000	0.000000
hsa-mir-4729	0.000000	0.000000	0.000000	0.000000	0.000000	0.000000	0.000000	0.000000	0.000000	0.000000	0.000000	0.000000	0.000000	0.000000	0.000000	0.000000	0.000000	0.000000	0.000000	0.000000	0.000000	0.000000	0.000000	0.000000	0.000000	0.000000	0.000000	0.000000	0.000000	0.000000	0.000000	0.000000	0.000000	0.000000	0.000000	0.000000	0.000000	0.000000	0.000000	0.000000	0.000000	0.000000	0.000000	0.000000	0.000000	0.000000	0.000000	0.000000	0.000000
hsa-mir-4728	2.410219	2.162942	0.662678	11.848084	3.168478	5.162918	0.403054	1.292000	1.636997	1.173494	0.993280	3.228439	2.124986	1.196919	0.960592	0.854620	2.170375	2.253075	3.430646	2.998523	3.780797	0.794430	4.370184	5.149987	0.871529	4.322830	0.406673	1.110950	1.014397	13.836401	0.406222	2.495246	2.303336	0.328320	3.288864	0.943585	0.322508	0.813497	1.224566	2.384333	0.540851	0.932329	6.366969	1.143469	3.816720	1.100115	1.179439	2.623528	4.268620
hsa-mir-8070	0.000000	0.000000	0.000000	0.000000	0.000000	0.000000	0.000000	0.000000	0.000000	0.000000	0.000000	0.000000	0.000000	0.000000	0.000000	0.000000	0.000000	0.000000	0.000000	0.000000	0.000000	0.000000	0.000000	0.000000	0.000000	0.000000	0.000000	0.000000	0.000000	0.000000	0.000000	0.000000	0.000000	0.000000	0.000000	0.000000	0.000000	0.000000	0.000000	0.000000	0.000000	0.000000	0.000000	0.000000	0.000000	0.000000	0.000000	0.000000	0.000000
hsa-mir-4725	0.000000	0.000000	0.000000	0.000000	0.000000	0.000000	0.000000	0.000000	0.000000	0.293374	0.000000	0.000000	0.000000	0.000000	0.000000	0.000000	0.217037	0.000000	0.000000	0.374815	0.453696	0.000000	0.000000	0.000000	0.145255	0.000000	0.406673	0.000000	0.169066	0.000000	0.000000	0.000000	0.345500	0.000000	0.000000	0.471793	0.000000	0.000000	0.244913	0.000000	0.000000	0.000000	0.000000	0.190578	0.000000	0.157159	0.000000	0.000000	0.000000
hsa-mir-4724	0.000000	1.235967	0.000000	15.797445	1.683254	0.430243	0.201527	0.258400	1.636997	0.293374	0.000000	0.000000	4.462471	0.149615	0.480296	0.000000	1.302225	12.166607	3.645062	0.374815	0.151232	0.340470	1.191868	2.218456	0.145255	3.242123	1.220018	0.634828	0.676265	4.369390	0.406222	0.959710	2.533669	0.492479	4.385152	0.471793	0.645017	0.203374	0.734740	0.113540	0.270426	0.000000	5.545424	1.334047	1.272240	0.314319	4.128035	0.349804	0.970141
hsa-mir-4727	0.803406	0.308992	0.331339	0.000000	0.099015	1.720973	0.201527	0.000000	0.000000	0.293374	0.000000	0.496683	0.212499	0.000000	0.000000	0.000000	0.217037	0.000000	0.214415	0.374815	0.604928	0.000000	0.198645	0.000000	0.435764	0.810531	0.000000	0.634828	0.169066	1.820579	0.203111	0.000000	0.115167	1.313278	0.000000	1.415378	0.322508	0.203374	0.244913	0.113540	0.000000	0.186466	0.000000	0.000000	0.000000	0.000000	0.589719	0.524706	0.388056
hsa-mir-4726	0.401703	0.617983	1.325356	0.000000	0.198030	0.215122	0.201527	0.000000	0.272833	0.293374	0.000000	0.248341	0.000000	0.000000	0.000000	0.000000	0.217037	0.000000	0.000000	0.000000	0.302464	0.000000	0.198645	0.475383	0.000000	0.270177	0.406673	0.000000	0.000000	0.000000	0.000000	0.191942	0.460667	0.000000	0.000000	1.415378	0.000000	0.203374	0.000000	0.000000	0.270426	0.186466	0.000000	0.190578	0.254448	0.471478	0.000000	0.174902	0.000000
hsa-mir-4721	0.000000	0.000000	0.000000	0.000000	0.000000	0.000000	0.000000	0.000000	0.000000	0.000000	0.000000	0.000000	0.000000	0.000000	0.000000	0.000000	0.000000	0.000000	0.000000	0.000000	0.000000	0.000000	0.000000	0.000000	0.000000	0.000000	0.000000	0.000000	0.000000	0.000000	0.000000	0.000000	0.000000	0.000000	0.000000	0.000000	0.000000	0.000000	0.000000	0.000000	0.000000	0.000000	0.000000	0.190578	0.000000	0.000000	0.000000	0.000000	0.000000
hsa-mir-548a-2	0.000000	0.000000	0.000000	0.000000	0.000000	0.000000	0.000000	0.000000	0.000000	0.000000	0.000000	0.000000	0.000000	0.000000	0.000000	0.000000	0.000000	0.000000	0.000000	0.000000	0.000000	0.000000	0.000000	0.000000	0.000000	0.000000	0.000000	0.000000	0.000000	0.000000	0.000000	0.000000	0.000000	0.000000	0.000000	0.000000	0.000000	0.000000	0.000000	0.000000	0.000000	0.000000	0.000000	0.000000	0.000000	0.000000	0.000000	0.000000	0.000000
hsa-mir-4723	0.000000	0.000000	0.000000	0.000000	0.000000	0.000000	0.000000	0.000000	0.000000	0.293374	0.000000	0.496683	0.000000	0.000000	0.000000	0.000000	0.000000	0.000000	0.000000	0.000000	0.000000	0.000000	0.198645	0.000000	0.145255	0.000000	0.000000	0.000000	0.000000	0.000000	0.000000	0.191942	0.000000	0.000000	0.000000	0.000000	0.000000	0.000000	0.000000	0.000000	0.000000	0.000000	0.205386	0.190578	0.000000	0.000000	0.589719	0.000000	0.000000
hsa-mir-4722	0.000000	0.000000	0.331339	0.000000	0.000000	0.000000	0.000000	0.000000	0.000000	0.000000	0.000000	0.000000	0.000000	0.149615	0.000000	0.000000	0.000000	0.000000	0.000000	0.000000	0.151232	0.000000	0.000000	0.000000	0.000000	0.000000	0.000000	0.000000	0.000000	0.000000	0.000000	0.000000	0.000000	0.000000	0.000000	0.000000	0.000000	0.000000	0.000000	0.000000	0.000000	0.000000	0.000000	0.000000	0.000000	0.000000	0.000000	0.000000	0.000000
hsa-mir-8072	0.000000	0.308992	0.000000	0.000000	0.198030	0.000000	0.201527	0.000000	0.272833	0.000000	0.000000	0.248341	0.000000	0.149615	0.000000	0.000000	0.000000	0.000000	0.000000	0.000000	0.151232	0.113490	0.198645	0.158461	0.000000	0.810531	0.000000	0.000000	0.169066	0.000000	0.203111	0.000000	0.115167	0.492479	0.000000	1.415378	0.000000	0.203374	0.000000	0.000000	0.270426	0.000000	0.000000	0.000000	0.000000	0.314319	0.589719	0.174902	0.000000
hsa-mir-8075	0.000000	0.000000	0.000000	0.000000	0.000000	0.000000	0.000000	0.000000	0.000000	0.000000	0.000000	0.000000	0.000000	0.000000	0.000000	0.000000	0.000000	0.000000	0.000000	0.000000	0.000000	0.000000	0.000000	0.000000	0.000000	0.000000	0.000000	0.000000	0.000000	0.000000	0.000000	0.000000	0.000000	0.000000	0.000000	0.000000	0.000000	0.000000	0.000000	0.000000	0.000000	0.000000	0.000000	0.000000	0.000000	0.000000	0.000000	0.000000	0.000000
hsa-mir-6768	0.000000	0.000000	0.000000	0.000000	0.000000	0.000000	0.000000	0.000000	0.000000	0.000000	0.000000	0.000000	0.000000	0.000000	0.000000	0.000000	0.000000	0.000000	0.000000	0.000000	0.000000	0.000000	0.000000	0.000000	0.000000	0.000000	0.000000	0.000000	0.000000	0.000000	0.000000	0.000000	0.000000	0.000000	0.000000	0.471793	0.000000	0.000000	0.000000	0.000000	0.000000	0.000000	0.205386	0.000000	0.000000	0.000000	0.000000	0.000000	0.000000
hsa-mir-8074	0.000000	0.000000	0.000000	0.000000	0.000000	0.000000	0.000000	0.000000	0.000000	0.000000	0.000000	0.000000	0.000000	0.000000	0.000000	0.000000	0.000000	0.000000	0.000000	0.000000	0.000000	0.000000	0.000000	0.000000	0.000000	0.000000	0.000000	0.000000	0.000000	0.000000	0.000000	0.000000	0.000000	0.000000	0.000000	0.000000	0.000000	0.000000	0.000000	0.000000	0.000000	0.000000	0.000000	0.000000	0.000000	0.000000	0.000000	0.000000	0.000000
hsa-mir-4505	0.200852	0.000000	0.331339	0.000000	0.000000	0.000000	0.000000	0.000000	0.000000	0.293374	0.000000	0.000000	0.000000	0.000000	0.000000	0.000000	0.000000	0.000000	0.000000	0.000000	0.302464	0.113490	0.397289	0.000000	0.000000	0.000000	0.000000	0.000000	0.169066	0.000000	0.203111	0.000000	0.000000	0.000000	0.000000	0.000000	0.000000	0.000000	0.000000	0.113540	0.000000	0.186466	0.410772	0.000000	0.000000	0.000000	0.000000	0.000000	0.000000
hsa-mir-4504	0.000000	0.000000	0.000000	0.000000	0.000000	0.000000	0.000000	0.000000	0.000000	0.000000	0.000000	0.000000	0.000000	0.000000	0.000000	0.000000	0.000000	0.000000	0.000000	0.000000	0.000000	0.000000	0.000000	0.000000	0.000000	0.000000	0.000000	0.000000	0.000000	0.000000	0.000000	0.000000	0.000000	0.000000	0.000000	0.000000	0.000000	0.000000	0.000000	0.113540	0.000000	0.000000	0.000000	0.000000	0.000000	0.000000	0.000000	0.000000	0.000000
hsa-mir-4507	0.200852	0.000000	0.000000	0.000000	0.000000	0.000000	0.000000	0.000000	0.000000	0.000000	0.000000	0.000000	0.000000	0.000000	0.000000	0.000000	0.000000	0.000000	0.000000	0.000000	0.000000	0.000000	0.000000	0.000000	0.435764	0.270177	0.000000	0.000000	0.000000	0.000000	0.000000	0.000000	0.115167	0.000000	0.000000	0.000000	0.000000	0.000000	0.000000	0.113540	0.000000	0.000000	0.000000	0.000000	0.000000	0.000000	0.000000	0.000000	0.194028
hsa-mir-145	1144.452479	168.400471	937.357731	1844.351722	935.592168	745.181169	1045.924552	574.940006	3595.117276	1314.019968	1123.400198	1419.519737	429.884700	1104.457238	1968.733685	1490.456888	2571.677172	665.558454	925.845719	1213.652276	843.722712	982.255395	4305.227157	906.714712	852.936071	2730.677693	727.537434	644.985586	2159.313077	2159.206723	738.511785	1959.727880	2646.072081	401.370669	1720.075995	217.968225	882.705329	2728.266303	492.030767	1168.096169	2895.718309	772.714525	1245.871996	779.464521	1652.385348	591.390313	1121.646119	603.411531	850.425436
hsa-mir-142	2638.386760	1147.286141	3150.038866	8277.861263	2923.317088	338.816496	229.337599	818.352809	1083.146056	1106.604894	4720.068735	1684.996749	1871.050315	1544.923521	8414.307252	1876.317717	2419.533895	3040.750472	6067.098299	3404.823125	1870.436011	309.146585	2986.822107	2139.859397	6247.408110	6435.072849	6263.979374	1294.097557	3951.414441	1863.908805	243.936373	1890.436816	5444.394654	386.760448	3070.702907	812.427020	3128.975923	3986.136380	423.699964	902.867490	3471.589820	1390.289455	2404.249520	2841.710385	2749.565148	788.939508	5068.047711	947.968261	1296.884238
hsa-mir-143	158054.953001	46531.058454	136470.538340	151082.816132	62961.025937	132558.135533	435205.780114	123249.307682	72817.972258	34747.158971	91434.445973	25075.781394	17037.714042	30820.820291	63389.478346	178463.410736	77314.612548	46848.646059	71426.917367	51481.645290	161907.046226	45745.182863	78048.704906	102993.648085	98504.819917	62479.213267	28787.139383	42259.093757	50379.181598	70098.482402	488040.516593	38646.371231	48817.012530	127676.255896	193199.944309	45898.824057	27466.100342	62385.271470	127832.238326	197913.390574	63272.851275	315429.192200	31712.433190	25753.584012	58337.930361	84600.246551	19654.754730	295015.243574	316352.829348
hsa-mir-4503	0.000000	0.000000	0.000000	0.000000	0.000000	0.000000	0.000000	0.000000	0.000000	0.000000	0.000000	0.000000	0.000000	0.000000	0.000000	0.000000	0.000000	0.000000	0.000000	0.000000	0.000000	0.000000	0.000000	0.000000	0.000000	0.000000	0.000000	0.000000	0.000000	0.000000	0.000000	0.000000	0.000000	0.000000	0.000000	0.000000	0.000000	0.000000	0.000000	0.000000	0.000000	0.000000	0.000000	0.000000	0.000000	0.000000	0.000000	0.000000	0.000000
hsa-mir-4502	0.200852	0.000000	0.000000	0.000000	0.000000	0.000000	0.000000	0.000000	0.000000	0.000000	0.000000	0.000000	0.000000	0.000000	0.000000	0.000000	0.000000	0.000000	0.000000	0.000000	0.000000	0.000000	0.000000	0.000000	0.000000	0.000000	0.000000	0.000000	0.000000	0.000000	0.000000	0.000000	0.000000	0.000000	0.000000	0.000000	0.000000	0.000000	0.000000	0.000000	0.000000	0.000000	0.000000	0.000000	0.000000	0.000000	0.000000	0.000000	0.000000
hsa-mir-8076	0.000000	0.000000	0.000000	0.000000	0.000000	0.000000	0.000000	0.000000	0.000000	0.000000	0.000000	0.000000	0.000000	0.000000	0.000000	0.000000	0.000000	0.000000	0.000000	0.000000	0.000000	0.000000	0.000000	0.000000	0.000000	0.000000	0.000000	0.000000	0.000000	0.000000	0.000000	0.000000	0.000000	0.000000	0.000000	0.000000	0.000000	0.000000	0.000000	0.000000	0.000000	0.000000	0.000000	0.000000	0.000000	0.000000	0.000000	0.000000	0.000000
hsa-mir-4508	0.000000	0.000000	0.000000	0.000000	0.000000	0.000000	0.000000	0.000000	0.000000	0.000000	0.000000	0.000000	0.000000	0.000000	0.000000	0.000000	0.000000	0.000000	0.000000	0.000000	0.000000	0.000000	0.000000	0.000000	0.000000	0.000000	0.000000	0.000000	0.000000	0.000000	0.000000	0.000000	0.000000	0.000000	0.000000	0.000000	0.000000	0.000000	0.000000	0.000000	0.000000	0.000000	0.000000	0.000000	0.000000	0.000000	0.000000	0.000000	0.000000
hsa-mir-149	32.337109	283.963362	42.411378	13.822765	37.526662	4.087310	3.829011	5.943200	22.372286	63.955426	31.784975	10.430341	26.774826	12.418037	48.509905	15.383156	10.634837	7.209841	13.293755	14.242985	11.947319	4.199128	36.749274	18.698416	74.370448	134.007731	17.486925	2.539313	62.723548	18.934022	7.311998	164.110415	60.001896	9.192948	14.251745	14.625574	21.285550	72.808001	22.042195	13.965380	46.378006	77.569798	24.646330	28.396140	54.833545	15.244449	50.126141	5.596861	4.462648
hsa-mir-6767	0.200852	0.000000	0.000000	1.974681	0.099015	0.000000	0.000000	0.000000	0.000000	0.000000	0.000000	0.000000	0.000000	0.000000	0.000000	0.000000	0.000000	0.000000	0.214415	0.000000	0.000000	0.113490	0.000000	0.079231	0.000000	0.000000	0.000000	0.000000	0.000000	0.000000	0.203111	0.000000	0.000000	0.000000	0.000000	0.000000	0.000000	0.000000	0.000000	0.000000	0.000000	0.000000	0.205386	0.000000	0.000000	0.000000	0.000000	0.000000	0.000000
hsa-mir-374b	75.921909	79.719856	49.700834	213.265510	47.824216	49.693086	63.682497	29.716000	48.837064	53.393980	66.549791	42.218047	38.674748	46.679851	65.800565	64.096483	96.798719	25.685059	69.685007	64.468249	31.153769	46.076914	74.094483	66.395223	64.783632	70.516165	45.140668	21.742870	100.256237	36.411580	89.165752	54.319588	93.400264	40.219147	51.525540	74.071453	44.183643	138.091153	27.185373	31.336950	74.907917	56.312690	90.986036	26.490359	82.695602	44.947550	72.535475	44.774885	61.506927
hsa-mir-374c	0.401703	0.000000	0.000000	3.949361	0.000000	0.000000	0.000000	0.000000	0.272833	0.000000	0.000000	0.000000	0.000000	0.000000	0.000000	0.000000	0.217037	0.000000	0.214415	0.000000	0.000000	0.000000	0.000000	0.158461	0.000000	0.000000	0.000000	0.000000	0.000000	0.000000	0.000000	0.000000	0.000000	0.000000	5.481440	0.000000	0.000000	0.000000	0.000000	0.000000	0.270426	0.186466	0.000000	0.000000	0.000000	0.157159	0.589719	0.000000	0.000000
hsa-mir-374a	987.989074	1404.367227	825.696524	1356.605603	514.382613	1148.964383	470.766812	653.493607	254.280132	614.617511	842.301828	153.723359	697.420458	573.025091	914.483761	229.465410	623.114622	818.316962	1493.403296	611.323923	556.684586	815.652169	565.541536	582.740887	1856.356095	619.515578	414.806139	260.597031	504.831573	151.836291	785.633549	402.310444	1205.796252	800.935579	618.306476	1628.628381	803.045769	1131.981382	297.324714	805.563989	1166.075584	854.013640	741.854542	396.593073	628.104902	1430.620785	632.179095	677.569934	933.663518
hsa-mir-619	0.000000	0.000000	0.000000	0.000000	0.000000	0.000000	0.000000	0.000000	0.000000	0.000000	0.000000	0.000000	0.000000	0.000000	0.000000	0.000000	0.000000	0.000000	0.000000	0.000000	0.000000	0.000000	0.000000	0.000000	0.000000	0.000000	0.000000	0.000000	0.000000	0.000000	0.000000	0.000000	0.000000	0.000000	0.000000	0.000000	0.000000	0.000000	0.000000	0.000000	0.000000	0.000000	0.000000	0.000000	0.000000	0.000000	0.000000	0.000000	0.000000
hsa-mir-3184	0.000000	0.000000	0.000000	0.000000	0.000000	0.000000	0.000000	0.000000	0.000000	0.000000	0.000000	0.000000	0.000000	0.000000	0.000000	0.000000	0.000000	0.000000	0.000000	0.000000	0.000000	0.000000	0.000000	0.000000	0.000000	0.000000	0.000000	0.000000	0.000000	0.000000	0.000000	0.000000	0.000000	0.000000	0.000000	0.471793	0.000000	0.000000	0.000000	0.000000	0.000000	0.000000	0.000000	0.000000	0.000000	0.000000	0.000000	0.000000	0.000000
hsa-mir-3185	0.000000	0.308992	0.000000	0.000000	0.000000	0.000000	0.000000	0.000000	0.000000	0.000000	0.000000	0.000000	0.000000	0.000000	0.000000	0.000000	0.000000	0.000000	0.000000	0.000000	0.000000	0.000000	0.000000	0.000000	0.000000	0.000000	0.000000	0.000000	0.000000	0.000000	0.000000	0.000000	0.000000	0.000000	0.000000	0.000000	0.000000	0.000000	0.000000	0.000000	0.000000	0.000000	0.000000	0.000000	0.000000	0.000000	0.000000	0.000000	0.000000
hsa-mir-3186	0.000000	0.617983	0.000000	0.000000	0.000000	0.000000	0.000000	0.000000	0.000000	0.000000	0.000000	0.000000	0.000000	0.000000	0.000000	0.000000	0.000000	0.000000	0.000000	0.000000	0.151232	0.000000	0.000000	0.000000	0.000000	0.000000	0.000000	0.000000	0.000000	0.000000	0.000000	0.000000	0.000000	0.000000	0.000000	0.000000	0.000000	0.000000	0.000000	0.000000	0.000000	0.186466	0.000000	0.000000	0.127224	0.000000	0.000000	0.000000	0.000000
hsa-mir-3187	0.200852	1.544958	1.656694	0.000000	0.396060	0.215122	0.201527	0.258400	0.545666	0.293374	0.000000	0.000000	0.212499	0.149615	0.000000	0.000000	0.000000	0.450615	0.857662	1.499262	0.604928	0.113490	0.794579	0.237692	0.581019	0.000000	0.000000	0.317414	1.014397	0.364116	0.000000	0.383884	0.000000	0.656639	0.000000	5.189720	0.645017	0.203374	0.000000	0.113540	0.135213	0.186466	0.205386	1.143469	0.381672	0.000000	0.000000	0.524706	0.194028
hsa-mir-3181	0.602555	0.000000	0.331339	0.000000	0.000000	0.000000	0.000000	0.000000	0.000000	0.000000	0.000000	0.000000	0.000000	0.000000	0.000000	0.000000	0.000000	0.000000	0.000000	0.000000	0.000000	0.000000	0.198645	0.000000	0.000000	0.000000	0.000000	0.000000	0.000000	0.000000	0.000000	0.000000	0.000000	0.000000	0.000000	0.000000	0.000000	0.000000	0.000000	0.000000	0.000000	0.186466	0.000000	0.000000	0.000000	0.000000	0.000000	0.174902	0.000000
hsa-mir-3182	0.000000	0.000000	0.000000	1.974681	0.099015	0.000000	0.000000	0.000000	0.000000	0.000000	0.000000	0.000000	0.000000	0.000000	0.000000	0.000000	0.000000	0.000000	0.000000	0.374815	0.000000	0.000000	0.198645	0.000000	0.000000	0.540354	0.000000	0.000000	0.000000	0.000000	0.000000	0.000000	0.115167	0.000000	0.000000	0.000000	0.000000	0.000000	0.000000	0.000000	0.000000	0.000000	0.000000	0.000000	0.000000	0.000000	0.000000	0.000000	0.194028
hsa-mir-450b	10.845987	17.612526	5.301422	31.594890	30.100542	6.023404	2.015269	6.201600	4.092491	19.362652	29.798414	1.490049	15.937396	13.614956	15.849771	4.273099	6.077050	2.253075	11.792847	6.371862	9.830073	46.871343	2.781026	23.927634	19.754650	24.856273	106.548244	6.665697	20.626072	2.912926	1.624888	204.034352	31.670866	38.413389	2.192576	32.553696	11.610300	26.845408	25.960807	10.218571	6.219791	9.509759	51.551908	85.188421	7.124544	6.600689	2.948597	8.220389	7.955155
hsa-mir-3188	0.200852	0.000000	0.994017	0.000000	0.396060	1.075608	0.201527	0.258400	0.000000	0.293374	0.000000	0.000000	0.000000	0.149615	0.480296	0.427310	0.217037	0.000000	0.214415	0.374815	0.302464	0.113490	0.198645	0.158461	0.290510	0.000000	0.000000	0.158707	0.169066	0.000000	0.000000	0.575826	0.115167	0.164160	0.000000	0.000000	0.000000	0.000000	0.000000	0.454159	0.000000	0.000000	0.000000	0.381156	0.000000	0.000000	0.000000	0.349804	0.388056
hsa-mir-3189	1.405961	0.000000	0.000000	0.000000	1.386209	0.000000	0.000000	0.258400	1.364164	0.293374	0.993280	0.496683	0.637496	0.299230	6.724145	0.000000	0.217037	0.000000	0.214415	0.000000	0.151232	0.340470	0.595934	0.792306	1.307293	0.000000	0.406673	0.158707	0.676265	0.364116	0.000000	0.191942	1.727502	0.656639	0.000000	0.000000	0.322508	0.000000	1.714393	0.794778	0.540851	0.186466	19.511678	0.190578	0.127224	0.157159	0.000000	0.000000	0.194028
hsa-mir-711	0.000000	0.000000	0.000000	0.000000	0.000000	0.000000	0.000000	0.000000	0.000000	0.000000	0.000000	0.000000	0.000000	0.000000	0.000000	0.000000	0.000000	0.000000	0.000000	0.000000	0.000000	0.000000	0.000000	0.000000	0.000000	0.000000	0.000000	0.000000	0.000000	0.000000	0.000000	0.000000	0.000000	0.000000	0.000000	0.000000	0.000000	0.000000	0.000000	0.000000	0.000000	0.000000	0.000000	0.000000	0.000000	0.000000	0.000000	0.000000	0.000000
hsa-mir-644a	0.000000	0.000000	0.000000	0.000000	0.000000	0.000000	0.000000	0.000000	0.000000	0.000000	0.000000	0.000000	0.000000	0.000000	0.000000	0.000000	0.000000	0.000000	0.000000	0.000000	0.000000	0.000000	0.000000	0.000000	0.000000	0.000000	0.000000	0.000000	0.000000	0.000000	0.000000	0.000000	0.000000	0.000000	0.000000	0.000000	0.000000	0.000000	0.000000	0.000000	0.000000	0.000000	0.000000	0.000000	0.000000	0.000000	0.000000	0.000000	0.000000
hsa-mir-518a-2	0.000000	118.961800	0.331339	3.949361	0.000000	0.000000	0.201527	0.000000	0.000000	0.000000	0.000000	0.000000	0.000000	0.000000	0.000000	0.000000	0.000000	0.000000	0.000000	0.000000	0.000000	0.000000	0.000000	0.000000	0.145255	0.000000	0.000000	0.000000	0.169066	0.000000	0.000000	0.000000	0.115167	0.328320	0.000000	0.000000	0.000000	0.000000	0.000000	0.000000	0.000000	0.000000	0.000000	0.000000	0.000000	0.000000	0.589719	0.000000	0.000000
hsa-mir-518a-1	0.000000	122.360709	0.331339	0.000000	0.000000	0.000000	0.000000	0.000000	0.272833	0.000000	0.000000	0.000000	0.000000	0.000000	0.000000	0.000000	0.000000	0.000000	0.000000	0.000000	0.000000	0.000000	0.000000	0.000000	0.290510	0.000000	0.000000	0.000000	0.000000	0.000000	0.000000	0.000000	0.000000	0.000000	0.000000	0.000000	0.000000	0.000000	0.000000	0.000000	0.000000	0.000000	0.000000	0.000000	0.000000	0.000000	0.000000	0.000000	0.000000
hsa-mir-6821	0.200852	0.000000	0.000000	0.000000	0.000000	0.000000	0.000000	0.000000	0.000000	0.293374	0.000000	0.000000	0.212499	0.000000	0.000000	0.000000	0.000000	0.450615	0.000000	1.124446	0.000000	0.113490	0.000000	0.000000	0.145255	0.000000	0.000000	0.000000	0.000000	0.000000	0.000000	0.000000	0.575834	0.000000	0.000000	0.000000	0.322508	0.203374	0.244913	0.000000	0.135213	0.000000	0.000000	0.000000	0.000000	0.000000	0.000000	0.000000	0.000000
hsa-mir-4520-2	0.000000	0.000000	0.000000	0.000000	0.000000	0.000000	0.000000	0.000000	0.000000	0.000000	0.000000	0.000000	0.000000	0.000000	0.000000	0.000000	0.000000	0.000000	0.000000	0.000000	0.000000	0.000000	0.000000	0.158461	0.000000	0.000000	0.000000	0.000000	0.000000	0.000000	0.203111	0.000000	0.000000	0.000000	0.000000	0.000000	0.000000	0.000000	0.000000	0.000000	0.000000	0.000000	0.000000	0.000000	0.000000	0.000000	0.000000	0.000000	0.000000
hsa-mir-4520-1	0.000000	0.000000	0.000000	0.000000	0.000000	0.000000	0.000000	0.000000	0.000000	0.000000	0.000000	0.000000	0.000000	0.000000	0.000000	0.000000	0.000000	0.000000	0.000000	0.000000	0.151232	0.000000	0.000000	0.158461	0.000000	0.000000	0.000000	0.000000	0.000000	0.000000	0.000000	0.000000	0.000000	0.000000	0.000000	0.000000	0.000000	0.000000	0.000000	0.000000	0.000000	0.000000	0.000000	0.000000	0.000000	0.000000	0.000000	0.174902	0.000000
hsa-mir-24-1	1301.518438	2247.605546	1432.046700	2231.389129	695.084879	764.542112	1072.929155	851.944809	1390.628577	1086.362121	2434.530402	852.556203	461.759493	796.699375	681.059860	1446.016660	976.451650	431.238619	862.164343	809.601271	762.662419	594.800754	896.086361	1297.479913	1320.365955	1464.899025	299.717769	494.689978	880.665661	765.007306	1717.710167	1240.329242	1256.008971	856.585746	1598.388018	1956.996096	806.593361	1095.170633	1737.414764	990.065960	882.939884	1235.895722	833.456736	621.094101	1076.696736	1147.734109	1280.280612	1760.562457	1131.378215
hsa-mir-24-2	1359.765405	2243.588654	1444.968917	2189.920835	713.402642	789.711337	1057.613112	798.714408	1421.458679	1108.951882	2484.194425	863.731569	463.246983	790.714779	673.375122	1416.104968	995.767986	449.263222	868.382390	773.618993	765.838289	599.226861	901.648414	1292.805309	1334.600923	1481.379815	314.357986	473.264522	876.439007	781.392517	1702.476838	1230.156316	1267.986317	847.556958	1627.987796	1993.324133	820.138711	1060.393627	1737.414764	954.528042	910.793731	1201.586004	842.082952	605.657273	1043.745719	1161.721284	1272.614261	1766.684023	1119.542497
hsa-mir-103a-2	8759.942155	8189.515727	9689.343280	4306.778486	9348.396542	7305.744134	10899.380244	4816.576050	7596.482531	6403.463685	1896.172394	8636.819004	10491.269176	9646.121847	7089.650628	9448.676237	8762.020350	4611.143981	10057.797817	7680.717247	6311.057985	11079.341495	6457.344124	6125.236602	10246.707982	3951.066645	4106.580777	6832.657347	12626.368506	7391.186723	5145.209169	14565.327174	4130.802290	6563.436429	2452.396431	8656.452355	9656.867251	12781.871703	9515.125599	4875.734233	3894.941241	6968.415667	7201.863098	11154.918669	7497.692157	16149.686027	6680.930011	6472.419458	5268.640722
hsa-mir-103a-1	8760.343858	8159.852524	9686.361230	4188.297648	9302.849670	7279.714422	10836.906909	4762.053650	7577.111405	6333.347415	1924.977527	8600.312811	10531.856411	9749.804977	7090.130924	9506.790381	8708.195053	4580.952771	9877.045630	7593.760073	6186.442908	11078.660555	6508.594463	6128.564287	10329.793716	3912.431351	4009.792678	6807.105507	12549.950599	7410.484860	5108.039846	14504.097674	4136.906130	6475.939265	2336.189895	8603.139780	9583.012841	12807.090116	9461.244679	4758.447749	3819.762899	6950.701410	7195.701516	11236.104949	7430.517883	16224.179519	6642.008537	6462.624952	5301.819538
hsa-mir-6780b	0.000000	0.000000	0.000000	0.000000	0.000000	0.000000	0.000000	0.000000	0.000000	0.000000	0.000000	0.000000	0.000000	0.000000	0.000000	0.000000	0.000000	0.000000	0.000000	0.374815	0.000000	0.000000	0.000000	0.079231	0.000000	0.000000	0.000000	0.000000	0.169066	0.000000	0.000000	0.000000	0.000000	0.164160	0.000000	0.000000	0.000000	0.203374	0.000000	0.113540	0.000000	0.000000	0.205386	0.000000	0.000000	0.000000	0.000000	0.000000	0.000000
hsa-mir-548a-3	0.401703	0.617983	0.000000	0.000000	0.000000	0.000000	0.201527	0.000000	0.000000	0.000000	0.000000	0.000000	0.000000	0.000000	0.000000	0.000000	0.000000	0.000000	0.000000	0.000000	0.000000	0.113490	0.000000	0.000000	0.000000	0.000000	0.000000	0.000000	0.000000	0.000000	0.000000	0.000000	0.000000	0.164160	0.000000	0.000000	0.000000	0.406749	0.000000	0.000000	0.000000	0.000000	0.000000	0.000000	0.000000	0.000000	0.000000	0.000000	0.000000
hsa-mir-6780a	0.000000	0.000000	0.000000	0.000000	0.000000	0.000000	0.000000	0.000000	0.000000	0.000000	0.000000	0.000000	0.000000	0.000000	0.000000	0.000000	0.000000	0.000000	0.000000	0.000000	0.000000	0.000000	0.000000	0.000000	0.000000	0.000000	0.000000	0.000000	0.000000	0.000000	0.000000	0.000000	0.000000	0.000000	0.000000	0.000000	0.000000	0.000000	0.000000	0.000000	0.000000	0.000000	0.000000	0.000000	0.000000	0.157159	0.000000	0.174902	0.000000
hsa-mir-708	166.505985	57.472454	79.852673	55.291058	39.605976	10.971201	11.688560	57.106401	189.345935	145.219889	208.588896	139.567896	48.662183	121.188074	99.421291	31.193622	46.228985	162.221424	47.600220	95.952743	34.178407	89.884029	270.554117	65.682148	205.245005	194.257174	141.928767	96.811321	103.130362	115.424710	13.608440	96.546829	530.688551	23.639009	101.954791	8.964061	57.406485	70.977632	128.089642	58.586472	178.210531	84.282569	292.880558	55.839390	122.007819	55.948698	87.278457	43.025866	43.462308
hsa-mir-203b	62.464851	39.550936	103.709074	110.582116	3.564538	44.315046	17.734366	35.142400	34.104095	77.157234	93.368363	20.115658	16.574892	62.539031	84.051816	32.475551	115.680980	167.178190	53.818267	33.733386	4.083261	16.456041	111.638336	12.518431	16.268535	59.168736	66.287648	36.026508	58.158761	18.934022	14.217774	18.042549	38.120206	22.161571	222.546480	6.133305	66.114210	65.893275	29.389593	79.023613	174.154146	32.445060	3.080791	82.710905	33.587137	29.231623	208.170915	8.570193	34.925069
hsa-mir-203a	4851.369808	16948.194144	16056.020130	11389.957959	1421.062418	10994.864187	3857.426175	5701.854459	6658.210670	12505.926145	5278.292352	5061.198784	1534.452507	17836.640272	4986.434037	5637.499348	6787.847377	10824.224525	6834.919864	4103.853852	774.760970	2716.041144	6883.238418	2777.110920	1107.712956	5170.104712	5935.794516	2887.040551	6345.391358	2368.937426	2295.764221	1471.427417	3979.473133	1696.098874	19452.535660	593.515209	9142.143939	10910.421347	2897.079115	18270.917925	14785.524708	46470.275850	518.599867	18214.694640	6056.244205	3832.328667	25289.522693	1879.320842	4298.111854
hsa-let-7a-3	9239.174098	15786.385394	7124.117562	6595.433354	7095.212568	33610.166130	32728.772820	9363.382497	7200.602196	4616.525613	4108.207973	4306.489112	2819.856636	7919.416215	5186.717508	26351.346154	18132.396773	6692.985591	12196.591481	6091.125121	8978.334822	8437.295789	7915.396416	12322.335337	13374.479171	6820.885429	2161.465323	8384.653914	8862.786576	19501.314276	28240.763779	5448.273837	9573.354275	16870.208381	9147.427724	11104.112853	6804.603484	11999.490751	12438.655348	19999.445926	6761.588789	21146.160892	8614.713982	5692.568520	6773.278685	11498.086114	6004.521968	22954.824065	19532.427054
hsa-mir-6827	0.200852	0.926975	0.000000	0.000000	0.099015	0.430243	0.000000	0.000000	0.000000	0.000000	0.000000	0.000000	0.000000	0.149615	0.000000	0.000000	0.000000	0.901230	0.000000	0.000000	0.151232	0.000000	0.000000	0.158461	0.145255	0.000000	0.406673	0.000000	0.338132	0.000000	0.000000	0.000000	0.000000	0.164160	0.000000	0.000000	0.000000	0.000000	0.000000	0.000000	0.000000	0.000000	0.000000	0.000000	0.000000	0.000000	0.000000	0.000000	0.000000
hsa-mir-130b	64.272515	67.051197	35.453262	211.290829	18.614809	11.831687	6.650387	16.279200	28.920273	32.271087	97.341485	27.317560	50.574671	10.323429	23.534509	17.519705	16.277811	9.913531	25.086602	35.232648	20.718769	7.490336	16.090223	23.452251	67.398218	49.712545	30.500451	46.977297	28.064984	19.662253	5.483998	39.923937	42.381377	43.009863	13.155457	36.328037	29.025751	31.523017	30.369246	8.174857	32.315870	16.968393	44.568781	25.728047	33.714361	8.958078	15.922421	8.395291	6.402929
hsa-mir-630	0.000000	0.000000	0.000000	0.000000	0.000000	0.000000	0.000000	0.000000	0.000000	0.000000	0.000000	0.000000	0.000000	0.000000	0.000000	0.000000	0.000000	0.000000	0.000000	0.000000	0.000000	0.113490	0.000000	0.000000	0.000000	0.000000	0.000000	0.000000	0.000000	0.000000	0.000000	0.000000	0.000000	0.000000	0.000000	0.000000	0.000000	0.000000	0.000000	0.000000	0.000000	0.000000	0.000000	0.000000	0.000000	0.000000	0.000000	0.000000	0.000000
hsa-mir-506	0.000000	0.000000	0.331339	0.000000	15.347316	10.756079	0.000000	0.000000	0.000000	0.000000	0.000000	0.000000	0.212499	3.291528	0.480296	1.281930	0.651112	0.000000	0.000000	0.000000	0.453696	0.000000	0.198645	0.237692	0.145255	0.000000	0.000000	0.000000	0.169066	0.000000	0.203111	0.191942	0.115167	0.164160	0.000000	0.000000	9.675250	0.406749	0.000000	8.969634	0.135213	0.372932	0.205386	0.000000	7.633440	0.000000	0.000000	0.874509	0.000000
hsa-mir-632	0.401703	1.235967	0.000000	1.974681	0.891134	1.505851	0.201527	0.516800	0.272833	0.000000	1.986561	0.496683	0.212499	0.149615	0.000000	0.854620	0.434075	1.351845	1.286492	0.749631	0.151232	0.000000	0.198645	0.792306	0.435764	0.540354	0.000000	0.317414	0.169066	0.364116	0.203111	0.191942	0.230334	0.000000	1.096288	0.000000	0.322508	0.610123	0.734740	0.454159	0.811277	0.186466	0.410772	0.381156	0.000000	0.157159	0.000000	0.699608	1.164169
hsa-mir-633	0.000000	0.000000	0.000000	0.000000	0.000000	0.000000	0.000000	0.000000	0.000000	0.000000	0.000000	0.000000	0.000000	0.000000	0.000000	0.000000	0.000000	0.000000	0.000000	0.000000	0.000000	0.000000	0.000000	0.000000	0.000000	0.000000	0.000000	0.000000	0.000000	0.000000	0.000000	0.000000	0.000000	0.000000	0.000000	0.000000	0.000000	0.000000	0.000000	0.000000	0.000000	0.000000	0.000000	0.000000	0.000000	0.000000	0.000000	0.000000	0.000000
hsa-mir-634	0.000000	0.000000	0.000000	0.000000	0.000000	0.000000	0.000000	0.000000	0.000000	0.000000	0.000000	0.000000	0.000000	0.000000	0.000000	0.000000	0.000000	0.000000	0.000000	0.000000	0.000000	0.000000	0.000000	0.000000	0.000000	0.000000	0.000000	0.000000	0.000000	0.000000	0.000000	0.000000	0.000000	0.000000	0.000000	0.000000	0.000000	0.000000	0.000000	0.000000	0.000000	0.000000	0.000000	0.000000	0.000000	0.000000	0.000000	0.000000	0.000000
hsa-mir-635	0.000000	0.000000	0.000000	0.000000	0.000000	0.000000	0.000000	0.000000	0.000000	0.000000	0.000000	0.000000	0.000000	0.000000	0.000000	0.000000	0.000000	0.000000	0.000000	0.000000	0.000000	0.000000	0.000000	0.000000	0.000000	0.000000	0.000000	0.000000	0.000000	0.000000	0.000000	0.000000	0.000000	0.164160	0.000000	0.000000	0.000000	0.000000	0.000000	0.000000	0.000000	0.000000	0.000000	0.000000	0.000000	0.000000	0.000000	0.000000	0.000000
hsa-mir-636	0.803406	0.308992	0.000000	0.000000	0.297045	0.215122	0.000000	0.258400	0.272833	0.293374	0.993280	0.248341	0.424997	0.000000	0.960592	0.000000	0.434075	0.000000	0.214415	0.000000	0.151232	0.000000	0.595934	0.237692	0.290510	0.270177	0.406673	0.317414	0.338132	0.000000	0.000000	0.575826	0.230334	0.000000	1.096288	0.471793	1.290033	0.203374	0.244913	0.000000	0.270426	0.000000	0.410772	0.190578	0.127224	0.314319	0.000000	0.000000	0.194028
hsa-mir-548h-3	0.000000	0.000000	0.000000	0.000000	0.000000	0.000000	0.000000	0.000000	0.000000	0.000000	0.000000	0.000000	0.000000	0.000000	0.000000	0.000000	0.000000	0.000000	0.000000	0.000000	0.000000	0.000000	0.000000	0.000000	0.000000	0.000000	0.000000	0.000000	0.000000	0.000000	0.000000	0.000000	0.000000	0.000000	0.000000	0.000000	0.000000	0.000000	0.000000	0.000000	0.000000	0.000000	0.000000	0.000000	0.000000	0.000000	0.000000	0.000000	0.000000
hsa-mir-638	0.000000	0.000000	0.000000	0.000000	0.000000	0.000000	0.000000	0.000000	0.000000	0.000000	0.000000	0.000000	0.000000	0.000000	0.000000	0.000000	0.000000	0.000000	0.000000	0.000000	0.000000	0.000000	0.000000	0.000000	0.000000	0.000000	0.000000	0.000000	0.000000	0.000000	0.000000	0.000000	0.000000	0.000000	0.000000	0.000000	0.000000	0.000000	0.000000	0.000000	0.000000	0.000000	0.000000	0.000000	0.000000	0.000000	0.000000	0.000000	0.000000
hsa-mir-639	2.410219	0.308992	0.994017	1.974681	0.792120	1.075608	0.201527	0.516800	0.272833	0.293374	3.973122	0.496683	0.212499	0.448845	0.000000	0.000000	0.000000	0.000000	0.428831	1.499262	0.756159	0.000000	0.198645	1.029997	0.726274	0.540354	0.000000	0.476121	0.338132	1.456463	0.203111	0.191942	0.345500	0.656639	1.096288	0.471793	0.000000	0.406749	0.489827	0.227079	0.811277	0.000000	0.205386	0.000000	0.000000	0.314319	0.589719	1.224313	1.940282
hsa-mir-129-1	0.602555	5.561850	4.970083	0.000000	0.792120	92.072038	1.209161	1.033600	2.728328	0.880121	0.000000	2.235073	0.637496	6.732671	0.000000	5.982338	3.038525	0.450615	1.072077	3.748154	1.814783	0.340470	1.390513	2.456148	1.743057	0.000000	2.440036	0.793535	2.028794	2.184695	1.421777	1.151652	2.764003	0.984959	1.096288	39.630586	15.157892	2.643866	19.103235	1.476016	0.135213	1.118795	0.616158	2.668094	1.908360	2.828867	2.358877	32.356850	23.671436
hsa-mir-129-2	1.405961	5.252859	4.970083	0.000000	0.396060	113.369075	1.007634	1.033600	1.636997	0.586747	0.000000	2.980097	0.000000	3.291528	0.000000	1.281930	0.868150	0.000000	0.857662	2.623708	1.814783	0.680940	0.794579	1.584612	2.324076	0.810531	1.626691	0.476121	2.197860	1.456463	1.218666	0.383884	2.418503	0.328320	1.096288	42.933135	16.770434	4.677609	19.103235	0.908317	0.676064	2.610522	1.026930	2.096359	1.145016	2.671707	2.358877	39.527828	30.656450
hsa-mir-4999	4.217884	0.308992	3.644728	7.898723	3.366508	3.226824	0.806108	0.775200	1.091331	0.880121	3.973122	2.483415	1.062493	1.196919	0.000000	1.281930	0.868150	0.450615	3.216231	0.374815	3.327102	0.680940	0.595934	1.188459	3.195605	3.512299	1.220018	0.634828	1.690662	5.097621	2.640444	0.191942	3.570170	0.820799	1.096288	0.471793	0.645017	1.220246	0.979653	0.000000	0.000000	1.118795	1.848475	1.524625	3.307824	0.628637	5.897193	0.699608	4.656676
hsa-mir-505	47.802683	21.629418	63.948407	59.240419	53.765112	20.436551	8.262602	21.705600	42.561911	45.179521	32.778255	41.969705	28.049817	23.339925	40.344872	22.220114	30.602286	9.462916	31.947895	55.472680	22.987247	11.916443	75.882286	50.549108	27.162644	111.042696	38.227232	29.678225	54.439306	31.313959	11.374219	127.449492	72.785409	16.087659	37.273795	103.794393	46.763709	48.606459	18.368496	19.074665	46.783645	30.021004	20.949381	69.561015	57.759697	30.488897	66.048562	13.292544	38.223548
hsa-mir-181b-2	268.940307	418.374747	121.932713	231.037635	826.081644	1160.150706	168.274952	224.549602	175.704297	476.731960	292.024455	282.860913	484.709343	109.667726	174.347482	352.530657	255.670159	390.232648	263.302117	507.500056	423.298059	693.990958	298.563024	267.720116	217.591661	321.780660	97.601445	508.973616	728.675177	1261.661264	204.126607	542.044225	465.734484	521.207310	163.346924	710.519798	388.622551	353.871291	405.821295	313.255961	361.694363	245.389072	455.751724	312.548121	328.874047	134.685490	79.022387	290.861848	297.057117
hsa-mir-181b-1	272.756488	398.908271	170.308192	276.455290	859.350664	1176.499946	177.343662	252.198403	187.163273	486.413286	314.869905	286.337694	479.184379	116.250782	204.606136	342.702530	261.530171	424.479393	257.084071	529.988980	472.599655	713.170757	307.700681	290.142369	228.485770	396.349478	137.862040	529.605537	748.624985	1328.658572	216.313270	546.266949	489.804342	551.905189	205.005871	705.330078	439.256360	374.818844	423.455050	322.793294	391.035551	276.155939	477.728036	309.308293	364.751216	151.344372	85.509299	303.629687	326.355369
hsa-mir-6132	0.000000	0.000000	0.000000	0.000000	0.000000	0.000000	0.000000	0.000000	0.000000	0.000000	0.000000	0.248341	0.000000	0.000000	0.000000	0.000000	0.000000	0.000000	0.000000	0.000000	0.000000	0.000000	0.000000	0.000000	0.000000	0.270177	0.000000	0.000000	0.000000	0.000000	0.000000	0.191942	0.000000	0.000000	0.000000	1.887171	0.000000	0.000000	0.000000	0.000000	0.000000	0.000000	0.000000	0.000000	0.000000	0.000000	0.589719	0.000000	0.388056
hsa-mir-6133	0.000000	0.000000	0.000000	0.000000	0.000000	0.000000	0.000000	0.000000	0.000000	0.000000	0.000000	0.000000	0.000000	0.000000	0.000000	0.000000	0.000000	0.000000	0.000000	0.000000	0.000000	0.000000	0.000000	0.000000	0.000000	0.000000	0.000000	0.000000	0.000000	0.000000	0.000000	0.000000	0.000000	0.000000	0.000000	0.000000	0.000000	0.000000	0.000000	0.000000	0.000000	0.000000	0.000000	0.000000	0.000000	0.000000	0.000000	0.000000	0.000000
hsa-mir-6130	0.000000	0.000000	0.000000	0.000000	0.000000	0.000000	0.201527	0.000000	0.000000	0.000000	0.000000	0.000000	0.000000	0.000000	0.000000	0.000000	0.000000	0.000000	0.428831	0.000000	0.000000	0.000000	0.000000	0.000000	0.145255	0.000000	0.000000	0.000000	0.000000	0.000000	0.000000	0.000000	0.000000	0.000000	0.000000	0.000000	0.000000	0.000000	0.000000	0.000000	0.000000	0.000000	0.000000	0.000000	0.127224	0.000000	0.000000	0.000000	0.000000
hsa-mir-501	36.354142	25.337319	50.694851	63.189781	24.456690	7.529255	10.277871	17.829600	40.106416	41.072292	17.879048	21.854048	81.174471	37.254112	81.650336	32.902861	44.492685	27.036904	44.812820	42.728956	19.357682	6.241946	60.189352	52.292180	28.615192	35.933525	23.993688	27.297618	102.792229	65.904961	8.936886	46.066081	66.681569	27.250524	20.829473	44.348513	35.798426	57.148180	13.225317	17.258030	36.642681	23.121767	73.938991	37.543890	22.391424	53.591309	61.920527	12.068231	19.208788
hsa-mir-6134	0.000000	0.000000	0.000000	0.000000	0.000000	0.000000	0.000000	0.000000	0.000000	0.000000	0.000000	0.000000	0.000000	0.000000	0.000000	0.000000	0.000000	0.000000	0.000000	0.000000	0.000000	0.000000	0.000000	0.000000	0.000000	0.000000	0.000000	0.000000	0.000000	0.000000	0.000000	0.000000	0.000000	0.000000	0.000000	0.000000	0.000000	0.000000	0.000000	0.000000	0.000000	0.000000	0.000000	0.000000	0.000000	0.000000	0.000000	0.000000	0.000000
hsa-mir-499b	0.000000	0.000000	0.331339	0.000000	0.000000	0.000000	0.000000	0.000000	0.000000	0.000000	0.000000	0.000000	0.000000	0.000000	0.000000	0.000000	0.000000	0.000000	0.214415	0.000000	0.000000	0.113490	0.000000	0.079231	0.000000	0.000000	0.000000	0.000000	0.000000	0.000000	0.000000	0.000000	0.000000	0.000000	0.000000	0.000000	0.000000	0.000000	0.000000	0.000000	0.000000	0.000000	0.000000	0.000000	0.000000	0.000000	0.000000	0.349804	0.000000
hsa-mir-499a	0.401703	0.000000	0.662678	0.000000	0.297045	2.151216	0.201527	0.000000	0.272833	0.293374	0.000000	0.248341	0.000000	0.149615	0.480296	0.427310	0.000000	0.450615	0.428831	0.749631	0.000000	0.226980	0.198645	0.475383	0.581019	0.000000	0.000000	0.476121	0.169066	0.364116	0.203111	0.191942	0.806168	0.164160	0.000000	0.471793	0.000000	0.813497	0.489827	0.794778	0.270426	0.186466	0.205386	0.000000	0.000000	0.314319	0.000000	0.524706	0.776113
hsa-mir-524	0.000000	40.786903	0.000000	0.000000	0.000000	0.000000	0.000000	0.000000	0.000000	0.000000	0.000000	0.000000	0.000000	0.000000	0.000000	0.000000	0.000000	0.000000	0.000000	0.000000	0.000000	0.000000	0.000000	0.000000	0.000000	0.000000	0.000000	0.000000	0.000000	0.000000	0.000000	0.000000	0.000000	0.000000	0.000000	0.000000	0.000000	0.000000	0.000000	0.000000	0.000000	0.000000	0.000000	0.000000	0.000000	0.000000	0.000000	0.000000	0.000000
hsa-mir-525	0.000000	227.417883	0.000000	0.000000	0.000000	0.000000	0.000000	0.000000	0.000000	0.000000	0.000000	0.000000	0.212499	0.000000	0.000000	0.000000	0.434075	0.000000	0.000000	0.000000	0.000000	0.000000	0.000000	0.000000	0.000000	0.000000	0.000000	0.000000	0.000000	0.000000	0.203111	0.000000	0.000000	0.000000	0.000000	0.000000	0.000000	0.000000	0.000000	0.000000	0.270426	0.000000	0.000000	0.000000	0.000000	0.000000	0.000000	0.000000	0.000000
hsa-mir-527	0.000000	160.366687	0.662678	3.949361	0.000000	0.000000	0.000000	0.000000	0.272833	0.000000	0.000000	0.000000	0.000000	0.000000	0.000000	0.000000	0.000000	0.000000	0.000000	0.000000	0.000000	0.000000	0.000000	0.000000	0.435764	0.000000	0.000000	0.000000	0.169066	0.000000	0.000000	0.000000	0.115167	0.164160	0.000000	0.000000	0.000000	0.000000	0.000000	0.000000	0.000000	0.000000	0.000000	0.000000	0.000000	0.000000	0.589719	0.000000	0.000000
hsa-mir-522	0.000000	1079.307970	6.958117	41.468294	0.099015	0.000000	0.000000	0.000000	0.545666	0.293374	0.000000	0.000000	0.000000	0.000000	0.000000	0.000000	0.434075	0.000000	0.643246	0.000000	0.453696	0.000000	0.000000	0.633845	3.486115	0.270177	0.000000	0.158707	1.521595	0.000000	0.000000	0.000000	0.000000	0.000000	0.000000	0.471793	0.000000	0.203374	0.000000	0.794778	0.540851	0.000000	0.000000	0.571734	0.381672	0.314319	0.000000	0.000000	0.776113
hsa-mir-523	0.000000	38.623961	0.000000	0.000000	0.000000	0.000000	0.000000	0.000000	0.000000	0.000000	0.000000	0.000000	0.000000	0.000000	0.000000	0.000000	0.000000	0.000000	0.000000	0.000000	0.000000	0.000000	0.000000	0.000000	0.000000	0.000000	0.000000	0.000000	0.000000	0.000000	0.000000	0.000000	0.000000	0.000000	0.000000	0.000000	0.000000	0.000000	0.000000	0.000000	0.000000	0.000000	0.000000	0.000000	0.000000	0.000000	0.000000	0.000000	0.000000
hsa-mir-3973	0.000000	0.000000	0.000000	0.000000	0.000000	0.000000	0.000000	0.000000	0.000000	0.000000	0.000000	0.000000	0.000000	0.000000	0.000000	0.000000	0.000000	0.000000	0.000000	0.000000	0.000000	0.000000	0.000000	0.000000	0.000000	0.000000	0.000000	0.000000	0.000000	0.000000	0.000000	0.000000	0.000000	0.000000	0.000000	0.000000	0.000000	0.000000	0.000000	0.000000	0.000000	0.000000	0.000000	0.000000	0.000000	0.000000	0.000000	0.000000	0.000000
hsa-mir-3972	0.000000	0.000000	0.000000	0.000000	0.000000	0.000000	0.000000	0.000000	0.000000	0.000000	0.000000	0.000000	0.000000	0.000000	0.000000	0.000000	0.000000	0.000000	0.000000	0.000000	0.000000	0.000000	0.000000	0.000000	0.000000	0.000000	0.000000	0.000000	0.000000	0.000000	0.000000	0.000000	0.000000	0.000000	0.000000	0.000000	0.000000	0.000000	0.000000	0.000000	0.000000	0.000000	0.000000	0.000000	0.000000	0.000000	0.000000	0.000000	0.000000
hsa-mir-3975	0.000000	0.000000	0.000000	0.000000	0.000000	0.000000	0.000000	0.000000	0.000000	0.000000	0.000000	0.000000	0.000000	0.000000	0.000000	0.000000	0.000000	0.000000	0.000000	0.000000	0.000000	0.000000	0.000000	0.000000	0.000000	0.000000	0.000000	0.000000	0.000000	0.000000	0.000000	0.000000	0.000000	0.000000	0.000000	0.000000	0.000000	0.000000	0.000000	0.000000	0.000000	0.000000	0.000000	0.000000	0.000000	0.000000	0.000000	0.000000	0.000000
hsa-mir-3974	0.000000	0.000000	0.000000	0.000000	0.000000	0.000000	0.000000	0.000000	0.000000	0.000000	0.000000	0.000000	0.000000	0.000000	0.000000	0.000000	0.000000	0.000000	0.000000	0.000000	0.000000	0.000000	0.000000	0.000000	0.000000	0.000000	0.000000	0.000000	0.000000	0.000000	0.000000	0.000000	0.000000	0.000000	0.000000	0.000000	0.000000	0.000000	0.000000	0.000000	0.000000	0.000000	0.000000	0.000000	0.000000	0.000000	0.000000	0.000000	0.000000
hsa-mir-3977	0.000000	0.000000	0.000000	0.000000	0.000000	0.000000	0.000000	0.000000	0.000000	0.000000	0.000000	0.000000	0.000000	0.000000	0.000000	0.000000	0.000000	0.000000	0.000000	0.000000	0.000000	0.000000	0.000000	0.000000	0.000000	0.000000	0.000000	0.000000	0.000000	0.000000	0.000000	0.000000	0.000000	0.000000	0.000000	0.000000	0.000000	0.000000	0.000000	0.000000	0.000000	0.000000	0.000000	0.000000	0.000000	0.000000	0.000000	0.000000	0.000000
hsa-mir-3976	0.000000	0.000000	0.000000	0.000000	0.000000	0.000000	0.000000	0.000000	0.000000	0.000000	0.000000	0.000000	0.000000	0.000000	0.000000	0.000000	0.000000	0.000000	0.000000	0.000000	0.000000	0.000000	0.000000	0.000000	0.000000	0.000000	0.000000	0.000000	0.000000	0.000000	0.000000	0.000000	0.000000	0.000000	0.000000	0.000000	0.000000	0.000000	0.000000	0.000000	0.000000	0.000000	0.000000	0.000000	0.000000	0.000000	0.000000	0.000000	0.000000
hsa-mir-3978	0.000000	0.000000	0.000000	0.000000	0.000000	0.000000	0.000000	0.000000	0.000000	0.000000	0.000000	0.000000	0.000000	0.000000	0.000000	0.000000	0.000000	0.000000	0.000000	0.000000	0.000000	0.000000	0.000000	0.000000	0.000000	0.000000	0.000000	0.000000	0.000000	0.000000	0.000000	0.000000	0.000000	0.000000	0.000000	0.000000	0.000000	0.000000	0.000000	0.000000	0.000000	0.000000	0.000000	0.000000	0.000000	0.000000	0.000000	0.000000	0.000000
hsa-mir-452	240.218527	98.877340	81.509368	69.113823	232.784124	63.675989	108.421466	72.352001	37.650921	12.908435	26.818572	20.860682	114.324255	19.150708	102.303068	100.845133	50.135659	31.092440	165.528693	16.117062	100.720438	142.429869	59.394773	109.258964	48.369842	139.951622	32.127142	29.678225	180.224533	56.073834	102.164859	82.535063	115.397120	387.581247	20.829473	33.969074	107.717786	45.352470	29.634506	30.542172	71.392383	194.110961	10.474690	128.640233	106.740938	96.967266	24.768211	81.329380	82.073913
hsa-mir-454	7.029806	5.252859	4.638745	33.569571	6.039911	1.720973	2.418323	3.359200	3.819659	7.040964	19.865609	2.731756	10.412432	6.583056	8.645330	4.273099	9.332612	5.857996	7.718955	11.244462	3.024638	4.766577	4.966118	6.576138	8.134268	10.807075	14.233544	6.348283	9.805838	4.733505	2.031111	16.123128	10.249844	4.268154	6.577728	8.492268	6.450167	15.253073	2.204219	2.952032	5.949365	3.356385	11.912393	16.389719	9.032904	4.400459	7.666351	2.098823	2.910422
hsa-mir-455	99.622399	48.202703	282.300738	475.898035	222.387555	117.671507	21.361850	68.217601	312.393510	126.443984	444.989645	116.223799	52.699657	85.878956	75.406487	110.245951	144.329928	356.436518	262.873286	91.454958	102.232757	81.485774	700.818595	172.168042	323.918161	361.766838	249.290356	91.256573	194.087959	1631.967037	58.902205	282.538633	494.871681	30.533720	530.603430	60.389465	178.024604	133.820293	87.923865	85.381835	392.658105	65.635983	85.029840	272.907871	225.695381	34.260720	283.654986	41.101945	117.775095
hsa-mir-4758	2.209368	0.617983	0.331339	1.974681	0.198030	0.215122	0.000000	0.775200	0.272833	0.586747	0.993280	1.241707	0.212499	0.299230	0.480296	0.000000	0.651112	0.450615	0.643246	0.374815	0.604928	0.113490	0.000000	0.079231	0.145255	1.080708	0.000000	0.793535	0.338132	0.000000	0.406222	0.575826	1.036501	0.328320	0.000000	12.266610	1.612542	0.406749	1.224566	0.227079	3.245108	0.559398	0.410772	0.381156	0.254448	0.785796	1.769158	0.000000	0.582084
hsa-mir-4759	0.000000	0.000000	0.000000	0.000000	0.000000	0.000000	0.000000	0.000000	0.000000	0.000000	0.000000	0.000000	0.000000	0.000000	0.000000	0.000000	0.000000	0.000000	0.000000	0.000000	0.000000	0.000000	0.000000	0.000000	0.000000	0.000000	0.000000	0.000000	0.000000	0.000000	0.000000	0.000000	0.000000	0.000000	0.000000	0.000000	0.000000	0.000000	0.000000	0.000000	0.000000	0.000000	0.000000	0.000000	0.000000	0.000000	0.000000	0.000000	0.000000
hsa-mir-4750	0.000000	0.000000	0.000000	0.000000	0.000000	0.000000	0.000000	0.000000	0.000000	0.000000	0.000000	0.000000	0.000000	0.000000	0.000000	0.000000	0.000000	0.000000	0.000000	0.000000	0.000000	0.000000	0.000000	0.000000	0.000000	0.270177	0.000000	0.000000	0.169066	0.728232	0.000000	0.000000	0.000000	0.000000	0.000000	0.000000	0.000000	0.000000	0.000000	0.000000	0.000000	0.000000	0.000000	0.000000	0.000000	0.000000	0.000000	0.000000	0.000000
hsa-mir-4751	0.000000	0.308992	0.331339	0.000000	0.000000	0.000000	0.000000	0.000000	0.000000	0.000000	0.000000	0.000000	0.000000	0.000000	0.000000	0.000000	0.000000	0.000000	0.000000	0.000000	0.000000	0.000000	0.000000	0.000000	0.000000	0.000000	0.000000	0.000000	0.000000	0.000000	0.000000	0.191942	0.115167	0.000000	0.000000	0.000000	0.000000	0.000000	0.000000	0.000000	0.000000	0.186466	0.000000	0.000000	0.000000	0.000000	0.000000	0.000000	0.194028
hsa-mir-4752	0.000000	0.000000	0.000000	0.000000	0.000000	0.000000	0.000000	0.000000	0.000000	0.000000	0.000000	0.000000	0.000000	0.000000	0.000000	0.000000	0.217037	0.000000	0.000000	0.000000	0.000000	0.000000	0.000000	0.000000	0.000000	0.270177	0.000000	0.000000	0.000000	0.000000	0.000000	0.191942	0.000000	0.000000	0.000000	0.000000	0.000000	0.000000	0.000000	0.000000	0.000000	0.000000	0.000000	0.381156	0.000000	0.000000	0.589719	0.000000	0.000000
hsa-mir-4753	0.000000	0.000000	0.000000	1.974681	0.000000	0.000000	0.000000	0.258400	0.272833	0.000000	0.000000	0.248341	0.000000	0.000000	0.000000	0.000000	0.000000	0.000000	0.000000	0.000000	0.151232	0.000000	0.198645	0.000000	0.290510	0.270177	0.000000	0.000000	0.169066	1.092347	0.000000	0.000000	0.000000	0.000000	0.000000	0.471793	0.322508	0.000000	0.244913	0.000000	0.000000	0.000000	0.000000	0.190578	0.000000	0.157159	0.589719	0.000000	0.000000
hsa-mir-4754	0.000000	2.162942	0.331339	0.000000	0.000000	0.430243	0.000000	0.000000	0.000000	0.000000	0.000000	0.000000	0.000000	0.000000	0.480296	0.000000	0.217037	0.000000	0.428831	0.000000	0.000000	0.000000	0.000000	0.000000	0.145255	0.270177	0.000000	0.476121	0.169066	0.000000	0.000000	0.191942	0.460667	0.000000	0.000000	0.471793	0.000000	0.000000	0.244913	0.113540	0.270426	0.000000	0.000000	0.000000	0.000000	0.314319	1.179439	0.174902	0.388056
hsa-mir-4755	0.200852	0.000000	0.000000	0.000000	0.099015	0.000000	0.201527	0.258400	0.000000	0.000000	0.000000	0.000000	0.000000	0.149615	0.000000	0.000000	0.000000	0.000000	0.214415	0.000000	0.302464	0.113490	0.198645	0.000000	0.726274	0.000000	0.406673	0.158707	0.169066	0.000000	0.000000	0.000000	0.115167	0.164160	0.000000	0.000000	0.000000	0.000000	0.244913	0.000000	0.405639	0.186466	0.410772	0.000000	0.127224	0.157159	0.589719	0.000000	0.000000
hsa-mir-4756	0.000000	0.000000	0.000000	3.949361	0.000000	0.000000	0.000000	0.000000	1.636997	0.000000	0.000000	0.000000	0.000000	0.299230	0.000000	0.000000	0.651112	0.000000	0.214415	0.749631	0.000000	0.000000	0.000000	0.000000	0.000000	0.000000	0.000000	0.000000	0.000000	0.364116	0.000000	0.000000	0.000000	0.000000	0.000000	0.000000	0.967525	0.000000	0.000000	0.227079	1.892980	0.000000	0.000000	0.000000	0.000000	0.000000	1.179439	0.000000	0.388056
hsa-mir-4757	0.000000	0.000000	0.000000	0.000000	0.099015	0.000000	0.000000	0.000000	0.272833	0.000000	0.000000	0.248341	0.000000	0.000000	0.000000	0.427310	0.217037	0.000000	0.000000	0.000000	0.000000	0.000000	0.000000	0.079231	0.000000	0.000000	0.000000	0.158707	0.169066	0.364116	0.000000	0.000000	0.230334	0.164160	0.000000	0.000000	0.000000	0.000000	0.000000	0.000000	0.270426	0.000000	0.205386	0.190578	0.254448	0.000000	0.000000	0.000000	0.194028
hsa-mir-1268a	0.000000	0.000000	0.000000	0.000000	0.000000	0.000000	0.000000	0.000000	0.000000	0.000000	0.000000	0.000000	0.000000	0.000000	0.000000	0.000000	0.000000	0.000000	0.000000	0.000000	0.000000	0.000000	0.000000	0.000000	0.000000	0.000000	0.000000	0.000000	0.000000	0.000000	0.000000	0.000000	0.000000	0.000000	0.000000	0.000000	0.000000	0.000000	0.000000	0.000000	0.000000	0.000000	0.000000	0.000000	0.000000	0.000000	0.000000	0.000000	0.000000
hsa-mir-1268b	0.000000	0.000000	0.000000	0.000000	0.000000	0.000000	0.000000	0.000000	0.000000	0.000000	0.000000	0.000000	0.000000	0.000000	0.000000	0.000000	0.000000	0.000000	0.000000	0.000000	0.000000	0.000000	0.000000	0.000000	0.000000	0.000000	0.000000	0.000000	0.000000	0.000000	0.000000	0.000000	0.000000	0.000000	0.000000	0.000000	0.000000	0.000000	0.000000	0.000000	0.000000	0.000000	0.000000	0.000000	0.000000	0.000000	0.000000	0.000000	0.000000
hsa-mir-3197	0.000000	0.000000	0.000000	0.000000	0.000000	0.000000	0.000000	0.000000	0.818498	0.000000	0.000000	0.000000	0.000000	0.000000	0.000000	0.000000	0.000000	0.000000	0.000000	0.000000	0.000000	0.000000	0.000000	0.000000	0.000000	0.000000	0.000000	0.000000	0.000000	0.000000	0.000000	0.000000	0.000000	0.000000	0.000000	0.000000	0.000000	0.000000	0.000000	0.000000	0.135213	0.000000	0.000000	0.000000	0.000000	0.000000	0.000000	0.000000	0.000000
hsa-mir-3196	0.000000	0.617983	0.000000	0.000000	0.099015	0.000000	0.000000	0.000000	0.000000	0.000000	0.000000	0.000000	0.000000	0.000000	0.000000	0.000000	0.000000	0.000000	0.000000	0.000000	0.000000	0.000000	0.000000	0.000000	0.000000	0.000000	0.000000	0.000000	0.000000	0.000000	0.000000	0.000000	0.000000	0.000000	0.000000	0.000000	0.000000	0.000000	0.000000	0.000000	0.135213	0.000000	0.000000	0.000000	0.000000	0.000000	0.000000	0.000000	0.000000
hsa-mir-3195	0.000000	0.000000	0.000000	0.000000	0.000000	0.430243	0.201527	0.516800	0.000000	0.000000	0.000000	0.248341	0.000000	0.000000	0.000000	0.000000	0.217037	0.450615	0.000000	0.000000	0.302464	0.000000	0.794579	0.000000	0.000000	0.000000	0.000000	0.000000	0.000000	0.000000	0.609333	0.000000	0.000000	0.000000	0.000000	0.000000	0.322508	0.000000	0.000000	0.113540	0.000000	0.186466	0.000000	0.190578	0.000000	0.000000	0.000000	0.524706	0.000000
hsa-mir-3194	1.004258	0.308992	0.000000	0.000000	0.495075	0.000000	0.000000	0.000000	0.000000	0.000000	0.000000	0.000000	0.212499	0.149615	0.000000	0.000000	0.000000	0.450615	0.214415	1.124446	0.151232	0.113490	0.595934	0.396153	1.162038	0.540354	0.813345	0.000000	0.676265	0.364116	0.000000	0.575826	0.921334	0.000000	0.000000	0.000000	0.645017	0.610123	0.000000	0.227079	0.135213	0.186466	0.000000	0.762312	0.508896	0.000000	1.769158	0.000000	0.194028
hsa-mir-3193	0.602555	0.308992	0.331339	0.000000	0.792120	0.215122	0.604581	0.516800	0.818498	0.000000	0.993280	0.993366	0.212499	0.598460	0.480296	0.000000	0.217037	0.450615	1.072077	0.000000	0.302464	0.680940	0.993224	0.633845	0.145255	0.810531	0.000000	0.793535	0.507198	0.728232	0.000000	0.000000	0.115167	0.984959	0.000000	3.302549	1.612542	0.610123	0.734740	0.227079	0.270426	0.559398	0.205386	0.000000	0.127224	0.942956	1.769158	0.000000	0.194028
hsa-mir-3192	0.000000	0.000000	0.000000	0.000000	0.099015	0.000000	0.000000	0.000000	0.272833	0.000000	0.000000	0.000000	0.212499	0.000000	0.000000	0.000000	0.000000	0.000000	0.214415	0.000000	0.000000	0.000000	0.000000	0.000000	0.000000	0.000000	0.000000	0.158707	0.000000	0.000000	0.000000	0.000000	0.115167	0.000000	0.000000	1.415378	0.000000	0.203374	0.000000	0.454159	0.000000	0.000000	0.205386	0.000000	0.000000	0.157159	0.000000	0.000000	0.000000
hsa-mir-3191	0.000000	0.926975	3.313389	0.000000	0.297045	0.430243	0.201527	0.516800	0.545666	0.293374	0.993280	0.000000	0.637496	0.598460	0.000000	0.000000	0.434075	0.000000	0.643246	0.374815	0.151232	0.113490	0.198645	0.158461	1.016783	0.540354	0.406673	1.904485	0.845331	0.728232	0.203111	0.959710	1.036501	0.656639	0.000000	1.415378	0.322508	0.406749	0.734740	0.113540	0.540851	0.186466	1.026930	0.762312	0.254448	0.314319	0.000000	0.174902	0.000000
hsa-mir-3190	0.602555	0.617983	1.325356	0.000000	0.000000	0.000000	0.000000	0.258400	0.818498	0.293374	0.000000	0.000000	0.000000	0.448845	0.000000	0.000000	1.302225	1.351845	0.000000	0.000000	0.000000	0.000000	0.000000	0.316922	0.000000	0.000000	0.406673	0.317414	0.000000	1.092347	0.203111	0.000000	0.000000	0.000000	0.000000	0.943585	0.000000	0.000000	0.244913	0.113540	0.135213	0.186466	0.000000	0.190578	0.127224	0.157159	0.000000	0.349804	0.582084
hsa-mir-767	0.401703	257.081085	1.325356	59.240419	1.584239	0.215122	0.000000	0.000000	64.661364	0.586747	0.000000	4.718488	0.000000	0.448845	0.480296	0.427310	0.000000	1.802460	4.717139	0.000000	0.000000	0.000000	0.397289	0.000000	1.452548	0.270177	0.000000	0.000000	0.507198	0.000000	0.000000	0.767768	0.345500	0.000000	0.000000	49.538233	32.573342	64.266280	123.436290	0.681238	0.676064	0.000000	149.110298	0.000000	0.127224	2.200230	73.125194	0.000000	0.000000
hsa-mir-19a	33.943922	35.534044	6.958117	51.341697	14.159136	20.651672	5.038172	8.010400	10.094812	117.056032	77.475876	19.370633	29.112310	26.781068	26.416285	15.383156	30.819323	7.209841	10.720770	63.718619	9.073913	15.321141	17.282091	8.953055	8.279522	8.105306	43.920650	30.313053	14.370624	4.369390	3.249777	42.803067	14.971682	7.387190	16.444321	49.538233	28.058226	53.690817	5.143179	4.768666	29.611613	4.661647	28.137894	46.882218	22.900321	11.315467	10.614947	4.022744	5.820845
hsa-mir-1254-2	0.401703	0.000000	0.000000	0.000000	0.396060	2.366337	0.000000	0.258400	0.545666	1.173494	0.000000	0.496683	0.212499	0.149615	0.000000	0.000000	0.217037	0.000000	0.428831	1.874077	0.000000	0.226980	0.397289	0.396153	0.000000	0.540354	0.000000	1.110950	0.169066	0.000000	0.000000	1.343594	0.345500	0.492479	1.096288	2.830756	2.257558	0.000000	0.489827	0.227079	0.946490	0.000000	0.000000	0.571734	0.000000	0.157159	0.000000	0.000000	0.000000
hsa-mir-1254-1	0.401703	0.000000	0.331339	0.000000	0.396060	2.366337	0.000000	0.000000	0.818498	0.880121	0.000000	0.248341	0.424997	0.448845	0.480296	0.427310	0.217037	0.450615	0.428831	1.874077	0.151232	0.794430	0.397289	0.000000	0.000000	0.270177	0.000000	1.110950	0.338132	0.364116	0.000000	0.959710	0.230334	0.164160	0.000000	5.661512	1.290033	0.203374	0.489827	0.340619	0.811277	0.372932	0.205386	0.190578	0.127224	0.314319	1.179439	0.174902	0.000000
hsa-mir-198	0.000000	0.000000	0.000000	0.000000	0.000000	0.000000	0.000000	0.000000	0.000000	0.000000	0.000000	0.000000	0.000000	0.000000	0.000000	0.000000	0.000000	0.000000	0.000000	0.000000	0.000000	0.000000	0.000000	0.000000	0.000000	0.000000	0.000000	0.158707	0.000000	0.000000	0.000000	0.000000	0.000000	0.000000	0.000000	0.000000	0.000000	0.000000	0.000000	0.000000	0.000000	0.000000	0.000000	0.000000	0.000000	0.000000	0.000000	0.000000	0.000000
hsa-mir-195	42.580541	16.685551	24.850417	37.518932	21.486242	58.513071	145.502414	41.602400	33.831262	45.179521	43.704340	18.128926	17.212388	27.678758	43.706944	22.647424	69.017921	19.376448	32.376726	24.737817	42.496161	35.976310	48.270669	69.247523	69.431785	61.059974	42.700632	16.505537	38.378020	33.134538	326.805683	50.096864	78.198248	25.937246	85.510470	9.435854	18.705484	65.689901	30.859072	47.118965	30.017252	63.584858	34.710248	25.537468	51.907393	33.003446	12.384105	88.675260	66.163603
hsa-mir-197	172.933237	411.885922	284.620110	533.163774	200.010179	109.496887	180.769619	125.324001	414.705795	331.512071	119.193655	333.025887	160.223957	153.953738	103.743956	206.390676	248.290884	71.197181	262.444456	212.895149	132.176672	56.291008	321.605812	219.547926	254.922140	483.076256	135.422004	142.518961	521.230991	482.817557	111.304856	477.551711	483.355002	115.240167	84.414182	337.803569	455.704286	503.961528	307.366159	235.140665	374.810009	152.715540	626.427562	195.342576	255.211350	182.933384	348.524109	111.937212	94.103659
hsa-mir-191	396.280228	214.131241	334.320944	943.897348	338.631095	449.819233	156.384866	126.357601	733.101626	831.713912	328.775831	551.566364	299.198051	264.967999	343.411706	259.804412	398.480824	316.782392	642.388553	1308.855389	236.072980	150.941615	475.158186	317.397688	483.988929	569.532856	372.918853	210.604299	531.374961	471.529967	206.970162	680.818295	652.880511	338.989951	292.708917	375.075192	636.308957	692.286135	148.907270	281.578392	687.692535	176.396704	840.850635	649.109085	488.921843	198.492151	1343.970297	213.030506	235.162133
hsa-mir-192	3372.097694	598.825893	309.801866	22641.688273	424.675078	174.248484	193.062759	280.364003	10816.181929	206.534954	1554.483916	165.395407	181.048821	107.722732	259.359890	345.693699	3184.591033	56362.481970	5011.531260	779.241224	220.042399	117.462084	19653.909239	392.032890	282.230039	253.425910	514.847620	912.565729	208.289517	21782.863909	217.531937	181.193254	3762.959575	109.822895	707.105810	618.048430	5715.170309	176.122148	98.944963	348.226181	13404.190273	409.292563	162.049622	260.139137	353.428280	175.075421	12058.580357	154.438372	10086.165967
hsa-mir-320a	540.692536	158.821728	477.459346	57.265739	162.780561	341.828198	484.470640	212.404802	336.675626	425.684968	146.012227	402.064810	169.148898	557.315526	571.072055	226.046931	535.431478	133.832675	230.496560	510.498579	330.592911	231.632959	554.218787	525.774103	272.497968	462.272636	80.114519	293.131983	297.725519	352.099983	259.779035	744.351099	397.901247	158.414190	106.339944	609.084368	384.107434	411.832968	297.814541	119.216658	588.716731	443.042884	404.199817	181.811529	223.914245	581.960757	658.716464	235.767752	446.846858
hsa-mir-370	3.213626	2.162942	4.970083	9.873403	0.594090	0.430243	2.216796	6.201600	11.458976	4.987350	2.979841	2.731756	1.912488	1.645764	2.881777	1.709240	0.868150	2.703690	2.572985	4.122969	2.419710	6.241946	3.178316	1.426150	4.357643	15.940436	2.846709	6.348283	6.255448	17.477559	0.203111	74.089614	17.044684	8.700468	3.288864	9.435854	5.805150	3.253989	8.327051	2.157254	11.763518	2.237590	2.670019	2.096359	6.233976	5.343415	5.897193	4.897253	3.492507
hsa-mir-4659a	0.000000	0.000000	0.000000	0.000000	0.000000	0.000000	0.000000	0.258400	0.000000	0.000000	0.000000	0.000000	0.000000	0.000000	0.000000	0.000000	0.000000	0.000000	0.000000	0.000000	0.000000	0.000000	0.000000	0.000000	0.000000	0.270177	0.406673	0.000000	0.000000	0.000000	0.000000	0.000000	0.000000	0.000000	0.000000	0.471793	0.000000	0.406749	0.000000	0.113540	0.000000	0.000000	0.000000	0.000000	0.000000	0.157159	0.000000	0.000000	0.000000
hsa-mir-4659b	0.000000	0.000000	0.000000	0.000000	0.000000	0.000000	0.000000	0.000000	0.000000	0.000000	0.000000	0.000000	0.000000	0.000000	0.000000	0.000000	0.000000	0.000000	0.000000	0.000000	0.000000	0.000000	0.000000	0.000000	0.000000	0.000000	0.000000	0.000000	0.000000	0.000000	0.000000	0.000000	0.000000	0.000000	0.000000	0.000000	0.322508	0.000000	0.000000	0.000000	0.000000	0.000000	0.000000	0.000000	0.000000	0.000000	0.000000	0.000000	0.000000
hsa-mir-200b	1125.371575	123.905667	137.174302	701.011629	852.419618	1175.209216	360.128550	187.081602	802.401147	853.130178	872.100242	1230.531893	481.946861	448.695104	940.900046	500.379878	1185.892824	1379.783335	681.626572	718.895944	468.516394	547.475450	907.210466	252.270154	228.485770	680.035199	251.730392	638.478596	589.195590	2546.990055	266.278589	1572.005028	435.560786	650.729378	679.698608	44.348513	514.400804	860.680059	529.502498	420.210335	575.330660	564.805091	926.291247	782.894927	627.723230	127.299004	853.913554	375.864168	461.204942
hsa-mir-135a-2	0.200852	1.853950	0.331339	11.848084	1.782269	1.290730	1.813742	0.516800	0.818498	0.586747	0.000000	0.496683	0.212499	0.299230	0.960592	0.000000	2.604450	4.506151	0.857662	0.000000	0.000000	1.134899	9.137657	0.158461	0.000000	0.270177	0.000000	1.110950	0.338132	3.641158	3.046666	0.767768	0.460667	0.984959	7.674017	0.000000	1.290033	0.813497	0.000000	3.292651	1.487341	1.118795	0.205386	1.905781	0.508896	0.000000	0.000000	0.874509	0.388056
hsa-mir-135a-1	0.200852	0.926975	0.000000	3.949361	1.485224	0.215122	1.410688	0.000000	1.091331	0.880121	0.000000	0.000000	0.000000	0.149615	0.480296	0.000000	1.519262	4.055536	0.428831	0.000000	0.000000	0.340470	7.945789	0.475383	0.726274	0.000000	0.406673	0.952242	0.000000	2.912926	1.421777	1.343594	0.115167	0.164160	4.385152	0.000000	0.967525	0.813497	0.000000	2.384333	1.081703	0.186466	0.410772	1.715203	0.127224	0.157159	1.179439	0.174902	0.000000
hsa-mir-200a	1223.989716	188.175939	345.255128	1020.909893	990.050385	931.261340	162.833726	334.628003	1202.646805	1093.696459	2134.559704	1867.279375	486.834329	353.091179	1292.476786	299.116921	2827.998443	6109.439079	1341.168358	1469.651197	527.345599	621.924848	1392.896822	185.161856	366.623066	1180.672951	376.172234	673.235447	801.542695	3316.730866	140.349737	1841.683546	714.149242	851.004313	606.247307	58.502294	788.210385	801.294762	606.650179	487.312282	923.503738	568.347942	923.415842	822.344599	1020.845398	221.437404	1233.692787	306.952822	486.622631
hsa-mir-6089-2	0.000000	0.000000	0.000000	0.000000	0.000000	0.000000	0.000000	0.000000	0.000000	0.000000	0.000000	0.000000	0.000000	0.000000	0.000000	0.000000	0.000000	0.000000	0.000000	0.000000	0.000000	0.000000	0.000000	0.000000	0.000000	0.000000	0.000000	0.000000	0.000000	0.000000	0.000000	0.000000	0.000000	0.000000	0.000000	0.000000	0.000000	0.000000	0.000000	0.000000	0.000000	0.000000	0.000000	0.000000	0.000000	0.000000	0.000000	0.000000	0.000000
hsa-mir-6089-1	0.000000	0.000000	0.000000	0.000000	0.000000	0.000000	0.000000	0.000000	0.000000	0.000000	0.000000	0.000000	0.000000	0.000000	0.000000	0.000000	0.000000	0.000000	0.000000	0.000000	0.000000	0.000000	0.000000	0.000000	0.000000	0.000000	0.000000	0.000000	0.000000	0.000000	0.000000	0.000000	0.000000	0.000000	0.000000	0.000000	0.000000	0.000000	0.000000	0.000000	0.000000	0.000000	0.000000	0.000000	0.000000	0.000000	0.000000	0.000000	0.000000
hsa-mir-422a	0.000000	0.000000	0.000000	0.000000	0.000000	0.000000	0.604581	0.000000	0.000000	0.000000	0.000000	0.000000	0.000000	0.000000	0.000000	0.000000	0.000000	0.000000	0.000000	0.000000	0.000000	0.000000	0.000000	0.000000	0.000000	0.000000	0.000000	0.000000	0.000000	0.000000	0.000000	0.000000	0.000000	0.000000	0.000000	0.000000	0.000000	0.000000	0.000000	0.000000	0.000000	0.000000	0.000000	0.000000	0.000000	0.000000	0.000000	0.000000	0.000000
hsa-mir-3622a	0.000000	0.926975	0.331339	0.000000	0.000000	0.000000	0.604581	0.000000	0.000000	0.000000	0.993280	0.000000	0.212499	0.299230	0.000000	0.427310	0.434075	0.000000	0.000000	0.000000	0.151232	0.113490	0.198645	0.079231	0.145255	0.270177	0.000000	0.000000	0.000000	0.728232	0.000000	0.000000	0.000000	0.000000	0.000000	0.000000	0.000000	0.000000	0.000000	0.227079	0.000000	0.186466	0.000000	0.000000	0.127224	0.000000	0.000000	0.174902	0.000000
hsa-mir-3622b	0.000000	0.000000	0.000000	0.000000	0.000000	0.000000	0.000000	0.000000	0.000000	0.000000	0.000000	0.000000	0.000000	0.149615	0.000000	0.000000	0.000000	0.000000	0.000000	0.000000	0.000000	0.000000	0.000000	0.000000	0.000000	0.000000	0.000000	0.000000	0.000000	0.000000	0.000000	0.000000	0.000000	0.000000	0.000000	0.000000	0.000000	0.000000	0.000000	0.000000	0.000000	0.000000	0.000000	0.000000	0.000000	0.000000	0.000000	0.000000	0.000000
hsa-mir-3914-2	0.000000	0.000000	0.000000	0.000000	0.000000	0.000000	0.000000	0.000000	0.000000	0.000000	0.000000	0.000000	0.000000	0.000000	0.000000	0.000000	0.000000	0.000000	0.000000	0.000000	0.000000	0.000000	0.000000	0.000000	0.000000	0.000000	0.000000	0.000000	0.000000	0.000000	0.000000	0.000000	0.000000	0.000000	0.000000	0.000000	0.000000	0.000000	0.000000	0.000000	0.000000	0.000000	0.000000	0.000000	0.000000	0.000000	0.000000	0.000000	0.000000
hsa-mir-3914-1	0.000000	0.000000	0.000000	0.000000	0.000000	0.000000	0.000000	0.000000	0.000000	0.000000	0.000000	0.000000	0.000000	0.000000	0.000000	0.000000	0.000000	0.000000	0.000000	0.000000	0.000000	0.000000	0.000000	0.000000	0.000000	0.000000	0.000000	0.000000	0.000000	0.000000	0.000000	0.000000	0.230334	0.000000	0.000000	0.000000	0.000000	0.000000	0.000000	0.000000	0.000000	0.000000	0.000000	0.000000	0.000000	0.000000	0.000000	0.000000	0.000000
hsa-mir-6846	0.000000	0.000000	0.000000	0.000000	0.000000	0.000000	0.000000	0.000000	0.000000	0.000000	0.000000	0.000000	0.000000	0.000000	0.000000	0.000000	0.000000	0.000000	0.000000	0.000000	0.000000	0.000000	0.000000	0.000000	0.000000	0.000000	0.000000	0.000000	0.000000	0.000000	0.000000	0.000000	0.000000	0.000000	0.000000	0.000000	0.000000	0.000000	0.000000	0.000000	0.000000	0.000000	0.000000	0.000000	0.000000	0.000000	0.000000	0.000000	0.194028
hsa-mir-99a	237.205752	126.068609	62.291712	148.101048	433.388392	1044.200171	391.969798	268.219203	231.635013	147.273504	399.298744	271.685548	128.349164	70.169391	475.493132	284.588385	514.595879	293.801024	157.809738	131.935022	321.065302	325.148666	507.537276	182.705708	201.032616	726.235445	342.011728	152.358800	305.333497	597.149920	478.935861	468.722378	607.619964	115.732647	221.450192	167.486406	308.317974	547.483629	216.503334	318.478786	109.116767	402.206861	264.742665	124.066358	293.887446	123.684341	92.585931	335.112027	338.191087
hsa-mir-99b	14203.623363	42214.444558	27778.127524	34596.404896	18807.491787	14070.457482	13623.822252	13588.480941	30500.519883	12779.937007	42538.228882	23126.300999	12815.791537	6444.362854	21474.518611	19538.744615	15900.600304	30178.141654	26698.577397	16088.201561	14878.949459	16076.757329	40553.320913	22111.510697	31692.559542	38878.722733	25599.638875	21830.159297	23584.392082	32515.541373	13825.159975	22883.325940	37525.024303	24245.743255	13211.367630	17701.661890	20292.869824	15083.662088	17246.057998	28486.195960	36523.423530	21032.416717	25819.495617	10636.165019	22805.284173	24599.353887	51754.355962	9746.233094	14508.843901
hsa-mir-6851	0.000000	0.308992	0.000000	0.000000	0.198030	0.000000	0.000000	0.516800	0.000000	0.000000	0.000000	0.000000	0.000000	0.000000	0.000000	0.000000	0.000000	0.000000	0.000000	0.000000	0.151232	0.000000	0.198645	0.000000	0.000000	0.000000	0.000000	0.000000	0.000000	1.456463	0.000000	0.000000	0.000000	0.000000	0.000000	0.000000	0.000000	0.000000	0.000000	0.113540	0.000000	0.186466	0.000000	0.000000	0.000000	0.000000	0.000000	0.000000	0.000000
hsa-mir-3910-2	0.000000	0.000000	0.000000	0.000000	0.000000	0.000000	0.000000	0.000000	0.000000	0.000000	0.000000	0.000000	0.000000	0.000000	0.000000	0.000000	0.000000	0.000000	0.000000	0.000000	0.000000	0.000000	0.000000	0.000000	0.000000	0.000000	0.000000	0.000000	0.000000	0.000000	0.000000	0.000000	0.345500	0.000000	0.000000	0.000000	0.000000	0.000000	0.000000	0.000000	0.000000	0.000000	0.000000	0.000000	0.000000	0.000000	0.000000	0.000000	0.000000
hsa-mir-3910-1	0.000000	0.000000	0.000000	0.000000	0.000000	0.000000	0.000000	0.000000	0.000000	0.000000	0.000000	0.000000	0.000000	0.000000	0.000000	0.000000	0.000000	0.000000	0.000000	0.000000	0.000000	0.000000	0.000000	0.000000	0.000000	0.000000	0.000000	0.000000	0.000000	0.000000	0.000000	0.000000	0.345500	0.000000	0.000000	0.000000	0.000000	0.000000	0.000000	0.000000	0.000000	0.000000	0.000000	0.000000	0.000000	0.000000	0.000000	0.000000	0.000000
hsa-mir-4772	18.880051	4.634875	11.596861	1.974681	5.841881	2.366337	5.441226	4.392800	18.006962	3.520482	9.932805	8.195268	1.912488	1.645764	6.724145	4.700409	4.774825	0.901230	31.304649	9.370385	16.937972	2.496779	6.753921	9.269977	11.475128	14.319374	11.793508	3.808970	9.636771	8.010548	4.062221	0.959710	4.721838	1.805758	4.385152	9.907647	9.030234	6.711352	1.959306	2.157254	4.597237	9.696225	5.340038	6.860812	2.671704	14.615812	6.486912	6.121566	8.731267
hsa-mir-605	0.401703	0.308992	0.331339	0.000000	0.297045	0.215122	0.806108	0.258400	0.818498	0.586747	0.993280	0.000000	0.000000	0.149615	0.000000	0.854620	0.217037	0.000000	0.000000	0.000000	0.000000	0.226980	0.993224	0.475383	0.145255	1.621061	0.000000	0.317414	0.338132	0.364116	0.203111	0.383884	0.691001	0.164160	0.000000	0.471793	0.000000	0.203374	0.734740	0.681238	0.676064	0.186466	0.000000	0.000000	0.381672	0.157159	1.179439	0.000000	0.000000
hsa-mir-2861	0.000000	0.000000	0.000000	0.000000	0.000000	0.000000	0.000000	0.000000	0.000000	0.000000	0.000000	0.000000	0.000000	0.000000	0.000000	0.000000	0.000000	0.000000	0.000000	0.000000	0.000000	0.000000	0.000000	0.000000	0.000000	0.000000	0.000000	0.000000	0.000000	0.000000	0.000000	0.000000	0.000000	0.000000	0.000000	0.000000	0.000000	0.000000	0.000000	0.000000	0.000000	0.000000	0.000000	0.000000	0.000000	0.000000	0.000000	0.000000	0.000000
hsa-mir-607	0.000000	0.000000	0.994017	0.000000	0.099015	0.215122	1.410688	0.775200	0.272833	0.586747	0.000000	0.248341	0.000000	0.000000	0.000000	0.854620	0.434075	0.000000	0.428831	0.749631	0.151232	0.000000	0.000000	0.158461	0.000000	0.540354	0.000000	0.000000	0.169066	1.820579	0.406222	0.000000	0.115167	0.656639	0.000000	1.887171	0.000000	0.000000	0.489827	0.000000	0.270426	0.186466	0.000000	0.000000	0.254448	0.157159	0.000000	0.524706	0.194028
hsa-mir-606	0.000000	0.000000	0.000000	0.000000	0.000000	0.000000	0.000000	0.000000	0.000000	0.000000	0.000000	0.000000	0.000000	0.000000	0.000000	0.000000	0.000000	0.000000	0.000000	0.000000	0.000000	0.000000	0.000000	0.000000	0.000000	0.000000	0.000000	0.000000	0.000000	0.000000	0.000000	0.000000	0.000000	0.000000	0.000000	0.000000	0.000000	0.000000	0.000000	0.000000	0.000000	0.000000	0.000000	0.000000	0.000000	0.000000	0.000000	0.000000	0.000000
hsa-mir-601	0.000000	0.000000	0.000000	0.000000	0.000000	0.000000	0.000000	0.000000	0.000000	0.000000	0.000000	0.000000	0.000000	0.000000	0.000000	0.000000	0.000000	0.000000	0.000000	0.000000	0.000000	0.000000	0.000000	0.000000	0.000000	0.000000	0.000000	0.000000	0.000000	0.000000	0.000000	0.000000	0.000000	0.000000	0.000000	0.000000	0.000000	0.000000	0.000000	0.000000	0.000000	0.000000	0.000000	0.000000	0.000000	0.000000	0.000000	0.000000	0.000000
hsa-mir-600	0.000000	0.000000	0.000000	0.000000	0.297045	0.000000	0.201527	0.000000	0.000000	0.000000	0.000000	0.000000	0.000000	0.000000	0.000000	0.000000	0.651112	0.450615	0.000000	0.000000	0.151232	0.000000	0.198645	0.000000	0.000000	0.270177	0.406673	0.317414	0.000000	0.000000	0.000000	0.000000	0.000000	0.164160	0.000000	0.000000	0.322508	0.203374	0.000000	0.000000	0.135213	0.000000	0.000000	0.000000	0.000000	0.000000	0.000000	0.174902	0.000000
hsa-mir-603	0.000000	0.000000	0.000000	0.000000	0.000000	0.000000	0.000000	0.000000	0.000000	0.000000	0.000000	0.000000	0.000000	0.000000	0.000000	0.000000	0.000000	0.000000	0.000000	0.000000	0.000000	0.000000	0.000000	0.000000	0.000000	0.000000	0.000000	0.000000	0.000000	0.000000	0.000000	0.000000	0.000000	0.000000	0.000000	0.000000	0.000000	0.000000	0.000000	0.000000	0.000000	0.000000	0.000000	0.000000	0.000000	0.000000	0.000000	0.000000	0.000000
hsa-mir-602	0.000000	0.000000	0.000000	0.000000	0.000000	0.000000	0.000000	0.000000	0.000000	0.000000	0.000000	0.000000	0.000000	0.000000	0.000000	0.000000	0.000000	0.000000	0.000000	0.000000	0.000000	0.000000	0.000000	0.000000	0.000000	0.000000	0.000000	0.000000	0.000000	0.000000	0.000000	0.000000	0.000000	0.000000	0.000000	0.000000	0.000000	0.000000	0.000000	0.000000	0.000000	0.000000	0.000000	0.000000	0.000000	0.000000	0.000000	0.000000	0.000000
hsa-mir-4662b	0.000000	0.000000	0.000000	0.000000	0.000000	0.000000	0.000000	0.000000	0.272833	0.586747	0.000000	0.000000	0.000000	0.000000	0.000000	0.000000	0.000000	0.000000	0.000000	0.000000	0.000000	0.000000	0.000000	0.316922	0.000000	0.000000	0.000000	0.000000	0.169066	0.000000	0.000000	0.000000	0.000000	0.000000	0.000000	0.000000	0.000000	0.000000	0.244913	0.000000	0.135213	0.000000	0.000000	0.000000	0.000000	0.157159	0.000000	0.000000	0.000000
hsa-mir-4662a	5.824697	1.235967	16.235606	31.594890	5.148777	2.366337	9.471764	1.550400	11.186143	147.273504	41.717779	17.632243	2.124986	2.094609	30.738950	3.845789	8.681499	6.759226	5.360385	1.499262	5.141884	1.361879	10.528171	34.386070	31.084523	12.698313	21.146980	31.265295	6.086382	8.738779	13.608440	12.860114	20.269354	3.939835	5.481440	0.000000	5.805150	8.134972	13.470230	7.380079	9.059261	15.103735	10.063918	5.145609	5.343408	17.130360	1.179439	13.642348	4.850704
hsa-mir-6838	0.000000	0.000000	0.331339	0.000000	0.000000	0.000000	0.000000	0.258400	0.272833	0.000000	0.000000	0.000000	0.000000	0.000000	0.000000	0.000000	0.000000	0.000000	0.000000	0.000000	0.000000	0.000000	0.000000	0.000000	0.000000	0.000000	0.000000	0.000000	0.000000	0.000000	0.000000	0.191942	0.000000	0.000000	0.000000	0.471793	0.322508	0.000000	0.000000	0.113540	0.000000	0.000000	0.000000	0.000000	0.000000	0.000000	0.589719	0.000000	0.000000
hsa-mir-609	0.200852	0.000000	0.000000	0.000000	0.000000	0.000000	0.000000	0.000000	0.000000	0.000000	0.000000	0.000000	0.000000	0.000000	0.000000	0.000000	0.217037	0.000000	0.000000	0.000000	0.000000	0.000000	0.000000	0.000000	0.000000	0.000000	0.000000	0.000000	0.000000	0.000000	0.000000	0.000000	0.000000	0.000000	0.000000	0.000000	0.322508	0.000000	0.000000	0.000000	0.000000	0.000000	0.000000	0.000000	0.000000	0.000000	0.000000	0.000000	0.000000
hsa-mir-608	0.000000	0.000000	0.000000	0.000000	0.000000	0.000000	0.000000	0.000000	0.000000	0.000000	0.000000	0.000000	0.000000	0.000000	0.000000	0.000000	0.000000	0.000000	0.000000	0.000000	0.000000	0.000000	0.000000	0.000000	0.000000	0.000000	0.000000	0.000000	0.000000	0.000000	0.000000	0.000000	0.000000	0.000000	0.000000	0.000000	0.000000	0.000000	0.000000	0.000000	0.000000	0.000000	0.000000	0.000000	0.000000	0.000000	0.000000	0.000000	0.000000
hsa-mir-6125	1.405961	0.308992	2.650711	0.000000	0.396060	1.505851	0.201527	1.033600	0.000000	0.293374	0.000000	0.248341	0.637496	0.000000	0.480296	0.427310	0.651112	0.000000	0.428831	0.374815	0.453696	0.000000	0.000000	0.713075	0.290510	0.540354	0.000000	0.476121	0.000000	0.364116	1.015555	0.191942	0.115167	0.984959	0.000000	1.415378	0.322508	0.406749	0.244913	0.454159	0.405639	1.118795	0.410772	0.000000	0.254448	0.157159	0.589719	0.349804	1.164169
hsa-mir-6124	0.000000	0.000000	0.000000	0.000000	0.000000	0.000000	0.000000	0.000000	0.000000	0.000000	0.000000	0.000000	0.000000	0.000000	0.000000	0.000000	0.000000	0.000000	0.000000	0.000000	0.000000	0.000000	0.000000	0.000000	0.000000	0.000000	0.000000	0.000000	0.000000	0.000000	0.000000	0.000000	0.000000	0.000000	0.000000	0.000000	0.000000	0.000000	0.000000	0.000000	0.000000	0.000000	0.000000	0.000000	0.000000	0.000000	0.000000	0.000000	0.000000
hsa-mir-6127	0.000000	0.000000	0.000000	0.000000	0.000000	0.000000	0.000000	0.000000	0.000000	0.000000	0.000000	0.000000	0.000000	0.000000	0.000000	0.000000	0.000000	0.000000	0.000000	0.000000	0.000000	0.000000	0.000000	0.000000	0.000000	0.000000	0.000000	0.000000	0.000000	0.000000	0.000000	0.000000	0.000000	0.000000	0.000000	0.000000	0.000000	0.000000	0.000000	0.000000	0.000000	0.000000	0.000000	0.000000	0.000000	0.000000	0.000000	0.000000	0.000000
hsa-mir-6126	0.000000	0.000000	0.000000	0.000000	0.000000	0.000000	0.000000	0.000000	0.000000	0.000000	0.000000	0.000000	0.000000	0.000000	0.000000	0.000000	0.000000	0.000000	0.000000	0.000000	0.000000	0.000000	0.000000	0.000000	0.000000	0.000000	0.000000	0.000000	0.000000	0.000000	0.000000	0.000000	0.000000	0.000000	0.000000	0.000000	0.000000	0.000000	0.000000	0.000000	0.000000	0.000000	0.000000	0.000000	0.000000	0.000000	0.000000	0.000000	0.000000
hsa-mir-1208	0.000000	0.000000	0.000000	0.000000	0.000000	0.000000	0.000000	0.000000	0.000000	0.000000	0.000000	0.000000	0.000000	0.000000	0.000000	0.000000	0.000000	0.000000	0.000000	0.000000	0.000000	0.000000	0.000000	0.000000	0.000000	0.000000	0.000000	0.000000	0.000000	0.000000	0.000000	0.000000	0.000000	0.000000	0.000000	0.000000	0.000000	0.000000	0.000000	0.000000	0.000000	0.000000	0.000000	0.000000	0.000000	0.000000	0.000000	0.000000	0.000000
hsa-mir-1205	0.000000	0.000000	0.000000	0.000000	0.000000	0.000000	0.000000	0.000000	0.000000	0.000000	0.000000	0.000000	0.000000	0.000000	0.000000	0.000000	0.000000	0.000000	0.000000	0.000000	0.000000	0.000000	0.000000	0.000000	0.000000	0.000000	0.000000	0.000000	0.000000	0.000000	0.000000	0.000000	0.000000	0.000000	0.000000	0.000000	0.000000	0.000000	0.000000	0.000000	0.000000	0.000000	0.000000	0.000000	0.000000	0.000000	0.000000	0.000000	0.000000
hsa-mir-1204	0.000000	0.000000	0.000000	0.000000	0.000000	0.000000	0.000000	0.000000	0.000000	0.000000	0.000000	0.000000	0.000000	0.000000	0.000000	0.000000	0.000000	0.000000	0.000000	0.000000	0.000000	0.000000	0.000000	0.000000	0.000000	0.000000	0.000000	0.000000	0.000000	0.000000	0.000000	0.000000	0.000000	0.000000	0.000000	0.000000	0.000000	0.000000	0.000000	0.000000	0.000000	0.000000	0.000000	0.000000	0.000000	0.000000	0.000000	0.000000	0.000000
hsa-mir-1207	0.000000	0.000000	0.000000	0.000000	0.000000	0.000000	0.000000	0.000000	0.000000	0.000000	0.000000	0.000000	0.000000	0.000000	0.000000	0.000000	0.000000	0.000000	0.000000	0.000000	0.000000	0.000000	0.000000	0.000000	0.000000	0.000000	0.000000	0.000000	0.000000	0.000000	0.000000	0.000000	0.000000	0.000000	0.000000	0.000000	0.000000	0.000000	0.000000	0.000000	0.000000	0.000000	0.000000	0.000000	0.000000	0.000000	0.000000	0.000000	0.000000
hsa-mir-1206	0.000000	0.000000	0.000000	0.000000	0.000000	0.000000	0.000000	0.000000	0.000000	0.000000	0.000000	0.000000	0.000000	0.000000	0.000000	0.000000	0.000000	0.000000	0.000000	0.000000	0.000000	0.000000	0.000000	0.000000	0.000000	0.000000	0.000000	0.000000	0.000000	0.000000	0.000000	0.000000	0.000000	0.000000	0.000000	0.000000	0.000000	0.000000	0.000000	0.000000	0.000000	0.000000	0.000000	0.000000	0.000000	0.000000	0.000000	0.000000	0.000000
hsa-mir-6129	0.000000	0.000000	0.000000	0.000000	0.000000	0.000000	0.000000	0.000000	0.000000	0.000000	0.000000	0.000000	0.000000	0.000000	0.000000	0.000000	0.000000	0.000000	0.000000	0.374815	0.000000	0.000000	0.198645	0.000000	0.145255	0.000000	0.000000	0.000000	0.000000	0.364116	0.000000	0.000000	0.000000	0.000000	0.000000	0.000000	0.000000	0.000000	0.000000	0.000000	0.000000	0.000000	0.000000	0.000000	0.254448	0.314319	0.000000	0.000000	0.000000
hsa-mir-1200	0.000000	0.000000	0.000000	0.000000	0.000000	0.000000	0.000000	0.000000	0.000000	0.000000	0.000000	0.000000	0.000000	0.000000	0.000000	0.000000	0.000000	0.000000	0.000000	0.000000	0.000000	0.000000	0.000000	0.000000	0.000000	0.000000	0.000000	0.000000	0.000000	0.000000	0.000000	0.000000	0.000000	0.000000	0.000000	0.000000	0.000000	0.000000	0.000000	0.000000	0.000000	0.000000	0.000000	0.000000	0.000000	0.000000	0.000000	0.000000	0.000000
hsa-mir-1203	0.000000	0.000000	0.000000	0.000000	0.000000	0.000000	0.000000	0.000000	0.000000	0.000000	0.000000	0.000000	0.000000	0.000000	0.000000	0.000000	0.000000	0.000000	0.000000	0.000000	0.000000	0.000000	0.000000	0.000000	0.000000	0.000000	0.000000	0.000000	0.000000	0.000000	0.000000	0.000000	0.000000	0.000000	0.000000	0.000000	0.000000	0.000000	0.000000	0.000000	0.000000	0.000000	0.000000	0.000000	0.000000	0.000000	0.000000	0.000000	0.000000
hsa-mir-1202	0.000000	0.000000	0.000000	0.000000	0.000000	0.000000	0.000000	0.000000	0.000000	0.000000	0.000000	0.000000	0.000000	0.000000	0.000000	0.000000	0.000000	0.000000	0.000000	0.000000	0.000000	0.000000	0.000000	0.000000	0.000000	0.000000	0.000000	0.000000	0.000000	0.000000	0.000000	0.000000	0.000000	0.000000	0.000000	0.000000	0.000000	0.000000	0.000000	0.000000	0.000000	0.000000	0.000000	0.000000	0.000000	0.000000	0.000000	0.000000	0.000000
hsa-mir-5693	0.000000	0.000000	0.000000	0.000000	0.000000	0.000000	0.000000	0.000000	0.000000	0.293374	0.000000	0.000000	0.000000	0.000000	0.000000	0.000000	0.000000	0.000000	0.000000	0.000000	0.000000	0.000000	0.000000	0.000000	0.000000	0.000000	0.000000	0.000000	0.000000	0.000000	0.000000	0.000000	0.000000	0.000000	0.000000	0.000000	0.000000	0.000000	0.244913	0.000000	0.000000	0.000000	0.000000	0.000000	0.000000	0.000000	0.000000	0.000000	0.000000
hsa-mir-5690	0.401703	0.000000	0.662678	3.949361	0.099015	0.645365	0.403054	0.258400	0.000000	0.586747	0.000000	0.000000	0.000000	0.000000	0.000000	0.000000	0.434075	0.000000	0.214415	1.124446	0.302464	0.000000	0.000000	0.158461	0.145255	0.540354	0.000000	0.158707	0.000000	0.364116	0.000000	0.191942	0.921334	0.000000	0.000000	0.943585	0.322508	0.000000	0.244913	0.000000	0.270426	0.000000	0.000000	0.190578	0.254448	0.314319	1.179439	0.349804	0.000000
hsa-mir-5691	0.200852	0.000000	0.000000	0.000000	0.000000	0.000000	0.000000	0.000000	0.000000	0.000000	0.993280	0.000000	0.212499	0.000000	0.000000	0.000000	0.000000	0.000000	0.000000	0.374815	0.000000	0.000000	0.000000	0.079231	0.000000	0.000000	0.000000	0.000000	0.169066	0.000000	0.000000	0.191942	0.000000	0.000000	0.000000	0.000000	0.000000	0.406749	0.000000	0.113540	0.000000	0.000000	0.616158	0.000000	0.000000	0.000000	0.000000	0.000000	0.000000
hsa-mir-5696	0.401703	0.926975	0.000000	0.000000	0.099015	0.860486	0.201527	0.000000	0.272833	0.293374	0.993280	0.000000	0.000000	0.299230	0.480296	0.000000	0.651112	0.901230	1.500908	1.124446	0.453696	0.113490	0.397289	0.475383	0.581019	0.000000	0.000000	0.000000	0.338132	1.092347	0.609333	0.575826	0.575834	0.656639	1.096288	0.000000	0.000000	0.610123	0.244913	0.000000	0.811277	0.559398	0.821544	0.190578	0.508896	0.157159	0.000000	0.349804	0.776113
hsa-mir-5697	0.000000	0.000000	0.000000	1.974681	0.000000	0.000000	0.000000	0.000000	0.000000	0.293374	0.000000	0.000000	0.000000	0.000000	0.000000	0.000000	0.000000	0.000000	0.000000	0.000000	0.000000	0.000000	0.000000	0.000000	0.000000	0.000000	0.000000	0.000000	0.000000	0.000000	0.000000	0.191942	0.000000	0.000000	0.000000	0.000000	0.322508	0.000000	0.244913	0.000000	0.000000	0.000000	0.000000	0.190578	0.000000	0.000000	0.000000	0.000000	0.000000
hsa-mir-5694	0.000000	0.000000	0.000000	0.000000	0.000000	0.000000	0.201527	0.000000	0.000000	0.000000	0.000000	0.000000	0.000000	0.000000	0.000000	0.000000	0.000000	0.000000	0.000000	0.749631	0.000000	0.000000	0.000000	0.000000	0.000000	0.000000	0.000000	0.158707	0.000000	0.000000	0.000000	0.000000	0.000000	0.000000	0.000000	0.000000	0.000000	0.000000	0.000000	0.000000	0.000000	0.000000	0.000000	0.000000	0.000000	0.000000	0.000000	0.000000	0.194028
hsa-mir-5695	0.000000	0.617983	0.000000	0.000000	0.000000	0.000000	0.000000	0.000000	0.000000	0.000000	0.000000	0.248341	0.000000	0.000000	0.000000	0.000000	0.000000	0.000000	0.000000	0.000000	0.000000	0.000000	0.000000	0.000000	0.145255	0.270177	0.000000	0.000000	0.000000	0.000000	0.000000	0.000000	0.230334	0.000000	0.000000	0.000000	0.000000	0.203374	0.000000	0.000000	0.405639	0.000000	0.205386	0.000000	0.000000	0.000000	0.000000	0.000000	0.000000
hsa-mir-5698	0.200852	1.235967	0.000000	100.708713	0.495075	37.216034	0.403054	3.359200	1.364164	2.640362	4.966402	0.496683	31.874792	0.149615	0.480296	1.709240	0.868150	0.000000	0.643246	0.000000	11.947319	2.156309	2.582381	2.931531	10.894109	2.431592	13.013526	0.158707	18.935411	2.912926	0.203111	10.940694	1.266835	18.057576	2.192576	2.358963	1.612542	1.423620	6.367745	14.760158	0.811277	0.372932	4.723880	10.100640	2.162808	0.942956	0.000000	1.574117	0.582084
hsa-mir-5699	1.807664	1.544958	1.325356	0.000000	0.297045	0.645365	0.201527	0.000000	0.545666	2.346988	0.993280	0.000000	0.849994	0.897689	0.480296	0.854620	1.953337	0.000000	2.144154	0.374815	0.000000	0.226980	0.595934	0.713075	0.581019	0.270177	0.000000	1.110950	0.845331	1.456463	0.609333	0.000000	1.842669	0.164160	0.000000	4.246134	0.967525	0.406749	0.489827	0.340619	1.081703	0.372932	0.821544	0.000000	0.508896	0.785796	5.307474	0.174902	0.582084
hsa-mir-511	18.880051	12.977651	75.876607	37.518932	43.368544	2.796581	11.487033	56.331201	12.550307	10.854820	21.852170	6.456878	40.374737	18.103404	29.298062	20.938184	27.129686	9.913531	23.585695	12.743724	20.567537	3.631678	29.598064	36.683757	29.050956	41.337062	8.946799	6.983112	55.960901	30.949843	3.452888	8.445448	37.314039	22.325730	26.310914	9.907647	18.705484	34.980380	16.409189	12.716444	10.411389	31.326265	16.636273	8.766594	30.660985	27.502871	19.460737	21.862737	14.746140
hsa-mir-510	0.000000	0.000000	0.000000	0.000000	0.396060	0.860486	0.000000	0.000000	0.000000	0.000000	0.000000	0.000000	0.000000	0.598460	0.000000	0.000000	0.000000	0.000000	0.000000	0.000000	0.000000	0.000000	0.000000	0.000000	0.000000	0.000000	0.000000	0.000000	0.000000	0.364116	0.000000	0.000000	0.000000	0.000000	0.000000	0.000000	0.000000	0.000000	0.000000	0.000000	0.000000	0.000000	0.000000	0.000000	0.127224	0.000000	0.000000	0.174902	0.000000
hsa-mir-1233-1	0.000000	0.000000	0.000000	0.000000	0.000000	0.000000	0.000000	0.000000	0.000000	0.000000	0.000000	0.000000	0.000000	0.000000	0.000000	0.000000	0.000000	0.000000	0.000000	0.000000	0.000000	0.000000	0.000000	0.000000	0.000000	0.000000	0.000000	0.000000	0.000000	0.000000	0.000000	0.000000	0.000000	0.000000	0.000000	0.000000	0.000000	0.000000	0.000000	0.000000	0.000000	0.000000	0.000000	0.000000	0.000000	0.000000	0.000000	0.000000	0.000000
hsa-mir-548bb	0.000000	0.000000	0.000000	0.000000	0.000000	0.000000	0.000000	0.000000	0.000000	0.000000	0.000000	0.000000	0.000000	0.000000	0.000000	0.000000	0.000000	0.000000	0.000000	0.000000	0.000000	0.000000	0.000000	0.000000	0.000000	0.000000	0.000000	0.000000	0.000000	0.000000	0.000000	0.000000	0.000000	0.000000	0.000000	0.000000	0.000000	0.000000	0.000000	0.000000	0.000000	0.000000	0.000000	0.000000	0.000000	0.000000	0.000000	0.000000	0.000000
hsa-mir-548ba	0.200852	0.000000	0.000000	0.000000	0.099015	0.000000	0.000000	0.000000	0.000000	0.000000	0.000000	0.000000	0.000000	0.000000	0.000000	0.000000	0.000000	0.000000	0.000000	0.000000	0.000000	0.000000	0.000000	0.000000	0.290510	0.270177	0.000000	0.000000	0.000000	0.000000	0.000000	0.000000	0.000000	0.164160	0.000000	0.000000	0.000000	0.000000	0.000000	0.000000	0.000000	0.000000	0.000000	0.190578	0.000000	0.157159	0.000000	0.000000	0.000000
hsa-mir-5586	3.012774	0.926975	7.620795	0.000000	4.554687	0.430243	2.216796	1.808800	1.091331	0.586747	0.000000	0.248341	3.612476	2.693068	3.842369	3.845789	1.085187	3.154305	3.216231	1.499262	1.814783	0.907919	1.986447	2.456148	5.664936	1.621061	5.693418	1.428364	2.874125	2.184695	2.437333	2.303304	3.224670	0.820799	0.000000	1.415378	0.645017	2.643866	0.734740	2.497873	1.487341	4.475181	7.393899	0.952891	1.781136	3.771822	2.358877	2.448627	3.298479
hsa-mir-5587	0.000000	0.000000	0.000000	0.000000	0.000000	0.000000	0.000000	0.000000	0.000000	0.000000	0.000000	0.000000	0.000000	0.000000	0.000000	0.000000	0.000000	0.000000	0.000000	0.000000	0.000000	0.000000	0.000000	0.000000	0.000000	0.000000	0.000000	0.000000	0.000000	0.000000	0.000000	0.000000	0.000000	0.000000	0.000000	0.000000	0.000000	0.000000	0.000000	0.000000	0.000000	0.000000	0.000000	0.000000	0.000000	0.000000	0.000000	0.000000	0.000000
hsa-mir-5584	0.000000	0.000000	0.000000	0.000000	0.000000	0.000000	0.000000	0.258400	0.000000	0.000000	0.000000	0.000000	0.000000	0.000000	0.000000	0.000000	0.000000	0.000000	0.000000	0.000000	0.000000	0.000000	0.000000	0.000000	0.290510	0.000000	0.000000	0.000000	0.169066	0.000000	0.000000	0.000000	0.230334	0.000000	0.000000	0.000000	0.000000	0.000000	0.244913	0.000000	0.000000	0.000000	0.000000	0.000000	0.000000	0.000000	0.000000	0.000000	0.000000
hsa-mir-5585	0.000000	0.000000	0.000000	0.000000	0.000000	0.000000	0.000000	0.000000	0.000000	0.000000	0.000000	0.000000	0.000000	0.000000	0.000000	0.427310	0.000000	0.000000	0.000000	0.000000	0.000000	0.000000	0.000000	0.000000	0.145255	0.000000	0.000000	0.000000	0.169066	0.000000	0.000000	0.000000	0.000000	0.000000	0.000000	0.000000	0.000000	0.000000	0.000000	0.000000	0.000000	0.000000	0.000000	0.000000	0.127224	0.000000	0.000000	0.000000	0.000000
hsa-mir-5582	0.000000	0.000000	0.000000	3.949361	0.000000	0.215122	0.403054	0.000000	0.272833	0.000000	0.000000	0.000000	0.000000	0.299230	0.000000	0.000000	0.000000	0.000000	0.214415	0.000000	0.000000	0.000000	0.000000	0.000000	0.145255	0.000000	0.406673	0.000000	0.338132	0.000000	0.000000	0.000000	0.115167	0.000000	0.000000	0.471793	0.000000	0.000000	0.000000	0.000000	0.540851	0.000000	0.000000	0.000000	0.000000	0.000000	0.000000	0.000000	0.000000
hsa-mir-5580	0.000000	0.000000	0.000000	0.000000	0.099015	0.000000	0.000000	0.258400	0.000000	0.000000	2.979841	0.000000	0.000000	0.000000	0.000000	0.000000	0.000000	0.901230	0.000000	0.000000	0.000000	0.000000	0.198645	0.000000	0.000000	0.540354	0.000000	0.000000	0.169066	0.364116	0.000000	0.000000	0.115167	0.164160	0.000000	7.076890	0.000000	0.203374	0.000000	0.227079	0.135213	0.372932	0.000000	0.000000	0.000000	0.000000	0.589719	0.000000	0.000000
hsa-mir-5581	0.200852	0.308992	0.994017	0.000000	0.198030	0.000000	0.201527	0.000000	0.000000	0.880121	0.000000	0.496683	0.212499	0.149615	0.000000	0.000000	0.217037	0.000000	0.214415	0.000000	0.000000	0.113490	0.198645	0.000000	0.290510	0.810531	0.406673	0.158707	0.338132	0.364116	0.000000	0.383884	0.115167	0.164160	0.000000	0.471793	0.000000	0.203374	0.000000	0.454159	0.000000	0.000000	0.821544	0.000000	0.254448	0.628637	1.179439	0.000000	0.000000
hsa-mir-5588	0.000000	0.308992	0.000000	0.000000	0.099015	0.000000	0.000000	0.000000	0.000000	0.000000	0.000000	0.000000	0.212499	0.000000	0.000000	0.427310	0.000000	0.000000	0.000000	0.000000	0.151232	0.000000	0.000000	0.000000	0.000000	0.540354	0.000000	0.000000	0.169066	1.092347	0.812444	0.000000	0.230334	0.164160	0.000000	0.000000	0.000000	0.000000	0.979653	0.454159	0.135213	0.186466	0.000000	0.000000	0.254448	0.000000	0.000000	0.000000	0.582084
hsa-mir-5589	0.000000	0.000000	0.000000	78.987226	0.000000	0.000000	0.000000	0.000000	1.091331	0.000000	0.000000	0.000000	0.000000	0.000000	0.000000	0.000000	0.000000	0.000000	0.000000	0.000000	0.000000	0.000000	0.000000	0.000000	0.000000	0.000000	0.000000	0.000000	0.000000	0.000000	0.000000	0.000000	0.000000	0.000000	0.000000	0.000000	0.000000	0.000000	0.000000	0.000000	0.000000	0.000000	0.000000	0.000000	0.000000	0.000000	1.769158	0.000000	0.000000
hsa-mir-3180-1	0.000000	0.000000	0.000000	0.000000	0.000000	0.000000	0.000000	0.000000	0.000000	0.000000	0.000000	0.000000	0.000000	0.000000	0.000000	0.000000	0.000000	0.000000	0.000000	0.000000	0.000000	0.000000	0.000000	0.000000	0.000000	0.000000	0.000000	0.000000	0.000000	0.000000	0.000000	0.000000	0.000000	0.000000	0.000000	0.000000	0.000000	0.000000	0.000000	0.000000	0.000000	0.000000	0.000000	0.000000	0.000000	0.000000	0.000000	0.000000	0.000000
hsa-mir-604	0.000000	0.000000	0.000000	0.000000	0.000000	0.000000	0.000000	0.000000	0.000000	0.000000	0.000000	0.000000	0.000000	0.000000	0.000000	0.000000	0.000000	0.000000	0.000000	0.000000	0.000000	0.000000	0.000000	0.000000	0.000000	0.000000	0.000000	0.000000	0.000000	0.000000	0.000000	0.000000	0.000000	0.000000	0.000000	0.000000	0.000000	0.000000	0.000000	0.000000	0.000000	0.000000	0.000000	0.000000	0.000000	0.000000	0.000000	0.000000	0.000000
hsa-mir-3180-2	0.000000	0.000000	0.000000	0.000000	0.000000	0.000000	0.000000	0.000000	0.000000	0.000000	0.000000	0.000000	0.000000	0.000000	0.000000	0.000000	0.000000	0.000000	0.000000	0.000000	0.000000	0.000000	0.000000	0.000000	0.000000	0.000000	0.000000	0.000000	0.000000	0.000000	0.000000	0.000000	0.000000	0.000000	0.000000	0.000000	0.000000	0.000000	0.000000	0.000000	0.000000	0.000000	0.000000	0.000000	0.000000	0.000000	0.000000	0.000000	0.000000
hsa-mir-138-2	3.213626	0.617983	8.283472	1.974681	1.287194	0.215122	5.441226	1.808800	1.091331	0.880121	2.979841	3.973463	0.424997	0.149615	6.243849	2.136549	1.953337	1.802460	0.643246	0.749631	0.756159	0.000000	4.370184	1.109228	12.056147	2.971946	0.813345	0.634828	2.535992	2.548811	6.905776	11.132636	2.994336	0.000000	0.000000	0.471793	1.612542	7.728224	1.224566	0.794778	1.081703	2.051124	0.410772	8.576016	2.162808	0.785796	0.000000	1.923921	0.388056
hsa-mir-138-1	4.418735	3.707900	12.259539	1.974681	1.584239	1.075608	5.239699	2.842400	2.182662	1.173494	4.966402	4.221805	0.424997	0.000000	9.125626	0.854620	4.774825	4.055536	1.286492	0.374815	0.756159	0.453960	2.979671	1.346920	26.145860	5.133361	3.253381	0.793535	2.028794	0.364116	4.468443	14.203708	7.025174	0.000000	2.192576	0.471793	4.515117	6.304603	2.938959	0.908317	0.676064	1.678193	0.410772	11.053531	3.053376	1.414433	2.358877	1.574117	1.552225
hsa-mir-4419b	0.000000	0.000000	0.000000	0.000000	0.000000	0.000000	0.000000	0.000000	0.000000	0.000000	0.000000	0.000000	0.000000	0.000000	0.000000	0.000000	0.000000	0.000000	0.000000	0.000000	0.000000	0.000000	0.000000	0.000000	0.000000	0.000000	0.000000	0.000000	0.000000	0.000000	0.000000	0.000000	0.000000	0.000000	0.000000	0.000000	0.000000	0.000000	0.000000	0.113540	0.000000	0.000000	0.000000	0.000000	0.127224	0.000000	0.000000	0.000000	0.582084
hsa-mir-4419a	0.000000	0.000000	0.000000	0.000000	0.000000	0.000000	0.000000	0.000000	0.000000	0.000000	0.000000	0.000000	0.000000	0.000000	0.000000	0.000000	0.000000	0.000000	0.000000	0.000000	0.000000	0.000000	0.000000	0.000000	0.000000	0.000000	0.000000	0.000000	0.000000	0.000000	0.000000	0.000000	0.000000	0.000000	0.000000	0.000000	0.000000	0.000000	0.000000	0.000000	0.000000	0.000000	0.000000	0.000000	0.000000	0.000000	0.000000	0.000000	0.000000
hsa-mir-217	14.260464	14.213618	14.578911	9.873403	12.772927	18.715578	1.612215	6.201600	43.107576	21.416267	11.919365	14.652146	4.674970	22.442236	34.581319	10.682747	16.928924	6.308611	14.365832	10.494831	6.351739	260.572893	71.909391	53.639100	14.234968	16.210613	15.046889	25.710547	8.960507	182.786134	1.421777	10.940694	12.322846	32.667797	7.674017	8.964061	12.577825	32.539889	6.367745	5.336365	18.659373	16.968393	37.380268	4.573875	13.612968	21.216501	8.256070	8.045487	55.492054
hsa-mir-106a	29.726038	15.758576	8.614811	73.063184	8.911345	12.046809	4.836645	5.943200	2.455495	55.740968	43.704340	42.714730	5.949961	10.323429	28.817766	7.691578	12.588174	8.561686	11.149601	26.237078	6.956667	1.248389	5.363408	2.852301	3.340860	10.807075	42.293959	30.154346	6.424514	4.733505	2.437333	33.781793	5.412839	3.119036	24.118338	71.240697	17.415450	15.659821	1.224566	1.930174	17.983309	8.018032	71.679744	39.830828	8.524008	3.300345	58.971931	2.623528	4.462648
hsa-mir-106b	1248.694465	784.838890	1029.138605	1255.896890	356.255754	459.714826	336.146850	625.844807	472.000674	734.900652	993.280458	803.136255	276.885697	225.918508	299.704762	599.515772	423.223098	255.949358	545.901621	1194.161875	690.524808	306.763297	381.993809	383.475988	796.577216	1149.872787	265.963936	439.301206	600.692089	756.268527	346.304344	525.537212	396.864745	491.986869	346.427033	1580.505526	771.117443	819.191701	637.754165	277.604504	919.041714	643.866616	693.794198	326.079168	632.430518	394.784073	342.626916	456.493941	448.011027
hsa-mir-214	23.700490	5.561850	15.572928	19.746806	25.743884	3.657067	8.867183	13.953600	71.482183	56.621088	41.717779	21.109023	17.637385	16.607255	12.007402	25.638593	27.129686	8.561686	10.935186	21.739293	13.157174	10.441074	53.832721	28.047624	26.000606	68.624927	21.553652	13.807516	37.532689	11.651706	13.811552	48.945211	129.101967	11.491185	10.962881	4.246134	27.090701	40.268112	26.940460	7.947777	40.563854	10.255622	45.184939	21.725906	41.347801	13.672856	14.153263	25.710578	10.865577
hsa-mir-6748	0.000000	0.000000	0.000000	0.000000	0.396060	0.430243	0.000000	0.000000	0.000000	0.000000	0.000000	0.000000	0.212499	0.000000	0.000000	0.000000	0.217037	0.450615	0.000000	0.000000	0.453696	0.000000	0.198645	0.237692	0.000000	0.540354	0.000000	0.000000	0.169066	0.000000	0.000000	0.191942	0.230334	0.000000	0.000000	0.471793	0.322508	0.000000	0.000000	0.000000	0.000000	0.000000	0.000000	0.000000	0.254448	0.000000	0.000000	0.349804	0.000000
hsa-mir-4749	0.000000	0.308992	0.000000	0.000000	0.000000	0.000000	0.000000	0.000000	0.000000	0.000000	0.000000	0.000000	0.000000	0.000000	0.000000	0.000000	0.000000	0.000000	0.000000	0.749631	0.000000	0.000000	0.000000	0.079231	0.000000	0.000000	0.000000	0.000000	0.000000	0.000000	0.000000	0.000000	0.000000	0.000000	0.000000	0.000000	0.000000	0.000000	0.000000	0.000000	0.135213	0.372932	0.000000	0.000000	0.000000	0.000000	0.589719	0.000000	0.000000
hsa-mir-4748	0.200852	0.000000	0.000000	0.000000	0.099015	0.000000	0.000000	0.000000	0.000000	0.000000	0.000000	0.000000	0.000000	0.000000	0.000000	0.000000	0.000000	0.000000	0.000000	0.000000	0.000000	0.000000	0.000000	0.000000	0.000000	0.000000	0.000000	0.000000	0.000000	0.000000	0.000000	0.000000	0.000000	0.000000	0.000000	0.000000	0.000000	0.000000	0.244913	0.000000	0.000000	0.186466	0.000000	0.190578	0.000000	0.000000	0.000000	0.000000	0.000000
hsa-mir-4743	0.000000	0.000000	0.000000	0.000000	0.000000	0.000000	0.000000	0.000000	0.000000	0.293374	0.000000	0.000000	0.000000	0.000000	0.000000	0.000000	0.000000	0.000000	0.214415	0.000000	0.000000	0.000000	0.000000	0.079231	0.145255	0.000000	0.000000	0.000000	0.169066	0.000000	0.203111	0.000000	0.000000	0.000000	0.000000	0.000000	0.000000	0.203374	0.000000	0.000000	0.270426	0.000000	0.000000	0.000000	0.000000	0.157159	0.000000	0.174902	0.194028
hsa-mir-4742	0.200852	0.000000	0.331339	1.974681	0.396060	0.645365	0.604581	0.516800	0.545666	1.173494	0.993280	1.241707	1.487490	1.196919	0.000000	0.000000	0.868150	0.000000	1.286492	2.248892	0.151232	0.340470	2.185092	0.554614	0.435764	0.810531	0.000000	0.634828	1.859728	2.184695	0.406222	2.303304	1.036501	0.492479	0.000000	0.471793	1.290033	0.813497	0.489827	0.113540	1.081703	0.186466	0.205386	0.952891	1.017792	0.628637	1.179439	0.000000	0.000000
hsa-mir-4741	0.200852	0.000000	0.994017	0.000000	0.297045	0.215122	0.000000	0.000000	0.000000	0.000000	0.000000	0.000000	0.000000	0.000000	0.000000	0.000000	0.000000	0.000000	0.214415	0.749631	0.302464	0.000000	0.000000	0.079231	0.435764	0.000000	0.000000	0.158707	0.000000	0.000000	0.203111	0.000000	0.115167	0.164160	2.192576	5.189720	0.645017	0.000000	0.244913	0.113540	0.676064	0.559398	0.000000	0.000000	0.254448	0.000000	0.000000	0.000000	0.194028
hsa-mir-4740	0.200852	0.000000	0.000000	1.974681	0.000000	0.000000	0.000000	0.000000	0.000000	0.000000	0.000000	0.000000	0.000000	0.000000	0.000000	0.000000	0.217037	0.000000	0.000000	0.000000	0.302464	0.000000	0.000000	0.000000	0.145255	0.270177	0.000000	0.000000	0.000000	0.000000	0.000000	0.000000	0.230334	0.164160	0.000000	0.000000	0.000000	0.000000	0.244913	0.227079	0.000000	0.372932	0.000000	0.000000	0.000000	0.000000	0.000000	0.174902	0.000000
hsa-mir-4747	0.200852	0.000000	0.000000	0.000000	0.000000	0.000000	0.000000	0.000000	0.000000	0.000000	0.000000	0.000000	0.000000	0.000000	0.000000	0.000000	0.000000	0.450615	0.214415	0.000000	0.000000	0.000000	0.000000	0.000000	0.000000	0.270177	0.000000	0.158707	0.000000	0.000000	0.000000	0.191942	0.000000	0.000000	0.000000	0.471793	0.000000	0.000000	0.000000	0.000000	0.000000	0.000000	0.000000	0.000000	0.000000	0.000000	0.000000	0.000000	0.000000
hsa-mir-4746	1.606813	3.707900	3.644728	0.000000	3.960598	0.860486	1.209161	1.808800	1.909829	1.760241	1.986561	1.986732	1.699989	0.748075	1.440888	4.700409	1.519262	1.351845	2.144154	10.120016	0.604928	0.567450	1.589158	0.554614	4.067134	2.161415	1.626691	1.587071	1.690662	2.548811	0.406222	1.151652	0.806168	2.462397	0.000000	12.266610	4.515117	1.220246	4.163526	0.567698	1.757767	0.372932	1.026930	1.524625	1.272240	5.814893	2.358877	0.524706	0.776113
hsa-mir-4745	0.602555	0.000000	0.000000	1.974681	0.000000	0.000000	0.000000	0.000000	0.000000	0.000000	0.000000	0.000000	0.000000	0.149615	0.000000	0.000000	0.000000	0.901230	0.428831	0.000000	0.000000	0.000000	0.000000	0.079231	0.435764	0.000000	0.000000	0.158707	0.000000	0.364116	0.203111	0.191942	0.691001	0.000000	0.000000	1.415378	0.322508	0.406749	0.489827	0.000000	0.000000	0.000000	0.410772	0.000000	0.127224	0.000000	0.589719	0.000000	0.000000
hsa-mir-4744	0.200852	0.000000	0.000000	0.000000	0.000000	0.215122	0.000000	0.000000	0.000000	0.000000	0.000000	0.000000	0.000000	0.000000	0.000000	0.000000	0.000000	0.000000	0.000000	0.000000	0.000000	0.000000	0.000000	0.000000	0.000000	0.000000	0.000000	0.000000	0.000000	0.000000	0.000000	0.000000	0.000000	0.000000	0.000000	0.471793	0.000000	0.000000	0.000000	0.000000	0.000000	0.000000	0.000000	0.000000	0.000000	0.000000	0.000000	0.000000	0.194028
hsa-mir-4653	0.000000	0.000000	0.000000	3.949361	0.099015	0.000000	0.000000	0.000000	0.000000	0.000000	0.000000	0.000000	0.000000	0.000000	0.000000	0.000000	0.000000	0.450615	0.214415	0.000000	0.000000	0.000000	0.000000	0.000000	0.000000	0.000000	0.000000	0.000000	0.169066	0.000000	0.000000	0.000000	0.000000	0.000000	0.000000	0.000000	0.000000	0.000000	0.000000	0.113540	0.270426	0.000000	0.000000	0.190578	0.000000	0.000000	0.000000	0.349804	0.000000
hsa-mir-211	0.401703	0.617983	0.000000	5.924042	0.000000	7.099012	0.000000	0.000000	0.000000	0.293374	0.000000	0.000000	0.000000	0.748075	0.000000	0.427310	1.085187	1.351845	1.072077	0.000000	0.151232	0.226980	3.972895	0.000000	0.145255	0.000000	0.000000	0.158707	1.014397	0.000000	1.015555	0.191942	0.115167	0.000000	0.000000	0.000000	0.000000	0.406749	0.000000	0.000000	0.000000	0.186466	0.000000	0.190578	0.127224	0.000000	0.000000	0.000000	0.000000
hsa-mir-3691	1.205110	1.544958	0.331339	1.974681	0.099015	0.430243	0.403054	0.516800	1.091331	0.586747	0.993280	0.248341	0.000000	0.897689	0.000000	0.000000	1.085187	0.000000	1.286492	1.874077	0.756159	0.000000	0.000000	0.158461	0.726274	0.540354	0.000000	0.476121	0.000000	0.000000	0.000000	0.191942	0.230334	0.164160	0.000000	11.794817	0.000000	0.610123	0.244913	1.135397	0.270426	1.118795	0.205386	0.000000	0.000000	1.571593	0.589719	0.524706	0.388056
hsa-mir-3692	0.000000	0.000000	0.000000	0.000000	0.000000	0.000000	0.000000	0.000000	0.000000	0.000000	0.000000	0.000000	0.000000	0.149615	0.000000	0.000000	0.000000	0.000000	0.000000	0.000000	0.000000	0.000000	0.000000	0.079231	0.000000	0.000000	0.000000	0.000000	0.000000	0.000000	0.000000	0.000000	0.000000	0.000000	0.000000	0.000000	0.000000	0.000000	0.000000	0.000000	0.000000	0.000000	0.000000	0.000000	0.000000	0.000000	0.000000	0.000000	0.000000
hsa-mir-7641-2	0.200852	2.162942	0.000000	0.000000	0.000000	0.000000	0.000000	0.000000	0.272833	0.000000	0.993280	0.000000	0.212499	0.000000	0.480296	0.427310	0.000000	0.000000	0.000000	1.499262	0.302464	0.000000	0.595934	0.079231	0.000000	0.000000	0.000000	0.000000	0.000000	1.092347	0.000000	0.191942	0.230334	0.164160	0.000000	0.471793	0.000000	0.000000	0.000000	0.454159	0.000000	1.491727	0.821544	0.000000	0.000000	0.628637	0.000000	0.174902	0.000000
hsa-mir-7641-1	0.200852	2.780925	0.000000	1.974681	0.000000	0.000000	0.201527	0.258400	0.272833	0.000000	1.986561	0.000000	0.000000	0.000000	0.000000	0.000000	0.000000	0.450615	0.000000	0.749631	0.302464	0.000000	0.397289	0.000000	0.290510	1.350884	0.406673	0.476121	0.169066	0.728232	0.000000	0.383884	1.036501	0.984959	0.000000	0.000000	0.000000	0.000000	0.489827	0.113540	0.000000	5.034578	0.410772	0.000000	0.000000	0.000000	0.000000	0.000000	0.194028
hsa-mir-29c	10539.487427	2747.245107	7375.935121	2253.110616	2421.311342	7021.783642	2754.872567	3081.420032	2353.182553	1113.059111	1931.930490	4564.019198	1068.230543	2785.679938	4851.951131	1704.539142	8477.484206	3751.370433	3523.059519	4372.596496	11171.802149	1375.384532	5256.139463	5552.716460	4874.024160	7695.177802	1064.669090	804.010084	2332.098699	5253.098717	6173.560425	4640.197992	4011.950166	1477.109724	3691.201959	2199.497541	2388.174264	3506.173020	1595.365065	3325.236441	1504.648550	5286.866538	4946.518490	1174.914125	10460.611958	1888.425723	2559.971505	4756.981690	5365.654803
hsa-mir-29a	15587.089258	9570.399585	17764.403467	6960.749273	15432.270514	28035.935630	8558.645433	22973.310639	8880.160666	8156.663803	7423.778141	13312.343514	8477.419791	9239.318917	10806.181795	10822.477526	15738.256264	7988.954523	8990.652346	13302.948298	21029.399177	9226.845273	10637.226459	12133.449644	11725.111138	25947.517061	6717.419418	4758.514476	10865.882515	7611.476785	19207.196631	13115.397261	15247.506668	9696.425880	12407.788469	11289.527382	11326.170423	15059.053797	10872.679875	13962.654984	6259.813917	11278.760494	29008.319985	7516.782309	19348.353569	7298.633406	16913.149679	16241.039995	14225.368755
hsa-mir-4418	0.000000	0.000000	0.000000	0.000000	0.000000	0.000000	0.000000	0.000000	0.000000	0.000000	0.000000	0.000000	0.000000	0.000000	0.000000	0.000000	0.000000	0.000000	0.000000	0.000000	0.000000	0.000000	0.000000	0.000000	0.000000	0.000000	0.000000	0.000000	0.000000	0.000000	0.000000	0.000000	0.000000	0.000000	0.000000	0.000000	0.000000	0.000000	0.000000	0.000000	0.000000	0.000000	0.000000	0.000000	0.000000	0.000000	0.000000	0.000000	0.000000
hsa-mir-4417	0.000000	0.000000	0.000000	0.000000	0.000000	0.000000	0.000000	0.000000	0.000000	0.000000	0.000000	0.000000	0.000000	0.000000	0.000000	0.000000	0.000000	0.000000	0.000000	0.000000	0.000000	0.000000	0.000000	0.000000	0.000000	0.000000	0.000000	0.000000	0.000000	0.000000	0.000000	0.000000	0.000000	0.000000	0.000000	0.000000	0.000000	0.000000	0.000000	0.000000	0.000000	0.000000	0.000000	0.000000	0.000000	0.000000	0.000000	0.000000	0.000000
hsa-mir-6820	0.803406	0.308992	0.000000	0.000000	0.198030	0.000000	0.201527	0.258400	0.000000	0.000000	0.000000	1.490049	0.212499	0.299230	0.000000	0.000000	0.868150	0.450615	0.000000	0.749631	0.151232	0.000000	0.397289	0.950767	0.000000	0.540354	0.000000	0.000000	0.338132	0.364116	0.000000	0.191942	0.575834	0.000000	0.000000	0.000000	0.000000	0.610123	0.734740	0.454159	0.405639	0.372932	1.232317	0.381156	0.636120	0.314319	1.179439	0.349804	0.194028
hsa-mir-298	0.000000	0.000000	0.000000	0.000000	0.000000	0.000000	0.000000	0.000000	0.000000	0.000000	0.000000	0.000000	0.000000	0.000000	0.000000	0.000000	0.000000	0.000000	0.000000	0.000000	0.000000	0.000000	0.000000	0.000000	0.000000	0.000000	0.000000	0.000000	0.000000	0.000000	0.000000	0.000000	0.000000	0.000000	0.000000	0.000000	0.000000	0.000000	0.000000	0.000000	0.000000	0.000000	0.000000	0.000000	0.000000	0.000000	0.000000	0.000000	0.000000
hsa-mir-299	2.611071	0.926975	2.319372	1.974681	0.297045	0.215122	1.007634	2.325600	3.546826	2.640362	0.000000	1.490049	2.337485	0.598460	0.000000	1.709240	1.085187	0.000000	1.500908	1.874077	0.453696	1.815839	0.993224	1.109228	1.452548	6.214068	2.440036	1.904485	1.859728	0.728232	0.812444	14.971476	8.061675	3.611515	2.192576	1.887171	3.547592	1.220246	2.204219	0.908317	4.462024	0.000000	0.410772	0.571734	1.908360	0.942956	4.128035	1.749019	2.328338
hsa-mir-296	1.807664	16.376560	9.608828	63.189781	2.772418	5.378040	1.007634	2.325600	8.457816	8.507832	8.939524	2.980097	1.699989	1.047304	7.204441	3.418479	3.255562	0.901230	2.572985	15.367432	6.200507	0.794430	7.151210	5.783832	10.603599	9.996544	0.406673	1.110950	10.820235	6.189969	2.640444	13.435940	5.643173	3.119036	7.674017	29.722940	3.225083	11.592335	10.041444	1.362476	2.974683	1.678193	45.390325	11.815844	3.562272	0.942956	18.871018	2.623528	1.164169
hsa-mir-297	0.000000	0.000000	0.000000	0.000000	0.000000	0.000000	0.000000	0.000000	0.000000	0.000000	0.000000	0.000000	0.000000	0.000000	0.000000	0.000000	0.000000	0.000000	0.000000	0.000000	0.000000	0.000000	0.000000	0.000000	0.000000	0.000000	0.000000	0.000000	0.000000	0.000000	0.000000	0.000000	0.000000	0.000000	0.000000	0.000000	0.000000	0.000000	0.000000	0.000000	0.000000	0.000000	0.000000	0.000000	0.000000	0.000000	0.000000	0.000000	0.000000
hsa-mir-6822	0.000000	0.000000	0.000000	0.000000	0.000000	0.000000	0.000000	0.258400	0.000000	0.000000	0.000000	0.000000	0.000000	0.000000	0.000000	0.000000	0.000000	0.000000	0.000000	0.374815	0.000000	0.000000	0.397289	0.000000	0.000000	0.000000	0.000000	0.000000	0.169066	0.000000	0.000000	0.000000	0.000000	0.000000	0.000000	0.000000	0.000000	0.000000	0.000000	0.000000	0.000000	0.000000	0.000000	0.190578	0.127224	0.000000	0.000000	0.000000	0.000000
hsa-mir-3683	0.000000	0.000000	0.000000	0.000000	0.000000	0.000000	0.000000	0.000000	0.000000	0.000000	0.000000	0.000000	0.000000	0.000000	0.000000	0.000000	0.000000	0.000000	0.000000	0.000000	0.000000	0.000000	0.000000	0.000000	0.000000	0.000000	0.000000	0.000000	0.000000	0.000000	0.000000	0.000000	0.000000	0.000000	0.000000	0.000000	0.000000	0.000000	0.000000	0.000000	0.000000	0.000000	0.000000	0.000000	0.000000	0.000000	0.000000	0.000000	0.000000
hsa-mir-6823	0.000000	0.000000	0.000000	0.000000	0.000000	0.000000	0.000000	0.000000	0.000000	0.000000	0.000000	0.000000	0.000000	0.000000	0.000000	0.000000	0.000000	0.000000	0.000000	0.000000	0.000000	0.000000	0.000000	0.000000	0.000000	0.000000	0.000000	0.000000	0.000000	0.000000	0.000000	0.000000	0.000000	0.000000	0.000000	0.000000	0.000000	0.000000	0.000000	0.000000	0.000000	0.000000	0.000000	0.190578	0.000000	0.000000	0.000000	0.000000	0.000000
hsa-mir-548ab	0.000000	0.000000	0.000000	0.000000	0.000000	0.000000	0.000000	0.000000	0.000000	0.000000	0.000000	0.000000	0.000000	0.000000	0.000000	0.000000	0.000000	0.000000	0.000000	0.000000	0.000000	0.000000	0.000000	0.000000	0.000000	0.000000	0.000000	0.000000	0.000000	0.000000	0.000000	0.000000	0.000000	0.000000	0.000000	0.000000	0.000000	0.000000	0.000000	0.000000	0.000000	0.000000	0.000000	0.000000	0.000000	0.000000	0.000000	0.000000	0.000000
hsa-mir-6824	0.401703	0.000000	0.000000	0.000000	0.000000	0.215122	0.201527	0.000000	0.000000	0.000000	0.000000	0.000000	0.000000	0.000000	0.000000	0.000000	0.000000	0.000000	0.000000	0.374815	0.151232	0.000000	0.000000	0.079231	0.000000	0.000000	0.000000	0.158707	0.000000	0.364116	0.000000	0.000000	0.115167	0.164160	0.000000	0.471793	0.000000	0.000000	0.000000	0.000000	0.135213	0.000000	0.205386	0.000000	0.000000	0.000000	0.589719	0.000000	0.000000
hsa-mir-6825	0.401703	0.000000	0.000000	0.000000	0.000000	0.000000	0.000000	0.000000	0.545666	0.000000	0.000000	0.000000	0.000000	0.000000	0.000000	0.000000	0.000000	0.000000	0.000000	0.000000	0.000000	0.113490	0.000000	0.079231	0.000000	0.000000	0.000000	0.000000	0.169066	0.000000	0.000000	0.191942	0.000000	0.000000	0.000000	0.000000	0.000000	0.203374	0.000000	0.000000	0.135213	0.186466	0.000000	0.000000	0.000000	0.000000	0.000000	0.000000	0.000000
hsa-mir-6826	0.000000	0.000000	0.000000	0.000000	0.000000	0.000000	0.000000	0.000000	0.000000	0.000000	0.000000	0.248341	0.000000	0.000000	0.000000	0.000000	0.000000	0.000000	0.214415	0.000000	0.000000	0.000000	0.000000	0.079231	0.000000	0.000000	0.000000	0.000000	0.169066	0.000000	0.203111	0.000000	0.000000	0.000000	0.000000	0.000000	0.000000	0.610123	0.244913	0.000000	0.000000	0.000000	0.000000	0.190578	0.000000	0.000000	0.000000	0.174902	0.000000
hsa-mir-637	0.000000	0.000000	0.000000	0.000000	0.000000	0.000000	0.000000	0.000000	0.000000	0.000000	0.000000	0.000000	0.000000	0.000000	0.000000	0.000000	0.000000	0.000000	0.000000	0.000000	0.000000	0.000000	0.000000	0.000000	0.000000	0.000000	0.000000	0.000000	0.000000	0.000000	0.000000	0.000000	0.000000	0.000000	0.000000	0.000000	0.000000	0.000000	0.000000	0.000000	0.000000	0.000000	0.000000	0.000000	0.000000	0.000000	0.000000	0.000000	0.000000
hsa-mir-6828	0.000000	0.000000	0.000000	0.000000	0.000000	0.000000	0.000000	0.000000	0.000000	0.000000	0.000000	0.000000	0.000000	0.000000	0.000000	0.000000	0.000000	0.000000	0.000000	0.000000	0.000000	0.000000	0.000000	0.000000	0.000000	0.000000	0.000000	0.000000	0.000000	0.000000	0.000000	0.000000	0.000000	0.000000	0.000000	0.000000	0.000000	0.000000	0.000000	0.000000	0.000000	0.000000	0.000000	0.000000	0.000000	0.000000	0.000000	0.000000	0.000000
hsa-mir-5007	0.000000	0.000000	0.000000	0.000000	0.000000	0.000000	0.000000	0.000000	0.000000	0.000000	0.000000	0.000000	0.000000	0.000000	0.000000	0.000000	0.000000	0.000000	0.000000	0.000000	0.000000	0.000000	0.000000	0.000000	0.000000	0.000000	0.000000	0.000000	0.000000	0.000000	0.000000	0.000000	0.000000	0.000000	0.000000	0.000000	0.000000	0.000000	0.000000	0.000000	0.000000	0.000000	0.000000	0.000000	0.000000	0.000000	0.000000	0.000000	0.000000
hsa-mir-938	0.000000	0.000000	0.000000	0.000000	0.000000	0.000000	0.000000	0.000000	0.000000	0.000000	0.000000	0.000000	0.000000	0.000000	0.000000	0.000000	0.000000	0.000000	0.428831	0.374815	0.000000	0.000000	0.000000	0.000000	0.145255	0.000000	0.000000	0.000000	0.000000	0.000000	0.000000	0.000000	0.000000	0.000000	0.000000	0.000000	0.000000	0.000000	0.000000	0.000000	0.000000	0.000000	0.000000	0.000000	0.254448	0.000000	0.589719	0.000000	0.000000
hsa-mir-6829	0.000000	0.000000	0.000000	0.000000	0.000000	0.000000	0.000000	0.000000	0.000000	0.000000	0.000000	0.000000	0.000000	0.149615	0.000000	0.000000	0.000000	0.000000	0.000000	0.000000	0.000000	0.000000	0.198645	0.000000	0.000000	0.270177	0.000000	0.000000	0.000000	0.000000	0.000000	0.000000	0.000000	0.000000	0.000000	0.000000	0.000000	0.000000	0.000000	0.000000	0.000000	0.000000	0.000000	0.000000	0.000000	0.000000	0.000000	0.000000	0.000000
hsa-mir-3684	0.602555	0.617983	0.000000	0.000000	0.198030	0.430243	0.000000	0.258400	1.091331	0.586747	0.000000	0.496683	0.424997	0.149615	0.480296	0.000000	0.217037	0.901230	0.214415	0.000000	0.453696	0.226980	0.000000	0.079231	0.435764	0.000000	0.000000	0.634828	0.845331	0.364116	0.000000	0.383884	0.460667	0.328320	2.192576	0.943585	0.322508	0.610123	0.000000	0.000000	0.540851	0.186466	0.616158	0.952891	0.127224	0.000000	0.000000	0.000000	0.000000
hsa-mir-3922	1.405961	3.089917	1.656694	0.000000	0.495075	0.860486	0.201527	0.516800	0.000000	1.173494	0.000000	0.248341	0.212499	0.748075	0.000000	0.427310	0.868150	0.901230	1.715323	0.749631	1.058623	0.226980	0.198645	0.554614	1.743057	0.540354	0.000000	1.110950	1.352529	0.728232	0.406222	0.383884	1.382001	0.328320	0.000000	9.907647	1.612542	1.423620	0.734740	0.227079	0.946490	0.559398	0.616158	0.000000	0.508896	1.257274	0.589719	0.349804	0.388056
hsa-mir-3923	0.000000	0.308992	0.000000	0.000000	0.594090	0.000000	0.000000	0.000000	0.000000	0.293374	0.000000	0.000000	0.000000	0.000000	0.000000	0.000000	0.217037	0.000000	0.000000	0.000000	0.151232	0.000000	0.397289	0.158461	0.000000	0.000000	0.000000	0.000000	0.338132	0.000000	0.000000	0.000000	0.345500	0.000000	0.000000	0.471793	0.000000	0.000000	0.244913	0.000000	0.000000	0.372932	0.410772	0.000000	0.000000	1.100115	5.307474	0.000000	0.194028
hsa-mir-320d-2	0.803406	0.617983	0.331339	0.000000	0.000000	0.430243	0.000000	0.000000	0.000000	0.293374	2.979841	0.496683	0.000000	0.299230	0.000000	0.000000	0.217037	0.000000	0.214415	1.499262	0.453696	0.000000	0.595934	1.267689	0.000000	0.810531	0.406673	0.000000	0.169066	0.364116	0.203111	0.000000	0.345500	0.164160	0.000000	1.887171	0.645017	0.406749	0.734740	0.227079	0.405639	0.186466	0.205386	0.000000	0.127224	0.628637	1.179439	0.524706	0.776113
hsa-mir-320d-1	1.004258	0.617983	0.662678	0.000000	0.099015	0.430243	0.000000	0.258400	0.545666	0.000000	1.986561	1.490049	0.000000	0.000000	0.480296	0.000000	0.651112	1.351845	0.000000	2.623708	0.302464	0.000000	0.794579	1.109228	1.307293	1.080708	0.000000	0.158707	0.000000	0.728232	0.000000	0.191942	0.230334	0.000000	1.096288	0.943585	0.000000	0.000000	0.000000	0.113540	1.352128	0.372932	0.821544	0.190578	0.763344	0.314319	0.589719	0.349804	0.776113
hsa-mir-182	9043.745481	6267.278429	21146.379559	18832.529309	16999.875043	25724.239083	3776.210839	17596.006583	8430.259445	14000.664198	36966.918794	35930.289561	20624.265684	16353.806936	50888.811935	15996.772956	8540.859152	28296.373135	20629.549359	36186.178307	21265.018461	13129.083226	14155.820499	38626.728118	19591.529032	57783.809326	32875.419890	59995.245136	22952.253686	16044.398825	2423.317961	41248.720946	11594.646541	10710.769177	14094.975821	14041.022375	26421.818334	24079.924475	12745.041853	12956.920550	21493.433997	11921.694781	33779.233372	10711.633956	14290.563338	28165.611918	34889.563266	8521.744940	15683.878452
hsa-mir-183	5628.263839	4348.131048	16392.991785	10422.364443	8653.410679	7213.241852	1248.862129	5734.412860	3836.574268	5678.244359	16041.479392	18038.032997	9823.811022	3903.901747	17889.588574	6492.973744	2582.963122	7225.161985	10882.653880	11797.689638	9709.692240	5686.526724	3958.790754	17156.985086	14460.549165	32835.136179	15913.102181	28776.133502	14921.441715	6784.569792	1020.429925	23884.495443	5119.624317	8040.546153	4552.884389	9303.280139	11463.236468	11802.421049	9746.568643	5308.206852	10290.914495	6374.335436	10251.846472	4493.450973	6869.841703	13563.630329	23570.490918	3999.831395	4830.719160
hsa-mir-3921	0.000000	0.000000	0.000000	0.000000	0.000000	0.000000	0.000000	0.000000	0.000000	0.000000	0.000000	0.000000	0.000000	0.000000	0.000000	0.000000	0.000000	0.000000	0.000000	0.000000	0.000000	0.000000	0.000000	0.000000	0.000000	0.000000	0.000000	0.000000	0.000000	0.000000	0.000000	0.000000	0.345500	0.000000	0.000000	0.000000	0.000000	0.000000	0.000000	0.000000	0.000000	0.000000	0.000000	0.000000	0.000000	0.000000	0.000000	0.000000	0.000000
hsa-mir-186	290.230578	254.300160	161.362041	825.416510	180.603251	331.502362	167.871898	110.853601	356.046752	318.310262	327.782551	261.006866	208.248644	282.622558	299.224466	204.254126	430.385335	331.652689	352.498926	306.599000	161.364426	116.781144	279.691775	229.214056	289.057013	231.271406	199.269616	118.554191	298.739916	387.055101	150.708401	365.457579	298.397143	192.231105	226.931632	451.033816	342.503858	508.842511	153.560623	309.622692	186.999366	160.733572	484.505776	333.321136	277.093878	228.352411	691.151026	142.195239	183.744670
hsa-mir-187	72.909135	2.162942	0.994017	11.848084	27.526153	0.215122	2.418323	1.292000	8.457816	7.627711	55.623706	33.277755	5.099967	0.149615	29.778358	7.691578	5.860012	21.629523	7.718955	4.497785	6.200507	61.738525	15.891578	35.574529	2.324076	89.158369	21.553652	12.061738	13.863426	16.749327	2.031111	229.946523	7.025174	2.298237	2.192576	0.943585	21.930567	19.117185	15.429536	5.904063	3.515534	5.593976	137.403291	322.267605	29.261521	1.728752	4.128035	16.615680	2.328338
hsa-mir-184	3.816181	4.634875	0.994017	1.974681	7.228091	0.000000	20.555743	4.651200	1.636997	0.586747	0.993280	0.000000	0.424997	0.448845	14.408883	4.700409	4.557787	50.468888	3.001816	0.374815	2.117246	1.021409	1.589158	0.396153	2.905096	1.621061	1.220018	8.570182	14.201558	8.738779	159.442176	1.343594	0.691001	2.790716	13.155457	6.605098	4.837625	8.541721	0.734740	12.602904	0.676064	23.494698	4.929266	6.098500	3.689496	3.928982	0.589719	23.087050	2.716394
hsa-mir-185	119.908412	121.124742	123.258069	294.227416	98.717895	84.112540	72.348153	71.060001	84.578156	155.194589	54.630425	48.426583	129.411657	177.293664	45.628129	117.937529	166.033677	31.092440	133.366382	89.955697	87.865728	55.156109	58.997484	51.103722	98.627996	66.463512	48.800722	83.638633	191.382900	134.358732	41.434655	96.738771	69.100072	82.408211	52.621828	151.445455	116.748019	126.498818	142.049699	67.101948	68.012062	111.693050	99.406866	97.385421	80.532794	66.635528	40.100913	61.040761	54.327885
hsa-mir-188	8.435768	3.707900	3.644728	9.873403	3.267493	0.430243	0.806108	1.292000	2.728328	2.053615	2.979841	1.490049	2.124986	2.543453	0.480296	2.563859	3.255562	3.154305	1.929739	4.872600	1.814783	0.453960	5.959342	3.486145	1.597803	5.133361	2.846709	2.539313	3.719456	2.184695	1.218666	1.919420	6.794840	1.805758	3.288864	3.302549	2.902575	5.084358	0.979653	1.816635	1.892980	2.796988	4.518494	1.905781	2.544480	0.942956	5.307474	0.874509	1.746253
hsa-mir-8056	0.000000	0.000000	0.000000	0.000000	0.000000	0.000000	0.000000	0.000000	0.000000	0.000000	0.000000	0.000000	0.000000	0.000000	0.000000	0.000000	0.000000	0.000000	0.000000	0.000000	0.000000	0.000000	0.000000	0.000000	0.000000	0.000000	0.000000	0.000000	0.000000	0.000000	0.000000	0.000000	0.000000	0.000000	0.000000	0.000000	0.000000	0.000000	0.000000	0.000000	0.000000	0.000000	0.000000	0.000000	0.000000	0.000000	0.000000	0.000000	0.000000
hsa-let-7b	12846.669880	7335.462698	13021.618537	26069.733872	8330.126900	35052.341233	23513.351257	13575.819341	14704.867255	8410.725266	16606.655972	9040.125522	2901.456104	5616.094734	19603.285033	21011.681798	14629.411748	39358.522415	23046.654219	16717.891438	13738.207315	11506.290634	21754.775866	11353.741545	18989.883731	15517.068559	6826.407698	12400.101826	10864.868118	60654.410771	20799.993500	6852.905436	18180.113713	15636.219295	24931.783474	6242.289138	5928.025814	10215.491346	15250.994470	14515.025500	13801.851253	25398.141905	17255.511998	7859.822930	9490.783384	15553.109459	11783.181441	23745.555524	22926.173642
hsa-mir-8055	0.000000	0.000000	0.000000	0.000000	0.000000	0.000000	0.000000	0.000000	0.000000	0.000000	0.000000	0.000000	0.000000	0.000000	0.000000	0.000000	0.000000	0.000000	0.000000	0.000000	0.000000	0.000000	0.000000	0.000000	0.000000	0.000000	0.000000	0.000000	0.000000	0.000000	0.000000	0.000000	0.000000	0.000000	0.000000	0.000000	0.000000	0.000000	0.000000	0.000000	0.000000	0.000000	0.000000	0.000000	0.000000	0.000000	0.000000	0.000000	0.000000
hsa-let-7c	994.014622	686.579533	378.720356	610.176319	1137.186586	6026.846313	3376.179965	1326.367214	618.239034	474.384972	1595.208415	843.615911	274.548212	210.208943	1464.903083	2396.353850	1583.722536	513.250561	1036.912898	322.716062	1314.053889	1143.297614	1492.219185	937.852328	1408.826116	1722.647766	747.464396	517.067677	852.938810	2721.765641	3014.371122	1382.558268	1482.196539	913.549190	1151.102482	596.345966	804.980819	1884.669686	1207.667353	1569.685997	436.872705	2390.678795	542.013880	457.387494	554.187756	998.275649	350.293267	2398.954367	2117.623365
hsa-mir-8054	0.000000	0.000000	0.000000	0.000000	0.000000	0.000000	0.000000	0.000000	0.000000	0.000000	0.000000	0.000000	0.000000	0.000000	0.000000	0.000000	0.000000	0.000000	0.000000	0.000000	0.000000	0.000000	0.000000	0.000000	0.000000	0.000000	0.000000	0.000000	0.000000	0.000000	0.000000	0.000000	0.000000	0.000000	0.000000	0.000000	0.000000	0.000000	0.000000	0.000000	0.000000	0.000000	0.000000	0.000000	0.000000	0.000000	0.000000	0.000000	0.000000
hsa-mir-4253	0.000000	0.000000	0.000000	0.000000	0.000000	0.000000	0.000000	0.000000	0.000000	0.000000	0.000000	0.000000	0.000000	0.000000	0.000000	0.000000	0.000000	0.000000	0.000000	0.000000	0.000000	0.000000	0.000000	0.000000	0.000000	0.000000	0.000000	0.000000	0.000000	0.000000	0.000000	0.000000	0.000000	0.000000	0.000000	0.000000	0.000000	0.000000	0.000000	0.000000	0.000000	0.000000	0.000000	0.000000	0.000000	0.000000	0.000000	0.000000	0.000000
hsa-mir-18b	4.418735	0.926975	0.331339	5.924042	0.594090	0.430243	0.201527	0.516800	0.272833	1.173494	1.986561	1.490049	0.000000	0.149615	0.000000	0.427310	0.868150	0.000000	0.857662	6.371862	0.453696	0.113490	0.000000	0.475383	0.145255	2.971946	1.626691	1.428364	0.338132	1.092347	0.609333	2.111362	0.921334	0.000000	0.000000	7.076890	0.322508	0.813497	0.244913	0.113540	1.352128	0.000000	2.259247	0.000000	0.636120	0.471478	3.538316	0.174902	1.940282
hsa-mir-18a	63.067406	24.719335	6.626778	39.493613	9.505434	6.453648	1.813742	8.010400	6.820819	31.977713	31.784975	22.350731	7.012454	5.086907	7.204441	10.682747	11.720024	2.703690	12.650509	65.592696	4.083261	4.766577	9.336302	7.209982	9.732070	17.021143	6.913436	17.775193	17.075683	4.733505	2.640444	10.172926	13.704848	5.581433	7.674017	58.974087	26.123176	25.828537	3.673699	2.497873	41.780769	3.356385	8.420830	9.147750	25.063129	5.972052	21.819614	6.121566	8.925295
hsa-let-7d	524.222704	469.667367	913.169992	712.859713	385.069102	571.578050	635.212753	357.367204	537.753370	416.590390	701.256003	437.825979	233.323480	331.845862	447.155663	702.497455	643.733184	452.417527	698.350974	739.885606	425.717769	220.056986	728.430212	757.681999	620.673677	769.193568	361.938690	297.893195	795.963511	1181.919903	657.876697	693.870351	761.252457	313.052705	382.604539	166.542821	344.438908	695.336749	257.158937	418.620779	601.967590	609.743363	862.826946	383.252604	475.054426	636.809340	516.004392	462.615507	638.934739
hsa-let-7e	1437.294127	5700.278680	1410.509672	991.289684	1084.213593	2232.101561	2938.463563	1147.554412	1059.136774	577.652449	625.766688	497.924610	454.959537	524.549861	370.788584	4554.696093	2343.353737	298.757789	1188.719005	500.378564	1073.292721	1093.362042	883.571743	2019.983536	918.155468	982.903477	259.863846	1890.360068	945.248936	1065.766961	3034.479117	999.825909	1022.565895	4479.099669	607.343595	921.411132	872.062554	1445.991309	2632.572780	1869.657816	1061.150415	3530.544600	668.531709	524.661571	989.548294	1054.538665	810.274326	2482.732373	2312.039583
hsa-mir-147b	3.213626	7.106809	4.970083	29.620210	4.158627	0.000000	0.000000	4.392800	2.455495	2.346988	12.912646	0.745024	0.637496	0.149615	0.480296	0.000000	0.868150	1.351845	1.072077	0.749631	0.604928	0.794430	0.794579	1.109228	3.631370	4.322830	2.033363	0.000000	4.902919	0.364116	0.000000	3.071072	5.067339	1.149118	1.096288	45.763891	5.482642	1.830369	6.367745	0.113540	1.892980	0.932329	9.242374	3.239828	4.834512	0.471478	7.666351	0.524706	0.388056
hsa-mir-147a	0.000000	0.000000	0.000000	0.000000	0.000000	0.000000	0.000000	0.000000	0.000000	0.000000	0.000000	0.000000	0.000000	0.000000	0.000000	0.000000	0.000000	0.000000	0.000000	0.000000	0.000000	0.000000	0.000000	0.000000	0.000000	0.000000	0.000000	0.000000	0.000000	0.000000	0.000000	0.000000	0.000000	0.000000	0.000000	0.000000	0.000000	0.000000	0.000000	0.000000	0.000000	0.000000	0.000000	0.000000	0.000000	0.000000	0.000000	0.000000	0.000000
hsa-mir-4771-2	0.200852	0.000000	0.000000	1.974681	0.000000	0.000000	0.201527	0.258400	0.000000	0.293374	0.000000	0.000000	0.212499	0.149615	0.000000	0.000000	0.000000	0.000000	0.000000	0.374815	0.000000	0.000000	0.000000	0.000000	0.000000	0.000000	0.000000	0.000000	0.000000	0.000000	0.000000	0.000000	0.000000	0.000000	0.000000	0.000000	0.000000	0.203374	0.244913	0.113540	0.000000	0.186466	0.000000	0.000000	0.000000	0.000000	0.000000	0.000000	0.000000
hsa-mir-4771-1	0.200852	0.000000	0.000000	0.000000	0.000000	0.000000	0.000000	0.000000	0.000000	0.000000	0.000000	0.000000	0.000000	0.000000	0.000000	0.000000	0.000000	0.000000	0.000000	0.000000	0.000000	0.000000	0.000000	0.000000	0.000000	0.000000	0.406673	0.158707	0.000000	0.000000	0.000000	0.000000	0.000000	0.000000	0.000000	0.471793	0.000000	0.203374	0.000000	0.000000	0.000000	0.000000	0.000000	0.000000	0.127224	0.000000	0.000000	0.000000	0.000000
hsa-mir-7515	0.000000	0.000000	0.000000	0.000000	0.000000	0.000000	0.000000	0.000000	0.000000	0.000000	0.000000	0.000000	0.000000	0.000000	0.000000	0.000000	0.000000	0.000000	0.000000	0.000000	0.000000	0.000000	0.000000	0.000000	0.000000	0.000000	0.000000	0.000000	0.000000	0.000000	0.000000	0.000000	0.000000	0.000000	0.000000	0.000000	0.000000	0.000000	0.000000	0.000000	0.000000	0.000000	0.000000	0.000000	0.000000	0.000000	0.000000	0.000000	0.000000
hsa-mir-876	0.000000	1.544958	0.000000	0.000000	0.000000	0.000000	0.000000	0.000000	0.000000	0.000000	0.000000	0.000000	0.000000	0.000000	0.000000	0.000000	0.000000	0.000000	0.000000	0.000000	0.000000	0.000000	0.000000	0.158461	0.000000	0.000000	0.000000	0.000000	0.000000	0.000000	0.000000	0.191942	0.115167	0.000000	0.000000	0.000000	0.967525	0.000000	0.000000	0.000000	0.135213	0.186466	0.000000	0.190578	0.000000	0.157159	0.000000	0.000000	0.000000
hsa-mir-877	8.435768	5.252859	2.650711	13.822765	2.871433	1.936094	0.604581	0.516800	4.092491	0.880121	0.993280	1.738390	0.849994	1.795379	0.480296	2.136549	3.472600	0.450615	1.072077	2.248892	1.361087	0.794430	0.993224	2.693840	1.307293	5.133361	0.813345	2.539313	1.859728	3.641158	0.812444	6.334086	3.915671	2.134077	2.192576	8.020476	1.935050	3.050615	2.938959	2.043714	2.433831	1.864659	1.232317	2.286937	1.526688	2.671707	6.486912	2.448627	2.910422
hsa-mir-874	20.286013	3.089917	28.495145	25.670848	48.121261	62.170138	6.851914	18.346400	73.392012	29.924098	9.932805	26.820877	16.362393	27.828373	6.724145	27.347833	31.470435	31.092440	17.153232	7.121493	10.888696	4.312618	35.954695	14.974579	10.458344	27.287865	10.980163	21.584163	25.698057	31.678075	6.499554	17.082839	50.327886	8.372149	5.481440	26.420391	49.666284	32.133140	30.859072	16.236173	47.054070	15.103735	26.905577	25.728047	16.411896	18.073315	14.742983	8.919997	16.492394
hsa-mir-875	0.000000	0.000000	0.000000	0.000000	0.099015	0.000000	0.000000	0.000000	0.000000	0.000000	0.000000	0.000000	0.000000	0.000000	0.000000	0.000000	0.217037	0.000000	0.000000	0.000000	0.000000	0.000000	0.000000	0.000000	0.000000	0.000000	0.000000	0.000000	0.000000	0.000000	0.000000	0.000000	0.000000	0.000000	0.000000	0.000000	0.000000	0.000000	0.000000	0.000000	0.000000	0.000000	0.000000	0.000000	0.000000	0.000000	0.000000	0.000000	0.000000
hsa-mir-873	0.000000	3.707900	0.331339	0.000000	0.000000	0.000000	0.403054	0.000000	0.818498	0.000000	0.000000	0.000000	0.000000	0.000000	0.000000	0.000000	0.434075	0.000000	0.000000	0.000000	0.302464	0.000000	0.198645	0.079231	0.145255	0.000000	0.406673	0.000000	0.338132	0.000000	0.203111	0.191942	0.000000	0.000000	0.000000	0.471793	0.322508	0.203374	0.000000	0.000000	0.270426	0.372932	0.205386	0.000000	0.381672	0.314319	1.769158	0.000000	0.000000
hsa-mir-2277	0.803406	1.235967	0.331339	5.924042	1.485224	0.215122	0.000000	0.258400	0.818498	0.586747	0.993280	2.235073	0.000000	0.897689	0.000000	0.000000	0.434075	0.450615	1.715323	0.374815	0.453696	0.113490	0.993224	0.554614	0.871529	0.270177	1.220018	1.745778	1.690662	2.548811	0.406222	2.303304	1.727502	0.164160	2.192576	5.661512	1.290033	1.423620	0.244913	1.135397	2.433831	1.491727	1.437703	0.762312	0.890568	0.157159	1.769158	0.699608	0.582084
hsa-mir-2276	0.401703	0.308992	0.331339	0.000000	0.000000	0.000000	0.201527	0.000000	0.000000	0.000000	0.993280	0.000000	0.000000	0.000000	0.000000	0.000000	0.000000	0.000000	0.000000	0.000000	0.000000	0.113490	0.397289	0.000000	0.145255	0.810531	0.000000	0.000000	0.000000	0.364116	0.203111	0.191942	0.575834	0.000000	0.000000	0.471793	0.322508	0.203374	0.000000	0.113540	0.135213	0.000000	0.821544	0.000000	0.000000	0.000000	0.000000	0.000000	0.000000
hsa-mir-5009	0.200852	0.000000	0.331339	0.000000	0.099015	0.000000	0.000000	0.000000	0.000000	0.000000	0.000000	0.000000	0.212499	0.000000	0.000000	0.000000	0.217037	0.000000	0.000000	0.000000	0.000000	0.000000	0.000000	0.000000	0.000000	0.000000	0.000000	0.000000	0.000000	0.000000	0.000000	0.000000	0.000000	0.000000	0.000000	0.471793	0.000000	0.000000	0.000000	0.113540	0.000000	0.000000	0.205386	0.381156	0.000000	0.000000	0.000000	0.000000	0.000000
hsa-mir-2278	0.000000	0.000000	0.000000	1.974681	0.000000	0.000000	0.000000	0.000000	0.000000	0.000000	0.000000	0.000000	0.000000	0.000000	0.000000	0.427310	0.000000	0.000000	0.000000	0.000000	0.151232	0.000000	0.000000	0.000000	0.581019	0.000000	0.000000	0.317414	0.169066	0.364116	0.000000	0.191942	0.000000	0.000000	1.096288	0.000000	0.645017	0.000000	0.000000	0.000000	0.000000	0.000000	0.205386	0.000000	0.254448	0.000000	0.000000	0.000000	0.000000
hsa-mir-320b-2	7.632361	4.325884	2.319372	3.949361	1.584239	2.151216	0.806108	1.550400	4.092491	2.346988	19.865609	4.718488	0.849994	3.141913	1.921184	0.427310	6.077050	4.055536	1.929739	11.619278	1.512319	0.340470	3.575605	3.803068	2.614586	5.133361	0.813345	1.904485	1.521595	3.277042	0.406222	3.263014	4.952172	0.164160	3.288864	5.661512	3.225083	1.423620	0.979653	0.794778	11.357879	1.678193	5.340038	0.190578	2.162808	0.785796	9.435509	1.224313	2.522366
hsa-mir-6131	0.000000	0.000000	0.000000	0.000000	0.000000	0.000000	0.000000	0.000000	0.000000	0.000000	0.000000	0.000000	0.000000	0.000000	0.000000	0.000000	0.000000	0.000000	0.000000	0.000000	0.000000	0.000000	0.000000	0.000000	0.000000	0.000000	0.000000	0.000000	0.000000	0.000000	0.000000	0.000000	0.000000	0.000000	0.000000	0.000000	0.000000	0.000000	0.000000	0.000000	0.000000	0.000000	0.000000	0.000000	0.000000	0.000000	0.000000	0.000000	0.000000
hsa-mir-1470	0.000000	0.000000	0.000000	0.000000	0.000000	0.000000	0.000000	0.000000	0.000000	0.000000	0.000000	0.000000	0.000000	0.000000	0.000000	0.000000	0.000000	0.000000	0.000000	0.000000	0.000000	0.000000	0.000000	0.000000	0.000000	0.000000	0.000000	0.000000	0.000000	0.000000	0.000000	0.000000	0.000000	0.000000	0.000000	0.000000	0.000000	0.000000	0.000000	0.000000	0.000000	0.000000	0.000000	0.000000	0.000000	0.000000	0.000000	0.000000	0.000000
hsa-mir-1471	0.000000	0.000000	0.000000	0.000000	0.000000	0.000000	0.000000	0.000000	0.000000	0.000000	0.000000	0.000000	0.000000	0.000000	0.000000	0.000000	0.000000	0.000000	0.000000	0.000000	0.000000	0.000000	0.000000	0.000000	0.000000	0.000000	0.000000	0.000000	0.000000	0.000000	0.000000	0.000000	0.000000	0.000000	0.000000	0.000000	0.000000	0.000000	0.000000	0.000000	0.000000	0.000000	0.000000	0.000000	0.000000	0.000000	0.000000	0.000000	0.000000
hsa-mir-1304	5.623845	4.943867	1.656694	0.000000	0.495075	2.796581	1.007634	0.775200	0.272833	1.173494	0.000000	0.248341	0.849994	0.448845	0.000000	3.418479	0.868150	0.450615	1.286492	8.245939	0.453696	1.361879	0.198645	1.426150	11.765637	0.540354	0.000000	0.158707	1.014397	2.912926	0.406222	0.575826	0.575834	0.656639	4.385152	9.907647	1.290033	7.118101	0.000000	1.135397	0.946490	2.424056	1.643089	0.571734	4.071168	5.500574	1.769158	0.699608	2.328338
hsa-mir-1305	0.000000	4.943867	0.994017	0.000000	0.000000	0.000000	0.000000	0.258400	0.000000	0.000000	0.000000	0.000000	0.212499	0.000000	0.480296	0.000000	0.434075	0.000000	0.214415	0.000000	0.000000	0.000000	0.198645	0.000000	0.290510	0.000000	0.000000	0.158707	0.169066	0.000000	0.203111	0.000000	0.000000	0.328320	0.000000	0.943585	0.000000	0.000000	0.000000	0.000000	0.000000	0.559398	0.000000	0.190578	0.000000	0.000000	0.000000	0.000000	0.000000
hsa-mir-1306	14.059613	7.415801	13.584895	29.620210	12.277853	4.947796	2.418323	5.943200	11.458976	11.734941	3.973122	10.182000	6.374958	4.189217	1.440888	7.264268	7.162237	3.604921	6.861293	13.493355	4.990652	1.248389	8.740368	5.942293	10.748854	8.915837	8.133454	5.713455	18.766344	17.477559	3.655999	13.243998	17.390185	5.253113	7.674017	22.646049	9.352742	6.711352	8.816878	8.515476	13.926923	4.848112	23.414014	4.764453	5.979528	3.457504	10.025228	1.923921	3.298479
hsa-mir-1307	1805.053427	1968.277059	1008.926932	5519.232402	1790.685189	647.085726	198.100932	531.270406	1694.564271	2133.705566	1075.722736	1112.321362	933.506421	1319.154628	386.158059	1021.697941	900.054455	1336.073674	2346.133361	2911.191238	524.169729	773.206933	1775.486565	588.445488	1093.768497	1337.375540	465.640225	1572.152366	1540.192776	1357.787836	127.756852	1045.124222	1948.852357	769.088582	348.619609	3756.413432	3153.486557	1005.075816	747.230398	1387.454820	2991.449004	843.012155	1448.793449	1101.922705	872.883883	1518.158496	5660.125893	452.296296	1504.494371
hsa-mir-1301	12.452800	19.775468	13.584895	35.544252	12.673912	8.174620	1.813742	3.876000	11.458976	8.801205	61.583388	14.403804	9.349939	12.118807	7.204441	12.391987	13.673362	2.253075	50.602036	98.576451	6.351739	1.929329	13.706486	10.379205	13.218185	17.561497	9.760144	19.044850	21.978602	21.482832	3.046666	17.658665	7.716175	5.417273	8.770305	35.384452	11.610300	16.676693	11.021097	6.358222	27.989059	7.458634	10.680076	7.241969	11.704608	8.329441	42.459790	3.672940	15.910309
hsa-mir-6808	0.401703	0.617983	0.000000	0.000000	0.891134	0.860486	0.000000	0.258400	0.545666	0.293374	0.993280	0.000000	0.000000	0.149615	0.000000	0.000000	0.434075	0.000000	0.000000	0.749631	0.302464	0.226980	0.397289	0.237692	0.290510	0.540354	0.000000	0.000000	0.000000	0.000000	0.000000	0.959710	0.115167	0.984959	1.096288	0.943585	0.645017	0.406749	0.000000	0.681238	0.405639	0.000000	1.232317	0.190578	0.127224	1.100115	1.769158	0.349804	0.194028
hsa-mir-1303	0.000000	0.308992	0.000000	0.000000	0.000000	0.430243	0.000000	0.000000	0.000000	0.000000	0.000000	0.000000	0.000000	0.000000	0.000000	0.000000	0.217037	0.000000	0.000000	0.000000	0.000000	0.000000	0.000000	0.000000	0.000000	0.000000	0.000000	0.000000	0.000000	0.000000	0.000000	0.000000	0.000000	0.000000	0.000000	0.000000	0.000000	0.000000	0.000000	0.000000	0.000000	0.000000	0.000000	0.000000	0.000000	0.000000	0.000000	0.000000	0.000000
hsa-mir-612	0.000000	0.308992	0.000000	0.000000	0.000000	0.000000	0.000000	0.000000	0.000000	0.000000	0.000000	0.000000	0.000000	0.000000	0.000000	0.000000	0.000000	0.000000	0.000000	0.000000	0.151232	0.000000	0.198645	0.000000	0.145255	0.270177	0.000000	0.000000	0.000000	0.000000	0.000000	0.000000	0.230334	0.328320	0.000000	0.471793	0.000000	0.000000	0.000000	0.113540	0.135213	0.000000	0.000000	0.000000	0.000000	0.000000	0.000000	0.000000	0.388056
hsa-mir-613	0.000000	0.000000	0.000000	0.000000	0.000000	0.000000	0.000000	0.000000	0.000000	0.000000	0.000000	0.000000	0.000000	0.000000	0.000000	0.000000	0.000000	0.000000	0.000000	0.000000	0.000000	0.000000	0.000000	0.000000	0.000000	0.000000	0.000000	0.000000	0.000000	0.000000	0.000000	0.000000	0.000000	0.000000	0.000000	0.000000	0.000000	0.000000	0.000000	0.000000	0.000000	0.000000	0.000000	0.000000	0.000000	0.000000	0.000000	0.000000	0.000000
hsa-mir-610	0.000000	0.308992	0.000000	0.000000	0.000000	0.000000	0.000000	0.000000	0.000000	0.000000	0.000000	0.000000	0.212499	0.000000	0.000000	0.000000	0.000000	0.000000	0.000000	0.000000	0.000000	0.000000	0.000000	0.000000	0.000000	0.000000	0.000000	0.000000	0.000000	0.000000	0.000000	0.000000	0.000000	0.000000	0.000000	0.000000	0.322508	0.000000	0.000000	0.000000	0.000000	0.000000	0.000000	0.000000	0.000000	0.000000	0.000000	0.000000	0.000000
hsa-mir-611	0.200852	0.000000	0.000000	0.000000	0.099015	0.000000	0.000000	0.258400	0.000000	0.000000	0.000000	0.000000	0.000000	0.000000	0.000000	0.000000	0.000000	0.000000	0.000000	0.000000	0.151232	0.000000	0.000000	0.000000	0.145255	0.000000	0.000000	0.000000	0.000000	0.000000	0.000000	0.000000	0.000000	0.000000	0.000000	0.000000	0.000000	0.000000	0.000000	0.000000	0.000000	0.000000	0.000000	0.000000	0.000000	0.000000	0.000000	0.000000	0.000000
hsa-mir-616	4.619587	1.235967	2.319372	65.164461	0.891134	1.505851	0.201527	1.033600	3.001160	6.747591	21.852170	0.745024	1.487490	4.039602	9.605922	0.427310	1.953337	6.759226	16.295571	14.617801	0.907391	0.000000	4.370184	1.188459	2.759841	1.080708	4.066727	3.174142	4.226654	4.005274	0.203111	2.495246	11.747012	0.656639	1.096288	7.548683	4.837625	16.269944	0.489827	2.611413	6.084578	0.745863	1.437703	3.811562	1.526688	0.471478	10.025228	0.349804	0.970141
hsa-mir-617	0.000000	0.000000	0.000000	0.000000	0.000000	0.000000	0.000000	0.000000	0.000000	0.000000	0.000000	0.000000	0.000000	0.000000	0.000000	0.000000	0.000000	0.000000	0.000000	0.000000	0.000000	0.000000	0.000000	0.000000	0.000000	0.000000	0.000000	0.000000	0.000000	0.000000	0.000000	0.000000	0.000000	0.000000	0.000000	0.000000	0.000000	0.000000	0.000000	0.000000	0.000000	0.000000	0.000000	0.000000	0.000000	0.000000	0.000000	0.000000	0.000000
hsa-mir-614	0.000000	0.000000	0.000000	0.000000	0.198030	0.000000	0.000000	0.000000	0.000000	0.000000	0.000000	0.000000	0.000000	0.149615	0.000000	0.000000	0.000000	0.000000	0.214415	0.374815	0.000000	0.000000	0.000000	0.000000	0.000000	0.000000	0.000000	0.158707	0.000000	0.000000	0.000000	0.000000	0.115167	0.164160	0.000000	2.830756	0.000000	0.000000	0.000000	0.000000	0.135213	0.000000	0.616158	0.000000	0.000000	0.000000	1.179439	0.000000	0.582084
hsa-mir-615	9.640877	3.707900	3.976067	0.000000	4.059613	0.000000	0.000000	0.258400	3.273993	0.586747	8.939524	2.980097	0.000000	0.748075	0.480296	0.000000	0.000000	0.901230	9.005447	0.000000	0.907391	0.000000	2.979671	15.687654	0.145255	2.431592	0.406673	11.109496	0.169066	0.000000	0.000000	3.071072	0.921334	0.164160	0.000000	0.000000	0.967525	2.033743	0.489827	0.340619	1.216916	4.288715	2.259247	0.190578	0.508896	0.000000	1.179439	0.000000	6.985014
hsa-mir-517c	0.000000	86.208681	0.000000	0.000000	0.000000	0.215122	0.000000	0.000000	0.000000	0.000000	0.000000	0.000000	0.000000	0.000000	0.000000	0.000000	0.000000	0.000000	0.000000	0.000000	0.000000	0.000000	0.000000	0.000000	0.000000	0.000000	0.000000	0.000000	0.000000	0.000000	0.203111	0.000000	0.000000	0.000000	0.000000	0.000000	0.000000	0.000000	0.000000	0.000000	0.000000	0.000000	0.000000	0.000000	0.000000	0.000000	0.000000	0.000000	0.000000
hsa-mir-517b	0.000000	181.996105	0.000000	0.000000	0.000000	0.215122	0.000000	0.000000	0.000000	0.000000	0.000000	0.000000	0.000000	0.000000	0.000000	0.427310	0.000000	0.000000	0.000000	0.000000	0.000000	0.000000	0.000000	0.000000	0.000000	0.000000	0.406673	0.000000	0.000000	0.000000	0.203111	0.000000	0.000000	0.000000	0.000000	0.000000	0.000000	0.000000	0.000000	0.000000	0.000000	0.000000	0.000000	0.000000	0.000000	0.000000	0.000000	0.174902	0.000000
hsa-mir-517a	0.000000	185.704005	0.000000	0.000000	0.000000	0.215122	0.000000	0.000000	0.000000	0.000000	0.000000	0.000000	0.000000	0.000000	0.000000	0.427310	0.000000	0.000000	0.000000	0.000000	0.000000	0.000000	0.000000	0.000000	0.000000	0.000000	0.406673	0.000000	0.000000	0.000000	0.203111	0.000000	0.000000	0.000000	0.000000	0.000000	0.000000	0.000000	0.000000	0.000000	0.000000	0.000000	0.000000	0.000000	0.000000	0.000000	0.000000	0.174902	0.000000
hsa-mir-1278	0.000000	0.308992	0.000000	0.000000	0.000000	0.000000	0.000000	0.000000	0.000000	0.293374	0.000000	0.000000	0.000000	0.149615	0.000000	0.000000	0.000000	0.000000	0.428831	0.000000	0.000000	0.000000	0.000000	0.079231	0.000000	0.000000	0.000000	0.000000	0.169066	0.000000	0.000000	0.000000	0.115167	0.000000	0.000000	0.000000	0.000000	0.000000	0.244913	0.000000	0.000000	0.000000	0.000000	0.000000	0.127224	0.314319	0.000000	0.000000	0.000000
hsa-mir-1279	0.000000	0.000000	0.000000	0.000000	0.000000	0.000000	0.000000	0.000000	0.000000	0.000000	0.000000	0.000000	0.000000	0.000000	0.000000	0.000000	0.000000	0.000000	0.000000	0.000000	0.000000	0.000000	0.000000	0.000000	0.000000	0.000000	0.000000	0.000000	0.000000	0.000000	0.000000	0.000000	0.000000	0.000000	0.000000	0.000000	0.000000	0.000000	0.000000	0.000000	0.000000	0.000000	0.000000	0.000000	0.000000	0.000000	0.000000	0.000000	0.000000
hsa-mir-1270	9.440026	3.089917	0.331339	0.000000	1.287194	0.645365	0.000000	0.258400	1.364164	0.293374	9.932805	0.993366	1.487490	0.149615	0.480296	3.845789	1.519262	1.351845	11.149601	0.000000	1.512319	0.340470	4.171539	3.248454	2.469331	0.270177	1.626691	2.221899	2.197860	10.923474	0.000000	2.495246	3.455004	1.149118	1.096288	0.000000	0.322508	3.864112	0.244913	0.908317	0.676064	0.559398	5.545424	4.764453	2.290032	0.314319	1.179439	0.524706	1.164169
hsa-mir-1271	0.803406	0.000000	4.970083	3.949361	1.980299	0.860486	0.201527	0.516800	3.546826	2.640362	1.986561	0.993366	0.424997	1.645764	1.440888	1.281930	2.170375	3.604921	1.500908	2.623708	0.604928	0.340470	3.972895	1.901534	3.631370	6.484245	4.473400	0.476121	2.197860	2.912926	0.203111	3.454956	7.255508	0.984959	1.096288	4.246134	0.967525	2.237117	1.469480	2.384333	2.839470	1.118795	2.670019	0.762312	2.926152	0.471478	2.358877	1.574117	0.970141
hsa-mir-1272	0.000000	0.000000	0.000000	0.000000	0.000000	0.000000	0.000000	0.000000	0.000000	0.000000	0.000000	0.000000	0.000000	0.000000	0.000000	0.000000	0.000000	0.000000	0.000000	0.000000	0.000000	0.000000	0.000000	0.000000	0.000000	0.000000	0.000000	0.000000	0.000000	0.000000	0.000000	0.000000	0.000000	0.000000	0.000000	0.000000	0.000000	0.000000	0.000000	0.000000	0.000000	0.000000	0.000000	0.000000	0.000000	0.000000	0.000000	0.000000	0.000000
hsa-mir-1275	6.828955	0.000000	0.331339	0.000000	0.990149	1.720973	0.403054	0.000000	0.272833	0.586747	0.000000	0.248341	0.000000	0.149615	0.000000	0.000000	0.217037	0.901230	0.214415	0.374815	0.604928	0.113490	2.582381	0.554614	0.435764	0.810531	0.000000	0.000000	0.507198	2.548811	0.203111	0.383884	0.575834	0.820799	3.288864	0.471793	0.322508	1.016872	0.244913	0.681238	0.811277	0.745863	0.000000	0.190578	0.636120	0.000000	1.179439	0.699608	2.910422
hsa-mir-1276	0.200852	1.853950	0.000000	7.898723	0.099015	0.000000	0.000000	1.033600	0.000000	0.293374	0.993280	0.496683	0.212499	0.000000	0.000000	0.000000	0.217037	0.000000	0.000000	0.000000	0.453696	0.113490	0.000000	0.000000	0.290510	0.000000	0.000000	0.476121	0.000000	0.000000	0.000000	0.383884	0.000000	0.164160	0.000000	1.887171	0.645017	0.000000	0.244913	0.000000	0.540851	0.372932	0.000000	0.000000	0.000000	0.000000	0.000000	0.000000	0.388056
hsa-mir-1277	0.602555	0.617983	0.000000	7.898723	0.792120	0.860486	0.000000	0.775200	0.545666	0.880121	1.986561	0.000000	0.212499	0.598460	1.921184	0.000000	0.868150	6.308611	1.500908	1.499262	0.151232	0.794430	1.986447	1.346920	3.050350	0.810531	4.880072	0.158707	0.000000	0.000000	0.406222	1.535536	5.988673	0.000000	0.000000	0.943585	0.967525	2.847240	0.244913	0.681238	2.839470	0.186466	2.875405	0.762312	1.272240	0.785796	2.948597	0.349804	1.746253
hsa-mir-515-1	0.000000	21.629418	0.000000	0.000000	0.000000	0.000000	0.000000	0.000000	0.000000	0.000000	0.000000	0.000000	0.000000	0.000000	0.000000	0.000000	0.000000	0.000000	0.000000	0.000000	0.000000	0.000000	0.000000	0.000000	0.000000	0.000000	0.000000	0.000000	0.000000	0.000000	0.203111	0.000000	0.000000	0.000000	0.000000	0.000000	0.000000	0.000000	0.000000	0.000000	0.000000	0.000000	0.000000	0.000000	0.000000	0.000000	0.000000	0.000000	0.000000
hsa-mir-515-2	0.000000	22.556393	0.000000	0.000000	0.000000	0.000000	0.000000	0.000000	0.000000	0.000000	0.000000	0.000000	0.000000	0.000000	0.000000	0.000000	0.000000	0.000000	0.000000	0.000000	0.000000	0.113490	0.000000	0.000000	0.000000	0.000000	0.000000	0.000000	0.000000	0.000000	0.000000	0.000000	0.000000	0.000000	0.000000	0.000000	0.000000	0.000000	0.000000	0.000000	0.000000	0.000000	0.000000	0.000000	0.000000	0.000000	0.000000	0.000000	0.000000
hsa-mir-130a	38.764361	433.515340	46.056106	134.278284	68.518338	77.228649	47.560346	29.199200	99.311125	77.157234	146.012227	47.929900	29.749806	34.411428	94.138034	44.440228	128.486192	42.357816	74.616561	139.056515	26.163117	61.057585	123.557020	32.801458	106.471754	167.239487	42.293959	57.451964	113.781530	63.356150	50.777763	114.781320	177.817518	26.429725	84.414182	221.742566	59.986551	190.765098	36.736991	36.900394	60.710568	47.362329	86.467542	99.862936	98.216930	36.146631	50.126141	39.352926	35.313126
hsa-mir-508	8.234916	2.162942	11.928200	1.974681	682.608996	817.462021	19.346581	4.392800	1.636997	2.640362	3.973122	12.417073	2.974981	173.852521	36.502503	15.810466	30.168211	46.863967	8.362201	1.124446	2.873406	0.794430	4.767473	6.417677	7.553249	4.863184	6.506763	2.698020	8.115176	10.195243	13.608440	2.687188	5.643173	11.819504	15.348033	6.605098	380.882351	7.931598	3.918612	541.697786	5.273301	19.765381	24.646330	4.955031	443.121202	3.771822	6.486912	45.124688	5.626817
hsa-mir-548h-2	0.000000	0.000000	0.000000	0.000000	0.000000	0.000000	0.000000	0.000000	0.000000	0.000000	0.000000	0.000000	0.000000	0.000000	0.000000	0.000000	0.000000	0.000000	0.000000	0.000000	0.000000	0.000000	0.000000	0.000000	0.000000	0.000000	0.000000	0.000000	0.000000	0.000000	0.000000	0.000000	0.000000	0.000000	0.000000	0.000000	0.000000	0.000000	0.000000	0.000000	0.000000	0.000000	0.000000	0.000000	0.000000	0.000000	0.000000	0.000000	0.000000
hsa-mir-507	0.000000	0.000000	0.000000	0.000000	2.871433	1.075608	0.000000	0.000000	0.000000	0.000000	0.000000	0.000000	0.000000	0.299230	0.000000	0.000000	0.000000	0.000000	0.000000	0.000000	0.000000	0.000000	0.198645	0.079231	0.145255	0.270177	0.000000	0.000000	0.000000	0.000000	0.000000	0.000000	0.000000	0.000000	0.000000	0.000000	3.225083	0.203374	0.000000	0.681238	0.000000	0.000000	0.205386	0.000000	4.198392	0.000000	0.000000	0.174902	0.000000
hsa-mir-504	2.209368	0.000000	0.994017	7.898723	2.772418	0.860486	0.201527	1.033600	1.091331	0.586747	0.000000	0.248341	0.424997	0.748075	0.960592	0.000000	1.302225	0.000000	0.857662	0.749631	0.453696	0.907919	4.568829	4.833065	0.000000	4.593007	0.000000	0.000000	2.028794	1.456463	1.624888	7.293796	5.182505	0.328320	1.096288	0.471793	1.290033	1.423620	0.244913	0.681238	0.270426	1.678193	8.215443	0.571734	4.325616	1.100115	0.589719	0.349804	2.522366
hsa-mir-548h-1	0.000000	0.000000	0.000000	0.000000	0.000000	0.000000	0.000000	0.000000	0.000000	0.000000	0.000000	0.000000	0.000000	0.000000	0.000000	0.000000	0.000000	0.000000	0.000000	0.000000	0.000000	0.000000	0.000000	0.000000	0.000000	0.000000	0.000000	0.000000	0.000000	0.000000	0.000000	0.000000	0.000000	0.000000	0.000000	0.000000	0.000000	0.000000	0.000000	0.000000	0.000000	0.000000	0.000000	0.000000	0.000000	0.157159	0.000000	0.000000	0.000000
hsa-mir-502	14.863019	10.814709	13.916234	53.316377	10.198539	5.593161	4.836645	8.010400	11.458976	6.747591	16.885768	4.718488	17.424887	7.929590	10.086218	10.255437	17.580036	1.351845	15.223494	13.868170	8.317754	2.383289	17.480736	18.539955	6.826975	14.319374	1.626691	7.776647	14.201558	18.934022	8.936886	9.980984	23.494024	4.760634	10.962881	15.569159	8.385217	15.049699	4.408439	4.314508	10.276176	10.815020	30.807913	6.670234	9.160128	5.186256	16.512141	5.771762	11.835718
hsa-mir-503	1.606813	10.505717	4.638745	15.797445	10.891643	2.581459	0.604581	1.292000	5.456655	5.867470	35.758096	2.980097	3.187479	24.536845	13.928587	2.563859	5.425937	2.703690	6.218047	23.238555	4.234493	16.456041	2.582381	17.985341	9.732070	13.779021	28.060415	16.505537	18.935411	1.456463	0.203111	57.390660	14.511015	4.432314	2.192576	19.343500	10.965284	18.710436	6.367745	7.720698	2.974683	1.864659	33.477932	26.680937	3.180600	1.728752	11.794386	1.224313	6.596958
hsa-mir-548h-4	0.000000	0.000000	0.000000	0.000000	0.000000	0.000000	0.000000	0.000000	0.000000	0.000000	0.000000	0.000000	0.000000	0.000000	0.000000	0.000000	0.000000	0.000000	0.000000	0.000000	0.000000	0.000000	0.000000	0.000000	0.000000	0.000000	0.000000	0.000000	0.000000	0.000000	0.000000	0.000000	0.000000	0.000000	0.000000	0.000000	0.000000	0.000000	0.000000	0.000000	0.000000	0.000000	0.000000	0.000000	0.000000	0.000000	0.000000	0.000000	0.000000
hsa-mir-548h-5	0.000000	0.000000	0.000000	0.000000	0.000000	0.000000	0.000000	0.000000	0.000000	0.000000	0.000000	0.000000	0.000000	0.000000	0.000000	0.000000	0.000000	0.000000	0.000000	0.000000	0.000000	0.000000	0.000000	0.000000	0.000000	0.000000	0.000000	0.000000	0.000000	0.000000	0.000000	0.000000	0.000000	0.000000	0.000000	0.000000	0.000000	0.000000	0.000000	0.000000	0.000000	0.000000	0.000000	0.000000	0.000000	0.000000	0.000000	0.000000	0.000000
hsa-mir-6842	4.217884	3.398909	9.277489	5.924042	2.871433	3.441945	2.821376	4.651200	4.092491	0.293374	0.000000	1.986732	1.062493	0.299230	2.881777	3.845789	1.736300	3.604921	3.645062	0.749631	8.015290	2.950738	3.774250	5.704601	4.067134	4.863184	1.626691	3.015435	3.719456	18.934022	3.452888	1.727478	3.685337	2.626557	4.385152	4.717927	4.192608	2.033743	2.938959	5.563444	2.433831	11.933815	4.723880	1.715203	2.417256	4.714778	1.769158	5.072155	6.208901
hsa-mir-4773-1	0.000000	0.308992	0.000000	0.000000	0.000000	0.000000	0.000000	0.000000	0.000000	0.293374	0.993280	0.000000	0.000000	0.000000	0.000000	0.427310	0.000000	0.000000	0.428831	0.000000	0.000000	0.000000	0.000000	0.079231	0.000000	0.000000	0.000000	0.000000	0.169066	0.000000	0.203111	0.000000	0.460667	0.164160	0.000000	0.000000	0.000000	0.000000	0.000000	0.000000	0.000000	0.186466	0.000000	0.190578	0.127224	0.157159	0.000000	0.000000	0.000000
hsa-mir-4773-2	0.000000	0.000000	0.000000	1.974681	0.000000	0.000000	0.000000	0.000000	0.000000	0.293374	0.000000	0.000000	0.000000	0.000000	0.000000	0.000000	0.000000	0.000000	0.214415	0.000000	0.000000	0.000000	0.000000	0.079231	0.000000	0.000000	0.000000	0.158707	0.338132	0.000000	0.000000	0.191942	0.460667	0.000000	0.000000	0.471793	0.000000	0.000000	0.000000	0.000000	0.000000	0.000000	0.000000	0.000000	0.000000	0.000000	0.000000	0.000000	0.000000
hsa-mir-5591	0.000000	0.000000	0.000000	0.000000	0.000000	0.215122	0.000000	0.000000	0.000000	0.000000	0.000000	0.000000	0.000000	0.000000	0.000000	0.000000	0.000000	0.000000	0.000000	0.000000	0.000000	0.000000	0.000000	0.000000	0.000000	0.000000	0.000000	0.000000	0.000000	0.000000	0.000000	0.000000	0.000000	0.000000	0.000000	0.471793	0.000000	0.000000	0.000000	0.000000	0.000000	0.000000	0.000000	0.000000	0.000000	0.000000	0.000000	0.000000	0.000000
hsa-mir-5590	0.000000	0.000000	0.000000	0.000000	0.000000	0.000000	0.000000	0.000000	0.000000	0.000000	0.000000	0.000000	0.000000	0.000000	0.000000	0.000000	0.000000	0.000000	0.000000	0.000000	0.000000	0.000000	0.000000	0.000000	0.000000	0.000000	0.000000	0.000000	0.000000	0.000000	0.000000	0.000000	0.000000	0.000000	0.000000	0.000000	0.000000	0.203374	0.000000	0.000000	0.000000	0.000000	0.000000	0.000000	0.000000	0.000000	0.000000	0.000000	0.000000
hsa-mir-4310	0.000000	0.000000	0.000000	0.000000	0.000000	0.000000	0.000000	0.000000	0.000000	0.000000	0.000000	0.000000	0.000000	0.000000	0.000000	0.000000	0.000000	0.000000	0.000000	0.000000	0.000000	0.000000	0.000000	0.000000	0.000000	0.000000	0.000000	0.000000	0.000000	0.000000	0.000000	0.000000	0.000000	0.000000	0.000000	0.000000	0.000000	0.000000	0.000000	0.000000	0.000000	0.000000	0.000000	0.000000	0.000000	0.000000	0.000000	0.000000	0.000000
hsa-mir-4311	0.000000	0.000000	0.000000	0.000000	0.000000	0.000000	0.000000	0.000000	0.000000	0.000000	0.000000	0.000000	0.000000	0.000000	0.000000	0.000000	0.000000	0.000000	0.000000	0.000000	0.000000	0.000000	0.000000	0.000000	0.000000	0.000000	0.000000	0.000000	0.000000	0.000000	0.000000	0.000000	0.000000	0.000000	0.000000	0.000000	0.000000	0.000000	0.000000	0.000000	0.000000	0.000000	0.000000	0.000000	0.000000	0.000000	0.000000	0.000000	0.000000
hsa-mir-4312	0.000000	0.000000	0.000000	0.000000	0.000000	0.000000	0.000000	0.000000	0.000000	0.000000	0.000000	0.000000	0.000000	0.000000	0.000000	0.000000	0.000000	0.000000	0.000000	0.000000	0.000000	0.000000	0.000000	0.000000	0.000000	0.000000	0.000000	0.000000	0.000000	0.000000	0.000000	0.000000	0.000000	0.000000	0.000000	0.000000	0.000000	0.000000	0.000000	0.000000	0.000000	0.000000	0.000000	0.000000	0.000000	0.000000	0.000000	0.000000	0.000000
hsa-mir-4313	0.000000	0.000000	0.000000	0.000000	0.000000	0.000000	0.000000	0.000000	0.000000	0.000000	0.000000	0.000000	0.000000	0.000000	0.000000	0.000000	0.000000	0.000000	0.000000	0.000000	0.000000	0.000000	0.000000	0.000000	0.000000	0.000000	0.000000	0.000000	0.000000	0.000000	0.000000	0.000000	0.000000	0.000000	0.000000	0.000000	0.000000	0.000000	0.000000	0.000000	0.000000	0.000000	0.000000	0.000000	0.000000	0.000000	0.000000	0.000000	0.000000
hsa-mir-4314	0.000000	0.000000	0.000000	0.000000	0.000000	0.000000	0.000000	0.000000	0.000000	0.000000	0.000000	0.000000	0.000000	0.000000	0.000000	0.000000	0.000000	0.000000	0.000000	0.000000	0.000000	0.000000	0.000000	0.000000	0.000000	0.000000	0.000000	0.000000	0.000000	0.000000	0.000000	0.000000	0.000000	0.000000	0.000000	0.000000	0.000000	0.000000	0.000000	0.000000	0.000000	0.000000	0.000000	0.000000	0.000000	0.000000	0.000000	0.000000	0.000000
hsa-mir-4316	0.000000	0.000000	0.000000	0.000000	0.000000	0.000000	0.000000	0.000000	0.000000	0.000000	0.000000	0.000000	0.000000	0.000000	0.000000	0.000000	0.000000	0.000000	0.000000	0.000000	0.000000	0.000000	0.000000	0.000000	0.000000	0.000000	0.000000	0.000000	0.000000	0.000000	0.000000	0.000000	0.000000	0.000000	0.000000	0.000000	0.000000	0.000000	0.000000	0.000000	0.000000	0.000000	0.000000	0.000000	0.000000	0.000000	0.000000	0.000000	0.000000
hsa-mir-4317	0.000000	0.000000	0.000000	0.000000	0.000000	0.000000	0.000000	0.000000	0.000000	0.000000	0.000000	0.000000	0.000000	0.000000	0.000000	0.000000	0.000000	0.000000	0.000000	0.000000	0.000000	0.000000	0.000000	0.000000	0.000000	0.000000	0.000000	0.000000	0.000000	0.000000	0.000000	0.000000	0.000000	0.000000	0.000000	0.000000	0.000000	0.000000	0.000000	0.000000	0.000000	0.000000	0.000000	0.000000	0.000000	0.000000	0.000000	0.000000	0.000000
hsa-mir-4318	0.000000	0.000000	0.000000	0.000000	0.000000	0.000000	0.000000	0.000000	0.000000	0.000000	0.000000	0.000000	0.000000	0.000000	0.000000	0.000000	0.000000	0.000000	0.000000	0.000000	0.000000	0.000000	0.000000	0.000000	0.000000	0.000000	0.000000	0.000000	0.000000	0.000000	0.000000	0.000000	0.000000	0.000000	0.000000	0.000000	0.000000	0.000000	0.000000	0.000000	0.000000	0.000000	0.000000	0.000000	0.000000	0.000000	0.000000	0.000000	0.000000
hsa-mir-4319	0.000000	0.000000	0.000000	0.000000	0.000000	0.000000	0.000000	0.000000	0.000000	0.000000	0.000000	0.000000	0.000000	0.000000	0.000000	0.000000	0.000000	0.000000	0.000000	0.000000	0.000000	0.000000	0.000000	0.000000	0.000000	0.000000	0.000000	0.000000	0.000000	0.000000	0.000000	0.000000	0.000000	0.000000	0.000000	0.000000	0.000000	0.000000	0.000000	0.000000	0.000000	0.000000	0.000000	0.000000	0.000000	0.000000	0.000000	0.000000	0.000000
hsa-mir-8073	0.000000	0.000000	0.000000	0.000000	0.000000	0.000000	0.000000	0.000000	0.000000	0.000000	0.000000	0.000000	0.000000	0.000000	0.000000	0.000000	0.000000	0.000000	0.000000	0.000000	0.000000	0.000000	0.000000	0.000000	0.000000	0.000000	0.000000	0.000000	0.000000	0.000000	0.000000	0.000000	0.000000	0.000000	0.000000	0.000000	0.000000	0.000000	0.000000	0.000000	0.000000	0.000000	0.000000	0.000000	0.000000	0.000000	0.000000	0.000000	0.000000
hsa-mir-320e	0.602555	0.308992	0.000000	0.000000	0.099015	0.000000	0.000000	0.258400	0.000000	0.000000	0.993280	0.496683	0.000000	0.448845	0.480296	0.000000	0.217037	0.450615	0.214415	1.124446	0.000000	0.000000	0.000000	0.633845	0.000000	0.270177	0.000000	0.000000	0.169066	0.364116	0.000000	0.000000	0.460667	0.328320	0.000000	0.471793	0.000000	0.203374	0.000000	0.000000	0.135213	0.745863	0.616158	0.000000	0.127224	0.157159	1.769158	0.000000	0.194028
hsa-mir-5579	0.000000	0.000000	0.662678	0.000000	0.000000	0.000000	0.000000	0.516800	0.000000	0.293374	0.993280	0.000000	0.000000	0.000000	0.480296	0.000000	0.000000	0.000000	0.000000	0.374815	0.151232	0.226980	0.000000	0.000000	0.290510	0.270177	0.000000	0.000000	0.169066	0.000000	0.000000	0.000000	0.115167	0.000000	2.192576	0.000000	0.000000	0.000000	0.244913	0.113540	0.000000	2.424056	0.205386	0.381156	0.254448	0.000000	0.000000	0.000000	0.194028
hsa-mir-5572	0.000000	0.000000	0.000000	0.000000	0.000000	0.000000	0.000000	0.000000	0.000000	0.000000	0.000000	0.000000	0.000000	0.000000	0.000000	0.000000	0.000000	0.000000	0.000000	0.000000	0.000000	0.000000	0.000000	0.000000	0.000000	0.000000	0.000000	0.000000	0.000000	0.000000	0.000000	0.000000	0.000000	0.000000	0.000000	0.000000	0.000000	0.000000	0.000000	0.227079	0.000000	0.000000	0.000000	0.000000	0.000000	0.000000	0.000000	0.000000	0.000000
hsa-mir-5571	2.410219	0.000000	2.650711	1.974681	0.000000	0.000000	0.000000	0.000000	0.545666	0.000000	2.979841	1.986732	0.212499	0.000000	2.401480	0.000000	0.000000	0.000000	1.072077	0.374815	0.604928	0.000000	0.397289	0.396153	1.597803	1.891238	0.813345	0.158707	0.507198	1.456463	0.000000	0.383884	0.345500	0.000000	0.000000	0.000000	0.000000	0.610123	0.244913	0.340619	0.676064	0.559398	0.000000	0.190578	0.890568	1.414433	2.358877	0.524706	0.194028
hsa-mir-4777	0.200852	0.308992	0.331339	0.000000	0.693105	0.000000	0.201527	0.000000	0.000000	0.880121	0.000000	0.000000	0.849994	0.299230	0.480296	0.000000	0.434075	0.450615	1.072077	1.124446	0.453696	0.113490	0.794579	0.396153	1.016783	0.000000	0.000000	0.158707	1.014397	0.000000	0.406222	0.383884	0.806168	0.820799	1.096288	0.000000	0.967525	1.626994	1.224566	0.681238	0.540851	0.559398	0.821544	0.571734	1.145016	0.628637	0.000000	1.049411	0.000000
hsa-mir-4774	0.000000	0.000000	0.000000	0.000000	0.000000	0.000000	0.000000	0.000000	0.000000	0.000000	0.000000	0.000000	0.000000	0.000000	0.000000	0.000000	0.000000	0.000000	0.000000	0.000000	0.000000	0.000000	0.198645	0.000000	0.145255	0.000000	0.000000	0.000000	0.000000	0.000000	0.000000	0.000000	0.000000	0.000000	0.000000	0.000000	0.000000	0.000000	0.244913	0.000000	0.000000	0.000000	0.000000	0.000000	0.000000	0.000000	0.000000	0.000000	0.000000
hsa-mir-4775	0.000000	0.000000	0.000000	0.000000	0.297045	0.215122	0.000000	0.516800	0.000000	0.293374	0.993280	0.248341	0.212499	0.598460	0.000000	0.000000	0.217037	0.000000	0.214415	0.000000	0.151232	0.680940	0.000000	0.158461	0.000000	0.000000	0.000000	0.158707	0.000000	0.364116	0.203111	0.383884	0.115167	0.164160	0.000000	0.471793	0.322508	0.406749	0.000000	0.227079	0.135213	0.000000	0.000000	0.190578	0.890568	0.000000	0.000000	0.174902	0.388056
hsa-mir-5689	0.000000	0.000000	0.000000	0.000000	0.000000	0.000000	0.000000	0.000000	0.000000	0.000000	0.000000	0.000000	0.000000	0.000000	0.000000	0.000000	0.000000	0.000000	0.000000	0.000000	0.000000	0.000000	0.000000	0.000000	0.000000	0.000000	0.000000	0.000000	0.000000	0.000000	0.000000	0.000000	0.000000	0.000000	0.000000	0.000000	0.000000	0.000000	0.000000	0.000000	0.000000	0.000000	0.000000	0.000000	0.000000	0.000000	0.000000	0.000000	0.000000
hsa-mir-5688	0.000000	0.000000	0.000000	0.000000	0.000000	0.000000	0.000000	0.000000	0.000000	0.000000	0.000000	0.000000	0.000000	0.000000	0.000000	0.000000	0.000000	0.000000	0.000000	0.000000	0.000000	0.000000	0.000000	0.000000	0.000000	0.000000	0.000000	0.000000	0.000000	0.000000	0.000000	0.000000	0.000000	0.000000	0.000000	0.000000	0.000000	0.000000	0.000000	0.000000	0.000000	0.000000	0.000000	0.000000	0.000000	0.000000	0.000000	0.000000	0.000000
hsa-mir-4770	0.200852	0.000000	0.000000	0.000000	0.198030	0.000000	0.806108	0.000000	0.272833	0.000000	0.000000	0.000000	0.000000	0.000000	0.000000	0.000000	0.000000	0.000000	0.000000	0.000000	0.604928	0.000000	0.000000	0.158461	0.000000	0.270177	0.000000	0.000000	0.169066	0.364116	0.000000	0.000000	0.000000	0.000000	0.000000	0.000000	0.000000	0.203374	0.244913	0.340619	0.000000	0.372932	0.205386	0.000000	0.000000	0.000000	0.000000	0.000000	0.388056
hsa-mir-5685	0.000000	0.000000	0.000000	0.000000	0.000000	0.000000	0.000000	0.000000	0.000000	0.000000	0.000000	0.000000	0.000000	0.000000	0.000000	0.000000	0.000000	0.000000	0.000000	0.000000	0.000000	0.000000	0.000000	0.000000	0.000000	0.000000	0.000000	0.158707	0.000000	0.000000	0.000000	0.000000	0.000000	0.000000	2.192576	0.000000	0.000000	0.000000	0.000000	0.227079	0.000000	0.000000	0.000000	0.000000	0.000000	0.000000	0.000000	0.000000	0.000000
hsa-mir-5684	1.205110	1.235967	0.000000	0.000000	0.792120	0.860486	0.604581	0.775200	0.272833	0.293374	1.986561	0.496683	0.424997	0.598460	0.000000	0.854620	0.651112	4.055536	0.428831	0.749631	0.151232	0.340470	0.198645	1.109228	0.290510	0.000000	0.813345	0.158707	0.845331	1.456463	0.812444	0.767768	0.345500	0.164160	1.096288	0.000000	0.322508	0.203374	0.734740	0.794778	0.811277	0.559398	0.205386	0.571734	0.890568	0.000000	0.589719	0.874509	0.970141
hsa-mir-5687	0.200852	0.000000	0.000000	0.000000	0.000000	0.000000	0.000000	0.516800	0.000000	0.000000	0.993280	0.000000	0.000000	0.149615	0.960592	0.000000	0.217037	0.000000	0.643246	0.000000	0.151232	0.000000	0.000000	0.158461	0.000000	0.270177	0.406673	0.158707	0.845331	0.000000	0.000000	0.191942	0.115167	0.164160	0.000000	0.471793	0.000000	0.000000	0.000000	0.000000	0.135213	0.186466	0.000000	0.190578	0.127224	0.157159	0.589719	0.174902	0.194028
hsa-mir-631	0.000000	0.000000	0.000000	0.000000	0.000000	0.215122	0.000000	0.000000	0.000000	0.000000	0.000000	0.000000	0.000000	0.000000	0.000000	0.000000	0.000000	0.000000	0.000000	0.000000	0.000000	0.000000	0.000000	0.000000	0.000000	0.000000	0.000000	0.000000	0.000000	0.000000	0.000000	0.000000	0.000000	0.000000	0.000000	0.000000	0.000000	0.000000	0.000000	0.000000	0.000000	0.000000	0.000000	0.000000	0.000000	0.000000	0.000000	0.000000	0.000000
hsa-mir-5680	0.200852	0.617983	0.000000	0.000000	0.099015	0.000000	0.403054	0.000000	0.000000	0.293374	1.986561	0.248341	0.637496	0.149615	0.000000	0.000000	0.434075	0.450615	0.000000	0.374815	0.604928	0.794430	0.000000	0.554614	0.145255	0.540354	0.000000	0.158707	0.507198	0.728232	0.609333	0.767768	0.115167	0.328320	2.192576	0.471793	0.000000	0.000000	0.000000	0.000000	0.000000	0.000000	0.821544	1.143469	0.000000	0.000000	1.769158	0.174902	0.194028
hsa-mir-5683	0.602555	2.780925	0.331339	5.924042	1.188179	0.000000	1.410688	0.775200	0.818498	2.053615	0.000000	0.496683	1.274992	1.346534	0.960592	0.427310	1.519262	0.450615	2.787400	1.124446	0.907391	0.567450	3.972895	0.554614	0.290510	1.080708	0.000000	0.634828	0.338132	0.000000	0.812444	0.575826	0.691001	0.000000	0.000000	0.000000	0.322508	3.253989	1.714393	0.454159	0.135213	1.678193	1.437703	0.000000	4.707288	0.942956	0.589719	1.749019	0.582084
hsa-mir-4779	0.200852	0.000000	0.000000	0.000000	0.000000	0.000000	0.000000	0.000000	0.000000	0.000000	0.000000	0.000000	0.000000	0.000000	0.000000	0.000000	0.000000	0.000000	0.000000	0.000000	0.000000	0.000000	0.000000	0.000000	0.000000	0.000000	0.000000	0.000000	0.000000	0.000000	0.000000	0.000000	0.000000	0.000000	0.000000	0.000000	0.000000	0.000000	0.000000	0.000000	0.000000	0.000000	0.000000	0.000000	0.000000	0.000000	0.000000	0.000000	0.000000
hsa-mir-550a-2	3.615329	4.634875	7.620795	5.924042	1.089164	1.075608	0.604581	2.842400	4.365324	3.520482	4.966402	3.228439	0.637496	0.598460	2.401480	2.991169	1.736300	1.351845	5.574801	4.122969	2.570942	1.134899	1.390513	2.614609	4.793408	4.863184	2.033363	3.015435	3.212257	3.277042	0.000000	2.303304	3.570170	2.298237	5.481440	22.646049	5.160133	3.457363	0.734740	1.135397	5.678940	3.356385	3.491563	2.477516	1.908360	1.414433	6.486912	0.349804	1.746253
hsa-mir-550a-3	1.807664	2.162942	1.656694	13.822765	0.396060	1.075608	0.403054	1.033600	2.182662	0.586747	2.979841	3.228439	0.212499	0.748075	0.480296	0.854620	1.302225	0.450615	3.216231	3.748154	1.814783	0.000000	1.986447	1.109228	1.307293	3.512299	0.000000	2.380606	2.028794	2.184695	0.203111	1.919420	1.842669	0.984959	4.385152	15.569159	1.290033	1.626994	0.000000	0.567698	3.245108	1.491727	1.848475	1.334047	1.272240	0.785796	4.717754	0.349804	1.164169
hsa-mir-550a-1	4.820439	3.707900	6.626778	11.848084	1.287194	0.645365	0.806108	2.842400	4.365324	2.346988	7.946244	3.228439	0.849994	0.448845	1.440888	1.709240	1.519262	0.901230	6.432462	5.622231	2.268478	0.453960	1.191868	1.822303	2.759841	6.754422	2.440036	3.650263	3.550389	2.184695	0.406222	3.454956	3.800504	1.149118	6.577728	24.061427	3.225083	3.864112	0.734740	0.681238	4.597237	1.678193	3.902336	2.096359	1.399464	1.571593	10.025228	0.699608	1.164169
hsa-mir-3201	0.000000	0.000000	0.000000	0.000000	0.000000	0.000000	0.000000	0.000000	0.000000	0.000000	0.000000	0.000000	0.000000	0.000000	0.000000	0.000000	0.000000	0.000000	0.000000	0.000000	0.000000	0.000000	0.000000	0.000000	0.000000	0.000000	0.000000	0.000000	0.000000	0.000000	0.000000	0.000000	0.000000	0.000000	0.000000	0.000000	0.000000	0.000000	0.000000	0.000000	0.000000	0.000000	0.000000	0.000000	0.000000	0.000000	0.000000	0.000000	0.000000
hsa-mir-3200	4.820439	1.235967	1.325356	13.822765	3.168478	1.290730	0.403054	0.000000	2.182662	0.586747	0.000000	3.228439	4.674970	1.795379	2.401480	0.854620	2.604450	0.450615	2.572985	2.998523	1.058623	0.680940	6.753921	6.021524	1.743057	4.593007	1.220018	1.428364	6.424514	7.646432	0.812444	22.841099	8.292009	1.641598	0.000000	8.492268	3.547592	4.474235	2.938959	1.248936	1.757767	3.356385	6.161583	1.524625	2.290032	1.571593	6.486912	1.224313	0.388056
hsa-mir-3116-1	0.000000	0.000000	0.000000	0.000000	0.000000	0.000000	0.000000	0.000000	0.000000	0.000000	0.000000	0.000000	0.000000	0.000000	0.000000	0.000000	0.000000	0.000000	0.000000	0.000000	0.000000	0.000000	0.000000	0.000000	0.000000	0.000000	0.000000	0.000000	0.169066	0.000000	0.000000	0.000000	0.000000	0.000000	0.000000	0.000000	0.000000	0.000000	0.000000	0.000000	0.270426	0.000000	0.205386	0.000000	0.127224	0.000000	0.000000	0.000000	0.000000
hsa-mir-3116-2	0.200852	0.000000	0.000000	0.000000	0.000000	0.000000	0.000000	0.000000	0.272833	0.000000	0.000000	0.000000	0.000000	0.000000	0.000000	0.000000	0.000000	0.000000	0.000000	0.000000	0.000000	0.000000	0.000000	0.000000	0.000000	0.000000	0.000000	0.000000	0.000000	0.000000	0.000000	0.000000	0.000000	0.000000	0.000000	0.471793	0.000000	0.000000	0.244913	0.000000	0.135213	0.000000	0.000000	0.190578	0.000000	0.000000	0.000000	0.000000	0.000000
hsa-mir-4798	0.000000	0.000000	0.000000	0.000000	0.000000	0.000000	0.000000	0.000000	0.000000	0.000000	0.000000	0.000000	0.000000	0.000000	0.000000	0.000000	0.000000	0.000000	0.000000	0.000000	0.151232	0.000000	0.000000	0.000000	0.145255	0.000000	0.000000	0.000000	0.000000	0.000000	0.000000	0.000000	0.000000	0.000000	0.000000	0.000000	0.000000	0.203374	0.000000	0.113540	0.000000	0.000000	0.000000	0.000000	0.000000	0.000000	0.000000	0.000000	0.000000
hsa-mir-4799	0.000000	0.308992	0.000000	0.000000	0.000000	0.000000	0.000000	0.000000	0.000000	0.000000	0.000000	0.000000	0.000000	0.000000	0.000000	0.000000	0.000000	0.000000	0.000000	0.000000	0.000000	0.000000	0.000000	0.000000	0.000000	0.540354	0.000000	0.000000	0.000000	0.000000	0.000000	0.000000	0.000000	0.000000	0.000000	0.000000	0.000000	0.203374	0.000000	0.000000	0.000000	0.186466	0.000000	0.000000	0.000000	0.000000	0.000000	0.000000	0.194028
hsa-mir-4794	0.200852	0.000000	0.000000	0.000000	0.000000	0.000000	0.000000	0.000000	0.000000	0.000000	0.000000	0.000000	0.000000	0.000000	0.000000	0.000000	0.000000	0.000000	0.000000	0.000000	0.151232	0.000000	0.397289	0.079231	0.145255	0.000000	0.000000	0.000000	0.338132	0.000000	0.000000	0.191942	0.115167	0.000000	0.000000	0.000000	0.000000	0.000000	0.000000	0.000000	0.000000	0.000000	1.026930	0.000000	0.127224	0.000000	0.000000	0.349804	0.000000
hsa-mir-4795	0.401703	0.000000	0.000000	0.000000	0.000000	0.215122	0.000000	0.000000	0.272833	0.000000	0.993280	0.000000	0.000000	0.000000	0.000000	0.000000	0.217037	0.000000	0.000000	0.000000	0.151232	0.000000	0.000000	0.000000	0.000000	0.000000	0.000000	0.158707	0.000000	0.000000	0.203111	0.191942	0.115167	0.000000	0.000000	0.000000	0.000000	0.000000	0.000000	0.000000	0.000000	0.000000	0.000000	0.190578	0.127224	0.000000	0.000000	0.000000	0.000000
hsa-mir-4796	0.401703	0.000000	0.000000	0.000000	0.198030	0.430243	0.000000	0.000000	0.000000	0.000000	0.000000	0.000000	0.212499	0.000000	0.000000	0.000000	0.000000	0.000000	0.214415	0.000000	0.302464	0.113490	0.198645	0.079231	0.000000	0.000000	0.000000	0.000000	0.169066	0.000000	0.203111	0.000000	0.345500	0.164160	0.000000	1.887171	0.000000	0.203374	0.000000	0.113540	0.405639	0.000000	0.000000	0.000000	0.000000	0.157159	1.179439	0.000000	0.194028
hsa-mir-4797	1.606813	1.235967	1.325356	0.000000	0.000000	0.430243	0.604581	0.000000	0.272833	0.000000	0.993280	0.000000	0.424997	0.000000	0.480296	1.281930	0.434075	0.450615	2.572985	0.000000	0.604928	0.113490	0.397289	0.000000	0.435764	1.350884	0.000000	0.476121	0.845331	0.364116	0.203111	0.383884	0.575834	0.164160	0.000000	0.471793	0.000000	0.610123	0.244913	0.227079	0.000000	0.932329	0.000000	0.000000	0.127224	0.471478	0.589719	0.000000	0.970141
hsa-mir-4790	0.000000	0.000000	0.000000	0.000000	0.000000	0.000000	0.000000	0.000000	0.272833	0.000000	0.000000	0.000000	0.000000	0.000000	0.000000	0.000000	0.000000	0.000000	0.000000	0.000000	0.000000	0.000000	0.000000	0.000000	0.000000	0.000000	0.000000	0.000000	0.169066	0.000000	0.000000	0.000000	0.000000	0.000000	0.000000	0.000000	0.000000	0.000000	0.000000	0.000000	0.000000	0.000000	0.000000	0.000000	0.000000	0.000000	0.000000	0.000000	0.000000
hsa-mir-4791	2.008516	1.235967	0.994017	3.949361	0.297045	1.075608	0.000000	0.775200	0.000000	0.000000	1.986561	0.000000	0.000000	0.000000	0.480296	0.000000	0.651112	0.450615	1.286492	0.749631	0.604928	0.113490	0.595934	0.713075	0.435764	0.810531	0.406673	1.428364	0.338132	0.364116	0.406222	0.000000	1.151668	0.656639	1.096288	1.415378	1.290033	0.406749	0.000000	0.340619	1.216916	1.305261	0.410772	0.190578	0.254448	0.314319	0.589719	1.049411	0.582084
hsa-mir-4792	0.000000	0.000000	0.000000	0.000000	0.099015	0.000000	0.000000	0.000000	0.272833	0.000000	0.000000	0.000000	0.000000	0.000000	0.480296	0.000000	0.000000	0.000000	0.000000	0.000000	0.000000	0.000000	0.595934	0.000000	0.000000	0.000000	0.000000	0.000000	0.000000	0.000000	0.000000	0.000000	0.000000	0.164160	0.000000	0.000000	0.000000	0.000000	0.000000	0.227079	0.000000	0.000000	0.000000	0.000000	0.000000	1.571593	0.000000	0.000000	0.000000
hsa-mir-4793	0.000000	0.308992	0.331339	1.974681	0.000000	0.000000	0.000000	0.000000	0.000000	0.000000	0.000000	0.000000	0.000000	0.000000	0.000000	0.000000	0.000000	0.000000	0.214415	0.000000	0.000000	0.000000	0.000000	0.000000	0.000000	0.000000	0.000000	0.000000	0.000000	0.000000	0.000000	0.000000	0.000000	0.000000	0.000000	0.000000	0.000000	0.203374	0.000000	0.000000	0.000000	0.000000	0.000000	0.381156	0.127224	0.000000	0.000000	0.000000	0.000000
hsa-mir-548ak	0.000000	0.000000	0.000000	0.000000	0.000000	0.000000	0.000000	0.000000	0.000000	0.000000	0.000000	0.000000	0.212499	0.000000	0.000000	0.000000	0.000000	0.000000	0.000000	0.000000	0.000000	0.000000	0.000000	0.000000	0.000000	0.000000	0.000000	0.000000	0.000000	0.000000	0.000000	0.000000	0.000000	0.000000	0.000000	0.000000	0.000000	0.000000	0.000000	0.000000	0.000000	0.000000	0.000000	0.000000	0.000000	0.000000	0.000000	0.000000	0.000000
hsa-mir-548ai	0.000000	0.000000	0.000000	0.000000	0.099015	0.000000	0.000000	0.000000	0.000000	0.000000	0.000000	0.000000	0.000000	0.000000	0.000000	0.000000	0.000000	0.000000	0.000000	0.000000	0.000000	0.000000	0.000000	0.000000	0.000000	0.000000	0.000000	0.000000	0.169066	0.000000	0.000000	0.000000	0.000000	0.000000	0.000000	0.000000	0.322508	0.000000	0.000000	0.000000	0.000000	0.000000	0.205386	0.000000	0.000000	0.000000	0.000000	0.000000	0.000000
hsa-mir-548ah	0.000000	0.000000	0.000000	0.000000	0.000000	0.215122	0.000000	0.000000	0.000000	0.000000	0.000000	0.000000	0.000000	0.000000	0.000000	0.000000	0.000000	0.000000	0.000000	0.000000	0.000000	0.000000	0.000000	0.000000	0.000000	0.000000	0.000000	0.000000	0.000000	0.000000	0.000000	0.000000	0.000000	0.000000	0.000000	0.000000	0.000000	0.000000	0.000000	0.000000	0.000000	0.000000	0.000000	0.000000	0.000000	0.000000	0.000000	0.000000	0.000000
hsa-mir-548ao	0.000000	0.308992	0.000000	0.000000	0.000000	0.000000	0.000000	0.000000	0.000000	0.000000	0.000000	0.000000	0.000000	0.000000	0.000000	0.000000	0.000000	0.000000	0.000000	0.000000	0.000000	0.000000	0.000000	0.000000	0.000000	0.000000	0.000000	0.000000	0.000000	0.000000	0.000000	0.000000	0.000000	0.000000	0.000000	0.000000	0.000000	0.000000	0.000000	0.000000	0.000000	0.000000	0.000000	0.000000	0.000000	0.000000	0.000000	0.000000	0.000000
hsa-mir-548an	0.000000	0.000000	0.000000	0.000000	0.000000	0.000000	0.000000	0.000000	0.000000	0.000000	0.000000	0.000000	0.000000	0.000000	0.000000	0.000000	0.000000	0.000000	0.000000	0.000000	0.000000	0.000000	0.000000	0.000000	0.000000	0.000000	0.000000	0.000000	0.000000	0.000000	0.000000	0.000000	0.000000	0.000000	0.000000	0.000000	0.000000	0.000000	0.000000	0.000000	0.000000	0.000000	0.000000	0.000000	0.000000	0.000000	0.000000	0.000000	0.000000
hsa-mir-548am	0.000000	0.000000	0.000000	0.000000	0.000000	0.000000	0.000000	0.000000	0.000000	0.000000	0.000000	0.000000	0.000000	0.000000	0.000000	0.000000	0.000000	0.000000	0.000000	0.000000	0.000000	0.000000	0.000000	0.000000	0.000000	0.000000	0.000000	0.000000	0.000000	0.000000	0.000000	0.000000	0.000000	0.000000	0.000000	0.000000	0.000000	0.000000	0.000000	0.000000	0.000000	0.000000	0.000000	0.000000	0.000000	0.000000	0.000000	0.000000	0.000000
hsa-mir-548al	0.000000	0.000000	0.000000	1.974681	0.099015	0.000000	0.000000	0.000000	0.000000	0.000000	0.000000	0.000000	0.000000	0.000000	0.000000	0.000000	0.000000	0.000000	0.000000	0.000000	0.000000	0.000000	0.000000	0.000000	0.290510	0.000000	0.000000	0.000000	0.000000	0.000000	0.000000	0.000000	0.000000	0.000000	0.000000	0.000000	0.000000	0.000000	0.000000	0.113540	0.000000	0.000000	0.000000	0.000000	0.000000	0.000000	0.589719	0.000000	0.194028
hsa-mir-548ac	0.000000	0.000000	0.000000	0.000000	0.000000	0.000000	0.000000	0.000000	0.000000	0.000000	0.000000	0.000000	0.000000	0.000000	0.000000	0.000000	0.000000	0.000000	0.000000	0.000000	0.000000	0.000000	0.000000	0.000000	0.000000	0.000000	0.000000	0.000000	0.000000	0.000000	0.000000	0.000000	0.000000	0.000000	0.000000	0.000000	0.000000	0.000000	0.000000	0.000000	0.000000	0.000000	0.000000	0.000000	0.000000	0.000000	0.000000	0.000000	0.000000
hsa-mir-3682	1.205110	0.926975	1.988033	3.949361	0.693105	0.645365	1.007634	1.292000	1.636997	1.760241	0.000000	1.241707	0.000000	0.448845	0.000000	2.563859	0.434075	0.000000	3.645062	2.248892	1.058623	0.226980	0.595934	0.475383	1.307293	0.810531	0.000000	0.158707	1.183463	0.728232	0.812444	0.575826	0.460667	1.477438	0.000000	5.189720	1.612542	1.220246	0.244913	1.476016	2.163406	0.932329	1.026930	0.000000	0.381672	0.942956	1.179439	0.699608	0.194028
hsa-mir-3681	0.200852	0.000000	0.000000	0.000000	0.099015	0.000000	0.000000	0.516800	0.000000	0.000000	2.979841	0.000000	0.000000	0.000000	0.000000	0.000000	0.000000	0.000000	0.000000	0.000000	0.151232	0.000000	0.000000	0.079231	0.000000	0.270177	0.000000	0.000000	0.169066	0.000000	0.000000	0.000000	0.230334	0.000000	0.000000	0.471793	0.000000	0.000000	0.000000	0.000000	0.000000	0.186466	0.000000	0.000000	0.000000	0.000000	0.000000	0.000000	0.194028
hsa-mir-3686	0.000000	0.000000	0.000000	0.000000	0.000000	0.000000	0.000000	0.000000	0.000000	0.000000	0.000000	0.000000	0.000000	0.000000	0.000000	0.000000	0.000000	0.000000	0.000000	0.000000	0.000000	0.000000	0.000000	0.000000	0.000000	0.000000	0.000000	0.000000	0.000000	0.000000	0.000000	0.000000	0.000000	0.000000	0.000000	0.000000	0.000000	0.000000	0.000000	0.000000	0.000000	0.000000	0.000000	0.000000	0.000000	0.000000	0.000000	0.000000	0.000000
hsa-mir-3685	0.000000	0.000000	0.000000	0.000000	0.000000	0.000000	0.000000	0.000000	0.000000	0.000000	0.000000	0.000000	0.000000	0.000000	0.000000	0.000000	0.000000	0.000000	0.000000	0.000000	0.000000	0.000000	0.000000	0.000000	0.145255	0.000000	0.000000	0.000000	0.000000	0.000000	0.000000	0.191942	0.000000	0.000000	0.000000	0.000000	0.000000	0.000000	0.000000	0.113540	0.000000	0.000000	0.000000	0.000000	0.000000	0.000000	0.000000	0.000000	0.000000
hsa-mir-548ad	0.000000	0.000000	0.000000	0.000000	0.000000	0.000000	0.000000	0.000000	0.000000	0.000000	0.000000	0.000000	0.000000	0.000000	0.000000	0.000000	0.000000	0.450615	0.000000	0.000000	0.000000	0.000000	0.000000	0.000000	0.000000	0.000000	0.000000	0.000000	0.000000	0.000000	0.000000	0.000000	0.000000	0.000000	0.000000	0.000000	0.000000	0.000000	0.000000	0.000000	0.000000	0.000000	0.000000	0.000000	0.000000	0.000000	0.000000	0.000000	0.000000
hsa-mir-548az	0.000000	0.000000	0.000000	0.000000	0.000000	0.000000	0.000000	0.000000	0.000000	0.293374	0.000000	0.000000	0.000000	0.000000	0.000000	0.000000	0.000000	0.000000	0.000000	0.000000	0.151232	0.000000	0.000000	0.000000	0.000000	0.000000	0.000000	0.000000	0.000000	0.000000	0.203111	0.000000	0.000000	0.000000	0.000000	0.000000	0.000000	0.203374	0.000000	0.227079	0.000000	0.000000	0.000000	0.000000	0.000000	0.000000	0.000000	0.000000	0.000000
hsa-mir-548ay	0.000000	0.000000	0.000000	0.000000	0.000000	0.000000	0.000000	0.000000	0.000000	0.000000	0.000000	0.000000	0.424997	0.000000	0.000000	0.000000	0.651112	0.000000	0.000000	0.000000	0.000000	0.000000	0.000000	0.079231	0.145255	0.000000	0.000000	0.000000	0.169066	0.000000	0.000000	0.191942	0.230334	0.164160	0.000000	0.471793	0.000000	0.000000	0.000000	0.000000	0.405639	0.186466	0.000000	0.000000	0.127224	0.000000	0.000000	0.000000	0.000000
hsa-mir-548ax	0.000000	0.000000	0.000000	0.000000	0.000000	0.000000	0.000000	0.000000	0.000000	0.000000	0.000000	0.000000	0.000000	0.000000	0.000000	0.000000	0.000000	0.000000	0.000000	0.000000	0.000000	0.000000	0.000000	0.000000	0.000000	0.000000	0.000000	0.000000	0.000000	0.000000	0.000000	0.000000	0.000000	0.000000	0.000000	0.000000	0.000000	0.000000	0.000000	0.000000	0.000000	0.000000	0.000000	0.000000	0.000000	0.000000	0.000000	0.000000	0.194028
hsa-mir-135b	78.532980	18.230510	7.620795	11.848084	80.994221	68.408664	3.224430	20.413600	27.010443	67.182535	67.543071	35.761169	17.637385	71.665540	98.940995	17.092396	116.549130	150.054817	59.393067	5.247416	19.962609	110.425708	173.416846	255.122455	11.039363	66.733689	91.908027	44.755397	23.162065	81.561940	8.327553	133.591636	93.285097	25.444766	144.710026	1.887171	83.852169	47.792962	27.675200	43.258616	155.765199	14.171405	472.182611	74.134890	120.735579	20.273545	35.383158	59.116840	45.984674
hsa-mir-548as	0.000000	0.000000	0.000000	0.000000	0.000000	0.000000	0.000000	0.000000	0.000000	0.000000	0.000000	0.000000	0.000000	0.000000	0.000000	0.000000	0.000000	0.000000	0.000000	0.000000	0.000000	0.000000	0.000000	0.000000	0.000000	0.000000	0.000000	0.000000	0.000000	0.000000	0.000000	0.000000	0.000000	0.000000	0.000000	0.000000	0.000000	0.000000	0.000000	0.000000	0.000000	0.000000	0.000000	0.000000	0.000000	0.000000	0.000000	0.000000	0.000000
hsa-mir-548ar	0.000000	0.000000	0.000000	0.000000	0.000000	0.000000	0.000000	0.000000	0.000000	0.293374	0.000000	0.000000	0.000000	0.000000	0.000000	0.000000	0.000000	0.000000	0.000000	0.000000	0.151232	0.000000	0.000000	0.079231	0.000000	0.000000	0.000000	0.000000	0.000000	0.000000	0.000000	0.000000	0.000000	0.000000	0.000000	0.000000	0.000000	0.000000	0.000000	0.000000	0.000000	0.000000	0.000000	0.000000	0.000000	0.000000	0.000000	0.000000	0.000000
hsa-mir-548aq	0.000000	0.000000	0.000000	0.000000	0.000000	0.000000	0.000000	0.000000	0.000000	0.000000	0.000000	0.000000	0.000000	0.000000	0.000000	0.000000	0.000000	0.000000	0.000000	0.000000	0.000000	0.000000	0.000000	0.000000	0.145255	0.000000	0.000000	0.000000	0.000000	0.000000	0.000000	0.000000	0.000000	0.000000	0.000000	0.000000	0.000000	0.000000	0.000000	0.000000	0.000000	0.000000	0.000000	0.000000	0.000000	0.000000	0.000000	0.000000	0.000000
hsa-mir-548ap	0.000000	0.000000	0.000000	0.000000	0.000000	0.000000	0.000000	0.000000	0.000000	0.000000	0.000000	0.000000	0.000000	0.000000	0.000000	0.000000	0.000000	0.000000	0.000000	0.000000	0.000000	0.000000	0.000000	0.000000	0.000000	0.000000	0.000000	0.000000	0.000000	0.000000	0.000000	0.000000	0.000000	0.000000	0.000000	0.000000	0.000000	0.000000	0.000000	0.000000	0.000000	0.000000	0.000000	0.000000	0.127224	0.000000	0.000000	0.000000	0.000000
hsa-mir-548aw	0.000000	0.308992	0.000000	0.000000	0.396060	0.000000	0.000000	0.000000	0.000000	0.000000	0.000000	0.000000	0.424997	0.299230	0.000000	0.000000	0.217037	0.000000	0.214415	0.000000	0.000000	0.000000	0.993224	0.237692	0.145255	0.540354	0.406673	0.000000	0.169066	0.364116	0.203111	0.191942	0.230334	0.164160	0.000000	0.000000	0.322508	0.203374	0.000000	0.227079	0.676064	0.372932	0.410772	0.190578	0.508896	0.000000	1.179439	0.174902	0.194028
hsa-mir-548av	0.000000	0.000000	0.000000	0.000000	0.000000	0.000000	0.000000	0.000000	0.000000	0.000000	0.000000	0.000000	0.000000	0.000000	0.000000	0.000000	0.000000	0.000000	0.214415	0.000000	0.000000	0.000000	0.000000	0.000000	0.145255	0.000000	0.000000	0.000000	0.000000	0.000000	0.000000	0.000000	0.000000	0.000000	0.000000	0.000000	0.000000	0.000000	0.000000	0.000000	0.000000	0.000000	0.000000	0.000000	0.000000	0.000000	0.000000	0.000000	0.000000
hsa-mir-548au	0.401703	0.617983	0.000000	3.949361	0.396060	0.860486	0.000000	0.000000	0.000000	0.000000	0.993280	0.000000	0.000000	0.299230	0.480296	0.427310	0.000000	0.450615	0.214415	0.749631	0.000000	0.113490	1.191868	0.158461	0.435764	0.810531	0.406673	0.000000	0.169066	0.000000	0.000000	0.191942	0.345500	0.492479	0.000000	0.943585	0.322508	0.000000	0.000000	0.113540	1.081703	0.000000	0.410772	0.000000	0.381672	0.000000	0.589719	0.000000	0.000000
hsa-mir-548at	0.200852	0.000000	0.000000	0.000000	0.000000	0.000000	0.000000	0.000000	0.000000	0.000000	0.000000	0.000000	0.000000	0.000000	0.000000	0.000000	0.000000	0.000000	0.000000	0.000000	0.000000	0.000000	0.000000	0.000000	0.290510	0.270177	0.000000	0.000000	0.000000	0.364116	0.000000	0.000000	0.000000	0.000000	0.000000	0.000000	0.000000	0.000000	0.000000	0.000000	0.000000	0.000000	0.205386	0.000000	0.000000	0.000000	0.000000	0.000000	0.000000
hsa-mir-302f	0.000000	0.000000	0.000000	0.000000	0.000000	0.000000	0.000000	0.000000	0.000000	0.000000	0.000000	0.000000	0.000000	0.000000	0.000000	0.000000	0.000000	0.000000	0.000000	0.000000	0.000000	0.000000	0.000000	0.000000	0.000000	0.000000	0.000000	0.000000	0.000000	0.000000	0.000000	0.000000	0.000000	0.000000	0.000000	0.000000	0.000000	0.000000	0.000000	0.000000	0.000000	0.000000	0.000000	0.000000	0.000000	0.000000	0.000000	0.000000	0.000000
hsa-mir-302e	0.000000	0.000000	0.000000	0.000000	0.000000	0.000000	0.000000	0.000000	0.000000	0.000000	0.000000	0.000000	0.000000	0.000000	0.000000	0.000000	0.000000	0.000000	0.000000	0.000000	0.000000	0.000000	0.000000	0.000000	0.000000	0.000000	0.000000	0.000000	0.000000	0.000000	0.000000	0.000000	0.000000	0.000000	0.000000	0.000000	0.000000	0.000000	0.000000	0.000000	0.000000	0.000000	0.000000	0.000000	0.000000	0.000000	0.000000	0.000000	0.000000
hsa-mir-302d	0.000000	0.000000	0.000000	0.000000	0.000000	0.000000	0.000000	0.000000	0.000000	0.000000	0.000000	0.000000	0.000000	0.000000	0.000000	0.000000	0.000000	0.000000	0.000000	0.000000	0.000000	0.000000	0.000000	0.000000	0.000000	0.000000	0.000000	0.000000	0.000000	0.000000	0.000000	0.000000	0.000000	0.000000	0.000000	0.000000	0.000000	0.000000	0.000000	0.000000	0.000000	0.000000	0.000000	0.000000	0.000000	0.000000	0.000000	0.000000	0.000000
hsa-mir-302c	0.000000	0.000000	0.000000	0.000000	0.000000	0.000000	0.000000	0.000000	0.000000	0.000000	0.000000	0.000000	0.000000	0.000000	0.000000	0.000000	0.000000	0.000000	0.000000	0.000000	0.000000	0.000000	0.000000	0.000000	0.000000	0.000000	0.000000	0.000000	0.000000	0.000000	0.000000	0.000000	0.000000	0.000000	0.000000	0.000000	0.000000	0.000000	0.000000	0.000000	0.000000	0.000000	0.000000	0.000000	0.000000	0.000000	0.000000	0.000000	0.000000
hsa-mir-302b	0.000000	0.000000	0.000000	0.000000	0.000000	0.000000	0.000000	0.000000	0.000000	0.000000	0.000000	0.000000	0.000000	0.000000	0.000000	0.000000	0.000000	0.000000	0.000000	0.000000	0.000000	0.000000	0.000000	0.000000	0.000000	0.000000	0.406673	0.000000	0.000000	0.000000	0.000000	0.000000	0.000000	0.000000	0.000000	0.000000	0.000000	0.000000	0.000000	0.113540	0.000000	0.000000	0.000000	0.000000	0.000000	0.000000	0.000000	0.000000	0.000000
hsa-mir-302a	0.000000	0.308992	0.000000	0.000000	0.000000	0.000000	0.000000	0.000000	0.000000	0.000000	0.000000	0.000000	0.000000	0.000000	0.000000	0.000000	0.000000	0.000000	0.214415	0.000000	0.000000	0.000000	0.000000	0.079231	0.000000	0.000000	0.000000	0.000000	0.000000	0.000000	0.000000	0.191942	0.000000	0.000000	0.000000	0.471793	0.000000	0.000000	0.000000	0.000000	0.000000	0.000000	0.000000	0.000000	0.000000	0.000000	0.000000	0.000000	0.000000
hsa-mir-4428	0.000000	0.000000	0.000000	0.000000	0.000000	0.000000	0.000000	0.000000	0.000000	0.000000	0.000000	0.000000	0.000000	0.000000	0.000000	0.000000	0.000000	0.000000	0.000000	0.000000	0.000000	0.000000	0.000000	0.000000	0.000000	0.000000	0.000000	0.000000	0.000000	0.000000	0.000000	0.000000	0.000000	0.000000	0.000000	0.000000	0.000000	0.000000	0.000000	0.000000	0.000000	0.000000	0.000000	0.000000	0.000000	0.000000	0.000000	0.000000	0.000000
hsa-mir-4429	0.000000	0.000000	0.000000	0.000000	0.000000	0.000000	0.000000	0.258400	0.000000	0.000000	1.986561	0.248341	0.000000	0.000000	0.000000	0.000000	0.000000	0.000000	0.214415	0.374815	0.000000	0.000000	0.000000	0.079231	0.000000	0.000000	0.000000	0.000000	0.000000	0.000000	0.000000	0.000000	0.000000	0.000000	0.000000	0.471793	0.000000	0.000000	0.244913	0.000000	0.000000	0.000000	0.000000	0.000000	0.000000	0.000000	0.000000	0.000000	0.000000
hsa-mir-4422	0.000000	0.000000	0.000000	0.000000	0.000000	0.000000	0.000000	0.000000	0.000000	0.000000	0.000000	0.000000	0.000000	0.000000	0.000000	0.427310	0.000000	0.000000	0.214415	0.000000	0.000000	0.000000	0.000000	0.000000	0.000000	0.270177	0.000000	0.000000	0.000000	0.000000	0.000000	0.000000	0.000000	0.000000	0.000000	0.000000	0.000000	0.000000	0.000000	0.000000	0.135213	0.000000	0.000000	0.190578	0.127224	0.314319	0.000000	0.000000	0.000000
hsa-mir-4423	0.602555	0.000000	0.331339	1.974681	0.594090	0.215122	0.201527	0.000000	0.818498	0.293374	0.000000	0.000000	0.000000	0.000000	0.000000	0.427310	0.000000	0.000000	0.000000	0.374815	0.604928	0.000000	2.383737	0.554614	1.307293	2.431592	0.000000	0.000000	0.338132	2.548811	0.000000	0.575826	1.612335	0.164160	0.000000	0.471793	0.645017	1.016872	0.000000	0.000000	0.405639	0.186466	0.410772	0.952891	1.908360	0.000000	1.769158	0.699608	0.000000
hsa-mir-4420	0.000000	0.000000	0.000000	0.000000	0.000000	0.000000	0.000000	0.000000	0.000000	0.000000	0.000000	0.000000	0.000000	0.000000	0.000000	0.000000	0.000000	0.000000	0.000000	0.000000	0.000000	0.000000	0.000000	0.000000	0.000000	0.270177	0.000000	0.000000	0.338132	0.000000	0.000000	0.000000	0.000000	0.000000	0.000000	0.000000	0.000000	0.000000	0.000000	0.000000	0.000000	0.186466	0.000000	0.190578	0.000000	0.000000	0.000000	0.000000	0.000000
hsa-mir-4421	0.000000	0.000000	0.000000	0.000000	0.000000	0.000000	0.000000	0.000000	0.000000	0.000000	0.000000	0.000000	0.000000	0.000000	0.000000	0.000000	0.000000	0.000000	0.000000	0.000000	0.151232	0.000000	0.000000	0.000000	0.000000	0.000000	0.000000	0.000000	0.000000	0.000000	0.000000	0.000000	0.115167	0.000000	0.000000	0.000000	0.000000	0.000000	0.244913	0.000000	0.000000	0.000000	0.000000	0.000000	0.000000	0.000000	0.000000	0.000000	0.000000
hsa-mir-4426	0.000000	0.000000	0.000000	0.000000	0.000000	0.000000	0.000000	0.258400	0.272833	0.000000	0.000000	0.000000	0.000000	0.000000	0.000000	0.000000	0.000000	0.000000	0.000000	0.749631	0.000000	0.000000	0.000000	0.000000	0.000000	0.000000	0.000000	0.000000	0.000000	0.000000	0.000000	0.000000	0.000000	0.000000	0.000000	0.471793	0.000000	0.000000	0.000000	0.000000	0.000000	0.000000	0.000000	0.190578	0.000000	0.000000	0.000000	0.174902	0.194028
hsa-mir-4427	0.000000	0.000000	0.000000	0.000000	0.000000	0.000000	0.000000	0.000000	0.000000	0.000000	0.000000	0.000000	0.000000	0.000000	0.000000	0.000000	0.000000	0.000000	0.000000	0.749631	0.000000	0.000000	0.000000	0.000000	0.000000	0.000000	0.406673	0.000000	0.000000	0.000000	0.000000	0.000000	0.000000	0.000000	0.000000	0.000000	0.000000	0.000000	0.000000	0.113540	0.000000	0.000000	0.000000	0.000000	0.000000	0.000000	0.000000	0.174902	0.000000
hsa-mir-4424	0.000000	0.308992	0.000000	0.000000	0.000000	0.000000	0.000000	0.000000	0.272833	0.000000	0.000000	0.745024	0.212499	0.000000	0.000000	0.000000	0.000000	0.000000	0.214415	0.000000	0.151232	0.000000	0.198645	0.158461	0.145255	0.000000	0.000000	0.158707	0.338132	0.000000	0.203111	0.000000	0.230334	0.000000	0.000000	0.471793	0.000000	0.000000	0.489827	0.227079	0.000000	0.186466	0.205386	0.000000	0.254448	0.000000	0.000000	0.000000	0.000000
hsa-mir-4425	0.000000	0.000000	0.000000	0.000000	0.000000	0.000000	0.000000	0.000000	0.000000	0.000000	0.000000	0.000000	0.000000	0.000000	0.000000	0.000000	0.000000	0.000000	0.000000	0.000000	0.000000	0.000000	0.000000	0.000000	0.000000	0.000000	0.000000	0.000000	0.000000	0.000000	0.000000	0.000000	0.000000	0.000000	0.000000	0.000000	0.000000	0.203374	0.000000	0.000000	0.000000	0.000000	0.000000	0.000000	0.000000	0.000000	0.000000	0.000000	0.000000
hsa-mir-1255b-2	0.000000	0.000000	0.000000	0.000000	0.000000	0.000000	0.000000	0.000000	0.000000	0.000000	0.000000	0.000000	0.000000	0.000000	0.000000	0.000000	0.000000	0.000000	0.000000	0.000000	0.000000	0.000000	0.000000	0.000000	0.000000	0.000000	0.000000	0.000000	0.000000	0.000000	0.000000	0.000000	0.000000	0.000000	0.000000	0.000000	0.000000	0.000000	0.000000	0.000000	0.000000	0.000000	0.000000	0.000000	0.000000	0.000000	0.000000	0.000000	0.000000
hsa-mir-1255b-1	0.000000	0.000000	0.000000	0.000000	0.000000	0.000000	0.000000	0.000000	0.000000	0.000000	0.000000	0.000000	0.000000	0.000000	0.000000	0.000000	0.000000	0.000000	0.000000	0.000000	0.000000	0.000000	0.000000	0.000000	0.000000	0.000000	0.000000	0.000000	0.000000	0.000000	0.000000	0.000000	0.000000	0.000000	0.000000	0.000000	0.000000	0.000000	0.000000	0.000000	0.000000	0.000000	0.000000	0.000000	0.000000	0.000000	0.000000	0.000000	0.000000
hsa-mir-3680-2	0.200852	0.308992	0.000000	0.000000	0.000000	0.215122	0.000000	0.000000	0.000000	0.293374	0.000000	0.000000	0.000000	0.149615	0.000000	0.000000	0.000000	0.000000	0.000000	0.374815	0.151232	0.000000	0.198645	0.079231	0.000000	0.000000	0.000000	0.476121	0.169066	0.000000	0.000000	0.000000	0.115167	0.164160	0.000000	0.943585	0.000000	0.000000	0.000000	0.000000	0.135213	0.000000	0.205386	0.000000	0.127224	0.000000	0.000000	0.000000	0.000000
hsa-mir-548aa-2	0.000000	0.000000	0.000000	0.000000	0.000000	0.000000	0.000000	0.000000	0.000000	0.000000	0.000000	0.000000	0.000000	0.000000	0.000000	0.000000	0.000000	0.000000	0.000000	0.000000	0.000000	0.000000	0.000000	0.000000	0.000000	0.000000	0.000000	0.000000	0.000000	0.000000	0.000000	0.000000	0.000000	0.000000	0.000000	0.000000	0.000000	0.000000	0.000000	0.000000	0.000000	0.000000	0.000000	0.000000	0.000000	0.000000	0.000000	0.000000	0.000000
hsa-mir-548aa-1	0.000000	0.000000	0.000000	0.000000	0.000000	0.000000	0.000000	0.000000	0.000000	0.000000	0.000000	0.000000	0.000000	0.000000	0.000000	0.000000	0.000000	0.000000	0.000000	0.000000	0.000000	0.000000	0.000000	0.000000	0.000000	0.000000	0.000000	0.000000	0.000000	0.000000	0.000000	0.000000	0.000000	0.000000	0.000000	0.000000	0.000000	0.000000	0.000000	0.000000	0.000000	0.000000	0.000000	0.000000	0.000000	0.000000	0.000000	0.000000	0.000000
hsa-mir-3680-1	0.200852	0.308992	0.331339	0.000000	0.297045	0.000000	0.000000	0.258400	0.000000	0.000000	0.000000	0.496683	0.000000	0.000000	0.000000	0.000000	0.000000	0.000000	0.000000	0.374815	0.453696	0.000000	0.000000	0.633845	0.000000	0.000000	0.000000	0.476121	0.169066	0.364116	0.000000	0.000000	0.115167	0.000000	0.000000	0.943585	0.000000	0.203374	0.000000	0.340619	0.135213	0.000000	0.000000	0.000000	0.000000	0.000000	0.000000	0.174902	0.194028
hsa-mir-92a-1	8369.687475	5207.745927	4418.072814	1159.137538	3196.895367	8936.150623	2310.102724	4228.716044	4413.069890	10111.998273	1295.237717	11038.032500	2316.447414	3112.738123	3243.919812	4446.159381	3614.976368	1102.655069	5400.480805	11940.494307	3287.025121	3252.167601	4929.170243	4575.090382	3168.587782	4009.154673	2376.595174	7790.137180	5306.141633	7532.463655	1608.233310	3950.934249	3981.430968	2378.018611	1743.098044	15401.200712	9802.963529	6184.205870	1485.154092	3480.785794	11751.348444	2007.491452	5242.890612	3657.765906	4211.877836	5482.815263	4153.393068	1731.178938	2702.424246
hsa-mir-92a-2	8044.307865	4796.168997	4116.885759	1058.428826	2925.297386	7936.910863	2110.188051	3977.809641	4080.759588	9078.150010	1236.634170	9850.215337	2037.861728	2332.945232	3045.077229	3945.352193	3108.193838	1004.871599	5194.642016	11097.159649	3063.655620	2742.030339	4531.086211	4122.921485	2991.957969	3810.844846	2107.784529	7228.948934	4881.109290	6988.110527	1519.676891	3581.637830	3760.080405	2282.641777	1642.239541	14902.044042	9215.998349	5510.833546	1428.334213	3243.828494	11321.642019	1846.012017	4513.153849	3164.549725	3840.510972	5083.787890	4040.756681	1589.158601	2461.829325
hsa-mir-26b	674.258858	507.055362	352.213244	851.087358	447.943588	720.442187	629.570000	211.112802	493.008797	763.651256	999.240140	679.710553	320.872910	660.549811	991.331136	415.772521	1546.826163	318.134237	955.435045	828.716857	426.776392	255.806315	1012.094881	1150.665656	896.657760	1366.014289	305.411187	188.544015	650.566608	538.891391	782.180661	1223.822229	1098.806308	225.391382	877.030463	552.469245	744.994267	1866.772747	222.871079	797.729752	1059.122223	395.494090	1194.320089	670.644413	1008.504670	446.803789	1385.840368	426.235914	446.458802
hsa-mir-4280	0.000000	0.000000	0.000000	0.000000	0.000000	0.000000	0.000000	0.000000	0.000000	0.000000	0.000000	0.000000	0.000000	0.000000	0.000000	0.000000	0.000000	0.000000	0.000000	0.000000	0.000000	0.000000	0.000000	0.000000	0.000000	0.000000	0.000000	0.000000	0.000000	0.000000	0.000000	0.000000	0.000000	0.000000	0.000000	0.000000	0.000000	0.000000	0.000000	0.000000	0.000000	0.000000	0.000000	0.000000	0.000000	0.000000	0.000000	0.000000	0.000000
hsa-mir-8071-1	0.000000	0.000000	0.000000	0.000000	0.000000	0.000000	0.000000	0.000000	0.000000	0.000000	0.000000	0.000000	0.000000	0.000000	0.000000	0.000000	0.000000	0.000000	0.000000	0.000000	0.000000	0.000000	0.000000	0.000000	0.000000	0.000000	0.000000	0.000000	0.000000	0.000000	0.000000	0.000000	0.000000	0.000000	0.000000	0.000000	0.000000	0.000000	0.000000	0.000000	0.000000	0.000000	0.000000	0.000000	0.000000	0.000000	0.000000	0.000000	0.000000
hsa-mir-8071-2	0.000000	0.000000	0.000000	0.000000	0.000000	0.000000	0.000000	0.000000	0.000000	0.000000	0.000000	0.000000	0.000000	0.000000	0.000000	0.000000	0.000000	0.000000	0.000000	0.000000	0.000000	0.000000	0.000000	0.000000	0.000000	0.000000	0.000000	0.000000	0.000000	0.000000	0.000000	0.000000	0.000000	0.000000	0.000000	0.000000	0.000000	0.000000	0.000000	0.000000	0.000000	0.000000	0.000000	0.000000	0.000000	0.000000	0.000000	0.000000	0.000000
hsa-mir-7852	0.000000	0.000000	0.000000	0.000000	0.000000	0.000000	0.000000	0.000000	0.000000	0.000000	0.000000	0.000000	0.000000	0.000000	0.000000	0.000000	0.217037	0.000000	0.000000	0.000000	0.000000	0.000000	0.000000	0.000000	0.000000	0.000000	0.000000	0.000000	0.000000	0.000000	0.000000	0.000000	0.115167	0.000000	0.000000	0.000000	0.000000	0.000000	0.000000	0.000000	0.000000	0.000000	0.000000	0.000000	0.000000	0.000000	0.000000	0.000000	0.000000
hsa-mir-7853	0.000000	0.000000	0.000000	0.000000	0.000000	0.000000	0.000000	0.000000	0.000000	0.000000	0.000000	0.000000	0.000000	0.000000	0.000000	0.000000	0.000000	0.000000	0.000000	0.000000	0.000000	0.000000	0.000000	0.000000	0.000000	0.000000	0.000000	0.000000	0.000000	0.000000	0.000000	0.000000	0.000000	0.000000	0.000000	0.000000	0.000000	0.000000	0.000000	0.000000	0.000000	0.186466	0.000000	0.000000	0.000000	0.000000	0.000000	0.000000	0.000000
hsa-mir-7850	0.000000	0.000000	0.331339	0.000000	0.000000	0.000000	0.000000	0.000000	0.272833	0.293374	0.000000	0.000000	0.000000	0.149615	0.000000	0.000000	0.217037	0.000000	0.643246	0.000000	0.151232	0.000000	0.000000	0.158461	0.145255	0.000000	0.000000	0.158707	0.169066	0.364116	0.203111	0.191942	0.000000	0.000000	0.000000	0.943585	0.000000	0.000000	0.244913	0.113540	0.135213	0.186466	0.000000	0.000000	0.127224	0.157159	0.000000	0.000000	0.194028
hsa-mir-7851	0.000000	0.000000	0.331339	0.000000	0.000000	0.000000	0.000000	0.000000	0.000000	0.293374	0.000000	0.000000	0.000000	0.000000	0.000000	0.000000	0.000000	0.000000	0.000000	0.000000	0.000000	0.000000	0.000000	0.000000	0.000000	0.000000	0.000000	0.000000	0.000000	0.000000	0.000000	0.000000	0.000000	0.000000	0.000000	0.000000	0.000000	0.000000	0.000000	0.113540	0.000000	0.000000	0.000000	0.000000	0.000000	0.157159	0.000000	0.000000	0.000000
hsa-mir-7856	0.000000	0.000000	0.000000	0.000000	0.000000	0.000000	0.000000	0.000000	0.000000	0.000000	0.000000	0.000000	0.000000	0.000000	0.000000	0.000000	0.000000	0.000000	0.000000	0.000000	0.000000	0.000000	0.000000	0.000000	0.000000	0.000000	0.000000	0.000000	0.000000	0.000000	0.000000	0.000000	0.000000	0.000000	0.000000	0.000000	0.000000	0.000000	0.000000	0.000000	0.000000	0.000000	0.000000	0.000000	0.000000	0.000000	0.000000	0.000000	0.000000
hsa-mir-7854	1.004258	0.308992	0.662678	0.000000	0.396060	0.000000	0.403054	0.000000	0.818498	1.760241	0.000000	0.000000	0.000000	0.448845	0.000000	0.427310	0.000000	0.000000	0.000000	0.000000	0.756159	0.000000	1.191868	0.475383	0.726274	0.000000	0.406673	0.317414	0.169066	1.456463	0.203111	0.383884	0.460667	0.164160	0.000000	4.717927	1.935050	0.000000	0.244913	0.340619	1.081703	0.000000	0.616158	0.190578	0.254448	0.942956	2.948597	0.524706	0.000000
hsa-mir-7855	0.000000	0.000000	0.000000	0.000000	0.000000	0.000000	0.000000	0.000000	0.000000	0.000000	0.000000	0.000000	0.000000	0.000000	0.000000	0.000000	0.000000	0.000000	0.000000	0.000000	0.000000	0.000000	0.000000	0.000000	0.000000	0.000000	0.000000	0.000000	0.000000	0.728232	0.000000	0.000000	0.000000	0.000000	0.000000	0.000000	0.000000	0.000000	0.000000	0.000000	0.000000	0.000000	0.000000	0.000000	0.000000	0.000000	0.000000	0.000000	0.000000
hsa-mir-513a-2	0.000000	0.000000	0.000000	0.000000	1.386209	0.430243	0.000000	0.000000	0.000000	0.000000	0.000000	0.000000	0.000000	0.748075	0.000000	0.000000	0.000000	0.000000	0.000000	0.000000	0.000000	0.000000	0.000000	0.000000	0.000000	0.000000	0.000000	0.000000	0.000000	0.000000	0.000000	0.000000	0.000000	0.000000	0.000000	0.000000	2.257558	0.203374	0.000000	0.794778	0.000000	0.186466	0.000000	0.000000	1.272240	0.000000	0.000000	0.000000	0.000000
hsa-mir-513a-1	0.000000	0.000000	0.000000	0.000000	1.386209	1.075608	0.000000	0.000000	0.000000	0.000000	0.000000	0.000000	0.000000	0.299230	0.000000	0.000000	0.434075	0.000000	0.000000	0.000000	0.000000	0.000000	0.000000	0.000000	0.000000	0.000000	0.000000	0.000000	0.000000	0.000000	0.000000	0.191942	0.000000	0.000000	0.000000	0.000000	0.322508	0.000000	0.000000	0.567698	0.000000	0.186466	0.000000	0.000000	1.272240	0.000000	0.000000	0.000000	0.000000
hsa-mir-2467	0.000000	0.000000	0.000000	0.000000	0.000000	0.000000	0.000000	0.000000	0.000000	0.000000	0.000000	0.000000	0.000000	0.000000	0.000000	0.000000	0.000000	0.450615	0.428831	0.000000	0.151232	0.000000	0.000000	0.000000	0.000000	0.000000	0.000000	0.000000	0.000000	0.000000	0.000000	0.000000	0.000000	0.164160	0.000000	0.000000	0.000000	0.000000	0.000000	0.000000	0.000000	0.000000	0.000000	0.000000	0.000000	0.000000	0.000000	0.000000	0.000000
hsa-mir-3158-2	0.200852	0.000000	0.331339	0.000000	0.198030	0.000000	0.000000	0.000000	0.000000	0.000000	1.986561	0.000000	0.000000	0.000000	0.000000	0.854620	0.000000	0.000000	0.214415	0.000000	0.151232	0.000000	0.993224	0.079231	0.000000	0.000000	0.000000	0.000000	0.169066	0.000000	0.000000	0.000000	0.115167	0.328320	0.000000	0.471793	0.322508	0.203374	0.000000	0.567698	0.000000	0.186466	0.205386	0.000000	0.127224	0.000000	0.000000	0.000000	0.582084
hsa-mir-3158-1	0.401703	0.617983	0.000000	0.000000	0.000000	0.645365	0.201527	0.516800	0.000000	0.293374	0.000000	0.000000	0.212499	0.149615	0.000000	0.427310	0.217037	0.000000	0.428831	0.000000	0.000000	0.000000	0.198645	0.000000	0.000000	0.000000	0.000000	0.000000	0.000000	0.364116	0.000000	0.383884	0.115167	0.164160	0.000000	0.471793	0.322508	0.203374	0.000000	0.340619	0.000000	0.000000	0.000000	0.190578	0.381672	0.157159	0.000000	0.000000	0.000000
hsa-mir-9-1	1265.967703	3038.624270	1302.824532	7904.646621	18.812839	12.477052	9.874818	210.854402	1924.289455	35.791569	64.563230	112.995360	2145.173530	146.024148	1061.454365	2580.097102	116.115055	20.728293	2073.182551	100.075713	125.522468	146.855977	94.157600	172.960347	1485.956405	356.363300	164.702438	107.762110	3958.515220	30.949843	5.483998	574.674366	167.798008	304.680557	203.909583	100.963637	848.841953	1219.635708	516.522094	160.999258	4138.189151	320.721280	872.480092	852.265364	335.362471	867.833459	276.578354	197.289335	66.551660
hsa-mir-9-3	1270.185587	3110.928325	1291.559009	7867.127689	21.981317	12.261930	11.285506	226.875202	1892.913687	35.498195	58.603547	105.296775	2157.285951	151.709515	1083.067690	2600.180667	119.370617	20.277678	2029.227393	108.696467	111.609135	144.813158	91.972508	167.414207	1452.838315	353.931708	159.822365	108.238231	3902.892452	36.047465	4.874665	578.513206	171.368178	318.469978	221.450192	108.984112	869.482487	1275.767016	515.052615	163.497131	4175.372684	328.925778	879.873992	864.271786	340.324207	850.703099	274.809196	195.190513	67.327772
hsa-mir-9-2	1230.015265	3022.247711	1284.932231	7849.355563	19.902003	9.035107	13.703828	218.606402	1878.180718	35.498195	73.502754	96.108142	2139.223568	150.362981	1057.131701	2587.788680	118.936542	19.827063	2107.060185	102.699421	124.766309	142.202890	95.746758	172.722656	1444.413537	352.851001	163.889092	105.064089	3962.741875	34.591001	7.311998	545.115297	166.070506	309.441190	217.065039	94.358539	880.447771	1265.598301	535.625330	168.606416	4111.552220	306.922806	899.796442	864.081208	337.525279	854.160603	293.680214	197.289335	78.969462
hsa-mir-548ag-1	0.000000	0.000000	0.000000	0.000000	0.000000	0.000000	0.000000	0.000000	0.000000	0.000000	0.000000	0.000000	0.000000	0.000000	0.000000	0.000000	0.000000	0.000000	0.000000	0.000000	0.000000	0.000000	0.000000	0.079231	0.000000	0.000000	0.000000	0.000000	0.000000	0.000000	0.000000	0.000000	0.000000	0.000000	0.000000	0.000000	0.000000	0.000000	0.000000	0.000000	0.000000	0.000000	0.000000	0.000000	0.000000	0.000000	0.000000	0.000000	0.000000
hsa-mir-548ag-2	0.000000	0.000000	0.331339	0.000000	0.099015	0.000000	0.000000	0.000000	0.000000	0.000000	1.986561	0.000000	0.637496	0.000000	1.921184	0.000000	0.000000	0.000000	0.428831	0.000000	0.000000	0.226980	0.000000	0.158461	0.290510	0.540354	0.000000	0.000000	0.000000	0.000000	0.000000	0.000000	0.115167	0.000000	0.000000	0.000000	0.000000	0.000000	0.000000	0.113540	0.000000	0.559398	1.643089	0.000000	0.000000	0.000000	0.000000	0.174902	0.000000
hsa-mir-548i-4	0.000000	0.000000	0.000000	0.000000	0.000000	0.000000	0.000000	0.000000	0.000000	0.000000	0.000000	0.000000	0.000000	0.000000	0.000000	0.000000	0.000000	0.000000	0.000000	0.000000	0.000000	0.000000	0.000000	0.000000	0.000000	0.000000	0.000000	0.000000	0.000000	0.000000	0.000000	0.000000	0.000000	0.000000	0.000000	0.000000	0.000000	0.000000	0.000000	0.000000	0.000000	0.000000	0.000000	0.000000	0.000000	0.000000	0.000000	0.000000	0.000000
hsa-mir-548i-3	0.000000	0.000000	0.000000	0.000000	0.000000	0.000000	0.000000	0.000000	0.000000	0.000000	0.000000	0.000000	0.000000	0.000000	0.000000	0.000000	0.000000	0.000000	0.000000	0.000000	0.000000	0.000000	0.000000	0.000000	0.000000	0.000000	0.000000	0.000000	0.000000	0.000000	0.000000	0.000000	0.000000	0.000000	0.000000	0.000000	0.000000	0.000000	0.000000	0.000000	0.000000	0.000000	0.000000	0.000000	0.000000	0.000000	0.000000	0.000000	0.000000
hsa-mir-548i-2	0.000000	0.000000	0.000000	0.000000	0.000000	0.000000	0.000000	0.000000	0.000000	0.000000	0.000000	0.000000	0.000000	0.000000	0.000000	0.000000	0.000000	0.000000	0.000000	0.000000	0.000000	0.000000	0.000000	0.000000	0.000000	0.000000	0.000000	0.000000	0.000000	0.000000	0.000000	0.000000	0.000000	0.000000	0.000000	0.000000	0.000000	0.000000	0.000000	0.000000	0.000000	0.000000	0.000000	0.000000	0.000000	0.000000	0.000000	0.000000	0.000000
hsa-mir-548i-1	0.000000	0.000000	0.000000	0.000000	0.000000	0.000000	0.000000	0.000000	0.000000	0.000000	0.000000	0.000000	0.000000	0.000000	0.000000	0.000000	0.000000	0.000000	0.000000	0.000000	0.000000	0.000000	0.000000	0.000000	0.000000	0.000000	0.000000	0.000000	0.000000	0.000000	0.000000	0.000000	0.000000	0.000000	0.000000	0.000000	0.000000	0.000000	0.000000	0.000000	0.000000	0.000000	0.000000	0.000000	0.000000	0.000000	0.000000	0.000000	0.000000
hsa-mir-887	2.611071	0.000000	3.313389	5.924042	1.782269	1.075608	1.007634	2.325600	6.275153	5.280723	2.979841	3.228439	1.062493	4.039602	17.290659	1.281930	3.255562	0.901230	2.787400	0.749631	0.756159	0.794430	7.747144	2.693840	2.905096	4.863184	4.066727	2.380606	3.550389	1.456463	0.812444	7.485738	5.297672	0.328320	4.385152	1.415378	2.580067	7.118101	1.714393	1.362476	2.974683	1.305261	4.723880	3.239828	2.671704	1.257274	1.769158	0.874509	0.776113
hsa-mir-885	0.000000	0.308992	0.331339	0.000000	0.396060	0.000000	0.201527	0.258400	1.909829	0.000000	0.000000	0.000000	1.274992	0.448845	0.960592	0.000000	0.000000	0.901230	0.000000	2.248892	0.000000	0.453960	0.397289	0.633845	0.000000	0.270177	0.000000	0.158707	0.845331	1.820579	0.203111	0.959710	0.115167	0.820799	1.096288	0.000000	0.000000	0.203374	0.244913	0.113540	0.270426	0.745863	0.000000	0.000000	0.381672	0.314319	0.000000	0.524706	0.388056
hsa-mir-889	9.841729	6.797817	7.952133	15.797445	1.287194	1.290730	1.209161	10.852800	11.186143	13.788555	12.912646	4.718488	5.949961	4.189217	1.921184	5.127719	5.208900	3.154305	11.792847	10.494831	5.141884	32.685102	2.781026	2.535378	13.218185	21.073796	3.660054	9.681132	6.086382	14.928748	1.015555	298.853703	18.081185	19.699174	23.022050	13.210195	5.160133	8.541721	12.000750	3.973889	23.256610	3.356385	2.670019	3.049250	11.068488	7.857963	19.460737	18.189797	9.507380
hsa-mir-888	0.000000	0.000000	0.000000	0.000000	0.000000	0.215122	0.000000	0.000000	0.000000	0.000000	0.000000	0.745024	0.000000	10.173814	0.480296	0.000000	0.000000	0.000000	0.000000	0.000000	0.000000	0.000000	0.595934	0.000000	0.000000	0.270177	0.000000	0.000000	0.000000	0.000000	0.000000	0.000000	0.115167	0.000000	0.000000	0.471793	0.322508	0.203374	0.000000	0.000000	0.000000	0.000000	1.026930	0.000000	0.000000	0.000000	0.000000	0.000000	0.000000
hsa-mir-769	18.076645	48.820687	22.531045	47.392335	13.862092	20.006307	13.300775	14.987200	29.738771	11.441567	29.798414	18.625609	5.949961	9.724969	16.330067	16.237776	19.967449	13.518452	15.866740	31.109678	11.644855	8.738725	21.652275	14.419965	21.352453	20.533443	8.946799	23.329941	32.967902	21.482832	14.420885	17.466723	16.008183	18.714215	12.059169	87.281648	13.222842	14.846324	22.776934	8.401936	17.172031	27.596947	17.252431	12.197000	20.737512	9.272397	42.459790	20.988227	12.999887
hsa-mir-1469	0.000000	0.000000	0.000000	0.000000	0.000000	0.000000	0.000000	0.000000	0.000000	0.000000	0.000000	0.000000	0.000000	0.000000	0.000000	0.000000	0.000000	0.000000	0.000000	0.000000	0.000000	0.000000	0.000000	0.000000	0.000000	0.000000	0.000000	0.000000	0.000000	0.000000	0.000000	0.000000	0.000000	0.000000	0.000000	0.000000	0.000000	0.000000	0.000000	0.000000	0.000000	0.000000	0.000000	0.000000	0.000000	0.000000	0.000000	0.000000	0.000000
hsa-mir-1468	2.811923	2.162942	2.319372	3.949361	5.940896	0.645365	2.619850	1.292000	5.456655	4.987350	0.993280	6.953561	2.337485	1.196919	3.362073	4.700409	3.689637	7.660456	17.582063	2.248892	3.478333	1.929329	4.568829	1.663842	10.167835	2.161415	1.220018	0.793535	6.255448	18.569906	7.718220	3.646898	2.533669	1.641598	1.096288	0.471793	1.612542	2.847240	1.959306	2.043714	3.380321	2.424056	3.696950	1.334047	2.926152	2.200230	8.256070	5.946664	4.462648
hsa-mir-6499	0.000000	0.000000	0.000000	0.000000	0.099015	0.000000	0.000000	0.000000	0.000000	0.000000	0.000000	0.000000	0.000000	0.000000	0.000000	0.000000	0.000000	0.000000	0.000000	0.000000	0.000000	0.000000	0.000000	0.079231	0.000000	0.270177	0.406673	0.000000	0.000000	0.000000	0.203111	0.383884	0.000000	0.000000	0.000000	0.000000	0.000000	0.000000	0.489827	0.113540	0.000000	0.932329	0.000000	0.000000	0.381672	0.157159	0.000000	0.874509	0.000000
hsa-mir-6766	0.000000	0.000000	0.000000	0.000000	0.000000	0.000000	0.000000	0.000000	0.000000	0.293374	0.000000	0.000000	0.000000	0.149615	0.000000	0.427310	0.000000	0.000000	0.000000	0.000000	0.000000	0.000000	0.595934	0.158461	0.145255	0.000000	0.000000	0.000000	0.000000	0.000000	0.000000	0.191942	0.000000	0.000000	0.000000	0.000000	0.000000	0.610123	0.244913	0.000000	0.135213	0.000000	0.000000	0.190578	0.000000	0.000000	0.000000	0.174902	0.000000
hsa-mir-6818	0.000000	0.000000	0.000000	0.000000	0.297045	0.215122	0.000000	0.258400	0.000000	0.000000	0.000000	0.000000	0.000000	0.149615	0.480296	0.000000	0.000000	0.000000	0.214415	0.374815	0.000000	0.000000	0.198645	0.079231	0.290510	0.000000	0.000000	0.000000	0.169066	0.364116	0.000000	0.575826	0.345500	0.000000	0.000000	0.000000	0.000000	0.203374	0.979653	0.227079	0.000000	0.186466	0.410772	0.381156	0.127224	0.000000	0.589719	0.000000	0.000000
hsa-mir-668	0.200852	0.000000	0.000000	0.000000	0.000000	0.000000	0.000000	0.258400	0.272833	0.000000	0.000000	0.000000	0.000000	0.000000	0.000000	0.000000	0.000000	0.000000	0.000000	0.000000	0.000000	0.113490	0.000000	0.000000	0.000000	0.000000	0.000000	0.000000	0.169066	0.000000	0.000000	5.182434	0.115167	0.164160	0.000000	0.000000	0.000000	0.000000	0.000000	0.000000	0.135213	0.000000	0.000000	0.190578	0.000000	0.000000	0.000000	0.000000	0.582084
hsa-mir-6811	0.000000	0.000000	0.000000	0.000000	0.099015	0.000000	0.000000	0.000000	0.000000	0.000000	0.000000	0.000000	0.000000	0.000000	0.000000	0.000000	0.217037	0.000000	0.214415	0.000000	0.000000	0.226980	0.000000	0.000000	0.000000	0.270177	0.000000	0.000000	0.000000	0.364116	0.000000	0.383884	0.000000	0.164160	0.000000	0.943585	0.000000	0.000000	0.000000	0.000000	0.135213	0.000000	0.000000	0.000000	0.000000	0.000000	0.000000	0.000000	0.000000
hsa-mir-6810	0.200852	0.308992	0.000000	0.000000	0.099015	0.000000	0.201527	0.000000	0.545666	0.000000	0.000000	0.745024	0.000000	0.000000	0.480296	0.427310	0.434075	0.000000	0.643246	0.000000	0.000000	0.340470	0.198645	0.158461	0.145255	0.540354	0.000000	0.158707	0.169066	0.364116	0.000000	0.191942	0.230334	0.000000	0.000000	0.000000	0.322508	0.203374	0.244913	0.340619	0.000000	0.000000	0.410772	0.381156	0.127224	0.157159	1.769158	0.000000	0.000000
hsa-mir-665	0.200852	0.000000	0.331339	0.000000	0.000000	0.000000	0.000000	0.000000	0.272833	0.000000	0.000000	0.000000	0.637496	0.299230	0.000000	0.000000	0.000000	0.000000	0.000000	0.374815	0.151232	0.113490	0.595934	0.079231	0.581019	0.270177	0.000000	0.476121	0.000000	0.000000	0.000000	0.575826	1.036501	0.164160	1.096288	0.000000	0.000000	0.000000	0.000000	0.113540	0.540851	0.186466	0.205386	0.000000	0.000000	0.157159	0.000000	0.349804	0.000000
hsa-mir-6812	0.200852	0.308992	0.662678	0.000000	0.000000	0.000000	0.000000	0.000000	0.000000	0.000000	0.000000	0.000000	0.000000	0.000000	0.000000	0.000000	0.217037	0.000000	0.000000	0.749631	0.000000	0.000000	0.000000	0.316922	0.145255	0.270177	0.000000	0.000000	0.338132	0.364116	0.000000	0.000000	0.000000	0.000000	0.000000	0.000000	0.322508	0.000000	0.000000	0.000000	0.000000	0.000000	0.000000	0.000000	0.000000	0.000000	0.000000	0.000000	0.000000
hsa-mir-105-2	0.401703	233.906709	1.656694	213.265510	1.287194	0.430243	0.000000	0.000000	56.203549	0.000000	0.000000	6.208536	0.000000	0.149615	1.440888	0.427310	0.000000	3.604921	4.073893	0.374815	0.151232	0.113490	0.000000	0.079231	4.067134	0.000000	0.000000	0.158707	0.169066	0.000000	0.000000	1.727478	0.575834	0.000000	0.000000	73.599660	24.510634	45.352470	154.295362	1.703095	1.216916	0.186466	124.874740	0.000000	0.508896	3.457504	130.327966	0.000000	0.000000
hsa-mir-3130-1	6.427252	6.797817	10.271506	1.974681	6.634001	12.477052	4.030538	14.470400	2.455495	2.933735	12.912646	1.490049	1.487490	0.748075	5.763553	7.264268	1.953337	13.067837	15.866740	7.496308	9.527609	0.680940	4.171539	6.100754	5.519682	7.294776	2.033363	6.348283	4.564786	0.000000	1.827999	1.151652	5.297672	3.611515	0.000000	40.574172	3.547592	0.610123	2.204219	5.563444	4.462024	7.085703	5.134652	1.524625	2.798928	4.714778	11.204667	5.072155	0.000000
hsa-mir-3130-2	9.239174	10.196726	13.253556	0.000000	3.861583	13.767781	3.224430	14.470400	2.455495	1.466868	15.892487	2.235073	1.274992	1.196919	5.763553	9.400818	2.170375	7.660456	18.010894	7.496308	11.342392	1.021409	5.363408	4.753835	3.921879	6.484245	2.440036	6.030869	3.381323	0.364116	2.234222	1.727478	6.564507	4.924793	0.000000	34.912659	0.967525	1.220246	2.938959	5.790523	2.704257	4.848112	5.545424	1.524625	2.290032	5.343415	10.025228	4.022744	0.388056
hsa-mir-105-1	0.200852	225.563933	1.656694	189.569342	0.792120	0.215122	0.000000	0.258400	52.383890	0.293374	0.993280	5.711853	0.000000	0.149615	1.921184	0.427310	0.000000	3.604921	5.145970	0.374815	0.000000	0.113490	0.397289	0.000000	2.905096	0.000000	0.406673	0.317414	0.338132	0.364116	0.000000	1.535536	0.806168	0.164160	0.000000	74.071453	17.737959	58.571800	141.314959	1.248936	1.081703	0.000000	124.874740	0.000000	0.000000	3.928982	152.737300	0.174902	0.388056
hsa-mir-2681	0.000000	0.000000	0.000000	0.000000	0.000000	0.215122	0.201527	0.000000	0.000000	0.000000	0.000000	0.000000	0.000000	0.000000	0.480296	0.000000	0.000000	0.000000	0.000000	0.000000	0.151232	0.000000	0.000000	0.000000	0.000000	0.000000	0.000000	0.000000	0.000000	0.000000	0.203111	0.000000	0.000000	0.000000	0.000000	0.000000	0.000000	0.610123	0.244913	0.113540	0.000000	0.000000	0.000000	0.000000	0.127224	0.000000	0.000000	0.000000	0.194028
hsa-mir-2682	0.000000	0.617983	0.000000	0.000000	0.000000	0.000000	0.000000	0.000000	0.000000	0.000000	0.000000	0.496683	0.000000	0.000000	0.000000	0.000000	0.000000	0.000000	0.000000	0.000000	0.000000	0.000000	0.000000	0.000000	1.888312	1.350884	0.813345	0.000000	0.169066	0.000000	0.000000	0.383884	0.000000	0.984959	0.000000	2.358963	0.000000	0.000000	1.714393	0.000000	0.000000	0.000000	1.848475	0.190578	0.000000	0.000000	0.000000	0.000000	0.000000
hsa-mir-1263	0.000000	0.000000	0.000000	0.000000	0.000000	0.000000	0.000000	0.000000	0.000000	0.000000	0.000000	0.000000	0.000000	0.000000	0.000000	0.000000	0.000000	0.000000	0.000000	0.000000	0.000000	0.000000	0.000000	0.000000	0.000000	0.000000	0.000000	0.000000	0.000000	0.000000	0.000000	0.000000	0.000000	0.000000	0.000000	0.000000	0.000000	0.000000	0.000000	0.000000	0.000000	0.000000	0.000000	0.000000	0.000000	0.000000	0.000000	0.000000	0.000000
hsa-mir-1262	1.004258	0.000000	0.662678	0.000000	0.594090	2.366337	1.209161	1.550400	0.818498	0.293374	0.000000	0.993366	0.424997	0.000000	0.480296	0.854620	1.085187	0.901230	1.715323	0.374815	1.361087	0.340470	1.191868	0.396153	7.407994	0.540354	2.440036	0.317414	2.197860	1.456463	2.234222	0.959710	1.957835	3.611515	4.385152	0.471793	0.322508	0.610123	2.449133	0.567698	0.405639	0.932329	2.875405	0.571734	0.254448	0.471478	0.589719	1.749019	1.552225
hsa-mir-1261	0.000000	0.000000	0.000000	0.000000	0.000000	0.000000	0.000000	0.000000	0.000000	0.000000	0.000000	0.000000	0.000000	0.000000	0.000000	0.000000	0.000000	0.000000	0.000000	0.000000	0.000000	0.000000	0.000000	0.000000	0.000000	0.000000	0.000000	0.000000	0.000000	0.000000	0.000000	0.000000	0.000000	0.000000	0.000000	0.000000	0.000000	0.000000	0.000000	0.000000	0.000000	0.000000	0.000000	0.000000	0.000000	0.000000	0.000000	0.000000	0.000000
hsa-mir-1267	0.000000	0.000000	0.000000	0.000000	0.000000	0.000000	0.000000	0.000000	0.000000	0.000000	0.000000	0.000000	0.212499	0.000000	0.000000	0.000000	0.000000	0.000000	0.000000	0.000000	0.000000	0.000000	0.397289	0.000000	0.000000	0.270177	0.000000	0.000000	0.000000	0.000000	0.000000	0.000000	0.000000	0.000000	0.000000	0.000000	0.000000	0.000000	0.000000	0.000000	0.000000	0.000000	0.000000	0.000000	0.000000	0.000000	0.000000	0.000000	0.000000
hsa-mir-1266	30.931148	7.106809	1.988033	55.291058	8.614300	50.983816	8.061076	13.178400	25.373447	16.428917	17.879048	9.933658	12.112421	4.039602	15.369475	14.528536	14.107437	59.481189	12.436093	63.718619	17.240435	5.334027	43.304550	9.903822	6.391210	6.754422	5.693418	13.807516	23.500197	42.601549	7.108887	8.829332	25.106359	13.296942	4.385152	98.604673	14.190367	6.101229	10.041444	16.576792	27.177782	10.255622	26.289419	12.578156	6.488424	16.973201	46.587825	5.072155	11.447662
hsa-mir-1265	0.000000	0.000000	0.000000	0.000000	0.000000	0.000000	0.000000	0.000000	0.000000	0.000000	0.000000	0.000000	0.000000	0.000000	0.000000	0.000000	0.000000	0.000000	0.000000	0.000000	0.000000	0.000000	0.000000	0.000000	0.000000	0.000000	0.000000	0.000000	0.000000	0.000000	0.000000	0.000000	0.000000	0.000000	0.000000	0.000000	0.000000	0.000000	0.000000	0.000000	0.000000	0.000000	0.000000	0.000000	0.000000	0.000000	0.000000	0.000000	0.000000
hsa-mir-1264	0.000000	0.000000	0.000000	0.000000	0.000000	0.860486	0.000000	0.000000	0.000000	0.000000	0.000000	0.000000	0.000000	0.149615	0.000000	0.000000	0.000000	0.000000	0.000000	0.000000	0.000000	0.000000	0.198645	0.000000	0.000000	0.000000	0.000000	0.000000	0.000000	0.000000	0.000000	0.000000	0.000000	0.000000	0.000000	0.000000	0.000000	0.000000	0.000000	0.000000	0.000000	0.000000	0.000000	0.000000	0.000000	0.000000	0.000000	0.000000	0.000000
hsa-mir-101-2	8267.253153	4569.987081	4392.891058	4221.867219	9415.627686	7207.218448	9303.287286	5716.841659	2570.903096	1883.751332	5217.702244	2326.959402	2816.669156	2601.204759	8010.858534	2806.998652	10188.173671	8087.188608	4806.764549	4467.424793	12450.014080	3139.699075	10151.540102	6376.397528	6528.476110	6539.631300	3568.146142	3447.276555	5171.903097	6060.343456	11530.411310	3989.514592	7313.206095	5287.914918	12454.928856	4964.674522	5144.330545	5507.376183	3775.093202	6652.062437	3264.714166	10320.885370	6738.306703	2413.862500	8222.487301	4091.798612	3067.130107	11313.878763	7574.665432
hsa-mir-101-1	8175.263116	4595.324400	4405.813275	4391.689754	9329.979763	7168.281441	9084.429085	5724.076860	2594.639546	1858.814583	5241.540975	2309.078817	2752.069577	2566.045256	8053.604886	2812.980991	10004.994033	8060.151704	4756.162513	4473.421840	12372.129657	3084.996926	10039.107187	6319.747666	6458.753816	6574.484118	3538.459036	3459.814414	5129.467489	6100.760310	11268.194942	3912.545848	7378.966330	5292.347232	12380.381267	4973.638583	5111.434694	5475.243042	3781.216034	6550.330889	3277.018535	10361.534927	6679.977054	2331.723329	8142.590627	3998.760328	3075.386178	11165.561957	7520.725603
hsa-mir-514b	0.000000	0.000000	0.000000	0.000000	7.624150	1.505851	0.000000	0.000000	0.000000	0.000000	0.000000	0.000000	0.000000	1.047304	0.000000	0.000000	0.217037	0.000000	0.000000	0.000000	0.000000	0.000000	0.198645	0.158461	0.000000	0.000000	0.000000	0.000000	0.000000	0.364116	0.000000	0.191942	0.000000	0.000000	0.000000	0.000000	5.482642	0.203374	0.000000	1.703095	0.000000	0.000000	0.616158	0.000000	12.340728	0.000000	0.000000	0.174902	0.000000
hsa-mir-128-1	182.774966	197.445689	136.511624	323.847626	88.222312	60.879408	31.035141	58.398401	71.755016	61.315064	102.307887	40.976340	42.712222	34.261814	57.155235	132.466065	66.630508	23.431983	144.944814	143.179484	77.430727	31.436712	48.072024	53.401408	80.906913	80.782886	31.313797	107.603402	140.324918	100.131846	53.011985	55.663182	76.240413	59.590001	20.829473	367.054716	90.624844	85.010460	96.985656	60.516646	128.452204	107.590801	112.140803	48.597421	76.588850	77.322358	55.433615	72.409384	65.775547
hsa-mir-128-2	154.856592	177.361230	106.359785	252.759123	63.468577	51.414059	28.213764	47.028800	46.381569	41.659039	64.563230	29.552633	25.287335	27.529143	40.344872	105.118232	44.275647	22.530753	123.503273	121.440191	63.819857	23.151947	35.160117	43.418356	51.274938	67.274042	19.520289	92.843644	90.788531	80.469593	40.419099	45.682197	59.310895	48.591296	21.925762	349.126594	61.921601	58.775174	67.840977	46.437727	102.896976	82.417910	88.932175	31.064234	63.612001	59.091883	40.690632	54.394489	64.611378
hsa-mir-19b-2	74.315096	58.399429	21.537028	53.316377	33.764095	68.623785	31.438195	20.930400	33.285597	185.705434	67.543071	65.562143	38.887247	56.404820	47.549313	38.885200	83.125357	13.969067	25.944264	91.080143	36.598117	45.282484	64.559536	52.371411	21.497708	31.880871	44.733995	63.324126	41.252145	19.298138	29.044880	88.293323	45.260547	21.012452	43.851523	88.225234	89.334810	129.549432	9.551618	23.389173	72.474085	19.392449	78.457485	77.946452	68.955410	37.561064	38.331755	21.862737	22.507267
hsa-mir-19b-1	89.981522	76.629939	26.838450	77.012545	37.229617	77.228649	36.274840	27.390400	31.921433	199.200616	71.516193	86.919508	45.474704	70.468621	59.076419	46.149468	77.482383	11.715992	42.454250	114.693513	38.715364	50.389532	65.552760	59.106010	23.821784	47.010777	49.614068	79.670956	48.352924	29.129264	31.888435	86.373903	50.673386	22.982370	53.718116	104.266185	106.105244	156.394841	13.225317	27.930760	94.243354	22.935301	84.619067	90.715186	80.532794	40.704250	44.818667	20.288620	28.910196
hsa-mir-4303	0.000000	0.000000	0.000000	0.000000	0.000000	0.000000	0.000000	0.000000	0.000000	0.000000	0.000000	0.000000	0.000000	0.000000	0.000000	0.000000	0.000000	0.000000	0.000000	0.000000	0.000000	0.000000	0.000000	0.000000	0.000000	0.000000	0.000000	0.000000	0.000000	0.000000	0.000000	0.000000	0.000000	0.000000	0.000000	0.000000	0.000000	0.000000	0.000000	0.000000	0.000000	0.000000	0.000000	0.000000	0.000000	0.000000	0.000000	0.000000	0.000000
hsa-mir-4302	0.000000	0.000000	0.000000	0.000000	0.000000	0.000000	0.000000	0.000000	0.000000	0.000000	0.000000	0.000000	0.000000	0.000000	0.000000	0.000000	0.000000	0.000000	0.000000	0.000000	0.000000	0.000000	0.000000	0.000000	0.000000	0.000000	0.000000	0.000000	0.000000	0.000000	0.000000	0.000000	0.000000	0.000000	0.000000	0.000000	0.000000	0.000000	0.000000	0.000000	0.000000	0.000000	0.000000	0.000000	0.000000	0.000000	0.000000	0.000000	0.000000
hsa-mir-4301	0.000000	0.000000	0.000000	0.000000	0.000000	0.000000	0.000000	0.000000	0.000000	0.000000	0.000000	0.000000	0.000000	0.000000	0.000000	0.000000	0.000000	0.000000	0.000000	0.000000	0.000000	0.000000	0.000000	0.000000	0.000000	0.000000	0.000000	0.000000	0.000000	0.000000	0.000000	0.000000	0.000000	0.000000	0.000000	0.000000	0.000000	0.000000	0.000000	0.000000	0.135213	0.000000	0.000000	0.000000	0.000000	0.000000	0.000000	0.000000	0.000000
hsa-mir-4300	0.000000	0.000000	0.000000	0.000000	0.000000	0.000000	0.000000	0.000000	0.000000	0.000000	0.000000	0.000000	0.000000	0.000000	0.000000	0.000000	0.000000	0.000000	0.000000	0.000000	0.000000	0.000000	0.000000	0.000000	0.000000	0.000000	0.000000	0.000000	0.000000	0.000000	0.000000	0.000000	0.000000	0.000000	0.000000	0.000000	0.000000	0.000000	0.000000	0.000000	0.000000	0.000000	0.000000	0.000000	0.127224	0.000000	0.000000	0.000000	0.000000
hsa-mir-4307	0.000000	0.000000	0.000000	0.000000	0.000000	0.000000	0.000000	0.000000	0.000000	0.000000	0.000000	0.000000	0.000000	0.000000	0.000000	0.000000	0.000000	0.000000	0.000000	0.000000	0.000000	0.000000	0.000000	0.000000	0.000000	0.000000	0.000000	0.000000	0.000000	0.000000	0.000000	0.000000	0.000000	0.000000	0.000000	0.000000	0.000000	0.000000	0.000000	0.000000	0.000000	0.000000	0.000000	0.000000	0.000000	0.000000	0.000000	0.000000	0.000000
hsa-mir-4306	0.200852	0.308992	0.000000	1.974681	0.000000	0.860486	0.000000	0.516800	0.000000	0.000000	0.000000	0.000000	0.212499	0.149615	0.000000	0.000000	0.868150	0.000000	0.643246	1.124446	0.302464	0.000000	0.198645	0.237692	0.000000	0.270177	0.000000	0.317414	0.000000	0.000000	0.203111	0.000000	0.230334	0.000000	0.000000	0.943585	0.322508	0.203374	0.000000	0.000000	0.000000	0.559398	0.205386	0.000000	0.000000	0.000000	0.589719	0.000000	1.164169
hsa-mir-4305	0.000000	0.000000	0.000000	0.000000	0.000000	0.000000	0.000000	0.000000	0.000000	0.000000	0.000000	0.000000	0.000000	0.000000	0.000000	0.000000	0.000000	0.000000	0.000000	0.000000	0.000000	0.000000	0.000000	0.000000	0.000000	0.000000	0.000000	0.000000	0.000000	0.000000	0.000000	0.000000	0.000000	0.000000	0.000000	0.000000	0.000000	0.000000	0.000000	0.000000	0.000000	0.000000	0.000000	0.000000	0.000000	0.000000	0.000000	0.000000	0.000000
hsa-mir-4304	0.000000	0.000000	0.000000	0.000000	0.000000	0.000000	0.000000	0.000000	0.000000	0.000000	0.000000	0.000000	0.000000	0.000000	0.000000	0.000000	0.000000	0.000000	0.000000	0.000000	0.000000	0.000000	0.000000	0.000000	0.000000	0.000000	0.000000	0.000000	0.000000	0.000000	0.000000	0.000000	0.000000	0.000000	0.000000	0.000000	0.000000	0.000000	0.000000	0.000000	0.000000	0.000000	0.000000	0.000000	0.000000	0.000000	0.000000	0.000000	0.000000
hsa-mir-4309	0.000000	0.000000	0.000000	0.000000	0.000000	0.000000	0.000000	0.000000	0.000000	0.000000	0.000000	0.000000	0.000000	0.000000	0.000000	0.000000	0.000000	0.000000	0.000000	0.000000	0.000000	0.000000	0.000000	0.000000	0.000000	0.000000	0.000000	0.000000	0.000000	0.000000	0.000000	0.000000	0.000000	0.000000	0.000000	0.000000	0.000000	0.000000	0.000000	0.000000	0.000000	0.000000	0.000000	0.000000	0.000000	0.000000	0.000000	0.000000	0.000000
hsa-mir-4308	0.000000	0.000000	0.000000	0.000000	0.000000	0.000000	0.000000	0.000000	0.000000	0.000000	0.000000	0.000000	0.000000	0.000000	0.000000	0.000000	0.000000	0.000000	0.000000	0.000000	0.000000	0.000000	0.000000	0.000000	0.000000	0.000000	0.000000	0.000000	0.000000	0.000000	0.000000	0.000000	0.000000	0.000000	0.000000	0.000000	0.000000	0.000000	0.000000	0.000000	0.000000	0.000000	0.000000	0.000000	0.000000	0.000000	0.000000	0.000000	0.000000
hsa-mir-3648-2	0.000000	0.000000	0.000000	0.000000	0.000000	0.000000	0.000000	0.000000	0.000000	0.000000	0.000000	0.000000	0.000000	0.000000	0.000000	0.000000	0.000000	0.000000	0.000000	0.000000	0.000000	0.000000	0.000000	0.000000	0.000000	0.000000	0.000000	0.000000	0.000000	0.000000	0.000000	0.000000	0.000000	0.000000	0.000000	0.000000	0.000000	0.000000	0.000000	0.000000	0.000000	0.000000	0.000000	0.000000	0.000000	0.000000	0.000000	0.000000	0.000000
hsa-mir-3648-1	0.000000	0.000000	0.000000	0.000000	0.000000	0.000000	0.000000	0.000000	0.000000	0.000000	0.000000	0.000000	0.000000	0.000000	0.000000	0.000000	0.000000	0.000000	0.000000	0.000000	0.000000	0.000000	0.000000	0.000000	0.000000	0.000000	0.000000	0.000000	0.000000	0.000000	0.000000	0.000000	0.000000	0.000000	0.000000	0.000000	0.000000	0.000000	0.000000	0.000000	0.000000	0.000000	0.000000	0.000000	0.000000	0.000000	0.000000	0.000000	0.000000
hsa-mir-6076	0.000000	0.000000	0.000000	0.000000	0.000000	0.000000	0.000000	0.000000	0.000000	0.000000	0.000000	0.000000	0.000000	0.000000	0.000000	0.000000	0.000000	0.450615	0.000000	0.000000	0.000000	0.000000	0.000000	0.000000	0.000000	0.000000	0.000000	0.000000	0.000000	0.000000	0.000000	0.000000	0.000000	0.000000	0.000000	0.000000	0.000000	0.000000	0.000000	0.000000	0.000000	0.000000	0.000000	0.190578	0.000000	0.000000	0.000000	0.000000	0.000000
hsa-mir-409	11.448542	7.415801	17.229622	31.594890	3.267493	2.366337	2.015269	10.077600	32.467098	24.643375	22.845451	12.168731	6.374958	5.685366	12.967995	10.255437	4.991862	6.759226	11.578432	16.117062	5.141884	15.661611	6.555276	3.882298	24.983822	40.796708	11.793508	15.712001	14.877823	22.939296	1.015555	211.903974	41.114543	20.191653	17.540609	19.343500	13.222842	8.134972	12.735490	3.519730	36.372256	3.169920	8.420830	4.573875	12.976848	10.058193	54.843895	7.345880	6.208901
[truncated: 1,034 more rows]
[truncated: 518 more columns]
