# Supplementary material for: Integrated analysis reveals five potential ceRNA biomarkers in human lung adenocarcinoma
Source: PeerJ. 2019 Apr 29;7:e6694. doi: 10.7717/peerj.6694 (PMC6497041; doi:10.7717/peerj.6694)
Supplement: Supplemental Information 7 [file peerj-07-6694-s007.zip › TCGA-LUAD_RNA_seq_coding_Gene_readscount.txt]

Gene	TCGA-95-7039-01A-11R-1949-07	TCGA-55-8208-01A-11R-2241-07	TCGA-44-2666-01A-01R-0946-07	TCGA-50-5045-01A-01R-1628-07	TCGA-50-5946-02A-11R-2090-07	TCGA-55-8094-01A-11R-2241-07	TCGA-55-7284-01B-11R-2241-07	TCGA-64-5781-01A-01R-1628-07	TCGA-44-6775-01A-11R-A278-07	TCGA-86-8056-01A-11R-2241-07	TCGA-97-A4M6-01A-11R-A24X-07	TCGA-78-7154-01A-11R-2039-07	TCGA-64-1680-01A-02R-0946-07	TCGA-80-5607-01A-31R-1949-07	TCGA-50-5051-01A-21R-1858-07	TCGA-69-8254-01A-11R-2287-07	TCGA-95-7947-01A-11R-2187-07	TCGA-49-AAR3-01A-11R-A41B-07	TCGA-67-3770-01A-01R-0946-07	TCGA-50-6592-01A-11R-1755-07	TCGA-MP-A4T8-01A-11R-A24X-07	TCGA-93-A4JN-01A-11R-A24X-07	TCGA-64-5775-01A-01R-1628-07	TCGA-97-A4M2-01A-12R-A24X-07	TCGA-05-4250-01A-01R-1107-07	TCGA-55-8510-01A-11R-2403-07	TCGA-78-8660-01A-11R-2403-07	TCGA-44-A47A-01A-21R-A24H-07	TCGA-MN-A4N5-01A-11R-A24X-07	TCGA-86-8673-01A-11R-2403-07	TCGA-05-4249-01A-01R-1107-07	TCGA-73-4676-11A-01R-1755-07	TCGA-MP-A4T7-01A-11R-A24X-07	TCGA-78-7542-01A-21R-2066-07	TCGA-44-4112-01A-01R-1107-07	TCGA-50-5931-11A-01R-1858-07	TCGA-91-6849-11A-01R-1949-07	TCGA-O1-A52J-01A-11R-A262-07	TCGA-50-6590-01A-12R-1858-07	TCGA-38-4631-01A-01R-1755-07	TCGA-95-A4VN-01A-11R-A262-07	TCGA-55-7574-01A-11R-2039-07	TCGA-49-4488-01A-01R-1755-07	TCGA-55-A48Y-01A-11R-A24H-07	TCGA-44-2665-11A-01R-1758-07	TCGA-44-A4SS-01A-11R-A24X-07	TCGA-91-6830-01A-11R-1949-07	TCGA-50-5930-11A-01R-1755-07	TCGA-50-6595-01A-12R-1858-07
RAB4B	237	992	600	1470	550	477	1095	928	166	701	878	411	415	328	503	1247	1503	396	384	532	496	916	211	1464	640	840	717	1117	1112	1060	647	520	1200	737	958	469	463	803	336	614	764	517	331	375	1199	728	284	669	269
TIGAR	305	944	466	991	478	520	887	425	547	1050	393	1082	222	267	304	1123	702	355	348	830	463	435	1423	613	584	417	431	825	476	367	736	416	692	831	794	382	360	404	1735	625	579	245	355	930	742	538	466	379	651
RNF44	2273	2989	4383	2278	3962	1725	5536	2347	771	13203	4759	2261	1842	2081	3750	8101	4206	1530	1123	4419	4201	4036	2278	4575	4726	2277	2846	2609	5346	3009	5587	883	6052	3067	5827	1654	1668	3030	1974	1223	3775	2529	1954	2068	3902	3476	2254	1420	2141
DNAH3	149	589	60	159	269	240	402	47	593	838	192	220	195	48	77	1362	580	103	153	160	40	473	45	735	160	115	307	51	85	142	417	40	260	111	229	11	818	1166	171	65	376	90	97	58	113	196	208	3	198
RPL23A	19312	20910	44432	27182	19313	32197	21905	25026	5898	32579	12162	43565	29187	15638	10808	32919	17996	8931	12840	18671	25499	8149	34470	12821	53593	11442	30603	21974	17583	9952	29268	13173	26471	17748	24720	8248	6465	10084	16437	26851	17298	12408	12072	15534	19970	8305	10319	10170	14479
ARL8B	3499	5971	6436	6994	6721	2896	7386	2836	4556	11983	3415	4585	3845	2208	2714	7784	4842	1381	3392	7543	4219	6646	6033	5345	7247	2738	3319	4537	6796	3255	5644	3804	4603	5840	6991	4119	3383	3878	3546	3370	5648	3304	7434	8271	6950	5633	3030	4185	3225
CALB2	39	40	80	716	30	8	571	213	68	72	11	3214	35	34	26	44	184	86	13	551	11	43	45	74	1317	22	21	16	261	41	97	15	58	94	92	22	50	13	819	400	18	21	7	3	108	11	64	70	146
MFSD3	471	535	1099	840	870	1213	727	942	340	382	817	751	301	454	1487	957	612	937	1703	503	1247	591	675	1863	751	728	1381	833	1980	874	552	347	1963	1065	491	340	260	923	886	679	440	372	1162	922	839	677	335	243	386
PIGV	750	753	1158	1143	1586	1054	1304	899	848	1448	991	897	839	439	487	2230	1945	310	1824	745	966	856	351	1116	1169	674	621	621	1413	598	947	571	994	2601	970	433	489	1008	405	291	596	389	494	819	974	739	675	610	601
ZNF708	201	424	729	499	1057	121	490	74	587	1148	299	233	208	150	118	788	574	176	143	206	207	708	228	463	279	285	224	420	487	158	905	114	251	309	394	152	207	254	281	81	364	387	177	262	298	229	507	180	125
MYADML2	1	14	17	1	9	5	1	1	6	7	5	8	1	1	5	4	9	3	11	1	18	7	1	2	2	6	19	8	16	15	5	2	5	1	5	0	1	3	1	1	6	2	0	2	4	2	5	1	0
PHEX	17	301	121	105	51	0	391	49	311	206	252	131	76	61	56	52	173	80	57	159	160	87	31	120	217	211	77	27	116	71	71	69	145	149	118	244	177	87	66	11	119	57	156	206	346	381	677	229	69
MOGAT2	1	9	0	6	4	17	15	0	14	4	14	2	4	0	1	44	120	0	2	2	4	19	0	17	2	1	0	3	2	4	18	0	0	1	2	1	2	2	3	0	8	7	1	0	1	148	1	0	0
PFN2	533	6279	786	3550	6766	4951	1096	11963	1566	5159	2177	12363	749	793	6151	1756	2126	2146	6147	19655	5306	6028	11912	2390	10625	1329	2387	418	1603	8632	2254	796	3420	15289	2418	658	1561	3133	5411	19149	723	502	2992	7262	1451	4760	7689	517	1087
RMND5A	1426	2385	3613	1911	4270	2893	4678	1031	2937	5413	2535	2597	1170	1143	1797	4740	7680	676	1026	13385	1959	2553	1191	2129	2171	1342	1145	1497	2142	1282	4780	1385	1965	2800	2573	1792	2086	2180	2160	2419	1699	1379	1539	2948	3217	1732	2189	2005	1077
RAD23A	3370	5353	5656	5577	3434	2702	5113	5556	1885	7875	3144	6195	2741	2431	2965	9022	7253	3199	1699	5684	4344	4752	4156	3796	5992	2928	3843	4013	4572	4931	4367	2683	4547	11357	7367	3041	2540	3773	5319	2668	4328	2407	3848	2960	5882	3393	2011	2775	4258
OR2D2	0	0	0	0	0	0	0	0	0	0	0	0	0	0	0	1	0	0	0	0	0	0	0	0	0	0	1	0	0	0	0	1	2	0	0	0	0	1	1	0	0	0	0	0	0	0	0	0	0
SERPINB11	0	4	0	16	0	0	18	0	1	33	0	1	67	0	0	5	21	0	0	0	0	0	0	33	0	1	0	0	0	0	0	8	0	12	0	0	13	2	0	0	9	0	2	0	0	0	1	0	1
SIN3B	1863	2898	3404	1732	4140	1645	2876	1254	1473	4697	2658	1316	793	1659	1578	4703	4313	1588	528	2099	3520	5386	2589	3802	2290	2799	2291	2656	4035	2780	3909	714	3376	3827	2264	1351	1966	2228	2077	768	3144	2970	861	2178	3265	1740	3741	1254	1387
TLL2	8	42	72	59	73	37	57	14	48	19	21	43	1	11	453	1351	20	42	5	38	90	218	26	12	94	5	7	18	8	25	15	0	95	31	25	3	13	7	20	17	10	19	7	33	12	26	22	8	229
CTSA	21465	24834	10833	17259	22177	22882	20351	14349	7314	20099	13962	7220	5265	5676	9304	15975	13959	7598	5512	32397	15995	14368	11216	9470	15761	11841	13926	8339	56863	24939	12163	5473	15442	18029	16584	6889	3712	49025	10078	6250	10649	5886	16883	6904	12739	14456	5858	4732	8440
IL32	6465	5973	1094	8610	3433	1384	4731	9349	1066	3870	5697	903	1034	3826	2973	4661	2257	12526	2878	2928	12960	4053	1817	3755	13378	4365	4363	4284	2346	3791	2818	4440	3556	4208	4173	4315	847	1148	7908	8598	5747	2709	4929	7619	7329	4990	2512	2647	5709
PTPN4	423	1199	2871	884	958	479	1521	604	1404	3341	808	547	597	1000	620	2413	1681	284	1710	1353	860	1189	769	1245	848	718	535	1129	890	857	2075	530	912	1027	1321	691	771	1872	1154	438	652	1011	524	828	1523	698	869	989	493
NUCB2	1657	5238	3278	4650	4500	8816	5005	2243	2169	7933	4446	2296	4773	1881	5411	8804	5962	1674	1784	2465	3941	3058	2879	2260	2156	1633	2290	7042	5884	2267	5350	1496	6345	4384	3879	1759	2776	3524	2245	2497	3034	1671	3474	3842	3457	1846	3992	1463	2375
SERPINB12	0	1	1	0	0	0	1	0	0	0	0	0	0	0	0	0	2	0	0	2	0	1	0	0	0	0	0	0	0	0	0	0	1	37	0	0	0	0	1	1	0	0	0	0	0	0	1	0	0
TMEM143	217	231	646	378	269	206	316	453	153	338	237	415	156	161	145	1253	423	113	296	194	192	489	82	530	165	361	182	457	339	358	375	158	1276	387	485	169	210	447	170	346	186	166	92	194	374	388	157	193	195
DACH1	110	188	224	284	201	68	728	4	38	406	122	211	74	79	57	279	959	12	59	119	68	161	51	289	150	192	152	391	186	21	226	836	151	36	147	657	645	45	25	60	114	130	14	111	1372	41	471	375	107
AC008403.1	0	0	0	0	0	0	0	0	0	0	0	0	0	0	0	0	0	0	0	0	0	0	0	0	0	0	0	0	0	0	0	0	0	0	0	0	0	0	0	0	0	0	0	0	0	0	0	0	0
FGF23	0	4	0	1	1	0	0	0	1	0	1	1	0	0	0	0	4	0	0	3	0	0	0	0	1	0	0	1	0	0	0	0	1	4	1	1	2	3	2	0	0	1	2	1	0	0	4	0	1
SERTAD2	1113	3711	3279	1640	4748	1223	2388	1166	1294	4874	2708	3962	2194	1070	1229	4012	6078	752	1360	4665	2048	2124	2978	2203	3602	1668	1634	2167	4203	2203	3691	1075	1789	5977	2060	1104	1412	1880	1852	992	5918	1594	1801	2112	2737	1483	2050	1478	1397
ST3GAL6	143	728	447	680	173	56	982	193	536	813	618	63	190	483	182	792	936	229	142	205	165	1450	437	926	243	274	188	938	555	153	734	444	337	523	494	427	464	265	162	61	317	394	70	197	986	101	226	421	174
PKP2	57	244	813	416	193	66	3439	1168	607	189	111	4054	1231	1689	128	591	1516	319	37	3300	760	585	528	220	1311	63	97	103	405	544	1266	309	1809	9088	399	100	206	201	803	848	1151	301	161	120	690	1983	1151	1002	3440
KRT1	0	0	54	4	17	2	37	4	2	105	131	4	10	9	0	4	1	0	6	7	3	25	0	5	1	1	2	27	2	0	116	32	2	3	39	19	36	9	7	0	2	0	2	3	12	8	2	12	1
AC026464.3	0	0	0	0	0	0	0	0	0	0	0	0	0	0	0	0	0	0	0	0	0	0	0	0	0	0	0	0	0	0	0	0	0	0	0	0	0	0	0	0	0	0	0	0	0	0	0	0	0
SLC45A4	867	2346	1453	1080	3445	1677	2878	941	1281	2486	1769	545	671	917	746	2839	1921	814	685	2756	2723	1988	896	2890	1968	1955	1080	960	1682	1591	2765	495	11399	2098	852	1954	1119	691	832	654	1134	1634	716	11818	3008	1477	1386	901	672
MTRF1	300	441	770	352	399	205	503	232	320	747	431	268	350	234	171	665	464	182	164	561	376	755	176	460	390	455	273	429	713	138	516	131	570	734	625	118	158	199	279	1155	461	287	203	336	255	574	153	97	110
ESM1	1182	652	302	2163	1420	1581	740	575	51	940	102	353	69	184	872	128	466	101	211	1147	1044	201	9535	120	798	839	425	114	1649	622	343	314	654	292	1155	290	159	216	438	46	970	601	171	777	1654	301	574	221	3060
RWDD2A	185	425	708	602	394	466	491	215	311	913	495	217	627	132	194	598	858	184	397	363	565	392	253	459	403	188	426	360	346	355	1142	235	786	195	534	210	232	407	173	582	221	214	326	444	387	250	321	193	140
SCFD2	318	723	1039	639	818	881	1100	608	910	713	635	432	655	451	480	1423	1029	469	233	560	1151	563	810	595	1009	465	848	661	1119	1029	1525	375	447	2292	1218	367	329	812	993	306	669	399	593	629	1050	675	396	365	570
YWHAB	10773	21103	19678	15905	21658	11969	31872	12242	9817	22522	13838	25983	7566	8255	7478	26732	28445	9762	4650	19112	14590	18933	20039	12298	32135	9419	14487	12847	18038	17191	33560	10467	17347	39866	22658	11040	10189	21172	15190	12664	14015	8246	8015	14733	22152	15206	12905	11232	18289
TMEM155	4	14	23	60	10	1	32	15	7	8	124	4	15	12	28	11	7	40	67	7	35	52	3	22	25	10	10	50	51	1	10	10	6	6	34	15	19	84	8	49	18	31	8	5	142	29	2	3	9
TOMM40	2054	3104	3109	3483	2954	2546	1871	3355	1655	2860	1571	5073	1301	1862	2432	3637	5379	1962	788	4785	4208	2146	4891	2951	12260	2360	4452	2955	3418	5521	3374	1310	4195	6837	2448	1137	977	2181	4478	3785	3560	1386	2847	4545	3001	2162	1022	1595	3923
PRSS48	0	1	3	0	1	3	2	0	20	2	0	1	0	0	1	2	1	0	1	0	1	0	0	2	0	0	1	1	1	1	2	0	0	3	0	1	4	1	0	0	0	1	0	0	0	0	0	1	0
ADTRP	36	470	121	387	71	66	1181	112	195	301	172	48	23	24	36	2303	822	120	211	91	140	121	1475	693	214	279	107	134	141	625	86	1161	281	496	108	419	274	108	272	19	49	122	16	40	1302	1208	1180	599	129
NDUFAF2	816	537	1256	1534	495	678	566	574	184	794	461	487	915	351	613	920	227	245	380	602	685	276	1152	426	830	308	562	366	717	472	693	361	560	1252	1154	274	260	743	716	535	761	254	1247	283	468	201	406	262	596
SEPSECS	255	681	1227	797	483	607	1894	380	771	1449	1137	621	571	419	391	2022	2017	295	458	1079	670	1072	518	1186	981	392	321	725	1489	407	1196	256	947	1378	1988	157	415	482	315	726	572	378	586	710	556	492	297	352	330
DCDC2C	1	0	0	0	2	0	1	0	0	0	0	0	0	0	0	1	0	0	0	0	0	1	0	1	0	0	0	0	2	0	0	1	1	0	1	2	0	0	0	0	0	0	0	0	0	0	0	0	0
CWC27	776	1168	1263	995	1411	1255	1171	764	662	1821	1114	775	701	583	907	1533	670	465	255	1536	854	1016	2091	686	1661	518	917	902	929	558	1417	522	883	2729	1692	579	643	1258	969	449	928	550	650	454	1096	561	782	521	1047
LHX5	9	2	0	70	3	233	13	110	0	1	1	1	0	5	1	0	0	32	18	70	14	1	0	0	11	28	0	2	1	116	5	0	34	14	0	0	0	0	162	37	25	10	253	29	0	30	5	0	0
MYOM2	67	91	237	213	35	10	139	127	42	46	155	325	91	78	50	307	133	52	87	10	11	111	18	309	385	70	72	31	55	84	76	326	98	41	58	270	92	202	92	53	35	73	46	35	370	39	73	166	60
AC093227.3	0	3	0	0	1	1	0	1	0	0	0	0	0	0	0	1	2	0	0	0	0	1	0	2	1	0	0	1	1	0	0	0	1	0	1	0	0	0	0	0	0	0	1	0	0	0	0	0	0
EVX1	1	0	0	5	0	0	4	4	4	2	1	85	0	6	0	4	10	0	0	210	0	3	0	0	0	0	1	1	12	0	0	0	4	1	1	0	0	0	3	31	0	0	0	0	1	25	1	0	1
MAP9	68	967	814	646	835	296	677	71	1680	3859	951	1568	1174	797	337	3148	1212	479	499	2843	514	634	631	746	1517	311	286	531	540	225	1012	408	741	3508	1400	529	940	802	398	757	393	363	444	240	923	1086	480	403	547
APIP	636	1352	1005	1061	608	1126	1184	180	947	1385	879	770	865	438	631	2233	1756	323	919	711	441	691	796	1194	888	540	537	936	575	455	1120	1004	826	1469	1060	594	551	587	382	458	739	421	307	863	1527	529	688	982	515
MAF1	3593	5835	6572	7565	9515	7406	6277	4449	2641	5819	5848	2968	3832	4092	7193	8067	6912	3702	4903	4957	4603	4181	9633	9226	8276	4316	5764	3612	7618	6295	10085	3685	7793	10483	6614	3809	2935	4208	7960	3774	6547	2926	7117	6724	8491	3171	3425	4032	3107
FOXP1	1841	3364	7563	2967	6274	4539	7301	1473	5252	6547	2707	2082	1276	1571	2269	5335	1496	1810	1486	1804	4646	5233	3868	3442	5893	1879	1496	2519	3401	1917	3891	2193	3670	4889	5654	5668	4080	1483	1598	827	2317	2621	1835	4575	6304	1727	2003	2844	3540
OR5L2	0	0	0	0	0	0	0	0	0	0	0	0	0	0	0	0	0	0	0	0	0	0	0	0	0	0	0	0	0	0	0	0	0	0	0	0	0	0	0	0	0	0	0	0	0	0	0	0	0
PLCE1	454	876	1354	475	2256	481	2312	186	1393	3160	803	2912	284	809	435	2901	5869	171	257	1079	498	2146	1767	942	500	709	213	645	453	204	2091	722	532	3444	326	1853	2076	1099	235	152	544	363	109	624	2915	414	1152	1337	812
PRAMEF4	0	0	0	0	0	0	0	0	0	0	0	0	0	0	1	0	0	0	0	0	0	0	0	0	0	0	0	0	0	0	0	0	0	0	0	0	0	0	0	0	0	0	0	0	0	0	0	0	0
RAD17	1401	1641	2183	1601	1825	1292	1638	852	879	3318	1555	730	1029	750	903	2816	1422	430	460	1232	1311	1333	1430	1307	1798	829	1001	1362	1768	803	1653	523	1020	2490	2913	652	876	1727	981	488	1575	803	1074	843	1260	839	890	675	697
SPCS2	1316	2701	2396	3709	3369	2399	2514	2411	1228	3139	2263	2483	2068	1433	1638	3992	2952	1574	1340	2388	1878	1943	2559	1802	2680	1333	2185	3133	1414	923	3597	1392	2178	1828	2929	1243	987	1289	2392	2102	1489	1413	1316	3307	2201	962	1921	1080	1676
SETDB2	424	1167	1353	843	634	335	1546	222	994	1695	1458	413	577	319	305	1587	868	312	234	808	380	998	339	1321	575	563	474	798	966	206	1956	391	829	808	811	440	523	674	474	343	714	564	249	665	946	741	474	522	366
DESI2	2752	3119	4201	3476	6048	2981	4826	2673	4164	7701	3132	3625	2159	1896	2494	6985	5714	1581	2096	3647	3552	6405	3434	2965	3731	2446	2076	2813	3373	2996	7042	3323	3314	3878	5861	2938	3604	2947	5685	2144	2747	2195	2966	4031	7948	2032	2256	4676	2501
PAX3	0	2	0	0	0	10	0	0	2	1	2	1	3	1	0	1	5	0	0	0	0	0	31	8	25	0	0	0	1	2	0	0	0	0	11	0	0	0	0	0	1	0	0	0	6	0	0	0	0
COX17	348	1305	858	1910	1511	1472	2497	1620	484	1689	724	1074	663	550	1330	2315	3044	542	773	912	845	1082	875	994	2444	718	824	1086	736	1757	846	1079	1873	1417	1892	767	640	1003	823	1311	1313	552	880	698	1257	1091	1071	769	642
NLGN2	266	2066	1509	1081	3882	3036	799	779	478	841	1502	964	412	540	1155	1076	1156	1292	185	1807	1962	3542	2281	998	1514	1103	388	733	1513	3024	1114	194	744	1736	2793	510	567	658	3045	315	1421	1122	493	908	1217	789	1135	354	1009
SERPINE3	1	5	8	5	11	10	5	1	9	9	0	2	0	4	0	10	13	0	1	14	6	15	9	4	3	3	17	3	3	3	15	0	11	8	6	6	7	2	3	6	11	7	0	3	8	6	4	0	1
HAO1	0	3	0	0	0	0	1	27	0	0	1	0	0	0	0	306	1	3	0	0	0	2	1130	1	0	1	0	2	0	1	0	0	6	5	0	1	0	0	0	0	0	0	0	0	0	1	0	0	0
PKMYT1	578	403	523	422	1213	452	306	635	307	186	222	1133	126	582	557	236	2086	834	70	593	899	1096	713	217	1493	526	1372	717	2169	1059	183	74	640	3221	740	30	27	419	992	961	1662	223	158	490	88	391	140	22	758
FAM89B	1782	1592	1063	2854	2005	704	892	1215	437	1434	1480	546	816	484	1243	1307	843	1232	878	591	1742	1074	1319	1388	1499	1259	959	1594	1177	1937	2185	517	1234	2990	1383	530	397	806	830	543	1469	763	606	2569	1364	613	460	531	795
MED8	2376	2605	2429	3288	3303	2963	2409	2079	1628	4362	2066	1762	1189	1093	966	3332	2479	1017	1424	2297	2734	2664	1375	1705	2802	1605	1934	3503	3236	1934	2925	1117	1610	4478	3128	972	791	1624	1727	1914	2038	1103	4741	1943	2067	1474	1458	1051	1278
PHF1	1902	3104	3234	3431	3285	3101	4377	2520	792	5249	4677	1067	2140	1522	1289	7047	3624	1587	2309	2713	2381	5169	2331	3580	2223	2335	2242	1625	3583	2566	3443	1216	3695	4351	3442	2055	1990	5780	2485	1523	2539	1932	2897	1186	3287	2014	1571	1657	1646
ZNF781	13	51	41	131	71	7	36	16	27	36	26	8	16	15	11	35	48	11	20	47	34	59	9	79	20	38	11	21	52	27	29	39	35	8	37	37	29	15	200	6	11	38	21	59	64	17	29	14	15
FAM69A	349	1148	443	917	1597	689	1263	338	677	1759	606	714	146	234	271	1722	478	426	242	1103	1046	479	754	418	440	474	734	821	471	323	1357	245	301	1599	1660	279	283	836	698	878	531	396	2822	658	603	733	587	188	554
ANKMY1	416	730	842	512	437	721	1134	335	423	1498	1151	519	566	356	480	2131	631	304	350	477	2022	913	148	1354	972	652	761	1428	1671	777	1411	235	1106	703	946	325	904	712	338	128	1293	527	310	440	677	857	247	281	196
PSMB6	2911	5241	4721	7748	4626	5395	3778	3556	1375	2839	2766	3049	2660	2623	3529	6341	2542	4432	2304	5249	3693	3477	3983	3383	11961	2946	5614	3243	3950	4784	4252	3545	5061	8897	5688	2217	1821	2512	6670	3469	3296	1604	3490	2190	4873	3439	2463	2238	3478
GUCY1A3	1188	1918	1445	2439	2634	89	1435	302	3551	3588	1734	1612	248	327	316	1777	740	515	972	1049	761	1024	114	1427	2009	1401	803	703	645	290	1021	810	625	395	1480	1122	959	394	599	182	1114	1007	222	1059	1960	743	1191	1059	1710
PRKG2	22	110	261	40	156	8	574	68	112	97	50	516	126	18	33	271	103	43	75	533	58	83	4	211	57	77	74	25	43	32	129	314	186	614	82	658	254	7	12	112	83	26	2	40	625	236	104	331	86
FBXO45	626	2515	922	981	2548	877	1517	1833	1200	2129	566	1337	473	493	689	1184	3127	498	209	2987	1175	1007	1753	657	1436	710	914	776	1246	1259	1270	427	1241	2650	1168	354	449	703	2020	529	1481	582	731	1237	680	704	684	488	1887
AMZ2	3271	3278	3784	3967	2583	3235	2926	2699	2105	6695	3386	3445	3646	1360	1507	4281	5268	1667	3758	2592	2457	2315	2504	2396	5515	2444	2175	2795	3192	3342	4080	1318	2431	5980	5284	1231	1347	3789	2163	3376	2356	1299	1493	2062	2517	2302	2291	1061	1688
TMEM52	432	40	230	74	131	176	26	104	55	29	92	40	58	83	130	61	59	48	190	12	579	180	12	153	65	78	11	59	157	648	61	18	58	62	164	14	25	24	116	21	48	32	73	147	28	10	43	21	12
CHN2	90	576	257	542	2424	297	1096	186	1169	956	832	1557	130	150	89	2119	1037	30	99	310	230	1107	1009	475	379	281	115	1016	274	35	477	241	192	234	361	170	292	415	51	148	202	203	71	176	699	345	247	286	128
GCNT4	48	128	741	234	67	61	549	64	198	1424	369	151	86	61	36	1579	108	42	137	70	18	211	15	147	62	174	73	148	72	22	145	178	72	153	105	495	240	63	182	29	42	119	76	33	179	90	163	182	151
KLK8	0	600	0	1	9	1	414	39	0	1	12	522	3	0	1634	3	0	3	13	1807	120	0	0	2	19	13	112	8	26	21	1	2	154	14	0	2	4	292	62	2578	0	1	0	15	6	85	286	1	2
IP6K3	10	117	40	39	146	208	175	10	1252	36	46	7	31	9	704	73	33	40	129	70	678	35	9	117	28	69	28	17	9	9	24	111	13	49	11	69	114	795	466	5	11	13	18	13	59	7	95	286	231
MTF2	598	1561	1767	1774	2256	1201	1256	1107	1387	2690	965	713	559	707	686	1677	2034	633	307	1351	1667	2225	746	1173	1249	952	746	748	2031	940	2064	424	892	1579	1294	454	621	691	861	981	1242	943	3466	802	1003	875	614	432	642
NOBOX	0	1	0	0	23	0	1	0	0	0	0	0	0	0	0	0	1	0	0	0	0	0	0	0	0	0	0	0	0	0	1	0	0	0	1	1	0	0	1	0	0	0	0	0	0	0	0	0	0
RBM15B	2554	4032	5828	3037	7417	2308	4331	1683	4021	7276	2958	3788	1874	2522	3274	5165	4547	1863	867	3447	4864	3906	5133	3595	5301	2778	3351	3082	4890	3260	3770	1274	4641	5673	3510	2635	2220	2192	3635	1850	4986	2187	2110	4598	5066	3296	1530	2062	2729
PIH1D2	31	172	160	164	97	38	118	41	104	204	56	156	118	48	65	343	179	49	117	66	64	121	23	153	96	65	49	86	61	31	72	40	63	110	76	23	231	71	54	45	93	31	39	112	60	89	67	28	70
AC009690.1	1	22	11	5	2	5	14	2	13	29	17	1	3	4	13	31	22	5	5	3	14	14	4	39	0	20	10	11	33	34	10	0	14	3	11	7	12	27	3	3	10	21	2	2	7	22	5	6	0
MT1A	149	12	10	131	20	188	41	364	8	36	64	67	43	89	33	89	13	5	44	5	321	46	435	8	171	7	2	20	7	1055	5	264	107	130	86	331	178	31	519	6	18	81	11	8	218	21	37	719	97
HIST2H3PS2	0	0	0	0	0	0	0	0	0	0	0	0	0	0	0	0	0	0	0	0	0	0	0	0	0	0	0	0	0	0	0	0	0	0	0	0	0	1	0	0	0	0	0	0	0	0	0	0	0
ATP2A1	26	57	66	27	49	133	36	19	29	51	29	37	8	42	86	86	170	61	26	70	115	189	23	94	35	150	187	134	236	63	112	3	130	80	57	9	22	250	28	48	122	58	24	19	18	178	45	9	12
NCAPG	332	632	575	693	1530	1359	209	744	648	308	211	1580	138	367	349	380	1739	648	71	1879	767	654	1543	109	2529	261	953	623	763	443	249	80	699	5383	1171	22	49	164	1350	1212	1241	254	404	391	74	558	214	23	1070
FANK1	71	367	626	402	254	43	445	254	260	955	433	28	280	121	250	1224	482	201	58	115	508	329	26	551	179	197	140	327	348	405	743	85	576	758	631	50	495	14	92	223	488	132	203	184	190	287	246	58	147
NOP2	1659	2476	1545	1891	2644	3256	2028	2426	754	2604	1497	3772	796	1162	1445	3438	2382	2245	300	3142	4546	2227	6368	1972	1819	1609	2777	3795	2118	2047	1720	461	3401	4014	2186	546	661	1053	5438	1334	2147	1055	712	2605	1552	2376	1028	792	2189
ZNF880	433	629	1472	816	782	282	383	64	531	721	252	82	37	223	90	1433	418	324	293	228	133	156	31	365	201	197	107	149	186	341	266	294	536	1324	1067	244	334	282	1593	210	226	267	426	544	503	271	201	228	89
MELTF	378	1716	3966	826	1371	1655	4364	1175	386	559	189	1340	319	816	181	523	2259	2657	138	5915	526	3298	1731	235	10331	1637	1482	1753	2805	1895	408	82	398	30778	441	42	93	394	2889	254	3771	229	1210	345	318	9301	2137	84	3504
PTPRB	1577	2284	15093	2258	2492	910	7677	644	1281	7435	1382	2041	537	1034	1993	3273	3294	438	615	1184	1030	1891	505	4581	1211	1540	1303	1186	1364	493	1866	6023	2782	1680	987	9270	10002	586	613	528	1223	2957	180	4100	17216	1074	2418	6337	1278
DGKD	1490	2431	14544	1449	2824	1738	3097	1042	1639	4698	4767	1682	1697	6015	1423	9769	3305	1312	933	1579	2664	6176	4225	3384	2588	2949	3564	3112	5018	2936	5994	464	4301	2739	5410	1730	1880	5818	2039	422	4904	3162	1419	1289	3705	1494	575	1553	1487
TMCO1	1688	9174	6263	8278	5484	6141	10628	8909	4192	7587	8510	4264	5913	2950	4757	13909	12165	2503	3132	4637	6593	5671	3487	3651	8906	3531	4378	6037	6554	11464	14156	3007	7579	7025	2289	2353	2121	5822	3455	6523	4783	2827	6726	8122	4688	5907	4328	2357	3512
RAB5C	4229	8076	6651	7105	7721	4911	8256	3950	2659	7991	5528	6829	4289	2758	2533	8779	7021	2679	4003	5702	4786	4010	4357	4789	13881	4696	5700	3607	5613	2735	13588	3983	4936	12327	7773	4501	3301	6013	3744	4762	6346	2699	2841	4479	9560	5264	3466	3584	4251
NPBWR2	0	0	0	0	1	0	0	0	0	0	0	0	0	0	0	0	0	0	0	0	0	0	0	0	0	0	0	0	0	0	0	0	0	0	0	0	0	0	0	0	0	0	0	0	0	0	0	0	0
UPP1	1266	5678	2338	7582	2985	786	2250	2589	3836	4736	3869	4663	1510	1291	1260	4752	1187	1546	3041	2734	2136	1961	3627	2720	4408	3437	3068	3059	4641	2562	2014	1459	6178	11522	4670	1424	1391	4161	3518	7404	11214	1599	6143	2053	3612	2543	1009	1415	6096
TRABD2B	61	274	275	364	192	14	228	25	82	106	176	225	37	290	36	995	54	36	35	46	137	360	16	158	58	100	78	125	91	245	268	57	117	23	245	75	193	83	94	12	172	165	18	339	403	263	113	62	41
AMN	629	36	2048	208	222	352	1470	330	67	585	119	127	93	1684	41	1485	245	115	90	232	131	223	6	760	228	736	407	340	327	1102	631	63	1700	116	425	118	99	472	99	177	130	457	94	1879	233	309	614	138	74
KCNE1B	2	10	0	24	4	0	33	0	9	20	2	0	23	1	1	17	21	0	1	3	1	3	1	7	9	6	2	4	0	0	5	18	2	9	3	7	76	6	0	1	2	0	9	4	27	0	4	7	5
KLK10	51	282	177	136	159	211	6742	352	95	60	423	490	839	435	2197	602	50	417	62	4483	701	96	1	636	250	168	305	233	409	5237	132	726	459	459	7	803	1215	2138	266	839	141	32	14	11	1481	110	390	876	388
KDM5B	3517	4855	4996	3534	13851	3639	7103	3122	5284	9343	5414	2157	2901	2088	3456	8662	7677	2057	1408	5894	6774	9850	5345	4296	7969	3763	3480	6095	8314	8076	26095	1225	6652	9215	12166	1698	1614	4559	4430	1399	7316	3693	3510	11756	3635	4857	2805	1844	3813
KRTAP19-3	0	0	0	0	0	0	0	0	0	0	0	0	0	0	0	0	0	0	0	0	0	0	0	0	0	0	0	0	0	0	0	0	0	0	0	0	0	0	0	0	0	0	0	0	0	0	0	0	0
STPG1	357	530	577	516	772	525	917	360	346	1042	723	371	372	336	251	1637	624	395	506	457	553	1333	564	560	556	306	248	340	473	412	828	273	475	3001	583	364	677	345	200	323	597	199	292	316	727	506	278	312	309
FHOD1	3413	2485	4480	4459	1735	759	3064	1271	1369	4410	3677	1150	1391	1193	1408	4242	1517	2402	1302	1506	3877	4943	3844	6389	6175	4091	3632	9907	7260	3169	7036	1119	3440	3834	2849	1330	1766	7053	1868	1129	4287	2241	2303	977	3881	1310	1288	1468	1658
PTPRH	713	1029	249	589	329	1586	4455	372	1083	2670	550	3064	341	1090	29	5061	6880	317	52	2068	289	818	517	177	849	327	1951	213	901	1186	674	5	2496	3043	3182	7	2	175	201	2406	721	81	1086	82	8	1176	144	10	300
PCMTD1	1194	3092	4128	4181	3894	4586	5831	2252	2370	5891	3682	1567	2902	1421	3097	7482	5369	1314	2317	3079	2286	4112	3263	3624	4601	2001	1989	1872	3831	2244	3669	2320	2569	3181	3308	2603	2697	1330	1687	1199	3027	2201	1389	3431	4190	3580	3292	2139	1018
OR14A16	0	0	0	0	0	0	0	0	0	0	0	0	0	0	0	0	0	0	0	0	0	0	0	0	0	0	0	0	0	0	0	0	0	0	0	0	0	0	0	0	0	0	0	0	0	0	0	0	0
GLRA3	6	10	47	10	48	131	3	0	11	12	15	0	729	8	854	17	18	1	5	14	18	10	4	325	6	0	13	7	402	23	30	2	13	27	4335	4	2	30	1	4	159	138	58	6	6	15	2	1	2
MINDY4	35	99	83	335	294	84	253	103	161	142	84	165	104	41	57	184	139	68	86	64	173	299	17	210	110	83	63	74	223	263	148	105	223	164	194	117	253	118	161	71	253	56	62	143	293	205	75	71	99
MAP2K7	1293	1955	2615	1812	3408	1693	2889	1061	746	3469	1732	1451	955	1167	1012	3795	2730	1119	405	1843	2144	3046	1571	2374	2059	1688	1861	3073	3088	1668	3272	540	2258	3238	2072	1158	1306	1329	1536	502	2199	1378	836	726	2679	1387	736	1140	786
AC009014.1	0	3	129	2	2	3	6	0	3	1	0	29	0	51	0	219	5	2	0	0	1	9	0	2	0	0	1	0	2	0	2	0	1	1	0	0	0	1	0	155	1	0	1	0	5	0	0	1	0
AP5S1	196	958	1029	1256	1074	339	1398	383	693	1279	997	687	475	341	418	1473	1273	550	540	965	574	1239	632	917	1028	565	661	481	1198	359	1158	378	1163	1599	1016	380	418	455	1079	391	559	573	519	559	1013	836	472	467	636
GRIP1	12	184	374	74	45	2	47	7	224	362	498	223	110	157	37	337	19	26	98	304	58	32	23	73	290	168	74	186	109	99	799	17	204	202	204	29	38	280	56	488	143	50	26	157	106	372	74	26	36
VRK3	821	2354	2086	1794	1571	1398	2546	1431	657	3074	1374	1495	1143	1232	746	4212	2669	681	708	2906	1139	2100	1303	1508	2000	1330	1539	1711	1532	1226	3173	885	2753	2952	2695	937	1109	1468	1618	1663	1591	949	486	1700	2136	2505	814	897	1211
C6orf229	1	5	2	6	0	0	12	0	0	4	2	0	5	0	1	32	2	0	2	0	0	2	0	7	3	1	1	0	2	1	9	1	2	0	0	0	86	0	0	0	7	0	2	0	7	2	2	0	1
SLC2A1	3983	8186	2267	5360	19088	24148	18517	11835	5807	2306	4507	11822	1020	2050	1884	8051	8186	2146	2249	17210	13865	4393	4475	1045	23396	3212	4200	2362	6361	8943	5200	1132	14782	99246	11022	263	451	3500	13937	10592	9245	2734	12011	4953	466	10176	25313	311	18121
WNT1	1	15	2	19	1	43	18	1	2	6	28	2	1	0	17	5	12	8	0	2	480	12	0	12	3	5	3	6	10	4	2	1	3	1	4	0	1	1	4	1	1	21	0	4	3	11	3	3	0
MUSK	6	12	4	27	74	37	36	3	29	47	34	12	8	9	24	62	14	3	5	3	1	15	57	40	12	7	10	2	7	7	25	33	19	17	2	28	51	11	3	1	3	18	2	3	89	1	49	118	4
CDY1	0	0	0	0	0	0	0	0	0	0	0	0	0	0	0	0	0	0	0	0	0	0	0	0	0	0	0	0	0	0	0	0	0	0	0	0	0	0	0	0	0	0	0	0	0	0	0	0	0
SPINK1	89	25833	4589	1354	1007	49136	46591	1547	399	16410	1826	179	194	1393	12560	11627	16	33	173	22660	1264	78	10	579	1294	623	368	4208	44	51	9838	126	56485	154	187	16	5	13	16	46113	355	550	12	4442	29	4679	20726	6	91
VSTM2B	0	0	0	0	0	0	0	0	0	0	0	0	0	0	0	0	0	0	0	0	0	0	0	0	0	0	0	0	0	0	0	0	0	0	0	0	0	0	1	5	3	1	0	0	0	0	0	0	0
SPATA31D1	0	0	0	0	38	1	0	1	0	0	0	0	0	0	0	0	0	0	0	0	0	0	0	0	0	0	0	1	0	0	0	0	0	0	1	0	0	0	0	0	0	0	0	0	0	0	22	0	0
GLYCTK	40	453	262	319	274	512	1241	73	182	361	298	194	108	163	113	602	162	160	76	1287	224	282	127	496	299	163	270	204	297	76	179	157	396	263	126	116	138	128	120	950	407	169	66	171	449	319	64	115	112
MASP2	8	45	118	30	32	110	73	7	45	115	107	12	23	14	32	52	114	20	26	23	62	136	15	185	8	51	35	50	133	11	68	10	73	51	30	72	80	49	15	1	52	74	6	13	73	37	31	27	8
RPRM	13	71	8	6	27	319	11	0	112	44	5	14	124	6	88	36	11	7	0	325	1	6	6	38	57	29	52	487	13	49	12	4	24	10	104	1	27	42	2	17	5	7	7	1	18	18	4	10	11
TNNT1	47	592	1093	1309	672	1296	60	3859	223	144	42	692	62	1555	14	37	19	211	2012	1875	1300	1032	3618	12	6229	449	2478	28	2641	7557	196	30	692	458	8238	8	54	269	3412	3543	3579	378	1350	1	50	23	135	219	550
MT-ND1	108441	170851	174802	25885	80460	238265	113918	30213	2651	57063	129954	101239	28510	46386	306161	147931	205046	160403	37177	71128	329913	79986	24477	284017	57129	213957	86993	50030	181264	145272	99703	66855	230179	130642	30075	135651	87193	220443	82107	30221	174101	66750	22470	276298	136985	129560	60310	101979	19370
PPOX	520	1111	905	1052	971	1007	729	565	349	2988	1685	304	712	346	648	1382	1167	499	503	570	1113	1634	278	1501	910	989	490	918	1127	1165	1201	303	1216	755	760	282	647	1244	351	554	756	517	820	635	708	654	309	276	215
DEFA1	0	0	0	0	0	0	0	0	0	0	0	0	0	0	0	0	0	0	0	0	0	0	0	0	0	0	0	0	0	0	0	0	0	0	0	0	0	0	0	0	0	0	0	0	0	0	0	0	0
H6PD	3768	7614	7453	3552	9294	3514	10945	10881	11145	10063	15158	3938	2223	3620	2835	13513	17793	3542	2204	4657	9121	7892	2273	10061	3680	5471	1934	4407	8575	7850	6757	2084	7768	6114	5149	4431	5550	5426	3639	2072	6011	5201	1988	7386	11786	4552	3494	5347	3595
RCOR1	1417	2138	3709	1586	4311	1376	4030	1148	1190	2468	1856	1684	809	1522	1178	4079	3528	775	1004	2730	2218	3156	5741	3273	3804	1300	1320	4304	3478	1191	4619	1503	2104	6767	3072	2107	2163	2832	4255	517	2539	1998	1097	3406	4351	1926	1312	2876	1724
GRAMD1C	94	485	918	618	371	272	1498	312	580	1049	268	513	558	287	229	1493	3136	109	611	600	173	1024	112	512	592	364	141	446	458	387	210	316	687	585	812	326	559	218	102	616	319	253	213	367	678	470	809	284	140
RPS6KB1	2390	3239	2592	1849	3416	3200	2017	994	2014	5062	1564	1721	1739	980	1108	2146	2265	799	523	3307	2143	1516	1495	1548	4600	1430	2287	1573	4167	2118	3593	636	1317	3407	2226	994	1005	1242	1447	1422	3105	1123	896	2082	1756	1368	1202	860	1175
GLI3	188	637	480	1062	1465	30	553	182	1117	430	396	156	114	513	143	600	260	200	203	374	1236	620	1174	476	536	417	178	1032	1651	199	325	203	318	700	2565	650	540	252	391	41	1317	485	556	517	998	320	341	308	1310
KCNE4	167	704	323	533	690	1214	297	714	625	200	295	1678	110	200	14847	307	88	178	180	423	776	440	133	470	431	93	121	246	339	2081	173	133	528	126	4389	47	134	3323	204	163	325	1623	110	985	1071	368	119	78	417
HOXC13	58	90	1	22	541	187	5	23	15	0	102	138	0	0	315	0	0	0	99	66	41	121	48	136	1	0	15	18	2	308	494	0	5	0	144	0	0	106	164	601	0	96	0	781	0	132	45	0	12
FAM217B	733	1116	1703	959	3073	885	1076	765	1097	1931	893	971	1849	407	291	1985	2770	462	310	1901	559	2385	744	907	1219	806	917	835	847	449	1066	385	963	902	1783	268	464	1180	925	889	577	657	661	983	618	578	937	527	672
FCGR2B	148	2564	530	2412	540	62	323	460	814	1034	520	117	158	304	221	850	424	397	478	2386	118	692	252	924	589	949	501	437	353	623	797	476	430	244	905	1006	168	694	978	413	845	803	441	441	343	573	239	311	191
LAMTOR4	2457	3425	3239	7625	3320	3629	3719	5144	1108	2737	2577	16990	2589	1101	2323	4209	5001	3748	3894	2058	2212	1982	2516	3223	3375	2412	1945	2251	2180	3135	2724	3040	1980	3060	3671	1641	1420	2708	1825	10989	1881	1201	2239	2058	3774	2076	1011	1888	1384
PHYKPL	788	2160	3097	1551	959	385	2483	968	1375	4745	2841	796	1248	1108	1399	4344	2709	781	1594	1411	1482	2724	848	3613	1836	1609	1692	2724	2388	1324	1461	700	2564	1237	1529	780	1169	3574	719	466	2008	1853	463	669	1955	1287	1110	952	475
KIAA1328	316	296	614	306	237	124	459	129	356	905	318	143	200	200	133	719	368	103	157	287	253	730	148	491	274	349	159	202	1749	110	467	299	310	666	447	415	494	715	88	108	272	224	144	189	743	148	303	380	178
NME1-NME2	30	16	50	69	86	32	18	33	4	11	10	36	23	62	45	17	13	7	24	17	142	23	45	47	39	14	116	14	41	27	213	16	23	97	42	7	13	13	23	43	55	14	10	28	51	16	16	9	16
PHLDA2	1454	959	417	3690	1281	2713	2669	1282	609	1710	1016	1293	802	1070	1270	2412	418	703	735	1413	2907	1206	3630	307	3844	857	1694	1239	7944	1433	1164	160	1713	8627	1317	268	61	1019	736	1405	5461	525	3525	588	424	2420	142	162	920
CBL	1282	2844	2765	1339	2794	441	2977	710	2193	3371	1585	2187	481	1016	1107	2187	5334	1074	304	2583	1658	2355	4868	2934	1762	1877	1127	1855	2000	680	3613	710	1551	5958	980	1160	1368	1832	2928	442	2742	1496	504	1662	3493	1637	1314	1507	1415
RLN1	18	23	8	12	6	3	2	1	8	7	5	7	11	3	2	7	6	2	6	7	5	1	1	6	15	5	3	2	9	0	6	3	5	1	5	1	5	14	7	2	16	6	9	12	6	16	5	1	2
CLN6	1694	2353	3117	2101	2017	1781	3557	1525	1123	3685	2730	3016	1441	1402	1360	4590	5391	1332	662	2935	2244	2295	1314	2799	2393	2031	2699	2859	3225	1988	2923	1311	4107	2050	1950	1352	901	1567	2286	923	1883	898	953	2255	3026	2194	1132	1362	1797
EFS	147	1147	585	537	1667	39	552	126	614	579	453	156	571	216	161	626	129	525	472	251	1487	2525	30	1452	424	339	256	1420	5692	118	988	303	287	255	741	419	577	130	145	86	1686	370	235	228	1020	208	403	405	271
ERRFI1	20197	6843	14930	11203	14000	20979	9385	6089	5261	21958	7761	6521	17350	31713	7120	27894	2810	4005	14130	7548	36091	10042	52953	1759	55419	2857	14210	5369	41087	7219	9890	6917	14593	41384	18322	11516	10095	6741	7216	25039	50006	28306	10820	6058	13180	9020	6864	4146	4988
EVPL	10278	3128	9734	1596	9263	1062	6507	2054	4045	15894	5475	2338	2687	3514	1939	21279	5229	1910	910	4353	4703	6956	482	6085	9882	8104	9973	7382	17164	3719	13487	1212	6533	13020	2227	3144	2844	6192	1501	238	8794	1974	961	5211	6587	4967	2341	2537	1539
SMIM2	0	1	0	0	0	8	6	0	3	1	1	2	0	1	9	3	2	0	0	2	3	0	0	1	2	2	0	2	1	0	0	1	2	3	1	4	2	3	1	2	1	3	3	0	2	17	1	4	0
IL27RA	3006	2234	1753	3481	971	272	918	1418	1653	2461	3264	530	4281	1228	716	1414	702	1783	1145	3416	1117	1739	2534	1602	2671	2596	3143	2718	6111	3948	3063	1236	1271	383	1241	775	596	1425	2983	234	3817	1327	2406	912	1879	630	773	1338	1085
WDR70	1289	1663	2005	2352	2883	2035	1487	941	1689	1510	1175	1120	1216	817	725	2113	2386	543	592	1746	1629	1151	1142	920	1854	1398	1038	910	1473	1337	1809	573	1031	1757	1836	605	680	1262	1184	930	922	738	1720	1103	1379	1035	675	581	855
AC073612.1	0	0	0	0	1	0	0	0	0	0	0	0	0	0	0	0	0	0	0	0	0	0	0	0	0	0	0	0	0	0	0	0	0	0	0	0	0	0	0	0	0	0	0	0	0	0	0	0	0
OR10H1	12	0	2	5	0	0	0	0	8	2	7	11	2	0	0	0	1	0	0	1	0	1	0	1	53	11	0	4	96	0	1	0	4	12	0	0	0	1	0	0	23	0	0	0	0	1	4	0	1
BRDT	293	5	13	156	720	5	3	4	5	4	12	0	1	1	500	6	1	30	294	5	48	7	0	275	1	228	683	21	14	42	0	2	0	6	1656	3	5	1488	495	2	1	176	97	4	2	3	12	1	1
OTUD1	365	1180	1728	1612	1206	348	1809	1709	838	1472	1204	685	282	483	420	1505	2122	245	325	1065	822	851	528	1348	910	568	382	809	693	480	1706	2068	1199	273	1524	4446	4758	446	1191	684	449	668	652	538	2442	476	766	1441	530
TTC5	434	781	1519	1632	1327	539	894	439	564	1172	649	787	472	416	400	2030	839	418	1088	909	716	1045	1434	686	2041	765	540	506	670	186	2283	457	565	614	1461	348	505	992	439	1234	500	387	1048	750	852	484	666	344	572
PDCD6	10224	4424	6295	12937	8345	9474	5120	5784	3690	6182	5863	4249	4001	2412	5833	7012	11749	1916	7185	4132	10653	3238	2227	4345	5928	7525	4480	5144	8153	10582	6010	1855	7098	6381	12482	1605	1774	4234	3013	6392	3776	2510	8024	6797	3887	4718	3393	1753	4458
MRPS11	494	1089	1552	1964	834	728	1510	1575	597	1283	1021	1561	793	494	617	1509	1707	530	651	794	843	977	868	821	1516	597	933	764	1186	840	1140	499	1606	1608	1424	463	479	821	1010	1181	742	429	532	973	1179	943	472	479	705
EPB41L2	778	4035	1680	2930	3281	220	5249	551	3591	3304	1864	2284	701	914	476	3870	1587	1703	473	3165	1261	2880	3350	3640	3971	1854	1089	1791	1171	651	3329	2725	1153	6309	1426	4581	4644	1616	2723	675	1444	1965	435	1745	5695	2985	2535	2583	4021
EPHA3	128	180	1469	620	330	1698	391	31	255	334	343	166	124	101	115	1176	84	14	238	102	137	732	36	143	164	83	29	40	178	60	472	107	88	30	268	67	114	316	123	45	89	329	48	329	670	76	87	143	299
DIO1	8	27	7	34	14	301	23	8	83	103	85	28	41	14	3	43	67	2	2554	3	1133	40	1	93	11	13	4	193	31	8	58	12	7	9	12	1	25	157	6	4	43	4	665	2	22	7	7	7	3
C1orf35	1083	814	806	1509	1662	1734	1109	882	540	1010	1702	690	558	407	1079	1434	1802	885	575	632	1831	2015	584	1185	1459	1528	1329	1216	2896	1454	1270	358	1509	1580	763	283	356	1356	728	673	1640	498	860	608	779	890	471	405	503
LDHA	22560	40237	42059	52384	31626	31735	36315	27600	24754	25173	23611	24657	23210	32622	27287	37730	38902	10658	24625	59994	41521	15785	70978	12615	111855	14000	34814	53166	42062	31795	43446	13251	45152	177849	86336	11501	8306	47291	37485	47874	48797	16176	50657	41392	26267	16194	38323	10479	40003
XCL1	11	53	15	73	143	188	46	215	12	24	48	24	11	23	16	42	22	47	164	60	8	7	52	96	53	55	63	8	38	23	19	90	21	24	51	8	10	13	25	14	23	42	29	20	20	17	73	26	16
UBE3A	1178	3970	5662	3420	3875	2768	6696	2138	3472	7905	1846	4135	2269	2444	1499	6418	7621	1306	1374	4641	3392	2772	4400	2778	6574	1473	2780	2346	4506	3254	4719	1786	3544	4723	5360	2507	2389	2813	2798	1309	2918	2183	1607	3753	4027	1485	2024	2242	2425
DNMT3A	1398	3291	2579	2019	6988	2974	1506	1040	2344	3103	2902	1374	801	964	2971	2885	3884	1329	552	2706	4056	4414	2005	3208	2410	2806	1717	2424	3562	1693	5845	380	2775	875	2404	480	699	1532	1285	2239	3184	1211	887	2272	1895	2376	1149	537	1278
PDE5A	535	969	1295	2048	1538	510	2340	286	1324	1565	1197	902	370	342	340	1377	842	419	297	765	728	1598	319	2142	1135	1355	291	405	1324	281	709	1752	767	910	1206	1685	2684	470	975	279	801	822	305	1013	2585	749	2176	1513	688
ZNF304	226	709	197	531	780	249	761	345	781	915	395	373	440	87	96	1118	1379	208	237	569	382	1099	569	586	385	526	433	568	1011	432	1183	385	749	984	902	398	484	445	751	37	521	441	365	401	842	625	285	337	557
ATP6AP2	3770	11747	8887	9359	11786	24787	14047	7909	7779	11236	6497	7067	6467	3345	5698	11491	11852	3446	5882	7446	7196	5515	8855	6981	12032	6196	3087	5465	4285	6081	12721	5907	4415	9091	11565	5697	4575	12346	8311	10580	4664	3845	6777	14184	10761	9887	6601	5119	5453
ATP23	216	312	438	418	414	215	397	238	119	379	397	263	171	185	197	350	505	142	306	438	175	181	184	226	352	109	148	254	2953	155	347	228	256	292	526	160	116	580	130	333	208	137	244	270	234	99	140	98	205
PLIN4	15	99	91	37	27	172	69	45	82	77	85	34	38	28	176	98	176	134	7	310	49	126	1646	327	10	107	42	87	755	194	28	15	171	60	46	178	158	183	23	11	326	77	6	6	100	30	46	24	10
ARL17B	16	38	51	50	36	40	49	1	32	57	3	6	11	4	38	100	20	14	10	50	7	40	2	26	28	82	28	48	34	13	16	12	29	6	54	13	20	137	4	37	56	30	4	42	42	13	8	12	6
PLP2	7580	5500	9971	12802	8913	7264	8631	10916	1467	7015	4580	5255	13196	6046	6999	6242	636	5006	2713	3385	15268	4819	12388	3112	27309	5877	8138	4152	6610	5842	5755	3503	4910	21220	8894	2579	2375	8285	13830	3978	11854	3828	11264	2625	5445	4176	1647	3901	9023
TREH	4	11	21	4	5	59	347	0	44	36	17	11	34	43	14	1150	33	5	121	48	7	10	1	107	12	10	2	5	9	2	7	1	8	4	5	17	11	195	0	3	10	13	2	19	16	29	35	3	2
NOP16	610	753	1044	1650	848	723	1040	1118	286	1796	605	998	1107	514	1323	917	653	444	466	1321	1445	645	1784	743	1336	515	987	957	1510	1211	777	308	1163	1372	1972	291	214	548	913	707	1807	402	1159	415	744	498	414	428	902
GNA12	3362	6343	5771	6197	10389	2240	5586	2923	4666	5323	4049	3396	2298	2010	1127	7952	4392	2667	1510	4441	4889	6884	5661	3089	6110	4689	3124	2352	7223	3878	5834	2190	2794	8566	5720	2416	2201	3254	7562	2678	11874	2605	5374	5133	6814	3953	2464	2516	7564
HEY2	117	124	53	270	134	17	124	64	33	101	68	46	40	20	149	86	77	77	16	66	150	90	47	130	68	91	24	30	135	472	59	65	60	39	88	148	305	16	69	10	104	79	28	98	125	37	142	50	139
ACOX2	343	214	832	981	344	455	797	98	404	1448	1103	323	870	610	775	908	187	120	438	135	510	708	883	685	694	356	413	1640	973	480	1273	279	639	569	1227	398	400	720	63	407	936	378	756	461	1517	207	140	353	218
INTS13	765	1395	1018	1528	1159	1159	1616	1263	687	1648	569	3199	628	456	479	1075	992	887	330	2408	1216	1006	4913	855	5193	632	1016	1258	3254	928	982	389	1000	2588	919	320	383	678	1838	1061	1886	804	1029	1225	785	1178	726	348	1398
PROSER2	1341	670	1030	513	1013	804	884	373	328	1620	647	926	284	262	409	1198	996	387	238	2165	1251	724	308	734	1709	454	617	513	867	927	1624	580	1322	3824	805	564	582	408	1935	352	1217	974	289	672	1375	612	1183	1095	1632
PPP1R7	1993	3533	3950	3356	2415	2560	3871	2256	1565	4439	3439	3543	2438	1857	2161	5545	4079	1732	2225	2467	3138	2762	2255	2504	4691	2654	3322	3713	4308	2795	4471	1842	2754	5885	3646	1764	1773	4048	1748	1870	2846	1415	2312	2285	3431	3356	1412	2006	1991
OR51E2	4	6	0	3	1	0	1	3	6	0	3	2	0	0	0	0	2	9	0	3	6	5	10	3	0	0	0	0	0	2	0	0	0	0	9	1	0	0	11	0	0	5	1	2	3	3	3	0	5
CYP2E1	42	54	96	31	44	81	59	19	14	46	81	15	2	32	271	50	23	223	59	14	127	56	8	153	73	43	13	74	1192	100	273	15	42	32	36	19	43	32	139	74	31	273	0	16	21	96	34	27	10
PES1	2031	5590	5855	3715	4264	3261	3756	2253	2120	5115	4031	6072	2097	2288	2273	6669	5954	3066	1776	3228	5049	2962	5358	3148	7806	2260	3023	4768	3024	3479	5496	1497	4851	9272	2263	1588	1596	3596	3492	3648	4804	1528	2399	3585	4074	2175	1371	1963	3044
AP002990.1	187	233	359	277	287	319	244	106	137	347	171	89	89	88	104	288	173	146	82	226	196	251	73	242	130	160	227	110	208	163	188	84	195	310	129	49	52	157	163	144	136	135	136	118	217	107	116	30	114
HSDL2	2273	1639	6743	2606	1836	2024	3306	1262	1676	5645	1220	1670	1785	1587	1299	6116	9389	532	5256	2192	1466	1421	1618	2680	2003	1589	1457	2522	2204	1237	2403	2627	1427	5966	4447	2817	2041	2205	1236	724	2250	1381	3131	1721	4725	800	1385	2756	1410
STARD5	60	242	164	239	137	6	132	91	78	252	129	84	69	36	42	283	58	91	65	122	58	339	36	244	97	111	77	281	175	76	218	33	180	222	149	46	51	73	144	81	101	189	41	154	105	68	77	41	44
PTCD3	1526	2863	5046	2573	2959	2978	2796	1413	1824	4912	2621	3072	2337	1413	2011	4059	3090	1118	1579	4288	3478	3303	2116	3006	4970	1964	2288	2315	3719	2532	3447	921	3505	2562	3660	1093	1312	2230	1542	1997	3796	1597	1747	1878	2249	2326	1591	1173	1235
TSPEAR	3	15	19	10	7	5	20	10	7	5	60	4	109	7	34	22	10	20	21	27	6	60	12	71	13	14	3	375	374	32	36	8	39	14	5	21	20	499	142	11	4	7	7	5	44	5	17	11	5
CYP2D6	49	64	94	129	246	17	98	6	27	241	134	12	241	18	26	155	94	19	44	46	34	181	5	148	9	130	23	140	96	46	79	4	43	20	25	17	32	88	15	20	28	41	4	15	28	97	19	7	1
FLYWCH2	691	1062	859	1844	1184	801	1143	1316	818	1211	1317	660	761	586	1041	1236	1985	593	793	676	1074	1027	912	1009	1052	758	744	921	1340	1251	1601	516	1279	1446	1474	727	710	1616	462	852	777	570	647	805	1241	463	492	610	508
NTM	818	1281	234	1582	2158	105	743	559	1692	1259	729	433	95	413	360	546	408	398	2743	741	1024	980	2544	2134	930	1825	365	581	435	381	630	1889	146	172	1594	3495	5452	196	438	239	380	886	201	1107	5147	755	531	50	1208
IFNA1	0	3	3	0	0	0	3	0	0	0	0	0	0	0	1	10	1	1	0	0	0	0	11	4	0	0	0	0	0	0	0	0	4	21	0	1	0	0	2	0	0	0	0	0	0	2	0	1	1
ZNF551	161	421	149	356	512	126	457	177	688	845	216	359	254	105	65	563	941	170	136	358	265	789	467	342	271	226	365	571	547	244	948	88	387	589	400	72	131	194	531	14	415	220	295	203	365	174	165	161	431
RPL41	6402	11843	19720	24298	14748	10876	13539	9389	3020	14244	11146	8338	13504	6202	6780	16407	9690	4847	10557	11181	8955	5127	16194	7636	14975	4500	6852	10489	4291	6527	15790	7617	13521	12010	12083	4236	3488	5071	9166	10843	8499	4973	6653	7419	13922	4221	3855	4730	7737
SERPINB3	3	177	6	55	110	0	193	726	51	258	5	7	274	14	5	224	206	0	0	5912	1	0	14	136	45	5	0	12	5	0	0	7	16	4057	0	0	32	2	539	42	18	59	66	21	1	8	170	0	315
ASB2	53	701	101	765	182	4	168	130	94	152	340	65	34	43	45	282	114	175	27	187	18	207	16	441	136	233	274	90	309	68	151	54	127	111	53	99	120	88	131	72	215	166	90	84	82	93	87	37	88
CD1C	50	268	373	1437	17	5	275	10	318	626	784	47	47	228	245	404	89	46	140	29	30	250	31	522	45	271	81	1397	94	28	3128	378	96	109	213	201	95	475	53	7	260	270	247	37	377	66	45	204	10
WFDC6	1	23	3	21	3	1	6	2	0	18	4	0	41	1	2	76	14	0	3	0	0	1	0	39	2	0	0	0	0	1	3	10	4	0	1	1	77	1	0	0	16	0	4	0	5	2	1	0	2
MZT2A	678	1328	1566	1397	1418	1229	1280	1736	590	952	829	1628	925	1287	988	1575	2037	986	711	1505	2018	1410	1133	1093	2313	1413	2235	1455	543	1908	1163	366	2002	2383	798	336	328	778	1566	1613	1689	634	1098	764	935	555	636	316	562
EXOSC7	1195	1412	2938	2065	1877	1657	1795	688	576	2468	1026	1351	990	1061	1293	1893	1011	664	691	1371	1210	1705	2148	1505	1987	988	1238	1712	2043	1197	2297	925	1324	2172	1407	683	704	941	1110	945	1491	1416	2183	2007	2664	920	593	926	891
OGDHL	0	72	377	221	161	13	8	131	87	99	2	148	14	102	1	37	617	12	14	563	4	275	98	37	339	14	69	39	1036	487	259	3	1414	2	679	1	5	90	43	164	39	52	4	28	6	5	234	1	3
IL12A	19	90	17	82	140	33	117	55	14	103	19	33	19	8	9	78	61	27	14	74	28	105	97	32	103	71	49	25	57	8	37	17	66	33	20	12	33	20	29	27	35	14	15	21	17	17	59	16	20
FGFBP1	68	1996	1719	901	418	16	116	82	319	18	55	548	287	1554	97	1356	120	308	108	8	112	68	2	128	733	419	95	21	186	490	15	192	1048	17813	44	131	40	65	586	1	1890	70	271	275	67	114	108	207	393
FAM86C1	345	184	566	312	497	176	253	230	224	329	330	573	262	141	441	352	390	240	228	261	331	187	353	281	440	255	364	374	279	137	474	74	503	310	395	114	93	298	336	199	287	118	236	362	356	101	189	92	245
MATN3	459	217	95	1879	1215	171	1672	263	996	496	2060	139	511	65	82	169	112	51	443	234	1069	713	350	237	1705	257	145	235	92	79	307	1058	158	268	843	1050	1309	89	258	405	89	146	173	201	2173	341	302	1249	224
PIGA	581	1071	2762	989	802	523	1500	456	1687	4039	1299	1010	1123	1549	975	2781	1740	465	456	991	1384	1164	537	1017	2291	703	498	1637	1466	996	846	1030	1286	1878	2153	2559	1763	1734	720	504	1625	1038	1187	829	1506	789	1537	537	547
MNT	836	1439	1564	798	1726	852	2159	492	458	2543	1182	1198	455	1064	923	2958	1867	762	243	1732	1981	1880	1521	1644	1990	1056	1799	1106	1822	1738	2277	301	2380	2781	1139	628	612	933	1165	566	1738	866	629	856	1650	1311	868	837	624
MSANTD3	595	1483	1040	1645	1200	439	1180	1281	738	2133	604	1113	503	464	970	1214	924	843	382	2133	1005	1031	3144	728	1473	673	586	664	1412	591	1132	631	792	5828	1797	615	461	458	2044	1094	1445	556	982	1224	1177	836	491	470	1824
OR2V2	0	0	0	0	0	0	0	0	0	0	0	0	0	0	0	0	0	0	0	0	0	0	0	0	0	0	0	0	0	0	0	0	0	0	0	0	0	0	0	2	0	0	0	0	0	0	0	0	0
PLOD1	6834	10813	8191	11324	19398	20662	13137	13732	7261	11350	6869	4634	3589	3907	3684	12381	6955	4543	5169	10403	9462	12614	20044	5194	10084	7028	7429	4721	8137	16303	7327	3221	6220	66647	7846	2911	2661	6490	9284	2582	8993	5393	3704	9036	12067	8467	4458	3117	14214
CLPSL2	9	12	31	11	22	2	1	14	15	21	24	1	3	13	24	3	3	1	3	87	66	21	2	40	11	6	11	33	116	4	7	0	0	0	4	0	0	2	1	30	35	4	13	78	1	10	52	0	0
CD79B	73	1654	210	3078	430	20	155	348	156	285	739	63	32	94	233	764	302	355	63	250	60	956	62	467	258	245	470	129	279	174	375	114	172	116	208	54	99	56	611	190	291	870	229	236	205	124	121	48	115
FARS2	592	708	1223	854	1295	549	615	625	539	780	658	460	741	299	428	1335	1228	360	745	322	727	610	697	867	1192	419	389	455	661	576	1100	665	726	1343	1206	633	501	399	899	316	638	352	917	823	1078	422	357	488	504
DDX60L	824	2366	2341	2131	1390	3351	3326	1292	2563	2707	3094	1858	364	773	298	5706	1737	1195	449	1608	2795	2187	1521	1695	2504	1434	986	1519	1880	1230	1668	412	1060	12463	1171	880	804	1478	590	1137	3322	980	212	271	1000	1704	1784	694	2557
VNN2	41	819	91	707	122	12	529	78	302	254	1381	38	58	75	47	1025	261	78	329	202	28	481	30	502	198	293	105	73	133	32	372	330	148	190	220	161	182	133	314	499	205	208	64	116	571	383	366	78	49
SH3D21	481	640	868	460	382	243	1738	85	284	404	703	183	132	269	52	1051	783	276	210	802	919	1988	153	793	531	595	1068	357	3518	340	378	120	440	689	316	209	182	398	292	341	660	256	124	303	136	291	237	67	115
RCN3	794	3449	423	3021	8503	12690	748	1931	2252	805	1231	403	475	401	422	833	2042	1599	253	1624	4293	2074	398	1030	2004	1560	929	1200	1410	5632	3508	218	608	430	3131	288	365	627	3483	455	1045	1455	1841	1672	1776	1818	973	321	3598
PPP4C	4601	5436	4187	10234	6456	5965	7708	5791	3985	5577	4690	4362	3680	2902	4044	7176	9034	3690	3527	3171	5502	5497	4803	4066	9301	7716	5695	4164	9333	15174	9259	2539	5765	17282	10513	2245	1969	6449	4913	9933	5420	2134	5419	4077	5550	4574	2976	2187	4878
JAKMIP3	8	560	42	29	17	2	47	38	146	216	673	208	0	16	482	90	8	97	22	415	40	178	3	72	3	296	41	74	16	69	118	6	932	5	8	15	14	27	91	5	9	65	2	106	39	956	165	13	6
ALDOA	58322	53725	57454	78556	64493	97760	65963	69100	37524	53354	57784	50352	44062	46233	54076	83364	91717	26433	42941	63815	71339	36905	53935	35980	100964	72267	103532	60814	79222	166000	78931	21629	113644	275999	155286	16933	13571	118513	81549	112792	78030	21139	111898	48795	48029	56698	49479	20332	54347
CTAGE6	0	1	0	0	3	0	0	0	0	5	3	0	0	1	1	0	0	0	0	0	0	2	0	0	0	0	1	1	0	0	0	0	0	1	1	0	3	1	2	0	0	0	2	0	0	0	2	0	1
NCEH1	1111	3883	3900	3961	2614	1086	5865	3686	4580	7396	1460	2260	1302	1144	488	6577	5071	1204	1202	8465	593	2453	1005	3055	10356	1966	882	1157	2028	689	2569	2782	2205	7830	2159	2987	1357	2773	2650	2422	1100	795	3347	800	4578	5678	2064	2032	5080
SMARCC2	3141	3990	7151	2507	7166	2770	8003	1649	3131	8876	7395	2502	2040	2092	3348	8682	7708	1905	1333	6898	5383	4852	3340	4541	6827	2957	3185	3828	4408	2043	8963	1437	4876	5599	3580	2787	2790	5812	2432	2300	6404	2470	676	2708	5580	4750	2857	2352	2115
RFX4	0	3	7	2	0	0	3	0	1	4	0	3	3	1	0	7	2	0	1	0	0	1	0	0	0	4	0	2	5	0	0	5	3	1	1	22	7	26	0	0	1	1	0	0	7	0	6	3	1
NRAP	2	6	62	16	34	0	78	1	31	256	97	70	8	4	45	188	4	0	2	1	8	8	0	28	0	12	2	42	1	0	69	4	6	2	4	17	5	121	0	1	9	8	0	3	6	1	10	0	0
RCAN3	1761	1868	1526	1818	2527	831	2081	838	2327	4463	2293	1090	790	770	786	3310	3163	702	1024	1214	2090	2968	1038	1826	1938	1474	1523	893	2180	1446	1845	684	1537	4570	1684	801	1250	914	968	1110	2094	979	926	1619	1384	1612	704	1054	821
GALC	712	3507	3605	2216	3222	534	6187	685	1861	2795	3064	1621	1590	953	463	5728	2803	1205	2011	3038	475	2171	1613	2601	2265	1877	850	1691	2227	774	3343	2092	1480	4560	3188	2439	2419	3281	1725	1813	1014	756	1556	1146	3923	1454	2481	2372	1630
ZBTB21	695	1060	1466	1082	1479	579	908	481	1462	2610	1266	1192	750	797	464	2531	4731	269	434	930	791	1619	904	905	1428	454	532	948	2279	676	1768	1103	806	1171	1767	1958	1634	1253	966	371	1115	542	951	908	1696	739	922	771	609
KBTBD8	25	365	138	480	233	21	274	43	337	531	212	70	34	90	72	275	119	96	95	137	58	147	134	234	303	119	111	161	265	53	279	233	46	128	188	233	154	117	178	77	184	179	49	84	201	126	94	91	109
ZNF451	1004	2004	2771	1939	1434	1686	2161	1161	2912	3939	2265	1221	1116	1886	729	3012	3367	854	935	1416	1816	3017	1476	2508	2729	1061	1163	1068	2740	937	2810	888	1246	3467	2647	1356	1484	1507	1697	740	2137	1153	1108	1736	1796	1363	1296	927	1263
LCN6	1	5	3	8	3	1	6	1	1	6	3	2	3	0	3	17	0	2	1	1	2	18	1	35	5	0	4	7	5	9	2	5	0	2	0	12	19	0	0	1	9	44	4	2	44	1	1	17	0
MED31	144	361	624	764	361	439	391	429	100	332	242	248	680	219	260	550	313	154	378	224	237	334	280	267	741	222	394	216	437	292	530	206	262	520	956	155	186	181	235	399	374	146	339	198	313	187	262	125	194
RNF24	777	3906	4760	1851	2820	381	4021	1062	2373	3485	3142	5778	1366	858	1664	6447	3796	1226	1260	4311	1242	3437	5208	1812	1179	2246	795	806	2726	1369	2159	471	2403	3753	2318	887	1160	1129	3885	1518	2562	1427	542	3089	2349	2914	2444	715	1709
BCL7C	1780	1966	2200	3914	2275	1442	2583	1723	1927	2053	2821	1225	2186	1044	1125	2780	3624	1889	2175	1031	1768	2605	2108	1799	3270	3822	2039	1754	2963	5974	3818	1240	2350	3554	3100	1054	964	2076	2036	2981	1710	899	2386	1278	2568	1202	882	822	1617
DROSHA	3174	3871	3443	2384	5434	4070	3374	1951	3721	4842	2799	2723	1271	1479	1382	4042	9886	1204	866	4106	4626	3033	2701	2030	3783	3448	3133	2950	5384	5379	3365	621	4080	4874	3066	1069	1265	2518	3228	1203	3186	1618	1548	3493	2304	3175	1816	1127	2199
LEMD2	1480	3064	2643	1827	3741	2841	4183	1943	1659	4010	2855	1460	1023	1899	1142	4053	4631	1908	909	3027	3929	5478	1580	2602	2256	2096	1960	2078	4558	2581	2482	815	2547	5710	1660	1081	1417	3850	2361	1099	2441	1534	1602	1808	2832	2034	1716	1160	1816
BTLA	22	225	32	243	72	2	67	43	64	183	147	34	16	60	18	160	112	57	22	102	9	137	7	136	57	71	65	96	88	10	145	37	35	37	25	3	19	40	130	11	131	353	30	87	50	97	35	35	22
TSPAN19	2	222	16	300	20	2	59	0	27	219	27	5	186	9	8	622	105	1	17	9	1	2	2	260	11	31	3	0	18	1	92	38	23	25	7	5	384	1	2	5	127	12	41	0	26	1	21	0	46
PRDM10	277	587	650	389	685	434	1139	270	525	1404	526	335	248	297	286	1289	1161	261	114	670	819	784	556	580	578	366	372	596	547	197	1117	155	628	806	544	234	316	304	448	188	651	586	208	507	565	538	325	281	394
UQCRB	2949	7158	5669	9122	5975	8052	7228	9855	1953	7531	4698	8024	5299	4223	7930	7746	6234	3213	5920	12109	14847	3623	13766	6995	6671	3532	4442	9217	4849	5672	4828	5440	7943	9013	5244	4071	3332	2614	6634	3845	5518	3193	5044	7215	6999	3086	3549	3981	4475
FAM69B	196	370	654	798	2568	680	357	130	281	772	451	142	63	348	1567	395	542	160	220	114	1527	549	35	800	461	1022	1138	893	1679	1340	2198	573	396	97	1774	685	682	530	113	288	833	770	686	451	954	54	162	352	165
RNF5	1674	2571	3884	3741	2972	3484	3606	1743	726	3423	2542	801	1556	3673	1058	3979	3385	970	2603	3747	1999	2665	1362	1725	3023	1404	1523	1297	2480	969	4833	1724	2194	2734	3109	1036	959	3240	1487	3714	1792	860	3096	1987	2383	1170	1107	1303	1190
ONECUT1	12	12	7	34	0	46	0	1	33	21	27	86	51	62	12	616	1	0	4	5	65	25	32	7	65	15	84	89	140	18	19	0	25	0	131	0	0	100	3	0	54	31	0	0	0	10	1	0	1
POTEC	0	0	0	0	0	0	0	0	2	0	0	0	0	1	0	0	0	0	0	0	0	0	0	0	0	0	0	0	0	0	0	0	0	0	0	0	0	0	0	0	0	0	0	0	0	0	1	0	0
CCDC63	0	5	1	1	5	0	1	0	0	2	1	0	0	0	0	0	0	0	0	2	0	0	0	2	3	0	0	0	0	1	0	0	0	0	1	0	0	1	1	3	0	0	2	0	0	1	2	1	0
CDK8	432	781	474	628	1045	575	909	374	695	1291	735	673	960	290	374	639	866	291	378	1253	993	751	955	531	1051	458	527	589	838	499	1025	373	1212	1129	1355	272	313	291	1002	1418	949	349	647	1043	613	709	343	364	459
PCBP3	25	166	192	114	123	8	42	141	171	825	299	361	28	98	73	93	48	79	107	67	34	256	42	96	187	113	98	45	351	330	312	52	95	21	283	52	36	1278	464	76	60	138	198	83	103	49	250	41	82
LAMA1	36	270	96	130	386	2	62	68	687	875	54	51	4	30	36	180	47	70	34	238	149	329	620	150	152	167	75	76	148	104	122	40	603	38	119	68	94	48	79	36	87	118	7	236	400	75	538	17	243
DEFB4B	0	14	0	0	0	0	0	0	0	0	0	0	5	26	1	0	2	0	0	0	0	0	0	0	4	0	0	0	0	0	0	0	0	0	0	0	0	0	0	0	1	0	1	2	0	0	0	0	0
TAF9B	628	815	1435	1317	2042	1617	1866	585	771	2701	1264	1978	1018	625	724	1350	1145	674	796	827	1095	1243	1568	927	1350	749	683	758	1636	673	2186	936	708	1202	1861	1001	871	1690	1035	874	719	675	344	924	1484	614	969	702	808
PLK3	1765	1299	1441	2331	851	666	1790	551	794	2341	1512	467	673	1333	557	3595	582	737	740	858	1758	2104	755	1460	2032	854	756	847	1380	502	852	1014	1468	1921	1044	2156	1840	1297	649	724	1269	638	927	379	1987	1376	486	343	621
DOC2A	51	121	528	66	117	276	48	8	39	95	73	79	58	27	125	231	102	25	64	104	248	327	62	431	228	55	96	2266	596	1523	64	8	151	15	79	8	198	421	15	129	113	44	70	2	34	14	28	6	5
MPLKIP	853	1254	1215	1928	2312	1409	1247	1646	969	1059	861	1184	834	595	977	1271	1575	644	566	1433	1412	1106	1388	936	1956	876	718	694	1949	1899	724	604	1246	1689	1677	521	487	1302	1329	1227	1550	614	1907	1345	1176	981	663	518	1532
LIPJ	0	5	0	4	1	0	2	0	3	10	2	0	2	2	0	9	1	1	37	2	8	10	1	2	4	0	0	35	0	0	4	3	5	3	3	2	3	5	1	0	2	7	4	1	1	2	0	1	1
RIC8B	323	734	1262	602	593	443	1094	486	515	1656	420	762	381	294	557	1848	1426	288	295	964	473	786	838	563	730	330	412	542	342	298	1071	339	532	861	1066	472	439	384	607	571	482	368	239	554	756	591	506	361	362
TRIM51	2	0	0	0	0	0	0	0	0	1	0	0	0	0	0	0	0	0	1	0	0	0	0	0	0	4	0	0	0	0	2	0	0	0	0	0	0	1	0	0	0	0	0	0	0	0	0	0	0
WNK4	21	28	98	29	28	257	65	29	16	20	54	16	9	21	26	1214	52	57	54	221	33	751	26	30	142	67	39	39	208	126	43	7	38	42	17	8	116	49	70	126	184	17	3	6	20	98	21	5	14
LNPEP	2075	3849	4256	2065	3694	963	5900	1607	5961	4222	3887	3145	1321	1495	1724	4835	3092	1212	784	3888	1881	3554	2217	3426	3611	1716	2206	3081	3762	1977	3799	1190	2201	7062	4104	1794	2210	2970	2782	836	4207	2250	1086	1615	4024	1895	2090	1961	3044
PXT1	1	4	14	2	2	8	4	1	14	12	13	0	3	3	3	9	5	8	1	12	5	3	0	7	3	1	5	8	15	4	2	1	3	4	2	0	1	8	3	1	3	5	0	5	2	4	5	0	0
MRPL22	690	976	1616	2404	899	1005	897	1151	441	666	887	1490	1212	724	1151	1345	1252	517	1005	933	1085	758	1135	691	1900	575	904	875	1101	831	1215	643	1369	1641	2512	458	454	1222	1865	1188	1068	495	724	448	858	529	653	453	827
NCAN	2	4	5	2	9	1	0	2	1	6	1	5	1	0	0	4	2	3	1	15	3	3	2	2	8	0	0	7	6	8	2	0	1	2	1	2	1	0	5	3	1	0	0	0	0	1	4	0	3
DOCK10	790	2572	2788	1928	1070	172	1726	403	3681	7730	1947	378	148	708	233	5007	1191	1963	392	1090	425	2380	2504	1767	1863	1124	1351	1371	1238	314	2416	545	510	2145	592	438	558	1146	1007	438	1730	1260	283	497	1765	1428	701	621	744
GABRA3	1	70	3	2	494	626	71	9	1	1	0	1	0	0	1	15	893	0	83	8	0	1	859	12	0	9	0	11	0	0	0	0	0	560	4	0	1	383	8	20	2	131	0	0	7	213	303	0	7
DHDDS	1445	2463	2144	2038	2552	2217	2612	1258	1741	6380	2719	1112	1280	1259	720	3726	3321	981	1827	2235	2012	2828	1442	1918	2624	1729	1657	1708	3641	1935	3145	787	1705	5126	2751	1081	903	1828	1433	1694	1882	922	1429	1702	2336	1934	973	820	1141
C10orf90	1	3	1	1	4	0	0	38	31	1	40	0	0	0	14	0	6	1	1	0	26	1	513	8	1	0	0	2	2	1	2	0	3	5	0	0	0	8	19	0	0	14	1	7	3	2	17	0	0
MGA	771	2573	2702	1026	3573	1833	3562	905	4590	5213	2697	1875	948	924	1091	4614	5466	978	471	2656	1950	2801	1652	1863	2762	1114	1104	1182	2325	1254	4112	539	1584	3272	1893	991	1167	2851	2093	642	1945	1332	841	2968	2292	1029	1618	1263	1259
RMI2	1043	713	574	749	1569	439	429	420	705	337	648	1261	184	321	512	418	2075	1055	240	897	371	2788	948	432	2243	539	613	625	880	1634	454	110	344	4293	998	55	95	863	745	991	577	273	252	844	148	382	434	40	829
GALNT16	62	53	144	115	142	31	131	1	474	114	164	63	21	33	24	249	404	13	90	34	79	1492	33	156	28	61	27	25	45	83	127	129	71	6	163	217	229	149	25	21	27	114	14	9	475	28	133	182	13
PRR23A	0	0	0	0	0	0	0	0	0	0	0	0	0	0	0	0	1	0	0	0	0	0	0	0	0	0	0	0	0	0	0	0	0	0	0	0	0	0	0	0	0	0	0	0	0	0	0	0	0
ARFGEF1	3831	3250	6142	2951	6892	3091	7270	1392	3995	12292	3963	3459	2133	3382	2164	11298	10840	1646	1634	6425	8110	3180	5933	3269	6192	2717	4037	3258	7582	2228	8592	1229	2033	7481	3921	1615	1889	2770	2804	1888	5478	1791	3411	5257	3604	4074	2589	1842	1890
VPS45	921	5140	2132	2016	3117	2322	2352	2002	1633	4406	2982	1095	1377	738	1626	3673	3843	1100	1331	1479	4998	3510	1286	1939	2063	2111	1729	2081	3789	6721	3440	836	2752	3105	5868	808	876	1735	1464	703	2181	1228	1411	2156	1859	2234	1141	869	911
NLGN3	15	56	200	45	90	143	91	50	53	54	93	45	27	61	146	158	105	43	31	61	146	116	20	113	25	62	30	40	157	124	55	31	48	29	108	23	92	62	26	45	242	74	2	23	147	502	64	30	17
ITGB6	3211	20530	10289	8031	5145	1382	29951	13549	9391	92115	5198	7031	7237	17135	1990	35271	5228	4277	4741	1452	5229	15277	578	4332	26136	4279	21522	5049	6074	1451	22153	5507	5487	14723	15916	6897	4106	4638	6249	1014	24703	4675	4033	37152	13547	18698	3626	5254	3032
USP18	333	965	1647	691	1370	741	831	253	513	656	1321	300	225	280	206	1004	1169	297	516	708	526	1501	208	271	380	272	193	1008	614	215	1269	196	494	2281	1118	197	199	336	229	689	740	118	424	214	384	301	363	150	1189
GDF9	13	37	93	17	38	50	25	6	18	37	25	32	13	9	32	32	48	10	14	19	11	50	4	27	16	11	28	24	63	28	30	11	17	22	68	16	25	30	12	16	44	17	27	16	12	15	27	1	4
LPCAT3	822	1235	1485	791	793	502	2280	736	417	2556	526	807	485	664	305	2825	1800	238	432	2135	685	956	753	1030	781	732	614	1618	1013	248	1267	1037	867	1091	1677	1232	1129	543	1855	496	663	491	437	1050	3209	1041	800	1450	489
SOSTDC1	158	16	58	51	742	24	1400	0	39	1443	131	339	92	19	1	32	140	3	41	0	10	28	0	263	30	91	47	22	40	5	204	543	157	7	11	1665	1757	18	3	697	16	34	25	7	150	0	195	1025	1
ZNF850	71	227	239	173	681	128	154	59	292	143	58	62	19	34	66	272	298	85	79	458	102	712	96	100	133	72	68	176	448	132	180	27	113	224	85	34	56	72	704	34	190	117	79	167	147	43	194	25	225
CAND1	2803	7268	6429	4989	8460	5716	11744	2887	5887	10980	6817	5262	3201	3370	3512	8701	21380	2649	2786	12770	6657	6794	5865	4517	10680	2833	4133	4356	4239	3413	10518	2315	5986	11775	8219	2711	2879	3301	1607	6286	6628	3251	2315	6596	5580	6696	5221	2425	5423
KCNJ5	117	1008	761	732	281	24	3201	23	252	640	261	86	96	119	31	1315	340	116	198	106	100	459	85	1048	184	1037	507	2191	205	79	436	806	1099	395	86	1696	556	332	322	31	269	402	41	100	1495	200	489	764	56
KCNJ11	76	169	679	80	239	84	122	16	65	462	162	147	307	294	888	1147	225	17	157	165	123	331	1	246	91	60	79	726	185	273	467	146	209	52	224	58	91	544	19	209	63	182	331	70	637	31	80	179	1
CRYBB1	8	72	22	131	43	5	38	12	23	30	24	15	19	12	7	64	17	16	48	14	17	20	69	39	43	36	39	18	35	22	59	28	27	18	50	7	5	38	20	8	43	18	15	12	31	21	15	5	35
CAPN3	23	120	280	94	28	15	284	7	42	132	226	10	70	55	62	296	101	36	80	23	39	285	18	724	12	132	67	305	287	16	73	32	120	65	60	111	139	445	15	6	103	166	5	17	174	55	86	90	9
MEP1A	3	85	1	52	125	1995	108	1	13	33	13	1	3	3	4	28	16	10	5	16	8	24	1	51	6	12	16	14	8	0	15	5	4	7	22	15	3	10	17	1	14	13	4	7	4	17	1	0	3
AGXT2	0	0	3	0	8	0	0	0	2	5	0	1	0	2	0	21	4	0	2	1	0	0	19	8	1	3	0	27	1	0	0	0	1	0	3	0	0	0	1	0	0	3	0	0	2	0	0	0	1
TRAF3IP2	529	1523	1760	1253	1358	507	3038	890	600	1428	1851	798	749	500	432	2765	2199	860	459	1312	1037	1395	808	1065	1179	1015	1037	1794	1448	597	2053	1011	1329	2816	850	1075	850	1356	691	717	1258	660	736	560	2414	1204	1128	955	1429
POGK	3514	5325	4764	2458	7991	2764	5314	2431	4900	5105	5351	3830	2101	2531	3241	11043	10289	1959	1704	4225	4921	8051	6188	4141	6564	3665	3575	6677	6884	2978	10048	1976	4398	5000	7027	3913	3252	5936	4265	2393	6188	3214	2704	5467	6171	3460	2519	3932	1926
OR5M8	0	0	0	0	0	0	0	0	0	0	0	0	0	0	0	0	0	0	0	0	0	0	0	0	0	0	0	0	0	0	0	0	0	0	0	0	0	0	0	0	0	0	0	0	0	0	0	0	0
AC018630.6	4	7	4	13	1	1	3	5	3	7	6	8	7	3	1	3	3	3	5	3	4	15	12	10	1	7	7	12	3	5	3	3	5	7	10	3	2	9	5	3	8	4	3	2	7	3	1	2	5
SMARCC1	5031	5783	8721	3957	17764	5441	7545	1765	4866	13209	3502	6200	3506	3879	3928	5974	6346	2186	1105	7332	8410	7064	13062	4635	9557	3182	5193	4253	6206	3074	12082	1726	5031	7644	5803	2874	2522	3090	6550	2533	8402	3504	4226	18751	6986	6531	2968	2541	4468
PRKACB	346	2590	5474	3785	1626	1374	6065	1392	2136	3034	1420	1415	677	1001	5532	14040	2578	703	965	1292	1247	1634	5220	2009	1985	1443	765	938	1393	547	1310	2248	1217	1517	1913	1177	944	1722	1340	1254	898	1227	988	4435	2842	1624	1108	1118	1087
CLCA4	0	12	5	75	3	16	6	1	1	12	0	0	7	1	0	13	90	2	0	2	1	5	1	11	11	0	1	1	1	8	3	0	1	1312	1	1	5	1	0	1	1	6	1	0	1	1	5	0	5
HOOK3	2276	3204	5655	3410	5158	3312	3784	980	4871	9828	3745	1825	1337	3966	2931	5779	2586	1125	941	3057	2915	3557	3696	3585	6052	1776	3982	2691	14779	1811	5087	1310	2249	4626	4927	2071	2060	2143	1362	859	4358	3338	2177	5247	4032	2418	1834	2043	5906
DHX15	2762	6057	10900	6360	6044	6778	7814	3801	7393	13320	4923	7176	4187	4009	2614	10563	12992	2966	3608	10506	8285	8492	7109	5424	13078	3447	4422	4543	10325	4083	8780	2210	5313	21491	12059	3152	3040	3394	3520	5399	6653	3145	3495	7604	6050	5679	3067	2805	4399
WBP2NL	74	49	133	43	35	40	70	29	54	94	55	34	36	39	42	102	53	26	18	13	40	84	13	60	59	44	25	56	157	75	127	12	44	85	7	32	31	79	46	22	63	18	83	38	40	21	27	21	5
CCDC188	5	29	37	12	34	158	28	3	25	50	30	1	4	10	8	41	35	28	5	4	93	63	4	151	24	29	12	44	79	9	25	10	46	22	11	7	40	69	10	4	52	33	22	13	76	13	8	7	11
ATAD3C	919	215	678	175	221	379	187	100	159	535	913	236	822	502	220	264	818	169	1099	381	1490	666	18	516	61	533	790	1257	1231	3416	689	170	446	678	567	309	408	999	70	82	497	384	302	55	643	2001	143	270	80
RAD54L	312	300	283	192	664	291	114	150	249	166	154	318	62	206	112	176	605	281	62	517	327	1125	371	66	480	162	297	292	406	335	101	8	214	1115	234	13	19	95	503	265	505	117	136	205	33	198	95	14	271
AL049844.3	0	0	0	1	0	0	1	0	0	0	0	0	0	0	0	1	0	0	1	0	0	0	0	0	0	0	0	0	0	0	0	0	4	0	0	0	0	0	0	0	0	1	0	0	0	0	0	0	0
CHORDC1	513	1378	888	895	1402	1181	1352	653	977	1822	955	2896	616	555	1332	1706	1018	1131	407	2064	1280	1024	1910	1005	2279	899	1678	1023	948	1353	1712	311	926	3065	392	312	450	1037	1503	907	947	944	617	1335	645	900	800	470	1116
SLC18A2	19	82	507	81	71	2	90	23	147	312	68	39	80	73	64	219	67	4	34	79	30	149	6	186	26	93	40	378	22	8	1366	44	46	22	131	21	107	97	21	28	95	71	9	18	200	32	97	82	10
DENND5A	1381	5365	6898	3425	4420	1709	3422	997	3848	8859	3349	1811	1099	1835	2160	5190	4695	1480	1245	4647	2256	3551	6556	3311	3467	2707	2818	4305	4288	1218	5580	1947	3009	3284	4187	3062	3247	4777	3170	1294	4291	2054	1880	2385	8289	1971	2741	3816	2352
ATP6V0E1	6204	10919	11340	17555	7059	5674	10456	12232	4543	14456	12211	6638	9799	3931	7248	13872	9621	3796	17202	7938	5887	6094	9900	9142	10694	5277	7064	8347	8277	8339	11601	9429	9311	9020	23356	6120	4531	13437	5495	5390	8049	4524	9841	6846	13748	5775	6510	6518	6209
BTBD16	3	13	28	7	71	444	138	2	10	43	28	58	7	13	39	81	2	3	23	61	1506	15	9	47	120	15	23	14	106	33	24	2	118	1	67	16	10	21	9	187	70	49	8	12	10	33	137	0	0
N4BP1	2554	3770	4390	3027	3629	2833	8623	1416	3552	5707	4694	2394	1152	1656	1346	6359	2750	1774	1330	4184	3272	5419	2394	4626	4044	1959	3016	3133	3489	2007	5915	1674	4669	9107	2168	5317	3676	5597	2756	1421	2878	1513	1909	2250	6300	3466	2685	3309	3020
ART5	11	52	33	21	162	82	22	13	9	20	38	3	4	4	48	13	78	3	42	37	19	11	0	29	4	19	6	5	6	4	11	29	2	2	5	45	27	168	5	94	1	13	0	30	24	0	26	29	8
TBX19	135	259	160	149	324	61	225	94	85	104	560	75	80	57	98	243	204	127	85	140	327	510	69	280	137	299	353	489	450	268	561	45	230	78	483	56	88	401	85	87	139	223	112	113	166	264	105	98	45
CXCR1	5	150	53	17	41	12	102	31	13	93	29	9	21	16	15	60	37	5	16	20	177	24	10	95	39	26	6	12	18	54	60	109	57	2	49	27	126	10	3	191	61	9	10	97	318	6	80	49	16
ISLR2	90	130	57	317	82	5	338	3	207	118	244	29	36	17	31	84	27	46	17	59	168	154	21	180	33	146	33	186	82	24	153	6	95	65	115	88	22	46	27	6	87	79	24	87	88	181	29	15	23
AC009163.2	0	0	2	0	0	2	21	0	1	0	1	0	0	0	1	1	0	0	0	0	0	0	0	0	0	0	0	0	1	2	0	0	0	0	0	0	0	0	0	0	0	1	0	0	0	0	1	0	0
MYH7	1	9	0	3	2	0	2	0	1	0	9	4	0	1	0	14	3	1	1	2	1	1	1	3	3	4	3	15	20	30	4	0	0	5	0	0	0	1	4	0	5	1	0	0	0	7	0	0	5
PDRG1	678	1745	849	1521	1203	572	1130	1121	353	1221	924	926	776	370	400	1060	1713	481	897	1333	1236	1603	709	808	1537	667	1286	832	732	2466	1678	526	1177	1820	1275	262	351	645	960	3942	820	387	1021	644	888	1257	395	513	676
AKR1C2	139	11198	991	109	117	200	1297	21207	108	1266	3398	67366	46	96	39780	444	228	4184	1096	90229	811	131	158	1449	75	5619	62787	93	55	315	94	421	63841	528	62	321	288	425	1215	100087	542	4778	4479	31989	379	32152	14520	486	109
ADCY2	7	26	60	104	43	67	50	29	103	694	126	6	20	6	17	82	20	1	26	23	21	45	43	101	14	27	3	22	9	71	38	23	24	4	61	16	80	17	6	16	22	51	8	314	30	31	14	17	28
RGS20	152	58	330	119	35	321	13	102	26	49	65	70	4	76	18	16	14	360	92	1051	10	30	558	26	313	35	146	11	396	4	7	15	21	1361	47	18	7	3	246	396	310	18	127	12	15	219	37	0	247
EIF3I	8045	8409	13181	19002	12686	12293	8553	10097	4935	9125	8226	7823	7703	6325	4322	14259	9568	6268	12999	8472	15060	9717	10882	6491	12123	6972	8347	7239	7327	7042	10247	5134	8565	24234	16571	3803	3302	10286	7468	10632	8723	3463	7566	8169	9345	5984	6410	3984	7940
TTLL4	795	1637	1545	639	1577	1009	1649	763	852	2719	1956	1595	650	662	592	2391	1458	851	198	3159	1552	2003	919	1181	2405	1263	1981	1433	2283	830	1787	353	1282	2119	1426	441	545	937	1419	1279	1677	573	556	1249	1074	4931	624	482	788
HMGB2	6086	4980	7093	5675	8149	4650	2755	2492	2474	3090	3002	5442	1786	1813	3431	3824	4823	3482	1201	3700	2524	5676	7453	2101	11134	2658	5978	3412	5284	5127	2015	1670	3635	12779	5245	1018	1589	3763	5159	4422	7365	2083	2253	1450	2526	1668	1264	1447	2622
SLC15A5	0	0	2	0	0	12	0	2	1	2	1	0	0	4	5	18	1	1	0	0	5	1	1	2	0	1	0	0	0	2	37	1	1	1	20	0	0	2	0	1	0	1	0	12	0	2	3	1	0
UBE2N	2003	4936	4191	8262	3761	3812	5530	4138	1543	5414	2239	3360	3037	2530	5129	5369	3405	2341	4458	5938	4410	3172	4010	3022	7706	1892	3320	3078	2467	3300	7158	2992	4478	7550	6992	2647	2202	1744	3366	5288	4255	2278	2713	3947	4829	3127	1841	2414	3020
FAM185A	245	177	474	276	217	140	288	149	156	417	145	308	250	156	147	318	294	184	145	113	365	206	84	197	325	172	117	202	287	368	253	126	200	210	421	102	89	327	170	172	231	112	189	164	248	197	105	82	125
PDE1C	52	74	82	399	107	594	364	85	142	195	446	113	24	60	39	120	85	24	223	44	243	448	19	312	43	203	56	26	111	37	86	454	108	28	80	426	498	99	38	145	39	90	1070	143	195	74	269	230	49
AC010646.1	0	0	0	0	0	0	0	0	0	0	0	0	0	0	0	0	0	0	0	0	0	0	0	0	0	0	0	0	0	0	0	0	0	0	0	0	0	0	0	0	0	0	0	0	0	0	0	0	0
ABCA1	673	8602	2363	1819	2983	416	5101	1125	9274	2488	1411	2146	570	1478	1096	3500	4064	939	501	5931	3237	2618	1243	4087	6454	1766	1493	1469	7154	1732	5373	707	2169	5617	4100	4792	3002	876	3246	427	4324	1790	976	2162	5655	2479	2531	2142	2367
USP17L15	0	0	0	0	0	0	0	0	0	0	0	0	0	0	0	0	0	0	0	0	0	0	0	0	0	0	0	0	0	0	0	0	0	0	0	0	0	0	0	0	0	0	0	0	0	0	0	0	0
NIF3L1	744	1164	1588	1187	1186	1335	1222	1386	595	1654	921	1810	1031	559	864	2223	1868	620	917	1316	1187	1062	1040	1123	2806	718	1198	984	1441	1030	2012	466	1534	2126	2709	406	413	1034	806	1639	1245	531	992	1365	867	1033	884	477	748
ANKRD1	94	102	79	128	456	12	3456	61	34	660	30	297	9	119	47	372	189	26	105	25	9	1371	9	171	89	201	240	33	104	4	16	3170	101	77	31	2125	5454	12	480	36	263	231	11	16	8575	28	151	3088	1411
MCOLN2	66	834	146	510	103	53	242	79	150	485	426	120	51	115	77	471	249	264	66	344	93	490	393	789	198	355	336	597	331	172	706	149	210	109	167	133	194	242	212	158	512	376	88	58	154	365	126	158	115
MUT	1198	2675	3757	2172	2991	1754	3188	1023	1564	4848	1584	1866	1789	509	897	2954	5481	743	1385	1693	1888	2897	1398	2033	2762	1469	1132	964	2935	1058	2873	1137	1737	4421	2700	1345	1178	3295	1332	896	2097	906	1458	1383	2567	2436	1339	1113	1226
VTA1	1431	2580	1503	2516	3004	2245	2874	1187	1295	2235	1794	1715	839	734	933	2521	4347	1019	1246	2845	2336	1916	1858	1135	2520	1163	1500	1412	1554	1094	3948	1165	1598	3949	3954	1041	1095	1670	1697	2210	1347	866	1235	1598	1988	2462	2008	1061	2256
SIM2	38	131	75	22	70	16	61	92	125	59	93	272	24	128	44	43	118	53	7	789	1233	282	48	52	97	35	14	504	1314	23	41	7	715	61	35	51	56	15	624	9	30	191	25	48	64	291	111	38	58
ZCCHC17	1267	1846	2594	4028	1946	1762	1699	1958	1101	2496	1406	1104	1474	949	794	2276	2564	717	2358	1393	1691	1872	1843	1030	1972	1059	1018	891	1535	1517	2213	1239	972	2836	3655	874	881	1218	1120	1995	1345	695	1616	1213	1764	987	976	849	1064
EML2	850	1742	3625	1206	1500	2236	2972	3655	744	2361	2245	1383	1212	863	1203	6090	4145	576	1043	3752	2103	2384	1562	2920	3338	1947	2296	3127	2835	2531	1314	750	5207	3703	2314	1168	1205	1627	1157	2771	1862	1226	2292	1221	2741	4244	1062	944	1130
PON1	58	45	242	329	15	1218	22	8	17	25	3	23	46	86	5	198	85	26	71	7	248	55	1	78	38	46	23	38	72	57	133	2	19	5	43	35	27	92	1	30	14	11	20	2	21	31	174	8	5
GPR35	63	768	142	171	173	923	2697	42	95	132	187	1791	15	213	256	3403	560	286	46	1606	575	273	19	310	1934	182	579	186	143	228	179	14	1367	91	107	35	53	163	77	951	290	80	53	809	70	846	247	28	38
PRG4	88	130	1418	349	101	39	1367	43	18	438	3328	819	281	196	113	885	329	12	117	1935	70	640	324	98	204	52	342	441	130	16	227	395	302	16	52	183	2958	400	20	20	667	154	7	25	9450	49	750	67	8
PCDHGA2	24	69	92	84	914	396	167	15	105	76	39	37	20	16	33	47	50	49	10	224	37	59	240	61	41	45	33	37	184	237	61	65	101	52	164	159	98	647	407	50	172	225	212	29	176	189	287	126	70
TULP2	0	23	30	6	15	12	8	2	29	23	3	17	0	3	3	16	99	5	3	5	12	12	2	24	5	11	6	6	26	19	11	2	16	18	18	4	28	16	16	0	4	3	5	10	23	6	14	9	8
KATNB1	642	1224	1840	1589	1002	974	1738	963	617	2220	1528	1160	830	806	943	2332	675	857	458	1041	2168	2055	900	1709	1945	1737	1390	1656	1684	1232	2098	538	1793	2892	1092	609	801	2207	1362	451	1368	468	1165	554	1642	1691	685	568	680
DCDC1	32	101	26	22	26	16	52	0	39	122	14	714	36	11	6	185	64	3	1	23	6	63	8	109	26	7	15	2	11	2	26	11	15	25	17	11	174	7	3	63	60	6	4	3	32	38	18	5	16
AC005832.4	0	0	0	0	0	0	0	0	1	2	1	3	0	1	0	1	0	0	0	2	0	1	0	0	2	0	0	0	0	0	1	0	1	3	1	0	0	0	0	0	0	0	0	0	0	0	0	0	1
S100A12	0	144	8	65	9	4	25	25	8	33	13	3	4	10	5	4	18	7	17	92	24	19	14	20	19	36	41	5	21	60	8	171	34	19	18	12	41	8	1	29	26	4	7	4	158	7	61	40	15
DLX6	482	29	0	8	3	17	2	6	9	2	19	990	0	0	11	3	283	1	10	203	1	0	0	12	36	1	1	2	0	64	0	0	3	0	7	0	1	0	30	297	0	5	1	1	6	44	9	0	0
ZNF248	295	771	1621	421	581	455	660	162	518	1509	874	413	508	229	547	855	677	189	192	387	889	917	197	931	549	428	276	450	764	688	1203	187	1118	975	555	248	314	654	183	93	709	605	358	712	566	541	404	433	207
CREM	480	1353	898	3463	1273	686	1065	1285	652	1459	769	928	627	707	763	1573	926	495	1487	1224	1893	1186	977	649	1245	373	368	378	650	1204	1083	780	1068	1349	2252	1171	657	598	967	1395	1814	719	661	839	2805	1255	600	522	890
CFHR2	0	0	0	0	0	0	0	0	0	0	0	0	0	0	0	0	0	0	0	0	0	0	0	0	0	0	0	0	0	0	0	0	0	0	0	0	0	0	0	0	0	0	0	0	0	0	0	0	0
ZDHHC6	799	2307	3961	2291	1895	856	3049	1423	1382	4256	1812	1570	1714	1325	1621	3399	4674	814	1050	1275	3326	2746	2221	1946	3804	1669	1379	1554	1619	1483	1930	948	2581	2689	2800	1066	1082	1299	1269	1553	1629	1135	938	3408	1780	1149	985	887	1241
AL159163.1	3	27	5	23	7	6	73	12	10	11	16	3	3	3	10	9	7	17	10	3	42	13	1	24	7	16	6	13	7	7	31	7	10	2	8	10	1	18	20	3	3	1	6	10	9	4	5	8	7
POU6F1	140	567	642	485	638	374	471	248	193	1086	808	148	197	264	667	1253	665	194	173	414	470	628	361	948	278	359	256	324	536	448	312	188	350	236	542	474	569	446	194	186	548	587	119	319	631	242	313	357	244
CSPG4	1487	870	4278	973	3132	424	1950	283	635	1687	391	410	241	562	521	1281	612	522	166	808	1662	1913	5483	1376	1044	952	535	507	937	793	856	966	911	1793	746	1563	2177	832	3356	59	1548	957	160	1539	1814	975	1036	1542	2649
CALML5	0	2	0	1	360	0	1	1	44	0	2	3	1	0	4	1	259	0	0	1	36	23	0	5	0	0	2	9	7	0	10	0	11	18	0	0	0	0	1	0	0	4	1	0	0	3	6	0	5
BIN3	289	755	791	767	898	791	1690	688	417	1120	1121	400	672	421	775	2174	661	387	215	619	928	933	334	1021	1251	518	433	857	526	800	1120	285	785	818	890	404	434	503	422	369	550	508	204	313	836	850	271	342	349
B3GNT4	77	69	173	79	168	20	15	77	48	27	54	10	11	28	263	36	34	68	72	42	181	76	16	53	250	47	62	66	132	410	178	5	116	405	378	14	32	263	414	22	190	144	65	20	18	27	128	19	38
PLP1	7	1	6	47	13	1	8	1	3	14	16	0	11	1	2	2	5	2	6	2	0	16	113	35	0	2	4	2	8	0	5	9	18	7	2	7	25	2	2	4	0	1	3	0	12	2	12	9	2
PAGE2	0	48	0	0	785	12606	2	54	0	9	0	0	0	0	1	1	1	0	0	0	0	4	2638	3	0	1	8	1	2	0	1	0	0	2	0	0	0	0	0	58	0	1	0	0	0	0	924	0	0
ANKRD20A1	0	1	1	0	2	0	0	0	10	0	0	0	0	2	0	1	0	0	0	1	0	1	0	4	1	0	0	0	2	1	0	0	1	0	3	1	4	0	0	0	0	1	0	0	0	0	0	0	0
RTN2	201	789	929	732	618	488	1231	231	412	467	383	145	808	206	427	674	183	235	487	2183	361	356	1368	526	2308	403	420	649	670	746	853	349	411	339	1473	238	190	800	223	1516	497	203	1017	232	721	201	162	283	373
TMED6	78	52	145	53	14	249	59	15	24	76	421	47	12	44	228	45	25	12	81	20	128	38	30	57	50	51	57	46	54	30	42	65	108	42	13	24	59	322	11	210	20	33	19	1458	105	20	35	101	18
XYLT2	1958	2862	3122	2210	4489	2203	1720	2243	1931	3792	2659	1415	1496	1192	1091	3955	2659	1003	1613	2302	2503	2607	1241	2362	5103	2628	2320	1662	5674	2056	3148	671	1954	2836	3031	871	912	1982	1501	1037	2691	1320	1186	1291	2324	1677	1215	801	1238
LYZ	6297	55288	6314	24887	7138	325	173689	5519	15881	37720	31939	3989	5405	4153	1401	47283	16964	15553	22260	26125	1501	6933	4757	52605	19554	29857	19633	26872	8241	3175	20391	37637	14269	2298	24290	33062	23459	78004	29515	15120	16988	8384	4560	13447	149219	22457	9596	14005	4738
DDX21	5469	4903	10896	4339	10656	5691	6910	3033	3979	10913	3111	10112	3208	4160	3811	7480	7561	2129	1536	6975	13688	3535	10550	3657	10459	2252	3845	4301	4596	1891	8091	2244	6989	10031	7789	4253	2965	3359	7969	3445	9607	2886	3651	8946	6179	4005	4389	3392	7105
VAC14	3243	4632	3189	4168	3496	1883	4080	1939	2049	4589	4069	3823	1091	1472	2369	4547	3125	2877	726	2998	2771	3994	3852	3900	3582	2928	3104	3126	4688	2969	4281	1384	3440	10508	1690	1740	1370	6510	4132	1266	2732	1411	1533	1972	4375	3652	1503	1633	2334
USP9X	5642	9113	7796	3852	7661	12420	14817	2788	14811	18015	6639	8021	2907	4339	4294	10376	14030	2745	2162	9492	8498	5377	8814	5304	10719	3864	3045	4904	5187	4510	10893	2368	5056	12791	7033	4403	3936	13283	9564	2749	8635	4367	2554	12175	8930	8385	8776	3554	5462
STX17	297	853	1497	444	877	366	1174	385	1268	2051	468	731	486	489	466	2109	1699	199	290	1078	849	771	419	755	869	498	401	849	1230	383	1022	337	515	1244	1194	583	544	760	914	249	1114	557	367	661	926	513	519	421	753
SAP30	249	397	1227	395	426	263	371	319	381	539	371	360	255	128	260	423	257	223	165	268	261	382	838	210	544	137	226	358	226	634	412	294	246	1379	541	118	161	520	582	400	467	268	345	127	308	259	96	174	308
ISG20L2	1451	3664	2743	2014	4947	2616	3095	1977	1050	7113	2775	2433	1419	1125	1558	5184	6634	1457	698	2462	3914	3181	1604	1563	3363	1768	2514	3115	3743	3156	5080	737	2785	4583	3976	1162	1013	1675	3829	1665	3251	1302	2119	2408	2174	2560	1126	946	1676
ZFYVE19	2259	1524	1905	1894	1950	1022	2722	1164	707	2469	5459	993	1634	804	1269	2889	2341	662	1181	981	2391	2492	1153	1678	2768	1004	1921	1773	4210	1547	2830	561	3896	2993	3132	451	502	1767	996	1038	2177	707	1242	785	1295	747	778	548	817
STOX1	125	219	413	257	1163	143	107	32	234	313	389	53	163	198	131	539	1444	72	83	108	366	609	136	199	353	39	29	171	229	116	182	50	290	43	286	15	401	110	77	255	321	68	255	193	68	34	130	15	51
NR2F1	1137	1419	1089	2082	3692	741	2815	292	475	2540	2064	2158	659	490	2019	2441	722	400	384	667	1078	3185	1511	2144	1020	1412	781	649	3626	5804	1330	772	1425	1680	3700	1453	1838	613	158	188	1247	1312	246	450	3856	598	1216	1065	967
ZNF566	156	597	692	453	781	206	396	173	338	732	300	231	204	174	140	623	593	113	147	600	349	724	381	496	430	268	227	402	804	258	862	135	381	372	567	199	272	198	650	125	300	267	170	373	329	238	340	206	225
KRTAP1-5	0	0	2	0	4	0	0	1	4	1	0	0	0	0	2	0	0	0	0	1	0	2	1	4	0	0	2	0	0	2	0	0	7	0	0	0	0	0	0	1	0	0	0	0	0	1	3	0	3
MORF4L2	4713	11804	14806	17596	13388	24091	15069	11847	8203	17811	13341	10283	8605	6400	7672	13128	15980	5002	8705	12262	15939	8052	26476	6374	19909	6350	9854	9707	12497	10015	11593	4336	11935	33655	20518	4909	5344	11173	4296	17164	11149	5263	6994	10351	9187	9517	7763	3728	5522
PTGS2	4834	733	21196	2981	15088	1428	2002	3593	2395	2720	785	1225	8288	4372	16764	55042	1918	301	136	5744	2720	17019	1166	892	3050	409	968	489	1427	492	8829	2382	2344	6468	20080	8679	6379	367	49	3339	2031	1249	174	14319	2744	2296	1186	1306	2545
ZZEF1	1205	3883	3532	1508	3402	1587	7827	612	2870	4838	2516	1623	630	1389	1545	6926	4099	1627	327	2220	2155	3097	1816	4557	3905	2365	2269	2132	3044	1381	3975	836	3767	3607	1058	2148	2595	3442	3364	682	2743	2297	495	1423	5150	3076	1818	2118	1334
SPZ1	0	0	0	0	3	5	0	0	0	2	1	0	0	0	1	0	0	0	0	0	0	0	0	0	0	0	1	0	1	0	0	0	0	0	0	0	0	1	0	1	0	0	0	0	0	0	2	1	0
CCDC90B	759	1378	1458	3145	1628	862	2089	2199	981	776	1432	1713	1164	620	374	2015	1894	1197	1492	1487	876	1038	2134	905	2638	1276	841	1115	984	1137	1120	982	1533	1313	1153	673	666	966	1448	1628	1200	599	1289	779	1543	1288	1394	648	1565
SYNJ1	649	1118	1104	547	921	414	1551	217	924	2579	964	446	347	287	205	2565	1598	282	205	612	516	2492	558	991	1122	545	454	2043	2105	441	2289	357	688	1290	592	649	618	1383	503	207	993	460	437	491	1108	513	598	509	527
UBE2Z	4950	9085	7833	7350	6960	9689	8082	5220	3702	9514	7121	6834	5649	3170	3176	11074	8499	4175	2985	13179	6625	5211	8425	4726	26320	4461	5758	3571	6899	4487	14673	2759	5380	15947	4113	3275	3065	6051	7309	4805	6363	3511	2958	5547	7796	8648	4161	3113	6214
CDK5RAP2	1480	2710	3278	1458	4646	1812	3326	1107	3829	4022	2144	1972	976	1609	2096	4013	13589	1895	577	3030	3002	2967	2480	4030	1725	1966	2111	3517	4909	1246	2279	1088	2769	5991	2793	1580	1849	2408	2736	664	3339	1512	5912	1963	3295	2002	2970	1785	2005
MMP8	1	33	5	227	3	1	1	1	67	33	14	1	2	2	6	4	11	0	23	10	18	0	11	3	19	4	2	6	5	15	46	14	2	0	205	1	0	6	3	15	2	1	23	27	9	1	16	1	15
ZNF132	116	190	233	179	232	113	273	78	271	500	115	49	128	49	53	296	635	93	108	66	137	414	314	257	111	190	312	245	460	112	283	71	221	295	252	70	160	284	455	29	203	116	185	140	259	169	114	162	208
NPPB	0	0	1	0	0	0	0	0	0	0	0	0	0	0	1	2	0	0	0	1	0	17	0	0	0	1	0	1	0	0	1	1	0	0	0	1	0	0	0	1	1	0	0	0	3	0	4	0	0
FOCAD	2975	3374	3033	2119	1827	821	3095	906	2374	2639	1574	1463	762	1067	1259	3856	4641	996	769	1488	2178	1578	4622	2185	1724	1963	1498	2140	1647	1003	4232	894	2444	2996	3832	971	1351	1045	1522	728	3129	1243	1688	2483	2854	1773	1115	855	2684
ICA1	1371	1224	3431	2669	2696	3249	4930	2820	1892	4431	2270	2467	1386	1020	2742	2584	2832	594	878	1300	2998	2936	135	1858	1977	2265	1162	2658	3828	2894	2655	650	4534	2307	3361	706	758	1912	581	1678	3293	939	1948	2612	1373	1748	1054	476	1399
SLC5A10	7	35	12	7	18	38	15	2	18	13	36	1	4	5	15	34	16	20	2	15	24	35	7	38	25	15	15	20	15	5	9	7	18	13	7	12	9	8	12	29	23	59	4	12	16	21	15	2	7
OSBPL5	737	973	1833	1495	2001	581	2112	1562	1513	3105	1760	535	901	988	8466	3578	2865	524	343	544	1966	1923	1244	1666	2906	812	859	2052	3317	662	3038	617	2533	5237	1078	999	1121	589	1255	229	1112	852	211	1145	2865	590	805	978	1204
C11orf53	0	217	1	2	10	174	505	0	6	0	0	1052	0	0	146	173	3	2	3	42	3	2	0	8	0	7	0	11	0	0	18	1	1	0	0	0	13	2	0	0	0	0	0	1	7	73	15	2	4
WIF1	285	424	293	410	34	15	787	9	26	269	379	191	43	366	63	11362	131	5	1175	231	229	3808	977	12101	96	307	349	126	196	126	157	2337	1794	22	46	12033	6837	34	4	7	366	159	8	341	7558	10	487	3981	8
FGFR4	363	210	1749	258	400	3815	3439	215	57	959	450	4789	190	201	123	7388	241	167	330	965	544	674	23	3326	1120	615	685	120	491	1207	453	2318	730	22	363	1601	2148	208	678	3311	566	269	47	263	5787	868	1197	2299	25
WDR36	643	1768	2825	1378	2228	1203	2196	1196	2004	2175	1671	2526	1260	1078	1181	2742	1906	639	636	2266	1740	1674	4054	1485	3746	1017	1415	1594	2380	996	2434	693	1036	3252	2978	723	787	1648	1485	551	2629	1023	695	1326	1804	1051	921	962	1769
TRIM25	1550	4634	8883	2629	3660	1991	3670	852	2483	3467	4034	2759	571	964	1179	4070	7953	1864	524	3103	2600	2566	3849	4532	1827	2801	1699	1751	3221	1080	4825	463	3065	8648	1574	1710	2286	3283	3177	2124	4268	1544	970	2440	4271	1638	1163	1273	1988
OR1J2	2	0	3	0	3	0	0	0	0	2	0	0	2	0	0	0	1	0	0	3	0	0	0	1	0	0	0	0	0	1	0	0	0	0	0	0	0	0	0	0	0	0	0	0	0	1	1	0	0
MBOAT1	620	861	773	459	1197	145	801	66	900	1984	665	641	503	424	186	1347	2716	325	297	945	493	3035	171	683	817	491	367	717	803	102	2122	169	353	1302	1530	223	256	573	252	246	794	463	323	496	420	668	369	149	434
CRB3	848	851	2492	1883	1034	854	2250	2058	556	3798	814	1265	1267	1366	887	5496	1918	218	992	1032	960	1286	3	742	1666	833	1102	2016	1685	1042	3038	848	1778	915	2213	903	636	1136	281	1477	799	676	2021	678	1817	535	411	812	319
XPO4	791	1573	2331	824	1466	722	2710	423	1824	3347	1311	1365	945	790	611	3300	1773	445	255	2816	1334	1523	1924	1759	1431	724	905	1170	1679	396	2716	773	2022	2033	1508	1919	1318	935	1477	856	1721	940	820	1621	2578	1406	857	1179	868
SEC14L3	2	17	8	17	2	3	38	0	6	124	7	3	18	4	0	233	76	1	22	3	3	6	0	33	2	3	2	4	4	5	20	72	3	7	2	19	1354	4	0	1	33	0	2	0	130	4	1	105	2
TMEM30A	6318	21809	21123	12309	14507	9524	18708	7820	12064	70747	20787	9093	6224	8499	4735	17280	13540	4885	10592	19614	11653	10201	12229	10543	10072	5501	14431	11269	6684	9243	25958	8377	12022	8301	19529	11287	8755	11925	5655	7629	6046	6937	7038	16507	18394	12881	10750	9542	9778
ECHDC3	1594	574	2006	1135	1292	245	610	273	439	873	879	527	183	320	1384	969	764	368	1068	72	2619	614	224	1842	1800	962	1047	403	1530	2407	1310	819	351	806	1133	991	625	1170	704	252	1692	503	1160	262	1818	374	717	1086	195
WAS	262	2653	426	2130	609	83	1230	560	392	1136	1328	304	160	519	286	1677	867	857	215	924	225	1106	464	1779	846	1187	1326	1030	1056	579	1130	784	774	459	611	531	536	1253	1074	198	1432	1028	316	362	2123	1032	365	1115	499
FBXO6	1139	1447	968	2260	1073	1036	1106	2345	928	1537	2105	312	782	502	222	1733	1620	983	1822	1636	1466	1297	153	986	1110	1022	967	969	1499	702	1556	673	691	2384	2244	385	375	698	924	1732	2198	633	1427	797	1003	1307	608	464	853
ZGRF1	71	340	242	136	277	154	234	59	378	411	146	156	117	145	108	209	255	224	56	351	248	455	225	272	332	221	186	232	835	219	188	29	401	831	281	44	102	132	198	175	380	208	64	99	75	260	92	51	111
C8orf76	155	413	330	770	529	1107	356	458	149	364	374	540	356	316	436	467	347	244	481	399	3725	322	535	530	623	241	401	239	617	543	500	194	991	702	613	92	121	176	356	876	695	399	447	684	256	323	280	110	179
DDR1	12554	12981	30488	6042	26655	7986	48283	8001	8368	34935	23957	7852	14192	24872	4576	57423	24592	4750	7345	15070	16377	24533	2002	10880	22896	7896	10482	7307	26294	11992	39247	4304	14060	24422	16890	5386	5891	26920	8077	5837	15385	3810	13546	6994	13705	19025	10018	5117	8704
CDH6	528	831	254	611	418	68	1351	113	232	513	258	2324	31	88	312	328	221	119	40	275	298	267	47	280	344	235	146	175	374	155	189	515	200	218	292	585	490	85	217	45	525	483	54	389	1189	243	361	305	686
SPI1	614	5969	851	6845	1290	145	3379	821	1630	2770	3005	646	257	946	509	2690	1488	2272	767	1813	722	1484	1727	7133	2220	3833	2840	4043	2064	1096	4325	4070	2463	1132	1309	2724	1849	3640	2812	403	3125	1061	1192	530	8803	1937	1001	4854	1187
PGBD4	58	212	513	154	127	97	253	137	125	423	134	240	163	56	74	344	421	48	106	218	117	169	103	185	150	92	119	156	312	101	137	36	295	175	239	42	89	119	105	87	132	109	79	63	124	93	76	44	49
ZNF780A	153	722	948	624	506	272	677	434	693	1430	472	549	298	249	345	1053	1050	152	182	951	415	1214	601	685	882	383	377	548	796	437	1207	216	631	559	353	164	314	340	480	346	493	356	317	759	556	559	490	402	346
ATOH7	19	9	6	3	20	11	8	3	2	0	19	1	0	5	2	4	6	2	1	13	5	2	0	4	3	0	0	0	14	5	2	1	6	2	2	0	3	1	1	4	5	1	2	1	3	0	11	0	1
PPARA	1184	1592	3272	819	1579	981	2031	550	1757	3679	1875	1484	608	1016	533	3708	6015	325	493	1521	1317	1494	471	1688	1265	1126	648	1069	1596	1060	2924	395	1397	1645	1324	732	851	1402	1105	758	1096	823	256	1010	1460	1013	766	677	497
BPI	6	9	2	20	15	0	9	5	3	7	86	1	4	0	8	8	8	8	7	16	16	13	8	3	21	3	3	4	4	14	7	11	10	1	22	0	0	51	6	12	9	23	1	6	39	4	32	4	12
ZNF425	251	112	270	104	175	121	205	67	108	233	93	47	106	53	127	351	114	57	37	115	107	220	49	127	92	53	81	149	327	129	230	66	149	505	225	78	87	99	72	38	129	118	112	81	154	45	55	97	41
ZNF778	584	637	725	297	597	306	418	136	349	838	929	181	380	280	330	646	667	190	146	364	349	835	305	763	230	233	378	557	883	203	1192	149	997	787	417	431	395	743	564	78	351	320	684	479	754	277	253	319	157
PRB2	2	5	0	1	0	0	0	1	3	0	0	0	1	5	0	1	2	0	2	2	0	1	0	0	0	0	1	1	0	0	0	0	0	0	0	0	1	0	0	0	0	0	0	0	0	0	0	0	1
SCPEP1	3945	15668	9999	10547	7247	1952	5074	5887	5230	21219	8676	3236	2755	1256	980	12439	18053	2764	5458	8570	1281	4272	2839	10736	5804	5484	2888	3758	3184	7702	17683	6228	3782	6190	4055	4515	4527	4766	5071	2082	4434	2277	6926	3107	8903	2391	6060	5834	4827
SGCB	380	1601	2115	2228	2292	440	3643	737	1955	1840	1702	1483	877	879	873	3038	2758	595	743	1745	1031	1998	3646	1264	3527	808	866	823	1352	994	1110	1483	715	2810	2818	1635	1876	673	2124	675	1283	985	963	1231	3296	943	926	1554	1827
GC	0	0	1	0	2	3	1	0	0	0	1	34	0	0	0	45627	0	0	2	0	0	1	0	0	0	0	1	3	0	0	2	0	0	0	0	0	0	0	0	0	0	0	0	0	1	261	0	0	0
PLIN1	8	6	23	10	5	4	34	39	1	32	90	73	3	9	2	62	105	8	28	16	19	49	594	40	11	6	5	16	86	6	21	8	12	25	45	12	14	32	11	22	10	16	0	9	13	21	14	8	3
HTR1F	17	41	6	20	42	3	26	4	32	19	46	10	1	3	65	25	9	0	2	41	21	6	4	12	15	7	9	4	14	9	17	12	1	3	78	19	25	1	10	2	21	10	2	12	24	11	20	6	11
PAGE2B	5	5	0	0	274	1535	0	1	0	2	0	0	0	0	0	0	1	0	2	0	0	9	2	0	0	0	1	2	2	0	1	2	0	1	9	0	1	3	0	8	0	0	0	1	0	0	15	0	0
FBXO28	2072	2852	3730	2454	4544	2181	3355	2036	3221	5270	2768	2776	2179	2093	1632	5898	8456	1730	822	2771	3088	2722	3122	2222	5938	1937	2217	2935	4274	1754	6968	1187	2934	6863	3430	1573	1381	1826	2758	1029	3130	1702	1610	2960	2190	2798	1314	1311	3909
PDIA3	14174	30698	29694	20027	51030	62036	56426	35302	13860	40252	28962	39314	23725	14875	33856	58110	49321	13701	11555	26602	24605	27650	29968	23076	30671	12614	41467	37167	33078	30989	33658	10804	38688	45737	31698	11603	9798	30160	25088	10683	19856	11026	14433	60647	28271	12266	27782	10350	24387
RPF2	1333	1860	1663	1455	1300	1453	1050	748	836	1400	1220	1912	933	548	816	1482	2159	1158	482	2363	2153	874	1720	611	1955	641	1627	1323	934	1001	2072	454	876	2227	1170	543	455	1253	1340	2126	1115	543	621	887	1191	1167	917	858	1909
APPL1	1398	2696	4171	2419	4702	1765	4417	763	3594	7986	1492	2457	1570	1700	1826	2491	2750	703	936	2951	2296	2471	3208	2712	3609	1283	1697	1795	2669	1393	4173	1535	2044	2690	3133	1987	1835	1411	2021	1077	3428	1918	1993	2738	3279	2594	1914	1862	1308
UPF2	1454	2719	2031	1262	2752	1915	3291	880	1442	4781	2229	2605	818	712	1081	3407	3606	725	306	3155	4166	1813	1398	1989	2692	1205	1634	1791	2256	1778	3499	584	2461	5257	1196	945	1257	1276	1793	425	2461	1469	544	1668	2061	2003	1468	1217	1135
NRK	557	33	9	188	228	3	35	147	354	29	273	162	11	97	472	20	21	2457	150	55	1689	161	6608	74	1222	39	541	180	1003	10	15	9	12	141	82	21	16	845	12	19	64	1769	13	127	37	62	47	1	193
SLPI	6171	11064	17521	11438	4518	2358	24527	19232	7256	7581	3181	3372	39450	7052	1857	29953	55430	485	3569	11841	1361	5571	279	31015	2899	3976	3910	10957	7164	16093	2368	39766	25077	8193	1854	14981	16884	4394	3051	2161	5601	3981	3175	6994	37533	3035	6729	43437	5583
ITGB3BP	518	699	872	1038	1077	876	423	917	539	600	809	796	693	301	403	891	969	349	422	580	439	1684	876	713	748	387	386	501	906	635	515	386	480	1868	688	159	242	197	383	790	570	293	407	267	427	517	245	254	384
TOR4A	2729	2219	4426	1958	927	186	5148	2653	1748	4720	1451	1720	1034	1463	443	10979	6540	1068	470	2300	878	2750	3841	2122	2756	1690	2885	2073	3927	2451	3188	957	3704	5466	2559	1187	1048	2142	1377	2041	2283	1216	406	2555	3736	1823	612	1200	2535
MED1	1681	3187	3721	1058	3461	2344	2888	673	2966	6358	1709	7693	1037	1519	984	5077	15852	905	400	4788	2770	1988	2284	1713	5482	1607	2577	1462	3264	1060	5015	681	1925	2542	1707	1416	1266	2055	2344	540	3096	1384	510	2044	2260	13033	1589	1188	1488
CRH	0	0	1	0	0	0	4	0	1	2	9	0	0	0	1	0	1	1	0	0	0	2	4	5	0	2	0	45	1	0	0	0	0	0	2	93	2	2	2	0	0	0	0	0	19	0	1	0	0
KLHL10	2	5	4	8	3	3	4	2	6	3	6	5	0	0	1	3	4	1	3	1	1	1	4	2	3	4	1	3	22	0	5	1	3	1	1	1	2	1	3	1	0	4	0	5	7	2	3	3	0
CLEC5A	67	652	443	1028	238	24	315	201	2124	1763	536	38	42	208	264	385	196	243	120	683	136	366	423	584	399	367	152	681	215	337	1566	284	149	391	1427	154	132	1461	403	96	527	149	277	151	275	724	103	183	323
RBM12	2708	4723	4696	3506	6440	3070	5104	2619	3527	8441	3504	5107	2495	2412	1961	7971	5578	1872	1239	5780	4408	5065	5070	3166	8341	2631	4100	2825	4115	1796	9381	1843	3881	6880	5814	2837	2229	2493	4053	2711	4925	3676	2069	5513	4336	3072	2945	2029	3368
PDCD4	1834	3796	1099	3701	3894	1817	8747	1142	1930	7600	2664	2302	1062	1196	1677	8518	5267	1026	723	2780	4781	3724	2687	3862	2220	1829	1493	1453	1672	1123	5952	1465	2488	2008	1138	1825	2639	1890	2486	799	2104	3271	1644	3119	4295	2507	2780	1277	1474
ERO1B	88	895	1003	778	1499	680	610	165	619	718	1137	197	1097	311	4718	795	1576	133	493	574	2165	1239	181	3402	332	205	196	2582	807	169	1731	338	549	104	793	379	436	701	292	329	220	361	162	950	595	413	802	297	188
RBM43	625	842	1587	834	871	242	1365	317	610	1149	975	465	739	238	158	1742	990	257	556	840	352	899	240	836	1127	443	463	646	1182	500	1087	257	431	643	1102	247	436	544	554	262	538	345	324	203	708	358	744	386	456
OR5A2	0	0	0	0	0	0	0	0	0	0	0	0	0	0	0	0	0	0	0	0	0	0	0	0	0	0	0	0	0	0	0	0	0	0	0	0	0	0	0	0	0	0	0	0	0	0	0	0	0
TTLL1	162	613	369	429	563	170	449	165	313	576	470	289	260	176	149	634	485	128	214	273	199	426	246	356	594	227	144	255	310	165	460	202	340	417	288	187	279	170	131	206	197	158	61	214	479	199	138	163	147
QRFP	4	16	28	5	36	6	12	13	12	38	7	31	5	10	18	48	49	11	1	15	25	20	59	48	9	27	15	24	58	10	8	5	48	99	17	32	22	23	60	3	27	5	1	14	32	15	10	9	21
WDR90	591	1106	2324	1013	1115	572	1672	485	1545	2782	1901	793	514	1072	1357	3037	4509	1674	343	719	2681	7638	350	3055	975	2368	1751	2807	3025	2309	2339	161	1916	3797	2528	192	792	2615	419	677	2095	821	132	702	977	1342	573	313	375
MAPK4	13	48	120	28	8	6	261	13	0	224	32	38	16	370	30	2671	32	1	82	11	1147	863	6	151	25	72	15	178	26	61	794	285	550	43	1	786	648	14	1	6	21	36	3	22	1073	11	160	439	2
NYAP2	36	78	38	11	58	125	12	19	74	118	21	9	0	58	51	587	7	26	67	5	102	305	0	3	6	93	14	11	11	21	183	19	19	74	9	2	11	741	7	1	10	53	103	45	127	4	9	39	10
PRKAG3	0	5	0	2	0	1	1	0	1	10	7	3	0	5	0	2	3	2	1	6	0	3	0	17	0	7	1	3	12	0	1	1	2	1	2	6	2	3	1	4	2	1	1	1	2	9	3	1	0
SDAD1	763	1588	1954	935	1699	978	1873	1019	1725	2549	1029	5550	1182	705	593	2999	2841	651	474	1644	2196	1163	2057	1014	2267	987	1396	1190	1789	706	1870	433	1130	4084	2920	527	603	1210	2524	1074	1750	666	1091	1402	1243	1439	784	734	1094
MSANTD4	367	917	1617	1262	942	482	1048	620	1210	2642	2155	1042	2051	567	472	2423	880	497	972	927	813	1037	1823	770	1670	594	731	977	702	373	2117	566	613	687	846	320	476	1450	835	251	497	626	495	613	981	529	509	727	639
HAUS5	642	1188	1258	1071	1976	1000	668	547	704	1316	905	710	429	605	350	1468	1870	580	256	1322	726	3604	563	1111	2383	1441	966	1527	5276	1939	738	181	940	1494	982	305	455	773	733	762	1135	607	553	323	759	887	709	282	466
SBNO2	3674	8106	4892	4702	9444	3077	7714	3860	4614	11454	5513	2783	2202	4792	2840	9561	8037	3772	686	2472	10214	9079	3088	5326	6302	5607	6489	7376	22069	7722	12979	1667	11025	11792	7700	1938	2368	5629	4965	1328	9590	4686	2301	3739	7453	7641	2163	2527	3647
FCGRT	5375	11362	9653	17190	7927	3724	21426	1851	4830	11009	9528	2876	8632	4390	2204	22559	6021	3190	12834	5985	4412	8709	6898	13396	7760	9285	7053	9769	9351	5860	20189	12343	7379	2400	8571	8895	5928	12918	3595	5309	5960	4264	4681	4619	25881	5928	2958	7922	4214
MED28	1393	2740	4235	4004	2985	3200	2839	2068	2293	5156	2756	2546	3071	1609	1107	4706	3893	1135	3123	4571	2119	3036	3478	2808	5512	1379	1775	2490	3713	2147	4243	1685	2362	5453	6142	1208	1496	1604	1241	6615	1992	1515	1971	2144	3413	1655	1394	1525	1476
KDM4E	9	0	3	0	0	1	0	0	0	2	5	0	0	0	0	1	1	0	1	0	0	0	0	1	1	1	0	0	0	0	7	0	0	1	1	0	0	0	0	0	0	1	0	1	3	0	0	0	0
ZFHX2	24	332	132	157	330	156	182	32	181	279	269	65	84	70	159	520	273	44	61	254	506	634	60	297	230	298	140	302	276	393	331	38	212	80	135	87	211	233	91	39	204	120	123	89	176	148	101	44	52
CBY3	6	8	5	5	16	5	5	1	3	6	3	6	1	3	1	6	8	5	5	2	2	22	0	8	2	8	6	13	14	3	9	2	3	3	2	3	2	37	3	3	3	4	4	2	2	2	1	0	1
ZNF622	1755	1950	2219	3952	2741	3740	1951	1695	1458	2631	1978	1421	1158	819	1105	3099	2747	644	1320	1016	2319	974	2081	1080	2344	1591	1843	2000	2372	2308	2268	1006	1814	2573	3116	905	772	1364	1412	1602	1622	849	2343	1513	1722	1300	953	855	1590
MYSM1	654	1618	2011	1564	1619	1413	1873	590	1619	4059	1921	653	674	716	712	2356	2529	653	261	1446	1935	3826	2017	2364	1183	1386	776	1990	2793	544	1880	302	1355	1540	1246	615	950	991	523	499	1385	1415	1104	938	1090	1381	701	553	320
ANXA3	2586	1460	3778	2256	752	1558	10303	6433	2063	8868	2636	24191	1551	2066	822	9073	7585	2450	1874	1628	1579	3115	1386	2616	13177	4154	1147	451	1741	706	2761	7305	3554	46796	3576	8878	7265	2961	4843	5153	972	934	818	1097	9182	5429	2286	6478	4105
AL365273.2	0	0	0	0	3	0	3	0	1	0	1	1	0	0	0	0	0	0	0	1	0	1	0	1	0	0	0	0	0	0	0	0	0	0	0	0	2	0	0	0	1	0	0	0	1	0	0	0	0
HS3ST3A1	27	118	38	151	196	3	40	192	138	37	31	14	5	20	11	31	32	54	11	92	94	89	1201	15	67	35	38	6	83	30	14	8	20	27	86	46	24	18	45	22	28	45	12	62	40	32	24	7	169
CEACAM19	225	209	697	277	381	196	311	277	91	1285	640	137	115	91	738	1097	1187	311	116	653	1047	208	51	392	532	393	1233	830	678	415	178	36	617	598	563	197	328	211	264	238	836	230	200	418	202	700	333	102	190
VSTM2A	0	0	0	0	1	0	8	0	0	0	0	20	0	0	0	0	0	0	0	3	0	0	0	3	0	0	0	3	0	0	0	1	0	1	0	1	1	17	0	0	0	1	0	0	0	0	0	0	1
SZRD1	5684	8164	6074	10130	11007	6394	8411	5731	3841	10035	9326	4297	4554	3947	3579	10253	9395	5152	6706	6022	7964	8689	12013	5525	7632	4934	5277	3907	6450	5352	10288	3383	5049	18166	6938	4345	3628	5581	5053	4046	6685	3444	4757	4489	10326	5044	2639	3459	5081
PHACTR3	41	96	1450	536	875	169	614	12	403	1412	58	230	6317	1915	388	3596	77	168	112	16	190	2439	14	254	2583	87	47	74	37	39	106	523	2219	151	68	198	284	836	13	13	263	1112	7	78	816	47	240	449	845
GPSM2	640	759	1235	1035	1881	478	813	344	1724	2734	394	855	457	361	327	820	1370	621	582	1147	1098	1340	655	463	1089	825	838	376	1311	600	554	200	800	3889	1258	289	351	819	882	545	955	461	809	302	490	681	406	410	733
RBM46	0	149	21	1	0	2	0	0	3	5	15	2	1	13	0	17	0	0	8	913	0	0	8	1	3	1	0	3	2	1	2	0	0	47	21	0	0	10	0	13	0	0	0	0	1	1	0	1	0
SLC20A1	1122	6259	2630	2732	2827	2572	4706	4132	5702	9753	4322	8675	1626	1561	1875	6510	5002	1590	2298	6902	5150	5823	10814	2512	11020	2544	2042	4177	4619	2157	5676	906	2740	12357	2523	1028	1482	3240	6433	2018	7151	7193	1441	2728	2442	2990	1529	1064	5567
NPIPB3	24	68	61	28	32	40	134	12	11	103	120	18	19	25	90	81	146	49	18	85	83	180	11	122	47	99	53	129	112	65	184	5	57	58	40	18	35	107	27	7	66	68	4	34	45	67	23	24	5
ADGRA3	1001	1218	3106	1065	2159	884	1546	748	2508	2286	1634	1795	1380	997	629	2983	4083	923	768	2390	2311	2192	1789	1500	1620	989	1081	1575	2928	1454	1983	343	1462	1599	3387	499	604	572	733	163	1492	465	894	2165	1495	1838	590	597	850
POLG	1228	2924	4006	1874	2427	1282	4790	1984	2248	5592	3136	2179	1054	1719	1114	4921	4313	1341	723	2457	1891	2985	2383	3064	3804	2091	3338	2257	4008	1583	3095	889	3463	3690	2087	1177	1368	2992	3408	981	2469	1601	825	2759	3416	2806	1234	1434	1241
IGF1R	3160	5335	1346	1679	10060	2117	8134	3206	6991	11439	7216	12394	1007	486	1074	10419	3705	2108	465	10573	4292	4761	3860	3049	3620	2794	1125	607	3773	3083	6525	1238	5241	3390	1457	2457	3406	993	4940	3379	1253	1553	385	6968	4771	3903	3073	2105	2638
F2RL2	36	99	173	52	255	0	91	13	53	32	41	1565	8	22	40	28	40	38	33	2458	93	105	106	54	11	32	4	199	25	7	49	22	13	132	80	11	81	120	53	62	23	33	14	29	111	54	1280	17	174
SLA	516	3092	877	2606	1989	202	2410	1003	2173	3414	1864	560	475	1514	326	3969	1183	1224	820	2351	391	1436	1170	2275	2052	1362	1407	2294	1516	425	2380	3264	833	738	1363	813	1598	2915	1704	560	2532	3063	511	917	6774	3796	774	4090	639
RPL38	15000	13973	22884	34120	32888	28847	12826	25021	5238	20911	11505	21309	22931	10183	9072	18963	12495	8574	9045	13829	17370	5889	23565	9921	41033	9987	12266	22350	15592	18016	21172	11209	18254	20501	16988	6809	4982	7828	14069	16875	16571	8611	10975	13325	14029	5711	7718	7431	11784
PRDM9	0	0	1	4	0	0	1	2	0	0	1	0	0	0	0	0	0	0	0	13	0	0	142	0	0	1	0	0	1	0	0	0	0	5	0	0	0	0	10	0	3	0	0	0	0	0	9	0	0
PTPN12	5058	5490	5701	5129	7544	4389	8925	6020	3627	10142	3417	3549	3345	2928	2187	13293	13131	3611	1784	8249	7114	6618	12884	4413	10971	4247	4006	5800	6267	3774	8657	3766	4699	9552	6058	6026	5972	8175	8419	4353	5059	3380	2787	4170	8104	4954	3478	4742	5707
RNASE8	0	0	0	0	0	0	1	0	0	0	0	0	0	0	0	2	0	0	0	0	0	0	0	0	0	0	0	0	2	0	0	0	0	0	0	2	0	0	0	0	0	0	0	0	0	0	0	0	0
TBC1D3B	3	9	6	1	1	9	11	0	7	20	4	1	2	5	3	14	2	1	0	11	16	3	1	9	3	12	2	4	37	4	11	1	10	16	7	1	0	15	2	1	10	1	1	1	6	7	2	1	0
FGF10	5	13	53	32	14	0	22	0	47	15	12	18	8	5	7	15	17	1	10	4	0	20	5	26	6	8	6	1	9	0	8	30	8	1	40	60	113	6	1	12	8	19	1	2	124	1	37	75	2
ZNF318	802	1667	1848	916	2504	1126	3086	474	1416	3562	1414	1415	528	537	680	3905	3113	579	415	2300	1279	2469	1195	1641	1682	1118	911	1200	1255	516	4375	375	1052	4065	1088	709	750	2327	2947	819	1579	1234	587	1097	1575	908	1097	708	1401
RHEB	5918	2927	3453	7030	6120	3746	4392	5042	2485	6986	2530	6979	3768	1490	3280	4240	6260	1642	4047	6143	6290	3365	2856	2468	7812	3786	3494	2765	3931	7217	5148	2314	2852	5769	6577	1971	1591	4054	4125	3716	4569	1821	4672	3607	3602	4572	2823	1820	2850
RASD2	200	281	313	278	360	40	224	61	160	147	161	79	29	74	146	92	239	86	16	343	786	145	79	218	332	248	40	60	220	157	138	87	78	45	211	86	114	19	613	25	312	110	575	253	98	576	99	146	219
OR7A17	0	0	0	0	0	0	0	0	0	1	0	0	0	0	0	0	0	0	0	0	0	0	0	0	0	0	0	0	0	0	0	0	0	0	0	0	0	0	0	0	0	0	0	0	1	0	0	0	0
PRRT2	70	115	925	57	113	94	386	14	58	331	249	36	137	308	65	609	161	61	34	39	158	660	12	521	56	76	178	824	973	169	178	11	166	158	136	25	103	752	23	32	349	273	24	22	84	199	76	44	18
ZNF350	226	586	1680	534	763	325	666	418	450	4913	335	131	223	356	197	1254	1042	178	369	2217	259	794	147	420	332	218	330	675	356	392	913	179	394	426	618	207	256	338	845	143	352	445	561	540	410	354	240	334	301
TONSL	810	639	1090	483	2840	1355	820	475	594	1168	575	528	254	837	834	1021	1460	1113	303	1122	1429	1779	1329	1131	1780	959	1763	1310	3736	1779	753	87	1677	4376	998	125	150	394	1666	741	3693	513	579	847	414	855	316	101	439
ZNF664	4812	8654	13649	5331	9063	6743	12457	3362	4532	24653	3773	6320	4051	964	6350	9857	7251	2781	2993	8267	9408	8259	5273	5692	8177	3046	5764	13587	4527	4108	18352	2953	11259	8122	8659	4839	5308	7086	4990	5008	7411	3882	4453	7771	7550	5004	5997	3937	3225
IL10RA	584	6461	1038	4127	2066	122	3475	811	2627	2731	2761	687	397	883	464	6606	2361	1973	677	3058	1309	2254	742	4625	2447	2362	1920	1709	1905	723	2336	1523	2000	707	1350	1396	1163	2567	3315	564	2744	2340	1342	941	3446	2694	1075	1847	1112
GNAT2	1	0	0	0	0	0	0	0	0	0	0	0	0	0	0	0	0	0	0	0	0	0	0	0	1	1	0	0	0	0	0	0	0	0	0	0	0	1	0	0	1	0	1	0	0	0	0	0	0
TYK2	1858	6375	5397	4139	6496	2251	5275	2350	3210	9746	5036	2177	1666	2305	2170	8715	5249	2755	903	4114	3934	8229	3127	6003	3488	4744	3706	6513	8212	4527	7665	1133	4527	5399	4433	1535	1920	3733	2351	1152	5971	3507	1521	3338	4709	3858	1234	1631	1588
FATE1	7	82	7	14	26	11	5	8	8	1	6	11	3	2	18	8	5	0	5	57	12	8	6	10	21	9	37	2	17	6	4	6	27	7	22	12	7	0	13	3	12	9	10	44	78	3	18	3	8
FAHD2B	161	344	782	615	537	323	159	365	181	278	364	342	327	217	107	269	836	131	814	277	396	326	23	301	372	398	169	397	883	339	190	164	440	69	575	173	198	521	201	343	292	161	920	298	497	204	247	135	99
TIPIN	199	349	514	248	324	333	258	331	265	414	255	653	182	160	143	458	642	241	84	379	241	411	346	205	493	134	383	302	527	305	319	80	208	619	476	125	110	155	235	122	348	113	138	281	199	232	222	78	289
BDH1	346	1298	1247	1013	1114	1148	2909	2176	824	2150	699	1545	663	154	888	1730	3763	393	322	850	1545	947	313	1533	1275	654	764	1014	2138	1205	727	184	2257	1400	1024	217	243	1795	393	1184	1643	370	844	668	659	1047	583	189	314
PSMB5	3313	6190	7456	12528	6236	5587	4386	6567	2227	3694	4674	4233	1995	2867	3589	7704	5761	3283	3841	9766	12449	5195	6030	4079	7122	4604	5779	4281	3616	4993	6364	2933	5399	10365	7128	2206	1901	3926	4319	5951	4809	2363	8168	6813	5066	3396	1859	2056	5092
LRIG1	899	3965	10907	3737	8952	1711	7581	649	5281	7533	3050	3740	3209	2948	6118	7925	5840	518	1536	4690	6134	4819	2677	5467	2553	2245	1797	3913	2699	3689	9546	2040	2092	875	4097	4255	4777	2803	2344	476	2841	2716	2545	3364	6749	1592	1704	2979	1053
KCTD1	141	575	975	336	683	256	1173	503	451	1740	640	1479	265	350	333	3162	1315	192	213	1292	416	2269	463	457	377	484	330	911	527	260	955	149	524	2142	615	91	304	392	513	378	238	223	438	363	426	794	277	275	602
NR5A2	88	326	197	251	227	76	492	96	85	200	113	572	30	69	147	1671	216	50	36	1780	118	208	86	201	242	135	131	111	214	118	155	75	149	108	171	141	63	70	128	110	350	283	35	173	1406	445	191	139	349
C14orf79	427	443	1001	1038	1370	507	691	466	372	1098	905	596	658	360	599	1694	1175	493	474	380	1030	1307	134	1126	799	614	485	766	1151	912	709	178	958	1315	1053	207	557	729	1204	301	532	400	303	645	698	804	375	256	446
NOTCH2	5178	9132	6507	4513	16194	3617	12254	1647	21891	19930	8085	5091	2739	4559	3157	14748	16247	2734	1533	8695	7228	6356	10125	5565	9830	6741	4715	3999	10181	2758	17880	2823	4224	14539	10389	4655	4915	7310	9085	1114	9767	5531	2998	4987	9805	11607	5445	5613	4014
RECQL	485	1913	938	1386	1786	3651	2251	662	2019	2335	574	1542	615	670	238	1869	1597	606	409	2355	773	1310	5109	721	5749	773	896	755	1500	389	1160	502	843	1942	1680	559	754	538	2241	891	1178	864	790	1177	1232	1810	983	574	1363
FN3KRP	4845	2143	2505	3056	1683	1205	1407	1685	1884	2382	2996	1167	1124	1273	1462	3546	3567	1389	3403	1919	2089	2206	2398	1851	3941	2150	1762	2223	2730	3094	4442	977	1851	8636	2804	1179	909	2298	1747	1416	1568	913	1853	1543	2036	1458	987	1050	1622
TMOD1	136	142	112	219	390	210	161	59	96	96	374	73	74	170	36	122	179	221	74	92	191	246	33	142	89	201	72	52	358	40	75	382	92	9	365	571	396	196	30	36	104	183	127	126	508	635	751	379	58
ELAC2	2620	2924	4947	2628	3579	4334	3634	1633	1516	2791	4278	1863	2066	2359	2020	6453	2721	2439	840	4023	3669	3204	2928	2885	3484	2168	2576	2925	2789	1155	4641	1169	3661	5808	3697	1535	1542	2784	4908	1995	2747	1515	2160	2180	3629	2639	1811	1693	2160
FXYD6	538	1700	905	1925	6744	140	1901	419	354	965	1179	599	283	328	359	1377	639	400	374	542	540	1620	105	1906	1172	1078	516	326	492	292	1036	2609	901	270	961	2475	2502	410	235	155	385	555	281	1049	4237	640	1009	1354	482
MRPL10	2527	2455	4361	3320	3305	2541	2393	1912	1171	2231	2225	4225	2505	1361	1365	3654	2734	1050	1454	2806	2288	1471	2977	1998	7404	1851	2341	1435	3191	1433	3382	1220	2712	4423	3290	953	832	2243	1587	1807	2351	869	1219	1473	2368	1548	1236	1206	1721
NCAPH2	1753	3002	2719	3096	3230	1656	2375	1560	1965	3512	2885	1905	1460	1098	1173	3730	3434	1330	1796	1189	1812	4299	1514	2336	4889	1935	1952	2845	3424	2994	3414	1250	2515	4368	1792	1487	1428	1879	1590	1269	2025	951	575	647	2836	974	735	1335	1403
PAQR3	610	749	1573	1538	1316	484	773	604	1044	1607	723	6669	949	471	217	988	2111	385	1164	834	1578	448	1368	473	2442	633	921	501	790	236	1147	397	573	1145	5176	397	406	618	767	1151	1125	343	685	495	617	757	380	317	460
DPYSL3	3244	16389	4198	13327	27411	17690	8267	3752	19862	5188	10665	7920	1828	2389	8983	5755	13368	4934	2639	9580	8041	17493	44233	4778	13836	4758	5817	4665	5502	4867	7530	4805	3916	9739	21891	4002	5323	2150	4212	3036	5721	6153	2195	7720	17666	5638	4478	4720	6797
APBA2	920	732	233	1125	2258	32	357	609	593	1716	2655	65	16	352	157	522	1969	504	36	261	2428	1444	1220	350	359	215	177	1511	2274	766	6010	73	953	86	2874	85	161	267	605	219	189	1500	89	807	452	350	327	131	314
ANTXR2	2133	4736	2747	3385	5033	2267	14146	3236	4707	5781	5521	5695	2534	1639	875	5692	2700	1898	803	3895	3505	2061	11435	2346	6297	1961	1624	1754	2628	1419	5153	2019	3927	18289	4839	1740	2404	1981	2747	676	2827	1762	2120	2743	3319	2653	1719	1976	4893
MINOS1	917	1360	692	2798	1528	1036	1549	1950	685	1665	1384	1218	798	665	751	1549	1562	733	1391	1029	1362	1476	886	1240	1158	777	725	739	1557	1608	1189	812	1441	2736	2462	705	696	645	800	894	1072	696	726	1208	1413	1282	572	715	735
SERPINI1	186	496	379	698	593	698	289	290	209	199	188	299	114	70	170	390	735	158	383	341	259	233	149	166	214	121	96	84	210	503	146	173	133	616	753	156	226	70	296	346	187	178	85	237	329	182	174	111	191
UBE2J1	4026	9117	3669	8290	5903	2639	6560	3195	3802	11540	4984	3924	3306	1743	3026	7545	7491	2739	1917	5356	6867	4432	3362	4569	4871	3408	2637	3239	4157	3006	9854	2879	4579	4030	4665	3179	2403	3058	6130	3281	4192	3719	2900	6278	4270	3357	3718	2298	3535
THOC1	596	1469	1016	1004	887	1103	1134	807	1194	1673	1798	875	469	452	966	1360	3419	550	318	1253	1633	2694	1440	1448	839	1019	554	1385	2116	815	1070	217	1187	2408	1402	347	504	1186	1178	655	1127	681	288	769	715	1213	521	354	493
EOMES	23	413	31	242	104	21	106	95	25	99	237	45	16	52	20	203	191	257	27	148	27	92	29	207	266	124	127	78	151	71	103	68	73	70	148	38	41	28	135	20	343	158	63	70	74	203	65	28	35
AC011511.1	5	30	24	7	4	13	3	4	11	21	16	12	8	6	27	32	14	2	3	13	11	44	3	22	4	14	14	20	45	24	17	0	9	16	8	4	6	17	6	6	19	14	3	5	5	16	3	1	6
KIAA1324	133	2532	3219	1635	6344	24300	13203	90	4384	9825	1053	16353	3449	321	4693	26838	4941	100	1863	3831	6750	995	12	2131	218	448	674	610	6624	236	4351	1130	1914	339	534	118	1975	2547	122	386	862	480	14346	136	3823	1466	374	1642	98
HIST1H3F	1	3	4	1	4	1	1	3	565	0	0	0	0	0	0	1	2	1	1	2	4	1	0	4	4	0	1	0	0	0	3	1	0	6	3	0	0	0	0	0	2	1	4	0	1	0	2	0	0
REM2	32	50	57	91	64	71	20	13	30	28	44	17	5	20	56	43	44	29	13	47	204	187	19	34	81	47	26	38	75	51	40	3	20	29	112	20	21	43	5	32	28	16	25	5	22	24	7	7	15
NTN5	20	48	44	13	14	47	14	13	5	47	51	28	2	16	15	22	61	13	7	34	38	32	15	36	10	11	4	32	53	42	26	3	29	3	19	4	15	18	7	16	26	26	2	6	10	20	6	6	1
MZT2B	1792	2479	2853	3441	2522	1995	2037	2652	976	2478	1723	2989	1958	2123	1970	2565	3371	1631	1299	1451	3396	2358	2194	1801	3706	2853	4883	2153	2508	5068	1843	1228	2291	2685	2035	983	838	1510	2523	2502	2856	1242	1918	1397	2624	1381	991	871	1234
FAM90A26	1	1	2	0	0	1	2	0	2	3	0	3	2	3	0	0	0	1	0	2	0	2	0	3	0	0	0	3	2	2	0	0	1	1	0	1	0	1	1	0	0	0	0	1	0	1	0	0	0
IFNA16	0	0	0	0	0	0	0	0	0	0	0	0	0	0	0	0	0	0	0	0	0	0	0	0	0	0	0	0	0	0	0	0	0	0	0	0	0	0	0	0	0	0	0	0	0	0	0	0	0
AC107871.1	3	0	0	1	0	0	1	1	2	0	1	3	0	2	0	0	2	0	0	0	0	0	0	1	0	0	0	0	1	0	0	1	2	4	1	1	0	0	0	0	1	0	0	0	0	0	1	0	3
MCL1	22096	41202	25951	26030	25839	41269	32005	19044	19183	117686	25511	15981	19427	28347	14156	82797	28879	11456	9821	25638	37196	31664	39006	21662	68416	15258	14848	15685	28094	18826	39279	23548	41841	35301	30152	28012	37374	20129	21336	12319	32376	25345	15780	24234	55457	32322	12363	20122	14738
LRRC26	23	3	6	2	10	33	24	33	20	4	0	2	1	3	227	2	807	11	0	4	77	9	0	10	2	1	2	7	22	32	5	4	11	2	32	0	7	1	1	0	5	8	11	16	8	0	2	0	1
POPDC3	2	150	2	172	5	210	20	375	3	289	220	232	1	2	4	0	33	228	5	449	17	19	983	17	550	10	1	4	19	4	4	12	62	161	13	64	20	4	261	305	2	5	1	28	126	886	438	14	327
ACTL7A	0	0	0	0	0	0	0	0	4	0	0	0	0	2	0	1	0	0	0	0	0	1	0	0	0	1	1	0	0	0	0	0	0	0	0	0	0	0	0	0	0	0	0	0	0	0	0	0	0
G2E3	326	882	1012	1652	1601	490	1104	530	727	996	567	954	392	336	517	923	1349	571	441	970	1527	1248	2154	683	1512	626	824	500	1805	358	1328	307	599	2053	1376	302	406	342	1598	858	1017	637	1829	837	685	629	515	348	893
ULK1	1543	4146	2960	2237	2974	3030	6595	1645	903	4261	2419	1090	1143	1616	3146	4989	3166	2223	915	11527	7873	5569	1579	5042	2790	2812	2833	2968	3633	4105	5532	831	5973	5032	3791	1226	1656	2847	3581	3113	4270	2181	1011	2415	3523	6363	1578	1337	1265
EXTL2	205	913	836	964	1557	708	838	504	676	1487	323	521	201	138	221	863	1027	261	346	593	847	1509	1184	560	550	499	246	441	461	293	578	389	438	1186	952	419	458	422	267	256	494	337	188	475	988	549	494	364	628
PBX1	477	2491	2193	1823	3405	2407	5131	3454	2918	1619	2361	2527	1089	1794	1429	6777	5584	470	533	1729	8216	6737	1634	2614	964	911	380	1391	1191	1627	1994	1813	2517	328	1233	2675	2868	3307	492	997	554	1189	145	3453	4679	2562	3116	2279	908
A2ML1	1	57	4	6	58	2	14	6	41	71	5	1734	1	12	1	38	3512	8	1	981	5	5	7	68	0	5	2	14	8	1	23	2	24	1282	8	2	1	2	2	10	4	7	1	5	8	8141	131	3	35
COL19A1	1	34	24	16	4	4	3	1	18	136	7	3	2	2	1	47	5	3	3	3	8	29	0	16	5	6	13	2	8	0	6	0	1	1	3	1	10	1	5	0	8	59	2	5	2	8	4	0	12
PNMA6A	405	27	199	58	56	0	20	7	13	83	29	11	14	251	79	32	9	106	37	126	24	172	6	39	26	117	13	199	442	339	177	24	52	12	50	10	13	77	65	40	10	30	16	16	30	10	43	5	21
TCTE1	2	137	27	68	28	14	70	3	5	117	27	8	79	8	4	361	71	3	5	23	4	10	7	149	18	18	9	3	38	1	110	32	22	22	6	6	401	6	1	5	117	3	21	0	62	5	20	6	27
SLC35D3	2	0	1	9	34	12	2	0	39	2	1	3	1	0	1	1	0	1	0	214	12	2	0	7	5	15	0	1	7	0	1	1	0	2	5	0	1	1	2	0	0	1	0	0	3	3	1	1	2
EP400	2064	3905	3527	1548	3828	2476	6096	962	2575	8204	2336	2507	812	1976	2975	7365	4290	2222	589	4920	4826	3943	3524	4190	3409	2317	2762	4600	3403	1780	5596	695	4865	5989	1855	1913	2143	4083	4279	1056	4880	2479	704	3120	3803	2569	2170	1646	1906
FCRL1	13	297	19	190	24	6	37	6	16	139	190	16	2	23	56	166	93	53	4	42	6	243	4	136	26	46	76	50	60	5	137	9	57	18	32	9	78	7	54	5	106	809	12	17	44	37	19	50	1
ADAMTSL4	285	1788	1084	1452	1022	581	2209	482	1887	2273	1852	207	71	479	281	3009	535	642	353	867	1081	1253	676	5513	1506	1812	770	2509	1250	466	1063	1236	2190	415	881	2009	2082	3566	845	175	1956	573	155	220	7995	679	1108	3481	539
C19orf73	39	28	34	38	23	56	39	40	24	34	17	49	16	18	56	36	56	22	13	39	26	38	17	26	8	28	46	27	62	86	26	10	66	9	28	16	18	55	33	83	27	4	35	22	36	25	15	18	14
SORBS2	909	788	5279	864	1399	3746	2712	117	3425	10346	4206	608	795	2107	1343	5202	1678	130	1260	102	4053	2374	476	2140	434	1124	209	710	490	950	468	932	1923	2406	838	1265	2473	1733	166	38	333	484	136	1796	3024	991	877	1585	395
TRMT44	276	580	606	623	574	477	913	306	599	1302	944	431	475	373	330	1659	1240	196	257	678	894	764	354	738	761	296	417	613	1296	392	952	273	625	1224	784	309	336	403	507	432	636	275	488	398	601	627	187	331	301
ZNF486	458	343	5308	336	15231	841	202	27	1377	17434	452	3679	57	934	70	6807	156	571	1510	4511	54	264	385	378	192	264	69	779	880	130	11521	79	96	332	184	131	329	964	642	2691	1264	1060	643	684	764	2609	1166	105	108
ZC3H8	202	610	669	347	435	468	581	225	251	760	472	598	435	206	314	537	549	257	171	674	849	650	309	541	611	366	649	885	840	500	345	86	453	559	595	101	194	295	494	364	596	325	369	251	217	416	222	135	221
DENND1A	479	1627	1224	1042	2100	897	2382	1264	1091	1243	1230	1386	792	1540	3213	3264	3793	797	149	2006	2273	1521	1028	1085	2154	771	966	1249	1255	1976	2209	379	1327	3849	2044	504	652	583	2230	653	2250	908	564	1506	1668	1067	696	596	1541
GBP5	421	10177	411	2581	2695	90	1143	2517	1614	1565	1486	439	182	899	87	2494	2115	3531	401	5914	309	892	186	1441	2484	1893	1729	704	2575	468	827	235	731	1777	699	380	426	626	7818	867	2860	1390	460	817	641	3281	999	226	2453
RARRES1	363	4400	625	6399	844	148	3381	37908	1073	1071	1223	1196	263	572	218	1891	1851	478	399	63942	639	2027	541	1316	1439	1289	878	399	907	3262	1807	903	790	639	1596	1908	341	359	702	1085	1367	1039	382	1489	819	2065	2012	265	655
PRPH2	9	48	36	33	194	158	49	18	50	27	42	6	7	11	36	38	23	33	6	19	29	59	9	30	19	38	194	14	25	13	36	35	14	4	26	31	37	24	12	7	24	45	9	30	61	48	62	40	48
KRTAP19-1	0	0	0	0	0	0	0	0	0	0	0	0	0	0	0	0	0	0	0	0	0	0	0	0	0	0	1	0	0	0	0	0	0	0	0	0	0	0	0	0	0	0	0	0	0	0	0	0	0
ENTPD6	3778	7407	10630	6208	4612	3022	8371	1175	3266	19000	4287	4556	2295	2697	1595	19709	7001	2060	3010	5978	4495	10232	3457	5387	13360	4990	4738	3311	11483	1967	10891	843	10539	8490	4621	1752	1696	3086	5741	4043	4594	4902	1911	2300	3264	7381	2308	1489	2686
CFB	462	1931	1351	2443	796	659	3005	3956	289	1046	3011	314	2781	1986	592	3960	1460	240	936	8251	1022	2466	216	2286	1127	772	1338	1733	2928	2930	1485	227	800	1836	1829	96	97	1779	1027	576	5721	857	904	2461	264	2475	655	125	547
C7orf73	3643	3600	2472	4801	5874	3945	4566	7968	788	3468	2034	1695	2710	1555	2657	2918	4415	2096	2299	4012	4380	2995	3648	2231	5196	2326	2057	1337	2143	5608	2077	1927	3342	6117	5025	1190	1139	1996	3776	1887	3016	1177	3275	2453	2708	4283	2284	1424	1946
ANAPC1	535	883	1815	503	1119	828	1071	323	1383	2048	632	1605	553	662	337	1598	1882	322	225	1879	1260	1232	1019	772	1935	653	902	664	1123	592	1513	211	757	1441	806	414	368	983	1821	380	1049	566	402	1122	837	902	681	375	991
CDO1	24	32	126	141	53	10	290	13	54	70	187	84	28	58	23	194	64	9	36	30	61	72	38	246	66	82	45	28	25	5	72	332	73	9	77	143	336	64	18	140	33	106	19	41	407	52	208	250	23
PCDH11X	0	1	0	7	3	0	2	0	4	9	1	1	3	0	0	12	7	0	2	5	0	6	0	7	1	2	0	0	1	2	4	6	0	0	0	21	12	3	0	64	2	1	1	0	6	0	3	4	0
ASGR1	27	428	94	442	89	256	128	49	94	134	157	36	81	41	94	89	72	170	104	204	93	138	99	517	227	283	158	159	316	326	63	431	238	106	95	135	85	211	100	132	220	78	86	35	460	84	72	243	74
TNPO3	3164	3577	3254	2253	6461	3023	5251	3166	2554	5801	1999	3012	1497	1566	1527	4629	9679	1521	677	4517	4888	3358	3907	2572	6078	2992	2462	2113	2824	5063	3662	1307	2682	6227	2195	1782	1720	2877	4663	2156	4172	1601	1400	3002	3368	4317	1563	2195	2714
IQCJ	0	1	0	0	0	0	0	0	5	0	0	0	0	0	1	0	33	0	0	0	4	0	2	0	0	0	0	0	0	0	0	0	0	0	1	0	0	0	0	0	0	0	0	0	0	0	0	0	0
PIGO	1174	2242	2905	1417	4254	2593	3271	1081	1296	3628	1320	2828	1050	1340	1190	4408	8517	607	587	2078	1691	2174	1750	2771	2282	1313	1431	1415	1397	1015	2003	990	2097	4005	2739	1005	1003	1934	1609	565	2212	1266	744	1778	2976	1543	1429	998	1926
NDUFA3	854	2728	2163	3769	1590	1787	1902	5112	649	2123	1309	1525	1743	843	1937	3277	2561	815	1402	1045	1255	1562	2125	1425	2008	2109	1933	1863	1768	2575	1722	1478	4914	1396	2621	1027	827	929	1362	1890	1206	867	1370	773	2289	1236	608	1050	1120
CTXND1	19	30	61	26	18	8	120	3	5	241	65	13	14	15	21	9048	40	5	28	8	4	57	10	136	9	42	16	104	47	8	18	220	64	29	25	1072	566	40	1	5	30	46	1	2	1176	8	64	204	0
AP000275.2	2	6	6	5	0	9	4	8	3	2	6	7	0	6	8	13	11	0	9	7	22	5	8	7	3	0	0	6	7	0	6	0	3	16	18	2	9	34	0	6	11	4	0	5	3	1	8	1	3
NR6A1	185	257	90	76	578	109	147	24	301	915	478	178	75	113	305	148	2872	51	63	303	502	935	129	420	168	290	114	273	1487	314	611	72	419	303	520	202	224	312	190	190	284	116	176	132	288	179	78	169	106
MARVELD1	4115	3372	5963	4114	5611	1377	3671	1272	2198	7064	3700	1085	1113	1675	569	4053	1947	2550	1141	3300	6105	5197	5302	2798	6012	2272	4305	2674	1749	1572	5369	1740	6539	5080	3367	1517	2397	2249	3309	1329	3495	1875	1691	1859	6510	1854	3260	1810	4781
CPT2	1028	1024	2420	1386	1746	1380	2101	683	997	2468	1408	1010	794	667	899	4378	2448	460	591	834	2410	1466	474	2550	1135	958	1076	1925	1638	772	1438	676	1214	1976	2242	894	743	1612	843	464	1140	445	1353	1475	1821	1140	505	835	596
PI4K2A	1450	2864	1811	2789	2728	869	2769	898	1269	2389	2032	1453	722	556	1098	2460	1762	1278	578	1332	2276	1753	4220	3080	2465	1909	1721	1632	1548	1223	3361	1262	2760	4337	1574	1479	1056	2719	1909	648	2176	873	1185	1104	3036	1427	1628	1564	1772
C14orf93	377	408	981	442	937	404	700	288	303	391	565	612	350	258	504	935	1087	268	257	353	719	876	671	739	612	489	340	574	679	357	649	211	621	768	513	161	259	658	318	260	323	357	528	343	513	320	292	237	268
NREP	1233	2319	1412	6974	7266	1029	2812	1427	1381	1798	3595	1063	1134	962	1971	2779	1147	1110	2489	1241	2548	4326	9488	1531	2803	1540	520	1055	1596	1092	3942	930	1160	4944	4061	575	734	1904	766	971	1748	1205	506	2833	3072	1805	828	506	3807
MAFK	3586	1789	1701	1603	4002	3396	6933	4356	1778	3464	2502	1344	621	1433	2677	5130	2702	870	532	1391	8918	4633	895	2273	2813	2704	2091	1748	3291	3128	1483	710	27430	3629	1797	3103	3075	2973	1522	964	3324	1222	1294	6348	5603	3260	1397	1073	1416
PLCD4	82	222	295	63	269	151	173	100	132	247	252	203	78	88	168	287	589	158	41	194	219	233	211	213	176	130	178	216	367	173	171	62	193	338	183	102	156	181	111	61	195	110	37	75	253	202	91	119	123
STK35	1505	3150	3695	1897	5733	1760	4127	773	1965	4106	2444	2612	1084	1638	1204	5654	5439	1832	692	3409	2617	5919	2658	2074	4069	1915	1703	1190	3902	1158	4917	556	3603	6900	2405	972	1639	1553	3815	1347	2810	2332	973	2949	3387	3173	1360	1012	2282
KIF1B	3030	3033	3613	1524	6328	3223	4639	1353	5079	8150	4010	4205	836	1712	1353	7735	3994	1539	1167	3097	4556	5855	3311	3186	2899	2432	2321	1556	3906	1621	3875	1445	2195	5901	3277	2517	2497	3158	2690	1172	4862	1996	852	3319	4372	3135	1519	1986	1861
FAT3	22	102	54	32	94	1	163	13	286	27	23	71	13	16	12	90	20	16	8	613	27	70	7	232	63	46	17	6	12	14	27	197	52	1	21	113	272	15	131	1	21	54	4	53	321	25	136	278	25
SIPA1	4366	4793	2480	5118	3920	987	3244	1886	2134	2721	5009	1771	987	1889	1989	4221	3637	3590	1704	2762	4167	3289	2738	4002	3419	4091	3628	3123	5085	3808	3338	1636	2763	5513	3132	2043	2027	2785	3038	1887	4402	2680	1860	2416	3870	2512	1345	1382	2117
PTGR1	1265	5791	3835	1415	1081	666	2222	6939	1711	3043	1138	8326	1326	391	1431	2184	6508	2862	692	60991	954	1900	1499	1228	2039	3139	4767	1329	2561	1845	1323	730	2727	6844	1783	542	700	689	4591	1818	1766	819	2084	8938	1807	10379	3978	509	3748
RPS24	50098	35382	67290	70505	51656	86935	44079	59376	9390	54799	29617	38576	41977	34277	51885	53392	27498	19709	20344	21401	76209	20577	72220	36658	41593	20600	28633	44327	27063	30281	37922	28937	81565	30518	49204	15503	11969	18746	30093	16455	32399	17969	30880	51071	42715	12027	20020	21238	26312
MFN2	5183	6071	9150	4788	7509	3593	8261	3120	6338	15115	9222	4519	2426	4457	2130	18631	11253	2839	3490	5728	5852	11519	6541	5898	6434	4570	4689	4080	6831	4020	9431	3140	5248	17214	5540	5664	4836	7534	4401	2188	5382	2512	2102	4517	10022	5278	2294	4436	3908
RBMS2	2888	4380	5800	2534	3989	1003	6159	1800	2533	6703	7455	1580	1092	1172	2015	4342	4351	1751	1546	2407	3049	4698	3033	5336	3565	2439	1245	1961	3161	1411	3401	3228	6552	6180	3355	5608	6480	9304	1967	1285	2456	1950	978	3796	10594	1480	3537	5015	5895
LSAMP	220	838	642	1138	1463	178	1235	445	755	1168	813	2168	128	423	216	1187	453	135	138	575	497	1343	63	1006	597	554	216	361	281	37	852	618	241	120	352	767	849	331	69	231	406	675	101	832	2716	494	846	786	243
GCK	464	3	15	30	34	38	13	5	8	6	18	3	2	2	3	19	8	11	4	8	5	7	5	3	10	13	8	2	8	21	8	16	12	6	12	11	7	6	102	6	8	7	1	7	11	8	11	4	7
RPL9	18278	17251	44341	48596	16858	29166	22731	48191	6277	15648	10929	19229	56290	14649	9137	35000	16978	12071	28077	18738	17381	8610	37144	12509	55925	14648	15724	14634	14759	13974	34193	30855	24794	30901	65153	10487	9401	6404	9796	51064	16145	11271	33715	26482	24895	7197	6787	14139	12916
GPR171	71	384	133	330	179	27	123	401	106	273	195	44	40	239	46	518	204	153	100	337	318	170	18	190	160	156	150	206	194	54	117	161	136	76	125	56	60	86	114	45	355	534	207	52	195	544	70	56	50
RXRB	1345	2798	4277	3007	3878	2623	3835	1685	996	5360	2934	895	2227	1388	1249	4437	3495	1524	1672	2655	2646	4590	2976	3444	3016	2304	2167	1939	4575	1836	4906	1157	2847	4128	3653	1386	1689	3091	1633	1779	2307	1759	2673	2064	2917	1968	1332	1307	1309
ABHD5	959	1018	951	888	1064	468	1262	335	1021	2208	614	625	559	692	741	1008	1396	269	952	709	1067	1013	1383	803	1626	437	808	888	679	520	1510	916	908	1875	2548	837	775	660	711	872	949	534	1041	631	2594	1224	523	1190	672
CREG1	3041	12096	8124	8602	7541	1098	11733	11626	4058	5545	12105	9694	5626	3127	3255	11926	7406	2801	6623	8649	4236	4391	2797	7622	6714	5284	3085	9713	4813	4607	11924	6572	9031	2775	7205	6132	3506	8765	4777	2590	3473	4020	3547	7058	9493	10397	9643	5278	4035
GCNT2	1358	2792	1315	1056	1150	1180	1388	1025	1044	3310	1507	1220	1590	587	1340	1779	1997	1035	1854	1445	808	963	329	1574	2324	1068	838	697	1653	830	1309	747	2187	2237	1666	1478	1410	1010	450	819	746	380	1467	1275	2052	2224	1359	822	938
POLR2I	584	916	1237	2881	2163	1087	776	1418	393	957	727	845	736	603	641	2083	1095	479	804	1212	873	1254	914	766	2594	745	957	1257	1519	1566	1342	462	927	1632	1514	426	486	559	719	1018	748	415	772	612	959	644	1043	428	868
SNRNP35	638	1125	1344	1180	730	1471	1611	724	327	1164	824	414	412	565	897	1686	561	574	354	916	1185	1060	447	1237	877	672	914	988	901	711	1576	459	2019	1101	1124	683	672	1015	708	628	1072	567	725	661	1222	599	448	625	356
LIMD2	1610	3493	775	4718	1758	279	1069	821	783	1091	3160	517	240	506	354	1537	1297	3048	297	1138	620	2340	1005	2270	3537	2083	2203	1613	1773	1249	2956	516	943	945	657	440	452	785	1660	1457	2467	1479	912	540	963	1175	423	258	874
DCAF7	6181	9604	9607	4499	12193	5956	12635	3275	4320	19213	5871	6488	4306	4077	2951	11446	13361	3024	2290	7602	7149	5540	4108	6395	13953	5145	5259	6315	7796	5993	15904	3378	6192	16661	6367	4521	3795	9180	6428	2006	9598	3923	2906	7288	9000	5923	4245	4734	4716
RHOC	5563	9768	9237	23527	9039	6045	19339	6786	4699	8845	6323	4145	7404	5958	5081	10271	7092	8431	7094	8497	8505	6398	7139	4094	16831	7345	7095	5799	11033	8757	12411	6276	5752	45793	15779	4947	4645	5145	8064	18430	10105	3636	9238	4687	11637	11302	3651	3210	9483
CDON	64	490	819	229	542	362	344	47	975	967	266	338	97	118	306	650	1382	103	169	619	149	925	360	614	112	147	103	1440	152	67	1558	172	507	66	267	490	1068	87	140	78	151	270	167	164	1152	187	268	404	86
RIPPLY3	4	79	411	11	157	14	5	6	73	70	73	34	6	129	188	80	95	91	19	158	76	209	4	23	60	23	3	137	297	5	5	48	63	5	114	44	50	20	57	409	178	21	268	76	27	2	33	15	6
CDS2	2140	5665	6351	4606	6460	1193	5603	1314	3562	5845	3019	3008	2139	2071	1893	4862	5168	1376	2997	3150	1918	5441	2602	4332	7529	3217	2018	1587	3418	1390	5716	2752	4200	4504	6691	3466	3455	2555	4504	2161	3027	3334	2367	2664	6861	3414	2523	3929	2372
LRRC32	1470	2621	1190	3463	3528	566	4610	506	1152	1261	1611	1951	247	767	847	1755	1112	967	509	1882	2234	3191	761	1751	2475	1964	1104	809	1192	881	1598	4572	1565	832	2015	12607	8745	1121	921	371	1296	1677	353	2368	4455	1808	2867	5965	2792
DCP2	478	2532	876	1736	2649	1233	2463	667	2236	2096	2186	1328	901	727	810	1944	1862	633	552	1837	1284	2876	1867	2253	1789	956	1021	1585	1757	769	2604	829	1384	3652	1180	541	947	1811	1403	572	1820	1195	558	1290	2157	1163	903	1085	980
BPIFA1	2035	20066	448	275	1685	7291	45	44	1427	3993	9	374	1724	13	22596	8669	713	67	1	46	27977	62	9	9839	39	731	10	9	138	29559	909	456	31850	414	630	1	3	5	0	1409	2181	12040	53	203	4	4	670	79	2262
HBZ	0	0	0	0	0	0	1	0	0	0	1	0	0	0	0	0	0	0	1	0	0	1	0	0	0	0	0	0	0	1	0	3	0	0	0	0	0	0	0	2	0	1	0	0	3	0	0	0	0
CALHM2	344	1576	630	2006	1795	309	815	638	356	731	916	434	153	224	366	766	772	489	320	504	1666	1342	868	1246	1752	858	766	803	642	457	1186	688	520	1392	1084	363	417	501	1390	172	1057	571	721	268	1519	834	670	977	884
UQCRC1	4738	7126	7593	11141	9528	6281	7828	6200	3908	7648	4487	5247	4766	4515	6594	7336	4993	3502	4378	6921	7519	6600	8809	6772	11910	4193	6217	5396	10424	5314	8218	4415	16668	11258	10058	3282	3008	4993	6293	7040	7373	2883	7201	10498	7638	4649	2276	3476	4669
OR8D1	0	0	0	0	2	0	0	0	0	0	0	0	0	0	0	0	0	0	0	0	0	0	0	0	0	0	0	0	0	0	0	0	0	0	0	0	0	0	0	0	0	0	0	0	0	0	0	1	0
ZMYND10	30	1019	198	824	879	45	471	8	569	957	237	71	893	82	109	1788	496	52	176	119	119	763	5	1214	640	168	117	45	137	400	769	300	201	393	251	63	2871	42	23	90	761	89	218	31	627	41	147	30	235
CENPE	564	537	260	361	1324	560	228	301	1105	392	197	674	90	331	391	298	958	708	43	1021	1137	677	822	154	966	369	928	530	1618	404	147	48	606	5036	160	31	52	197	975	401	1141	249	290	224	118	679	194	42	602
EIF2AK2	2931	5604	8556	3492	10267	10085	6022	1715	5889	7066	6258	4163	1882	2587	1759	6491	10586	2468	1457	7764	5527	10490	4348	2950	4393	2508	1835	5100	5608	1694	7371	1391	2880	13184	3549	1973	2310	3025	3716	3672	5951	1972	2057	2186	4227	4238	4589	2081	6073
AC040162.4	0	0	1	0	0	0	0	0	0	0	0	0	0	0	0	1	0	9	0	0	1	1	0	1	0	0	0	0	1	0	0	0	0	0	0	1	1	2	0	0	0	0	0	0	0	0	0	0	0
LRRIQ4	6	25	62	3	57	111	228	0	10	9	38	18	19	8	36	272	48	7	17	14	9	31	3	12	4	4	65	18	6	7	16	4	9	14	124	6	0	3	4	6	8	2	40	2	15	24	35	3	4
PRICKLE3	380	623	854	440	468	1462	1289	482	285	838	761	428	433	234	565	1063	854	435	268	541	1276	522	667	532	1027	508	752	843	1395	533	1017	187	461	1497	920	220	203	1620	964	763	879	269	504	366	527	641	296	294	453
ENDOV	410	790	1187	1293	774	1476	800	884	260	873	795	514	638	584	1281	1619	529	735	2296	736	848	887	137	1572	2223	600	478	1194	1928	1356	1663	336	934	2481	1334	613	480	2106	284	472	1374	509	435	712	1009	360	519	511	307
SMIM23	0	1	2	0	1	0	0	0	1	39	3	1	0	2	2	12	1	0	4	0	0	1	0	2	0	0	1	1	2	0	10	0	3	0	8	2	0	1	0	0	3	3	0	0	0	1	0	0	0
BEND2	0	0	0	0	1	0	2	0	0	3	1	2	0	0	1	3	0	0	0	1	0	0	0	1	1	1	1	1	0	1	0	10	1	0	0	3	4	0	0	1	1	1	0	0	3	0	5	5	0
INTS4	923	1243	1489	903	2053	1061	1266	692	1081	1520	1227	1143	527	528	654	1937	2369	910	394	1042	998	1290	1673	1166	1208	1278	1228	1201	799	595	1672	430	957	1111	1242	494	496	1321	1090	589	1012	691	502	1055	1094	900	768	565	934
MINDY1	412	2185	2049	1110	1453	1024	3062	545	823	3780	4146	1233	1027	786	1247	3449	711	562	1189	870	3791	1857	569	1630	1967	1415	944	2322	4254	2154	2327	754	2189	1394	2213	772	859	1774	452	215	1906	694	940	916	1805	1305	682	721	408
XDH	271	622	2048	1153	255	27	844	170	2182	1023	632	57	2094	1009	50	2638	1195	420	410	2012	162	743	904	375	6389	663	912	5491	1887	414	3405	8	871	979	319	7	46	708	466	85	11164	100	7	140	108	1109	391	3	1267
FAM212A	42	162	100	335	116	33	187	35	39	113	117	27	26	11	43	94	66	71	39	39	89	96	88	186	70	126	65	40	95	105	108	156	89	126	129	40	67	19	157	15	71	73	77	63	273	23	83	117	164
ZDHHC20	2018	5342	4723	4764	6042	3189	11414	2674	5404	11732	3045	3831	6798	2901	2084	6891	6416	1506	1734	7598	3452	5492	2825	3233	6148	2221	2449	2136	3815	1161	6300	3197	3532	7942	5834	2246	2607	1956	4040	10325	4612	2600	4613	5887	4995	5822	2590	2947	2714
ANKRD42	348	631	911	526	557	418	1096	392	554	1260	742	525	293	472	378	2088	1061	424	181	703	667	517	408	701	556	457	396	477	656	503	885	213	679	599	249	450	651	982	537	248	528	329	215	485	749	503	627	391	610
SLC43A2	1607	6708	2763	4264	3344	3961	4307	502	1378	2706	2793	1076	1206	2548	2471	4961	3578	1904	567	1857	3395	2315	1166	5017	2238	4207	2946	2352	5758	3151	5822	1842	5266	2383	1409	2546	2017	2794	2939	1179	3708	1993	1616	4032	7930	4041	1196	2925	1333
RTEL1-TNFRSF6B	85	138	201	127	106	50	263	47	165	351	258	27	29	104	77	308	423	155	34	124	340	1258	38	488	196	333	167	292	901	105	132	8	439	885	100	27	61	365	135	54	281	189	10	44	80	292	46	31	56
TMEM232	14	150	58	151	36	3	162	1	103	187	40	12	220	25	19	661	91	4	44	20	13	17	11	193	113	31	11	10	24	3	160	78	30	69	29	52	514	27	5	7	98	20	31	4	100	17	43	22	28
C9orf78	1690	3093	4360	4268	4178	1735	4185	2959	1628	4571	2157	2660	1486	1456	2393	5860	7728	1474	917	3266	3439	2344	2806	2318	2613	1864	1616	2074	3434	2404	3061	1507	1785	5602	2719	1854	1749	1834	3131	1775	3152	1638	2186	2279	3085	1979	1276	1906	2689
STATH	0	10	0	1	0	0	1	0	0	0	0	0	2	0	0	1	1	0	0	0	0	0	0	2	0	0	0	0	0	0	0	0	0	0	0	0	0	0	0	0	0	0	0	0	0	1	0	0	0
BMP8A	36	58	53	83	321	12	31	27	174	256	71	7	3	8	26	25	101	40	9	59	77	116	5	55	135	41	16	49	50	23	48	1	19	48	100	5	8	16	40	13	49	50	61	78	43	73	31	5	78
SMARCD1	1691	3661	2360	2190	5824	2249	4391	1845	1292	4524	3060	2413	1419	1894	2717	4573	4052	1599	773	3890	3293	3737	2402	2558	3000	1889	2671	2646	3506	1773	5461	1053	3189	3230	2322	1637	1654	2485	3989	1910	2471	1564	1289	2734	3545	3088	1395	1567	3337
ABCC1	2688	7331	3684	2246	4045	1729	7409	5881	5071	5522	6201	17522	1396	1439	2541	6031	10484	3357	994	17602	3396	6766	5468	4405	3930	4518	4819	2733	3397	1881	7725	1409	6699	8929	2120	2754	2874	6910	3048	2532	4245	2499	597	5346	6174	5991	6801	2211	4216
STAT1	9630	47021	25054	16405	28008	19073	14825	23342	13289	16570	20143	17016	3146	13718	2458	36189	23431	18087	6535	57430	12901	24984	11708	11915	42126	16586	14152	18997	32279	4783	26054	4917	9264	62722	10268	5058	4679	9540	50243	11869	34008	10552	8005	20905	9604	35754	19370	4466	28372
AHSG	0	8	29	2	2	11	41	10	2	2	0	212	0	0	0	3	9	1	0	141	0	4	1	0	8	10	0	0	11	0	1	0	24	0	1	0	2	0	2	4	0	0	0	1	0	6	36	0	3
IL18BP	693	3416	521	1778	972	332	2016	1697	224	1097	1921	672	218	763	416	1773	1290	1982	655	2238	541	1092	229	2081	2608	1751	2072	1160	1658	502	1348	839	965	1043	556	1517	715	2681	2277	336	1705	903	514	655	1804	1086	813	483	1193
PRX	764	571	1131	354	560	251	3260	165	189	1706	802	718	296	470	91	1201	960	91	228	467	290	810	174	3465	617	802	844	484	1025	534	888	3644	1030	276	167	9346	9856	310	465	151	440	476	121	227	1920	147	796	3394	106
AC015813.2	0	0	1	1	0	2	0	1	1	0	1	0	0	0	1	1	2	2	0	1	0	2	1	1	2	1	2	1	9	5	0	0	1	2	0	1	0	0	0	0	2	1	0	0	0	1	1	0	0
PAX1	1	3	0	5	12	0	3	1	4	1	0	0	1	3	0	2	4	0	0	0	0	0	1	2	0	0	0	0	0	1	0	0	0	1	3	1	2	0	0	6	0	5	0	0	1	0	2	0	2
COQ8B	508	1631	2327	1728	1653	989	2220	1600	1028	2021	1612	1385	1542	1208	899	4033	1780	551	903	2149	1616	3576	555	3106	2658	1361	2169	2995	2091	1595	2481	848	4673	2481	2803	859	1095	1704	894	2120	1529	1037	1017	1037	2197	1889	656	973	908
ZC3H18	2406	2725	3006	1731	2999	2347	4233	1062	1247	4006	2847	3160	1126	1353	2043	5624	4823	1703	486	2837	2021	3893	3232	2539	4244	1431	2904	3036	3454	1415	5948	761	2369	6739	1325	1435	1277	5617	2278	1149	2568	1610	1379	1998	3092	3403	1380	1311	1547
ZNF500	407	670	1126	543	674	323	1022	296	724	1011	961	534	593	287	441	1284	1885	413	262	509	730	1321	446	1045	550	682	690	727	1172	384	1653	168	684	1259	1026	204	298	1336	311	332	535	444	243	448	815	422	298	324	411
TSC2	4479	3704	6088	3316	5425	2181	8114	1886	3343	10454	8090	2256	1588	1450	3886	7553	10276	2714	1312	2499	6916	9147	3988	5882	2898	5419	3829	4730	9308	3268	10522	1234	4138	9706	3565	2369	2745	10579	1909	947	5202	2805	1070	3567	5316	4017	2043	2217	2617
C1orf87	2	195	13	136	32	1	173	0	12	180	91	25	166	13	17	640	121	0	18	0	0	11	4	181	21	25	9	3	22	0	209	70	22	34	8	32	577	4	0	4	111	16	46	0	153	1	23	10	55
POMC	8	22	22	65	66	20	22	16	45	48	24	3	7	25	47	22	16	22	6	17	3	27	15	51	26	24	35	21	39	20	36	37	19	11	11	29	53	267	12	3	11	22	7	10	55	33	66	19	3
METTL22	352	726	984	863	546	270	639	457	468	849	633	586	418	251	370	615	669	467	253	748	595	1076	559	811	883	553	558	504	693	584	814	236	621	839	714	208	238	728	433	512	620	363	224	385	512	450	293	263	394
STRIP1	611	1881	1930	1298	1478	778	2287	401	1788	3140	1513	699	931	715	746	2769	1440	621	327	1401	1724	2027	1231	1596	1561	1265	998	904	2283	971	2463	650	1212	2531	1361	797	817	1234	1286	709	1441	925	899	985	2056	1555	688	1073	901
OR5K1	0	0	0	0	0	0	0	0	0	0	0	0	0	0	0	0	0	0	0	0	0	1	0	0	0	0	0	0	0	0	0	0	0	0	0	0	0	0	0	0	0	0	0	0	1	0	0	0	0
ZNF598	2140	1821	1880	1894	1909	2327	3049	1405	1244	3833	2023	2588	664	805	2065	2315	3914	1929	404	2003	5541	3643	2463	2405	2313	1885	3039	2806	4030	2032	2440	405	2886	6321	2640	718	932	3065	2527	1030	3414	1072	648	2116	2249	1710	898	810	1826
HSPA1L	33	132	120	111	186	225	175	114	115	195	141	74	54	73	58	266	554	56	48	194	53	134	140	152	82	84	95	57	362	172	150	65	164	155	119	94	119	106	73	38	127	56	104	49	105	155	105	68	66
RILP	448	661	1136	1478	411	193	1275	534	205	812	678	188	931	670	467	1738	345	688	826	470	405	390	322	1168	874	643	701	930	791	433	819	962	932	446	693	912	649	696	526	429	393	302	720	513	1619	384	248	887	290
CACNG2	0	0	0	1	2	1	1	0	0	0	0	0	0	0	0	0	0	3	0	0	6	0	0	0	2	0	7	0	0	0	0	0	0	3	1	0	0	0	0	0	0	0	0	0	0	415	5	0	0
JMJD7-PLA2G4B	108	275	449	101	116	127	392	63	149	928	578	57	47	93	160	592	397	108	78	150	202	679	26	845	62	297	205	442	824	194	259	26	308	183	201	66	174	499	69	23	310	431	9	93	196	205	117	86	16
OR10A3	0	0	0	1	0	0	0	0	0	0	0	0	1	1	0	0	1	0	0	0	0	0	0	0	0	0	0	0	1	0	0	2	0	0	0	0	0	0	0	0	0	0	0	0	6	0	4	1	0
ZNF532	1889	5558	7646	2575	4526	768	2994	787	3170	6437	1659	3808	1131	1921	1704	3226	3468	2002	367	6194	4028	5195	3618	2747	5189	2258	1949	3186	4052	2359	5814	756	2487	5616	4989	1276	1670	1585	3587	1333	6499	2228	760	3293	2708	2303	1868	1063	3255
STRA6	29	1608	16	290	619	11	75	140	611	210	278	4704	496	83	53	6616	172	693	15	2376	586	716	22	214	392	99	744	454	436	322	200	4	262	105	176	3	10	1768	762	70	169	161	26	415	31	3625	302	1	212
CDH11	2430	5917	9931	14175	19585	265	7612	3627	18674	4798	5810	3047	11030	4061	1466	7935	2058	1848	928	4479	7059	9261	19336	3693	8664	4016	1434	2592	11633	1838	10251	2982	1669	1243	7058	1655	2368	1999	2418	1223	4109	5182	1171	6867	9293	3989	4948	2139	9703
ATP2A3	2804	6842	3843	3891	7828	5259	31503	1784	1892	3597	4142	6484	868	1032	5700	11123	10801	2191	371	3567	10794	5497	219	4934	4469	2543	2781	2183	2003	1396	8427	1264	4363	1050	1630	1085	1999	1077	3157	2366	2838	3670	613	1958	1586	3001	1607	1611	416
AIRE	2	4	5	2	3	39	6	0	0	9	4	0	2	0	5	2	4	2	0	5	3	34	1	15	4	13	2	6	5	2	4	1	11	1	4	0	0	6	2	1	4	13	0	2	0	2	6	0	1
ECE2	369	1341	932	925	878	596	387	1492	212	646	229	520	283	271	627	535	1024	221	253	1670	901	240	430	393	423	372	624	595	537	1385	573	135	593	612	738	76	48	315	573	1252	808	215	1012	641	276	223	212	163	682
GPR45	0	5	2	0	1	1	2	0	2	3	1	2	1	1	0	0	0	2	0	11	0	2	0	4	0	4	0	0	6	11	4	0	0	0	0	0	0	4	2	0	0	2	0	0	0	2	0	2	1
HCFC2	267	976	475	1084	917	324	1540	317	764	1683	441	393	611	199	464	1141	451	339	647	679	565	755	679	749	1228	392	379	549	732	290	1383	675	446	807	1940	509	717	426	568	708	662	583	267	427	999	430	534	631	376
ZNF700	216	897	711	507	358	188	1093	262	470	1172	471	424	325	182	281	1080	1026	326	201	584	396	1264	360	900	414	434	340	1064	937	294	714	182	699	675	1453	195	328	440	391	65	577	579	218	418	521	402	236	279	186
CMTM3	3125	5274	1534	7352	4902	539	3000	1928	2356	4941	3031	1420	1911	1160	552	2038	1518	2385	791	1811	3627	4607	4788	2183	6392	3623	4416	1775	9365	2967	4331	1869	2395	2126	3552	1673	1385	1007	2177	2211	2396	1569	3037	1502	3105	2758	1157	1063	3533
ACAD8	1704	2101	2183	2746	1274	422	1851	689	3434	7185	9620	914	3146	647	840	3317	3509	909	2673	843	1480	2613	1264	2917	1854	3547	2097	15001	2157	2152	6581	497	1805	1009	6141	545	783	4470	761	553	1453	999	1690	1344	1435	727	889	723	812
NKX3-2	0	14	3	81	250	0	4	19	246	5	5	1	2	0	10	3	7	10	1	3	22	28	6	5	15	17	0	15	9	29	3	0	8	11	102	1	2	0	6	2	2	13	3	1	2	6	0	2	34
KCNE3	259	2017	298	1008	2131	675	7312	210	417	469	543	2481	216	116	1121	631	2969	211	307	535	1329	309	486	1326	710	524	726	230	609	404	350	616	1599	345	1192	205	261	423	382	115	882	434	248	2578	1152	315	652	870	348
BSX	0	0	0	0	0	0	0	0	0	0	1	0	1	0	0	0	0	1	0	3	0	0	0	0	1	0	0	0	1	0	0	0	0	0	0	0	0	0	0	2	0	0	0	0	0	1	0	0	0
ZNF528	271	456	1975	872	826	569	856	83	1030	1504	515	110	256	376	154	1517	1985	424	296	1867	581	1209	634	1200	133	387	158	1232	2104	846	1682	232	448	1257	2073	249	494	1053	948	236	981	543	504	701	783	609	527	380	477
NOMO3	6	178	207	103	525	407	50	165	785	461	389	465	231	94	157	461	127	15	22	414	240	45	166	54	514	234	134	96	179	9	532	128	271	510	46	202	94	1639	355	100	276	124	11	280	461	269	206	156	173
NEK2	567	499	247	525	3661	1415	193	989	583	208	200	1388	159	232	738	420	2055	752	102	1520	853	842	1038	128	2539	536	938	458	590	559	245	41	841	2554	1198	10	32	115	1387	1424	996	340	418	616	41	722	305	16	1017
CTHRC1	2631	7469	831	14794	14361	3458	2159	3485	7510	1267	2962	1917	222	597	717	1009	866	4057	1126	4567	12175	4596	21092	206	11867	4174	2463	1599	3804	2068	1580	81	517	1676	7791	58	59	599	2209	4281	1282	2759	4384	5407	1283	4464	886	44	6449
PCBP1	3802	9277	11950	9813	10667	7533	11071	6097	2980	11287	8946	11104	4129	4963	6487	18578	12155	3159	3933	12793	10072	8073	8024	7676	15761	6679	9580	8181	11258	3472	14930	4382	9644	14971	10100	6565	4832	8429	6693	6229	10679	4119	6110	9313	14568	7374	4658	5001	5384
TMEM260	345	1261	739	1047	1111	953	1283	683	563	1234	872	834	286	187	1010	1233	1677	360	298	1080	891	1278	1493	1049	1194	556	368	1781	883	753	1457	320	908	653	847	357	499	600	889	441	582	715	520	496	939	621	456	459	1077
TAF3	494	858	1126	601	1090	399	1160	409	371	1056	750	1207	329	340	472	2086	826	299	185	1311	888	566	742	590	956	462	600	479	648	497	1313	360	516	1422	614	705	601	527	756	212	730	469	250	366	1030	635	492	551	591
FOXD1	0	11	8	16	17	15	9	9	9	6	67	61	1	3	4	11	811	192	2	221	6	8	13	9	380	3	3	4	11	0	17	16	38	464	8	13	7	5	335	220	7	5	2	0	19	6	18	4	28
AOC2	36	85	60	35	52	59	50	47	33	29	38	157	4	36	66	119	80	70	15	179	131	56	74	68	48	51	36	35	193	143	102	62	92	93	92	44	53	21	23	53	167	57	6	19	266	209	34	109	12
MANBA	1803	3062	3996	1942	4548	2275	3545	922	2115	6752	2469	1317	1689	1020	679	3808	3294	1358	3261	2732	2544	3673	2055	3187	2500	3035	2010	2411	5215	2301	2538	1478	1858	6917	1440	1299	1543	3327	758	1363	1577	1343	1737	947	3624	3246	1574	1701	1355
ALDH3A1	47	4006	1534	133	43	46	2097	1026	77	373	2343	1679	207	69	351	2430	393	958	882	79920	28	350	7	3536	44	632	2529	85	101	44	148	528	11680	139	529	152	525	125	33	25	135	47	101	6949	200	5287	404	188	133
C9orf16	1752	2190	1761	4426	2738	1459	2129	2223	973	1751	1557	1921	1366	1118	1734	3243	6585	1285	1276	1108	2961	1551	1023	2061	1460	1836	1471	1965	5109	2634	1819	1156	3073	3499	1239	1034	677	1135	1079	1175	3394	707	1589	1681	2994	1223	539	1034	1024
SCN2B	44	40	84	38	94	1	62	9	53	45	115	33	22	40	8	91	39	7	18	8	63	38	6	81	80	67	33	32	52	6	69	64	27	2	20	44	133	314	8	4	137	65	6	20	342	44	65	80	21
CRIP1	722	518	280	1034	323	34	502	866	246	453	356	61	248	112	88	837	186	198	451	171	492	584	15	777	601	324	332	440	512	304	761	458	672	772	705	413	712	236	314	80	172	221	307	306	634	234	95	523	203
LRRC41	4233	4908	6958	4388	6899	4042	5654	2536	2947	10439	5892	2911	3086	2775	2454	8956	5375	2554	4191	3601	7730	6995	3116	4855	4123	3330	3422	6024	4716	3536	8103	2060	4167	9222	7131	2822	2416	6469	3482	2198	5042	3128	5529	4778	6477	5017	2969	2624	2533
CASP4	2759	5324	5632	6377	3251	1556	4672	9945	2828	7109	5440	3536	4197	3003	1154	7962	7805	5548	5184	4808	2112	3480	3599	3244	6110	3612	2793	10853	4150	1347	6239	2163	3590	4369	6140	1810	1867	4007	2741	1683	3588	2128	1399	3351	3828	3058	3899	2021	4311
SYCE1L	226	49	126	64	44	217	27	57	43	31	92	30	31	128	169	31	110	78	25	66	220	155	92	72	118	86	80	46	125	107	107	33	40	107	31	31	23	95	14	134	35	45	235	41	69	182	91	31	36
POLR1D	2631	3641	6800	3888	3832	2818	4513	2779	1207	6459	3854	2773	4379	2199	2484	5749	2758	1372	1596	3236	3368	3120	4483	2748	4831	1928	2210	4094	3747	2103	5503	2560	6006	4801	6854	2096	1930	1657	2524	4731	3251	1979	2346	3207	4209	2475	1524	2427	2429
TESMIN	3	112	405	136	101	301	118	357	106	88	53	427	24	80	134	133	982	312	11	668	471	148	27	71	1300	121	23	37	153	180	54	11	457	568	81	3	41	50	492	610	61	40	105	162	67	113	258	14	151
RNF112	13	54	135	33	36	40	53	14	14	26	43	22	1	38	25	34	60	11	11	8	41	70	15	102	9	25	18	14	78	37	17	20	42	17	96	41	86	38	7	25	162	78	5	18	45	28	61	40	16
RAN	8056	12296	17776	20924	11102	13940	11852	12581	4663	11285	5253	15877	8057	7065	11178	14241	7287	8054	10103	20767	17970	9436	17874	7425	24010	5562	13259	10147	7247	7674	15191	6020	14065	27330	20601	5079	3981	8188	11940	19166	14184	5275	8392	11367	10195	8623	9447	4536	9626
PQLC3	1654	1916	2153	3084	2361	885	2803	1417	1036	2428	1948	682	1515	748	676	2207	2898	753	1541	1756	1357	1128	742	1425	3810	1515	963	858	1979	1038	2134	1456	1334	1147	2245	1089	989	1445	874	3355	1447	797	1044	1543	2213	1363	1645	1216	504
PPT2	128	414	287	385	488	1037	367	480	156	356	334	174	52	98	189	345	439	221	32	758	770	449	356	232	257	138	207	81	188	135	161	182	344	193	159	250	273	57	314	354	135	187	403	318	388	244	248	123	401
AC011530.1	1	0	0	0	5	0	0	0	0	3	1	0	1	1	0	1	0	0	0	0	1	0	0	2	0	0	1	0	2	0	0	0	2	1	1	4	0	0	1	0	0	1	0	0	1	0	0	0	0
PHGDH	84	1819	334	865	3357	6934	387	263	1171	429	499	4595	94	126	7538	1547	3232	279	1219	3151	1596	2914	2611	764	292	1227	284	2794	412	261	208	303	334	941	283	755	704	1757	1447	1073	219	343	74	2563	1223	233	832	337	583
CELSR3	1673	451	965	174	443	1720	348	69	1854	3045	155	2049	184	110	267	222	367	848	71	2271	270	4485	2082	611	1963	359	925	1060	5374	1824	612	14	527	1512	1463	26	55	147	875	429	2272	448	106	3361	89	360	134	29	301
AC010522.1	3	12	8	6	10	8	5	1	13	33	7	4	2	6	2	27	24	1	2	6	12	27	4	3	5	2	8	14	5	3	12	2	3	5	14	1	1	11	7	3	13	6	2	7	5	6	7	0	7
FAM46B	213	249	124	138	355	266	624	1236	105	227	216	176	219	194	62	462	341	171	98	717	78	506	272	634	193	207	194	58	222	100	205	2170	317	1747	98	3346	1810	286	1095	236	290	255	50	23	3980	314	220	1651	210
ANO4	4	17	71	56	5	4	40	93	16	17	50	6	6	14	13	39	13	2	42	8	9	33	6233	11	18	8	5	46	8	2	12	3	15	54	12	5	122	25	3	14	20	16	4	5	86	10	10	4	10
EFHC1	231	1485	1066	732	1172	857	1287	197	770	2419	1051	502	953	130	250	2061	874	347	407	513	1004	3471	138	2228	1035	897	518	339	591	271	1312	265	1356	1381	667	243	1476	708	292	289	787	457	257	432	707	790	699	269	376
CRIP3	1	13	36	22	7	8	16	6	5	16	28	47	9	4	51	24	25	5	5	18	5	31	0	29	0	4	6	34	8	5	21	4	6	13	7	2	4	16	2	13	5	42	7	13	4	24	7	1	2
PTS	377	691	833	1564	757	863	1029	1964	505	1268	564	957	435	393	723	888	1776	569	645	697	999	854	603	520	875	461	411	880	594	190	806	344	834	1123	805	265	279	427	565	812	367	535	396	1097	585	1211	657	240	450
ABCF2	3217	2496	4938	3491	4939	2666	3184	2196	1776	3639	1982	2916	2431	1569	2519	4600	5884	1802	1410	3702	5582	2872	4705	2339	5109	2250	3015	2783	3205	5251	3385	1198	2486	4686	4641	1366	1131	3082	6095	2980	4441	1228	2549	2652	3107	3060	1574	1715	3260
BX248415.1	0	0	0	0	0	0	0	0	0	0	0	0	0	0	0	0	0	0	0	0	0	0	0	0	0	0	0	0	0	0	0	0	0	0	0	0	0	0	0	0	0	0	0	0	0	0	0	0	0
PKD1L3	1	6	18	10	1	7	18	2	54	16	16	4	7	5	5	17	27	6	3	5	7	11	3	20	1	6	6	22	6	6	11	2	2	12	13	1	6	40	6	5	8	8	1	2	16	1	5	0	3
SLC39A10	1947	1963	1623	1970	2936	2302	2364	3015	2123	2952	1260	3224	1687	1191	905	3256	2870	586	1028	1957	2744	2244	3454	1245	3804	1253	1098	2262	1587	984	8313	720	2027	1850	7395	487	625	911	1331	2586	2621	1749	2684	1704	1840	2790	1431	544	1605
DEFB131A	0	0	0	0	0	0	0	0	0	0	0	0	0	0	0	0	0	0	0	0	0	0	0	0	0	0	0	0	0	0	0	0	0	0	0	0	0	0	0	0	0	0	0	0	0	0	0	0	0
HIST1H3I	1	0	2	1	0	1	2	1	884	0	1	3	0	0	1	1	1	2	0	1	1	0	0	0	0	0	1	1	2	2	3	0	1	4	0	1	0	1	0	0	1	1	3	0	0	0	1	2	0
AC092143.1	2	0	1	0	0	2	0	0	0	1	1	1	0	0	1	0	0	0	0	3	1	0	0	1	3	1	6	0	1	0	5	0	2	0	2	0	0	0	0	3	1	0	1	0	2	0	0	0	2
TREML1	4	51	25	124	11	1	74	7	23	108	63	8	3	7	19	31	32	39	17	19	10	46	5	221	14	88	20	53	59	24	34	62	40	6	33	24	24	43	11	7	27	22	9	9	34	47	28	26	11
RAC2	630	7215	4229	11465	2271	673	3292	4601	1279	3990	5669	965	1524	2099	1026	8201	3080	3047	1311	3189	2547	3539	3938	7002	10793	3531	3888	4885	3626	2302	5051	3200	2273	16300	2926	2216	1304	3186	3734	1040	6379	2654	1727	1649	5868	4263	1503	2887	3688
MYH15	11	52	22	34	19	15	152	49	17	26	20	13	21	23	3	127	261	18	98	29	16	57	2787	131	153	141	57	29	57	52	10	7	56	72	6	21	51	220	23	5	66	23	22	11	28	12	40	52	56
SRFBP1	180	455	731	460	615	253	698	352	902	735	382	731	620	356	360	1043	962	210	240	684	343	398	911	351	1005	230	406	408	554	194	709	260	257	856	1022	352	244	422	462	317	738	292	311	378	596	344	311	296	481
CFL2	808	1144	2044	2744	1314	670	1218	1000	723	973	1144	832	508	844	584	1027	1859	853	1001	1613	875	1699	5228	1191	2566	1154	1207	486	1215	648	1172	2611	777	4639	2229	4583	2856	1167	3311	1655	1367	781	2859	636	3849	328	1047	1742	1584
TNFAIP3	1229	5447	1710	5480	3072	633	3752	2418	3551	4375	3032	2202	685	2157	580	6025	3063	3846	904	7878	2545	2812	3799	2525	8668	1994	2303	2395	2208	842	2322	5291	2980	4661	1883	13747	3606	1711	3133	2654	8525	3835	1359	2540	6581	4844	1553	1121	3208
NRIP3	394	543	3428	324	598	209	172	116	388	400	207	41	67	25	97	112	808	363	984	300	123	346	1004	95	243	160	77	34247	86	78	951	77	51	1166	407	126	34	162	415	144	147	84	620	123	151	166	160	24	191
PLEKHM3	80	149	290	71	235	119	243	54	563	569	69	117	87	80	37	398	385	37	43	296	155	179	138	199	265	141	174	122	193	63	404	74	129	146	158	239	225	217	92	56	161	121	68	109	287	275	109	138	53
DUX4	0	0	0	0	0	0	0	0	0	1	0	0	0	0	0	0	0	0	0	0	0	0	0	0	0	0	0	0	0	0	0	0	2	0	0	0	0	0	0	0	0	0	0	0	0	0	0	0	0
C1orf228	90	304	130	252	86	310	122	48	48	185	363	25	60	54	102	198	203	97	134	108	300	226	16	724	89	222	130	149	172	126	119	160	138	136	93	59	124	142	49	28	202	129	40	147	146	147	99	70	21
PBK	195	312	448	351	1246	796	186	752	189	179	221	1043	179	381	1086	270	640	369	74	1079	1119	348	586	88	1566	147	213	326	167	329	110	68	582	1347	673	8	22	75	1025	779	403	182	232	600	36	444	147	6	470
ZFHX3	2159	1610	1800	905	3259	1067	3065	516	2902	7497	2443	3341	436	916	1712	4217	2610	718	360	1693	7491	4054	2244	1909	1759	1423	1639	1900	1161	1182	4561	790	1581	3415	1796	1941	2306	3865	1271	316	1491	1162	463	1472	2489	1791	1840	2084	1603
C12orf50	0	0	2	0	2	3	3	0	0	0	4	1	0	2	6	3	3	0	0	2	2	1	1	0	0	1	1	1	1	1	3	1	1	1	0	2	3	0	0	1	1	0	0	0	0	0	0	2	3
DACT1	178	1142	222	1058	1846	37	837	591	1279	251	593	261	40	83	174	475	186	232	73	1203	755	678	291	212	830	375	232	165	157	367	550	101	240	81	776	385	223	238	1466	181	234	420	120	1019	336	346	367	374	782
CIZ1	3681	4542	6068	3441	7763	3063	5388	3378	1898	8169	3282	4085	2127	1847	3577	8814	16103	2266	834	4446	5490	5360	7126	3984	4482	3395	3053	4219	7685	2981	5463	1436	3575	11156	4030	2418	2580	2972	7671	1347	5898	2554	2572	2533	5720	2836	1703	2284	3703
ECE1	8882	24802	7637	10947	37677	3988	16093	8447	7310	9095	14334	9413	5684	11534	5985	39079	18506	5272	2593	10745	13448	24488	11873	7228	12589	7085	10201	4963	21932	13247	11229	5323	5111	16536	5658	7226	7493	8083	7623	1481	14170	9552	6873	6379	17773	10172	4203	5677	11140
CST8	0	0	0	0	8	0	0	0	0	0	0	0	0	0	0	0	0	0	0	0	0	0	0	0	0	0	0	0	0	0	0	0	0	0	1	0	0	0	0	0	0	0	0	0	0	0	0	0	0
PGM3	1567	2748	1967	1867	2575	3994	3234	1382	1915	10103	2197	1966	1521	1035	921	3458	3032	1204	706	3718	4004	2062	2969	1453	2662	1127	2654	2864	1488	2051	6142	682	3804	3099	2269	966	1070	1705	1340	2139	2159	1579	880	2653	1955	2538	2116	899	1841
NSMCE1	2284	1832	2042	4319	1990	2027	2433	2340	1515	2130	2472	2668	2251	1064	1520	3002	3449	1163	1812	1232	2178	2015	2266	2060	3235	2570	1988	2039	3554	1374	2602	1276	2119	5668	3068	991	1132	4282	919	817	1459	800	3485	1331	2525	1032	1274	1130	1764
OR2L2	0	0	1	0	0	0	0	0	0	0	0	0	0	0	0	0	0	0	0	0	0	0	1	0	0	0	0	0	0	0	0	0	0	0	0	0	1	0	1	0	0	1	0	0	0	0	0	0	0
ADAM7	0	14	0	0	0	2	0	0	1	0	1	0	0	0	1	0	0	0	2	0	0	0	0	0	8	1	0	0	0	0	0	0	0	0	0	0	0	2	0	0	0	0	0	0	0	0	7	0	0
EYA2	39	842	57	392	4484	48	1029	123	2024	169	1425	241	83	29	98	692	6788	96	64	3407	129	146	89	276	104	89	42	69	31	170	226	75	68	259	190	87	294	152	82	855	111	94	51	30	129	53	84	23	276
SLC30A7	1119	3289	4159	3179	3520	2827	4597	2741	5297	5769	1633	1922	1878	1556	901	5876	4003	1269	660	2829	3587	2622	1678	1652	2141	1670	1444	1642	3231	1509	3657	1112	1572	6278	2835	979	1056	1587	1592	1358	2569	1653	1333	1857	2185	2962	1416	1112	1994
SLC36A1	260	2085	982	863	1954	529	1807	266	986	1027	793	895	247	299	288	1431	905	639	190	1207	694	1161	775	1292	1159	851	852	1038	1355	528	1084	271	822	678	932	325	415	1316	1012	243	1103	697	292	517	907	1201	660	295	853
PRPF19	4747	6999	6275	6001	13612	7053	5773	4668	3426	8697	6070	5986	2829	2878	4995	10115	8227	5069	1943	6689	5336	5608	11573	4159	8566	4196	5148	5762	4496	2482	8881	1816	4745	13735	4911	2038	2158	6152	6686	2404	6586	2760	2992	4561	5324	3128	3313	2498	5435
ZNF23	43	81	94	51	56	92	97	27	79	216	77	50	37	40	76	175	67	35	14	75	98	145	36	203	51	69	100	71	225	57	162	4	187	194	39	33	53	194	70	15	130	63	40	36	47	71	57	18	17
FMO5	436	3293	3509	1137	1829	3093	7687	106	2980	16713	3018	1676	4446	4084	1049	49534	4611	167	3459	285	473	1397	40	1579	5879	1524	5435	4575	679	600	11003	1590	2777	405	2940	1429	996	6860	62	221	2721	1897	2479	636	4281	404	567	5555	87
MARVELD3	1236	758	1806	574	652	1183	2012	907	367	3015	1444	1592	946	1517	700	3639	1042	439	225	2560	1006	1399	2	486	1840	781	2180	684	1091	732	3457	176	1651	1182	413	200	231	1031	581	872	735	350	896	940	440	1295	886	241	546
AKR1B15	5	499	27	116	6	4	98	2583	4	21	47	90	7	1	2618	46	111	352	21	263	197	24	40	18	1	292	23	11	147	8	8	8	41	216	5	1	1	1	753	6	275	1	2061	779	1	1127	569	1	8
C2orf76	142	382	215	531	275	591	304	486	153	351	256	299	266	116	251	375	345	134	407	224	328	166	173	214	209	62	188	231	190	270	336	219	311	307	541	141	146	134	187	406	238	195	203	261	296	119	245	124	117
FOXL1	49	121	146	212	158	22	2010	177	63	116	118	827	27	17	19	153	32	91	58	368	131	136	585	24	104	35	24	74	37	78	57	60	64	1644	110	62	106	43	86	144	39	123	25	78	84	77	76	46	273
CYP8B1	1	13	6	0	20	10	10	1	115	8	120	78	0	0	25	4	107	3	12	6	35	13	0	18	7	2	0	3	6	3	8	0	5	15	3	2	8	1	1	0	4	7	1	0	9	15	75	5	8
M1AP	6	126	23	55	14	4	103	3	30	64	38	15	14	17	10	36	41	13	294	18	375	32	11	302	396	71	19	51	34	3	59	30	22	13	24	57	42	51	25	6	42	26	6	7	107	24	13	46	8
ECM1	782	5103	3716	6652	5467	305	3955	2494	1399	2105	1684	573	1111	1661	839	44002	847	1166	1951	1777	1772	1868	2631	669	1803	1979	1568	103170	3553	1259	8739	854	1530	1508	5252	599	768	4248	1517	482	2977	1244	3737	1457	2384	1167	498	897	3423
TUBA1C	5826	7114	3988	9857	10694	6348	7106	4879	2387	8553	3650	5707	2792	3170	4340	7742	7554	4356	4067	10068	7086	4397	12401	4179	16782	3557	8423	5924	6173	3742	9786	1864	6461	30997	13509	2786	1638	3267	8784	14723	10950	2207	4975	10233	4616	9003	4557	1776	7769
SCYL2	1466	3995	3380	3445	3569	2100	5311	2312	2894	6035	960	2826	2017	1956	2126	5639	4198	1122	2451	5666	3505	3032	3364	2914	3823	1689	2308	2768	2913	1867	5806	1645	3073	5382	3736	1833	1656	1873	3051	3653	3543	1770	1918	3721	3508	3561	2976	2028	1953
OARD1	941	1394	1473	1077	1993	2413	3136	1116	478	1495	1376	1086	1093	608	635	3235	1937	504	923	1654	1218	1528	379	1513	1462	882	1006	640	1780	1077	1847	559	1469	1798	1464	518	717	1286	1059	863	1357	513	1082	1196	1098	998	730	718	995
CD96	209	1321	6191	1029	582	93	692	1138	269	642	727	249	132	396	94	42390	612	621	417	955	114	560	74	969	786	552	657	3044	644	265	1510	414	340	400	321	186	194	361	563	118	898	751	355	271	278	1040	420	232	246
LY86	129	1009	198	2165	194	32	1130	161	450	1031	776	142	260	181	124	555	323	193	463	236	151	285	320	1514	628	726	298	478	300	155	1194	956	409	185	740	948	524	803	205	65	393	265	283	127	1804	305	263	1131	351
CHRNA5	62	123	254	31	204	345	293	123	277	66	210	373	83	57	469	74	30	65	93	185	147	119	172	221	443	127	330	134	135	226	94	23	123	169	189	12	2	45	257	103	17	43	36	268	48	31	76	15	128
LARP4B	4455	5315	5453	2838	5853	3349	8183	2195	3376	10122	5103	6831	1811	1857	4006	6528	8359	1884	1991	11185	7977	4382	2394	7082	4919	3163	4209	6083	7074	2667	8752	1620	11034	10396	4065	4056	3719	3935	3161	1630	6976	4679	1859	3810	6460	6057	2659	3437	2224
ERVW-1	0	6	10	1	6	11	16	2	79	26	3	13	1	3	6	32	30	1	1	5	2	5	0	19	2	3	3	2	13	1	11	0	10	15	1	2	3	47	3	0	5	1	1	6	2	10	11	6	0
SPNS1	111	170	119	124	114	78	201	71	148	210	215	86	42	82	99	130	272	114	42	204	286	345	116	370	133	330	203	211	279	106	204	47	185	172	146	76	80	365	156	110	145	110	75	74	447	195	82	77	101
FUT7	8	156	16	195	24	1	30	51	32	67	142	10	6	32	14	60	53	36	7	27	14	95	14	83	32	98	92	140	40	38	167	20	27	29	18	14	6	70	62	5	151	37	30	27	61	73	4	11	23
BPGM	960	1598	1099	3003	1680	514	1963	1874	1183	4009	2209	547	853	592	723	3071	4261	875	821	1048	826	2267	1791	689	1245	1418	553	978	1239	868	1598	919	647	1891	1716	1143	670	806	797	597	1680	444	1059	1176	1209	1239	1920	659	1183
GPR50	0	0	0	2	0	20	0	0	1	1	0	0	0	56	37	0	1	1	0	1	1	2	0	0	1	1	0	4	0	0	0	0	0	0	0	0	0	0	0	6	0	0	0	0	0	0	0	0	0
RSPH10B2	0	8	3	7	15	0	7	0	12	21	7	1	9	0	4	24	14	2	1	0	6	3	0	50	0	5	2	1	7	5	6	4	2	6	1	1	66	3	1	1	4	2	3	2	2	1	2	2	8
GPR89B	102	358	178	135	220	321	317	162	146	260	211	104	120	59	151	254	164	96	59	117	354	182	40	137	123	147	87	271	244	215	401	60	230	184	171	43	74	142	119	58	101	126	143	126	84	140	66	58	47
NRN1	99	476	238	545	137	2351	534	82	92	249	230	215	117	136	794	362	258	144	98	219	84	368	80	431	177	350	215	318	199	98	959	830	246	150	173	959	599	102	776	46	196	212	69	130	1295	109	403	407	154
TSSK6	65	67	93	89	175	53	125	49	51	121	46	98	46	22	38	187	367	37	17	49	60	138	12	107	38	76	75	94	108	83	50	8	84	78	117	12	35	103	86	28	26	54	49	30	52	60	93	39	32
SLC14A1	51	99	140	195	36	69	452	13	41	637	67	93	37	29	18	184	100	21	51	17	20	113	10	383	14	60	60	56	54	15	57	750	49	2739	94	875	1065	32	30	8	19	100	13	24	37	20	164	275	64
RXRA	3136	4221	6379	3234	5700	1314	5566	3462	3124	7976	3601	2534	1709	2658	4134	9538	13766	1656	1031	4304	3621	4968	2327	6465	2607	3892	2520	3554	13244	4352	8870	1858	4189	6057	4292	4252	4656	3123	4721	778	6173	2794	3440	3611	10442	3350	1569	3597	3252
AKR1C1	178	12582	2816	529	143	527	1101	31530	427	1504	5980	73369	164	171	34163	1239	269	6256	1636	136836	1297	729	121	2874	298	6081	56035	163	339	1127	262	771	7116	308	124	759	1087	1242	54	15827	834	1470	7343	55323	1719	27785	10136	1607	153
MMP11	3155	7592	643	38795	47539	147	8878	2912	19862	1497	1935	427	435	199	1152	1007	388	6909	427	977	6379	5152	991	293	8225	4800	508	3368	2363	7881	1793	19	640	3080	22683	10	24	185	1938	1083	1394	1089	2302	1771	300	4039	813	10	10528
LSM14A	3201	7936	7277	5731	14463	5681	7438	5082	3100	10097	3766	6482	2816	3504	3030	9995	8813	2256	1449	12086	4780	6517	4334	4231	10819	3157	4662	5963	6453	4342	9818	2800	5876	8927	5914	4228	3926	2983	4484	3669	4874	3660	3411	5150	7048	4369	10232	3602	4566
SHC4	12	23	122	58	181	102	34	16	53	29	30	415	10	6	9	43	30	16	10	58	18	77	78	29	37	11	5	17	25	15	25	6	16	47	55	18	79	6	24	6	17	14	3	6	42	25	39	7	35
NFASC	234	474	326	368	474	173	698	61	189	716	575	373	67	145	150	951	357	178	56	495	170	495	27	819	236	218	159	107	274	165	421	356	363	76	212	634	728	599	136	108	185	632	40	213	1166	373	520	780	157
APEX2	834	2116	1917	1917	1824	3545	3647	1388	831	1753	3280	1420	1108	869	1048	2273	3620	1626	794	1733	2436	2199	2758	1559	3590	1522	1692	1790	3052	2223	2083	678	1162	3072	1910	670	615	2470	2278	1493	1991	762	741	1140	2119	1954	834	726	1528
BPIFA3	0	0	0	0	0	1	0	0	0	0	0	1	0	0	0	0	0	0	0	0	1	0	0	0	0	0	0	0	0	0	0	0	0	0	0	0	0	0	0	0	0	0	0	0	0	0	0	0	0
TMEM214	3803	9012	9934	6356	11131	13258	7814	6180	2025	11777	6187	3924	4530	5341	5781	13034	10824	3317	1924	9315	9685	6496	3246	5426	7045	6459	6757	5908	9953	8235	8361	2424	7834	9506	5178	2829	2628	5383	4318	2778	6205	3558	3501	6981	8240	6761	5552	3124	4571
HGH1	1605	1197	1584	1466	2813	1994	1166	1107	584	1697	1745	860	585	651	2019	1952	1402	1275	956	794	1894	1236	2044	2732	1892	1555	2514	1602	2355	1830	1823	431	1966	2847	1112	335	350	972	2013	741	1825	815	1719	2347	1354	1207	629	683	904
WTH3DI	1	9	5	2	3	4	2	0	3	23	0	5	3	1	0	4	1	1	4	9	0	1	0	0	1	3	0	1	0	0	3	0	0	4	9	1	2	2	7	29	1	0	4	1	3	0	1	2	1
POMT1	743	1380	2055	1349	2221	1629	1810	1074	1032	2931	1877	862	989	913	1410	2800	4101	620	569	919	2605	1848	613	2403	1098	1571	901	959	3243	1397	2163	606	1486	2025	1838	1012	1082	1457	968	390	1434	1115	924	1052	2087	1025	558	903	948
OR5W2	0	0	0	0	0	0	0	0	0	0	0	0	0	0	0	0	0	0	0	0	0	0	0	0	0	0	0	0	0	0	0	0	0	11	0	0	0	0	0	0	0	0	0	0	0	0	0	0	0
CCDC85A	46	39	261	50	61	7	211	0	26	147	31	40	15	72	15	139	60	2	42	46	67	25	6	96	125	50	161	34	121	14	70	161	72	15	42	376	384	164	7	4	43	47	170	18	563	9	63	310	8
NPNT	2036	1418	3035	1768	10160	1523	13142	241	1719	2788	2730	1411	1232	1436	581	3814	4086	628	3250	12073	1219	4536	4105	13345	3637	3478	4695	195	2814	5486	1756	5299	3947	815	592	8812	9885	5195	1225	4342	1927	2772	632	1812	11977	2156	3975	10792	827
TMEM164	1112	3464	7835	1247	2796	2362	11181	2134	2676	9128	5678	3716	2262	3261	1390	7950	5319	1223	947	4599	3323	3344	8247	3749	2827	2745	2086	3808	2220	2403	6156	2833	3130	12070	1427	2824	2892	5807	3437	925	2260	2355	928	2308	14007	3446	1993	5470	2186
INSRR	0	7	1	9	9	1	7	3	13	5	2	1	0	2	1	1	5	7	0	9	4	4	1	5	1	2	6	6	10	6	4	0	3	1	10	0	1	2	11	1	3	6	1	6	6	13	4	0	7
TP53INP1	839	5757	4800	5755	4579	1438	3194	1011	4082	12441	2802	918	1143	4074	1918	9793	2717	1347	1627	3810	6479	6053	1144	4649	1619	2716	1031	2382	2690	1802	8098	1798	2510	1567	5137	2620	4180	1869	4110	1183	2145	4272	4863	3623	4115	2109	1650	1644	751
CREB3L3	1	9	5	4	1	10	564	3	0	2	1	7	0	9	3	21	8	6	0	6	0	7	0	6	9	3	8	33	4	2	6	0	2	18	1	0	2	0	5	4	15	2	1	0	3	4	0	2	5
BMP7	27	165	909	940	40	5	172	5	118	110	374	57	22	91	24	843	69	18	79	28	232	1123	3	271	50	120	86	69	239	8	1812	85	765	74	218	90	75	71	29	60	49	21	23	4	131	14	332	144	24
PRSS37	0	0	5	1	0	0	3	0	2	2	1	0	0	0	2	3	20	0	1	4	5	6	2	6	0	4	3	1	6	2	0	0	3	2	4	0	0	0	3	0	2	1	0	0	0	5	0	1	0
MAGEA2B	0	0	0	0	15	5	0	0	0	0	0	0	0	0	0	0	0	0	0	0	1	0	1	0	0	0	0	0	0	0	0	0	0	2	0	0	0	0	0	0	0	0	0	0	0	0	0	0	0
C3orf35	6	38	36	18	52	39	63	8	56	95	19	8	21	7	18	36	22	7	9	26	56	110	12	54	12	22	29	50	65	13	59	3	71	41	46	28	22	13	14	12	45	36	12	17	22	26	14	9	8
ACAP1	295	2944	607	2088	683	306	819	909	560	1084	1940	229	129	433	414	1591	976	1155	307	1028	338	1759	93	2380	885	1308	1946	1122	1493	660	1074	238	911	702	455	269	385	772	1027	176	1846	2084	233	402	504	1416	438	208	270
SRXN1	78	418	118	115	86	55	156	165	96	209	179	833	46	45	189	87	151	108	165	1327	143	63	155	85	251	249	282	36	160	40	139	40	347	126	190	44	34	35	283	690	141	63	432	331	116	1101	810	32	65
ATP1B3	2128	5907	6118	6930	5834	2779	3807	6078	2683	4983	2313	4354	989	2279	2610	11534	9714	2154	2377	4345	2846	8108	7429	3348	5785	2743	3432	3925	3699	4718	3477	4907	3842	5968	5836	4472	2434	6905	5600	1615	5212	2168	3686	4470	7718	3015	2165	4813	4377
OR2L5	0	0	0	0	0	0	0	0	0	0	0	0	0	0	0	0	0	0	0	0	0	0	0	0	0	0	0	0	0	0	0	0	0	0	0	0	0	0	1	0	0	0	0	0	0	0	0	0	0
PGLYRP4	71	24	0	279	940	0	8	11	12	11	1043	0	35	10	734	18	314	2	30	5	78	43	0	125	6	110	60	4247	57	323	365	3	138	9	193	0	6	58	4	0	35	21	8	88	5	140	139	1	2
RBM4	492	674	1011	857	1053	588	720	404	432	1243	757	543	449	417	418	1184	639	322	453	530	473	786	538	629	1020	355	609	713	574	332	1674	340	741	1554	1151	336	389	559	530	565	590	397	365	780	786	361	409	331	385
ZC3H4	1933	2653	3496	1337	2621	1397	3956	1088	2191	3979	2262	2413	780	1400	1758	6291	5435	1320	338	3035	2287	3745	2280	2708	2266	1904	2767	3360	3237	1801	3692	676	2833	3884	1399	1402	1493	1991	2333	512	2428	1557	806	2180	3478	1777	1196	1574	1614
DENND2C	111	217	195	201	123	12	244	27	510	934	184	53	99	44	33	158	167	131	42	138	83	118	40	195	144	87	108	39	575	47	166	206	84	844	305	296	318	110	105	49	102	101	37	72	272	109	126	158	96
MOB1A	3516	11925	9350	11790	10144	5209	10932	6725	9563	13230	7148	7131	5445	4564	4263	11119	13603	4127	5125	12123	5719	8702	8153	7064	16574	5437	5872	5676	10373	3345	14180	5107	6635	11986	9580	4642	4257	5493	7736	7185	9578	4604	5139	8483	9490	10841	6246	4721	5604
ABCC8	2	20	68	11	6	294	14	0	3	7	38	18	7	31	89	143	8	0	16	2	13	23	2	113	4	3	13	38	20	51	18	33	5	4	17	22	54	39	0	4	10	17	2	1	88	2	7	30	0
P3H3	492	1601	720	2841	5403	1530	634	1021	1567	4756	1244	1088	448	230	358	768	277	673	413	2016	2108	2856	3759	493	1122	1278	402	557	460	3892	2234	266	747	212	1588	302	397	370	1000	208	565	899	479	1164	1468	858	425	232	1422
ZFP28	217	173	132	366	364	150	273	71	306	980	121	44	170	38	47	164	97	144	150	47	228	627	158	400	510	241	329	196	653	328	557	164	127	548	266	263	380	293	775	49	370	343	202	167	435	228	227	291	341
ANKRD61	20	26	40	18	85	19	52	6	82	47	48	20	9	8	23	25	52	16	13	43	31	80	7	56	35	40	29	31	89	18	38	4	64	16	18	4	4	38	19	5	102	31	9	54	14	33	25	4	22
RPS4X	24692	59993	112822	81177	78893	74533	72646	53550	20129	69111	64175	69821	105775	52765	69708	60221	38261	18991	48707	30416	65208	23013	118688	34789	83995	43193	32630	80254	50083	51204	106005	32207	87546	44177	95910	29072	26819	46936	47850	64667	47369	47902	54523	43265	79531	18991	35771	27056	39974
TRAPPC1	3000	4402	4406	6339	5122	6814	4577	2739	581	2929	3145	2104	3668	2347	3689	6047	2301	3063	2278	3230	3394	3415	3829	3693	5434	3344	4270	3285	3226	2257	4491	2819	4882	7086	6557	2191	1913	3313	3919	3078	2699	1627	3298	1712	6502	3397	2427	2787	2802
FBLN7	250	281	137	591	585	531	148	898	613	544	202	111	275	247	189	258	1093	59	103	129	199	2476	32	203	447	685	129	325	409	952	201	107	64	296	543	126	253	82	244	22	447	206	305	66	344	112	713	108	206
EPB41L4B	1227	860	2577	1321	2340	2103	4377	821	1181	3369	572	735	756	888	1141	5077	7747	469	262	2453	1507	838	530	862	1006	943	986	1542	1336	388	1532	502	771	5292	483	719	1019	1331	444	179	1635	541	928	142	1123	1582	518	796	822
TNRC6B	663	2545	2978	914	2389	1274	2867	674	5888	3949	2669	2858	426	1325	1019	5077	4490	825	722	1682	1510	2464	1992	2669	1510	1278	853	1897	1571	1016	2719	541	2378	2260	899	1122	1597	1657	1674	459	1732	1646	449	1814	2035	1126	1054	967	1080
BLOC1S5-TXNDC5	11	28	4	48	22	44	23	22	7	15	23	64	3	11	260	21	6	8	3	42	26	39	5	41	5	9	5	3	11	16	11	76	14	6	10	49	57	1	18	27	8	29	4	21	108	11	7	32	15
SP6	81	925	109	583	430	119	311	254	154	128	127	89	27	101	27	180	126	157	42	386	163	520	39	144	275	235	94	202	1144	138	132	355	372	1092	139	252	333	36	327	102	102	137	71	225	118	85	191	68	215
COPG2	2000	1794	1995	1835	4587	715	1829	1402	1132	2298	750	4189	1725	1225	1132	1988	3147	671	594	1925	2286	766	1922	1382	3256	1441	1005	779	2171	2172	3154	725	1754	4671	3170	790	941	1036	2340	1576	2120	620	741	2959	2237	2350	2051	937	1088
IL9	0	0	0	0	0	0	0	0	0	0	0	0	0	0	0	0	0	0	0	0	0	0	0	0	0	0	1	0	0	0	0	0	1	1	0	0	0	0	0	0	0	0	0	0	0	0	0	0	0
VIPR1	493	622	1916	605	926	245	3157	12	286	2304	868	822	1565	637	534	3288	1076	25	362	182	421	702	2	6287	640	719	642	1012	1585	804	582	7711	608	250	903	10292	10870	752	18	30	452	960	270	209	1791	111	774	4249	26
BRCA2	222	412	448	249	649	382	347	160	1350	811	275	647	108	407	104	337	852	313	75	974	208	744	292	255	512	206	235	599	825	194	249	48	581	1819	550	65	113	274	700	1019	848	226	108	341	241	396	176	90	466
P2RY12	15	96	59	309	20	2	233	3	110	386	61	10	29	26	10	293	76	54	53	28	6	43	43	70	154	50	46	173	46	3	287	94	23	19	24	70	79	51	40	7	99	84	63	10	161	32	52	105	20
SPTSSA	2332	4967	9032	7803	3893	4422	4867	7009	2456	5038	3442	4533	10096	6319	8748	6107	7441	1455	5717	10588	5609	5106	5738	5374	12119	2779	8610	3710	5233	8768	3778	5377	6817	5070	11097	4977	4701	3227	4119	3544	5297	7371	8135	5828	9761	2415	2580	6430	2291
AGO4	697	1965	2132	1190	2355	1228	3628	601	1775	3417	2100	817	778	723	1021	3198	3257	607	640	1839	1849	2747	435	2786	1275	1621	1012	1528	2171	835	1929	690	1867	2477	1269	1291	1642	2188	960	606	1985	1282	548	1151	2427	1435	1540	1180	517
SAAL1	163	739	640	762	571	367	463	354	337	565	410	441	161	242	359	873	822	281	222	369	322	652	1434	390	1361	345	527	914	471	305	646	227	512	1222	726	165	195	408	402	289	510	264	186	368	382	296	296	238	684
SETD7	3188	4795	7074	3212	6222	3157	6776	2384	6419	9649	5973	4711	4826	4815	2198	8998	5046	1407	3042	9816	9464	3790	5996	3364	7500	3120	5734	4559	3561	3081	4622	2076	4252	13906	11610	2648	2788	3258	3391	1469	6320	3176	4841	2194	7458	3879	3206	3070	2370
MEF2B	5	103	17	93	59	19	20	30	7	49	20	11	7	8	36	35	38	35	3	44	23	139	11	56	15	18	19	43	56	29	31	2	28	25	47	5	11	13	72	13	25	42	4	20	7	23	16	7	10
FPR3	481	5625	1176	3151	1132	150	3160	306	3722	2487	1501	795	212	738	158	1719	1835	1418	815	2264	653	1020	1429	2596	2772	2145	1575	1766	898	489	3192	1248	1327	1056	1967	1427	420	1348	2594	373	2450	817	542	968	2390	2077	1572	1111	2336
CU633980.2	0	0	0	0	0	0	0	0	0	0	0	0	0	0	0	0	0	0	0	0	0	0	0	0	0	0	0	0	0	0	0	0	0	0	0	0	0	0	0	0	0	0	0	0	0	0	0	0	0
BCS1L	704	1008	1401	838	849	1018	882	770	444	1165	1390	1424	746	532	841	1386	1042	708	624	966	1415	1349	830	1182	1929	1238	1478	1834	1790	858	1174	282	1091	1412	2178	315	406	792	679	683	1213	535	550	582	743	1279	294	264	720
SLBP	2556	2821	3571	3549	3186	3160	2628	2026	2550	4490	2370	3509	2073	1492	1585	3581	5179	1703	1907	3702	2851	3247	3645	1647	7164	1206	1951	1980	4542	1544	3419	1203	2239	7435	5505	925	932	1387	1696	6008	2923	1097	3117	3346	2004	1782	874	1119	2156
WDR77	502	1394	1567	1834	1083	1308	1385	432	945	3302	1022	1576	673	566	945	2853	1111	826	517	1186	1974	1693	1084	1099	1460	1021	1473	1492	1918	934	2181	455	961	2793	983	477	542	966	999	1387	1376	537	700	775	1200	1155	500	477	836
LRRC75A	102	133	336	188	419	181	555	108	124	217	408	82	94	94	808	1229	94	42	69	153	96	397	30	225	103	107	72	148	107	63	468	30	179	42	206	38	79	305	90	65	58	101	153	39	374	198	335	196	103
RPA3	822	1352	1216	3140	2838	1769	1096	2099	952	1230	689	2479	1010	526	635	1572	2284	618	1198	993	399	1595	1231	617	2820	880	652	510	1307	1444	715	676	666	2536	2096	355	416	856	1356	2009	1987	351	1447	1080	693	900	717	357	1649
FKTN	483	994	1533	501	1281	890	1511	875	1538	2131	523	1198	421	489	502	1528	5028	396	249	1492	1160	1072	772	938	1084	660	461	729	1851	653	891	279	591	1964	1299	323	482	658	1301	238	1038	556	470	1169	758	815	530	380	976
KCTD18	507	908	1267	1026	871	644	1446	583	876	1715	1279	1426	971	464	456	1833	1810	375	647	992	938	905	820	1198	1010	752	875	858	1365	638	1345	499	861	1323	1397	605	674	1065	482	518	790	551	662	675	1230	987	694	598	451
CARHSP1	2855	3401	3481	5877	3542	1660	6278	2803	3552	2469	4141	2054	2204	1347	1998	4977	9343	2597	1576	3188	2848	5958	3539	2826	9708	3260	3710	2245	3434	4674	5174	2193	2782	5774	4594	2655	2348	2730	2498	5850	4166	1372	1376	2026	3529	1931	3673	1774	3429
SALL1	2	233	0	16	6	0	5	5	1465	9	244	0	0	0	3	4	5	0	0	1	1	0	1	2	6	3	0	16	1	1	38	0	2	1	53	0	0	10	6	55	0	4	0	1	15	0	1	0	10
CA4	111	163	343	175	66	55	690	2	4	322	73	146	135	71	20	219	207	0	64	31	3	22	5	1663	37	218	174	9	144	8	74	2537	204	19	5	2795	2140	12	0	18	17	45	11	8	281	0	287	2059	0
MEIS3	163	441	168	1071	770	266	246	1155	366	136	215	125	52	86	131	216	104	174	87	413	415	425	366	158	435	245	98	138	230	322	242	66	127	76	479	88	118	133	289	897	201	275	127	398	425	293	116	94	443
GTPBP2	2894	5041	4704	3951	4880	4197	5009	2195	1652	6178	5574	1711	2114	1543	1688	3984	4493	2967	2266	5493	5331	8528	1989	3679	5476	3109	2983	3109	8296	3395	3390	1186	3653	7774	6402	1138	1466	2907	2037	1576	5351	1845	2476	2711	3191	3947	1846	1577	2664
XXYLT1	325	1615	1038	1228	1946	251	752	802	806	796	582	597	384	376	573	822	1074	415	523	1281	803	1076	741	575	718	520	329	515	597	1032	1405	489	670	1466	1339	438	429	758	978	462	865	564	782	660	1036	772	811	321	1313
FREM2	272	354	3677	169	1966	1359	866	0	2075	5810	1397	1302	103	371	132	5285	1559	25	331	1178	177	1344	8	885	196	362	1057	517	272	0	549	584	898	108	304	1137	1024	467	1	267	221	335	8	657	1932	733	374	921	16
STRN4	3200	4778	5908	3961	7073	2728	5208	3714	2231	6798	2899	4438	1654	2463	2399	7621	7992	2374	1009	7957	5095	7075	3019	4056	4699	4439	5750	5727	7071	4239	5888	1466	8057	10605	5171	2246	2284	2393	3879	3968	5141	2854	1905	3687	7290	6617	1358	2176	3338
TMPRSS3	37	282	141	258	666	396	7973	2212	1239	676	228	179	319	505	55	2647	5756	59	422	103	265	1424	9	487	232	207	189	267	607	1271	194	118	3006	216	536	329	427	35	731	7	207	91	34	755	615	2789	2220	155	251
KLF16	838	1328	983	1079	1519	1485	1851	926	352	1992	685	1018	357	993	663	1663	1545	945	195	1726	1657	965	2014	761	1143	825	1166	983	1275	2503	1401	354	1394	3170	1158	642	524	570	1600	699	1477	572	646	798	1447	877	378	426	775
ARSE	4876	705	2162	495	226	5014	2091	308	562	1546	1199	2456	550	1154	2146	7633	42	157	1475	1749	2582	533	5	233	83	610	743	1744	494	131	788	113	4527	95	130	255	195	9751	29	2747	432	214	1077	2251	750	1658	877	173	124
RNASEH2B	726	1824	1550	2080	1285	628	1425	792	1014	1012	872	1128	1766	787	663	1795	1042	627	996	1099	780	1319	1060	1230	1253	925	705	1212	1531	598	1530	1000	1300	1562	1631	800	543	704	965	2214	1034	589	867	1513	1342	1029	1099	806	850
TSPAN3	9802	12957	35250	13444	17203	12570	62627	8829	12213	32991	16596	32269	34911	19103	9328	58110	22990	6238	19772	18055	11458	16674	8056	12458	23265	10225	13592	12483	28108	27070	25145	12830	15812	18518	47065	12213	10906	17014	6778	8373	10434	8505	20326	7743	26045	13331	10233	17223	8162
ADNP2	614	1713	2537	1250	1522	609	1851	602	1623	2975	996	1435	874	964	649	3056	2712	605	422	2224	1344	1938	1746	1277	2453	738	966	1155	1733	884	3000	564	1085	3172	2590	1161	1017	1278	5511	464	1909	741	1117	1612	1504	842	660	692	1425
NLRP1	555	2412	812	1816	1778	1968	3294	412	944	2210	3137	268	1185	403	525	2360	914	1066	413	2905	547	4025	839	3847	2482	1347	1050	3978	2401	942	1914	694	1273	567	1668	860	1788	2016	1296	180	1676	2477	498	481	2338	6298	1570	925	465
SLC9A7	706	2226	1787	986	975	1420	2603	962	2708	2550	1630	2663	585	593	980	1962	1689	1224	427	1746	1311	1000	4286	984	1857	1422	819	943	1962	919	1878	252	665	4414	470	355	288	1955	2650	372	3128	932	853	576	981	4989	1073	547	2179
CEP41	446	667	698	788	1116	611	793	378	489	752	384	1636	533	313	757	817	1898	356	245	588	1039	1186	843	553	1548	590	358	330	852	1070	764	214	476	2053	1251	265	421	409	937	633	880	391	402	585	681	569	500	196	717
AL031708.1	10	12	5	2	7	7	10	1	26	22	19	9	3	4	9	12	28	9	2	8	9	11	3	23	3	6	7	7	18	4	14	3	7	33	10	3	5	19	1	9	5	7	0	9	4	1	14	1	1
PARP16	258	664	1739	503	671	523	1614	348	538	1702	883	669	764	290	303	1596	789	221	235	511	423	536	280	417	947	436	490	507	919	386	1465	239	908	690	684	289	331	811	497	267	313	345	324	451	635	388	510	346	259
ZNF662	40	187	662	84	289	12	658	20	238	162	236	42	67	204	54	378	164	37	62	51	141	876	91	541	167	114	54	726	133	31	513	67	274	62	69	140	285	52	21	8	103	219	16	99	347	62	191	169	80
ZCCHC8	602	1698	1674	1379	1394	1201	2280	978	671	1947	1337	681	586	495	1555	2460	1605	750	573	2113	1533	1830	950	1516	2021	948	1330	1540	1544	1040	1859	519	1713	1607	1994	592	849	1414	1107	1111	1609	887	949	956	1228	870	841	774	535
PAWR	2438	2742	4146	3724	4754	4489	5617	2895	2341	5923	3113	3212	1417	1561	2598	3153	2643	2666	1289	6992	4606	4131	2154	1971	4122	1594	1806	2203	1883	1625	4088	1281	3662	4104	3976	2004	1782	876	2513	2582	2716	1488	1650	2924	2816	3219	1882	1215	3969
FAM166B	10	312	58	206	33	42	151	21	23	258	88	23	357	33	34	774	136	16	54	55	37	17	4	293	51	63	17	12	74	11	202	88	48	100	26	9	690	17	37	21	220	34	78	13	110	25	20	4	55
SLC37A3	2188	2918	3338	2071	4979	2340	3548	1460	1743	6760	1627	2307	1786	1318	1286	4108	5190	869	761	3136	2643	2810	1616	1386	3885	2243	1789	1215	2080	3880	3818	619	2121	2586	4135	1079	985	1825	1623	1596	3282	1028	1879	3542	2077	2741	1874	1032	1870
CRTAP	4778	8949	13282	10322	12618	4243	10938	4697	3389	13281	6436	4445	7704	4095	3410	12999	5272	3267	5087	4919	4358	6447	18459	7829	12069	6805	4460	6813	6855	5156	10293	7080	6825	5119	14420	6526	6125	9251	7002	4065	10922	5422	8412	7052	16424	5569	6044	6657	5229
SIRT4	15	87	53	104	57	92	80	48	30	111	43	7	48	15	119	152	37	21	106	50	61	52	28	94	66	43	29	62	50	64	66	22	89	35	85	12	17	106	27	51	35	45	54	42	101	16	18	58	17
LRP1	7411	39072	12630	13928	48720	7713	65302	6891	64866	34992	23302	9205	2588	8888	4302	39110	13362	6698	2104	39849	19645	28155	21846	34576	13969	22454	13605	10476	8058	10218	25369	9824	15313	4139	9960	15157	18190	22495	15255	2533	17497	15464	2479	20011	68359	19879	20246	21922	15211
THUMPD1	1614	2507	3912	2919	2840	1027	5198	1550	3893	4974	3171	1854	2225	1271	1840	5368	5893	1356	1370	2617	1983	3055	3483	2756	4147	1376	1851	3044	3382	1180	5694	1254	2315	3765	3229	1861	1999	5160	1856	1264	1973	1463	949	2399	3120	1446	1781	1999	1723
DAPL1	2	16	2	68	25	14	32	0	6	8	10	3	12	1	0	15	67	0	49	1	5	3	0	18	14	15	1	4	4	20	0	80	9	3	7	22	6	6	1	2	2	15	0	14	10	24	6	0	1
SUSD1	576	1304	1396	1072	1044	489	2354	451	1902	2694	516	696	845	645	782	3486	2896	412	272	1129	601	1286	1298	1031	2132	1119	559	1264	2727	436	1540	662	691	3045	832	650	558	1477	1563	333	1161	639	902	1344	2012	822	851	591	1091
DDR2	585	3334	1029	1691	4753	196	2306	634	3925	1840	1360	1023	266	612	712	2000	1065	542	311	1902	1161	1836	5772	1546	2094	1012	525	6768	653	960	1786	1079	666	713	1265	2408	2417	1200	737	224	1053	1450	238	2274	3381	972	2054	1744	1538
CFAP73	5	325	83	189	44	10	273	4	92	325	69	12	178	33	36	727	103	15	25	84	53	72	1	355	156	72	29	28	49	37	182	54	116	58	21	14	780	13	3	15	214	17	37	3	127	16	43	4	37
FUT8	1649	5899	5932	3561	3813	920	3809	1281	2832	2029	1369	3539	5607	3044	1039	8078	2522	1773	1455	1860	2183	2311	9211	1632	6974	1676	3082	4022	5497	2052	6453	805	842	7409	10088	448	673	2406	4073	3023	2372	2037	3746	1500	1360	1280	602	636	2980
SLC25A5	7116	13227	26280	18609	16447	14118	26272	13145	6388	14599	15614	30222	13429	9111	8795	21539	26699	7538	21068	11493	11947	8056	18706	11035	20409	7204	10446	17445	14410	11785	17018	12045	13947	32370	21290	6912	6514	22824	10084	18188	13096	6785	8773	10345	19709	8458	6631	7907	11681
KLK7	5	276	133	23	3	1	5497	7	3	25	5	214	30	3	1201	29	2	12	209	15115	50	27	0	48	263	17	5	56	375	4	5	45	56	54	3	28	166	6370	150	103	16	7	1	2	257	288	872	156	29
PHF3	1988	3314	4206	2003	3901	3293	6603	1346	4666	8818	3583	3176	1877	1433	1481	5943	6821	1696	941	5058	3598	5807	8104	4861	3595	2208	2928	2506	2752	1970	6006	1462	3301	4844	3163	2264	2616	4428	2667	1245	3685	2818	1108	3062	4396	2381	3719	2821	2665
XKR5	1	3	99	8	18	1	5	0	11	1	9	25	10	65	4	7	1	6	5	4	8	35	0	1	79	3	2	9	5	4	4	8	6	2	4	1	3	0	4	0	5	8	0	0	37	1	2	5	17
ADAM8	4252	3953	2959	2842	2196	253	10792	4256	4905	5048	6961	225	2632	2078	700	7283	1708	2849	876	4369	7125	13486	603	1887	12074	3664	1817	4366	3421	1346	7370	397	5070	21329	1382	199	273	3441	7038	586	2591	2302	2528	772	801	5944	485	241	4696
BSN	19	122	89	19	127	205	85	12	64	87	74	288	11	41	34	81	97	35	18	115	33	165	43	105	29	60	50	95	172	33	146	20	81	20	28	61	67	215	46	71	30	52	14	16	100	10	56	38	14
CYS1	129	195	907	478	688	11	291	135	452	2111	384	59	26	23	61	929	81	83	404	86	205	125	7	364	285	243	22	408	169	97	136	407	158	24	203	776	579	171	50	44	207	100	71	91	689	106	179	435	114
OSGEP	540	1895	1792	2442	1039	1792	1776	636	694	2294	2265	730	862	495	1006	3018	1507	1147	1660	892	2235	2918	2107	1875	1873	1718	1336	1458	2700	617	2130	768	1662	1775	2304	528	774	2189	710	1081	1612	1045	1220	787	1630	869	894	572	660
KLHL9	1455	2748	3502	2327	1505	610	3461	971	2602	2834	1433	1733	1056	1082	988	4069	4671	661	215	1866	1394	1405	5822	1951	3100	1287	1071	1289	1573	1091	3350	1340	1708	2071	3803	1612	1378	1140	1414	816	2379	1184	1333	2193	2735	1655	1406	1325	1367
TP53TG5	21	66	52	13	67	45	80	6	59	76	44	40	13	17	21	63	153	20	3	24	53	89	20	52	25	37	10	37	56	18	67	4	43	59	36	26	28	105	27	20	36	30	9	10	54	20	12	22	23
ENO1	65123	100041	135255	130512	124113	90689	36786	63545	57551	110867	136095	69815	48237	66825	47435	89934	64074	56690	104831	81668	100778	80611	143071	54446	136005	85585	174121	66285	105204	59794	96545	28417	85964	429714	187260	23892	20907	69963	70314	66594	136448	44525	72110	85664	56351	55197	28968	28036	88481
CCDC18	81	277	207	207	278	251	201	106	423	536	139	204	47	137	93	294	439	221	22	265	186	389	126	230	154	200	198	210	529	192	162	28	173	628	99	42	90	156	205	70	316	135	155	61	99	259	79	42	163
DGKQ	1787	1357	1391	928	928	1136	3689	773	1387	2654	2486	584	729	594	1032	3743	1564	1107	568	706	2301	1694	319	2186	1489	1588	1219	1114	4811	1692	1720	266	2069	3686	1928	532	483	1112	725	768	1893	983	565	943	1937	2668	394	519	598
LNPK	1618	2312	2198	1508	2977	1675	2812	1008	2661	5211	1717	3857	1519	1125	1268	3099	2782	792	1293	2379	1661	2112	2163	1208	3130	1510	1641	1315	2852	2544	2916	989	1468	3415	4403	831	943	1165	3546	1266	2453	1135	1386	1516	1593	2650	1477	990	1309
HMGCS2	32	44	13	60	23	4072	5597	0	1	232	2	17	11	48	56	2174	66	0	1	1	147	0	0	131	1	8	1	3	0	2	0	5	16	3	1	275	81	530	0	0	12	4	0	10	119	0	3	188	0
KMT2E	3354	3851	5619	3023	5304	2066	7778	2132	2962	10931	3053	2580	2619	1800	2285	8588	9268	2096	1108	2340	4013	4313	3217	4301	4682	3451	2146	3063	4409	4410	6521	1515	2860	4701	3365	3380	3123	5094	3640	1931	3651	2561	1576	2374	5845	3064	2857	3023	2259
ASAP3	495	1364	2736	925	1169	1075	2058	812	3558	6210	1796	758	734	624	981	7164	5520	316	1139	1168	1193	3829	375	1992	529	1512	513	1746	1306	1437	2720	900	972	332	980	1305	1126	2181	1021	149	920	955	229	1292	2831	651	828	1230	324
C6orf141	32	292	979	113	7	244	595	64	121	146	292	416	164	131	250	2135	668	890	169	971	97	476	1022	224	566	211	86	1288	595	1	271	4	285	1576	189	4	48	833	277	142	513	28	8	10	84	371	25	24	126
PDK1	543	2791	1656	2080	1882	1703	933	688	1453	1638	869	1261	815	508	580	2550	1496	620	545	1802	941	1765	1257	1336	2043	548	1385	718	914	973	1978	255	1465	3103	2671	264	218	998	3335	1403	1606	1150	619	1671	497	1293	850	274	985
ATP8B2	611	4912	2075	2426	4220	1387	1956	573	2836	5242	3741	1179	594	481	604	3400	1437	1248	734	1664	2149	5679	5560	2303	1858	2293	2046	2341	3686	3387	5945	622	1029	503	1280	969	1380	3919	1089	404	1257	2266	1497	1049	3289	1205	1333	858	1119
FBXL22	16	50	65	90	200	29	124	72	92	95	67	22	17	14	33	59	31	29	21	60	67	101	10	79	89	47	82	27	102	67	26	13	29	19	59	37	40	63	22	10	32	62	18	70	94	85	57	12	28
KLF4	944	1265	4626	1491	271	2739	8997	1195	846	3838	954	2524	583	4347	352	10545	3392	382	287	3811	1524	1195	1604	3261	6642	530	637	548	1496	248	522	3278	3761	6996	734	7357	10528	1294	924	1881	1357	1570	192	316	7187	2246	1300	2452	1710
KIAA1614	39	223	471	135	373	107	268	31	443	257	199	45	32	59	69	233	400	114	28	87	255	873	69	284	101	168	167	645	156	87	299	80	157	74	231	203	242	219	372	85	119	147	37	62	302	169	120	162	83
COX8C	1	0	0	1	0	2	7	0	0	0	0	0	2	0	1	3	1	0	0	1	0	11	2	0	0	0	0	2	1	2	0	0	0	0	0	1	1	8	754	1	1	1	6	1	3	2	2	0	0
KRT33B	0	1	0	1	1	0	0	0	0	1	1	1	0	0	0	0	0	1	7	0	1	1	1	0	1	0	0	0	1	0	0	0	0	0	4	0	0	5	0	0	0	0	0	0	0	0	8	0	0
KCNA5	28	24	27	112	26	0	33	9	12	61	19	12	11	10	7	55	16	18	18	4	12	149	1	50	22	26	19	20	13	10	38	228	12	14	34	152	348	23	25	1	11	35	8	6	34	23	175	46	21
AC009119.2	8	21	15	11	1	9	26	18	21	35	26	10	4	12	28	35	17	13	11	8	33	21	2	45	2	13	8	33	24	16	29	10	19	14	10	15	29	37	6	7	22	12	2	13	24	28	15	9	1
PRAMEF33	0	0	0	0	0	0	0	0	0	0	0	0	0	0	0	0	0	0	0	0	0	0	0	0	0	0	0	0	0	0	0	0	0	0	0	0	0	0	0	0	0	0	0	0	0	0	0	0	0
MOCOS	767	573	1474	735	334	601	2210	688	873	1071	405	1752	1015	342	524	997	1034	411	271	719	2315	2410	242	591	1187	1527	556	2016	5601	1049	1462	412	468	5941	2222	217	337	496	597	541	1174	185	449	967	717	884	831	433	1016
CHMP1A	8085	4875	5767	7377	5459	6317	9155	4326	2220	6394	6157	6912	2907	2787	3968	8193	9430	3993	1950	4155	5072	7031	4806	5677	8369	2955	6775	5298	5655	3283	9846	2359	5271	21086	3216	2751	2763	8740	3780	4237	4595	2776	4546	5628	6628	7434	4011	2910	3202
HTR1D	324	305	80	238	49	1105	3079	214	310	634	16	302	1	104	3	278	37	95	11	1035	231	120	204	33	867	142	126	5	229	81	8	4	48	48	146	38	23	1	693	180	840	50	40	95	52	509	110	25	159
LTK	61	175	1294	492	681	21	438	35	203	157	295	715	610	1766	231	612	137	394	100	88	1207	483	116	353	3022	879	1851	74	3615	246	54	607	442	20	89	139	286	85	66	22	677	587	630	945	111	90	179	53	22
USP17L25	0	0	0	0	0	0	0	0	0	0	0	0	0	0	0	0	0	0	0	0	0	0	0	0	0	0	0	0	0	0	0	0	0	0	0	0	0	0	0	0	0	0	0	0	0	0	0	0	0
GANAB	20710	27165	27925	14867	53632	37131	22497	18084	16113	33218	16612	28569	12349	10894	14413	38530	41499	13298	9483	25486	18513	21350	38476	17288	32931	14710	18067	21567	13743	16671	28283	8937	18977	67113	21738	10455	10121	21469	36582	9144	18168	10792	9408	18334	27549	12882	17230	11299	25496
PPP1R12A	1966	4134	2772	4262	5414	2699	6080	1844	3118	5401	2527	2693	1475	1130	1933	4103	2550	2485	1155	5866	3159	2994	4429	2537	5557	1628	2663	1865	2855	1268	4235	1697	2237	6848	3745	2013	2369	1415	2677	2234	4776	2356	1589	2099	3257	3248	1953	1741	3148
MORC2	1757	2903	3608	1496	4470	2441	2856	1627	1936	3879	3031	2138	1326	1716	1604	5828	5646	1662	1286	2991	3894	3009	2703	2260	3406	2223	1654	3686	3380	2860	4829	551	2775	4980	1516	839	1084	2277	2465	1609	2057	1459	1035	2170	2412	2031	1151	982	1640
CLMP	276	2339	1189	1570	3273	52	448	11093	1656	795	587	388	74	295	268	704	400	599	85	1432	710	1456	6269	897	1193	482	289	453	653	507	895	364	458	2541	1462	542	447	238	1681	248	536	969	173	1321	1108	672	1865	526	2270
TREM1	1889	1386	457	8883	690	2989	1009	606	2157	2240	1639	221	8026	2710	2396	589	217	318	975	1223	2734	866	343	1621	3553	1318	415	361	8431	1052	944	2566	3676	473	5634	2605	2528	1081	402	843	1711	1646	39239	1323	8458	207	2336	5257	745
ARNTL	313	1267	833	969	1122	485	950	375	845	1209	945	341	260	229	446	966	1455	267	357	721	919	1163	566	602	646	779	413	744	1395	559	1826	524	549	943	1160	326	622	640	331	450	547	969	290	357	2220	632	410	1022	306
BRINP3	13	27	54	87	33	12	35	8	12	18	25	15	14	13	6	19	10	3	30	28	15	60	109	20	28	13	3	21	5	6	20	13	1	7	123	24	52	10	19	113	5	28	2	36	57	7	19	11	22
DGKE	331	434	1579	549	382	590	971	134	615	645	622	836	270	84	248	460	1521	330	103	770	110	504	229	740	680	299	390	198	593	311	582	579	176	1090	614	231	480	66	319	803	349	416	164	158	461	487	420	349	206
EPHA7	0	13	32	20	67	342	44	2	155	45	29	27	11	0	82	29	558	0	2	94	4	65	189	34	14	3	65	6	9	3	37	2	9	9	10	16	52	7	2	4	10	1	0	1	13	2	16	18	15
SRRM2	16376	27149	32181	10098	26041	16672	45757	10920	12201	59482	45210	23985	7677	12770	24656	66323	59740	15359	8902	31573	41526	50539	23481	65830	25478	25494	29661	52586	45964	14852	50510	4730	46248	53503	14799	17152	18766	60964	15228	5502	35379	21838	4148	23808	30361	22475	16066	13232	14692
SENP1	523	1352	857	956	1891	820	1598	731	872	1650	862	993	537	449	558	1527	2057	362	384	2094	1243	1447	867	725	1024	612	758	852	1179	474	1723	428	898	2110	1306	460	516	845	1304	1090	1191	576	556	945	997	1423	845	464	1071
RAD18	439	681	1555	809	1732	446	882	329	673	1522	417	906	511	647	419	989	878	321	150	738	806	1080	844	601	1498	378	618	554	1177	571	1046	334	814	2291	1336	380	363	378	973	653	1213	439	664	685	645	566	364	321	652
LGALS8	3090	3277	4139	3442	6322	2080	5633	2370	3213	8039	8559	1225	2067	1577	5566	6917	10040	1593	1425	3975	4831	6524	1280	3841	3484	3077	2199	5013	7508	2693	8636	1680	3265	4785	3205	2579	2494	5759	2005	1698	2527	1800	1984	1674	4400	1931	2407	2147	2407
IFITM1	2440	8932	17514	8234	11935	3307	3822	4094	1981	4029	12781	1009	2959	5004	15310	7533	6768	2957	1338	3494	13504	13043	6526	3545	8534	1772	2503	17043	8419	1656	23520	1233	7281	14137	10296	1699	1343	2386	6819	2141	6835	4446	5118	3854	3477	1725	1928	1596	11447
GLT8D2	151	806	288	1379	2042	50	403	682	1028	288	446	153	68	113	140	234	142	447	118	318	643	682	1506	297	696	309	94	183	171	429	319	270	146	352	1091	148	312	112	234	231	183	472	163	616	944	504	367	265	1054
IRF2BPL	2845	4449	3168	2680	5176	1372	2813	1083	2090	2728	3474	1271	1291	2591	3279	3582	5400	1009	1390	2858	5508	4426	2441	2786	4136	2233	2476	2012	4282	3158	11229	957	2676	2398	5661	2542	2141	4905	3277	1094	2619	2790	2600	2248	4400	1730	1014	1592	2118
TMEM182	267	469	577	354	411	309	368	470	223	709	281	582	664	169	133	465	1256	134	530	907	296	393	186	182	806	308	295	213	435	507	553	86	243	354	682	65	71	199	432	553	361	185	791	458	141	476	355	64	216
OR13F1	0	0	0	0	0	0	0	0	1	0	0	0	0	0	0	0	0	0	0	0	0	0	0	0	0	0	0	0	0	0	0	0	0	0	0	0	0	0	0	0	0	0	0	0	0	0	0	0	0
ZCCHC12	5	19	6	32	23	54	14	1	5	11	24	6	45	168	5	40	16	6	699	10	13	30	17	32	56	5	259	14	13	12	15	49	9	4	342	11	7	386	7	10	14	154	4	6	81	4	3	191	15
PC	1057	921	1150	1070	1659	1989	1861	1047	1302	1631	2497	1478	1227	413	1286	763	956	453	1210	854	3783	1305	1696	2674	822	624	908	2241	1840	1586	2868	333	2516	7566	1288	312	237	3208	683	522	3412	1564	548	1785	1032	730	751	298	578
MRFAP1L1	1577	3436	4226	4971	3300	4301	3806	3298	2388	4697	4306	2463	2572	1384	2288	5047	5103	1313	1934	3239	4137	3092	2536	3003	4822	1932	2064	1941	4475	2059	4418	1961	2759	7172	4278	1712	1848	2012	1751	3303	2112	1364	3145	2699	3437	1998	1506	2008	2060
FOXG1	0	26	0	0	69	34	0	0	0	0	0	0	0	2	0	1	0	3	0	2	0	0	1	0	80	0	0	0	1	1	0	0	2	0	0	1	1	0	0	34	0	0	0	75	1	0	0	0	0
DCAF13	1983	2167	2593	2813	3192	2384	1539	2019	1609	3410	1982	5440	1629	1554	2750	2162	2054	1635	1783	4391	8920	1316	5487	1939	3444	1378	2253	3439	3456	1214	2900	576	1159	4507	3100	613	594	1153	2590	2763	3710	1213	2641	2768	1371	1729	1719	647	2482
FGF11	7	85	70	13	218	10	10	1	8	18	62	0	1	45	10	21	23	52	3	262	73	43	12	26	10	39	76	36	25	118	39	1	133	33	139	1	2	55	297	99	21	49	11	5	12	25	52	2	42
IL20	0	2	3	5	7	1	0	0	22	3	1	0	0	1	0	6	180	0	1	0	0	1	1	0	1	0	0	4	0	0	1	2	0	1	4	1	2	0	0	2	3	1	2	0	1	0	0	1	0
IGFN1	55	17	49	21	28	15	298	1	6	47	108	26	10	15	12	177	15	62	29	3	69	66	4	92	49	92	23	106	106	25	62	4	67	268	49	18	97	400	21	1	85	80	11	0	178	7	94	26	14
FKBP10	2796	12648	1501	9896	21010	1065	3591	3062	5679	6456	2337	8087	6700	1448	1107	1877	4013	5214	1233	23838	28801	10188	9995	1748	10023	8115	15959	9047	14977	14506	9335	1225	4598	1642	14061	670	1236	1675	5620	6410	6029	3280	4875	4933	5558	2843	2242	963	10938
NEMP1	765	1955	1986	736	2186	1179	1211	483	1231	3302	1581	1644	377	727	597	1804	3636	777	485	2812	891	2020	1318	1011	2652	742	1763	1127	1414	655	925	310	1344	2512	2054	456	592	2136	1516	1174	2106	673	387	1045	1243	1429	962	450	1576
GOLGA8Q	1	1	2	0	0	0	2	0	4	3	2	0	0	0	0	25	1	0	9	0	4	10	0	7	1	1	0	3	3	0	0	0	2	2	0	0	2	5	1	1	4	3	1	0	0	4	0	1	0
CAMKK1	295	645	1078	506	476	502	1192	137	378	1462	621	164	543	192	316	2219	899	251	252	266	501	921	520	1219	1052	522	437	1221	422	534	1374	228	880	594	538	273	350	472	543	209	444	283	281	314	585	247	371	399	157
BTF3L4	1969	2357	4472	4699	4871	3357	2355	3073	1596	5040	2661	3231	2134	1411	1390	2949	3385	1268	1446	2554	3173	3753	1755	1935	2984	1533	1319	2424	2706	1467	3577	1340	1396	4992	4943	1095	1143	1407	1474	3048	1684	1244	2001	2862	2231	2005	1405	1181	1777
C1QTNF4	10	12	7	13	10	0	13	3	6	6	18	1	0	3	2	2	14	0	3	1	5	6	4	16	1	1	1	6	10	14	6	7	10	0	13	2	9	23	3	4	2	3	3	6	16	9	2	1	2
AL353588.1	3	12	15	9	12	6	6	5	7	23	17	3	6	1	12	30	21	11	3	33	6	28	0	30	4	7	7	6	39	16	5	1	7	7	8	2	29	18	6	2	15	16	3	3	4	10	7	0	1
NAALADL2	860	1253	3164	254	538	217	1626	263	1317	1296	741	1122	1015	1501	468	4031	1170	222	326	538	574	1512	10	235	1392	842	197	264	819	186	591	137	811	2082	669	196	211	1696	43	667	616	159	1277	1344	538	694	239	308	538
SMAP1	403	670	567	544	686	485	1337	293	567	1798	490	557	260	267	351	586	1534	255	342	1087	716	698	881	655	578	325	582	447	288	336	1635	309	869	1024	676	411	384	945	398	542	485	415	261	435	873	654	454	465	493
SLC22A15	53	306	815	186	312	651	1278	91	296	2158	564	49	161	221	590	536	263	112	113	186	223	522	50	762	178	163	275	897	312	166	573	228	404	295	407	226	258	688	180	163	162	460	51	74	515	999	247	454	114
PROC	266	91	32	51	179	3288	538	3	31	203	596	271	26	80	89	788	48	76	159	195	397	295	9	36	140	118	216	53	51	17	43	3	13	45	48	2	7	265	255	95	35	35	10	16	39	272	75	8	54
OR4A15	0	0	0	0	0	0	0	0	0	0	0	0	0	0	0	0	0	0	0	0	0	0	0	0	0	0	0	0	0	0	0	0	0	0	0	0	0	0	0	0	0	0	0	0	0	0	0	0	0
RRP9	831	1013	1562	1712	1548	1237	1026	644	543	1592	695	1413	751	659	977	1044	906	662	430	1120	1211	873	2111	929	2619	786	1150	1107	1695	979	1214	455	970	2224	1357	364	405	702	1016	1514	1809	556	1097	993	1435	948	358	714	740
CBX1	3216	5427	3126	2817	6598	2811	2695	1688	2282	4898	2910	3677	2018	1021	2887	3753	6093	2317	2009	4694	3577	3690	8185	1785	7860	2447	1915	1732	3095	2516	7841	1018	2031	7191	3098	1401	1300	3160	2802	2343	2941	1652	1350	2937	2867	1581	2672	1213	3268
PLOD3	3891	4744	4994	4623	6123	7188	9582	6096	2554	6433	2222	2851	1586	1690	3547	7136	5327	4775	805	3036	5862	4629	3830	3701	8119	4333	4569	3226	3947	9992	4212	1960	4368	13715	4630	2294	1842	3947	10114	3965	5548	1965	2181	2829	6198	8919	2153	2355	6589
GALM	3721	3379	1949	3182	2453	3119	2536	874	1655	2376	3497	1251	961	787	1196	5101	3546	1316	1738	3519	2758	1256	618	1928	3355	3268	3105	3032	2392	1293	4394	1047	1738	2095	930	869	1235	2736	1037	3960	5187	799	1617	1296	1561	1982	2046	855	797
ILF3	6397	17228	16298	8286	22119	10546	12927	5715	8805	25410	10819	11794	4775	6696	9000	20292	23036	8534	2631	16340	15788	23096	14953	13171	12469	8879	12612	16551	14366	10202	19663	3138	15540	21233	11816	5487	6237	10540	11342	3328	17410	8583	4018	11897	12468	9021	5290	4621	8068
PLAGL2	1574	2489	2208	849	5485	1176	2250	485	862	6024	2636	2377	1531	2204	696	3169	3914	829	664	2292	2308	4537	1068	1735	2387	1211	1794	2603	1750	2053	2945	1080	1249	1947	1414	1955	1526	2001	2613	1479	2223	1114	1434	1603	3460	1660	911	1369	1166
CAMKK2	1915	4889	4914	2861	3590	2277	4951	1109	1724	7587	2238	2079	1352	1741	3187	5179	3321	1749	1036	3657	3988	3067	2190	3442	3894	2210	1951	2200	2439	1731	5079	1313	3381	4033	3743	2054	2195	2141	2985	2283	3953	1830	1372	4098	5301	3924	1703	2030	1785
INPP4A	1243	2917	1927	1686	2099	751	2110	898	2089	3915	2507	812	941	731	1254	3465	2378	967	838	1578	2197	3775	1086	3041	2764	1894	1216	1503	2482	1719	4046	701	1412	1310	2002	922	1058	1956	1897	469	2360	1816	1716	1579	2306	1698	1558	838	859
DNAJC28	31	83	111	74	63	41	68	34	97	145	110	20	86	35	36	123	121	44	51	53	37	108	6	152	33	53	35	54	231	35	49	32	98	79	68	35	37	250	49	26	40	29	100	47	53	37	49	39	14
SMAD6	487	488	1865	751	648	348	1828	312	395	1548	814	664	175	438	593	1924	728	169	150	1121	498	828	117	2021	283	681	480	420	978	237	785	1906	738	160	212	2530	4587	494	285	236	259	341	127	690	1489	225	1114	2369	220
AIPL1	0	1	0	0	7	0	0	1	0	0	1	0	0	0	0	0	0	0	0	0	0	2	0	1	2	1	1	1	2	4	1	0	0	4	2	0	0	1	1	0	1	0	0	1	0	0	1	0	2
GRAPL	4	2	2	16	5	3	6	1	0	1	8	3	0	0	3	0	3	2	1	6	4	5	1	4	5	4	4	1	2	0	2	10	4	12	2	3	2	0	0	3	3	3	1	1	14	0	2	1	4
ASIC1	19	120	848	81	1261	106	78	53	51	201	82	463	88	530	23	634	162	27	6	162	244	305	526	252	268	69	31	118	143	124	699	24	597	26	54	22	38	46	663	251	48	85	16	89	109	56	257	18	44
KRTAP12-3	0	0	0	0	0	0	0	0	0	0	0	0	0	0	0	0	0	0	0	0	0	0	0	0	0	0	0	0	0	0	0	0	0	0	0	0	0	0	0	0	0	0	0	0	0	1	0	0	0
CCDC51	485	503	1334	987	993	693	671	586	378	1253	426	814	644	317	478	662	583	287	455	828	617	656	847	750	1354	374	781	624	1033	642	893	322	1331	1130	848	211	216	398	762	543	1006	289	675	1289	619	498	434	292	504
RRAGD	391	2155	1624	1720	1483	1363	1781	356	2735	13258	1865	1936	651	471	537	2311	6467	282	701	1606	392	847	371	1670	1927	1163	546	1906	2006	1054	1987	1525	851	362	1438	1389	1134	3254	650	528	955	391	595	309	2058	757	1139	1363	366
MIGA2	453	1368	1607	1025	904	643	1966	743	611	2302	1311	784	677	685	1306	2908	5286	568	225	613	1404	2375	636	1882	736	1243	826	1037	3281	1372	1252	254	1618	2786	910	425	574	1282	740	348	1679	858	385	503	1089	1247	315	464	489
ATRIP	0	11	10	3	16	2	9	2	8	16	2	6	6	1	2	5	8	7	2	12	2	13	8	5	5	6	9	1	11	6	9	0	3	7	2	1	7	8	4	4	5	5	4	5	4	8	5	5	2
FABP5	161	857	2531	2289	1935	136	1912	151	201	460	369	97	276	348	150	835	314	260	286	746	1996	378	2193	3712	804	508	377	945	520	138	555	1946	965	603	568	1088	510	160	637	540	428	383	606	194	2648	239	440	2376	372
S100A6	102934	63387	142741	218323	96364	226448	154618	134301	19949	74067	31027	66128	135427	43608	26678	196580	19461	46125	62024	30564	79907	38723	55889	35848	242773	99470	103893	28559	147967	155184	57507	56119	116961	289684	212706	31070	26513	40702	46130	53393	148556	23024	91504	43037	57788	105004	13153	41597	34924
KRTAP23-1	0	0	0	0	0	0	0	0	0	0	0	0	0	0	0	0	0	0	0	0	0	0	0	0	0	0	0	0	0	0	0	0	0	0	0	0	0	0	0	0	0	0	0	0	0	0	0	0	0
TNNI1	301	37	457	79	220	220	721	104	122	540	260	291	173	145	135	757	128	107	39	187	75	513	0	137	184	394	213	268	236	527	165	48	836	127	68	77	40	147	117	58	186	96	194	49	122	507	145	101	106
LIPE	187	205	342	179	484	80	475	85	162	216	270	65	171	91	217	196	314	88	48	95	103	470	870	190	326	130	340	236	343	170	691	38	151	196	253	236	127	168	199	317	143	137	101	30	277	273	51	89	88
RAB19	65	63	123	52	168	30	170	61	158	197	50	61	94	47	34	218	209	19	46	119	26	95	0	24	156	46	86	46	101	45	185	12	72	53	173	10	16	61	17	52	39	21	69	52	34	107	28	16	38
WNT16	1	57	5	20	76	13	27	2	6	5	15	11	3	4	2996	4	11	4	0	74	16	12	2	4	77	11	13	6	9	8	9	7	11	11	4	5	8	12	6	50	15	18	4	6	1	16	4	2	3
TWF1	2229	2818	1194	3664	4959	2924	6439	3631	2704	5846	2304	3010	2483	1024	1271	3234	6925	1173	2480	6229	3030	2065	8650	1227	4323	1415	2646	1890	1793	1498	6401	1192	4192	7874	7089	1116	982	1429	2744	7129	3325	1650	2010	4192	1787	4204	2685	866	3143
C8orf88	5	44	16	85	75	9	28	8	52	18	17	64	13	12	4	27	13	6	10	35	24	19	4	28	116	15	9	10	7	7	18	36	6	8	35	41	39	4	11	15	8	28	6	23	43	15	17	20	27
OR8J3	0	0	0	0	0	0	0	0	0	0	0	0	0	0	0	0	0	0	0	0	0	0	0	0	0	0	0	0	0	0	0	0	0	0	0	0	0	0	0	0	0	0	0	0	0	0	0	0	0
PCGF5	1238	2851	4171	3629	3357	459	6317	2566	2883	5671	2743	2982	1967	1497	2193	5373	4686	901	1929	2582	3473	2992	1008	2820	4211	1408	1455	1476	1720	1205	3881	2335	4138	4402	4120	2998	2639	1609	2856	2218	1741	1666	1695	3011	4533	1720	3255	2422	2436
ATP10A	1141	1511	8290	1259	1172	34	2132	589	2019	11819	791	875	743	518	180	5635	320	1177	624	404	980	1756	684	1670	6741	1093	4101	1059	3767	380	1707	778	783	2828	1148	1095	1987	907	607	47	2392	617	1132	345	4545	462	546	2286	1950
S100G	0	0	3	2	1	0	1	2	1	4	0	0	0	1	0	0	0	1	1	0	0	0	0	3	0	0	0	5	0	0	2	2	2	0	0	0	1	0	0	0	0	1	0	0	1	0	0	1	0
TMPRSS4	920	3044	6228	643	4178	36	26022	11323	9193	18458	5625	14730	10112	4398	4394	17836	17936	2177	2888	11205	3895	2493	3	1377	11480	2668	332	4633	5451	42	7766	61	3833	15779	361	42	128	12891	205	4380	608	3143	1535	1637	68	20907	1328	15	1349
ODF3	0	2	1	2	3	7	3	0	6	0	0	0	0	0	1	3	1	0	0	0	0	1	0	0	0	0	1	0	1	4	2	1	0	0	1	0	0	8	0	0	0	2	1	0	0	0	0	0	0
IDNK	192	252	478	346	199	264	470	195	175	287	173	241	331	138	281	703	557	107	280	116	112	176	73	375	219	170	119	425	1083	109	190	297	188	273	484	224	246	186	160	384	405	117	422	261	381	124	111	230	80
COL8A2	2042	1852	552	4324	5918	67	1217	1632	6572	1180	2329	133	147	222	208	939	350	695	336	639	1802	3240	283	1432	1142	1660	325	1068	516	1009	2028	813	448	241	1672	370	312	769	1251	277	452	610	425	615	1283	1211	517	745	1345
PTPRM	943	2885	12910	2347	2720	4817	5900	2644	2594	6782	2141	1455	1073	1334	613	9988	1369	664	1300	912	3090	1890	3475	3973	1463	3226	911	956	1905	1575	3141	3140	9167	3779	1558	4733	5080	3316	1200	258	1467	2200	589	1790	10008	3658	1885	3922	1713
EMD	1400	2895	4237	2882	3520	3056	3429	1921	529	3127	3513	3439	1748	1624	3018	4127	3634	2612	1424	1552	3302	2109	2696	2383	3133	1756	2564	2518	5014	4288	2271	1381	2387	8045	2904	1843	1683	6271	1596	2858	3017	1355	2176	1831	3895	1759	1442	1631	2019
MRPS16	3775	3264	5202	5865	5912	5943	3955	3617	1918	4101	3485	5138	2444	1905	3593	5945	5915	1896	2321	2620	7314	3446	3814	3274	6184	2142	2985	2688	2683	2502	4276	1596	6598	4976	3766	1511	1447	3286	3601	2741	3038	1574	2835	4086	3456	2032	2482	1399	3286
FABP7	1	61	10	10	2	0	39	1	1	2	21	1	7	5	1	3	4	0	5	3	148	5	1	4	16	0	2	3	32	8	13	0	5	3	35	4	2	10	0	0	43	2	0	1	1	1	0	1	0
RDH12	8	16	19	27	32	18	605	0	20	17	11	67	0	10	5	47	17	17	19	11	5	15	2	25	11	25	2	37	23	10	25	11	11	15	5	18	6	24	8	7	3	10	0	16	11	27	7	6	10
SMIM10L1	863	1757	601	1863	1146	1831	1984	1448	587	2110	811	1552	867	500	738	1497	851	998	558	1622	1159	1089	4403	963	1113	892	1261	957	854	1523	964	712	1506	1542	1343	755	665	981	2122	578	623	538	593	1167	1371	1257	798	632	870
S100A3	33	121	49	170	92	218	404	432	28	72	45	110	36	37	20	66	22	106	25	41	82	114	43	53	440	198	75	30	202	145	57	477	82	951	65	557	273	40	245	30	72	39	72	42	72	106	98	331	102
TBX1	201	154	70	76	983	9	121	75	83	60	417	10	23	50	53	329	109	697	10	83	3000	614	17	272	305	84	45	114	559	291	1245	30	160	549	100	55	218	17	795	4	492	164	29	62	290	48	149	77	226
P2RX2	5	9	30	10	2	6	21	5	6	20	66	5	1	8	7	41	4	2	0	4	1	47	0	63	0	8	7	6	18	2	8	23	7	3	2	26	5	10	1	0	12	12	4	3	9	2	7	86	1
KATNA1	503	1051	565	1072	988	540	979	443	506	879	757	503	369	211	419	815	964	399	515	562	707	784	760	599	892	506	609	582	786	550	1593	512	669	947	1102	504	659	597	722	687	609	424	420	366	1007	524	499	514	451
PPFIBP2	770	1467	1654	1185	1397	1052	3509	122	1580	4738	2502	1324	678	299	744	5488	2936	270	1045	903	886	1906	208	1186	1267	1059	808	2562	932	334	6030	423	1371	315	648	609	715	1973	537	1076	809	556	491	530	1238	1061	1172	577	289
F11R	9842	15681	9452	5639	16470	16653	19470	6492	5574	49629	14230	7370	6194	6371	8220	22779	21174	4311	3528	9431	7279	13725	577	8382	12037	7095	8538	13691	18651	14281	27865	5739	12736	16854	11317	10015	7890	11572	4043	3429	9217	5852	5695	11418	15881	7579	6268	7810	3792
GUCY2F	0	1	1	3	1	0	2	0	0	6	5	0	3	0	0	7	4	0	2	0	0	0	1	10	0	0	1	0	3	1	0	0	4	0	0	0	2	1	0	0	5	1	0	0	0	0	1	1	0
IZUMO1	4	9	14	5	12	11	19	1	4	41	7	8	1	6	13	41	10	16	1	9	12	15	0	25	3	30	8	29	33	16	39	5	13	4	9	13	29	14	4	8	17	8	2	4	10	4	7	2	3
TJP2	2341	4281	5983	1910	5030	3482	11580	1719	4959	16598	3264	6614	1365	1813	2558	17308	24114	1278	833	11416	4472	6524	6393	3859	6600	2843	2287	4331	5400	1107	10628	2936	5804	13401	1375	6129	5408	2904	3472	1935	4953	1868	922	2073	8692	4488	2618	4522	4104
ABCG2	126	356	211	378	305	435	422	41	278	176	190	370	47	45	95	533	201	66	105	114	177	139	135	483	148	279	408	159	120	38	226	639	232	140	275	290	324	229	37	95	271	168	79	152	2020	250	613	357	178
NPR3	649	1044	1158	2079	4057	162	6733	975	4769	849	1415	1449	173	423	439	673	4508	154	211	719	1154	1356	488	1133	332	963	476	490	683	77	865	1623	1094	331	1721	2488	2065	197	754	121	276	684	166	651	4613	555	1358	867	555
MYOZ2	0	8	3	9	1	4	4	3	5	74	12	0	1	1	1	4	7	2	6	2	5	14	18	10	2	10	0	3	2	32	10	0	2	4	30	12	10	15	0	3	1	3	0	0	7	4	6	4	4
KNCN	0	1	0	1	4	2	1	0	1	2	0	0	0	0	0	7	1	0	0	1	0	0	0	1	0	1	0	0	0	0	3	0	0	0	0	0	9	0	0	0	2	0	0	0	5	0	0	0	0
SLC7A1	1911	2446	7501	1047	4301	1936	4305	1293	2080	5575	1178	7200	872	1151	1442	5690	5900	1072	360	5584	4144	2660	5281	1607	2829	1551	2917	2949	2839	1019	3249	491	2918	4806	2231	1236	790	1305	4698	1207	3660	1105	1473	4596	2800	2107	2013	1119	2013
DLGAP5	598	822	455	881	2338	625	198	1031	686	169	238	926	110	516	564	361	2020	689	91	1667	895	1354	2744	69	1644	480	1983	467	828	524	270	65	565	4127	1269	18	35	210	2623	911	1193	329	447	351	69	495	182	12	1988
EYA4	5	146	43	77	92	167	377	17	89	74	17	87	37	25	39	143	714	76	23	701	234	32	111	113	117	19	6	4	17	24	39	88	118	59	27	220	303	12	6	280	30	36	10	27	512	27	67	113	90
NUP210	2364	6268	5158	3490	20458	4293	2873	2164	3810	7531	3375	8318	1039	1868	5432	9676	6150	2150	725	7644	4668	23531	227	4218	7976	4459	9604	5222	5586	4443	9837	807	4498	3086	4769	1067	951	5660	8620	1502	8742	3435	2664	2313	2377	5572	2693	904	1170
TYSND1	1549	874	2896	1209	1537	1621	1517	1044	530	1340	1811	1058	1105	614	929	2360	2605	665	792	1038	2841	1274	486	2667	1260	1152	1035	1040	1977	1068	1093	477	2922	840	1134	363	466	1296	1238	1067	990	616	1476	1507	1248	747	828	516	721
MOB3A	1487	4245	2134	3387	4446	2478	2962	1508	1158	3218	4154	1912	944	1233	2640	4232	3263	2319	512	2127	2877	2868	3310	4170	6001	2397	3173	3013	3468	2640	4548	1526	2753	11295	2967	1714	2090	2374	3063	492	4635	2259	954	1645	5209	1821	1357	2498	2741
ZNF280A	1	16	1	0	11	1	1	0	0	24	1	2	0	3	0	0	0	2	0	130	0	0	1	1	0	5	0	1	0	18	0	0	9	0	0	0	0	0	92	31	0	1	0	0	0	0	6	0	0
FGF20	1	0	4	9	14	15	10	0	6	14	41	4	28	2	2	190	9	0	5	5	1	85	0	1	6	3	5	111	5	0	8	1	1	3	6	0	0	3	0	14	2	3	0	1	1	31	1	0	1
CHAT	0	0	0	3	9	0	3	0	7	2	0	0	0	0	0	1	0	0	8	0	2	0	1	0	1	0	0	384	1571	1	136	0	0	0	11	0	0	39	0	0	68	8	0	0	0	1	1	0	0
MTX3	475	999	1291	708	1023	777	1286	594	1562	3941	1460	754	686	372	636	1582	1532	319	389	1493	879	1631	1157	1286	897	584	669	1188	1676	531	1188	286	876	1547	1737	509	759	1346	828	200	1471	766	820	612	1004	826	791	604	613
EXTL1	23	39	26	57	98	6	26	14	113	45	40	22	9	14	416	41	18	16	13	22	69	87	3	44	22	61	14	17	56	34	40	17	20	3	66	11	21	94	19	45	23	53	6	55	69	57	11	16	16
MRGPRG	0	0	1	0	0	1	0	0	0	0	0	0	0	0	0	0	6	0	0	0	0	0	0	0	0	0	0	0	0	0	0	0	0	0	0	0	0	0	0	3	0	0	0	0	0	0	0	0	0
KIRREL3	6	19	499	29	17	7	7	25	54	23	22	15	1	9	13	132	15	12	5	24	20	82	223	25	18	12	12	274	5	4	27	7	20	10	8	7	24	4	30	5	10	13	5	8	45	13	24	2	50
SHROOM2	208	680	848	361	1368	350	1239	124	755	1585	1049	807	577	424	162	1844	1151	423	189	1084	297	1543	483	903	771	635	164	1031	430	358	2135	557	677	821	516	916	927	1344	733	231	440	472	255	644	1663	529	996	585	604
IFITM2	2721	6867	6043	9279	4962	1488	9133	7164	933	7326	6056	1999	4478	4074	10744	9114	3806	1976	2681	3703	8051	4645	6422	4582	12910	3456	3641	5025	5846	4863	9240	6153	11657	5156	15628	6184	5912	6983	3374	2815	5825	4970	4693	6338	13570	1723	2394	5215	5965
TRIQK	915	1161	3369	2392	2918	2103	3879	1490	1044	3980	1868	2033	2888	2598	1994	5130	2671	616	2625	2158	4614	1239	1588	2263	3674	994	1676	3009	2006	1290	7106	1321	1191	3485	5568	1084	1049	820	648	1205	2466	839	3574	2122	2287	952	1460	1109	881
ADAMTS20	39	0	0	2	43	207	17	4	0	1	0	0	0	0	0	1	1	4	1	161	1	0	89	1	0	0	68	0	0	0	0	0	0	4	2	1	0	25	1	73	0	0	0	0	2	74	16	1	3
GALR3	0	3	0	2	1	7	0	0	0	1	2	1	0	0	1	0	1	0	0	0	6	0	0	0	0	0	1	0	5	3	0	0	4	1	1	0	0	0	0	0	1	0	1	0	1	0	0	0	0
PSTPIP1	106	1107	199	975	234	39	469	445	379	502	712	84	80	152	110	655	501	625	174	507	156	553	107	978	400	516	696	568	512	441	541	149	481	293	250	169	218	563	391	78	1016	580	181	127	352	738	159	173	173
AL138826.1	0	1	0	0	0	8	42	21	1	0	2	0	0	0	4	0	0	1	0	15	19	0	0	1	0	0	0	0	0	0	0	1	3	0	0	0	0	0	0	2	0	0	0	0	2	39	1	0	4
SIRT1	1961	1352	1906	1198	1756	1253	2177	607	1102	4993	1627	1291	818	806	967	3041	1591	380	528	1769	1694	2233	2086	1226	3941	657	1113	911	1221	665	3828	904	1480	1229	1239	996	1186	936	676	691	893	789	1070	1601	1613	784	870	1055	743
FUT4	279	902	2127	535	708	485	2143	313	775	5767	478	2085	113	191	213	2143	711	312	126	1676	761	497	1270	468	830	376	513	640	317	316	683	308	534	650	180	238	276	379	978	314	316	388	186	1512	688	1433	382	267	532
RCC1	3714	2199	3300	3779	6536	2909	2107	2254	3304	4112	3909	4304	1441	1240	1624	2992	7114	2273	2031	4021	6664	5457	5167	2119	3558	3419	3274	1816	4258	3067	3965	479	1549	7801	3763	430	429	2605	2344	2671	4480	935	1846	3261	1237	2293	2008	524	2219
RNF125	289	624	1269	858	204	64	1041	207	295	1128	542	213	320	575	137	809	513	158	113	589	767	259	177	717	575	341	418	239	561	475	630	367	340	89	382	328	386	182	225	58	647	473	217	217	977	385	297	328	130
ZKSCAN3	172	404	325	225	499	227	421	201	221	536	392	135	183	106	56	378	310	76	228	127	195	896	221	475	323	182	162	196	434	91	602	121	444	450	229	105	230	119	272	79	449	251	111	443	353	279	245	172	131
PLEKHO2	764	7675	1611	5251	2497	428	3857	1149	2563	3492	3286	1272	774	1174	713	3642	2402	2461	733	2371	1405	2048	2198	5040	3256	3462	3242	1676	1936	1707	3668	2914	2194	1545	2165	2879	2459	2274	3194	658	2426	1629	984	1666	6397	2135	1831	3652	1950
ATP6V0D1	3256	8526	6629	8854	4910	4673	11102	2840	2758	11300	8888	3831	3360	3502	3647	10958	5040	2885	5389	4525	5157	6781	3859	8247	5830	5317	4232	9831	6029	4676	14076	6494	6889	17731	5353	4430	3544	25892	4170	2244	4877	3153	5037	4176	13337	6884	2565	5329	3688
PON3	5352	292	2550	1983	2335	2235	971	1878	308	1833	47	847	6448	1364	292	3026	403	282	3239	608	1286	673	58	1444	6217	1020	1199	1159	2089	1389	7122	1403	1575	322	605	885	590	1828	73	982	1131	532	4317	363	2413	2135	1340	745	116
C9orf152	119	400	3902	223	588	551	5075	967	367	11222	893	1881	2672	1441	1453	7681	4742	35	555	39	1284	1000	6	948	503	443	198	1580	150	41	5588	528	2521	2283	749	216	310	812	49	3	436	276	90	2042	2002	263	370	1598	253
ODF2L	774	2241	1395	2386	1930	2952	1011	1673	1944	4532	1435	740	1141	821	870	3002	1848	1353	374	1794	3919	4444	1890	2162	1502	1300	879	1187	2323	1239	2195	494	1276	4382	1882	675	1325	1001	979	677	1820	1444	566	816	1186	1708	770	460	892
SPATS1	0	8	2	14	2	0	1	0	0	9	0	0	18	1	2	25	3	0	3	0	0	1	0	12	0	0	0	0	1	0	3	3	3	3	0	0	26	0	0	0	11	0	2	0	6	0	1	0	3
LANCL2	730	1089	1108	1553	1830	427	1558	612	999	1491	1010	693	633	724	516	1251	1443	580	313	853	1523	1349	1003	961	1249	581	678	896	1599	880	1827	468	811	1163	1486	838	623	1522	1506	500	1374	444	1114	1023	1351	618	892	580	1158
SEPT6	555	4529	1690	4141	2292	552	1526	1226	1328	3204	5381	1013	733	1203	1046	3079	1689	1157	1006	2763	1448	2463	1188	2477	5261	1782	1448	3262	3664	956	4310	897	1216	915	3557	848	947	2361	2299	849	2951	2715	769	1315	2629	1300	1449	916	1224
LPIN2	2051	4606	10441	3173	4421	4631	8902	881	6833	22211	6853	1662	2639	3782	8926	14631	21587	872	2831	10380	6454	11255	3286	5872	5933	4685	2599	2626	3387	2711	7478	1936	9216	7781	5794	4607	4401	6692	1740	1108	4355	3207	1147	10279	7547	6245	2568	3165	1343
ASZ1	440	2	3	2	22	0	4	1	5	2	4	1	4	1	2	2	0	1	4	1	10	5	0	43	0	6	0	27	4	41	51	4	0	3	1	1	0	22	38	3	2	5	0	0	6	1	8	2	0
LPAR2	1146	1007	1497	803	2892	399	1658	979	435	1660	798	805	526	608	583	1811	1418	875	248	1068	878	2162	284	1184	899	1070	1095	1105	1587	1192	1288	183	1341	1716	1446	263	274	581	981	414	1064	733	640	885	680	1842	1457	323	626
PTPN18	1860	5264	4854	3459	2876	2656	8289	1502	1976	8764	5343	2798	3240	1867	1884	5493	10703	2332	1509	2505	3145	6097	1467	5410	5201	4323	4664	5607	5921	4709	5387	2106	5015	6017	3032	2119	2235	6248	2988	990	3905	2288	2502	1605	6335	3950	2347	3014	1822
TEFM	224	585	475	604	328	387	350	271	234	784	309	546	322	140	134	325	415	192	311	421	432	391	198	270	960	302	319	331	573	233	530	173	306	360	363	89	126	214	241	310	373	222	282	229	226	342	187	128	214
OR1J1	1	1	1	0	13	1	0	0	1	0	0	0	0	0	6	1	1	0	0	13	0	1	0	5	0	0	0	0	2	0	2	0	2	0	0	0	0	0	1	0	0	0	0	0	1	1	1	0	0
TEKT2	9	364	187	297	245	148	207	4	193	314	96	16	229	39	37	919	119	28	42	43	91	1012	1	510	241	119	31	3	91	113	227	76	87	66	14	32	1001	29	7	10	207	31	56	4	120	14	53	7	60
PPFIA3	273	527	364	385	584	860	376	338	469	420	314	531	158	224	394	304	1036	137	184	1579	838	295	200	328	357	360	382	607	869	1765	680	113	514	133	464	250	192	298	554	1523	344	255	151	269	379	87	206	109	172
ESYT1	4948	8214	10798	7846	8277	4656	10008	3674	6750	10071	9119	5439	3085	4398	3030	7159	9042	3050	3407	7711	8519	7310	9225	8048	12823	4623	6235	5975	7928	3951	9200	4201	6073	11704	9079	4754	3950	8427	9189	2850	14327	3696	3530	5657	12438	5282	4024	4446	8032
TFEC	64	2208	171	1320	269	167	906	122	818	965	639	181	118	188	48	580	558	328	404	608	126	327	270	1297	604	646	496	491	538	122	596	696	365	213	479	297	388	307	633	173	918	539	144	240	972	934	342	597	278
PTH	0	0	0	0	0	0	0	0	0	0	0	1	0	0	0	0	0	0	0	1	0	0	0	0	0	0	0	1	1	2	1	0	0	0	0	0	0	0	0	1	0	0	1	0	0	0	0	0	0
PIK3R3	740	1730	1206	1422	2714	907	1170	507	2525	2621	2742	1237	330	437	1329	3777	6870	445	782	733	1482	3840	660	1796	603	974	366	626	3338	1005	2639	1107	619	2916	997	1738	4515	1087	1020	246	986	1047	436	2650	3961	1002	603	1546	1032
TCF7L1	385	715	1705	686	1792	269	1288	252	133	955	1657	294	153	813	1199	3494	488	262	295	1456	1725	2893	226	1921	449	661	657	2524	1559	813	1431	811	978	517	1153	1217	919	581	390	380	745	1722	87	790	4845	303	683	1442	452
C1QTNF9	2	9	3	6	6	2	4	0	1	7	4	0	6	30	7	12	2	0	3	0	3	5	0	11	2	2	2	1	7	2	28	2	2	10	0	1	8	17	0	3	3	0	3	0	34	1	2	2	0
EPX	3	14	66	10	13	14	13	2	18	88	24	13	16	21	17	26	22	3	9	6	15	22	1	60	6	2	4	12	24	0	20	3	18	30	25	13	30	19	3	0	16	9	6	8	14	7	7	8	3
MS4A4E	1	42	17	21	17	10	72	1	38	101	24	7	3	13	19	44	15	10	9	10	9	60	5	73	12	42	28	42	33	5	28	12	38	10	8	7	11	81	14	0	74	29	5	3	19	28	10	10	2
FHIT	79	244	766	184	286	106	348	84	130	224	284	146	247	340	191	442	203	66	183	114	598	287	134	364	137	226	280	166	269	237	223	157	516	136	627	131	118	257	81	45	334	117	121	247	271	93	98	117	45
VCAM1	852	4633	307	5900	8108	41	1233	3369	4759	1652	1795	1182	74	610	240	2590	1041	2120	292	4332	1219	1562	192	546	2581	1119	565	712	920	1541	1352	218	517	704	5691	2611	527	598	2443	723	1243	1804	859	2444	1017	8558	2019	153	4523
RAB3GAP2	1536	2415	3619	2208	4875	2525	4498	1965	3965	6427	2803	2331	1524	1299	1871	5383	5533	903	974	3406	2819	3403	2971	2206	3583	1610	1325	3352	3846	1348	5567	890	2792	3845	3038	1310	1326	2564	2006	951	2754	1664	1612	2888	2223	2906	1685	1235	2218
TEX35	0	0	0	1	3	2	18	0	0	6	0	0	1	6	0	128	4	1	2	5	2	6	0	1	2	3	39	45	9	4	6	1	0	4	5	1	0	1	0	0	2	2	1	0	0	0	1	0	0
MICALCL	57	184	1829	74	233	47	424	16	371	343	132	44	217	492	145	743	255	37	99	105	214	516	359	284	171	127	227	505	328	80	1567	347	214	424	257	660	263	736	116	15	182	209	71	58	813	60	168	426	76
C10orf128	166	1320	527	1683	258	59	1099	170	784	874	921	207	153	207	203	931	430	375	433	584	394	618	302	1640	978	462	385	766	444	207	1056	588	361	170	671	679	720	792	378	169	496	597	173	306	2335	387	448	998	305
GAD1	145	204	432	213	368	269	19	195	133	110	855	715	12	57	8	274	289	148	10	554	9	1149	1	19	155	24	26	2274	681	125	188	1	101	293	1665	4	10	51	50	132	15	12	49	2	3	227	26	2	36
TCTA	830	2087	3389	1733	2067	4439	5282	669	1242	4709	2418	1914	1714	873	2989	1843	2335	895	691	1547	1446	1439	497	3356	1861	1300	1971	1153	1322	2302	1734	1932	1732	1724	873	1660	1507	3587	1213	1041	1493	1155	1998	1060	3566	2607	1116	1636	795
GLYAT	0	0	0	0	11	0	0	1	1	0	2	0	0	0	0	1	6	0	2	2	0	0	1	0	0	5	0	5	0	0	1	0	0	0	0	0	0	1	0	0	0	0	0	0	1	0	0	0	0
CTSC	6861	26156	17643	26447	16562	3027	18438	6552	13077	13360	12539	21518	6637	16395	13614	31469	23112	17048	9705	22611	6627	13210	13405	17943	23657	17053	23539	16096	15378	5161	13645	10459	9035	36869	8342	9927	6842	15403	10229	1873	21421	4561	17114	8627	34853	12683	6175	10558	15143
GP2	0	1	0	3	9	3233	108	0	0	0	0	481	2	0	62	5	1	0	1	0	0	1	0	9	0	9	1	0	26	1	0	5	2	3	1	1	0	1	2	9	1	2	0	0	2	0	0	1	1
CASS4	144	456	675	781	606	35	1158	204	491	955	524	240	149	276	113	907	352	111	165	390	190	738	71	886	245	510	218	376	321	71	721	418	281	75	379	290	547	595	158	152	423	283	106	225	1952	560	896	621	157
HOXA1	465	295	7	44	39	1	26	226	17	18	162	15	4	8	7	25	637	22	2	371	184	40	41	33	272	47	5	15	212	30	26	5	29	23	31	7	12	12	178	410	16	26	6	24	15	23	128	9	77
MTIF2	989	1966	2655	1346	2597	1617	2165	1442	1294	2765	1515	4848	1049	791	821	2883	2945	906	837	2945	2074	1729	1337	1516	2579	1283	1501	1887	2289	1209	2294	472	2314	3099	2037	518	659	1733	2135	1388	2140	766	1221	1408	1115	2097	1275	657	1299
ATMIN	2818	3029	5277	2808	3357	1845	4800	3056	2174	7071	3378	3617	1630	2060	2147	5828	6244	1679	780	3318	7960	3350	4276	2208	4568	1298	2379	2838	3108	2147	7711	1193	2179	8967	2484	1775	1480	3731	2583	1927	2420	1823	1819	3390	3207	2933	2269	1718	2780
TEPSIN	436	925	790	569	637	375	822	321	220	844	1078	157	329	239	516	978	616	472	248	382	882	1162	271	1387	794	954	710	1193	1384	664	1042	112	847	964	650	156	284	630	325	245	986	654	254	415	438	773	237	238	199
KRBA1	390	409	645	288	910	222	509	92	329	630	549	172	200	212	235	814	2260	282	105	282	1050	1192	290	528	174	530	351	341	538	679	597	112	555	105	283	195	255	397	738	171	403	271	151	224	539	262	193	223	178
SMOC1	12	84	144	234	79	14782	4327	5828	315	49	121	9	45	17	492	2380	36	38	19	24	4610	473	15036	289	2281	33	54	55	304	4565	363	25	685	69	314	25	74	18	66	55	34	1173	16	883	141	20	45	32	229
MBTPS1	5093	11589	10591	6346	10783	8152	11000	5457	4930	15861	7136	5503	4723	3817	4839	16793	14321	3235	2660	8457	5033	12773	8350	8364	10676	3537	6230	5802	5088	5628	16202	3374	6113	11591	4381	4626	4937	15216	5218	3473	4686	4365	5875	7346	11113	7385	4935	4936	4491
DDT	568	1226	1235	2079	1381	938	908	1090	383	986	1083	1589	829	473	421	1831	1265	420	858	734	1311	971	738	1266	711	490	709	2076	936	695	1226	581	1960	1269	450	692	421	830	640	1224	904	384	1386	841	1608	636	376	576	533
AC005020.2	2	3	5	13	3	0	7	5	0	0	2	0	4	4	0	3	20	0	5	10	6	3	2	1	6	3	3	1	2	1	3	1	0	6	14	5	2	1	1	8	4	1	0	4	5	4	3	2	2
CDH7	0	25	17	7	103	4	5	3	7	8	1	122	2	2	1	11	1	0	0	74	0	0	9	3	8	0	17	0	1	0	2	3	12	218	4	4	3	0	0	0	0	1	0	0	1	0	0	0	4
AC011462.1	4	1	2	1	2	0	4	3	1	4	0	0	0	0	1	2	0	0	0	3	0	1	0	1	3	0	3	2	2	2	3	2	0	8	3	3	2	0	1	0	2	4	0	0	2	0	3	2	1
SMG6	681	1293	2013	720	1387	316	2246	319	822	2299	787	659	583	733	371	2931	1380	598	244	1250	1062	1354	2198	1213	1709	927	858	665	937	476	1814	455	1059	2165	623	949	1027	965	1662	227	1202	642	357	714	1841	1217	839	844	753
CUL1	2856	3346	3857	4078	4050	2080	5316	2778	2657	5320	2516	2183	2332	1346	1887	4866	6341	1609	1401	3969	5567	3866	2865	2970	4756	2597	2314	2455	3260	5587	3815	1550	3104	5040	4613	2424	2292	2995	4935	2546	4603	1690	2022	2561	4367	4230	2247	2060	2425
TRNT1	396	753	1405	930	859	573	1041	411	710	1671	512	908	570	433	672	1617	679	147	464	841	700	1241	1584	759	1376	487	478	1051	1149	790	1191	385	828	603	1134	311	309	565	629	794	833	630	631	1533	805	907	366	422	631
SPCS1	2649	4853	6220	7826	8157	8220	5216	4193	1977	5116	2384	5008	3808	2376	3393	6066	4221	1764	3674	4138	3464	3190	4498	3774	6308	2710	3304	2629	4757	3667	4347	2695	5695	4670	8099	2131	2013	2828	3658	5078	3914	2330	6606	5050	4613	3669	2383	2183	2895
NKTR	1411	3541	4091	1843	2791	2856	4986	861	3023	10144	3385	1088	1159	1614	3358	4464	3545	1733	817	2995	3616	7143	1374	7669	1761	2891	2047	4535	7693	2174	4203	482	4991	3506	2588	1032	2721	3638	1419	533	5707	5014	515	2288	2955	3806	1958	1613	662
SIRT2	1207	3320	2415	4129	4175	891	3287	1591	1337	7874	2250	2840	1502	1273	1373	6044	2088	1071	1260	1861	1757	3606	1536	2725	3812	2523	1682	2372	2724	2120	4252	1987	2223	3143	3709	2062	1859	2613	1678	1415	2201	1421	1039	1003	4257	2606	1725	1630	1295
TOR1A	924	2516	2971	2612	3223	1460	3207	2023	1463	3327	1796	1605	1801	1205	1761	4405	6792	1027	1044	3108	2480	2450	2152	1664	3345	1359	1432	1686	3314	1911	2667	1471	1252	4598	3833	1464	1181	1519	2596	1581	2410	1143	2436	2343	3094	2102	1230	1222	3158
ITIH5	379	1509	769	901	662	58	1561	73	457	1546	1309	680	260	557	213	1386	621	136	178	731	368	643	682	2691	1097	855	2415	406	3400	357	920	1836	721	87	325	1982	2389	273	320	107	283	1669	86	218	5407	303	2479	3115	406
KIN	440	664	700	790	801	634	816	433	385	1270	687	750	338	255	425	1133	565	328	149	1222	954	642	365	598	887	395	535	495	1024	607	1037	295	811	1477	596	308	355	444	407	472	802	396	220	447	663	796	574	348	361
VDR	3203	5929	2528	3967	3554	434	5729	1919	2968	2581	5197	977	1251	1723	1389	8757	718	1687	717	2668	4245	2075	395	2183	2839	2161	3050	5301	3023	2655	3666	774	1391	2320	5937	930	880	2896	1459	337	5533	1905	1372	2131	1841	3034	1609	1313	2863
DEFB136	0	0	0	0	0	0	0	0	0	0	0	0	0	0	0	0	0	0	0	0	0	0	0	0	0	0	1	0	0	0	0	0	0	0	0	0	0	0	0	0	1	0	0	0	0	0	0	0	0
ADGRL2	1413	2648	1521	2303	3793	689	5209	248	1081	4109	959	3145	495	777	526	1602	3588	234	570	2845	1954	2237	2266	2929	1649	1350	976	734	1650	381	1697	5925	1184	2160	992	5224	6696	439	399	304	984	1619	372	1453	7088	4006	2454	3304	1945
LGI3	137	156	72	174	56	82	803	22	12	230	62	41	95	478	150	495	180	0	1309	2	31	145	4	2855	72	259	349	54	95	8	69	2174	759	13	24	3214	2301	6869	3	0	93	489	5	1	7870	2	177	4740	5
PCDHB14	102	270	415	248	603	287	924	108	306	378	131	157	77	98	281	207	165	171	78	1096	156	356	972	158	431	98	229	207	432	817	764	102	696	509	792	130	186	598	375	55	270	313	239	143	322	437	181	160	487
SMIM4	331	485	691	639	380	617	649	269	196	1070	266	558	350	240	371	622	388	198	223	254	191	371	316	478	553	276	287	455	632	603	369	403	434	342	260	287	216	478	386	508	471	184	923	279	604	353	202	225	260
GORASP2	8637	8685	10997	6721	8895	8053	7995	6604	2347	15754	6788	10464	7045	4224	4381	17869	9991	3443	3906	9312	8256	7327	5026	4327	12915	4857	8992	9001	10923	9239	19002	2561	7249	10239	14238	3020	2222	6096	7331	4381	8001	4152	5897	9051	7103	6155	5746	3075	4385
PHC2	4895	7803	8999	11223	11626	5810	10092	7470	5257	10362	11426	5692	9925	4361	3531	19621	6485	4661	6094	5866	11591	15761	13715	5329	11577	4374	3965	7474	11568	7518	10598	6157	6881	18921	9409	4652	4497	6725	5988	6735	6743	4960	4956	5466	15401	5440	2336	6515	6460
CBWD3	15	34	19	32	26	14	36	18	18	43	42	21	12	9	20	42	48	16	8	40	38	69	7	79	16	21	12	30	133	27	23	4	31	40	30	19	19	23	33	17	30	34	5	25	20	21	8	9	14
AC011499.1	0	0	4	0	0	2	3	0	2	4	0	3	2	0	0	4	7	2	1	1	1	0	0	2	1	0	1	3	2	0	11	0	2	2	0	1	1	1	1	1	0	0	0	0	2	0	0	0	1
RELB	670	2488	971	2562	1443	808	1825	2471	1261	1905	2228	793	534	632	543	2300	1399	1024	345	3667	1418	2447	1574	1243	2760	1715	1374	1507	1564	1703	1858	873	2658	2823	1569	1751	581	813	2874	2591	1700	811	1921	1482	1460	2197	493	498	1426
RACGAP1	919	1904	1020	1415	4709	1541	1051	957	1104	1176	716	1629	695	988	1930	2885	3706	777	502	3682	1801	1599	2270	486	3603	686	1572	1491	1529	953	1378	526	1953	7297	2145	322	341	864	3114	3437	2645	802	1284	1516	815	1948	725	378	2670
NAT14	865	797	1000	1005	1175	1016	405	1026	529	691	554	944	427	693	350	853	871	690	702	867	830	2854	827	653	1046	1078	919	830	1673	1403	1326	264	1225	1371	1037	271	545	557	624	295	494	322	1224	240	986	311	215	249	714
OR51A2	0	0	0	0	0	0	0	0	0	0	0	0	0	0	0	0	0	0	0	0	0	0	0	0	0	0	0	0	0	0	0	0	0	0	0	0	0	0	0	0	0	0	0	0	0	0	0	0	0
VN1R2	0	1	1	0	0	0	0	0	0	1	0	0	0	0	0	0	0	0	0	2	0	0	0	0	0	0	0	1	0	0	0	0	1	0	0	0	0	0	1	0	0	2	0	0	0	0	0	1	0
OPALIN	0	0	1	0	0	0	0	0	0	0	0	0	0	0	0	2	0	0	1	0	0	0	0	0	0	0	0	0	1	0	1	0	0	0	0	0	0	0	0	0	0	0	0	0	0	0	0	0	1
F2RL3	739	400	146	343	908	368	679	83	91	510	94	205	142	352	108	729	273	240	264	142	228	218	220	320	314	100	140	286	89	154	170	2008	183	368	202	1547	1960	251	88	30	285	536	134	194	1132	171	372	870	278
BPIFB2	14	254	3	351	14	1194	22	0	23	34	1	4	338	0	153	3051	10	1	37	0	1473	5	0	16	2	5	10	2	16	5	22	3	40	93	49	0	0	1	0	1	82	13	17	0	1	3	9	2	18
ATG2B	897	1598	1154	974	2706	902	3507	523	2327	3027	2085	964	392	519	1197	3228	2445	689	580	1029	2226	2378	2237	2091	1712	1266	650	1588	2101	715	3489	627	1384	1797	1414	1359	1645	3952	2242	415	1084	1458	471	1473	2354	1235	1465	1057	933
ILDR2	62	27	102	241	255	12	286	11	593	601	258	30	16	31	15	201	40	13	24	32	131	111	9	76	32	51	15	500	17	19	96	72	30	5	123	123	142	44	112	102	71	48	9	54	88	185	61	28	47
DNLZ	4	13	7	9	9	10	5	3	13	8	8	2	7	3	9	7	17	11	3	8	11	9	2	18	6	10	8	8	26	20	6	0	11	30	17	8	4	2	8	3	6	7	4	3	6	5	1	4	2
ACVR1C	59	54	22	71	121	739	150	31	23	30	63	20	72	22	4	463	66	52	36	177	14	24	20	54	112	51	123	45	272	6	24	36	33	30	70	6	12	49	151	91	30	42	23	7	31	63	22	71	10
C2orf66	1	11	5	6	6	8	1	0	1	7	8	1	2	1	3	4	11	3	0	3	8	24	4	7	5	26	4	3	38	1	7	0	9	4	8	1	6	3	1	0	23	5	3	1	11	9	2	3	2
MYOC	5	3	7	10	3	2	13	0	0	7	9	7	14	2	1	33	7	0	9	4	3	3	0	20	2	5	0	7	9	12	3	37	4	0	3	41	183	2	1	0	2	0	0	0	44	2	61	143	2
GPCPD1	944	4930	4689	7021	4904	2276	4348	765	7634	6539	6315	3994	2265	4809	1864	5312	5329	1737	977	2487	2884	9828	862	6160	6489	2912	2598	6390	6289	1887	24932	1615	10614	2828	7683	2445	2687	2678	1428	2108	4875	2883	714	1884	6070	2123	1719	2290	1025
ITIH2	2	20	73	34	5	144	720	15	6	45	62	9148	58	21	40	502	12	10	109	120	3079	53	1	65	21	32	2729	17	88	11	26	47	269	25	75	117	66	6	4	2	28	26	3	7	439	1111	35	119	4
CACNG1	2	4	2	1	2	9	2	1	6	1	2	43	0	0	0	9	5	1	0	26	1	22	0	1	9	1	5	0	3	681	2	7	2	0	2	6	16	1	4	4	4	0	3	0	4	1	5	3	1
PSG8	0	0	0	0	0	0	0	0	0	0	0	0	0	0	0	0	1	0	0	1	0	0	0	0	1	0	0	0	0	0	0	0	0	0	0	0	0	0	3	0	0	0	0	0	0	0	7	0	0
PLAG1	408	255	111	331	883	679	331	72	130	965	180	125	76	39	63	135	117	206	115	311	235	378	1333	446	839	328	226	41	207	18	1029	128	125	845	67	153	169	43	313	149	64	343	13	143	181	166	275	284	124
LUZP2	8	0	109	141	24	24	201	2	33	32	237	2	83	17	17	89	80	0	63	4	23	18	262	6	8	1	0	50	20	0	26	6	7	208	16	22	40	35	0	12	1	20	2	13	176	32	9	5	8
COTL1	3157	16055	14255	20049	5169	1699	14450	5134	4110	12512	8992	6151	633	15885	3532	20733	5704	8793	2565	7057	2307	7751	8675	13033	13470	8917	7856	11415	6234	4225	15019	9809	5968	28608	3508	4142	3857	7929	14561	2248	11981	4961	2650	2804	16864	6209	3911	8802	9317
NPHP3-ACAD11	0	1	0	5	1	0	1	0	3	1	2	0	0	0	0	6	3	2	0	0	1	3	5	3	1	2	1	4	3	0	1	0	2	0	3	1	3	3	1	5	6	1	1	2	1	3	0	0	1
PRRX2	539	569	127	1606	796	0	299	229	195	25	254	151	292	771	22	45	549	137	29	216	1025	465	40	39	149	271	434	879	2237	515	586	21	44	33	563	47	31	19	149	243	924	140	1098	41	61	40	106	27	375
LRCH2	78	197	202	303	297	67	342	87	168	150	102	66	49	73	52	795	86	22	83	76	91	689	484	239	1219	562	59	40	130	31	146	343	163	114	120	358	417	73	30	354	69	168	24	102	785	51	135	316	129
SLC25A48	0	19	5	10	15	0	1	5	13	8	5	51	14	31	1	8	1	0	11	1	24	2	0	8	4	1	1	14	7	5	4	0	26	0	101	0	0	9	0	1	3	0	0	2	1	0	1	0	1
OPA3	777	2005	2188	1086	1275	1032	2366	1080	878	2736	1170	1474	536	805	770	3442	2982	791	293	2792	1022	1530	2725	1474	2891	1442	1789	1641	1517	987	2367	434	1794	3487	1625	979	1036	1671	1526	1070	1271	1039	1023	1174	2650	1920	575	1011	1219
ENTPD3	673	400	1587	1059	625	127	978	37	548	1252	431	125	1931	364	619	577	1152	183	926	87	828	989	108	624	574	93	807	3028	2522	123	533	247	374	1566	2190	302	250	159	2	56	453	192	1510	177	1135	918	64	315	198
AL163195.3	0	0	0	0	0	0	0	0	0	0	0	0	0	0	0	0	0	0	0	0	0	0	0	0	0	0	0	0	0	0	0	0	0	0	0	0	0	0	0	0	0	0	0	0	0	0	0	0	0
MIDN	5048	5466	7165	6556	14091	6377	10866	628	2214	12365	5597	4521	2671	7610	2567	26767	9334	3508	766	5747	10086	8451	2718	5023	11308	4951	6142	6173	21303	9025	16583	2173	10763	11949	6853	9044	7773	3540	5085	3123	5519	4124	3069	4986	8875	5434	3060	2745	5306
LYZL4	3	2	1	4	0	1	0	0	1	2	5	0	10	1	3	3	0	0	0	0	1	2	0	3	3	4	1	0	4	2	1	0	5	1	0	0	0	0	0	0	2	0	0	1	0	0	0	1	0
TTK	586	467	166	300	1673	449	155	336	394	262	146	1107	130	173	303	148	1920	518	91	1080	530	622	1475	63	1266	192	562	409	457	450	302	45	487	1556	381	9	25	117	666	833	596	172	249	290	53	459	331	22	987
RPL14	17168	15793	55894	47624	27074	19207	23559	25173	5646	26407	11855	24228	32057	19093	19588	20267	13391	7534	11249	16718	24681	10418	52945	17216	32865	11844	20015	27802	30027	15976	22187	14923	36947	22031	34872	11636	9280	7612	15551	18184	23404	13233	27704	17356	23999	9125	9058	12388	12418
APOBEC2	7	9	363	125	24	15	20	0	13	83	7	8	4	3	2	115	23	6	141	1	24	28	0	20	1	35	10	3	16	13	8	12	12	9	14	24	10	97	3	1	11	10	9	10	15	4	15	13	2
LRPAP1	3393	8006	7319	7907	7394	17217	9966	7722	6160	10248	8154	5139	6472	3785	5873	14196	8566	2223	7366	4927	10587	6641	5971	8268	7730	5514	5117	4728	7863	6981	7642	5431	9685	9175	10173	6132	4695	6359	1879	4545	4455	3281	7066	4663	16453	5311	2948	5627	4555
CHMP6	979	1237	1328	2690	1039	668	1379	1061	594	1923	2012	348	1606	645	704	2450	913	953	2414	911	1729	1336	567	1657	2945	1473	1220	1770	2369	719	1644	815	1318	3784	1731	889	752	1488	892	222	1377	533	961	974	2117	927	682	741	705
MPO	11	65	19	34	11	113	32	13	10	19	33	5	1	7	6	24	15	21	6	37	26	38	11	49	579	29	20	11	33	6	9	19	10	14	12	11	13	26	13	7	101	17	0	9	37	47	113	9	12
PTPDC1	326	467	832	375	604	712	698	492	747	1341	330	305	186	188	419	841	2045	153	311	489	654	765	507	594	689	438	344	443	876	401	473	228	392	1127	790	247	436	521	512	145	905	494	362	573	748	405	223	358	302
ZNF616	239	531	1222	501	877	309	946	402	468	1445	294	367	364	361	144	1374	816	144	324	1782	365	560	397	403	549	247	412	602	466	375	1482	215	590	742	982	199	242	399	792	211	409	377	233	522	571	315	247	332	480
ZKSCAN8	483	1713	653	868	1904	951	2491	248	1191	2804	1801	905	1175	194	950	1132	2505	574	508	954	1373	3321	1330	2131	1526	1060	894	1269	1427	150	2954	488	1800	1582	1487	819	1124	1123	1553	154	1493	1085	450	2072	1515	858	1140	977	835
SLC24A5	2	1	0	3	0	0	1	0	1	5	0	0	2	2	0	4	5	0	1	1	0	3	18	1	0	2	2	2	0	1	1	2	1	0	5	1	0	12	0	0	1	5	0	2	2	0	0	0	0
PDZD4	58	199	120	141	165	13	269	50	110	156	226	31	48	77	41	447	133	44	22	36	57	368	5	217	63	81	88	48	396	1286	271	76	139	26	270	244	363	120	36	7	110	132	29	26	384	77	72	102	39
ACVR2B	460	521	1015	364	2204	1117	727	183	865	1878	494	425	323	429	565	689	887	185	227	538	1190	883	419	794	650	432	296	436	956	729	1533	139	673	278	611	158	351	562	628	274	1046	662	362	742	456	307	308	394	263
BCL2L2	766	2802	3783	1334	2775	1348	4027	592	1158	2681	3153	2343	738	1310	1223	5365	7689	745	510	2371	2607	3355	2064	2577	1407	2404	1487	2509	2333	984	1890	1316	1919	3969	1500	2872	2944	3202	1246	737	1854	1395	811	1644	4698	1458	1086	2226	944
PTX3	75	50	104	269	55	9	52	113	30	70	285	222	8	79	6	84	34	137	60	77	20	188	2352	86	86	76	46	176	106	23	28	253	30	497	47	583	108	142	119	13	42	109	20	71	407	54	99	643	217
TRABD2A	189	329	242	576	602	53	204	91	480	330	571	45	116	171	216	422	120	47	140	2224	235	481	1064	353	2121	155	142	4950	1852	949	182	195	126	76	217	338	249	1952	125	386	738	351	41	83	602	167	112	149	131
UBE2D4	618	996	1120	1927	1445	695	1244	1218	938	1723	882	1400	842	471	890	1619	2431	443	878	739	1134	772	453	890	1236	1238	661	767	1685	858	837	564	786	1179	1924	775	699	1159	822	805	1180	398	1135	1032	1591	707	645	705	738
CD200	189	1296	254	1369	761	55	752	373	543	592	421	354	57	128	205	336	320	357	147	653	453	750	224	270	520	357	293	138	462	445	395	213	361	300	823	299	200	254	486	318	386	597	105	569	923	317	471	141	873
OR52A5	0	0	0	0	0	0	0	0	0	0	0	0	0	0	0	0	0	0	0	0	0	0	0	0	0	0	0	0	0	0	0	0	0	0	0	0	0	0	0	0	0	0	0	0	0	0	0	0	0
TTC1	1275	2633	2912	3512	2167	1697	2219	2669	1452	2115	3005	1904	2120	1538	2110	3737	3441	862	2650	2572	1745	1791	2306	1790	3096	1352	1645	2272	2278	1759	2619	1544	2773	4190	5266	1391	1291	2684	3652	1346	2392	1089	1583	1517	2644	1298	1838	1333	2231
MMP15	7202	1729	5250	3150	16236	6131	7441	8682	2208	9195	10041	2676	1075	3235	6208	12920	6922	1050	1652	3010	6312	16198	450	5369	2984	7234	2338	7554	2525	6867	19915	895	6905	5266	1568	1397	1098	19305	1660	1793	3370	2378	2904	7047	5190	3409	1938	1428	2215
QKI	4378	8551	4085	8184	5902	1301	8348	1498	5771	8259	5815	4333	1223	1887	2390	4869	5234	2626	2918	5543	3689	4702	7383	6413	6958	4172	2947	3189	5753	2823	10498	7706	3170	5313	7650	10510	9180	4321	4532	2133	4501	3681	2912	3217	12087	3835	4698	6180	4837
KIF21B	348	1249	437	631	1077	268	2279	350	664	1291	2064	486	129	306	870	1960	1370	737	94	520	1061	863	123	1255	699	1146	608	498	846	737	1898	122	663	400	418	221	257	472	979	77	2265	1028	77	725	558	898	327	195	132
CISH	1697	1471	4529	2732	1403	327	2783	561	1924	3741	2260	475	3915	1094	1939	3210	825	798	2582	559	1693	1613	707	3310	1465	1930	1374	5444	2799	4349	3607	1521	1049	1379	3699	2123	1727	4124	526	205	4928	2696	1067	4777	7743	1186	702	3364	520
RTP3	0	3	0	1	0	0	1	0	2	0	0	0	0	0	2	0	0	2	0	0	2	2	0	3	0	0	0	0	0	0	0	0	0	0	0	0	0	0	0	0	0	0	1	0	0	0	0	0	0
TRPV5	1	5	0	1	0	0	5	0	6	2	2	1	0	2	0	2	1	0	5	2	0	3	0	2	5	2	1	2	1	0	1	0	3	1	4	0	2	1	2	2	6	2	0	3	4	11	1	0	0
UBE4A	1175	1971	3377	1349	2832	1285	3555	824	4009	6023	1748	3726	892	1042	912	4183	4774	973	874	2586	2578	1715	1762	1806	3146	1733	1161	2092	1727	550	3808	669	1567	8255	1460	1276	1153	2727	1866	761	1662	1437	938	2360	2040	3109	1895	1043	1621
PCDHGB4	6	25	50	19	473	28	44	252	90	47	14	297	4	8	59	30	20	62	27	32	10	24	35	21	19	38	24	6	26	352	22	19	216	35	24	82	60	153	16	34	20	18	7	9	122	15	103	42	17
PTPN14	2372	1566	3548	1144	5593	548	3867	744	5555	3872	2046	1083	535	907	520	5568	2331	833	429	1640	1508	5005	3495	1469	1781	1318	586	924	1779	1090	3172	798	2166	3745	1361	1925	2884	669	3586	261	1672	1736	604	1397	4839	1194	1925	2060	3618
VASP	2910	9040	6494	12927	4980	3421	13345	10464	5673	10014	5085	3714	2997	3809	2810	13585	4620	3492	2125	16722	5818	6018	11975	7326	19777	4834	7937	7499	4485	5503	12935	4806	10633	16479	4458	3309	2918	5194	4326	12758	8112	3328	6232	6525	12037	8249	2545	4955	7078
MAJIN	120	3	6	5	65	279	3	4	3	11	7	14	0	3	1	6	1	331	2	155	0	4	6	10	15	3	0	2	8	24	10	6	2	474	0	2	9	1	3	20	7	11	17	0	7	47	100	1	4
PRKX	524	2689	2047	1052	1001	165	1731	757	860	3087	1073	2273	516	1027	810	1554	539	567	233	565	1975	954	986	1397	1673	1161	833	1269	556	424	1761	788	1770	281	1404	1009	1418	543	1305	415	2256	807	554	1224	1208	1112	1581	589	643
BSCL2	368	638	638	379	1082	844	536	196	204	758	565	254	332	272	375	950	707	311	421	526	344	486	113	578	402	414	218	591	384	326	532	217	583	1367	533	195	319	691	366	270	415	220	245	241	572	498	508	260	469
GOLGA8O	0	1	4	0	0	1	7	2	6	3	4	1	0	0	1	3	8	1	1	3	0	6	0	2	1	4	0	2	10	1	2	0	0	1	0	0	1	2	1	0	2	1	0	2	2	0	1	0	0
OBP2A	1	4	1	10	16	25	34	5	1	1	3	1	0	0	720	0	1	11	0	1	287	61	1	8	6	1	2	3	57	12	3	2	3	1	7	2	7	0	14	5	2	30	0	4	1	0	0	0	2
NPW	118	15	39	13	19	336	15	31	6	5	15	54	1	14	1640	3	24	77	32	891	538	15	10	76	41	9	17	14	51	22	6	0	50	8	4	2	4	59	43	16	21	4	6	238	19	1	13	7	34
DMRT1	0	10	9	0	0	0	0	0	38	42	1	1	0	0	0	14	3	2	0	0	0	15	0	0	1	0	0	18	0	0	2	0	2	1	25	0	1	0	2	0	0	0	0	0	0	0	1	0	1
AMBRA1	1425	2221	3129	1394	2511	1423	2887	542	2205	3887	2247	1701	947	1178	1078	4850	3858	698	802	2571	1845	2201	3247	2013	2624	1255	1837	3250	1998	708	5045	875	1862	3143	1692	1213	1099	2950	1225	1030	2104	1145	1053	1481	3258	1224	1009	1353	1276
SPACA7	0	0	0	0	0	0	0	0	0	0	0	0	0	0	0	0	0	0	0	0	0	1	0	0	0	0	0	0	0	0	0	0	0	0	1	0	0	0	0	0	0	0	0	0	1	0	0	0	0
TNFSF12-TNFSF13	4	13	3	4	7	0	10	1	6	8	11	1	8	7	3	1	0	7	1	1	1	3	0	2	3	5	2	9	5	1	19	6	0	1	21	2	4	14	12	3	12	1	10	11	15	4	12	0	3
TRIM46	40	234	427	193	416	262	234	70	226	263	207	133	49	88	406	1770	201	187	55	182	600	960	288	591	330	375	178	255	1669	446	207	15	118	143	521	61	54	416	128	68	186	176	66	27	47	214	44	14	76
TLR6	65	813	144	461	181	99	622	239	776	515	242	1373	40	71	53	499	396	526	46	1182	211	282	330	389	376	375	458	203	259	168	380	61	509	438	221	56	91	201	499	250	388	359	84	131	214	812	308	101	294
PRCC	2205	4520	3040	3578	8176	3931	3745	4121	1320	7675	4133	2238	1956	1511	2361	5594	7529	2464	1123	2656	4482	5662	3187	3275	4382	3198	3721	4576	5671	5687	9861	1244	4651	5951	4719	1916	1676	2618	4198	1610	4256	2433	3386	3335	3695	3146	1725	1587	2209
EXOC2	1252	2074	1832	2020	3159	1146	2228	950	1746	2845	1692	1030	928	458	814	2599	2337	1052	963	1515	1831	1955	2036	1560	2420	1292	1027	1030	1964	979	3795	833	1382	4281	1276	1297	1145	1522	2508	742	1898	1146	1204	1745	2253	1978	1640	1225	1886
MAT1A	391	250	14	51	93	109	44	81	84	154	93	122	83	15	40	202	11	1	107	809	9	5	11	97	114	78	21	27	48	167	25	12	100	7	44	16	112	128	21	792	45	10	3	5	18	203	146	3	4
KRTAP19-6	0	0	0	0	0	0	0	0	0	0	0	0	0	0	0	0	0	0	0	0	0	0	0	0	0	0	0	0	0	0	0	0	0	0	0	0	0	0	1	0	0	0	0	0	0	0	0	0	0
CADPS2	3252	1872	6669	1919	6813	2605	5739	2278	3109	10240	2370	2252	4411	3064	1727	8315	6215	480	1308	3720	2145	5237	185	1893	2262	1667	1537	16822	1903	4144	6332	1326	2280	3453	2551	2065	1941	3715	907	521	1721	1452	777	1094	4281	2915	1016	1701	1143
MEPE	0	4	0	8	3	30	2	2	2	1	8	0	2	1	6	4	0	6	18	1	600	4	3	11	5	53	260	0	3	0	1	0	2	1	9	0	8	0	2	0	151	2	404	1	0	11	1	0	1
CCDC124	2151	2721	2271	3826	5711	2959	2302	2478	892	3055	1457	2737	1053	1428	1634	3008	3307	1671	720	3229	4243	2264	2543	2154	2119	1910	3047	2466	2829	3749	2385	1186	4196	4059	2378	1522	1364	1339	2462	814	2463	1422	3542	1242	3568	1741	3277	1298	1619
MYEOV	18	1055	56	745	348	3094	4734	1472	16	281	25	3004	12	1785	1050	152	16	1553	6	8650	560	22	1207	15	888	175	64	17	58	17	280	18	974	73178	69	1	11	479	1203	282	303	516	76	959	2	6427	248	3	1445
USP50	0	5	2	1	1	0	0	2	12	6	7	1	1	1	2	1	6	0	0	0	1	0	0	3	2	0	3	2	1	0	1	0	5	1	2	2	1	3	0	0	1	5	1	2	0	2	6	2	1
RAB11FIP1	4875	4712	10643	1980	10108	4302	14306	608	9932	22388	5153	4325	4029	16578	3240	16866	19791	1553	1962	6461	2262	7926	188	5134	10807	3410	3183	4661	11068	1205	8428	5841	4027	7447	9029	16366	12907	5203	1552	544	10412	3178	5598	2411	21301	6365	2483	13182	1933
KCNIP4	15	67	95	71	49	82	88	33	110	159	107	68	72	37	30	59	123	22	34	86	73	78	43	71	98	37	27	43	81	34	40	47	75	97	157	32	54	23	17	68	51	38	18	41	70	52	42	31	30
IGFBP2	499	3304	68544	6324	5741	347	3144	295	8279	3988	2978	3338	7660	4883	28188	9355	4817	790	52234	2478	12158	3572	447	3377	1288	825	542	2777	3474	7938	4634	1364	2388	1288	3359	2020	2078	8551	762	22449	1357	977	7385	2341	5259	1066	759	886	2971
CTDSPL	1679	2130	7940	1957	5273	1186	7259	733	2496	9255	2306	3193	1837	1391	1063	5708	2335	635	1771	1583	1881	4027	591	3488	2816	1547	1470	2488	1752	1518	4217	2758	2301	4236	3146	3858	3730	1752	1867	896	3058	1784	1840	2500	7438	2209	1785	3882	2804
PRR34	16	44	20	50	29	15	42	17	50	27	31	33	16	8	20	33	27	27	17	26	12	19	13	45	24	19	22	18	21	38	36	11	31	11	17	14	21	16	14	7	12	32	14	9	60	15	24	30	24
TNFRSF17	10	860	139	918	494	6	75	325	147	78	75	8	42	38	80	567	147	137	6	133	15	279	7	483	74	70	91	19	87	81	213	44	31	49	261	8	25	7	410	151	34	242	95	348	13	23	33	35	32
MEAF6	3667	2640	3389	4778	4695	2634	3634	1901	1690	5413	4464	2335	1975	1127	1773	5673	4668	1792	5202	1805	3126	6637	3488	2381	3799	2124	2372	2493	2394	1837	5056	1866	1961	9386	2935	2329	2253	3296	1450	1866	1853	1565	1785	2439	3037	2135	2002	2025	1841
DNAJB5	212	806	348	974	1122	534	368	451	326	395	205	249	273	399	401	404	565	285	264	468	460	637	2762	418	542	259	356	422	613	307	623	441	277	929	556	624	515	410	383	282	602	435	287	520	1020	244	218	241	444
NACA2	7	35	21	7	43	6	9	2	4	55	13	37	12	5	10	6	3	1	8	5	7	4	8	4	7	2	3	4	4	2	5	2	8	6	7	12	4	6	5	9	5	7	5	5	5	3	1	4	30
SNRPN	331	2061	3841	4907	2834	1800	1763	651	796	2916	3614	1164	2459	1581	2040	6630	1222	762	3317	420	3383	1253	1484	2784	3589	1733	3856	1176	3369	3076	2515	1815	4502	2645	3576	1907	1602	2964	583	525	2853	1444	278	1993	3779	618	1017	1522	2106
USHBP1	120	215	148	242	135	55	478	28	58	181	201	87	41	41	111	194	171	113	39	81	168	223	43	692	87	198	164	95	246	136	136	368	179	102	100	515	618	42	35	26	178	179	27	93	678	82	142	271	81
DYNC1I1	16	58	48	170	245	860	47	34	122	381	63	195	58	22	23	473	27	43	165	38	91	76	209	28	100	43	19	14	50	579	38	55	23	644	101	46	23	67	27	112	28	98	15	47	155	160	171	29	70
PROCR	898	1424	1784	2144	1490	1731	2407	1329	888	774	913	458	1234	259	336	2293	345	813	1584	2081	653	2801	3681	398	4390	1453	1159	1826	367	573	1156	1208	557	657	1457	651	557	1467	1909	7903	1022	438	478	582	2697	1011	810	425	1137
RASSF7	2358	2710	3444	4662	947	3719	5458	1564	1338	6671	5062	642	2681	1624	1588	5616	3463	884	2381	1238	4278	4311	468	5592	3151	3144	3623	6075	8867	2697	4377	1088	11346	6188	4627	1413	1845	5099	577	2828	2085	1498	2314	1735	3449	2273	2233	1451	667
TMEM63C	586	760	293	291	1527	201	18	4	675	648	2105	66	38	320	46	589	412	193	426	99	257	743	13	54	238	324	1522	1626	627	1156	4591	9	155	23	813	28	21	3628	79	95	80	165	298	4	20	14	141	4	22
TNFSF12	635	1902	1871	3349	1802	130	2345	873	265	1491	1746	418	885	540	707	2955	954	1184	811	715	615	1287	736	2241	1803	1685	1329	1803	1425	1243	1927	1749	1436	670	1967	1769	1501	1593	1171	590	1212	886	1196	588	4404	879	1023	1911	730
ZCCHC7	1374	1250	812	2046	816	1234	1377	714	897	1908	590	825	778	357	687	1823	2284	441	439	888	1123	835	3042	791	1358	519	577	1027	809	998	1643	520	792	2161	1989	490	503	465	874	835	1134	849	822	823	898	634	591	499	730
GYPC	327	2354	661	2518	1349	89	1709	943	582	968	1348	407	315	437	273	2036	774	752	522	929	340	1159	367	2200	873	958	1023	492	577	520	1044	2993	846	487	1014	1868	1184	734	1059	281	646	907	380	819	5159	499	1017	2318	806
GARS	2551	6562	5509	8617	13599	8163	6182	6765	4661	8351	3762	16514	2604	2973	5606	7207	8368	3608	2155	7048	12175	4769	9330	3845	10976	4728	7666	5918	5705	11279	5407	1931	5295	17782	5279	2116	1700	4586	7327	3459	15976	2771	6364	11451	4922	5115	3418	2244	10940
RUNDC1	1289	1883	2132	1325	1432	1635	2321	927	1246	2902	1434	2020	892	870	982	3784	2616	630	487	1579	1809	1155	949	1270	2320	1078	1392	869	1837	928	2747	571	1419	3420	1835	912	1043	1305	1133	638	1509	804	624	1116	1588	1060	730	748	760
HIPK1	1732	4541	4249	3069	5552	1865	6875	1004	8594	13411	5345	2131	1742	2968	1436	9571	6401	1265	1051	3969	3367	4312	2775	3422	3538	2469	2432	2974	4030	2386	8283	2205	2315	6807	3630	3815	5393	4048	2572	1166	4029	2279	2238	2161	6657	3966	2288	2646	1956
ZNF268	560	1154	1546	1202	957	449	2131	533	987	2155	856	652	630	511	817	2544	1300	566	603	2082	778	1219	469	907	1239	582	699	1192	1227	626	1947	468	1037	1177	1659	556	705	1399	1217	160	938	433	609	1102	1141	719	614	652	764
MED26	484	427	330	543	1013	232	433	379	247	882	411	307	290	328	232	762	683	216	113	378	405	668	268	351	348	293	405	625	799	457	740	249	378	790	414	387	506	354	515	141	400	373	302	298	754	301	401	377	257
RTL10	1033	2234	2818	764	3461	704	1441	483	1060	3276	2248	1033	1227	1288	769	2596	4123	637	535	805	2466	1913	751	2217	1016	1560	976	1751	1627	767	1535	344	1783	2614	1026	568	632	826	2556	1877	1814	1490	705	1573	2371	1047	495	1278	825
GOLGA6L10	12	22	35	9	4	29	59	2	20	63	67	24	10	23	16	84	62	32	116	2	28	97	14	34	1	65	8	137	86	21	14	6	92	27	39	13	28	9	12	7	36	42	4	15	26	28	14	13	3
ANKRD18B	552	216	259	5	811	282	5	5	15	55	16	191	4	42	11	555	1	34	1	254	103	9	227	10	162	0	1	3	123	8	10	2	98	119	2	0	11	13	108	26	6	54	127	52	2	0	30	0	69
RAB33B	612	784	925	1095	727	500	892	286	765	1838	748	482	1112	452	315	1313	707	242	1686	1123	727	780	555	553	1111	613	488	460	541	471	1279	764	461	1109	1762	615	705	568	378	673	387	408	830	300	1129	312	473	670	273
CC2D1B	2193	2919	2361	2858	3366	3075	3861	1674	2748	7154	3144	1834	1181	1167	1598	4298	3322	1935	632	2428	3501	5192	1566	3532	2783	2854	2606	5035	3910	3102	2469	927	2660	4905	3064	1792	1936	4603	1602	1304	3221	2186	1326	1578	3986	2935	957	1921	1166
DYNLL2	5291	9589	7829	5494	9218	7303	7969	4239	4314	22059	8503	8803	3044	3814	3389	11932	17189	3581	4040	6732	7112	4494	4606	6990	12402	4277	5503	7064	11251	9353	13689	2734	6443	19884	3429	6105	4728	13095	4737	1820	11012	3665	3064	6638	8910	6226	5047	4256	4323
GAL3ST2	0	16	1	2	54	68	112	4	29	4	0	322	2	2	12	6	37	10	0	8	21	5	0	7	3	3	6	3	4	1	12	0	5	9	0	0	1	0	3	0	13	9	1	1	1	40	0	0	1
RPAP1	928	1513	2312	645	1930	1589	2397	758	751	2427	1530	1492	612	735	756	2981	2579	502	252	1586	1313	1423	1683	1624	1916	840	2281	1276	2808	996	1220	495	1900	1787	1222	734	852	2173	1021	262	1370	672	573	1458	1733	799	595	726	959
ZC3HC1	672	914	899	1117	1368	878	831	1101	394	889	578	1408	764	369	648	1008	1142	497	363	863	1044	1162	1069	740	1411	823	817	681	948	1483	823	388	704	1224	1425	335	357	645	1198	1209	792	405	695	683	782	692	378	374	670
TRMT112	5166	5721	7149	13173	11854	8304	4328	9416	2817	6740	4722	5471	4629	3170	4202	9127	7556	5117	6886	5213	3828	3623	12036	4325	11702	3547	5347	5265	3289	5318	7635	3922	4385	12839	8182	2710	2276	6055	7066	4978	4509	3247	4528	3603	6190	2337	3710	2872	4586
FOXA3	7	188	388	156	355	315	5560	17	46	1035	149	844	113	10	232	5934	15	37	98	1008	297	528	5	38	2048	47	461	363	18	139	1053	49	922	22	206	36	11	174	185	2535	10	169	920	599	65	39	29	13	53
KRTAP6-3	0	0	0	0	0	0	0	0	0	0	0	0	0	0	0	0	0	0	0	0	0	0	0	0	0	0	0	0	0	0	0	0	0	0	0	0	0	0	0	0	0	0	0	0	0	0	0	0	0
SP110	315	954	1011	704	724	389	828	336	310	890	889	334	246	287	278	1094	861	422	218	513	535	1493	339	550	772	344	377	831	789	578	976	329	327	966	486	347	300	556	395	134	778	703	170	553	601	593	445	309	788
COMMD4	1355	2804	3091	3523	2611	2029	3750	2431	1173	3050	3160	2620	1336	1376	1839	3435	4007	1485	1620	2003	2180	3392	2231	2414	3345	2377	2873	2528	4194	4429	1910	1592	4084	3454	3603	1192	1046	2550	1420	1768	1820	842	1518	1386	2897	2300	1316	1279	1712
CNTFR	9	3	63	15	58	1	37	2	0	41	19	8	12	24	4	35	6	0	7	3	7	41	109	83	4	11	3	6	413	9	13	22	13	3	2	53	94	16	4	1	6	18	0	1	121	2	15	44	4
TEN1-CDK3	32	95	93	46	67	194	143	8	17	298	146	21	52	33	34	81	61	59	27	49	112	253	4	222	34	129	81	185	178	74	118	9	146	112	55	30	45	128	24	22	63	69	6	19	39	86	47	18	4
TTC29	3	167	10	153	18	0	93	0	31	157	29	7	136	16	10	411	95	0	17	5	10	16	4	145	53	13	3	4	12	2	97	47	18	71	4	8	427	3	0	16	146	4	29	0	55	0	14	1	34
KCMF1	1459	3606	2804	3369	4034	2458	3475	3561	1497	4302	2493	3365	2313	1536	1827	3997	4270	1617	2079	7635	2978	3022	3608	2166	4835	1856	2660	2585	3175	2184	4228	1540	3219	7740	5241	1595	1539	1646	3115	5075	3339	1722	2492	2921	3212	3237	2212	1564	2227
DDX56	1904	4108	5161	4729	7434	4058	3894	3696	2901	4350	4773	3413	2604	1600	3811	4906	5252	2087	1986	3407	7278	3511	3093	3721	8395	3889	4061	2775	6574	5661	3765	1238	4227	7230	6417	1151	1299	4239	5082	3906	9252	1843	4671	3652	3100	3643	1929	1522	6132
MPC1	1046	1533	1340	3158	1214	762	1866	1125	759	5061	1477	2053	1332	412	1015	1879	1921	786	2422	443	1372	857	314	1589	979	1028	668	1133	1941	879	2649	1557	2103	1516	2402	1550	1140	3115	660	945	773	648	999	593	2338	631	929	1136	610
PPCDC	249	811	473	916	495	522	700	567	242	674	654	1392	456	198	317	873	988	397	565	550	466	501	134	770	1323	434	777	602	700	442	551	370	705	795	865	211	272	280	274	404	423	264	322	340	613	540	294	320	362
FAM120C	188	513	483	287	406	1134	781	201	1042	353	1132	264	172	279	813	660	878	383	308	360	957	594	625	607	345	379	297	361	607	838	417	226	296	704	995	346	363	1946	431	126	509	339	348	310	633	453	302	303	623
SLC48A1	1198	2112	1965	1321	1562	618	2710	1622	342	1741	2077	2052	838	617	3473	2823	1186	460	1060	1810	1456	1413	524	2164	616	1312	1173	1865	1180	908	2410	1306	2405	749	1535	1654	1391	1781	1118	757	855	847	941	1327	3186	1812	1389	1611	874
IQGAP1	9109	15417	36650	17166	21574	7780	34832	12352	23109	66618	15762	25561	13658	12492	6160	52801	27459	6497	7480	14039	10155	15934	20849	12800	34512	9095	14780	13757	22152	7906	40512	9278	19485	25608	18171	14697	12816	17633	21486	6030	16625	8974	5893	18939	26309	16994	13513	14170	14807
PCOLCE	2209	5509	2014	7823	11367	1249	2589	4239	3125	2101	3458	1940	851	1231	1270	2660	1400	3396	814	3167	7259	5766	16158	2637	4883	3895	6110	2049	2770	3563	3241	1435	1921	1241	4838	994	1385	2002	2463	1013	2931	3032	1173	24954	6013	3123	1356	1193	10413
LCE3A	0	0	0	1	0	0	0	0	1	0	2	0	0	0	0	0	0	0	0	1	0	0	43	0	0	0	0	0	0	0	1	0	0	0	1	0	0	0	0	0	0	0	0	0	0	0	0	0	0
PCK1	0	0	70	27	61	2	72	14	0	0	0	2	1	2	3	264	3	0	0	0	486	12	119	3	0	103	1	0	2	0	0	16	250	2	10	2	4	3	0	7	0	9	0	1	11	0	23	2	0
KLHL33	1	8	9	8	3	1	27	0	3	11	15	2	1	1	0	79	7	1	3	1	1	6	0	16	3	6	3	7	5	2	4	4	1	1	1	14	22	3	3	0	3	9	0	0	4	3	2	13	0
POLR2E	5562	6009	7541	8737	12676	4310	6091	3559	2429	10207	5063	6342	3205	5060	4258	13397	7617	3122	2530	6953	9579	6053	7179	6181	7108	4613	8006	5734	7516	4817	8528	3569	7072	9983	6835	3760	3464	5857	4884	2891	8171	3193	3519	2502	10682	4501	1832	3586	3375
GNPDA1	685	3582	4478	3613	2665	1717	2521	1613	2051	4010	2215	4081	2415	1102	1461	3785	4974	1136	1579	7095	1425	2125	7851	1969	4454	2029	2406	2711	3385	1330	3139	1253	2427	3483	5495	870	766	4262	2241	3699	2159	1128	1377	950	2675	1818	947	1206	2039
ZNF821	81	210	227	289	388	209	340	98	124	239	431	84	118	73	168	250	98	66	131	123	241	348	137	253	217	171	127	135	241	165	606	75	163	167	242	68	100	429	72	145	177	108	256	116	205	87	76	87	97
IQSEC1	1200	4239	4033	2790	5030	1127	5566	833	2750	8010	3794	1644	1051	1762	1819	8563	3230	1533	734	2217	3294	6593	2302	4952	3356	2902	1785	1693	3919	2419	4249	1496	3458	875	2744	2869	3374	3897	4133	857	3904	2729	2130	2328	6851	3024	1993	2583	1397
THPO	6	31	14	18	107	247	7	110	9	3	23	8	56	19	532	3	11	9	4	14	294	17	3	119	13	8	1	6	161	448	14	6	37	16	110	5	16	200	17	3	31	25	14	323	13	16	78	4	7
ABCD2	19	218	35	170	108	7	93	95	141	115	70	24	26	36	16	176	94	81	15	138	8	57	16	114	89	56	67	48	57	32	69	35	38	33	51	12	83	10	144	23	106	104	37	66	22	61	53	25	32
RPL32	18969	26504	69601	79988	51722	26660	30252	37979	8559	36770	18546	32604	53674	26534	22986	42713	16696	11506	23984	20183	27636	21443	78077	22780	60931	18582	21372	33003	31879	26053	42000	25600	45387	28279	52858	15146	12154	14541	40148	26996	35149	20287	37946	27894	37084	12561	11324	16557	19488
F10	64	169	194	295	335	2955	297	69	78	152	205	160	50	64	165	192	89	40	85	133	77	189	9	280	137	177	96	39	90	42	207	308	132	15	85	350	419	88	25	38	34	82	35	125	444	74	220	479	101
BNIP2	1109	3824	3303	3703	3483	817	5944	1540	3048	6089	4137	1944	1163	1734	1169	4322	3407	1299	1071	2591	2594	3176	3450	3558	3535	1772	1760	2561	3724	1181	5550	2851	3921	3518	4142	3815	3444	1989	2314	700	2037	1949	1204	1940	5579	2572	2915	2717	2433
C16orf74	10	69	145	135	58	62	51	1664	31	43	111	201	37	49	25	126	247	589	107	359	142	315	242	82	523	43	32	513	157	99	370	39	121	1755	79	45	40	179	345	26	50	95	20	942	96	404	295	33	599
LRGUK	1	119	90	36	40	5	38	15	71	130	36	35	26	25	28	172	103	26	3	66	10	137	1	65	28	9	8	12	29	101	59	7	39	20	31	4	128	14	39	29	77	13	6	9	19	59	12	1	11
C14orf39	2	5	1	3	27	180	1	0	17	18	81	0	70	1	5	12	15	4	0	1	6	30	2	8	2	0	1	33	24	1	37	0	4	4	5	0	3	1	2	24	8	4	3	1	0	1	1	0	3
MFSD6L	2	149	821	67	226	13	19	2	169	417	172	179	184	168	26	90	382	5	354	408	46	98	2	50	219	32	488	192	54	3	903	32	548	83	291	11	45	267	12	323	26	32	74	36	127	6	1385	30	5
MACC1	3498	1875	3896	3677	13124	618	8955	1105	18464	10963	6978	2434	2751	2406	777	3456	2582	2172	1327	1025	2052	14404	31	1667	5069	3198	566	1118	5767	533	5830	748	2954	4976	7412	788	1309	2753	382	880	1834	512	3347	655	1564	2651	1261	968	3214
NTF4	37	93	58	43	98	21	90	89	58	295	77	10	130	40	15	96	42	51	182	189	44	312	7	266	100	146	105	61	345	260	69	68	138	61	138	69	88	122	38	247	63	23	23	46	116	54	100	39	53
ATP9B	485	1221	2812	959	864	298	1793	585	1645	3203	784	563	772	1081	549	3763	1353	435	457	940	1233	1729	351	1774	1351	804	844	905	1334	962	1688	738	962	1683	1266	890	915	1863	756	161	1257	620	738	1502	2366	783	1010	849	630
TYMP	4289	17911	6254	10697	4225	1927	4971	4982	4368	7651	9053	2265	1584	5663	2576	8583	4966	7628	2957	9503	8437	4831	2620	12875	13613	7638	11918	11848	10081	14761	5051	3286	12521	12248	2759	2257	2276	5532	9827	10070	18336	5960	2492	6889	6793	8582	2221	1977	5368
CCER1	0	0	0	0	2	2	0	0	0	0	1	0	0	0	1	0	0	0	0	0	0	0	0	0	0	0	0	0	0	0	0	0	0	0	0	0	0	0	0	0	0	0	0	0	0	0	0	0	0
KIFAP3	919	2824	1750	2091	4623	2078	2796	1505	1798	1671	2141	1469	1136	730	758	2907	3530	841	738	2367	1647	2499	1459	1455	4405	1486	1160	1790	1430	667	3197	1215	1212	5957	2841	1370	1503	2474	1934	959	2032	1067	1594	1414	2540	2806	1208	1220	1420
SNX15	51	61	91	51	77	34	71	30	48	134	136	26	23	21	33	53	65	73	33	49	58	146	37	143	63	93	70	106	102	36	63	7	68	162	82	17	29	66	18	34	62	73	21	19	46	56	28	22	14
UBE2U	1	1	1	3	0	0	2	0	0	181	12	2	1	0	0	2	0	0	111	1	0	1	1	4	2	3	0	0	0	0	41	2	0	2	0	0	0	2	0	0	0	1	1	0	2	126	14	0	3
SNAPC3	1325	1647	2377	1590	1216	647	1759	667	1186	2394	951	1077	1054	808	922	4113	3924	382	652	1189	1275	1091	3294	1452	2077	785	863	1470	1695	902	3088	933	1497	4038	2245	659	871	1052	890	570	1843	1100	1196	1666	1672	836	706	825	935
MMRN2	1141	2421	940	1448	1909	445	2975	261	718	1259	900	1235	132	488	811	1315	1272	484	212	1126	1641	1392	1008	1941	1096	1119	1088	514	950	747	1226	2576	1136	410	874	4803	3121	410	645	133	1312	1577	261	1516	8037	813	1825	2057	2048
ITPR1	1178	2498	1732	2225	1508	1117	3027	741	3936	2500	1423	1079	600	653	874	4643	3255	373	974	1364	3834	2278	1531	4024	1840	1224	1125	2234	1267	701	2503	1028	2314	1125	1318	1794	2205	1072	927	250	1460	1729	1951	10651	4607	1533	1525	1906	823
TMBIM6	33022	52638	45537	60673	82059	67951	111214	38078	26436	67362	50491	33376	47718	30557	47546	98515	99069	12935	57418	66630	52255	29433	45269	44008	60773	25804	37037	39269	42387	22273	79980	41238	61665	77948	66323	38311	33394	46368	32304	45812	37611	19837	59653	53406	70576	80367	40049	37818	36385
NQO2	1118	2649	2479	3087	2224	1496	1067	2440	744	2855	1793	1904	1352	419	1409	1679	2070	1076	1191	1016	2355	1069	1033	2229	1532	1255	877	1093	2943	835	1606	976	2378	3570	3338	583	807	681	3372	528	1791	780	2131	1063	1612	922	1023	821	677
BTD	568	853	1194	1330	925	676	1678	515	656	1981	582	576	771	438	403	3644	534	208	1128	725	539	1137	822	1001	1394	564	543	741	937	379	1880	990	815	585	1543	690	561	1035	574	267	572	659	1024	1236	1921	922	551	830	494
PML	2299	8827	6853	4550	5796	1591	10712	4243	2360	7122	12995	2830	6322	8397	1910	12268	7273	4070	1413	6069	4163	6899	10112	5092	24853	4410	3739	7356	16617	5652	5300	2874	5869	15254	5084	2875	2862	5564	5345	1157	10141	3464	2228	3053	7660	7755	3902	3559	8057
DPP3	1439	2993	3388	2733	3210	1167	4641	2292	2257	5369	3638	3141	1620	1853	2281	5920	6074	3391	1410	2521	3673	3188	3721	2985	3659	1911	2773	3419	2314	2430	7392	1092	4108	12683	3396	962	936	3369	3857	1954	2962	1565	1188	4176	3013	2795	1655	1351	3280
ABCB4	12	112	27	138	90	368	55	11	69	52	138	20	12	17	388	178	29	23	11	42	1563	64	63	70	84	27	75	36	32	26	85	8	28	19	41	5	10	116	33	38	52	83	16	13	20	50	9	17	16
CCDC54	0	0	1	6	5	0	8	1	4	7	0	1	5	0	2	3	0	0	0	0	0	1	0	3	0	3	0	0	2	1	1	6	2	0	3	9	11	2	3	1	1	0	1	3	7	0	1	4	1
TRMT5	648	841	1616	1047	1217	556	930	827	585	831	937	871	491	369	674	908	1335	508	437	766	1591	1158	2195	1053	1657	649	1330	853	1238	691	1212	339	663	1883	2092	380	379	986	1796	471	639	485	1079	608	692	486	363	415	1211
GRINA	5637	13179	16202	11575	16062	10820	8396	9451	3330	12132	9213	5556	4530	7678	9428	15156	11677	6270	5477	10717	8086	6800	12343	16255	11743	8438	12073	8119	18329	8268	12004	6094	18059	10981	10095	5805	4985	6545	12082	4496	16292	5609	10639	25390	18242	10179	4246	8714	6071
ASF1A	625	1662	1681	1992	842	569	1016	956	508	1144	1952	1841	473	297	918	1047	1477	894	1278	1123	1222	1011	1180	870	1154	798	866	1508	877	638	3166	765	1524	2325	1024	633	607	1131	699	637	586	501	965	1404	962	829	819	592	981
CCDC113	417	780	1079	614	777	603	463	283	445	1409	326	856	576	313	122	1968	966	257	154	682	543	401	4	741	618	550	251	354	528	517	710	138	655	1772	331	73	1319	335	273	255	791	178	356	629	464	1044	411	50	398
GRID2	0	0	0	0	47	1	5	3	3	4	0	0	0	0	0	1	1	0	0	10	0	0	264	4	0	0	1	0	0	0	0	7	0	1	368	9	3	4	0	1	0	1	0	0	6	0	11	0	0
CD248	1686	2760	743	4459	4444	757	2701	1041	515	1131	1134	899	150	629	948	994	870	1387	307	1544	3217	3490	1013	1112	2502	1789	1111	1330	1760	1427	1721	482	909	600	1615	980	1037	1220	1153	330	2185	2104	324	2568	4439	1205	906	375	5551
GCLC	2234	12311	5604	2530	3194	1965	2858	3436	3808	770	2540	13163	1500	2586	1609	3110	6192	4878	415	44879	1302	2787	281	2196	2845	8007	29777	585	1138	1116	1582	964	5243	3312	5812	554	912	629	2430	14183	731	982	20143	3796	1193	6314	3276	560	810
AFAP1L2	2238	1325	1213	1142	1773	48	4136	308	790	714	2186	197	152	266	1152	792	342	1410	135	998	1465	1392	255	817	3936	1398	257	978	3149	307	674	309	604	2539	541	413	475	737	2977	215	2991	808	2039	633	1301	1051	759	360	1395
ENHO	5	162	49	49	13	12	11	1	34	30	64	17	9	19	2	72	11	23	12	23	2	101	4	77	8	13	9	8	56	9	42	132	8	5	4	93	70	47	25	53	10	7	2	0	56	6	39	14	0
SPAAR	32	60	45	83	62	18	113	15	9	64	50	35	8	22	24	81	43	11	15	54	30	56	36	52	60	50	54	32	64	24	28	181	47	20	28	278	311	58	27	16	61	41	11	54	374	17	51	163	107
MAP4K5	1404	2276	3531	1998	3958	1005	3135	745	2055	3448	2292	1526	682	1443	1264	3548	3277	1483	474	2240	2665	3704	2634	1985	2975	1784	3803	1395	2256	1248	3053	806	1518	4173	1554	1281	1677	2687	2144	664	1993	1672	829	1919	2678	1934	1401	1151	1469
FAM236A	0	0	0	0	0	0	0	0	0	0	0	0	0	0	0	0	0	0	0	0	0	0	0	0	0	0	0	0	0	0	0	0	0	0	0	0	0	0	0	0	0	1	0	0	0	0	0	0	0
FGF17	1	26	28	3	11	18	6	0	4	74	48	0	1	6	12	23	17	1	3	9	9	20	0	25	7	8	6	10	41	5	10	3	18	3	2	2	14	4	0	5	5	6	0	1	11	2	2	2	0
SNX7	655	890	1467	1573	1413	982	2634	360	1407	2440	879	1673	865	767	323	2019	2631	450	525	1890	1014	238	884	439	1759	646	943	571	995	538	1135	602	586	4767	1617	547	630	738	569	1730	993	416	640	505	1062	1252	461	539	873
CCDC74B	5	129	70	109	134	9	50	16	71	79	61	49	89	23	18	334	42	39	34	220	19	325	18	157	47	51	25	23	19	64	115	29	58	29	12	4	309	71	80	192	71	9	31	13	54	20	64	15	41
P2RX4	2125	5029	3607	4420	2359	4622	3378	1970	1538	7157	2137	1190	2070	1291	1748	8738	1488	1130	2346	4520	1630	1861	371	2462	2907	2291	2073	2635	2265	1788	3244	1817	1539	905	2604	1188	881	2424	1281	3384	2075	1621	1472	906	3067	1778	1685	1389	691
FAM83H	6664	2774	6527	2866	7212	6401	7011	5521	3566	13190	3635	5881	2123	5551	10157	7665	10091	4876	1364	9469	5818	3541	1475	10356	7217	4678	12366	3517	13106	8463	7131	958	13703	19510	3394	2058	1877	1927	8717	1037	11698	3550	3356	11649	4865	7228	3055	2214	3257
TNPO1	3126	6672	6813	4725	7308	3197	8828	6120	7352	17242	5478	8726	4644	1387	2842	3678	5220	2343	2649	11705	6041	5511	12966	4681	10761	2917	3867	3692	5587	3133	8315	2393	4215	11233	11508	2213	2685	4453	5615	3849	4427	3113	5004	5139	5662	7550	5548	2816	5060
SLC35F6	1973	4305	4188	3108	4192	3299	3993	3031	2806	5169	3511	3000	1538	2725	1993	5929	3572	1966	1497	6797	4275	2435	2318	2616	3929	2728	2213	3265	5645	1619	4163	2090	2743	9073	3219	2132	1533	4318	3498	2151	3681	1795	1963	2334	4797	4813	2694	2432	2894
FIBIN	106	647	264	673	1322	35	1088	512	912	207	404	118	204	142	134	481	156	235	164	322	400	561	6007	338	438	227	109	2224	65	370	130	1453	98	35	988	581	1381	155	303	115	123	396	123	964	2334	220	798	1775	427
RAP1GAP	2326	3272	5035	1539	2278	1495	12984	733	2679	31948	10707	14777	2602	2607	5417	34634	1191	506	6629	2394	2036	9115	119	2718	1753	2298	1951	6117	1582	497	9258	1317	4265	855	1156	1852	1707	14828	385	1721	980	1683	1602	3662	10602	2802	880	2752	112
AKAP17A	1112	3506	2671	1152	1104	803	4080	705	1495	4530	4066	1793	634	1306	2369	4656	3939	1245	691	1332	4188	5298	1813	4234	1651	2359	2573	2937	2660	2848	3320	414	4838	2464	995	1184	1385	5663	1551	874	2528	2324	470	1873	1952	5662	1419	790	812
YIF1A	4322	3670	4739	8286	5225	8480	3286	4473	1964	5169	3117	4224	2174	2423	2698	5377	5392	2337	3611	2674	4696	2395	3635	2691	4645	3462	4185	4290	3471	3970	5311	1834	3830	7334	6385	1459	1281	3970	2699	5050	3234	2134	4252	3695	4194	1575	1880	1479	2446
WNT7A	15	181	169	1132	298	2	984	64	44	192	31	65	10	61	6	162	20	0	14	138	23	305	5	169	816	229	27	6	358	0	20	445	225	1779	130	807	463	7	316	28	24	54	2	8	895	64	131	485	826
RNF170	760	1111	1760	1467	1821	2451	2205	1330	1066	3040	2052	1333	1098	993	969	2500	1833	489	718	1876	900	1118	865	1534	4115	731	888	1112	4253	861	1466	687	1136	2134	2713	725	938	697	563	545	1738	739	916	2478	1355	989	1213	608	2420
LZTFL1	694	1184	2535	1857	1763	610	1596	351	859	5209	519	1052	1213	411	647	1907	1240	330	532	1032	779	1126	1003	1117	1814	516	553	896	647	793	2085	835	1145	1005	2092	1010	1403	385	844	895	984	635	839	1265	1562	1245	804	855	673
C19orf24	965	1330	1846	3446	2205	1492	1559	351	610	2219	1258	2087	1139	935	1261	3156	2106	1256	979	1262	1871	1192	1208	1561	1768	1278	1941	2678	2009	4172	2413	624	2362	3019	2211	558	484	1017	1432	937	1429	634	1273	801	1607	1071	380	767	1212
EHMT1	2367	3163	3128	1811	4225	2102	3828	1377	3203	5457	2150	2162	854	1677	2081	5179	7860	2027	423	3607	4390	4381	2914	3313	2565	2108	2055	2580	5200	1851	4135	793	2849	6747	1803	1472	1864	1811	2935	786	4193	2280	1026	2544	3684	2338	1013	1385	2015
ZNF879	113	144	287	140	139	16	141	36	92	176	129	24	10	73	23	226	28	47	128	37	154	219	11	206	45	74	32	97	272	52	235	61	69	113	185	64	84	180	185	64	134	99	122	68	123	35	142	107	107
IQCE	1145	2034	2907	1464	4261	1116	3893	870	1933	4369	1723	1880	667	759	1452	6764	2701	1201	240	1222	1885	3049	668	1858	1538	1972	1487	1061	2283	2637	2344	338	2515	4119	1832	976	1558	1420	2454	973	5191	958	493	3007	1812	3090	895	632	1738
CSMD3	0	3	1	4	1	14	1	19	2	4	0	3	0	0	1	2	0	0	1	6	22	3	697	1	16	1	1	0	1	0	2	2	1	3	1	0	1	2	1	2	1	3	28	0	4	1	3	0	6
ERCC8	476	351	413	643	411	222	351	266	336	595	301	422	382	113	247	462	294	164	260	346	323	391	481	292	623	270	292	317	383	280	521	228	330	715	831	143	175	388	292	262	295	190	534	205	344	240	233	168	376
FBP1	8851	5990	6451	7821	1621	896	9115	376	5670	4929	6816	1487	2506	4377	9932	19471	8301	1991	3319	1935	3068	2042	1734	20871	4260	4697	2175	6374	7537	2161	6508	10810	4880	1500	3890	7980	4414	20477	1778	632	4751	1883	2921	2676	20590	2166	1720	13600	1229
ZZZ3	1026	2120	2562	1819	2528	1865	2915	1360	2136	4382	1085	1792	1345	846	644	2659	3274	796	587	1836	1898	3051	12245	1397	1887	1169	1376	1327	2222	959	2590	655	1039	4021	2610	871	831	1220	1880	918	1478	999	894	1961	1582	1545	879	974	1317
TNFRSF14	1785	6137	3857	5246	2179	472	5238	3980	1523	10598	7517	1158	1526	2153	1213	9584	2761	2924	2357	3297	2396	6138	495	10114	2757	5478	3552	4404	6098	3040	2543	1891	4174	3709	2068	1698	1945	2566	1639	596	3976	2841	1514	1178	3415	4328	1218	1301	1114
C1orf56	327	495	475	507	762	995	369	384	209	665	670	376	240	165	762	954	1371	131	173	352	732	501	249	655	467	583	401	349	1076	2130	412	108	383	144	565	148	123	1109	239	232	460	195	549	601	342	377	299	127	128
CD1A	57	125	536	2259	34	4	174	27	599	726	505	25	61	336	559	472	44	5	148	13	24	540	24	344	27	562	126	5335	57	110	14125	692	75	272	274	19	25	661	83	0	604	39	674	23	53	40	9	68	10
NRROS	100	1410	513	985	466	110	1084	116	361	787	496	118	129	137	144	694	529	282	95	429	159	430	423	1129	445	672	545	357	593	297	694	492	459	193	262	588	262	534	621	42	664	340	174	206	803	260	381	429	347
ATP2B4	1857	7580	9804	5082	10440	5596	11598	4011	7790	10864	6742	3384	4135	6443	11440	13338	10837	3011	1235	10464	8031	11564	8539	6042	11047	6092	4382	19327	7053	20744	26705	5311	7719	13375	17965	9496	8807	7313	14527	1242	31953	10675	2943	7291	16775	11097	7749	9897	8396
ADAT1	949	1192	1905	983	1284	1040	1645	771	1344	1456	1061	1663	690	546	696	2634	4190	699	491	1309	1727	2033	1008	1112	1226	1385	966	1124	3592	596	2072	376	1154	3244	1200	503	554	3186	1075	655	1162	617	1001	1195	1144	1990	1039	423	1248
BRMS1L	470	510	894	729	815	392	501	268	318	528	719	312	291	327	298	738	723	221	518	555	837	756	1224	466	625	500	1030	374	404	269	801	281	233	986	581	309	350	669	782	472	363	342	1228	407	585	238	218	379	566
RAB3GAP1	1466	4432	3819	2430	4159	3599	6622	2120	3389	6364	4052	4728	2245	1380	1591	7525	6648	1658	1541	6423	3246	4022	3983	2854	5874	2301	3255	3670	3885	2658	5832	1728	2587	5147	3785	2224	2101	3865	3928	1442	3227	2064	1545	3208	4469	3728	2682	2325	2409
CCL28	488	295	432	1289	759	95	1650	355	893	856	843	149	1040	79	252	1913	12360	176	2138	267	26	532	29	276	827	553	403	3292	922	432	391	146	169	842	847	135	153	1392	437	774	319	154	327	41	327	419	583	194	295
CAPZA3	2	0	17	0	0	15	17	0	1	0	5	2	0	11	2	28	0	0	0	1	3	3	9	0	1	0	0	2	0	2	0	0	5	3	0	0	1	0	0	0	0	0	0	5	0	10	0	0	0
BICDL2	1272	601	1198	800	631	543	2847	889	598	2270	2189	745	845	438	1189	2889	4875	612	713	396	3193	2976	2	3129	826	1881	893	3409	5000	1279	1313	204	2645	910	886	397	657	2208	79	686	1002	761	779	906	1156	1599	656	363	152
AGAP4	47	132	127	52	73	44	149	30	45	172	145	21	20	41	118	95	93	36	10	65	303	214	13	158	49	101	50	115	170	133	151	12	241	66	81	43	28	128	27	26	155	103	15	42	94	93	63	31	21
FAM216A	184	168	543	381	125	301	166	113	91	191	159	194	140	85	279	185	93	222	161	338	392	212	781	238	509	118	139	160	247	87	160	104	148	253	189	78	95	237	237	238	123	131	141	66	239	100	101	79	185
TSPAN32	32	209	104	130	50	6	124	48	92	174	188	11	26	40	18	1183	98	56	74	72	138	176	8	635	50	109	83	163	186	38	63	94	86	29	65	54	95	125	40	11	163	198	15	34	102	246	55	165	13
CRNN	1	0	1	0	0	1	0	0	0	0	0	0	0	1	0	0	0	0	0	0	0	4	0	0	0	0	0	20	0	0	0	0	1	64	1	0	0	0	1	0	0	2	0	0	0	0	1	0	2
CNGA4	8	99	22	51	22	35	73	1	2	117	70	8	55	30	12	295	67	0	4	17	5	50	0	127	13	11	9	6	57	3	78	38	28	34	23	4	297	17	5	3	97	33	21	0	60	10	12	0	27
KPNA6	3693	4337	5899	2978	7588	4996	6038	3009	5543	7935	4398	4486	1916	2501	2325	7600	9286	2151	2360	5601	6457	6231	3803	3952	4187	3039	3082	2409	4988	3138	6052	1598	3363	12766	5863	2969	2832	4393	3616	1670	4864	2457	2017	4455	5607	4679	3540	2872	2977
ALG5	1098	1944	3578	3197	1989	2153	2177	1489	1025	2470	2290	1089	3887	1336	1180	4592	1184	550	1593	1559	1560	1549	1190	1337	1502	815	1238	1714	1756	568	2768	1371	2758	2212	4679	1001	850	1052	1135	4260	1160	811	1920	1952	2047	836	945	908	888
MOCS2	948	1420	1022	2285	2188	4032	1966	1495	704	2943	1520	701	1723	327	1258	2269	1226	627	1075	1182	917	1299	1379	1292	1894	844	1045	1565	1342	1243	1823	1372	1832	2725	2798	1095	1063	2109	872	1217	1063	697	1378	736	2006	1749	1117	904	904
CSNK1G1	431	1394	1907	591	1501	773	1967	499	1169	3502	1261	1444	500	693	458	2359	3139	446	282	1248	981	1106	1049	1014	1670	808	978	864	1751	658	1856	324	1357	1681	1336	543	695	1218	1238	266	1288	617	413	1454	1116	1108	811	623	927
LCE6A	0	0	0	0	0	0	0	0	0	1	0	0	0	0	0	0	0	0	0	0	0	0	0	0	0	0	0	0	0	0	0	0	0	0	0	0	0	0	0	0	1	0	0	0	0	0	0	0	0
TTC37	1358	3552	4882	2726	3697	2851	5167	1834	6910	6369	2728	4146	1944	2076	2421	8040	3098	1099	1186	4375	3145	3260	4689	3245	4740	1754	1844	3230	2646	1248	4251	1379	2310	6750	4812	1989	2396	3846	1785	859	3312	2546	928	1773	4360	2503	3105	2120	2051
ZNF75A	902	850	675	800	978	992	1044	678	1039	1880	536	854	757	176	367	1577	2466	700	198	1049	963	1879	227	712	848	778	1279	1435	2594	1173	1224	163	445	2251	1464	342	494	1961	668	378	590	595	435	518	583	300	829	413	715
CYBRD1	10457	6189	18481	11527	10030	406	11517	4289	8131	11717	5955	2966	3943	2100	1514	9443	4214	1397	11200	8560	3280	6180	6984	11800	4603	3717	2162	4209	3631	2474	5615	13851	5905	1353	9743	17683	13462	5526	6667	1719	1985	6298	1273	7361	21196	3408	12662	14805	2987
NCBP2L	0	3	0	3	6	0	1	0	0	1	0	1	5	0	0	6	1	0	0	0	4	0	0	1	2	0	0	0	0	0	2	3	0	1	0	3	12	7	0	0	0	1	3	0	1	0	1	0	0
ETV3L	0	1	0	7	1	3	2	0	1	0	4	0	1	0	0	3	0	5	0	1	0	0	2	2	3	1	0	2	0	1	2	1	0	0	0	0	0	2	2	1	3	0	0	0	0	0	0	0	1
TACO1	1094	1387	1086	1783	1551	1268	1004	1108	581	1544	982	1096	933	456	637	1361	1291	701	804	1314	1284	668	887	839	2834	781	1167	994	1458	1217	1323	540	937	2770	1594	418	384	860	1098	1153	941	380	833	775	856	609	506	459	1050
CDC37	4768	10173	11302	9807	9870	6082	9943	6659	4373	12314	6343	4687	2971	5158	4276	13771	9239	5375	1998	7552	9228	7996	7525	7467	8300	5813	7874	8880	10092	8642	8927	4071	9251	18965	7768	4620	4331	5589	5960	3516	11239	4107	4321	5572	11895	5962	3378	4410	4912
FRS3	213	317	594	251	482	363	436	207	106	366	341	191	348	147	251	768	398	184	255	282	332	1062	188	894	389	309	285	437	522	239	568	111	373	116	310	107	156	875	233	191	305	252	271	220	520	219	139	204	151
PIGZ	65	469	369	173	561	236	677	198	99	640	152	119	80	158	116	267	522	126	103	166	613	456	28	468	275	394	112	86	628	195	136	120	339	119	258	149	221	365	109	37	203	163	194	758	336	292	210	147	79
FAM162B	116	141	212	593	161	21	249	56	28	256	60	112	71	60	92	228	118	19	100	60	108	107	12	268	128	232	72	43	160	19	197	512	133	39	117	354	237	15	21	32	121	92	20	176	431	35	100	211	135
C15orf65	21	106	117	159	82	93	230	114	38	166	103	211	64	27	63	216	111	37	50	63	66	88	12	92	68	35	31	78	50	51	49	47	137	127	56	21	83	11	40	34	58	19	42	93	51	66	31	36	33
CPLX4	3	2	7	8	1	0	0	0	0	1	1	1	0	1	0	2	0	0	1	1	1	2	4	1	0	0	1	0	1	5	1	0	1	6	0	0	1	0	2	5	0	0	0	1	0	0	0	2	1
KATNAL1	439	853	941	586	927	194	704	274	1083	1805	371	261	337	405	598	780	504	313	154	365	596	1272	640	523	1201	592	580	633	871	261	381	376	473	1643	605	595	750	553	932	179	1167	433	408	508	1162	834	495	558	415
KIAA2012	1	116	12	45	32	2	63	0	20	121	19	3	86	8	10	267	104	0	1	8	7	9	0	134	25	9	3	4	15	2	64	25	10	21	3	1	223	4	0	5	71	12	16	9	36	7	38	1	28
USP17L22	0	0	0	0	0	0	0	0	0	0	0	0	0	0	0	0	0	0	0	0	0	0	0	0	0	0	0	0	0	0	0	0	0	0	0	0	0	0	0	0	0	0	0	0	0	0	0	0	0
N4BP2L1	389	987	1094	1205	404	153	1446	242	662	1599	1426	166	939	456	162	1772	417	317	669	503	158	1467	144	1389	763	649	388	1117	1070	210	1497	898	513	310	1061	927	857	890	355	961	500	584	224	195	1588	536	474	657	173
LAMP5	225	113	378	1066	902	8	759	25	411	246	401	54	241	108	111	742	89	99	188	61	532	279	46	134	352	426	86	826	205	80	407	86	107	120	545	20	55	140	117	18	211	198	292	192	869	533	32	14	159
SP8	17	3	0	362	1631	58	0	123	35	30	15	92	0	0	1	0	11	17	0	0	108	0	0	0	16	20	1	2	5	0	5	0	1	34	1	0	0	0	6	208	2	1	8	3	0	0	0	1	11
PRSS53	57	98	82	54	102	138	72	31	48	165	93	15	22	14	47	80	99	78	14	94	155	453	21	133	45	219	84	118	469	238	160	3	100	185	81	15	10	230	54	26	178	108	7	21	22	108	32	13	11
VPS13C	1459	5554	6722	2624	4402	2184	9540	877	13846	21888	6175	4722	1565	3266	1246	11970	9002	1195	1787	3975	2461	6080	2468	5589	3307	2716	2346	4893	6086	1704	7037	1646	4021	4300	4114	2627	3266	5537	1659	605	3853	3224	784	3261	4863	4786	3759	2302	1316
PDE6D	587	1053	853	1488	986	756	1028	1255	492	1091	770	656	652	418	477	900	1570	652	772	657	673	823	1391	634	1551	812	513	829	838	926	1433	519	544	1409	1730	464	362	475	477	1113	1002	466	901	671	1019	1113	448	365	810
KCTD14	542	199	562	212	620	234	2767	44	204	729	1694	228	749	290	271	1995	669	94	958	46	734	623	670	371	695	270	425	1047	134	83	713	194	677	245	134	242	163	1313	115	77	613	142	83	35	509	99	257	478	236
ATP11B	1689	5145	4490	2011	4582	902	6908	2956	4151	8957	1838	4920	1416	1895	1496	8464	9179	938	1345	6107	1535	2461	2623	2530	3687	1822	2111	2462	2895	2725	3296	1220	2300	5828	3164	1571	1737	2188	3996	2105	3742	1925	2236	2279	3599	3147	2591	1932	3124
EML4	3799	7402	10146	4138	11773	9073	8549	1296	8278	15580	10783	13103	3752	2428	2620	19053	12065	2225	2799	13666	5355	6415	4115	5910	8282	4541	4705	6797	8503	2026	21060	1813	2999	5065	4938	2418	2158	7184	4132	3065	6907	2883	2969	2782	7032	6153	3031	2573	2573
AMIGO3	3	0	1	0	3	1	2	0	4	2	3	0	0	0	2	5	4	4	0	2	1	3	0	5	0	5	0	3	10	6	0	0	6	2	3	0	0	4	0	0	5	4	0	1	1	1	0	1	3
PITX1	59	252	1152	746	5	282	1466	1811	138	306	36	648	391	1383	289	1492	153	115	43	293	2108	208	4575	246	832	302	1959	418	1362	2224	433	4	848	5041	1111	1	23	11	1345	6	3826	509	97	111	11	622	123	14	569
MRGPRD	0	0	1	1	0	0	2	1	0	1	0	1	0	0	0	0	0	0	0	0	0	0	0	1	0	0	0	2	0	1	0	0	0	0	0	0	0	0	0	0	1	0	0	0	1	1	1	0	0
DCLK1	2025	768	502	742	2354	301	410	100	3003	762	864	980	238	1963	113	1067	545	753	951	135	1796	1343	2143	340	3315	2186	222	133	443	134	755	134	259	129	1030	118	208	639	809	166	550	536	1052	296	567	2480	172	214	272
RHBDF1	2051	1343	1720	1875	1563	1052	4286	1689	1303	3409	3024	1429	2577	799	2291	4330	3263	1334	601	1401	3400	4178	1108	2095	1391	2923	2076	4147	6093	1604	4683	586	2533	5155	4021	1160	1292	4850	1112	1291	2559	1051	1629	1218	2203	1909	1582	893	1241
OR8B4	0	0	0	0	0	0	0	0	0	0	0	0	0	0	0	0	0	0	0	0	0	0	0	0	0	0	0	0	0	0	0	0	0	0	0	0	0	0	0	0	0	0	0	0	0	0	0	0	0
EFNB1	489	1421	2630	1592	2104	203	18088	524	1769	1520	1198	1239	1337	2237	400	7348	3190	691	419	726	1432	1231	5671	2221	2615	870	806	1083	2944	4043	2070	2800	875	426	1931	3306	2839	1417	852	578	3386	698	334	848	2594	3254	1151	2370	1581
RNF135	2374	2127	1815	1540	1771	1279	2151	1185	1160	2017	2169	2228	1055	713	362	1812	1996	982	1279	1791	1488	1309	623	1788	2697	1824	1736	1837	1836	1454	1817	759	1162	1544	1540	745	541	2069	1658	823	2136	682	1152	1249	1723	1414	1079	943	963
NKPD1	74	8	14	15	9	29	3	12	12	7	19	54	0	20	17	13	60	9	12	39	32	10	0	11	20	24	15	35	33	62	5	1	17	20	33	2	2	16	43	21	11	18	40	5	1	24	17	0	4
ALS2CL	965	1902	3652	1311	869	1015	4378	1436	1333	5302	1538	496	931	1080	699	3338	1694	1181	287	2417	1870	6666	88	6764	1175	3522	1516	1939	9342	3101	1380	861	8355	3347	1904	2491	2474	1086	601	419	3200	1637	877	1068	2700	7692	1503	1498	785
CTBS	1224	1637	2050	2648	1930	1689	2364	2286	1104	2500	867	1697	1323	742	890	2832	2106	588	1395	1410	1187	1298	2909	1179	2121	1084	828	871	1187	832	1598	1105	1118	2440	3673	829	745	826	911	1274	1094	695	997	723	2067	1650	1207	968	702
TMSB15A	5	12	10	67	177	14	37	10	3	9	10	12	4	11	30	13	3	7	21	10	7	46	113	21	29	7	2	12	13	2	7	84	6	5	35	161	334	7	8	50	16	17	5	6	45	4	6	42	24
INPP5B	860	1434	2663	1233	1258	379	1657	293	1713	4051	1532	626	1752	1584	421	3561	1766	560	667	954	909	3904	476	2907	802	1242	1229	1211	3414	1052	2410	795	1386	841	2949	913	1076	1259	502	372	1690	863	759	867	1673	578	836	1118	520
RIMBP2	37	281	181	15	19	1744	4	4	19	8	137	502	7	8	75	79	1	34	62	3	7	132	1	10	3	20	0	30	10	1	11	10	10	0	0	4	84	35	19	25	1	28	1	2	138	7	210	2	8
GRIP2	6	206	65	88	66	4	33	26	86	41	40	5	2	11	15	36	28	85	28	74	50	310	6	78	23	54	16	43	51	36	34	9	28	45	79	16	22	94	49	10	36	63	11	35	14	54	30	37	74
KCTD15	314	830	1871	800	1102	48	1294	682	742	463	462	1024	333	641	537	717	1427	346	147	1944	669	2195	1355	1292	757	954	658	686	2432	2522	631	327	1266	307	667	779	1005	189	1363	1540	511	656	265	1310	1768	310	771	381	895
TSACC	9	47	26	35	69	154	5	60	18	61	13	62	7	12	30	31	179	7	12	24	48	29	2	51	28	11	32	30	37	79	32	3	74	20	119	2	4	15	20	15	76	14	19	50	6	20	24	2	4
PRMT8	29	17	96	36	1	2	37	2	19	151	32	2	64	7	43	102	16	1	26	0	13	216	3	128	11	6	10	42	25	46	70	21	32	5	31	6	286	2	1	0	17	30	1	49	36	1	5	102	1
MSTN	1	6	27	6	1	6	3	0	3	4	56	0	7	0	6	16	21	2	12	2	3	14	2	26	3	7	2	10	11	2	32	1	0	6	8	4	7	2	2	20	3	4	0	0	11	5	5	1	0
FAM206A	560	1074	1461	957	1166	918	1447	1097	456	2490	668	1312	951	575	729	2118	2105	299	282	1235	1054	674	771	831	1135	462	594	1060	2349	740	1043	454	748	1578	1374	584	661	543	1045	799	1447	504	1247	725	831	667	537	441	1000
KLC1	1016	1766	1441	1476	2239	1032	2220	834	1196	2105	2355	808	280	700	1461	2602	1619	1167	545	1205	2404	4626	1900	3279	1321	1735	1237	2359	3235	1325	1972	627	2024	3133	1125	1358	1528	2613	2127	380	1580	1919	589	1110	2643	1983	935	1144	1413
ADH4	4	1	2	5	1	2	156	25	8	2	10	2	1	1	0	3	3	0	1	1625	3	9	105	5	0	2	0	4	5	2	0	25	162	0	3	4	2	2	0	2	3	1	0	24	3	8	0	3	1
GABRA6	0	0	0	0	0	0	0	1	0	0	0	0	0	0	0	0	1	0	0	0	2	1	0	0	0	0	0	2	1	0	0	0	0	0	17	0	0	0	0	0	0	0	0	0	1	0	0	0	0
IFIT5	1164	1888	4852	2275	2572	1344	2761	1007	1495	3255	3023	1018	922	913	545	2301	2955	932	855	1259	2117	2451	1585	1113	2998	716	637	1810	1512	587	3108	1543	1007	2953	2054	1746	1137	1858	1073	978	2058	565	1451	647	2249	963	1677	1397	2463
EXD2	816	1442	2392	1324	1952	726	2188	881	1041	2338	1466	1489	743	907	913	2618	2969	617	1093	1633	1762	2330	1596	1382	3236	1033	933	1255	1195	822	2633	909	1087	2234	1067	1152	971	1218	2967	668	660	873	993	870	2106	1155	817	979	1791
COASY	5009	4802	5024	4147	5607	7243	3797	4067	1871	4531	5449	5161	2876	1878	2877	7551	6996	2361	2107	1796	7562	3367	3052	4473	8472	3554	4604	3656	6768	3023	6401	1345	5499	12794	4512	1355	1402	4817	3382	3042	4431	1852	1998	3414	3552	3430	1816	1532	2957
RPS6KA2	5791	5257	6960	4276	4258	2052	9036	1152	4180	14611	7289	2063	2634	2469	4456	6057	10113	1603	2957	1302	7990	7794	4199	9576	3601	6884	4547	4567	7847	11911	12213	5060	9420	5033	11146	8414	7802	9749	2693	370	4338	5444	3517	5039	16510	3272	3361	9859	2507
CYP7B1	157	357	410	372	669	5	210	53	739	716	289	158	549	240	29	1142	542	172	371	790	286	173	31	192	126	189	309	208	579	170	447	92	165	54	284	87	61	352	70	79	609	219	639	550	217	370	274	69	92
FAM92B	3	502	44	505	159	8	180	42	32	354	106	10	418	31	59	1228	176	73	35	50	12	67	0	521	102	61	47	3	49	14	346	159	54	64	74	13	1089	15	29	61	306	25	96	43	206	6	35	7	91
ISY1-RAB43	1	1	3	2	2	0	1	0	2	1	0	0	1	2	0	0	5	0	2	2	1	6	1	2	3	0	0	1	2	3	5	1	0	0	2	0	2	5	0	0	2	0	0	2	1	2	0	1	0
FAM163B	2	2	23	1	3	0	7	36	2	8	9	0	0	2	1	17	8	4	0	19	0	10	0	12	21	3	8	5	50	9	4	0	16	8	2	3	2	2	0	0	13	2	8	3	8	2	0	3	0
IFT52	979	1809	1684	1842	2191	611	1509	875	1253	2522	1156	2141	995	569	525	2160	2477	591	719	1592	1204	2779	1330	953	2564	836	882	1000	1304	430	2691	1032	1044	1736	2580	806	985	2418	1099	1851	871	706	458	945	1673	1069	962	615	1070
NRBP2	814	931	3778	1273	2195	3549	2242	439	792	4588	2304	565	595	1603	2536	2557	3157	1018	1523	602	2069	1997	1064	4095	2595	2033	4142	952	3793	1670	1678	645	2095	1539	1328	1389	1660	1297	434	429	4413	1321	413	586	1982	1091	1316	932	302
NPIPB15	11	195	479	202	100	9	10	121	53	14	593	88	0	67	257	573	187	123	2	131	434	839	13	18	1	17	3	235	606	1	416	2	4	404	344	64	158	325	0	43	3	95	6	55	79	373	8	1	0
SMARCA5	4065	6864	8227	5339	7602	3838	8775	2429	6150	13125	5597	8665	2887	2885	2255	13569	6595	2576	4631	11266	6205	6467	6899	4703	8305	3742	4322	3027	3945	3265	8792	4097	5474	11192	5148	5161	4666	6830	5501	3755	5047	3046	2684	3631	8516	4253	3269	5081	3934
C7orf72	0	0	0	1	0	0	0	0	1	0	0	0	0	0	1	0	0	0	0	0	0	0	0	0	0	0	0	1	0	0	0	0	0	0	0	0	1	0	0	0	0	0	0	0	0	0	0	0	0
FAM24B	97	4	112	61	117	86	133	80	40	127	40	115	48	31	225	24	90	57	49	150	89	190	56	66	108	32	61	76	46	84	83	31	44	121	15	16	20	55	54	97	98	24	59	51	24	62	39	19	39
BHMG1	0	0	1	0	1	34	0	1	0	0	2	5	0	0	3	0	4	0	1	1	0	0	1	3	4	0	36	0	4	12	0	0	1	1	1	0	1	23	3	1	6	0	0	0	1	0	2	1	0
FBXO33	536	903	1531	1262	817	468	1214	318	641	1348	1050	561	312	801	695	1315	960	318	594	790	1221	983	1169	940	1057	644	760	630	666	490	1055	735	812	1423	1088	933	869	1026	849	614	577	504	1713	881	1249	610	449	529	431
DNALI1	85	1144	1617	1338	569	2099	1248	72	1192	3870	656	1311	1915	894	616	3882	347	590	1694	77	1057	3961	146	1507	1538	1035	316	340	410	1915	1564	721	686	767	122	514	2514	954	33	48	640	217	615	339	1259	992	760	924	483
IPMK	514	812	915	836	1499	402	1135	362	846	1378	725	509	483	455	585	737	1555	258	347	1968	1209	677	802	787	1594	496	534	340	973	512	1493	380	727	992	1110	498	594	385	1173	498	666	382	534	647	849	491	711	333	612
SPATA12	21	65	41	36	65	55	77	5	62	53	28	130	28	11	9	29	44	19	6	21	15	84	21	45	78	32	20	8	25	10	27	14	36	52	16	4	6	34	11	13	9	7	7	32	20	30	16	15	9
RRN3	1630	1725	2633	1961	2351	1494	3254	1604	2602	3604	2092	2147	1338	1245	1223	4059	8609	1356	987	2595	2298	2390	2968	1675	3801	1568	1730	1951	1515	1768	4418	787	1460	3166	2883	1164	1116	4378	1612	1206	1638	1130	593	2662	2089	1137	1522	1375	1917
TP53TG3	0	0	0	0	0	0	0	0	0	0	0	0	0	0	0	0	0	0	0	0	0	0	0	0	0	0	0	0	0	0	0	0	0	0	0	0	0	0	0	0	0	0	0	0	0	0	0	0	0
ANK1	164	146	32	142	53	1	615	68	101	445	60	25	192	32	60	92	57	43	20	49	11	268	1081	104	139	53	74	54	146	22	71	45	93	933	40	36	24	22	978	9	42	79	5	33	42	44	32	23	2008
UGGT1	3401	8188	5971	2340	6120	6030	6725	4175	8305	8940	5102	8460	2609	2218	3954	10753	11430	2455	1178	8925	4465	5549	4487	4090	5714	3902	4649	5548	5316	5051	7061	1366	5145	11398	3614	2050	2041	6243	10059	2657	6469	2723	1798	7703	5743	4337	5895	2284	6934
ASB1	311	1758	2193	898	1251	974	1441	828	974	1625	1954	1107	546	540	778	1871	2083	880	560	1588	1543	2136	2486	1850	1357	1319	1104	1042	1729	580	1973	436	2145	2466	1035	824	1141	1176	951	655	1481	929	657	1013	2120	1132	387	784	1015
GTF2E1	413	1036	981	912	1250	527	850	419	616	1008	456	956	464	269	519	952	1919	314	280	1020	493	1276	911	628	1260	400	534	472	813	864	1001	384	635	1060	1432	284	329	497	968	1588	1042	451	579	856	702	529	560	406	480
POLR2H	1158	3721	4347	3489	3944	2030	2943	3937	788	2661	1736	1859	2322	1524	2642	3767	3276	1093	1140	4884	2448	2283	1504	2823	3172	2036	2101	2144	3800	4798	1819	688	3130	2793	4742	576	763	2194	1294	3558	2992	1145	2547	2029	1465	1304	1248	612	2086
TBC1D9	1309	3632	3997	2150	2450	751	2977	680	4487	8136	2975	1095	571	1104	827	7236	4931	677	1151	3593	2295	2415	1675	2927	3118	2005	1990	1053	1184	907	3803	1664	1818	605	2342	3411	3117	2329	1759	544	1693	1533	705	1321	5873	2139	1307	1652	836
SSX2IP	305	800	1196	807	1228	992	969	715	1027	1255	365	1769	423	662	512	1640	2708	313	320	1921	865	2028	2387	389	1347	315	365	517	643	566	888	286	642	2632	950	339	400	317	337	1212	793	376	205	321	601	1497	388	270	446
CMTM4	1847	2907	7254	1829	5033	3303	6154	2028	2101	7489	3705	8076	1699	2262	2644	4631	5177	1014	722	1930	4923	2322	861	4938	1177	2881	1006	2324	3569	972	5984	770	7777	3897	1757	2265	2658	5194	2889	780	2062	1488	2811	5957	4535	4417	1294	2517	1522
DRD2	1	4	26	14	6	1	5	3	13	8	13	31	8	3	2	29	82	5	1	6	0	21	2	20	2	5	0	3	8	3	17	2	3	1	3	4	9	1	8	5	9	1	7	0	4	1	2	18	6
TSPAN5	1474	1147	3783	1530	3081	3686	520	826	2534	1817	2644	1101	718	727	309	2804	1747	1531	1540	1831	956	2135	11936	504	4090	1655	1987	1038	1117	214	1580	447	638	10750	4668	278	337	294	802	716	601	440	3807	520	1371	785	399	405	2326
HSPA5	18149	58186	37739	32115	105735	72001	37910	45452	21735	68915	28919	55735	36713	16711	37870	80430	94463	15502	17872	59071	49954	42933	55288	34174	41114	23597	39495	61577	60465	37960	62674	10844	33379	130502	41835	17961	12326	39546	59996	14400	48481	20022	35923	71858	32146	30485	34554	13131	55490
ASAH2B	119	136	306	282	316	142	232	134	139	600	153	104	130	147	99	326	316	82	80	138	373	253	169	135	364	138	159	166	301	378	159	50	398	343	541	47	110	297	130	57	508	103	167	198	126	140	110	49	121
IFT140	1018	1071	1848	814	1072	753	4253	536	1620	3519	1729	1130	620	579	882	4753	2979	728	908	940	1043	2527	1010	2799	1179	1657	1091	1519	1403	700	2076	724	1497	1926	1119	1543	2252	5127	407	332	1048	599	294	706	3203	1032	983	1429	439
SCGB3A1	2638	2740	1900	21530	967	1043	5520	44	12375	2712	1565	307	3452	1192	2003	8089	4470	50	53513	67	41	3169	3	38650	214	3140	3395	170	2676	232	2577	5409	2043	966	1507	7029	21315	2105	17	35	7077	1487	1030	153	24558	30	1103	1469	233
MFSD4A	1698	1894	17320	1824	2051	121	7053	70	5620	3626	4255	802	4011	3114	160	34472	9893	437	270	152	733	2971	7	778	831	2810	1546	769	7763	1714	2600	561	514	237	5966	605	526	979	53	53	1943	986	3125	343	359	273	692	332	152
CDC25B	1027	4532	7084	4718	7238	3194	7484	1109	4249	8278	3678	5529	3974	2476	6615	5227	4907	2797	2852	10149	3897	9518	6768	4327	15012	4259	3255	7332	17531	2024	3165	1395	3494	11676	5112	2833	2909	4394	8416	1939	6914	6441	2841	1257	3637	8561	1928	2100	4582
RER1	4023	6196	5891	8084	6144	6713	8795	5617	3840	12596	7380	3512	3502	2451	2395	9687	8694	2909	7304	7660	7773	6669	4210	4594	6028	4487	4440	6031	7082	4516	7095	2561	4767	11041	6722	2313	2171	5649	3294	5451	4401	3520	4292	4660	5175	4566	4241	2363	3584
MPZ	19	89	38	100	54	107	98	35	21	124	134	206	16	12	81	36	38	59	31	42	59	85	19	95	98	74	35	42	79	126	44	29	63	66	60	36	40	137	26	28	79	41	25	55	69	57	44	40	41
CNPY4	270	850	371	876	1166	562	702	512	455	865	475	1147	190	147	470	461	664	608	202	596	553	818	713	487	579	489	362	342	331	882	448	316	251	518	585	295	347	370	764	596	448	374	214	569	934	385	233	267	580
MON1A	297	550	484	581	714	262	799	299	246	769	418	315	405	363	429	623	318	232	409	352	584	528	1030	722	632	345	547	1037	812	541	758	275	393	517	817	355	233	517	492	293	829	261	646	549	852	388	152	295	337
NARFL	631	1273	1551	1758	1058	867	1866	1508	885	2067	1498	1271	982	657	1079	2576	2641	965	868	725	1527	2131	854	1528	1765	1569	1506	1545	2183	1462	2166	519	1787	2746	3202	442	544	2080	630	994	1311	814	668	779	1363	867	544	578	627
TP63	42	376	2335	331	3196	10	303	114	401	1698	209	153	683	1044	69	1201	202	583	64	78	16	123	13	352	447	246	52	104	66	7	1248	91	68	2643	54	288	321	34	430	10	307	83	334	187	265	402	206	57	1573
TMEM41A	1270	4172	4036	2791	3730	1132	2506	4446	1344	3365	1482	1403	1381	1262	1031	4892	3342	701	1084	10943	1593	1925	1265	1611	3602	2105	1453	3054	3077	1846	2653	1161	1907	3380	2878	1001	1069	1451	1881	2342	2706	1337	2377	2554	2474	1847	1440	1578	2420
MLPH	4205	5223	30051	4518	936	7129	24340	2186	7551	26759	15514	5807	3810	4618	5372	36979	10980	2675	7781	2605	15087	14553	2324	12437	13501	5647	6887	23228	12738	5944	26636	3618	23584	21569	5016	5572	7622	27174	1113	2103	3939	4044	2047	1342	19572	4359	1252	9752	2159
RBM24	16	70	16	73	42	1	18	16	15	60	11	45	35	11	11	46	100	8	6	82	16	16	46	50	22	10	6	5	8	4	8	48	7	4	44	42	109	8	7	6	19	26	7	8	59	54	13	15	46
AC024592.3	0	0	0	0	0	0	0	0	1	0	0	0	0	1	1	0	1	0	0	0	1	0	0	0	1	0	0	0	0	0	0	0	0	0	0	0	0	0	0	0	0	0	0	0	0	0	0	0	0
GNAO1	53	192	372	432	131	69	146	27	267	308	556	152	23	227	90	320	113	63	48	230	241	420	59	177	79	202	126	691	93	82	1587	86	108	137	92	62	53	263	166	69	461	190	76	72	211	100	79	90	26
ZFYVE28	256	552	1042	555	458	704	918	362	358	1981	1466	209	289	694	273	2938	479	468	264	344	664	704	356	799	202	317	620	1089	2034	289	793	185	1178	391	1236	208	394	771	269	252	593	500	136	347	574	304	328	167	184
ZNF785	226	551	944	413	365	408	724	112	386	960	731	288	569	148	390	546	941	253	156	341	577	1054	266	644	445	762	420	685	769	2117	573	87	374	589	683	141	257	795	241	267	371	395	210	293	433	358	320	197	161
CIRBP	5099	9972	17768	12969	14871	5416	15638	1704	4320	15915	15608	3826	3534	7144	6540	22745	12964	7867	3763	3413	9325	15111	4591	22081	6765	10412	6441	13054	18664	3775	19723	6053	12606	10428	9692	9270	11145	9089	4099	999	7348	8157	4293	3931	18782	4225	4743	8177	2862
CEP170B	3422	2548	5258	1504	6609	1812	9766	1529	2796	6173	4822	2625	1057	3442	3120	15837	5976	2965	908	2348	7768	9411	3850	4890	3065	4044	3196	5225	9580	4746	4581	567	5916	10599	3038	1753	2331	6876	11957	1817	4751	3431	1883	4013	4403	7619	1654	1643	2228
USP2	57	104	106	137	325	26	89	40	299	529	112	54	61	343	127	580	177	33	253	62	137	614	32	223	80	91	32	271	148	65	728	96	93	59	108	216	602	342	72	62	98	55	296	16	502	41	105	52	116
ZNF69	215	122	532	266	128	114	565	121	338	825	178	142	167	116	84	1100	99	172	67	274	294	258	58	305	195	256	176	213	456	179	356	61	324	261	366	93	218	205	154	11	232	154	169	284	280	191	112	145	126
ERV3-1	1457	370	3718	566	1222	3478	1664	663	2267	2698	829	661	3412	583	2185	3395	1868	303	122	648	5090	872	151	2000	570	572	220	873	2353	481	2900	337	997	1084	532	396	184	4128	1408	321	3085	748	725	1156	434	903	1405	314	592
TEAD4	1025	799	569	896	804	324	683	1103	321	273	314	1680	191	258	329	474	732	584	115	1491	711	767	2232	524	839	424	1313	1010	399	602	279	372	946	1130	918	847	663	271	2593	679	546	308	386	735	1134	386	631	516	1124
ADGRL1	814	1897	4159	972	2216	192	1689	1012	1333	1739	1573	1224	1162	1279	3200	1835	2730	639	405	2157	1675	2523	1078	1902	657	967	1529	1833	3335	3721	6374	635	2510	791	3610	1463	1534	1346	2219	1190	2714	1479	902	743	3132	309	464	1384	1056
CDR2L	5204	2710	2899	1700	3072	1742	3553	3089	1416	9414	1163	2366	496	962	809	6113	2152	1219	501	2699	3044	3158	1543	1100	2472	2548	2459	994	1157	1571	2858	585	4281	2001	1655	1494	1167	792	1602	443	3406	851	390	2096	2041	2693	2164	844	1802
SMYD4	265	759	1149	709	885	302	850	237	541	905	544	483	613	523	297	2038	1392	379	220	1008	354	1181	692	939	764	637	752	710	733	586	799	380	633	774	485	463	516	540	745	238	600	535	508	488	1051	538	338	529	322
EIF3D	4376	12062	15736	14184	13930	8485	10544	6970	5197	10570	9270	11180	8529	5929	4127	13841	13741	5406	4145	8020	10634	6451	16300	7332	20256	5254	5996	12467	8136	6747	9834	5158	12129	16235	8355	4081	4106	5024	7700	7615	8562	4604	6580	7978	10749	7808	3779	5339	7442
TRRAP	3905	4439	4293	1853	6951	3740	6346	2135	6318	9032	3591	33256	1314	2400	2108	9047	14876	4558	528	5512	7272	5849	5001	4763	4489	4203	3810	2691	6240	4951	6459	714	3766	6373	1986	1659	2077	7838	6723	2187	6641	2711	1024	3576	4406	5308	2863	1809	2717
ZNF684	95	157	138	271	207	80	169	149	145	228	143	80	114	115	62	150	202	81	287	110	137	280	64	144	113	107	69	432	202	87	176	94	119	188	332	63	80	64	76	164	93	115	324	90	148	86	81	64	129
TFCP2L1	470	887	6818	561	1202	1358	4182	84	1776	5776	2204	1241	2448	5719	8195	8247	6222	286	2708	155	1031	1682	91	9582	857	1499	920	6694	2520	9079	3021	1095	5241	166	2434	588	1799	12446	1184	202	1597	5865	458	5760	6362	1472	423	3495	364
BORCS5	276	550	489	476	434	842	825	305	418	467	276	804	243	426	318	733	284	189	215	842	1054	420	853	614	429	298	364	463	341	286	433	234	780	835	648	264	206	393	531	403	326	355	254	509	445	479	288	203	240
HIGD1A	1205	1446	3389	3731	2377	2359	3832	1414	1055	2184	1159	3062	2495	1323	1625	2044	1660	550	4430	2845	1488	1856	1956	1570	2714	852	992	2507	1418	1095	1875	2443	2316	3099	4615	1717	1314	1044	1181	5403	1765	875	2559	2086	2907	3245	1103	1489	1163
FOXRED1	774	1334	1703	1567	1341	1287	1042	649	944	1626	1425	989	703	548	1096	1906	2480	1205	1188	694	1461	1807	996	1365	1339	1480	1233	2430	1532	552	1062	476	2011	726	858	408	506	1905	759	1037	986	709	701	1271	843	616	592	256	596
TMCO6	311	488	1018	411	617	489	588	309	198	371	656	362	415	223	493	880	942	211	343	580	648	601	399	846	1084	441	673	541	1004	380	328	189	646	464	1147	189	215	855	303	300	571	335	193	174	471	375	194	217	246
SKP1	2847	9181	15664	11555	10662	6717	13940	9982	4642	9576	12296	9770	14082	5062	11004	17628	8888	2704	15080	10372	8911	7318	13977	7810	16581	4137	7598	6426	6565	6275	15316	7763	7182	12534	33819	6578	6466	14117	6434	9542	9883	5285	7656	7634	13111	7385	5411	6331	6862
CEP70	527	1267	2325	833	2603	371	1264	833	799	2556	1047	1027	778	907	919	1782	2325	272	1450	1237	1097	3346	714	1508	1476	747	928	958	1741	1501	898	695	1110	1227	1956	530	825	2072	517	716	1063	1648	550	1733	1332	719	1317	1210	331
CXCL9	3980	24104	284	6984	4505	83	3074	4082	528	1781	5491	1914	470	2342	32	9367	6817	14160	1254	11669	122	1036	109	1955	10989	4800	8033	2520	5845	990	1596	230	1672	4745	846	573	703	858	17945	1318	11245	2313	3145	1713	1111	24849	2137	113	4782
DPY19L1	3680	7238	6507	7138	8752	1106	4050	2340	5653	9645	5095	6530	5081	6338	1434	9672	2769	1529	5383	4157	4776	5047	10391	1556	20088	3664	5318	2695	4905	7345	3872	1521	6189	3184	9905	1589	1390	9291	2950	11375	17013	1884	8199	3513	4028	3263	1440	1907	4662
HLA-F	2738	9869	7267	10416	4100	646	11865	6366	4643	4546	15335	2977	2293	7335	1504	18825	5715	8540	3347	6643	1573	11168	717	7295	9393	8539	4183	8186	31915	2256	3195	5294	3729	21407	2150	3896	3183	8124	13011	4202	6473	3826	4381	1556	6609	9678	3461	2858	4826
AL020996.2	0	0	0	0	0	0	0	0	0	0	0	0	0	0	0	0	0	0	0	0	0	0	0	0	0	0	0	0	0	0	0	0	0	0	1	0	0	0	0	0	0	0	0	0	0	0	0	0	0
NEK8	474	439	714	493	348	732	552	195	306	1290	813	516	329	187	445	1040	990	279	302	214	565	997	64	1085	609	777	776	760	924	411	760	184	582	421	294	241	263	752	142	251	390	292	181	270	541	473	309	289	132
LGALS2	118	318	198	545	82	41	474	43	34	223	495	78	58	260	52	1471	169	45	31	38	46	89	1	309	77	105	486	385	264	45	131	63	79	84	104	125	58	129	475	273	225	128	90	38	240	152	33	66	176
CWC25	841	1753	1621	1140	1031	1232	1440	642	856	2751	1766	2012	699	555	881	2471	4467	817	410	1312	1388	1318	921	1462	2608	1103	1263	1033	1624	971	2161	545	1249	1216	1195	1166	1145	1894	967	582	1437	783	317	759	1493	4688	710	829	557
MYZAP	33	135	117	168	78	106	662	61	50	226	68	102	49	51	27	214	114	55	40	43	126	72	27	379	143	198	60	31	258	49	77	956	190	345	14	771	1058	29	26	7	21	61	10	46	459	95	268	579	52
CARS	1059	3781	2464	3054	3840	4479	3181	1521	1630	3607	2490	2221	1087	1247	2438	4929	4033	1421	1570	2026	4144	2842	3703	2222	4539	1821	2343	3776	4048	1383	3506	958	2291	7775	3077	986	1254	2009	3403	1953	3476	1339	1932	2097	2400	2165	1872	1220	2407
SUN3	1	30	6	7	198	23	2	1	36	63	4	2	0	2	3	13	3	32	6	4	1	4	2	7	22	9	3	0	12	0	2	1	4	188	1	3	2	68	216	15	22	2	20	5	2	2	245	1	11
ZNF148	1096	3044	3230	2128	4828	1046	3978	946	3604	5132	1355	2291	1531	1383	1278	4051	6760	580	876	2804	1554	3458	2794	2180	4051	1480	1247	1152	2392	2254	3551	1340	1605	3149	3286	1638	1511	1193	2507	2436	2236	1545	1721	4384	2566	1802	2554	1406	1325
TRIM7	23	38	967	28	39	85	1161	310	60	156	119	378	8	253	64	143	60	160	18	359	95	74	185	120	180	35	311	51	2994	51	13	46	160	1747	59	72	92	194	45	101	30	31	42	12	35	74	58	68	245
PLK2	1024	3852	9388	3056	3198	4839	4547	10921	1699	1967	887	1599	742	549	584	9438	1594	930	325	3033	3267	5849	717	2003	2967	1620	705	765	2652	1553	3211	2403	2844	11296	8394	1701	1365	383	2592	205	1868	1247	415	2102	5818	2277	6878	1006	4125
GON4L	1395	3267	3344	1226	3953	2502	3334	1260	2685	11984	3429	1296	1274	1116	1410	5712	6668	1357	440	2193	2828	4461	1361	2788	2325	2543	2134	2906	3459	2623	6369	517	2724	2923	2963	1081	1309	2327	1747	579	3228	2006	1809	2273	2056	2107	1295	982	908
TPPP3	526	4313	1208	3399	1031	881	2516	132	356	3209	1034	2404	2262	553	681	11251	1304	240	1816	1338	754	5913	128	4016	2971	801	542	3521	657	455	6010	3816	2578	1495	622	1864	11894	12637	260	1281	2732	570	2602	364	8005	402	634	4701	1179
LONP1	2768	4164	5843	4932	3778	5437	4297	2995	3209	5924	3671	8273	2704	2366	3544	7021	8190	2313	1290	5316	7894	5738	5166	5225	5513	3501	7052	7502	10449	6608	4305	1372	6684	10999	3848	2305	1968	5106	5714	1106	6264	2492	3626	2839	5536	3472	1348	2095	2538
AKR1B10	3	11410	2409	221	0	274	24503	7073	11	1474	147	112357	53	17	3933	3489	181	5247	32	13570	71	10	108	28	8	2420	43	201	11	20	221	46	1627	495	43	1	10	8	4729	568	272	21	1936	8802	1	48808	33549	5	55
HES7	2	5	2	6	7	33	7	4	3	6	14	0	3	1	10	2	0	51	2	9	26	7	111	4	3	0	33	4	243	10	2	0	9	10	8	2	5	3	18	66	2	2	4	1	4	1	0	1	52
MYO5B	2282	1934	4710	1238	1755	971	10608	681	6135	12235	1592	8219	1428	2742	266	6155	7641	1749	655	2582	2500	5638	19	2257	5322	2545	2235	2236	2430	1123	3407	1221	2217	19155	2214	2608	2339	964	3084	805	1871	797	636	2500	3670	4542	2097	2034	1973
SMG8	603	1307	1712	1097	1688	765	1069	638	1292	2735	987	782	704	486	342	2100	2139	432	356	1446	1146	784	1274	778	3234	744	1057	923	1506	696	1993	395	823	2163	1509	405	389	892	1106	633	1285	396	504	814	756	730	686	507	738
AC002985.1	0	0	0	1	1	0	0	0	0	0	0	0	0	0	0	0	0	0	0	0	1	0	1	0	0	1	0	0	0	0	0	0	1	0	0	0	0	0	1	0	0	1	0	0	1	0	1	0	0
C1QL3	20	59	111	23	65	122	255	24	7	29	71	1	143	56	19	135	137	24	0	132	106	1	32	31	106	43	28	21	2	43	146	54	61	7	88	40	39	8	20	32	11	40	47	67	83	166	84	32	16
CACNA2D1	128	564	442	969	816	678	400	240	745	570	306	265	166	493	136	326	909	159	102	1484	238	446	1685	306	1657	178	234	110	491	199	301	340	147	103	1545	409	396	100	209	693	198	399	97	492	737	361	316	245	531
HHATL	23	15	10	9	1	3	6	0	1	14	4	0	5568	1976	5	42	2	0	3	3	6	2	0	35	0	6	2	4	317	2	16	2	7	18	29	16	27	73	0	13	23	8	2	0	11	2	2	0	1
AL360181.3	0	1	1	1	1	0	8	0	0	4	1	0	1	0	0	4	2	1	1	0	11	6	1	0	1	2	3	6	2	1	0	0	5	1	0	0	0	1	6	0	3	4	2	1	1	0	1	0	1
PTPRZ1	1305	419	2595	102	2420	86	420	1	972	811	159	221	77	1331	48	10960	5453	12	35	110	76	632	71	236	223	28	26	93	32	3	26	37	28	233	1755	9	76	78	16	2	62	11	7	3	106	19	138	22	54
PET117	187	252	315	414	462	383	566	198	142	236	214	176	144	120	139	317	268	161	110	458	187	318	262	179	286	238	101	87	296	77	290	134	267	295	173	126	94	115	310	181	107	164	117	279	237	269	156	117	163
SLC27A3	1473	1329	2414	1561	1440	1375	5744	973	1290	2501	3137	374	796	1043	707	5598	2709	1028	3256	700	1618	3935	447	4574	1953	2077	1169	2104	2274	2985	1117	3784	1694	1454	2199	2641	2891	2711	1495	413	2127	1652	1857	1398	10395	1527	660	7469	1041
TEF	361	808	2394	829	1389	248	3319	583	1273	2309	2793	657	1840	690	745	4480	3237	300	839	731	298	1155	1527	3865	1432	673	944	1382	1732	427	2783	1090	1777	1255	856	1723	1925	2926	1204	265	1014	398	1416	462	2077	415	973	1560	878
DESI1	1645	3742	4582	2945	2191	3159	2944	2424	1622	5240	3959	3422	1387	1652	2485	3265	2545	2013	3160	2037	5822	1803	1673	5100	4856	2135	2086	3926	3528	3739	2576	1582	10078	4628	3385	1852	1541	2585	2018	1512	3677	1985	2243	3216	3454	1762	1354	1795	1880
RBSN	933	1887	3606	1384	3353	977	2258	519	2101	5438	1670	1034	1554	1110	862	3564	1899	578	686	1675	1506	4859	1829	2388	1977	1352	1275	1487	3643	1188	3177	915	1577	2177	2698	1558	1718	2203	1377	688	2181	1489	1857	1313	2826	1241	996	1292	1009
ITGA10	61	184	505	214	254	87	925	34	85	323	288	72	366	46	92	342	157	58	156	111	135	1412	1767	413	424	104	115	336	112	63	274	304	762	71	191	491	532	112	71	423	199	387	37	34	474	93	126	339	67
TEKT1	9	491	75	501	108	3	359	6	59	579	114	23	542	44	26	1624	217	8	44	48	19	19	4	482	292	59	17	2	46	29	483	187	73	160	27	27	1921	11	3	34	411	18	111	0	320	1	67	6	157
PXYLP1	203	793	1110	657	1780	84	818	710	638	839	528	310	371	656	404	1196	1269	166	181	550	505	1240	987	414	995	282	371	715	425	293	1309	224	461	153	701	276	371	269	536	278	264	598	298	601	810	427	331	512	358
LEAP2	6	55	70	24	29	44	61	18	12	61	67	46	19	10	147	111	67	16	26	49	53	82	3	76	17	52	43	49	116	45	30	10	42	49	54	11	34	35	13	5	42	55	7	18	34	35	23	11	6
ODF2	953	2681	2527	1847	3946	2802	2170	1319	1584	5065	1408	1651	861	1201	2431	4582	4707	1374	354	3166	3268	2385	1897	1874	1546	1348	1256	2012	3072	2567	3076	555	1707	4849	1987	798	1511	1126	3364	844	3497	1145	888	2063	1918	1567	864	792	1842
PXDN	7015	6441	10035	6681	14500	606	6006	4142	13128	9472	5261	2097	1190	4264	1649	3479	9250	4080	1042	4912	13197	28400	20357	2074	5671	5400	2371	2087	7242	5469	8357	1413	3456	13920	7595	2576	2497	1437	3913	1598	3999	5906	693	6314	14702	2409	3076	2090	19109
PCDHGA10	30	173	497	112	274	32	1588	19	261	61	256	44	29	80	30	428	84	119	16	105	36	242	97	99	514	105	56	38	58	14	109	50	107	166	77	111	87	155	98	20	75	73	130	76	313	26	171	81	881
NFKBIE	635	2723	997	3696	992	638	1876	1800	1138	2292	3134	512	706	374	363	1634	1085	1368	788	5600	1498	2433	506	1339	1700	1380	1318	850	2997	1355	2023	1042	2124	2520	984	814	360	908	1695	1796	1660	360	1862	864	901	1781	473	362	1408
SENP6	2033	3219	3394	2468	3405	1903	4791	1174	3331	11207	3678	3011	1840	1344	1581	4218	5157	1632	1449	4070	4396	4001	4254	3231	2640	1708	2483	2854	3009	2113	6018	1539	3618	2965	2005	2358	2652	3143	2084	1681	2294	2339	1126	2395	4099	2910	2378	2106	1864
KDM4F	0	0	0	0	0	0	0	0	0	0	0	0	0	0	0	0	0	0	0	0	0	0	0	0	0	0	0	0	0	0	0	0	0	0	0	0	0	0	0	0	0	0	0	0	0	4	0	0	0
MACROD1	1656	244	1225	776	820	926	777	817	326	1378	642	834	355	588	838	1339	1414	571	859	321	1337	650	780	694	864	716	675	1191	507	505	825	334	799	1547	375	457	428	1154	192	450	510	233	392	342	893	179	790	356	198
TSPAN8	44	1990	25724	1870	300	47718	94454	3089	278	5191	3057	7615	605	11237	2257	43412	2510	77	1404	6002	22	166	24	1446	3176	166	97	349	54	324	426	591	5305	7618	1522	295	657	413	10	11465	292	168	93	16636	1167	7870	828	413	228
PROP1	0	0	0	0	0	0	0	0	1	0	0	0	1	0	0	0	0	1	0	0	0	0	0	0	0	0	1	1	0	1	0	0	0	0	0	1	2	0	0	0	0	2	0	0	0	0	1	0	0
USP30	435	862	1034	981	893	570	1394	315	423	1240	620	452	534	391	740	1224	635	336	361	693	747	733	573	973	982	539	508	584	828	426	1514	416	708	623	872	527	537	583	487	620	621	385	484	573	1145	588	673	467	256
TMEM202	0	0	0	0	0	0	0	0	0	1	0	0	0	0	0	0	1	1	0	0	0	0	0	0	0	0	0	0	0	0	0	0	0	0	0	1	0	0	0	0	0	0	0	0	0	0	0	0	0
APMAP	9161	11343	8747	14614	21254	5186	8920	2909	5144	12863	6694	9765	3635	2488	4195	8283	12276	2793	4463	7827	6094	12977	7889	6622	8385	5947	5009	2521	9581	3621	14294	3382	5461	7987	7799	3764	2939	4084	12866	5552	4171	8731	6231	4513	9282	8558	5160	3557	5134
LRRIQ3	21	31	103	97	72	53	41	26	77	34	46	36	55	31	5	78	40	36	65	26	18	84	27	44	74	26	6	8	32	7	32	19	23	117	17	17	80	31	24	28	44	18	13	41	11	39	17	8	10
CTNNAL1	1523	1817	1922	3368	1971	1114	3945	1409	1548	2080	1162	2926	614	1262	779	2148	4970	760	851	2212	1346	2235	2259	1506	2805	1480	1057	1600	1066	531	1630	3536	1510	5654	2210	2561	1851	667	3557	541	3031	883	1767	1228	3146	854	1692	1247	3052
OXLD1	1150	1037	1561	1793	1107	663	929	708	560	905	1373	448	966	440	850	1181	1487	672	1851	1127	1244	1039	406	1369	1530	1415	2047	1203	2293	604	647	389	1009	2195	694	353	326	1358	531	1058	816	386	1068	786	838	835	437	343	370
TRIM71	7	39	101	21	8	19	147	1	9	32	51	8	2	7	10	588	26	2	7	5	3	132	2	293	12	40	43	8	42	4	11	55	87	22	3	42	78	91	2	9	35	44	1	7	271	1	35	279	2
NDST3	0	3	10	11	2	1	14	1	71	55	1	3	8	2	3	12	4	0	3	2	13	9	0	6	9	1	1	42	20	8	3	3	4	41	12	2	4	4	9	6	9	1	12	1	8	2	9	0	12
TSEN2	239	340	675	331	596	349	530	144	302	527	309	427	309	153	315	747	271	210	121	367	544	342	475	645	408	304	269	512	510	307	318	125	563	420	500	128	270	373	550	252	601	367	257	375	403	476	207	195	172
SCAMP3	2827	6167	4388	3952	7958	8498	4592	5467	2045	12059	6309	2829	2826	1598	3386	8859	8625	2250	1753	4091	7034	4145	2705	4333	5173	4414	4698	4229	4612	8788	7951	1712	6459	6972	10040	1951	1648	4371	3785	1756	4588	2142	3977	3232	4750	4442	1958	1978	2516
BEGAIN	22	47	260	34	56	3	45	170	26	42	40	32	16	67	20	45	57	26	26	17	76	328	25	99	84	49	67	56	186	252	66	32	307	27	33	27	27	51	87	58	31	74	25	42	109	27	37	44	11
ZSCAN5A	52	303	209	266	196	83	302	236	191	192	99	228	182	48	114	348	174	106	58	418	105	494	96	200	115	129	182	354	176	90	574	116	319	98	112	201	179	102	286	102	136	105	154	84	240	116	101	131	131
AL049650.1	2	4	4	1	7	3	6	2	0	3	2	2	5	3	5	4	6	1	1	1	3	1	2	0	5	1	0	0	5	1	2	0	1	8	5	0	0	1	7	7	3	2	2	2	1	2	0	7	1
ANKRD6	426	584	712	557	594	232	833	67	718	5151	1068	382	330	159	345	1319	1988	214	551	816	443	547	80	871	685	767	405	1225	994	349	1085	392	527	127	589	660	659	1822	147	279	514	504	133	327	1340	1177	468	418	153
GNAI1	425	1048	947	1247	663	2521	1250	3146	752	7156	557	766	511	658	402	3083	3471	324	410	1553	670	1764	1273	1086	2033	613	526	419	572	576	1389	1242	2220	962	1033	914	1133	676	233	255	363	390	149	939	1904	1231	613	913	1220
IRGQ	732	2173	1595	952	1825	1026	1485	507	2294	2772	1344	984	355	976	923	2270	2170	772	262	1284	2025	2617	770	1764	1035	1103	1082	1216	1808	1550	2017	444	2982	2342	1353	835	1074	1310	1538	515	1644	1056	556	3354	2026	1689	428	798	1021
ARL2	1863	1639	2436	4901	3912	2818	1968	1888	677	1174	1754	2083	1032	568	1351	1820	1590	2235	1583	1271	2029	1684	4071	2193	1947	1683	1135	1462	1495	1229	1246	1703	2869	5841	2066	1397	1241	2813	1634	1424	1590	903	1655	747	3986	1191	991	1423	1926
TTC33	229	601	873	1178	910	837	971	425	760	1140	486	608	630	409	297	1565	1473	156	584	737	443	523	525	469	868	266	411	356	390	696	513	634	406	570	985	501	567	346	513	705	309	315	404	635	706	482	373	479	271
ADAP2	689	3107	402	2141	922	284	1091	255	1124	1962	1119	471	484	396	192	1004	659	638	641	860	634	423	855	1088	2047	1415	1933	1765	899	606	1384	385	641	658	842	394	232	1136	1000	133	1600	518	597	425	986	842	682	393	670
MLC1	29	36	76	53	33	45	251	11	25	102	74	41	11	28	170	97	28	9	15	32	69	100	1	257	23	67	26	23	32	9	72	192	33	3	16	84	73	141	52	11	43	62	8	46	387	44	52	82	24
DSC3	36	133	15	70	609	185	44	57	45	42	21	120	25	4	19	111	25	2	3	965	15	6	5	129	66	76	7	40	113	14	15	7	1	3428	15	0	66	3	96	79	19	22	9	0	17	7	34	2	117
BMP8B	306	157	1025	445	759	762	263	253	628	712	238	529	60	162	329	384	1306	245	223	187	499	1192	53	274	875	374	281	470	427	259	454	69	113	66	526	169	115	104	293	45	146	337	556	402	209	213	531	186	179
TMEM256-PLSCR3	3	8	6	4	3	3	7	1	1	1	3	4	6	4	4	9	13	1	2	4	5	3	3	6	2	4	5	3	10	0	3	2	3	6	4	6	6	1	2	3	3	5	3	4	8	6	2	3	0
STIM1	2060	4275	5986	2852	3344	3896	6426	1825	3207	8871	5466	1433	1735	2148	2638	10549	17617	1306	2278	4441	4914	2657	1725	3884	6167	2900	2769	4156	6586	1387	5825	1938	3334	7374	3883	2434	2533	4658	3331	1497	4715	2235	2962	2662	6552	3694	4786	2622	2224
HIST1H3C	1	0	2	7	22	10	1	1	1874	2	0	0	0	1	1	1	1	6	0	0	3	6	12	2	6	1	0	0	1	6	6	0	1	17	2	0	0	1	2	0	0	0	5	0	0	1	1	0	5
CNPY1	0	0	2	1	0	0	5	2	1	2	0	0	0	3	0	6	0	0	2	4	0	3	0	0	1	0	1	7	1	0	0	0	1	0	0	1	0	0	0	13	1	0	0	0	0	0	18	0	0
OR4D1	0	0	0	0	0	0	0	0	0	0	0	0	0	0	0	0	0	0	0	0	0	0	0	0	1	0	0	0	0	0	0	0	0	0	0	0	0	0	0	0	0	0	0	0	0	0	0	0	0
IFI16	4896	10221	5932	9704	8477	530	8790	5533	8486	19886	13907	2204	5553	4548	2148	13065	9379	6476	1857	3750	2389	6942	12032	3290	13547	4756	3145	13300	7532	3568	8177	2422	4081	14525	9378	2186	2217	5009	7939	3658	14419	3695	2036	2406	5675	3383	4277	2347	8250
TNS4	20	377	1199	890	808	259	18174	7249	465	211	136	100	34	78	133	6420	1025	880	295	116	16347	975	738	185	9975	166	57	607	50	311	439	7	3593	14004	912	18	157	1039	1650	220	393	345	34	59	60	70	1958	5	6403
PPIF	3491	4181	4262	3059	3679	2452	4628	2941	1045	6067	2829	3877	1609	2064	3168	4340	3587	2618	606	2729	5831	2865	4359	3080	3936	2075	2806	2754	2608	2444	4836	864	6046	4746	2934	925	647	1065	4625	1826	3449	1174	1932	3656	2034	2467	2110	811	3049
BRD1	1548	2654	2994	1709	2992	1246	3912	749	2161	6213	3206	2170	1006	1163	1229	4952	3541	807	732	1259	3146	3362	1146	3153	2634	1644	1573	3162	3883	1910	6190	682	4055	3146	1304	1368	1585	1470	1346	628	2349	1551	281	1108	2672	1707	981	1411	968
EIF4A1	346	694	1073	282	282	745	508	91	198	1120	550	362	175	273	384	788	290	493	115	444	709	851	116	1105	547	486	533	766	942	293	795	64	790	595	378	239	400	431	370	143	819	601	103	151	279	650	285	155	152
DOCK9	3990	3181	8553	2698	9394	2404	8731	572	5291	22742	4419	2309	4620	4340	1818	12829	8257	988	620	6012	5591	5591	1278	3963	4302	2139	3143	3819	4267	952	13098	3849	3794	11579	1692	4724	7711	3628	1958	532	2793	3963	1347	2099	13038	2591	2748	7227	2878
ARHGAP31	984	3150	3095	2133	1812	220	4228	349	3518	6856	1498	845	260	940	480	4764	2459	819	1079	1649	817	2504	1566	3181	1858	1801	1276	4098	1413	359	5912	4295	1406	928	994	7099	5448	4022	1977	245	2447	1839	1298	1320	10697	1485	2199	4926	1577
ARHGEF25	171	757	361	1026	1246	81	578	300	414	307	502	283	152	133	197	421	324	309	180	849	455	990	113	582	512	492	365	308	504	1502	483	402	271	84	1106	482	474	273	427	360	232	472	217	349	781	375	420	278	327
TEX44	0	3	0	0	1	0	0	0	1	1	1	0	0	1	0	3	14	0	0	4	1	0	0	3	1	2	0	0	5	2	0	0	0	0	3	0	1	0	0	2	0	0	0	0	0	0	1	0	0
DIS3	1176	3058	4167	2994	2473	1629	3530	1298	2915	6417	1343	1496	2147	1430	754	5180	5866	734	607	3975	2558	1674	2652	1547	3088	1060	1566	1833	2101	1109	4186	1123	2417	4025	2939	1503	1603	1581	1782	1831	2153	1248	1363	2634	2555	1935	1771	1524	2013
UAP1L1	1181	1521	1144	1083	958	465	1022	276	941	6171	683	426	185	252	249	1095	3978	792	244	896	757	1934	1041	1940	784	1118	1294	1431	1730	707	959	389	946	2727	634	402	436	1006	1352	114	1490	801	283	484	1078	631	281	517	597
NEURL1	16	55	12	34	204	467	190	7	15	22	26	46	1	12	85	68	212	16	18	6	143	129	13	57	15	27	28	37	28	14	71	40	64	13	12	26	46	19	151	2	20	19	56	20	60	22	43	31	6
PI3	1	365	15	77	54	7	64	1500	15	32	67	59	48	63	13	100	4778	18	1	5002	9	20	66	446	26	18	31	81	27	127	34	108	220	472	33	26	14	4	3453	401	50	60	20	739	51	485	226	54	794
GTF3C2	2637	3593	4694	3090	7027	4093	3457	2100	1619	6710	2851	2938	2134	1627	2504	5763	5318	1698	1551	4967	5679	3410	3005	3175	5256	2938	3202	3562	4909	2253	5404	974	3422	4327	4228	1320	1366	3260	2778	2126	3640	1717	2174	3047	3232	3379	1827	1422	1911
FCRL2	35	786	436	244	184	4	22	122	220	157	867	12	10	24	79	582	1464	82	15	188	29	393	5	217	40	76	64	58	104	54	221	6	49	31	278	3	38	9	249	180	103	596	89	121	8	34	38	14	17
CAPSL	2	278	16	234	80	4	100	4	119	221	51	8	227	13	12	522	146	0	26	14	14	9	0	279	43	31	10	0	26	1	107	90	47	29	17	8	687	6	8	2	184	4	73	0	110	1	27	1	62
URI1	2609	3244	4503	3259	5379	1940	3861	3412	1897	6005	1591	2888	1918	1663	1062	5466	4324	1008	1058	3041	3126	3189	2213	3116	6959	2069	2248	3732	2386	3635	5101	1363	3370	3813	4001	1640	1750	1498	3853	1932	1895	1762	1569	3227	3117	3661	3881	1602	2791
UBALD1	775	984	1114	1075	915	729	1757	692	272	1062	1305	1172	446	647	1443	2320	2046	708	422	977	2297	2437	1044	1741	1178	797	1501	1691	1061	765	3316	571	1714	2165	1291	999	943	1590	874	632	764	734	479	774	2243	558	488	698	696
RAB40A	13	34	67	47	42	28	179	33	75	100	44	18	7	21	33	24	20	9	22	52	110	50	25	130	55	79	14	35	77	90	13	40	87	45	70	163	216	82	8	31	35	26	12	33	183	56	51	56	9
USP12	956	2584	2358	1400	1631	1439	3446	640	1935	4526	2325	1401	1226	904	671	3604	1612	553	647	3567	1402	2619	3224	1948	1948	1206	979	1956	2244	765	3748	1391	2293	2721	2495	2594	2155	2001	1355	1240	1689	1284	823	1336	3217	1830	1263	1972	720
OR2H1	0	0	0	0	0	0	0	0	0	0	0	0	0	2	0	0	0	1	0	2	0	3	0	0	0	0	1	0	3	0	1	0	0	0	1	0	0	0	0	0	0	0	0	0	0	0	0	0	0
OS9	11775	23121	18640	14829	36104	18292	24653	14754	9280	22969	25581	9770	9195	8186	12228	30376	18792	6823	9662	22669	12341	13983	12236	13845	14925	9404	12089	14615	14579	12346	22046	8133	15773	20598	12932	9882	8822	55820	12574	6331	11472	7947	5971	10891	23822	12955	10648	9536	11253
TMEM133	648	318	604	264	713	241	973	159	267	621	507	393	204	323	145	1668	189	432	137	556	298	556	227	280	293	350	238	278	255	118	647	202	352	663	178	298	332	666	101	122	166	179	266	419	336	320	375	242	268
RPUSD3	1418	1164	1511	1180	2057	981	1300	653	477	1213	997	780	826	620	864	2140	989	607	789	788	1264	1110	1315	1108	1670	1102	1301	977	1236	631	1180	576	1111	970	871	486	357	1062	829	1461	995	560	2618	834	1275	940	467	553	640
ADRB1	55	98	380	50	198	21	170	18	99	207	207	194	23	88	19	245	393	42	214	13	10	71	15	607	60	106	53	34	66	11	50	2031	166	7	2	3334	2303	404	8	32	46	42	93	3	482	10	169	920	23
HTR7	12	43	14	58	14	2	40	8	26	62	18	11	15	18	5	33	16	13	5	27	6	7	287	21	20	28	21	86	18	10	117	19	20	40	35	23	6	13	58	4	48	24	14	14	35	21	17	14	103
MSX2	27	300	141	138	207	1	292	116	59	300	219	452	85	92	6	204	12	109	137	68	32	37	178	23	192	89	22	74	172	49	125	3	260	13	53	27	27	214	128	171	17	30	41	96	52	27	287	20	99
RNF214	607	693	1094	543	885	541	775	594	578	1347	724	1199	482	443	466	1470	1081	465	397	784	922	821	1315	823	1260	825	507	1213	668	271	1341	248	1031	2160	645	417	468	719	620	275	545	619	201	527	715	749	465	346	572
HDAC2	3976	6097	3456	5185	5075	3975	4311	2520	2157	4127	4020	5282	2828	1997	2606	4187	8245	2749	2251	6003	9036	5410	5308	2423	6575	2903	3669	3007	3531	3365	11530	1615	4424	6807	4615	2047	1891	3058	3055	4200	4684	2119	2051	4383	4198	4818	3213	1854	4365
AAMDC	537	615	453	1025	982	477	917	486	231	1020	666	301	247	360	357	759	1105	370	331	326	390	264	542	530	873	531	568	210	448	433	305	622	384	359	428	589	508	455	311	191	567	269	305	377	1122	294	403	551	426
ALKBH8	392	416	1167	396	510	136	597	256	468	908	370	461	315	222	109	966	448	681	92	459	347	584	1200	511	1032	479	327	532	467	90	933	195	339	443	230	201	321	288	397	140	363	304	333	559	426	271	349	316	368
ZNF213	925	842	990	1094	1802	643	2130	1229	565	1644	1376	828	715	525	1221	1421	2485	723	452	643	2047	1283	983	1312	968	1384	1047	1155	1817	1146	2838	293	1081	2816	1277	467	488	2384	739	382	1002	565	392	1254	1525	584	587	642	677
RAX	3	9	0	1	4	5	0	3	0	0	3	0	0	4	2	0	0	38	1	3	0	0	0	0	0	1	1	0	6	0	0	0	0	0	1	0	0	0	28	12	0	0	0	0	0	0	2	1	2
SRRD	510	1506	1095	762	1342	469	1230	450	596	1571	921	801	422	343	347	1107	934	517	404	816	1001	740	1108	653	818	525	448	564	537	439	1095	301	792	1147	646	396	381	412	594	410	816	390	143	819	807	380	348	442	733
CLSTN1	12361	14690	16980	10531	35586	8800	21845	9197	16533	15545	12732	7667	3517	5452	4855	23409	26676	6675	5692	11742	12599	22884	24973	7986	18434	8067	8947	6742	11065	10882	16327	3324	7702	44010	11700	5462	6169	11092	8892	2640	11099	7060	4803	4265	13420	9169	6039	4808	15189
EHBP1L1	4340	8510	3392	3496	4991	1856	10427	2487	4872	11151	7406	2046	1799	2386	1171	8133	4777	4569	1031	4468	6175	6436	4316	8881	4953	5461	6269	5920	8546	4350	4625	1110	10154	26267	3146	1965	2228	4574	4159	1137	8623	4291	899	7037	4901	5497	2542	1619	2488
PCDH12	806	2273	783	1473	1747	428	2137	255	762	1567	734	689	386	271	458	604	1318	653	233	874	1302	766	1003	1536	1451	1308	928	667	1977	811	1226	1318	1112	1037	921	3315	3067	500	480	81	1107	874	247	1676	3733	443	1540	642	2129
PLSCR4	898	1252	2339	1871	1885	495	2304	759	1297	2708	1355	929	358	574	387	3488	2439	336	796	1268	784	2131	380	1550	3043	783	445	1970	1058	789	721	1535	810	650	1877	1634	2114	988	616	740	400	1051	166	939	4048	904	1931	1358	688
ERBB3	14204	8301	40543	6771	11357	10366	50227	5197	8898	27956	36343	5028	7127	15024	12612	64289	23442	1484	3559	17756	16211	11872	25	12942	10792	5621	6462	12800	17507	4328	36190	3094	17245	7633	12155	4920	4716	7600	1548	4575	12323	4826	3596	13941	9841	6906	9370	4526	3163
RGL1	1462	2890	1230	3031	3076	366	3828	325	2800	3389	5623	954	2723	763	458	7881	4027	921	967	1493	1078	2590	2462	2313	1462	2732	1840	3673	1982	732	7569	1972	1009	856	2783	2246	1628	4168	1258	208	1425	1687	817	815	4868	1241	1437	1444	1422
RARB	88	694	239	784	655	311	1094	133	380	335	328	1030	134	117	174	923	372	135	125	698	549	350	85	299	534	201	81	159	162	108	337	562	294	93	429	270	460	202	79	1011	177	302	203	651	434	899	304	218	246
ZNF583	71	233	173	239	232	49	227	79	248	373	110	103	136	29	24	166	72	86	95	124	74	336	181	154	154	139	110	224	349	127	377	118	154	154	211	223	187	162	422	52	183	106	113	111	222	103	97	169	182
BLVRB	1968	5214	5484	5497	1620	2443	4342	8917	1725	5228	2994	4428	3157	1970	1882	6320	4634	1568	5987	7687	1208	2498	984	3998	9592	4601	5120	7330	3093	6859	2917	3805	6709	13783	6051	2460	1865	2695	1617	10992	3545	1236	2138	2727	5774	2554	2596	2732	2175
UNC119B	529	2808	3421	1835	2447	1052	2219	582	1055	2466	1477	1872	1089	630	1934	4260	2210	587	1032	1063	1644	1650	1520	2293	783	1118	566	1552	1205	1149	2758	628	2176	1092	3016	1122	2196	3006	2220	1180	1956	996	1220	2246	3379	937	683	1237	790
SATB1	241	1500	1055	1337	3149	440	1423	433	994	5329	1798	318	1056	1247	1346	1715	812	249	433	716	465	1031	671	2243	773	730	545	3639	3170	856	849	748	2679	1024	1469	1233	1556	2179	306	846	946	1050	117	575	2627	1970	689	1151	450
USP17L7	0	0	0	0	0	0	1	0	5	2	0	0	0	0	0	0	0	0	0	2	0	2	0	1	0	0	0	0	0	0	0	0	0	0	0	0	1	2	0	0	0	1	0	0	0	0	0	0	0
FAM81A	103	163	361	232	114	164	437	278	365	1118	220	933	92	129	125	634	1313	32	141	318	141	179	160	145	705	104	101	112	163	268	71	25	458	170	126	27	123	49	69	54	192	61	47	111	75	365	124	10	41
CU639417.2	1542	669	3647	611	940	4000	937	951	198	1748	118	173	505	1972	1672	5449	251	309	223	404	1759	554	350	318	1678	142	258	120	773	1306	126	307	3560	223	557	364	1883	497	616	462	1268	1794	188	2124	4	722	1147	290	349
IRF8	340	4956	396	3982	620	80	2686	230	1051	2408	2318	791	253	989	231	3473	1463	788	592	1390	312	1822	317	2789	2190	1720	1370	921	1076	189	2146	2045	1348	623	709	1262	1002	1014	1583	229	1756	2320	473	749	3988	1424	743	1377	708
PRKDC	5102	9446	13759	5238	18732	15369	8870	3805	20706	13570	6212	12551	2978	7440	5356	14608	24860	5935	1057	9888	9135	11943	31928	6306	9369	5213	10243	6269	15448	7569	9968	1650	5426	27921	3299	2651	3043	5733	13865	3346	15642	4877	4506	12105	7026	8565	6179	2800	8556
TGM1	27	138	58	138	89	72	296	79	29	118	94	29	19	55	40	157	86	82	50	35	125	229	11	239	46	145	103	133	346	93	227	303	109	729	45	274	260	42	28	24	125	66	35	31	660	77	134	187	161
KDM3A	1988	3194	4166	2660	3478	2948	4616	1102	2596	6659	3762	2167	1301	1455	1578	5708	7374	913	1261	7645	2451	3563	3054	2648	6193	2088	1818	2441	4489	2490	6299	1147	2629	5055	3926	1190	1921	3937	2212	2562	2459	1791	1254	1927	2465	1876	2028	1712	1826
ZNF585A	165	350	588	389	867	308	492	173	283	566	228	276	218	93	123	726	778	89	132	728	208	652	161	357	521	228	266	370	623	380	510	153	294	552	572	125	192	303	413	78	370	281	175	239	304	329	314	183	193
IGSF10	351	315	311	101	819	433	1252	13	623	419	224	755	203	143	113	798	395	17	21	2190	75	220	5	1388	124	178	275	168	241	5	378	771	212	36	28	681	1970	100	10	45	92	163	42	93	1704	38	481	1459	16
PEMT	477	686	1077	1015	969	1406	1003	477	209	574	1131	574	712	568	807	1099	838	528	347	736	1006	687	778	764	702	707	695	1039	796	169	1140	526	1155	1045	639	528	474	593	775	996	345	274	890	464	1437	727	649	501	363
ANGEL1	691	2437	2567	1190	2585	1314	1829	469	881	1686	1826	1308	541	529	845	1969	2902	739	1035	1330	1806	2215	876	2697	1257	1310	1011	1202	3078	1033	2321	674	1343	795	1301	935	818	2127	1957	722	1001	1136	449	1524	2169	887	572	645	971
SLC22A12	0	0	0	0	23	0	0	0	0	0	0	0	0	0	0	0	0	0	0	1	0	0	0	0	0	9	0	0	0	0	0	0	0	0	2	0	0	1	0	1	0	0	0	0	1	1	2	0	0
SOX2	8	1322	698	273	2978	1225	1391	13	1605	3181	225	4667	324	32	1532	705	21895	157	19	489	247	591	634	469	33	70	435	45	56	580	940	65	27	132	125	6	545	13	3	250	187	23	166	3	94	13	47	1	229
PHC1	101	658	432	339	535	79	496	153	286	951	394	355	198	176	203	873	226	235	147	537	365	894	1047	604	307	280	184	474	419	155	589	179	629	355	400	308	396	364	534	220	205	270	65	180	547	383	245	237	212
UNC13C	3	29	10	14	4	10	15	0	11	22	26	3	11	30	0	46	3	4	6	0	1	6	0	7	2	4	3	24	8	0	9	1	4	10	16	0	2	6	1	3	9	2	81	0	6	0	1	0	2
POLR2J3	76	94	302	228	97	74	177	12	114	50	90	56	149	124	155	126	252	160	104	70	260	147	27	120	107	221	68	169	147	56	53	24	191	146	186	33	169	170	91	99	212	123	14	99	103	233	157	46	45
RSPH14	6	81	16	75	36	8	50	11	28	58	43	37	74	12	10	190	63	2	11	40	10	41	1	85	16	10	1	2	16	37	39	29	3	13	19	4	186	5	1	130	64	4	19	4	47	2	24	2	11
SUSD3	176	445	167	743	289	23	216	260	163	215	384	61	85	78	122	369	204	234	134	155	210	400	68	408	274	228	227	295	256	90	966	178	113	166	150	53	110	178	708	61	300	212	133	75	322	180	90	116	177
PATE2	0	0	0	2	2	1	0	0	3	1	3	1	0	0	0	2	1	3	0	23	0	1	0	1	0	0	0	7	0	2	0	0	0	0	0	0	0	0	3	1	0	0	0	0	0	0	4	0	1
FAM72B	10	48	18	48	148	86	22	32	41	24	16	80	6	21	64	41	114	50	1	95	48	72	70	12	84	20	41	30	62	48	22	8	42	395	37	3	14	15	106	56	86	20	23	45	14	50	17	2	50
PI4KA	1646	5933	4958	2276	5692	2271	7595	897	4794	13221	4658	3198	1292	1725	1726	9859	6306	1308	1350	3513	5204	5583	3529	4913	3702	3658	2163	4425	3184	1820	7448	1415	3838	6344	2041	2795	2598	5295	5151	6044	4576	2443	1157	2254	6615	3394	1794	2533	1569
PICALM	11245	11356	8344	9382	11464	4663	13416	7599	10533	22672	7694	8802	4113	4429	3916	13545	12360	8141	4268	9851	7728	8008	15406	6473	16366	7857	9265	8199	7739	7646	14918	5573	8047	9335	7654	6191	5747	10417	8815	2916	9692	6852	4031	8164	13535	9112	7997	6978	9211
EIF4H	11295	11728	14347	8489	12823	8740	14897	6920	5172	14907	5828	6873	5452	5970	5699	17896	17705	6535	3059	14394	13467	8336	11334	8425	19282	7754	9778	7210	9969	9133	12956	5149	9328	25045	10460	7931	6497	13079	14031	4719	11748	5070	5914	7221	14352	8612	7452	6268	8878
OR1L3	0	0	1	0	0	0	1	0	0	0	0	0	0	0	0	0	1	0	0	3	0	0	0	1	0	0	0	0	0	0	0	0	0	0	0	0	0	0	0	0	0	1	0	0	0	0	0	0	0
SCRN1	3998	4097	9364	3091	13597	2699	3221	1422	11714	15374	5891	8213	1796	1658	2752	7507	15884	1776	2942	6017	1009	8259	9549	3379	8799	6934	2454	1386	4664	6264	7791	1306	4304	12194	2491	1992	2204	12085	5365	4004	6917	1725	3776	3049	3800	4463	3875	2363	9169
CRHR1	1	2	13	9	3	0	2	0	8	0	2	91	19	3	32	4	2	0	9	20	1	9	0	0	2	0	0	0	54	0	2	1	1	0	2	0	0	68	0	163	1	1	0	1	1	0	2	0	2
OR52W1	1	1	2	0	1	0	0	0	1	0	0	1	0	0	0	1	4	0	0	0	0	0	0	0	0	0	0	0	2	0	0	0	0	0	0	2	0	1	0	0	0	1	0	0	0	0	2	0	0
SNRPE	1678	2029	2191	3746	4289	3928	2164	3418	797	1886	1768	2751	2000	1196	2409	3102	3058	1725	1209	1761	2611	2099	2888	1381	5143	1552	1576	2585	2629	3284	3956	861	2647	3299	5545	647	641	1415	3011	2440	2539	1423	2175	2401	1325	1477	1464	669	2363
AC010547.4	38	0	0	0	3	0	0	0	0	0	0	0	0	0	0	0	0	0	0	0	0	0	0	1	0	0	0	0	2	0	0	0	0	0	0	0	0	0	45	0	0	0	0	0	0	0	15	0	0
BEAN1	435	439	297	1033	419	172	817	348	246	266	787	43	317	674	241	132	53	415	193	90	1412	387	216	180	758	489	392	425	1538	259	821	40	476	1100	608	177	38	159	226	370	534	281	361	257	88	453	310	21	190
TBX18	5	10	4	33	45	337	5	53	108	6	355	1	3	1	39	8	3	2	23	3	8	36	3004	8	8	4	2	50	2	9	2442	3	19	2	22	17	27	446	139	531	0	17	0	447	12	0	23	6	49
ST6GALNAC6	1643	3813	3917	4575	3818	904	4451	1380	1637	2904	3111	821	2899	953	2746	4249	3975	1315	2574	2095	3006	2751	3275	6879	3143	2142	1604	2074	7020	1995	3940	4206	2033	3161	3480	4449	4383	2545	2120	934	3410	2151	3005	1612	8926	1585	1717	4210	1551
FABP4	146	192	5225	287	32	12	221	101	34	274	421	228	19	45	25	82	221	23	109	61	53	55	3795	1955	61	300	49	100	127	18	16	2898	549	179	77	2997	2550	14	31	9	56	123	5	47	11748	36	902	5368	65
C2CD2	1075	2184	2851	1039	1910	706	992	765	2462	3904	3093	930	1393	1055	921	2715	3516	538	458	1190	2305	2079	1611	1848	988	1193	1320	1711	4636	1547	2890	680	2097	2569	2623	761	949	1513	1168	497	2377	1090	1228	1448	1695	2264	1332	536	685
SUMO2	6159	9600	8031	11287	15748	7604	7505	9852	3349	10195	7855	6983	7461	3740	4366	8395	7257	4147	6278	10294	6699	5487	8446	4535	22266	4504	5541	6940	7745	5966	15041	5111	5919	19936	12571	3725	3384	5242	4856	5890	9234	3781	4858	7270	6838	4276	3914	3633	5650
DDX3Y	0	1	3545	3	1457	120	4660	35	5	8	1	1644	208	0	0	6616	3750	519	0	0	1554	3741	2488	3093	0	3	1880	0	862	2163	2773	1462	1	647	2	1	0	0	1	1	0	1	0	1696	1	2387	2	1745	0
ARHGAP33	150	335	396	209	910	334	316	168	130	509	497	190	138	139	405	310	888	345	56	161	216	2781	110	816	605	654	523	594	3319	1390	488	45	565	715	351	87	180	389	170	219	589	387	43	37	199	421	252	75	106
ELN	5414	2431	4750	15162	21328	1735	18451	1011	2834	5454	23314	1715	3214	2155	2028	7514	1912	1747	3603	771	6188	19078	210	5544	1285	5810	806	4194	1850	972	6678	2344	2785	566	2233	3993	8547	7240	307	937	1888	4271	848	2182	28451	7288	4612	4780	708
LEFTY2	60	29	53	141	36	4	200	7	4	30	591	21	129	8	54	169	15	5	53	1	26	137	0	73	4	57	8	4	10	6	55	150	35	2	42	73	113	35	0	5	17	27	10	7	426	12	103	42	6
TRAPPC10	472	1918	1412	731	1678	683	2893	448	2061	3030	908	748	588	516	378	2847	2759	544	358	1813	1254	1618	785	1480	1758	720	865	1628	2563	408	1814	458	1696	3234	903	991	921	1383	1442	395	1236	1165	587	1192	1631	1180	752	839	859
IL9R	13	56	57	58	30	2	35	36	21	25	40	8	8	17	8	73	33	45	20	27	10	40	2	163	58	42	34	28	36	27	30	15	11	21	14	6	3	28	18	27	53	24	12	15	9	84	22	20	5
TGS1	773	1249	2251	1289	1782	1561	1721	606	1064	2568	1042	1122	1224	1576	891	2751	2207	779	505	1997	703	1448	3240	847	2507	740	1137	878	2259	852	1663	620	670	2365	1779	697	667	663	1357	912	2225	726	1440	1082	1461	764	804	876	947
NAGK	1094	7949	2254	5432	2762	2228	3737	2188	2146	5467	3101	1191	1382	1443	1756	3888	4011	1807	2170	2980	2979	4737	1780	4843	4101	3743	2963	2673	4415	2293	3511	1761	2231	5455	2584	1581	1262	2987	2959	1584	3583	2132	1680	1693	3786	4218	1711	1318	2047
HIST1H4L	1	0	0	1	4	0	0	0	268	0	0	0	0	0	1	1	0	0	0	0	0	0	0	0	0	0	0	0	0	2	0	0	0	3	0	0	0	0	0	0	0	0	0	0	0	0	0	0	1
SERPINF1	2123	13708	2543	15549	18184	11580	4579	5563	7760	4187	6573	2418	1389	2383	12503	6417	3271	4530	1649	5301	5878	10064	4052	4515	8893	4986	4184	3726	2578	6127	7445	2340	2294	1453	7669	1678	2772	2502	3693	1643	5419	10142	2504	9271	8915	8372	2686	2121	8221
ATF7IP	3292	5228	5270	3037	8728	3762	7493	1554	4840	9240	2927	4572	2642	2846	1636	9486	5371	1947	769	6179	3854	4847	8089	3861	6472	3120	4319	4151	4996	2937	6539	1060	4191	6071	6177	1670	1925	3256	3299	1218	4652	3111	1819	4379	3455	4987	3153	1646	2844
IGIP	134	656	289	473	660	547	1002	232	371	647	725	349	222	116	634	481	944	131	270	355	369	863	666	910	264	374	203	1390	924	319	398	501	623	544	1810	569	634	878	224	55	377	517	268	516	1048	367	346	704	271
CUEDC1	2455	3239	3090	2167	3375	746	3248	1616	3520	18685	3571	3008	1517	738	1464	4181	3405	2388	1409	2204	3156	3588	808	2826	7127	3185	2918	1974	5799	2817	4937	825	3339	13874	1564	1469	1819	3186	1569	1054	3748	1067	759	1392	3517	2693	1212	1336	1641
AGBL3	38	158	136	171	55	79	175	207	64	279	109	102	225	42	93	193	184	42	133	217	42	288	35	171	183	88	62	87	185	117	81	73	103	97	139	82	140	86	43	123	227	66	49	38	98	332	75	57	28
TCEANC2	307	779	1301	578	711	397	934	294	646	1117	777	451	357	279	203	972	1860	275	196	559	486	1094	433	801	424	517	414	496	724	287	577	224	443	1276	837	243	343	506	398	343	570	354	450	410	673	471	241	347	322
CGREF1	37	209	2260	329	976	1885	316	248	77	240	66	902	12	571	527	36	22	65	13	935	2082	238	47	560	106	1109	13	331	75	2183	70	1	136	8	454	11	3	44	192	117	256	249	880	128	98	154	357	7	36
OTUB1	3935	4574	5623	7038	7898	4858	5620	3458	1716	6129	6147	4084	2773	2837	3706	8022	4948	4459	4010	3625	4946	4227	4792	5195	8580	2973	5259	6878	4166	1816	8963	2596	5097	13880	6631	2201	2298	6225	4392	4308	4245	2812	3330	3543	5586	3076	2177	2492	3767
C8orf37	63	153	376	284	236	184	187	84	192	242	226	242	206	139	161	356	394	115	218	596	280	193	210	269	287	121	98	203	353	104	271	89	128	442	172	111	133	146	71	199	202	99	248	135	158	104	152	101	97
HS3ST2	205	1332	261	1222	487	64	3948	22	175	394	137	102	163	50	36	468	248	142	197	99	105	191	66	1001	186	1088	314	76	172	281	603	705	234	28	342	1441	84	400	449	26	87	288	23	366	310	246	496	200	144
HMHB1	1	4	1	0	4	0	0	0	0	1	0	0	7	0	0	0	1	0	1	0	0	2	3	1	0	4	0	0	1	1	0	0	0	1	0	0	0	3	1	0	0	3	0	1	4	0	0	0	1
LCE3C	0	0	0	0	0	0	0	0	0	0	0	0	0	0	0	0	0	0	0	0	0	0	1	0	0	0	0	0	0	0	0	0	0	0	0	0	0	0	0	0	0	0	0	0	0	0	0	0	0
DTX3L	3755	7483	10307	4548	11718	3210	9105	2196	6599	8511	4846	4036	2513	5014	3377	12313	14578	2882	1307	7617	3945	15381	4171	4700	11309	4372	4085	5240	8975	5969	5850	2149	3444	14657	7098	3051	3452	5533	6509	5201	10277	3633	3567	5941	4937	5711	5754	3291	5886
DMRTA2	588	123	0	9	247	1	1	1	253	4	2	82	1	1	6	5	802	361	100	81	12	960	0	7	0	77	0	233	52	238	345	0	2	3	91	0	4	2	409	1	3	221	1	462	5	0	23	0	1
B3GNT3	2279	1435	5009	1779	6515	2836	11213	4315	1458	5781	824	3651	3223	2349	1217	16929	6253	948	249	12005	2248	2556	106	462	4780	1695	1743	731	4678	1418	2683	49	3181	11833	2628	16	34	121	1160	1376	1285	738	1996	2919	60	2346	9295	95	6034
PPP1R2	1679	4242	2999	5239	4303	1755	4587	4009	2125	4675	2371	2409	2165	1682	1827	4778	6610	1042	2205	5069	1779	2516	2860	2393	4118	1995	1461	1636	2127	2046	3851	2283	2162	4682	4042	1700	1970	2366	2063	3032	2016	1885	3407	2988	3649	2805	2453	1757	2223
FLT3LG	40	133	99	234	116	18	131	138	42	86	174	73	65	37	53	119	72	78	35	96	35	154	62	197	88	144	108	139	191	150	78	67	94	158	84	77	67	138	85	12	104	86	33	38	123	60	48	71	92
KIAA1191	3607	4205	9657	5435	5999	2171	7106	4725	2989	21091	4406	3982	7250	3964	4092	11170	7401	1387	5564	5414	4486	4053	7171	3844	8093	2654	3197	3402	5837	2839	7285	3776	5610	6804	12394	3938	3739	6813	3944	2988	5899	2857	7040	2598	7599	3715	3095	3718	3438
GNRHR	0	7	4	3	1	13	11	1	54	11	13	1	9	0	5	3	4	2	2	6	3	10	7	13	5	3	3	2	10	6	3	1	9	8	7	1	1	6	5	1	3	6	0	3	4	6	2	3	2
EID1	2549	6924	10948	12196	8348	4650	10590	5189	4569	18423	6912	8931	6246	2920	3277	12316	6149	2348	4349	5083	3705	6044	11499	5742	9846	3423	3274	3392	5016	3785	9490	7605	6923	6907	8183	6800	5795	4763	4177	3381	3361	3697	3966	4966	10576	2912	4312	4502	4304
TRIM55	5	53	11	125	26	4	13	31	14	33	9	1	25	3	14	75	15	30	787	11	39	18	686	35	546	11	142	194	71	1	178	8	3	16	49	2	40	364	25	7	43	9	48	5	16	4	14	1	28
FAM106A	0	3	18	3	8	6	1	0	7	2	2	1	2	2	8	24	1	0	0	21	10	3	7	2	2	12	1	1	4	1	5	0	7	0	1	1	3	30	16	0	2	5	3	0	3	11	4	4	1
SF3B5	2536	4139	2499	7957	3228	2705	3109	2608	1046	2358	3625	2711	1984	1058	2146	3063	3234	2146	4678	2733	3649	2150	2835	2920	3858	2352	3199	2676	2049	3622	5008	2841	4349	3904	4438	1735	1416	3840	2425	2992	2552	1299	2235	1450	4293	2250	1366	1797	2195
CCDC153	72	138	66	231	47	30	123	28	144	285	112	69	191	35	41	313	89	39	130	224	21	165	25	181	257	307	69	377	226	146	193	83	99	120	103	43	293	172	77	178	94	52	54	13	130	79	129	57	28
FBLN5	918	1865	5682	2460	3931	420	7083	3573	1399	2994	4444	1399	833	900	1420	3560	1432	613	1368	774	1031	5412	85388	5909	1006	2022	956	705	801	1321	1927	4631	1477	381	1345	5246	5833	3405	497	290	905	1708	305	2680	16713	1147	3433	5426	1451
UPF1	4026	6203	6198	4176	22027	3792	11494	2823	5239	12622	5458	5582	2300	9443	3636	17802	17872	2881	1153	5035	7474	11569	7510	6678	5085	4747	5736	9285	7382	6210	10911	2714	7822	11280	4816	2712	3699	6171	5659	1629	6426	6057	4272	8254	9985	5700	5873	4622	4783
MPL	19	8	27	9	13	23	19	3	8	17	7	9	8	19	14	53	54	5	15	15	15	31	3	32	9	12	15	27	21	4	4	8	7	20	4	10	21	23	6	1	3	6	5	12	14	17	9	12	5
ERC2	3	67	71	71	225	38	32	5	32	80	44	74	32	56	10	88	11	17	66	78	24	30	6	15	98	40	34	210	46	15	148	9	18	24	41	22	6	75	38	18	90	21	15	15	40	44	42	14	12
NME6	648	771	976	1218	1240	796	1089	534	817	1664	516	695	569	239	472	816	870	321	485	826	869	689	672	794	1352	521	820	481	995	627	859	331	736	1213	1341	415	411	594	725	657	1272	495	964	646	796	712	443	437	473
NUP58	1268	2732	5710	2536	2770	2420	4122	1474	2881	6842	4005	1660	3196	1928	1039	7102	3430	861	2023	4619	2212	3402	3404	2916	4480	1701	2540	3053	3201	1145	4050	2304	4187	5355	4244	2378	2648	3474	2084	2517	3302	1644	1118	2777	3042	2444	1457	2623	1359
CNOT6	1565	2490	3062	1482	2803	1591	3249	1365	2427	4716	2159	2608	1345	1412	1848	4006	4073	763	1060	2785	2939	2674	2694	2155	4113	1007	2164	1682	4579	1332	4935	931	2935	4150	3253	1409	1437	2556	2048	610	2986	1496	730	1572	2526	1417	2075	1384	2152
FAM83D	345	724	515	610	3364	518	307	883	585	98	386	1441	103	230	603	269	1415	572	75	1399	774	861	848	211	2269	311	1233	301	313	398	257	73	738	2121	1332	261	61	237	3023	872	807	326	325	595	78	411	342	71	1252
ZNF732	4	4	12	15	142	6	6	1	12	4	9	0	1	55	1	6	0	2	21	10	7	28	0	21	6	2	3	13	34	12	17	0	11	4	41	4	6	30	196	1	10	13	66	1	4	2	2	2	3
TTC12	220	565	900	762	630	276	702	282	617	1520	972	819	468	377	323	2036	973	360	222	332	475	560	370	859	755	504	308	533	431	142	781	240	516	1663	736	140	776	601	117	140	468	330	154	525	902	761	368	222	214
NAAA	720	1744	2661	2043	1955	657	1701	772	899	1731	1222	1720	639	713	202	1868	2377	768	872	1072	642	895	761	1300	1975	1037	1016	1198	1554	751	1527	556	2139	1521	1158	766	875	1079	1882	1315	1091	826	1680	521	1434	1012	666	752	404
TRMT61A	1286	955	1002	1117	1759	863	1290	551	574	935	1116	1885	430	474	764	1624	1850	1024	473	555	1964	1729	1464	1164	1901	1139	1022	1329	1652	1596	1226	341	899	2086	492	575	544	1923	2049	667	834	595	541	789	1459	1097	526	620	1313
FKBP8	12315	11661	13240	17984	35758	10233	13240	9020	4158	14487	9232	7126	6349	6220	6793	18376	10589	6353	5000	10408	11903	11506	12196	11157	13143	9689	10491	11509	13459	9707	14169	8573	12998	27128	12010	9566	8082	9432	8642	6040	11105	5636	13483	6025	21263	8194	12992	7819	7487
CAMK2D	2051	2785	11696	2584	4577	2322	4678	565	3875	6210	6414	5718	2436	2835	1164	10588	3800	1474	3699	4367	1669	2293	9461	2214	3529	2527	2008	2488	2335	1300	5103	1677	1200	11699	2965	1827	1956	4826	1090	2193	2216	1526	2127	864	4258	3147	1236	1849	1695
AL645941.2	2	11	2	18	2	0	7	1	3	3	12	0	4	3	1	6	5	1	25	5	0	7	0	2	9	4	3	9	5	5	6	4	7	5	5	2	1	13	4	3	3	1	2	0	10	5	1	6	0
RHOF	289	270	429	675	219	138	1136	881	211	598	186	164	67	205	53	189	217	184	152	1680	533	196	297	318	696	192	330	176	510	155	187	162	1255	1188	257	230	183	248	265	519	508	245	175	173	410	454	392	198	223
SLC35E1	3683	4210	6650	3442	10391	2582	5804	3437	4232	10378	3861	5962	2517	2665	1426	8829	12766	1464	1437	5298	3631	4057	3533	3078	4245	2975	3320	5458	4934	3019	10619	1680	2880	9380	5563	2950	2526	3468	3682	1358	4701	2427	3264	4307	6105	2830	6978	2592	5143
CCDC82	628	1757	1001	1483	1011	333	1788	645	1057	2187	1593	1203	690	490	621	1481	2032	823	442	864	612	1534	1669	1265	1425	1106	941	994	1009	1303	1277	579	1054	2907	746	823	1045	1039	738	447	842	967	365	1291	1440	1209	911	625	648
SGCG	9	17	35	51	8	1	103	1	9	22	22	39	5	7	4	20	7	2	8	1	8	4	11	138	11	53	7	7	13	1	13	196	24	3	11	90	170	20	4	11	9	4	3	5	178	8	74	201	3
SOAT2	2	9	5	3	1	43	7	4	2	8	10	2	2	3	10	2	4	7	1	4	3	6	23	18	2	52	7	3	9	12	4	1	3	7	5	0	0	2	6	3	8	7	11	4	2	20	5	4	5
TMEM178A	35	64	129	80	615	948	300	19	154	96	281	18	24	79	27	134	161	64	31	24	105	71	10	199	44	189	40	62	96	36	55	97	77	86	79	159	252	59	21	11	44	45	3	15	320	84	79	177	25
DNAH9	11	678	43	232	160	2	434	6	70	726	130	40	351	66	25	2381	422	3	28	8	6	53	2	827	64	83	33	5	87	62	467	151	70	109	18	30	2097	18	4	35	658	34	73	7	373	8	138	21	204
C19orf53	2573	3583	4500	9429	3079	2659	3178	6244	1194	3390	2389	4102	3077	2065	2617	5522	4849	1716	2949	2854	3048	2170	3608	2218	4274	2409	3249	4024	2978	4284	3771	2279	3822	4791	5843	1577	1245	1774	3443	2768	3633	1697	2900	3099	3739	1568	1507	1687	3369
ZAP70	152	1541	231	1030	278	41	562	444	219	632	1372	100	68	242	158	949	711	611	160	568	191	815	30	1664	385	816	1261	590	1193	374	310	159	554	338	147	163	199	334	327	67	1193	1146	99	123	220	968	169	111	109
DGKI	20	35	83	51	66	15	40	51	117	24	18	4	3	7	76	20	11	50	29	26	215	68	1420	14	19	18	44	17	26	40	13	2	15	52	183	6	7	15	50	5	184	39	5	37	34	24	381	5	58
TMEM14A	686	1636	1398	1794	2026	1159	1961	1624	548	1811	900	2064	1159	319	475	1991	1767	618	1333	2623	747	2326	1576	793	2509	810	1378	636	949	915	1585	510	1195	2053	2602	335	438	482	744	2542	929	375	765	733	1016	2088	812	333	768
RBP7	67	158	53	336	175	179	140	35	25	70	63	24	24	21	86	95	28	33	71	127	146	72	229	92	171	42	18	23	48	162	33	153	66	12	169	44	42	52	185	205	154	121	55	149	475	34	67	81	71
TBC1D22B	937	1896	2316	1052	1894	775	1748	784	741	2375	1202	486	722	637	440	1836	2086	685	909	2267	1125	2204	824	1001	1425	803	1016	823	2244	1160	1676	370	1139	1982	2019	631	718	1345	1341	639	1340	473	1366	911	1398	916	508	567	823
CYC1	3167	3556	5708	9478	5894	9423	3375	6775	1867	4898	3109	4638	4099	2903	5311	5945	5691	2860	9136	4856	3736	2561	6088	6296	8210	2406	5742	3999	6870	3380	5555	2698	11146	9946	7977	1642	1422	2164	5828	9559	5152	1983	7151	4875	4202	2571	1717	1665	2367
BRD7	1655	3194	3249	3094	3377	2181	4541	2262	3296	4699	3294	5061	1355	848	2385	4633	2488	1691	1117	2916	3217	3736	2911	2178	4001	1190	1967	2709	2195	1987	5813	1339	3162	5412	1917	1766	1964	4285	2566	2007	1863	1408	2217	2585	3435	2992	2288	1997	1991
SEPHS1	1418	2765	3445	2543	3553	1683	2902	1846	1469	3366	2347	3871	1404	1067	1595	4202	5358	1333	1030	6374	4534	2476	1733	2120	3059	1441	1448	1603	3208	2440	4300	1262	2674	5884	3110	1341	1403	1228	2544	2199	2627	1160	1125	2355	2955	2052	1684	1198	1796
NMD3	2183	2987	4159	4137	4022	5118	5465	4281	1988	5293	1190	2613	2075	1191	1152	5123	6010	711	1348	5714	1973	4162	3582	1505	7264	1309	1555	1433	2151	1954	3047	1695	2215	4680	4801	1270	1276	1363	2140	4953	2611	1374	2087	2289	2060	2284	2179	1278	1826
TMTC3	862	2235	2110	3008	2800	1322	1912	1489	2594	3001	655	1580	1066	1029	1134	2134	1950	957	779	2949	1364	1299	1628	836	2239	815	863	613	936	1225	1932	769	1098	2506	2563	789	933	397	1890	1203	3146	788	857	1707	1334	2045	778	667	1846
OR2L3	0	0	0	0	0	0	0	0	0	0	1	0	0	0	0	0	0	0	0	0	0	0	0	0	0	0	0	0	0	0	0	0	0	0	0	0	0	0	0	0	0	0	0	0	0	0	0	0	0
NTSR1	0	9	12	3	2	1	28	43	5	2	4	2	0	0	2	7	1	2	0	7	6	5	1890	7	63	1	4	1	8	2	5	0	406	330	9	1	2	19	11	779	8	2	1	0	10	1	6	0	177
RNF6	912	2006	2614	1809	1954	1289	3450	991	1957	5116	2081	1243	1387	1245	666	4782	2098	617	387	2509	1393	1640	1614	1343	1680	1012	1206	1358	2010	659	3945	1058	2414	3944	2301	1330	1539	1010	1834	1374	1639	1088	990	2057	2182	2638	1204	1230	1036
TMEM64	441	977	4421	2041	1059	1292	1530	1225	1292	8880	789	1236	1408	2256	290	4280	4138	307	1939	2798	1743	998	5467	1226	4122	1069	1509	1373	1459	1444	1451	2931	1379	703	1135	1220	1228	708	590	553	793	868	1218	1675	2838	1993	977	1625	910
AFTPH	769	2300	3122	2181	2935	2362	3587	1409	1940	5154	2575	6110	1290	1013	1564	4927	4774	652	1377	3199	2164	2079	1319	1933	2777	1455	1407	2928	2447	1228	4202	938	2138	2995	2529	1312	1303	2088	1242	1166	1711	1082	1270	1990	1837	2508	1512	1224	1027
KCNH6	14	10	12	7	3	820	34	0	0	22	7	73	3	1	7	14	29	2	7	80	0	2	0	33	5	15	2	7	14	6	3	39	3	0	3	44	54	29	7	283	6	1	4	5	7	2	8	12	0
RPL37	42871	28560	51575	70137	65740	82767	26739	71332	12076	36020	18678	38171	34042	20292	23276	44497	42068	12119	12110	27005	30412	13505	46988	20516	37220	24114	27878	55005	32954	51503	29390	17117	44988	30238	34757	12275	9420	16289	26136	22845	25743	18632	32868	33861	27580	11363	16238	13505	23217
HDAC7	3943	6271	4346	4895	7591	1468	8756	3586	1990	9047	9366	1814	1788	1771	1990	8742	5178	2786	1300	3605	6513	10822	4674	7652	4049	6130	4148	4888	9378	3825	10188	2405	8983	6773	4171	4641	4653	5150	4404	2049	6815	4030	1484	3016	9952	4609	3592	3801	5251
TH	36	1	16	1	18	3	2	3	4	1	5	1	6	0	2	11	183	115	2	1	52	26	69	0	67	6	0	0	19	1	1	1	10	662	1	3	4	0	9	29	0	0	0	2	0	0	3	0	39
ENO3	37	216	194	152	359	956	130	40	85	176	379	155	21	46	10771	286	224	154	130	135	775	613	65	1699	107	207	383	377	332	263	143	45	322	239	308	53	88	1770	72	114	344	147	75	925	93	125	100	67	65
GRHL3	242	285	182	162	306	30	87	24	79	209	272	124	67	34	36	420	247	106	37	552	532	861	24	67	144	187	9	104	187	13	266	12	391	176	91	8	8	50	9	38	141	175	101	38	12	205	105	0	37
EQTN	1	2	1	2	0	0	5	2	3	2	2	0	0	0	0	9	1	1	1	2	3	1	0	3	0	1	1	2	2	2	0	1	1	1	2	2	3	3	1	4	0	2	1	0	4	5	1	2	0
RUSC1	2787	2705	4031	2531	5372	1908	4393	1923	1111	6971	3194	1432	1091	1102	1529	6148	5491	1805	999	1777	3533	5452	1531	1898	3377	2612	3877	9828	2664	3784	6053	613	3404	7884	5297	784	817	1713	3824	1596	2755	1415	3467	1062	1836	2560	950	817	1577
NBDY	459	1805	829	2339	646	4455	2868	1552	486	1660	1666	2401	1302	601	1515	1462	1927	926	2187	2230	1771	961	2148	843	2806	1069	979	1114	1264	1558	1557	1066	427	1398	1374	852	662	3335	760	1190	1111	688	1035	1690	1773	2027	1262	932	1176
LAMTOR2	1362	2601	2531	4166	3393	3197	2908	4100	1153	4333	2733	1436	1871	1278	2675	5074	3307	932	1579	1174	2768	1803	1398	2477	2735	1828	1697	2788	2495	4622	3237	1378	3302	2628	4309	942	750	1656	1659	1457	3408	1001	2854	2660	2371	1607	726	1055	1183
CCDC185	35	14	11	32	7	45	0	5	8	3	3	0	18	1	13	12	3	3	11	0	26	4	0	4	2	33	7	44	44	8	26	0	6	3	2	0	1	124	6	2	32	6	75	24	0	55	11	0	2
RHOU	539	1666	3205	2137	5786	3770	5966	1203	2370	3785	3351	1340	856	4072	2905	22647	4007	361	1821	1179	4118	1725	777	2094	1379	1861	1203	3218	1531	2958	3014	1343	4820	644	7982	1727	2687	3685	371	437	2305	1777	1390	2266	3859	427	1357	1730	487
ST6GALNAC4	1291	2225	5298	2183	2041	1938	1977	1446	587	1180	1309	631	1647	1068	4039	1730	2433	588	1629	1629	3595	1508	878	4416	906	948	1420	8361	2202	2948	2522	1293	1797	1789	1922	1493	1033	1940	1618	1097	1674	1544	1069	1210	4037	622	559	1196	708
DAP3	4515	6998	6018	6791	8534	7771	5574	6945	2428	11236	4942	5520	5156	2064	3695	9241	5869	4014	3225	5298	7174	4897	5026	4757	8036	4442	4912	7447	5268	9140	8642	2301	5887	7014	11849	1757	1549	3881	5749	4075	7493	3682	6901	4414	4006	4644	2567	1856	3333
MSI2	2520	4021	4451	1987	4802	4658	3953	2086	4023	13155	4527	2806	2409	4370	2904	11479	9777	1337	2413	3411	4559	5980	2533	2439	3243	2104	2736	951	4096	3456	9331	601	3433	4463	2896	747	1515	2534	1338	870	2825	1917	1342	3785	1918	2924	2610	813	1110
NPPC	0	8	1	14	4	7	2	2	1	5	21	4	0	3	8	6	1	6	0	20	1	13	7	4	3	0	0	4	0	3	2	0	0	1	4	0	4	1	3	1	4	22	9	2	1	1	0	0	0
OR7G2	0	0	0	0	0	0	0	0	0	0	0	0	0	0	0	0	0	0	0	0	0	0	0	0	0	0	0	0	0	0	0	0	0	0	0	0	0	0	0	0	0	0	0	0	0	0	2	0	0
DKC1	1874	3931	4276	2846	5506	4127	4015	3339	1733	3480	3623	8011	2188	1591	2606	3745	3211	3769	946	4468	6460	2190	5487	2107	5493	2232	3966	2926	5865	3885	9117	793	1699	9023	3234	929	900	3899	3321	5273	4115	1487	2670	4166	2250	2535	2006	1144	3613
VIRMA	1952	3091	3519	2618	4887	2652	3603	1777	2423	5089	2416	4320	1644	1955	2215	4139	5590	1390	1449	6586	8200	2446	7753	3334	5580	1823	2715	3387	4460	2116	5819	1196	1647	7149	3016	1572	1709	1947	4617	1452	4656	1641	2139	3859	3089	2148	2509	1647	2268
OR2H2	0	13	1	1	0	0	0	1	1	2	5	2	0	1	2	2	1	3	1	30	4	2	0	0	2	0	0	0	2	0	4	0	3	0	4	0	0	0	0	1	0	1	0	0	1	5	0	0	0
TMEM217	58	189	327	109	54	25	60	54	82	54	162	16	54	114	24	127	112	71	206	73	25	378	17	59	66	33	112	84	285	139	98	12	78	113	282	107	34	165	53	22	74	27	64	52	106	48	56	33	77
NEUROG1	0	0	0	0	0	0	0	0	0	0	0	0	0	0	0	0	0	0	0	0	0	0	0	0	0	0	0	1	0	0	0	0	0	0	0	0	0	0	0	0	0	0	0	0	0	0	0	0	0
FYN	5771	3823	1220	3396	3819	1365	1948	1033	1199	2371	3851	867	1549	971	694	2843	1692	1086	1607	1986	1056	3553	1418	2206	2891	2595	1333	5071	5289	775	4031	2092	1117	1488	1296	2872	3256	2364	1253	668	1863	2803	1424	1249	4437	1632	1189	1831	1506
DUPD1	0	0	0	0	0	2	3	0	0	0	1	0	0	0	0	1	1	1	0	0	0	0	1	2	0	0	0	1	0	0	0	4	1	1	0	0	0	0	2	0	0	0	0	0	0	0	0	1	0
TOGARAM2	50	441	49	230	55	52	335	88	106	538	153	22	259	38	40	967	176	68	50	383	42	565	2	666	121	101	114	46	189	40	204	62	151	220	39	25	926	212	31	15	304	47	53	16	192	97	50	97	59
DBNDD2	311	161	315	188	240	152	570	105	104	269	146	92	75	129	112	224	186	29	46	195	233	501	63	190	365	147	87	355	302	164	206	96	347	431	163	162	148	436	149	191	138	116	136	155	261	168	98	111	197
CYP2A6	2	7	28	2	21	48	15	0	9	51	4	0	8	9	42	44	39	3	12	3	4	39	2	188	0	8	2	5	13	3	18	18	9	16	3	15	90	19	0	2	7	18	8	3	60	12	7	13	2
ZNF782	55	145	261	111	147	132	366	88	300	629	138	110	58	87	165	376	413	67	32	106	180	260	98	166	92	104	62	174	356	125	243	36	109	207	83	65	82	156	145	50	135	105	48	140	138	93	113	75	64
DNPH1	764	1795	2767	2568	1725	1463	2171	1809	365	1658	1277	1398	864	1531	740	2458	1206	1008	849	2200	1626	1003	840	1651	2007	769	1667	1883	1680	966	1675	716	2143	778	1540	453	542	1778	1182	1229	1102	589	1514	1274	1331	1012	741	355	712
NAF1	337	481	887	352	597	411	667	327	342	940	423	664	415	423	175	1019	468	239	197	520	606	434	697	428	795	323	456	280	302	248	664	202	418	912	540	413	385	474	394	327	430	256	251	282	734	326	252	313	281
ARHGEF2	2016	6595	6514	4020	6559	1807	13544	2798	3313	12636	7438	1686	2614	2242	3909	18360	7257	2559	2143	3672	3514	9217	4419	11285	4383	4183	4349	21041	7602	4430	15943	2538	8174	5495	5423	4542	4266	8660	4328	997	6266	2847	2688	4064	7896	3179	2620	4194	2702
ZNF852	46	117	204	92	122	45	159	33	212	379	87	118	57	45	52	184	115	19	35	96	70	129	75	155	94	43	65	86	128	24	176	28	125	68	163	35	67	94	70	47	139	133	45	45	123	84	45	49	27
SEMA3A	246	2371	1136	590	13377	444	295	2076	873	259	151	156	206	244	265	453	227	1792	71	645	174	3760	8277	313	3678	220	314	163	305	82	1888	260	289	8506	802	260	308	80	747	427	343	413	55	248	357	196	375	107	4234
TK2	1227	1824	3381	2061	1974	1251	4976	772	2125	4660	2252	1855	1430	1118	856	3661	1612	843	1210	1216	1011	2915	1561	2075	1517	1636	1149	1703	2105	1056	3004	1266	2666	3725	1716	1298	1574	5256	1165	363	1086	980	1774	1249	3349	1876	1024	1715	1323
SUMO4	3	2	1	8	13	10	12	10	20	13	4	8	1	1	2	1	11	3	6	14	11	14	0	2	5	4	10	6	5	2	10	0	2	14	1	3	3	12	6	2	3	6	0	4	2	6	0	1	5
EPB41L5	1318	1767	2199	1065	1694	2203	3069	525	1470	5502	2727	2879	1331	1347	1484	4095	3035	390	3885	3602	1641	3351	1016	3176	2509	1963	2085	1197	2067	1319	5500	2576	2218	2047	3091	4592	3868	4606	844	1613	1813	1533	1704	1287	4621	1491	1417	2630	389
PRSS22	2302	1633	1240	1008	748	674	3890	2735	780	4036	1655	3154	968	437	180	2123	4421	2763	400	7124	1414	2618	6	728	2174	1423	758	538	6374	744	3324	156	3020	7315	1144	338	392	1311	582	2735	1973	329	635	892	484	3073	1021	201	702
TMEM52B	24	166	32	171	56	6	185	24	63	147	71	18	16	13	15	114	35	39	24	39	24	16	90	137	76	85	38	47	32	40	58	65	95	38	43	61	39	147	184	2	86	28	37	84	143	68	277	56	32
HPN	863	2699	558	1539	2220	18803	1021	153	786	7283	1654	397	2249	1022	5592	17861	5862	316	1954	2514	1935	3781	5	3303	2879	2037	657	2496	610	6546	3320	927	12706	499	3979	1090	878	3335	217	2316	1564	512	4041	57	4036	2083	3267	1212	146
BIRC6	2694	4965	6110	2492	7080	4784	8423	1633	12739	11277	4621	3116	1764	2664	2031	10049	10364	1561	1280	7779	6153	4852	3082	4052	5519	2831	2352	4132	5334	1813	7726	1166	3764	6733	3487	2374	2311	7565	3735	1634	5129	2705	1411	4065	4517	5019	3297	2194	2942
PCGF1	384	897	958	1377	830	976	815	1032	351	1172	941	588	962	349	862	1208	1117	362	1183	725	1070	892	578	796	1425	826	742	954	1256	861	1412	373	1060	1157	1693	316	304	1482	517	691	1208	433	834	453	821	563	379	409	374
HTR3A	52	2202	15	662	2	1	1	369	2773	516	384	258	140	130	749	27	1197	65	140	3472	47	120	1	80	504	121	7	208	19	447	67	3	924	26	125	0	3	38	32	12	20	51	4	1783	25	4	648	1	85
GBP2	2493	11958	3599	7807	6203	1836	10702	15250	3729	3303	4234	2190	1568	4994	546	13508	4959	5348	1055	7167	2546	4991	1389	2694	10969	5344	3409	3542	10509	2764	3418	1933	4251	10760	8368	2054	2432	4198	4275	1774	7170	3908	14726	2698	5586	6058	3694	2185	4044
PRAMEF18	0	0	0	0	0	0	0	0	0	0	0	0	0	1	0	0	0	0	0	1	0	0	0	0	0	0	0	0	0	0	0	0	0	0	0	0	0	0	0	0	0	0	0	0	0	0	1	0	0
EEF1AKMT1	160	292	314	426	237	304	345	241	121	372	348	117	403	131	139	496	136	143	268	235	333	226	215	255	228	110	181	210	173	134	522	229	342	312	547	213	196	166	207	316	207	166	195	216	354	162	114	167	94
TOP2A	5314	7458	3656	3812	36127	8569	1208	3652	7944	2187	1871	23572	939	2748	2753	3737	10738	4575	1236	12779	5727	7105	8113	576	15605	3809	9124	4039	7508	2371	2418	359	4042	16870	5147	91	183	2558	11508	4845	7617	2049	1607	4166	422	3433	2721	100	6188
CISD2	1364	2047	2449	2643	1814	2329	2135	1391	1301	2467	2106	1702	2298	1007	978	2710	1724	1073	2182	2937	1966	1639	2353	1123	3856	1222	1695	1443	2783	1275	1941	764	1811	5712	2499	646	571	1278	1422	2387	1357	699	1332	1147	1335	2779	969	614	1117
TMEM181	2053	3336	2367	2968	2512	2275	11767	1580	3976	10683	3520	2852	1542	1205	1283	6439	10437	1102	1045	4881	4360	3527	1559	3126	3094	1806	1413	2831	3026	3734	5308	926	4017	4089	3574	1248	1419	3457	1666	1025	1745	2337	1149	2253	3354	4430	2408	1500	2041
CCL4L2	43	909	12	517	188	13	136	610	186	120	214	125	55	149	35	671	197	755	79	467	50	51	423	389	769	74	597	161	162	167	175	209	180	322	223	1784	208	359	626	178	197	192	192	76	110	299	60	51	184
ANXA1	16598	21057	77691	31907	16885	2564	14288	10343	11195	28256	8226	12559	15415	24789	1700	42139	20315	9899	17212	16228	5050	12879	16190	8081	36220	12512	9720	3622	116310	2991	5203	15157	17108	155786	26446	14237	17493	12419	10570	15222	66960	4909	15594	4015	23916	22653	7131	14657	17789
LAMTOR5	1366	3046	5163	6728	2857	2749	4466	3450	1389	7730	1684	2660	3074	2006	2231	5720	2580	1174	2778	3699	2790	1809	2173	2156	3903	1893	2003	1998	2441	2909	3873	2527	3210	5405	7759	1456	1296	1912	1484	4334	2693	1862	2871	2158	3529	2848	1249	1620	1246
SGPP1	521	1813	2170	2394	1976	942	2455	926	1470	2048	1278	836	562	566	1034	2742	1558	373	1073	1603	1333	1098	2068	1515	1985	1129	1113	511	1556	950	1800	939	1375	1689	1952	980	731	1165	2039	497	1259	1191	1114	2286	2222	1053	1143	898	1483
TCP11L2	272	375	995	419	402	500	1049	101	861	1839	140	455	260	191	293	1372	591	91	213	702	422	631	205	657	494	183	134	455	211	41	1183	464	731	545	702	878	922	108	201	510	224	291	146	219	900	296	279	287	188
FAM98B	454	2182	2100	1157	1881	1312	2713	1021	649	2789	1412	2361	778	1080	780	3447	1987	703	334	1815	1357	1514	3024	1291	2330	652	1175	986	1083	653	2139	844	1858	1849	1382	1065	1089	779	1155	506	1052	843	546	2649	1877	793	955	985	1270
TAS2R42	1	1	0	1	0	1	2	1	1	0	0	0	0	1	1	1	2	0	1	2	0	0	0	2	0	1	0	1	0	2	0	0	0	0	3	0	0	0	2	0	0	3	0	1	0	0	0	0	0
RALGPS1	404	478	2027	368	835	175	1948	474	650	3673	764	492	522	597	925	3463	4710	161	303	568	508	1697	81	1095	385	695	203	1258	879	455	1717	226	953	174	1263	405	717	938	233	240	666	544	398	731	834	439	402	444	81
LRRC56	257	296	301	364	197	863	783	75	356	603	420	63	178	107	465	887	1098	111	43	91	770	493	16	684	271	349	242	678	720	262	555	45	226	695	414	84	373	185	325	49	359	156	121	105	213	139	104	84	68
TOR2A	385	982	781	1169	2041	537	1387	459	269	1116	744	397	403	540	633	1883	1893	457	346	451	915	1294	357	1333	792	808	625	947	2030	909	1213	406	818	867	1221	417	324	974	576	237	1051	389	416	444	1266	424	292	373	629
SSTR3	4	73	3	46	19	8	6	3	11	21	51	3	1	17	1	11	12	20	5	18	53	32	7	15	14	19	23	25	10	6	13	0	6	33	1	1	7	14	20	0	37	13	3	8	4	9	10	6	15
TSPAN33	173	1612	221	1559	1776	441	484	306	297	729	1647	398	109	356	158	1058	3211	529	138	1039	165	883	187	555	877	506	445	1048	433	379	1227	354	432	175	378	142	273	482	897	1212	666	509	268	807	367	804	611	298	297
KCTD4	0	1	0	0	0	2	0	0	17	4	1	1	0	0	0	0	4	0	0	4	0	0	0	2	0	2	1	2	2	3	0	0	0	3	2	1	0	0	0	1	2	1	0	0	1	2	0	0	2
C5orf51	2685	2501	3190	1787	3835	3925	2298	1393	2503	4766	1579	2516	1372	1466	1294	3259	5216	823	505	2607	2243	1924	2181	1609	2070	1736	1659	1342	3390	3168	1926	818	1926	3768	3377	934	1067	2466	2228	551	1746	1398	1670	2947	1764	2062	1354	1026	1263
UCN2	2	33	4	11	19	1	13	11	19	2	8	11	1	1	11	7	3	201	1	84	32	193	209	0	15	7	5	1	90	1	4	0	12	155	5	0	4	0	57	19	28	4	0	10	3	284	2	0	53
CCSAP	360	775	542	795	1743	566	876	236	942	911	702	480	289	213	298	841	1334	384	283	672	425	945	857	1087	839	465	469	895	885	428	1374	384	668	1185	1012	285	301	493	897	533	868	341	476	418	727	376	487	381	454
CNOT9	1782	3520	3098	2708	3072	2708	2825	2588	2223	5107	2466	3227	2423	1249	2070	3970	5627	1634	1285	3854	2924	4648	2253	2106	4156	2198	2443	2859	4264	3184	3981	1198	2644	5197	4569	1355	1325	2220	2331	2354	3546	1546	2036	2500	2610	3059	1126	1136	2299
MAGEE2	3	2	7	6	2	0	3	0	10	26	10	1	146	1	2	1	2	1	51	4	0	0	2	9	1	4	8	1	119	91	44	4	10	4	22	4	8	293	3	0	5	9	2	2	17	1	3	6	0
MT-ND5	55988	214175	155285	30443	36577	203014	132015	58828	4645	83901	147671	35311	12075	79250	162648	234389	141531	104900	30746	41715	113968	89699	13339	298519	44292	278894	45898	31360	117776	75798	109635	49412	225211	74883	81982	138426	115812	123477	66203	16144	186596	71528	32110	170314	169212	103524	55612	103282	19183
WDR63	4	199	77	77	58	17	102	3	121	333	42	26	97	19	9	609	99	7	10	51	24	139	19	158	60	29	11	24	20	50	109	40	41	59	45	26	391	11	4	10	118	15	30	5	81	32	40	16	56
SELENOP	2583	4998	7095	6859	3986	522	11630	692	2437	9173	4659	2127	8698	1911	1084	12221	10743	403	16019	2412	1064	2479	819	8183	3086	3527	1790	2288	2063	736	4382	10027	3007	1044	4554	9356	6391	16286	1294	4789	1458	2586	1049	3828	18693	1947	4789	8884	501
SLC8A2	7	23	1	8	34	269	7	150	1	9	111	2	0	3	27	4	53	3	4	55	1	6	6	7	19	3	2	19	21	44	18	4	3	7	2	10	5	14	114	115	7	3	29	2	9	12	54	13	18
GPR75	9	55	50	30	53	23	57	4	65	296	52	28	40	15	43	76	159	27	14	48	50	103	21	73	22	61	29	56	108	7	47	8	27	31	37	54	49	145	105	16	87	39	38	32	53	46	83	15	15
HAPLN2	1	3	13	5	2	16	3	6	1	6	5	3	0	3	13	2	5	2	1	4	13	7	7	12	1	2	1	2	16	7	2	6	4	4	11	12	18	2	1	9	6	4	0	3	6	10	1	11	0
ENTPD8	265	27	25	281	184	763	1012	161	89	349	24	55	110	298	1161	316	893	52	90	70	101	315	0	264	6	138	11	13	82	516	99	1	77	154	485	1	11	336	21	164	144	16	66	39	2	199	42	1	62
KCTD10	2143	4856	4632	4921	5525	1823	5548	1921	3009	7160	3113	2053	1885	1796	2271	6518	3338	1966	1169	4799	3856	3903	2394	3665	5837	2461	3769	3044	3769	2475	5002	2869	3423	4908	4850	4508	4274	2987	3023	1698	4582	2582	1780	2837	9514	2759	2899	3402	2726
UGT3A1	0	0	0	3	73	7	4	0	1	2	1	0	1	0	0	0	0	0	0	0	5	0	1	4	0	4	0	1	0	0	0	0	0	0	0	0	0	0	2	0	0	0	0	0	0	1	2	1	0
CPA5	1	29	0	57	1	9	3	0	3	12	4	2	1	1	72	2	5	2	0	4	2	15	4	4	20	23	1	2	24	7	11	1	0	8	3	0	1	10	15	6	19	44	1	0	2	16	11	0	1
KRT36	1	19	0	4	5	13	8	3	0	5	5	0	0	3	2	6	1	1	4	3	3	4	0	1	3	5	5	3	4	6	4	0	5	1	4	3	0	2	6	1	1	6	0	2	3	5	1	1	1
CARD6	224	1168	1297	1237	649	757	4072	1753	1400	1688	960	802	576	416	286	2079	2434	532	301	1220	353	658	410	945	751	954	545	851	935	1658	774	809	1753	1848	1107	969	802	1347	582	679	682	485	137	667	1809	1406	1068	970	720
IL11RA	234	583	683	453	724	276	541	90	322	709	984	142	312	208	444	637	563	279	411	198	269	1046	747	1534	162	536	287	417	984	283	579	621	450	271	745	495	715	461	106	182	369	554	223	104	1249	319	269	368	113
TACC1	1751	6470	8760	4255	5322	1732	11024	1133	9223	12347	6259	4705	1615	2241	2020	18557	10059	2042	1370	6844	1994	11694	8525	7500	4292	3017	2527	5393	3515	1021	12973	8012	3981	8961	2604	14311	14982	4286	3442	962	3923	4705	3217	2654	22764	5083	5207	15343	3367
LCT	1	4	8	14	57	1	3	1	41	14	73	21	0	2	4	10	71	5	689	4	3	69	2	11	246	38	266	874	68	139	8	0	5	2	31	3	2	584	2	3	7	3	1	0	2	7	12	0	5
PTPRA	2124	4710	5087	4521	9569	1919	8295	1753	3693	7719	4552	3124	2309	2284	1521	8529	6449	1928	2757	4305	2958	7661	5871	3488	6222	3137	1881	2091	4616	1652	8542	2143	3347	6798	4724	2746	2724	2893	4262	1909	3155	3267	2626	2259	5550	4517	3000	2715	3198
GUCA1C	0	0	0	0	0	0	0	0	0	0	0	0	0	0	0	0	0	396	0	0	0	0	1	0	0	0	0	0	0	0	0	0	0	0	0	0	0	0	0	0	0	0	0	0	0	0	0	0	0
LTF	172	15924	1373	14481	2303	185	16529	241	500	5085	2235	3539	1552	6283	8332	18128	9557	260	83	633	727	39783	52	6439	521	6770	8228	50538	7326	154	19474	453	1401	843	443	388	390	165	681	108	33066	23247	2684	5155	21704	828	850	86	762
NOL8	659	1880	2344	1186	1516	751	1929	1120	1415	3336	1092	1521	878	847	1308	2194	5774	689	239	2025	1736	1758	2142	1715	1587	976	893	1658	2865	1421	2048	334	1182	2423	1637	578	638	1032	1871	453	2289	1147	653	1633	1302	1262	764	812	1527
OR5K4	0	0	0	0	0	0	0	0	0	0	0	0	0	0	0	0	0	0	0	0	0	0	0	0	0	0	0	0	0	0	0	0	0	0	0	0	0	0	0	0	0	0	0	0	0	0	0	0	0
PCDHGA5	12	36	107	55	118	132	62	17	125	225	25	29	25	8	26	49	51	12	14	123	22	60	283	45	56	39	105	10	86	30	41	22	134	85	38	41	80	230	37	23	68	28	12	19	165	39	72	60	67
SETDB1	1268	4213	2737	1616	3129	2734	2827	1373	1873	6231	2781	1041	877	1032	1608	4597	4005	1171	595	1967	5243	3476	1119	2696	2542	1974	1487	3166	3533	4028	5806	634	2808	2527	3544	765	1047	2023	2033	503	2847	1771	1210	2508	2196	1940	1161	951	779
DPPA2	0	0	0	0	0	0	0	1	0	0	0	0	0	0	0	0	0	0	0	0	0	0	2	0	0	0	0	0	1	0	0	0	0	0	0	0	0	0	0	210	0	0	0	0	0	0	651	0	0
SLC41A1	1150	2275	4884	1281	3243	736	2792	1524	1825	5946	5694	1571	1764	1187	940	8865	6867	967	1503	2039	1791	5912	2166	2309	1671	1593	1500	3886	2477	2286	8106	1325	2801	2759	2399	1883	2339	7624	2692	288	2291	1662	1384	1757	4923	1262	1619	2373	1774
LCE2C	0	0	0	0	0	0	0	0	0	0	0	0	0	0	0	0	0	0	0	0	0	0	0	0	0	0	0	0	0	0	0	0	0	0	0	0	0	0	0	0	0	0	0	0	0	1	0	0	0
RHOT1	1595	2041	3282	2337	2772	2031	2323	1633	1575	7281	1944	3568	1763	1219	924	4339	2478	667	2165	1900	1813	1654	1760	1964	5144	1347	1202	1659	2354	950	4183	1734	1941	2445	2330	1553	1489	2264	1118	1598	1455	1047	1047	1772	3058	1622	1531	1699	980
RFPL4B	0	0	0	0	4	14	1	2	0	0	0	0	0	0	0	0	1	1	0	0	0	1	0	0	0	0	1	0	1	0	0	0	3	3	0	0	0	1	1	0	0	0	0	0	0	2	129	0	1
HMCES	2912	3778	3723	3259	4655	2000	3781	1903	1457	2768	1890	2255	1411	1750	2540	5585	6449	1286	891	3290	1633	4497	1783	2228	5481	1769	2109	1340	2897	2754	3576	1429	3006	3921	2263	1879	1618	2146	3370	2794	3040	1747	1729	2272	3257	2534	2692	1819	1397
TOB1	4948	1744	14902	2536	2132	6109	7545	3775	1187	7533	1794	2728	3351	3137	1573	26430	4774	410	3241	6389	10981	1838	745	4806	3518	1356	1242	1150	3390	1374	6536	1973	4257	4773	3197	1928	3481	1566	1263	1151	1686	2092	1423	1528	3103	3618	2306	1775	1127
SQOR	1157	4699	6771	5498	1280	1141	6381	4031	2090	6017	3936	5821	2788	2723	897	8209	2282	2849	1935	7912	2645	936	3477	3201	12886	1771	4380	2184	3300	1506	4209	3088	6599	7612	4146	1952	1542	2892	1930	4078	3506	1073	1411	3823	4156	1639	1441	2355	3360
DSP	1061	7636	6955	3644	62582	22436	18241	7416	5275	947	5302	8587	3647	8658	5933	27703	30646	6058	324	19254	25884	5651	159	5170	21814	6902	21040	8430	36968	1712	66776	1115	11582	59465	4312	3020	3406	295	23991	4439	50827	7112	9590	6385	2573	22193	16546	5122	20011
KCTD7	666	1552	1131	525	663	442	1001	261	568	4664	809	905	706	279	370	967	1004	248	291	731	644	909	577	1191	855	903	881	604	770	852	1934	230	752	732	823	251	390	1571	497	248	1073	681	333	611	762	779	482	434	214
SPRR2E	1	3	0	61	0	0	0	0	0	0	14	0	1	4	0	0	2	0	0	0	0	0	0	0	73	0	94	63	16	0	0	0	0	12	4	0	0	0	0	0	38	4	0	0	0	0	0	0	0
FGL1	5	78	73	39	44	18985	14	27	194	40	266	259	8	164	4045	132	11	6	14	1843	14081	78	11	531	44	11	34	133	13	412	303	2	3039	21	112	3	6	2	7	1364	93	141	3	249	29	22	34	8	13
SKA1	265	434	215	213	381	180	108	193	158	193	72	681	61	196	198	108	450	243	39	608	284	526	351	50	583	176	221	250	324	303	101	47	277	3601	273	16	19	58	932	385	600	91	117	305	41	226	100	11	499
RAB4A	1114	1360	2087	2002	3022	1601	3748	1905	1064	2960	2330	1880	1299	879	1309	4225	2058	715	1680	1366	1785	2094	2034	1706	2237	1272	1005	1913	1373	897	4246	1223	2213	1584	1921	947	1155	1751	939	1423	995	842	1161	1994	1877	1071	1110	1260	1055
PNLIP	0	0	0	0	0	0	0	0	0	1	0	0	0	0	0	0	0	0	0	0	0	0	0	0	0	0	0	0	0	1	0	0	0	0	1	5	0	0	1	0	0	1	0	0	0	0	0	4	1
DPH1	512	773	1294	670	1005	546	1152	320	297	1269	867	495	622	395	605	1663	1020	545	243	972	1037	1231	795	1321	1595	903	989	868	1132	601	1534	299	1189	1046	642	543	525	1096	1050	394	664	603	601	572	1100	887	528	443	371
CYP39A1	22	231	432	347	242	420	154	133	174	430	1012	54	104	187	77	976	154	18	1091	238	52	176	7	255	107	75	29	20	72	25	78	294	394	456	153	219	224	343	42	303	66	66	23	100	507	198	306	140	82
ZNF750	870	135	330	292	944	21	178	4	103	474	1399	56	2442	77	201	2329	1099	14	683	46	1228	423	6	351	74	76	112	1725	2607	236	3508	75	500	425	26	133	174	844	7	4	151	332	96	14	318	61	111	248	85
DUSP28	94	186	217	269	180	253	311	135	157	337	324	266	97	45	250	338	369	134	127	156	249	282	67	296	204	175	329	265	328	226	151	80	209	147	224	91	108	253	69	99	183	130	130	105	144	184	99	97	60
SDC3	2327	11836	15278	6580	8653	1623	6187	1263	5588	8243	9243	2225	1392	2063	1623	24170	8977	3782	2610	4117	3245	17666	8950	5053	6057	10428	4064	3682	5977	3794	12275	2181	4160	2274	3554	4688	3337	5026	4451	1399	6449	3057	3031	3481	7625	4112	4593	2709	2831
ATP1A2	91	88	157	176	106	30	161	6	15	369	82	47	51	51	49	144	126	9	74	6	6	274	35	436	43	93	142	39	79	6	165	290	78	8	53	506	1019	50	10	8	21	127	22	21	170	60	302	362	12
RNF103-CHMP3	1	5	6	5	2	9	24	6	5	8	1	2	1	0	3	11	13	1	1	116	5	5	9	3	12	2	9	1	10	2	3	2	5	18	4	1	0	3	6	20	4	1	5	1	2	11	34	1	2
PRAMEF2	1	0	1	0	0	0	0	0	0	0	0	0	0	0	1	0	0	0	0	0	0	0	0	1	0	0	0	0	0	0	0	0	0	0	0	0	0	0	0	0	1	3	0	0	0	0	0	0	0
TC2N	2063	5568	7705	4194	4736	5576	9467	4226	4677	6734	3843	7691	1896	2722	4481	5000	8449	591	2914	3116	8928	3072	243	5254	3182	2302	897	3495	2316	5728	8937	2130	5353	4384	5132	2238	2305	3350	1680	879	4427	4227	4581	16498	3028	1731	1452	1998	1366
VPREB1	0	5	0	1	4	0	0	0	0	1	0	0	0	0	1	4	0	0	0	0	0	2	0	0	1	0	0	0	0	0	0	0	0	0	0	0	0	1	2	0	0	1	0	2	0	0	0	0	1
ABR	4805	8038	9477	5725	8924	1683	15349	1741	4406	11739	6955	3813	2535	4016	2918	19971	3892	5095	1099	4944	3992	8484	13700	8903	10680	7354	7149	7232	4563	1862	12943	2565	5481	14395	3369	4793	4625	5852	4112	1297	6347	3166	3421	2437	10052	8340	3061	4701	3759
NUDT7	160	106	240	134	127	20	255	67	64	220	236	133	101	62	94	220	79	48	113	175	126	157	93	219	124	67	49	129	120	43	124	86	106	27	69	70	114	365	34	135	95	70	100	150	201	117	137	77	36
CATSPER1	225	85	41	267	95	287	144	99	95	59	171	27	46	21	22	39	25	262	32	48	333	62	163	94	423	354	870	45	133	32	67	108	69	544	287	49	24	195	40	68	288	19	387	11	136	70	293	103	90
SLC25A27	29	200	372	68	148	240	166	20	93	600	652	14	33	59	192	421	212	39	145	145	120	488	6	720	22	69	46	76	261	42	70	29	589	140	94	72	204	393	42	14	79	139	4	53	182	150	290	86	9
ARHGAP22	46	569	205	470	249	17	380	138	348	308	320	47	34	114	188	387	141	305	52	173	675	310	3564	583	158	349	243	186	345	397	235	97	270	116	205	103	112	180	430	21	407	146	101	155	355	201	115	49	167
ATP2A2	14147	23674	29086	9552	23988	21386	32986	17981	13265	40366	11415	17906	8344	16205	19478	40771	27820	8448	5120	45870	24029	16626	18672	18571	22823	10686	22333	20087	15067	14691	34860	4408	35243	31121	17421	7541	8033	10368	16133	15419	25428	9274	9037	26636	15936	17735	24585	6284	13303
FXYD4	8	12	82	6	32	1121	60	571	0	257	4	71	6	17	303	55	263	0	9	5	46	6	1	107	54	9	24	15	9	55	2	24	9760	0	7	76	23	1	6	0	5	5	6	230	41	11	541	20	2
ARHGEF16	1465	973	1993	1546	1743	3343	6986	2123	1012	6201	2746	1395	861	805	690	4879	3170	758	1250	4386	4805	3793	10	1672	2046	1531	998	2020	4296	1665	2233	172	3677	6370	2022	458	467	1032	423	1555	1789	965	870	1471	970	2158	839	325	578
SLF2	853	2249	1946	1104	2251	738	2488	675	2204	3780	1816	1003	699	672	1012	2801	2509	708	629	1425	1599	3218	2473	2357	2169	1366	984	1548	2318	1025	2999	549	2049	2357	2771	673	916	1386	1757	661	1820	1080	554	1623	1649	1057	1248	984	1101
MTF1	579	1750	1683	704	1808	877	1754	565	1378	2757	1346	843	504	738	450	2318	2576	503	306	1308	1406	1604	774	1389	959	811	729	663	1964	662	1531	379	917	2571	834	1088	1189	1183	1099	262	2185	786	361	983	1533	1184	737	708	877
RABEP1	1210	2757	3603	2014	3035	1167	3575	969	1627	3572	1895	1926	1209	1260	1197	4884	1819	1327	767	2681	2111	2395	4096	2430	5045	1602	2073	1734	1904	1392	4114	1346	1939	3746	2001	2039	1878	1872	3093	863	2053	1602	1327	1250	3437	1839	2114	1882	1483
WFDC5	0	0	1	3	5	0	4	0	0	1	1	0	1	2	0	4	47	0	0	4	2	0	1	51	0	0	2	2	4	5	0	5	1	6	0	9	9	3	3	1	0	1	0	2	3	0	1	6	1
SELENOV	0	10	0	1	8	1	1	0	1	0	0	0	0	0	0	1	0	0	0	13	0	1	0	0	0	0	0	0	1	1	0	0	0	0	0	0	0	0	0	1	0	0	0	0	1	0	3	0	0
ARHGAP42	912	635	1511	476	1528	335	2262	291	1390	2052	571	1471	413	769	135	5349	621	675	477	1697	583	819	562	482	1155	694	622	379	466	175	1602	298	556	2168	378	612	569	1294	228	428	361	368	628	830	634	715	797	377	734
MAPK8IP1	824	613	656	373	628	1053	430	98	910	1230	384	282	248	654	299	807	1200	238	215	384	351	1108	886	508	893	211	260	602	499	395	1197	162	687	192	918	491	588	530	305	838	247	332	281	138	602	204	315	261	249
DOCK7	832	1617	2119	1082	2131	926	3044	658	3114	3785	1352	1563	698	871	406	3066	2578	621	227	1973	1819	1866	8842	1185	1660	981	758	1138	1127	795	2259	535	1015	4459	1619	771	771	1009	1321	708	2067	767	587	2013	1645	2266	915	658	1118
LPAR1	130	1820	1254	1205	1463	555	779	1671	1398	2070	821	1288	583	514	4666	1596	1776	523	256	3145	719	1439	4835	1039	814	300	520	229	895	1694	1077	851	1548	6149	1114	481	821	253	233	213	272	1103	462	4750	1412	753	725	903	3281
CETN1	0	0	0	0	0	0	0	0	1	0	0	0	0	0	0	0	0	0	0	0	0	0	0	0	0	0	0	0	0	0	0	0	0	0	0	0	0	0	0	0	0	0	0	0	0	0	0	0	0
HSPE1	1944	4050	4605	4228	4530	7330	3105	5708	1157	3985	2451	11663	4219	2355	4769	5355	4926	1772	3145	5283	4444	2110	3887	2138	7854	2286	4348	3032	4297	4830	3120	1107	4600	7209	7191	922	882	4172	2890	7714	4626	1407	2502	3925	1950	4402	2593	809	2575
CCDC92	1320	2601	2393	3092	2884	883	3504	1185	821	3647	1688	884	786	335	3176	2336	1149	1892	1038	1364	2244	2904	1256	2940	2047	2077	1219	7551	1482	2038	4086	1432	3037	3243	1728	2527	2378	3543	1502	1361	1858	1695	1671	1087	5148	1230	1327	2029	1141
ZYX	6782	13440	7538	16139	17802	3584	17668	12258	4367	8635	9225	5486	2310	5247	4359	12291	12193	7010	1958	9840	13756	11547	18564	14784	18448	11010	9746	8819	13579	8673	8321	7499	12434	15848	11560	8199	8524	10019	17288	6304	12550	5606	4934	5321	27677	13164	7656	8692	10816
MT-ATP6	63951	151699	128894	15935	130532	131788	166816	23480	2080	50376	124489	102459	21052	61625	229628	267623	162600	191165	13702	58361	226825	65206	19095	190664	70918	159098	100207	34290	134073	231512	93232	59102	195141	149482	80913	100183	46613	98813	66857	20767	152389	61087	40445	274528	113986	112309	63119	91251	49176
EMP1	6713	9725	9070	8819	10013	965	9410	3226	7596	7983	3205	4605	7387	11883	2165	18049	5583	3459	2475	8779	5067	7391	22238	2629	10874	4348	4160	1958	7059	2295	4898	8231	4119	27715	6026	23595	20180	3588	4742	1609	6474	6746	4253	4315	26690	8045	7329	7542	9912
PPIA	10107	13828	22673	36072	29811	20576	15180	22532	13070	15912	12682	17812	13890	7831	12679	16589	22743	10121	11065	12065	22723	9493	15861	12595	39152	14652	13882	11101	17927	22324	14959	10514	17589	40930	42550	6660	6515	11441	18008	21567	44997	6448	17133	18935	16545	12821	7911	7812	21671
AC129492.3	0	0	0	0	0	0	0	0	0	0	0	0	0	0	0	0	0	0	0	0	0	0	0	0	0	0	0	0	0	0	0	0	0	0	0	0	0	0	0	0	0	0	0	0	0	0	0	0	0
GAL3ST4	190	1790	202	1217	1234	311	693	128	361	591	537	352	127	277	149	1008	523	742	264	461	398	652	935	479	1130	758	656	470	484	411	1021	190	389	399	567	115	188	299	1183	265	1216	427	184	380	572	980	326	98	806
TMEM198	64	178	404	183	184	883	188	85	106	426	188	502	113	169	57	170	82	55	28	73	232	384	20	218	183	108	256	233	639	236	224	52	382	136	59	68	53	290	78	156	108	132	49	49	187	135	45	72	71
FAM183A	3	312	40	324	205	337	138	0	61	252	149	20	385	28	60	685	116	10	208	27	276	22	4	300	91	22	12	68	20	59	366	143	49	44	98	8	1002	27	6	20	196	12	64	0	156	54	66	3	59
AP3S2	833	1301	2411	865	843	603	2120	1095	627	2965	1592	1409	1164	819	730	1473	3846	404	563	793	1251	1035	492	1981	1146	717	723	689	2270	1265	1301	605	1612	1394	2510	740	1022	1504	1042	316	848	601	560	1322	2015	1248	649	745	581
SLC52A3	388	625	814	608	460	16	1133	329	370	1068	782	571	387	377	104	704	1021	477	541	2032	189	955	68	252	1092	769	192	260	1374	693	1249	79	1051	1240	469	210	86	423	526	558	73	353	333	657	200	672	531	163	506
CA10	2	0	512	33	14	1	0	4	408	3367	535	1	11	6	1	214	1	12	48	7	1	277	2	3	2	0	0	10	2	0	1753	2	0	1	36	4	4	87	0	0	2	1	2	0	3	1	1	1	6
SOX1	0	0	0	0	2	0	0	0	0	0	98	0	0	0	0	0	0	0	0	0	0	0	0	0	0	0	0	0	1	0	307	0	0	0	36	0	0	0	0	0	0	0	0	0	0	0	0	0	2
DHFR2	159	832	866	421	563	449	1101	163	385	1157	282	716	157	245	227	1167	861	173	124	746	363	661	444	529	615	235	326	215	413	279	675	249	402	331	190	369	410	477	431	53	424	274	160	730	507	420	595	310	199
OCSTAMP	0	3	4	2	0	0	2	1	5	1	0	0	0	0	0	8	0	0	0	1	0	3	0	6	1	1	2	5	0	0	29	2	1	1	2	0	1	2	5	1	0	2	5	0	0	1	2	0	1
CST6	4763	356	48	1223	1618	108	754	143	641	72	246	174	174	38	106	186	109	873	926	53	1329	224	3	332	1143	1339	2521	104	7353	138	101	784	206	1874	409	558	545	305	572	62	484	277	544	58	1560	887	989	509	2357
KYAT1	65	252	876	328	338	167	401	374	152	264	218	708	309	147	469	610	813	114	132	235	319	416	335	958	529	199	187	245	600	316	282	131	367	1204	172	118	153	376	144	32	468	180	83	126	304	123	349	127	224
ALKBH4	513	498	487	834	966	516	648	583	328	672	480	643	474	206	430	664	881	819	198	340	868	687	585	601	796	721	589	413	683	1112	696	275	457	680	584	219	222	610	665	568	452	288	572	338	583	453	241	314	354
SDCBP	6947	15006	10083	13296	11275	8749	17546	5507	7543	24630	12395	7823	5269	8390	5425	22527	17616	5524	6069	18302	3674	5859	18495	11769	15867	7481	9167	7818	12092	5710	11629	13586	7412	36804	12188	15272	10168	6294	7655	12517	11157	4868	6057	8053	22490	10173	7030	11385	6859
PRR20B	0	0	0	0	0	0	0	0	0	0	0	0	0	0	0	0	0	0	0	0	0	0	0	0	0	0	0	0	0	0	0	0	0	0	0	0	0	0	0	0	0	0	0	0	0	0	0	0	0
BLZF1	1076	1792	1710	2227	1905	1078	2047	1628	1659	2319	1683	1108	708	662	941	3544	2998	885	797	1179	1775	1472	1085	906	2409	1246	787	1790	2103	795	2689	727	1542	3781	2163	617	709	1407	1086	940	1421	1001	1190	1369	1106	1771	1067	624	1249
SMC5	1096	2037	3473	1261	3332	2954	4453	957	3290	6933	1802	2270	1489	1758	2219	3796	8367	738	388	2958	2965	3464	1557	2434	2193	1168	1082	1479	2993	1057	2553	721	1794	3754	1808	1874	1804	1099	1438	652	3718	1645	449	1702	2665	1956	1338	1335	1282
CRB2	0	19	3	11	14	12	5	3	12	28	54	5	0	17	49	47	32	3	3	17	6	34	1	20	3	11	10	3	4	21	8	0	17	2	6	4	9	15	20	2	9	18	4	2	3	7	8	0	0
CHST6	40	1217	89	353	557	284	1719	150	1370	376	1932	72	531	173	165	603	2287	83	88	1682	544	1315	386	444	1045	344	39	112	212	189	1791	16	353	234	221	13	368	257	179	160	201	97	195	190	120	66	132	12	712
BCL6B	630	1698	493	968	1241	373	1621	194	306	899	460	460	91	221	283	874	775	691	102	515	829	1117	676	914	1022	838	497	226	645	451	536	599	813	1125	717	1325	1516	311	527	535	906	840	169	1112	2928	298	881	500	1156
JAKMIP2	15	236	155	292	346	51	90	118	1404	228	194	26	8	27	246	118	58	45	15	92	87	72	84	191	76	69	31	24	36	63	115	125	64	18	74	169	198	107	38	31	50	58	14	30	108	65	112	86	82
NINL	1092	1224	1016	666	1125	579	1257	142	1107	4314	1172	646	217	429	260	1686	956	874	449	1320	1023	4920	593	1508	1154	1510	1041	555	2608	631	2511	171	1352	583	262	421	704	566	1306	268	962	1097	175	372	1269	1908	531	620	323
BRIP1	206	528	446	242	739	328	209	261	742	817	140	479	125	234	100	316	1073	501	36	607	262	1070	577	91	1292	227	285	422	1269	258	220	37	235	1655	387	24	42	95	647	157	512	150	106	262	64	197	166	17	370
RPH3A	1	8	13	2	9	8	34	1	1	14	6	1	0	5	2	5	9	2	0	3	4	4	4	14	0	18	0	4	2	1	48	19	3	0	4	20	26	101	9	1	13	5	1	2	111	2	17	8	87
SORL1	2238	6669	4205	2084	16857	2200	13463	710	12243	11559	10009	4717	2096	1998	13733	14637	23216	633	2739	1609	4903	4175	316	4028	5964	3712	2443	3388	1805	494	9650	1100	3889	1351	2199	1043	2017	17251	884	2386	1678	3723	1797	4739	5366	2892	2207	1851	2010
PGK2	1	0	0	0	3	0	0	0	0	0	2	1	0	0	2	1	12	0	0	0	0	0	0	4	4	0	4	0	0	0	1	0	0	0	1	0	0	0	0	1	0	0	1	0	0	3	1	0	1
QDPR	512	894	1635	2017	1266	360	1729	1054	608	1922	1303	1550	967	652	1496	2525	1034	627	826	1569	743	828	1594	1948	2614	847	960	1332	865	1574	1284	1422	1957	1551	1601	1360	1146	868	892	486	479	657	488	1891	3556	835	735	1410	1024
PCYOX1L	121	665	637	628	875	1422	663	435	477	629	506	1321	354	338	633	873	1483	244	356	513	324	1263	372	896	1303	368	236	781	769	476	754	257	458	933	804	277	393	1080	279	120	423	424	398	285	586	505	431	527	198
LGR4	4533	3727	4885	1696	5518	3816	8756	1188	5059	3993	2755	2393	1330	1380	492	5327	5120	881	3546	2337	2725	2902	867	1156	4710	1230	1272	504	1237	1329	2292	252	5365	6191	9491	267	375	3417	373	6015	1496	1518	4142	3064	481	1275	5697	181	2354
ODAM	1	26	10	25	4	5	212	2	0	11	1	4	9	14	3	56	6	0	6	44	0	4	0	33	0	20	7	2	7	2	3	88	26	1	3	109	54	16	1	0	8	18	0	1	148	5	10	64	0
RBM38	1258	2245	3180	2906	3375	2414	1590	1251	1253	2736	2018	928	730	1823	1401	4476	2826	809	414	1457	2023	8909	585	1453	3224	1296	2397	1311	2802	1551	3377	661	1763	929	1490	774	1261	1106	3618	2863	1670	1151	1314	1184	1625	1384	718	431	673
COX18	693	951	2064	1649	939	700	1340	1247	1014	1306	1132	2985	1398	551	514	2155	1636	515	1447	636	1495	865	346	1482	1060	935	675	715	1357	953	1156	461	1580	2523	3625	358	393	958	853	944	1045	536	975	1533	896	881	1007	413	485
EDF1	5176	11577	11054	16907	12188	9464	11601	12012	4129	12516	8170	4468	5614	4937	11307	15761	19197	4817	4472	10362	13923	7301	7613	8030	10538	5739	9207	9368	14981	8144	9869	5138	9800	18571	15365	5023	4401	6154	7582	4323	11862	5573	8658	8128	10291	5409	3829	4714	7080
AKAP9	1847	3305	4481	1612	3356	3463	8326	1561	5982	11811	2063	2356	1417	1670	1424	13620	8259	1242	653	3126	4790	3685	2584	3797	3546	2228	2267	4911	3456	2897	3822	1009	3049	4978	1781	2092	4407	4539	2126	542	3904	2403	801	2082	3689	3473	2345	1950	1622
LILRA5	45	392	69	838	98	17	284	59	227	184	185	84	44	71	31	149	80	106	218	380	68	195	194	209	258	141	143	64	85	124	129	813	205	168	428	292	320	253	206	249	187	64	89	121	594	112	118	856	351
ZNF716	1	23	1	0	310	0	0	0	0	5	0	1	0	0	0	0	0	0	0	1	0	1	0	1	0	0	0	0	0	0	1	0	0	0	1	0	0	0	90	2	8	0	0	0	0	0	69	0	0
CELA2B	2	5	6	0	10	7	10	3	4	7	14	5	2	15	5	11	5	2	3	14	9	11	7	15	1	6	3	7	2	0	10	26	8	10	3	119	3	3	2	2	8	5	0	7	16	8	3	2	1
TTLL9	6	130	70	56	36	4	61	1	86	145	53	3	59	8	20	292	34	19	19	55	17	200	4	236	41	15	15	38	47	107	87	12	38	29	35	6	293	26	8	15	99	19	9	2	36	21	43	6	11
U2AF1L5	16	41	2	4	7	13	15	2	15	41	27	13	5	7	3	0	15	0	1	5	59	54	7	32	12	0	22	36	11	3	13	3	27	19	9	9	18	0	1	2	0	2	14	24	2	2	0	0	0
PLA2G4C	78	721	238	1915	162	308	478	350	496	1095	502	325	141	143	61	549	229	278	155	1088	114	978	143	491	452	359	245	339	393	263	263	440	336	252	147	359	490	249	611	213	304	258	190	151	519	686	171	225	303
ASB15	0	0	0	1	1	0	1	0	0	0	0	0	0	0	0	1	2	0	0	1	0	0	0	2	0	0	0	0	0	0	0	1	1	0	0	2	0	0	0	0	1	0	0	0	0	0	0	0	0
MMS22L	474	776	543	447	944	363	667	198	816	2149	372	845	202	308	247	439	1846	525	207	988	593	1375	1246	278	1209	373	381	408	600	440	932	123	627	1202	366	167	229	695	782	540	549	375	114	301	428	630	491	149	700
SPPL2B	1133	2093	1803	1632	4899	3828	3039	1118	842	2857	1972	972	533	899	3264	4048	4285	1522	408	1560	3244	5875	884	3594	1123	2267	1809	3761	4694	3009	2991	470	2811	1933	2338	622	1209	2498	1144	403	2296	2142	715	785	2301	1808	801	713	653
FAM171A2	160	370	131	207	1975	324	114	69	68	58	43	67	8	95	55	39	49	97	147	241	375	355	401	53	370	411	89	536	581	370	672	23	82	24	321	49	47	53	131	58	501	232	78	76	165	56	39	22	121
GFPT2	243	2011	193	1279	1534	22	494	1073	946	500	857	441	140	440	250	657	337	781	55	3242	913	1022	10673	388	2263	412	487	410	805	604	521	247	923	1007	1747	383	358	383	4302	350	934	714	265	1422	1457	1042	500	758	1432
OR8A1	0	0	0	0	4	1	0	0	0	0	0	1	0	0	0	0	0	0	0	0	0	0	0	0	0	0	0	0	0	0	0	0	0	0	0	0	0	0	0	1	0	0	0	0	0	0	0	0	0
ALPK1	553	1718	1807	1038	888	554	2595	773	2291	2512	2207	990	1050	777	671	2798	2057	877	637	1845	1094	1369	751	2294	1532	1774	983	1469	2815	1056	1153	488	1562	2986	891	667	815	2409	911	455	1249	829	441	574	1717	1577	889	707	517
GOLGA8K	1	3	8	6	0	0	4	1	4	8	4	0	3	0	1	6	2	2	1	0	0	9	0	12	1	2	0	4	9	5	6	0	10	0	0	1	3	11	0	0	8	3	0	0	2	1	2	0	0
LYPD5	113	264	151	476	307	129	207	116	394	91	99	121	65	49	24	226	884	171	217	459	48	372	39	117	2585	133	192	83	125	177	64	102	75	945	85	344	234	131	1397	382	471	54	97	60	187	64	197	109	178
NR2C1	467	1366	1825	1238	702	899	1719	554	576	1735	1080	524	411	516	959	1975	646	471	465	2202	944	1740	633	1384	1408	713	615	1099	794	411	1767	428	1515	971	915	678	851	627	544	783	867	861	361	890	1026	742	558	557	412
RLBP1	1	2	1	1	6	0	1	0	1	8	3	1	1	0	0	0	3	0	0	0	0	0	3	0	4	1	0	2	19	0	1	0	0	0	2	7	5	2	0	0	0	2	0	0	1	0	1	0	0
ZNF470	134	152	195	258	336	121	229	67	422	1199	143	160	263	26	59	213	104	113	182	58	200	959	170	337	303	250	212	338	679	431	600	86	271	704	360	252	240	310	415	123	326	200	201	163	358	243	149	202	272
SMAD3	2322	3821	3833	2089	4886	1362	20864	970	2197	10474	7051	4162	1447	3598	1244	9159	4845	2275	943	5135	3007	4316	3927	2703	9877	2910	4363	2415	2754	1949	6685	1135	3982	9834	4279	2520	2472	2657	3583	2048	2563	1527	1511	2037	4004	5501	3306	1915	3495
AC008162.2	0	0	0	0	0	0	0	0	0	0	0	0	0	0	0	0	0	0	0	0	0	0	0	0	0	0	0	0	0	0	0	0	0	0	0	0	0	0	0	0	0	0	0	0	0	0	0	0	0
GDF2	1	0	0	0	0	0	0	0	1	2	0	0	0	1	0	0	0	0	0	0	0	0	0	2	0	0	0	8	0	0	0	10	0	0	1	1	2	0	0	0	0	0	0	0	0	0	1	1	0
NDN	287	985	1072	2341	2317	221	1120	382	412	994	2369	837	429	450	264	1322	338	317	392	362	460	879	171	1079	1565	614	352	245	850	313	493	955	736	303	1290	863	1006	1403	205	1016	1341	783	170	841	2860	333	866	918	1734
CARD14	53	436	66	90	283	848	648	814	220	316	769	67	93	29	1082	90	660	492	122	316	4022	182	7	330	690	317	791	262	1311	81	100	14	1108	808	133	19	28	288	180	159	457	264	285	4145	22	294	1760	17	62
MTMR7	52	77	70	58	317	1123	103	146	139	170	203	69	62	52	2675	72	164	48	18	45	148	61	26	140	106	58	34	57	47	58	82	57	140	101	50	73	90	21	43	37	51	51	24	91	90	124	77	63	38
PLA2G4A	928	485	5071	818	3439	3871	1119	4423	2189	805	3456	1186	501	1666	10725	16700	4268	197	769	842	3706	1369	494	1653	559	139	513	685	682	1221	1246	298	705	516	3380	222	239	157	99	5761	215	851	57	17146	531	1017	203	222	311
TANGO2	596	1891	1389	1642	1302	644	2167	793	813	2257	1637	1098	711	475	536	1832	1898	650	1139	773	1640	1271	699	2256	1293	1694	996	1330	1117	1140	1368	834	1690	1227	1170	1039	718	1171	1267	3903	1692	707	949	927	2307	1275	529	930	539
NEUROD6	0	0	0	0	0	0	0	0	0	0	0	0	0	0	0	0	0	0	0	0	0	0	0	0	0	0	0	0	0	0	0	0	0	0	0	0	0	0	0	0	0	0	0	0	0	0	0	0	0
NUP98	2518	6276	6232	4011	7672	5165	6755	1936	6793	10233	5803	3912	2262	2723	3240	10095	12479	1967	1665	6981	5591	4789	8730	4647	9515	3020	4855	4937	7092	1727	8717	2323	4280	10661	4844	4039	3080	6987	5070	3194	5903	2705	2568	5870	6852	3973	4071	3495	3611
PIGX	656	2025	1351	767	2206	555	2546	1713	1028	1502	701	1586	449	574	838	1651	3131	453	422	2030	937	1196	382	701	1015	900	509	855	1073	1452	679	483	1138	1732	1059	530	576	984	1228	462	992	618	800	1757	1009	973	1206	672	942
SLC19A2	825	1400	1743	1317	2862	2362	1212	791	1483	2299	1060	1580	927	3095	878	3241	3260	434	1349	902	1532	1534	593	803	1580	877	684	512	1497	501	1511	1289	1267	963	2725	1255	1647	1638	723	907	841	1667	1005	892	3347	1279	540	781	308
PILRA	202	1436	359	1496	385	64	1000	328	666	714	531	175	120	178	89	553	602	602	371	958	221	350	334	1468	611	873	352	574	359	298	615	1137	543	175	803	1081	473	808	986	291	378	264	242	250	2524	540	334	1223	525
NFATC4	1445	1960	2656	2633	3416	395	778	395	1316	1550	3517	375	522	597	2409	885	4075	1026	679	2427	7201	4919	2659	3637	1966	2079	1158	2974	3879	1726	1094	260	1570	640	4536	632	571	1677	263	644	3160	1193	924	785	1081	725	472	498	771
RAP1GAP2	663	625	4379	524	2079	1812	3511	406	529	1329	1299	2580	383	1239	1235	5434	3089	759	186	2349	1556	3563	2550	855	2656	1361	2558	255	1953	1028	2912	215	2713	672	439	854	777	827	2380	1221	1146	655	238	749	1381	787	585	397	987
TNS2	1635	3333	3281	2567	3754	1133	8152	2105	1472	5360	7845	1244	2521	1596	8989	8567	4134	1405	1344	2470	2933	6368	920	8388	6763	2830	2468	2629	3627	3075	3999	4188	4756	1888	2788	8672	7978	9530	1762	2329	3290	4994	778	1733	15090	2908	3093	10480	2611
FAM72D	12	38	4	27	88	99	8	57	15	4	13	81	2	9	30	10	80	50	2	35	40	35	47	10	66	14	22	21	30	75	19	8	68	116	21	4	10	6	58	23	43	7	13	31	2	27	14	4	29
ALYREF	4484	5153	2835	5000	3765	1884	1972	2222	1671	2253	2861	2158	1892	1438	1472	3121	3726	3522	2042	3833	2921	2967	3528	1613	11275	2121	7443	2557	4299	2771	4218	1263	2502	16636	3645	1330	1064	1750	3121	4875	4703	1338	2158	2689	2471	2185	1213	1032	3108
SOCS6	870	1479	1814	1333	887	651	3645	571	1888	3527	947	1592	876	1331	733	6352	2381	440	404	2439	1663	2788	873	1361	2383	820	630	1015	1171	782	2101	890	1081	7595	1919	1115	1055	892	1552	1115	1366	735	1287	1791	1781	1272	888	803	936
DEPDC1	315	361	383	358	1338	763	141	320	580	198	186	992	129	221	243	250	1328	463	92	824	637	709	3488	106	1340	320	503	342	553	375	127	41	343	3091	557	13	18	112	948	867	576	151	283	497	35	416	157	9	690
HNRNPL	7215	10345	12680	12334	14484	8752	10482	6449	6152	12801	8378	11855	6462	6601	7189	18299	14604	4851	4600	11935	10397	12965	11086	7990	16080	6381	9079	9282	10983	6323	17259	4718	11457	21376	14016	4370	4951	7097	8275	8732	8741	6010	6009	8520	10805	8020	6349	4430	6945
ACSM2A	0	1	1	1	14	0	1	0	0	1	2	0	0	0	1	2	23	1	0	0	0	1	0	1	1	9	0	1	0	0	0	0	0	0	1	2	3	13	0	0	2	1	0	0	3	1	0	1	0
KIAA1683	121	379	456	152	791	288	382	27	66	409	498	51	34	327	627	745	83	71	61	81	130	497	2	708	78	171	71	319	271	660	121	46	637	79	33	2180	2668	233	123	43	253	333	171	82	848	141	349	144	31
TRMT6	632	1489	1388	2051	2245	824	1381	897	1085	1876	1081	1435	583	387	422	1984	2001	718	547	2248	803	2675	1672	574	2582	616	638	607	1834	433	1827	418	1343	2653	1051	456	447	457	1737	1340	902	618	799	1175	818	1879	779	461	1217
VWA7	222	272	508	192	535	784	1817	196	302	990	477	101	119	433	477	909	221	94	227	1838	597	771	149	772	803	232	385	114	940	143	374	113	628	426	392	134	368	438	207	451	501	117	183	162	403	533	193	46	118
CC2D1A	1639	2099	3213	2080	1596	1619	3405	1441	1613	4044	2373	1446	1313	1459	1969	4420	3689	1314	520	2276	3321	4479	1115	2455	2052	2606	2302	2645	3520	3096	3826	716	2328	4372	2714	1239	1258	2900	2127	686	3425	1351	1464	2506	2525	2512	840	1130	880
AVL9	2346	3902	4138	3640	9793	3410	5736	2231	6518	9175	3259	5913	2689	2711	1391	6168	7302	2090	988	4037	4337	5256	3368	2396	9967	3420	3080	2155	6586	4273	4179	693	2453	8410	6025	937	1195	2182	3693	3414	12024	1414	1811	5064	2149	4289	1960	1123	4498
TDRD5	553	165	150	9	16	1017	21	4	0	372	4	52	3	44	33	25	5	21	155	629	4	8	8	94	527	340	2	3	402	56	3	0	80	3	23	7	18	17	188	473	11	4	1	38	26	485	486	3	7
SLC6A15	1	3	25	0	8	71	1	1	5	1	0	31	2	0	1	8	1	0	1	1600	138	2	1	15	2208	1	0	7	0	17	0	0	0	7	28	2	4	1	0	131	2	0	2	2	1	8	7	3	3
DEFB126	0	2	0	0	22	20	6	0	0	0	0	0	0	0	0	1	0	0	1	5	0	0	0	0	0	0	0	1	0	0	1	0	0	0	0	0	0	3	0	3	2	0	24	0	0	0	2	0	0
CCL11	25	467	11	463	981	3	13	258	230	29	44	36	5	6	27	68	31	73	9	236	64	170	30	63	38	69	43	43	45	53	36	37	5	7	288	45	41	20	29	177	57	28	95	389	27	124	95	19	413
DSG3	1	33	1	2	5	4	185	3	8	10	26	0	1	3	5	11	1	1	0	373	4	2	0	28	10	1	4	82	3	0	0	1	2	1252	5	0	1	0	2	29	2	12	0	3	0	11	11	0	55
ARL1	2752	5272	5952	7911	4860	8066	7767	5225	2399	11960	2904	3278	4248	3008	3806	15267	3167	2070	4607	8429	5249	3129	2604	3232	5121	2391	3117	4287	2311	2940	8664	2569	6115	5960	7071	2142	2146	2153	2316	6216	3690	2429	5469	5542	4649	5202	4725	2155	2130
IL12RB2	8	70	23	71	164	536	19	23	28	28	25	19	3	33	9	80	57	205	7	116	324	30	27	40	40	14	47	28	66	25	17	3	18	57	18	4	13	26	49	23	63	25	6	37	37	58	16	9	30
C3orf52	535	361	1724	358	440	622	2592	124	864	4833	181	535	455	945	286	1916	825	333	333	775	289	3583	623	301	1910	535	657	770	692	454	317	406	362	1900	351	600	643	488	513	80	550	375	505	200	1033	858	314	518	465
ANKRD49	324	722	941	960	586	475	923	600	487	1263	816	795	600	321	449	953	1068	435	553	456	505	801	424	674	867	626	556	744	549	419	837	249	643	907	947	216	280	402	488	877	453	608	408	623	469	408	465	317	284
B3GALT1	4	2	26	7	5	27	7	4	18	14	6	6	2	3	24	14	15	27	1	4	6	4	149	3	13	5	5	0	4	0	19	6	16	1075	15	5	8	1	0	3	12	1	1	1	93	2	3	8	6
SMR3A	0	0	0	0	0	0	1	0	0	1	0	0	1	0	0	2	0	0	0	0	0	0	0	0	0	0	0	0	0	0	0	0	0	0	0	0	5	0	0	0	0	0	0	0	1	0	0	0	0
CAVIN4	5	47	18	10	41	40	28	12	55	53	18	21	5	8	10	26	18	14	7	43	32	65	65	26	24	29	15	23	10	30	28	8	45	135	52	12	12	10	71	13	24	27	2	15	29	15	20	15	34
PPIE	1572	2204	2963	3660	2490	2528	2108	2173	1157	3516	2184	1476	1449	1069	1244	3426	2951	1028	2963	2474	2629	2533	1158	2510	2684	2232	1480	2088	2267	1985	2687	1088	2308	3918	3102	777	996	1858	1297	1762	1763	847	1836	1543	1851	787	1174	1018	1519
ERP44	1658	5695	4899	5347	4429	6135	7105	4692	2111	6801	2750	3320	3149	2185	4792	8864	7009	1656	1924	3959	4406	3436	3199	3441	3915	2282	2384	4764	6705	3130	4625	2821	3860	7919	5340	2541	2151	3625	4167	2258	4430	2167	3427	4429	5449	2851	3737	2461	4040
TAF4B	410	414	991	375	364	64	357	99	376	1948	198	466	201	320	197	791	716	131	56	585	662	399	426	339	498	165	238	495	743	110	593	90	171	59	302	126	142	199	566	187	450	357	205	216	402	142	180	162	332
PCID2	975	2573	2942	2460	1677	2618	1960	866	910	3137	2529	1179	1909	786	927	3336	2020	683	946	1792	2355	2014	892	1676	2295	1137	1445	1681	1980	1196	2754	909	2349	2333	2812	723	812	1444	1363	3030	1414	1109	1241	1661	1680	1510	1190	804	1008
RLN3	34	0	1	14	1	32	0	0	8	26	1	0	8	1	35	1	1	13	5	1	0	2	1	22	9	7	29	15	26	91	22	0	0	6	6	3	1	61	0	0	30	13	9	1	4	0	1	1	2
SARM1	411	370	803	299	388	336	701	69	538	1683	606	652	286	176	159	773	944	92	180	339	292	502	36	524	332	402	446	887	564	139	765	98	320	87	211	251	295	833	223	230	228	254	125	206	729	366	271	221	85
SMAP2	1635	5261	3186	3978	5988	1770	4594	1695	2408	7371	4674	1737	3396	3016	1247	9548	6196	1709	2306	3061	3385	6025	1995	4825	3769	2118	2452	4046	2552	2264	4669	3553	1793	2969	3124	2005	2435	3635	2893	1412	3471	6804	4190	1880	7042	3535	1437	3408	1641
LIPT2	27	62	73	69	121	123	170	64	77	61	75	206	61	19	85	124	261	54	49	57	49	35	24	60	49	45	37	52	58	21	54	43	97	29	74	26	39	127	46	148	43	32	68	109	65	29	84	47	45
SRF	1993	3810	3921	2706	4386	2351	4260	1796	1545	4943	3349	2346	1348	2328	1777	5440	4247	1875	621	3374	3607	3935	3995	2921	3286	2154	3286	2041	4543	2260	4956	1364	3614	4974	2926	4693	4686	4288	4328	1877	3149	1994	1916	1927	7368	1788	1725	1767	1844
LTB	192	3249	229	3587	273	55	854	791	529	1082	2231	196	60	472	321	1291	758	1088	151	715	250	1252	181	1239	435	1339	1395	3185	682	729	4092	198	982	561	247	167	126	636	4314	250	1029	1158	913	547	444	417	271	104	213
HS6ST3	2	17	24	4	5	0	4	26	16	4	52	2	10	4	7	7	1	8	4	6	56	27	2169	1	0	2	1	48	36	0	34	5	74	896	41	2	12	2	0	24	4	1	0	0	2	0	4	3	71
EIF4G3	2045	4453	3444	3187	4968	4005	4797	2380	4522	7510	3194	3584	1103	1782	1156	7542	6267	1814	1317	5857	5987	6223	6144	2460	3184	2620	1893	3053	5329	3037	4413	790	2942	7703	3018	1443	1648	3585	2889	1659	4358	2618	865	3608	3586	4497	1767	1274	2397
SLC6A8	356	1142	1367	1829	16849	2421	14277	2688	653	1671	527	763	154	1865	808	2262	797	1984	276	1674	5810	663	1817	410	1898	549	434	878	717	6920	2123	260	1791	11577	3601	381	731	690	2809	1199	3929	533	970	3190	706	682	350	258	2226
GRM2	4	43	17	23	14	6	17	10	23	22	24	5	2	14	28	18	43	30	5	22	39	216	6	47	21	12	9	17	68	53	12	3	20	15	25	10	7	32	18	13	115	34	2	16	12	28	5	2	62
NOP14	1864	2072	4826	2175	2418	4090	2753	1389	1977	4292	2336	4371	1345	1569	1347	4186	3050	1608	779	3643	5023	2012	3438	2162	3847	1156	2532	2126	2366	1204	3049	739	2262	7819	3052	1051	963	1643	2102	2373	3230	1069	1178	2157	2548	2308	927	1283	1979
HCAR3	1	250	12	24	41	86	39	1	41	142	20	1	3	16	19	120	26	11	6	83	41	61	7	69	21	25	11	6	1	5	60	25	43	29	36	51	16	16	10	56	14	7	1	18	155	13	59	15	81
DMXL1	486	1875	2080	1610	1648	718	2934	643	3341	3392	1353	1146	1084	1068	972	2673	1755	384	645	2034	1162	1524	984	2005	1621	930	772	1275	1740	570	1891	857	1143	2307	1732	1616	1397	2092	945	299	1800	1099	476	711	2215	1150	1210	1114	698
AARS	6990	8923	8716	8528	13343	6982	10060	4730	4293	8304	10244	22174	2723	2800	7329	16081	9539	4553	3314	13871	7905	8843	15031	8819	12020	6540	8244	12962	5091	3857	9951	2847	6941	26891	3294	3554	3324	18446	7379	3232	4407	3364	6122	14561	8592	5119	7257	3685	6272
VIPAS39	484	1790	1448	1436	1685	955	1495	522	830	1158	1460	719	733	288	466	1562	1496	595	785	910	857	1691	2133	1184	1589	1068	978	1250	1333	687	2123	608	1063	1928	2298	378	507	1745	1368	636	799	628	1029	1314	1344	806	625	743	1351
USP45	289	583	479	566	325	335	698	196	518	1146	429	357	279	173	265	518	634	268	324	583	882	605	617	456	538	291	185	421	434	259	849	146	483	538	368	251	255	474	418	299	333	443	160	369	313	568	365	210	310
CHMP4C	807	661	2041	1304	1527	10988	3560	1553	336	2869	608	836	1895	871	898	1908	1133	677	899	1642	3538	757	386	869	1967	502	884	1039	1788	816	3039	387	850	2391	2317	379	240	118	525	705	1114	311	2105	747	884	1074	1051	551	1353
FAM83A	3477	3684	3347	2553	9538	2436	3173	11070	1053	2158	388	56	2389	7042	2953	12510	1520	3540	312	3015	55602	1346	2891	1026	16234	2013	5298	1464	13407	4982	13923	12	22045	34681	5149	2	52	2915	4040	9	20551	11163	7097	8402	36	3021	2549	17	4680
TATDN1	619	559	846	1154	1010	1285	718	825	399	923	628	2856	784	397	629	924	696	485	1236	1357	8884	591	1703	935	1344	419	471	478	1015	459	670	424	789	1541	969	356	365	299	685	643	1020	600	1060	576	635	505	585	375	351
TMEM231	64	723	1016	1123	631	355	893	90	364	1593	488	455	1310	220	255	1519	291	234	346	454	1234	949	190	982	841	197	127	472	980	388	1269	389	335	1069	880	221	1432	919	429	252	550	155	902	118	782	279	375	232	499
APOBEC3C	1166	5667	6357	3494	3189	135	3092	1243	788	4638	3401	2200	1960	2437	375	7090	4576	2368	1460	3502	560	3132	1831	2714	5256	2255	1743	3273	2149	1136	3102	1416	3109	1146	2102	1283	1113	1610	2401	1479	2552	1448	1289	1389	2688	2321	1764	1586	2171
AKIRIN2	1909	2456	1164	2805	1705	1174	2096	1393	873	3320	1977	2581	1231	1023	961	2277	2128	1442	1049	2102	2369	1598	2975	1439	3058	1253	1506	2169	2009	1556	3422	1931	2047	2769	1590	1628	1643	1711	1757	1762	1771	1438	1119	1532	3496	1848	998	1877	1634
ALX4	0	0	5	3	2	1	3	7	8	1	6	1	0	4	16	3	3	1	1	1	8	5	0	4	0	0	0	5	19	0	3	0	51	2	1	3	1	16	58	9	2	11	0	2	2	1	2	1	0
TBX6	344	64	73	78	109	75	742	92	135	443	137	144	94	43	73	192	173	109	107	272	147	353	16	178	195	249	178	170	304	479	108	32	201	512	101	36	112	498	68	192	99	44	105	17	82	130	25	54	101
NRP1	8400	9476	12979	9547	16494	8675	9117	6184	10014	7596	10873	16906	6081	2065	4726	12073	2688	3547	2165	14990	8955	5747	17101	5949	24028	6186	3692	6172	18547	3825	22193	5474	5511	29803	19032	6008	4946	10830	5746	931	15341	8716	15013	4003	13827	5814	5577	3821	11255
FLT3	30	136	46	169	76	2	120	13	67	179	98	19	11	55	16	125	92	40	13	47	17	116	13	136	96	44	52	89	51	10	119	60	39	45	32	29	35	24	54	19	81	134	26	39	114	62	19	43	42
RNF126	1263	1177	1519	1958	2065	1261	2587	1883	700	2096	1050	1460	672	1041	880	2150	1823	1320	340	1094	2602	1734	1010	1425	1491	1070	1771	2054	3309	1832	1692	634	2464	3870	2119	908	793	1029	1447	556	1611	938	1498	637	2134	1147	565	780	736
ACTRT3	47	129	150	92	147	31	144	483	87	217	119	24	54	63	90	238	211	44	33	222	76	104	96	75	108	56	111	64	115	72	50	44	139	233	14	128	64	193	272	204	39	47	157	141	118	94	90	67	138
C11orf40	0	0	0	0	0	0	0	0	0	0	0	0	0	0	0	0	0	0	0	0	0	0	0	0	0	0	0	0	0	0	0	0	0	0	0	0	0	0	0	0	0	0	0	0	0	0	0	0	0
SYNPO	3840	9494	5069	5541	6074	1333	15896	4980	1748	4765	8496	3201	4071	2967	2278	9007	4646	2414	2466	5181	3861	8724	4310	8144	5642	5125	3931	3607	6916	3882	7025	6933	7274	3964	6331	21624	15944	7158	4399	593	6258	4279	1418	5295	27148	3267	9080	11515	6672
DDB1	10196	13956	19120	11641	22297	14851	15064	7482	12355	25501	9988	13026	6319	7342	7433	23884	19964	6992	4569	14210	16290	10201	18833	11407	16637	8417	9582	10242	9467	6324	21324	5334	10835	45902	11511	6447	6188	14641	15719	4184	12681	7662	6256	13985	15676	8810	8456	6274	8859
RAD54L2	889	1783	2365	649	2754	882	2416	373	1886	3567	1276	1200	514	964	1462	2148	1820	628	224	1462	1362	1866	1483	1838	1209	1014	745	1220	2522	857	2289	502	1485	1534	1188	1157	1458	951	1433	439	2360	1276	552	1523	2008	1470	758	1232	667
LINC00116	344	702	706	1687	489	766	683	1097	172	621	643	443	691	396	850	1015	577	381	877	486	530	773	631	429	996	687	916	578	1192	1484	595	468	411	731	925	304	209	694	313	727	665	313	551	458	749	538	164	377	472
ASF1B	907	1135	1347	1005	1273	1035	493	1056	942	497	392	2157	460	748	730	831	4023	1181	184	1483	636	1877	1189	193	2054	621	1106	968	1458	1360	449	177	721	3494	1509	60	84	411	1520	1136	1407	293	582	1531	223	520	258	67	1342
DPH3	680	1902	1485	2661	1855	1382	2331	919	1086	2919	936	1445	1126	688	889	1516	966	601	1059	1493	1148	1007	2219	1108	2618	710	700	777	1280	1029	1502	1485	1386	1976	2696	1639	1248	1299	1323	2072	1566	735	1241	1182	2002	1382	696	1115	1036
ZC3H10	183	688	599	638	652	401	669	290	367	952	833	265	363	180	433	822	1108	247	223	467	475	445	509	589	592	324	424	442	390	263	519	244	434	346	478	193	292	482	300	326	471	286	198	456	657	284	286	399	226
FAM227B	63	143	168	155	198	179	285	181	109	196	118	106	209	64	62	266	166	38	153	157	101	158	81	135	218	58	46	84	133	77	80	86	131	188	76	84	130	159	93	58	85	81	86	100	126	111	98	71	33
MARCH8	1081	2684	2878	1536	3391	1485	3471	727	1326	4696	2326	715	750	855	1731	3513	1928	843	307	1596	1971	2108	1776	2413	2462	1378	1144	1079	2129	1640	3749	1046	2199	1749	1511	1654	1511	2217	2150	380	2241	1310	779	1585	3268	1309	1819	1230	1035
MFF	1709	3426	3160	3249	2503	2116	2970	5917	1727	6154	2578	4394	2060	1336	2203	3999	3034	1531	1580	4852	3231	2836	2087	1986	3680	1765	1906	2692	3173	2793	3670	1326	9275	3601	3380	1273	1125	1831	1829	2456	1957	1449	1592	2616	2419	3760	1374	1195	1465
MSRB2	582	1269	1410	2139	1178	887	1398	1362	468	1101	1141	647	962	525	1400	1610	1110	518	1156	1294	1606	636	534	1022	1505	815	479	1121	1362	2062	883	837	1376	2033	2670	604	543	693	796	2047	1142	545	625	1719	1521	806	794	632	617
MAGEA4	0	145	0	1	53	30	5	0	0	0	0	0	0	0	2	0	0	0	0	13700	0	0	2	0	0	24	0	2	0	0	0	2	0	0	0	1	0	0	3	68252	0	0	0	0	0	136	1934	0	0
NLRC3	215	1223	347	647	336	52	612	413	355	795	785	178	80	186	196	808	874	546	120	490	188	583	62	1241	409	547	614	365	680	194	342	177	336	497	273	278	311	400	356	46	953	720	96	189	280	608	321	158	166
UGT2A2	0	0	0	0	3	3	0	0	0	0	0	0	0	0	0	0	0	0	0	0	0	0	0	0	0	0	0	0	0	0	0	0	0	0	0	0	0	0	0	0	0	0	0	0	0	0	0	0	0
ALDH1B1	3094	2658	2843	3570	3869	739	1024	1951	3564	5862	1042	7368	993	548	1453	1401	2989	1362	468	2119	3251	1597	4695	860	3622	1314	923	1112	1682	2297	2298	416	886	2949	3651	863	516	1063	3027	1209	2293	1199	1948	2422	1210	1126	1182	526	2080
FYB1	448	5677	621	2521	1090	597	2688	822	1610	2557	2037	1108	283	802	196	2249	2122	1643	441	6571	381	1090	445	2418	1551	1500	1683	1150	1323	377	1671	806	906	8985	689	814	457	946	2862	266	2424	2030	476	673	1454	10804	1239	573	1289
ZNF394	867	969	1157	1748	1031	662	1753	1125	726	1394	898	2548	729	550	724	1949	1964	1005	375	764	1160	1030	727	1042	1327	786	707	875	1234	1494	1249	653	1062	1096	919	671	772	1066	987	869	905	661	796	515	1181	825	615	691	578
CTCF	1787	3422	3338	2319	4621	2320	5611	1777	1971	4880	2645	3597	1344	1432	2165	5860	3690	1359	919	3547	2978	3321	3295	2528	4325	1749	1712	2459	2477	1629	7076	1166	3225	6457	2408	1728	1779	2951	3209	1148	2439	1881	1558	2690	3490	2144	1862	1732	2248
XPNPEP2	24	76	33	61	121	351	78	30	59	49	32	60	5	28	14	41	48	23	5	35	22	161	41	40	38	44	31	19	16	6	50	13	31	5	18	30	53	19	21	8	43	124	7	112	182	26	89	21	36
HOMER3	1024	2565	831	3214	4659	448	916	1234	933	1730	862	593	582	478	383	618	1573	1595	194	1060	1951	1374	1890	780	1757	1618	982	573	2185	1556	1539	357	1489	4722	1916	369	288	710	1049	292	1306	754	907	1553	1506	1167	1208	160	1722
SLC33A1	1176	3974	3880	3073	2980	3123	4390	2843	2420	5266	1802	3068	2451	960	1414	4798	5744	784	1036	4896	2134	2542	2115	2212	3590	1580	2472	3435	1786	2209	3149	878	3384	3143	3528	1040	1021	2091	1704	1950	2545	1357	1963	2529	2046	2033	2280	850	1151
HRH1	809	999	1084	1178	872	166	1084	465	1136	974	490	350	525	232	218	1256	589	333	377	1726	777	1067	3743	455	1255	727	1044	618	1605	468	768	391	481	1177	2165	424	355	788	876	192	931	273	1197	733	802	534	553	494	1291
ERCC5	556	1514	1908	1330	948	937	2066	649	751	1934	1944	435	556	892	688	3320	1701	575	176	1254	1295	1340	471	1338	649	873	709	1497	1779	956	1520	462	1948	1866	776	644	731	914	676	371	972	731	488	781	1192	863	752	861	664
TSPAN1	858	7495	9957	5712	3034	8444	41621	2882	2071	8295	2461	636	8739	768	8898	26868	15474	625	2334	13797	6935	3302	5	6998	10416	999	792	123	1167	351	2837	1591	4765	35764	620	294	5000	1033	1503	255	2686	569	6372	6983	2017	5673	3593	496	6336
IRAK4	545	1697	931	1585	1162	851	2803	798	1064	2857	1499	965	1037	520	580	2035	3216	500	994	1203	820	1374	1544	1288	835	711	689	1133	881	576	1826	490	1371	1666	3054	443	616	1108	602	2164	1566	1046	725	728	982	1369	810	518	664
GPR107	3309	8004	9247	3613	11849	5730	8233	5077	5640	19480	4645	6122	3830	3175	4133	12778	36923	2168	1910	8372	7968	6221	4222	5976	5303	4013	3218	3184	7657	5152	10136	2838	4599	12604	8160	4336	4484	4699	6421	2223	8471	3040	5535	8271	8884	4658	3504	4074	5299
MRPS27	2093	2344	6543	3098	2762	1697	3109	2420	1429	5577	2440	2868	4480	1768	2154	4580	2076	902	2207	3491	3039	2608	5788	3015	4974	1418	2842	3184	2827	1477	3388	1458	3232	5283	7422	1245	1268	2883	2240	1490	3035	1409	2493	1648	3198	1393	1962	1470	2068
POLQ	252	304	291	131	798	232	134	89	402	232	97	428	37	181	133	176	1160	194	14	814	210	966	269	106	765	176	284	259	644	300	101	12	423	943	168	6	14	118	568	571	729	140	47	210	25	440	155	5	228
SLC45A2	1	5	4	9	6	21	4	1	39	4	24	1	2	4	11	4	13	2	0	1	49	9	1	2	5	9	0	1	2	2	8	0	0	11	5	1	5	18	2	4	12	2	0	1	1	3	0	1	1
ADCYAP1R1	16	45	28	32	70	9	31	0	20	51	12	59	4	4	19	10	21	19	0	21	37	23	47	177	23	12	20	1	30	18	37	72	50	26	33	224	261	5	16	4	49	21	4	47	63	5	51	54	43
DDX58	1902	2790	4097	2759	4004	1928	2855	710	2336	2633	2028	740	344	1016	381	2727	4695	881	500	1356	2441	2187	2682	1203	1397	777	465	2068	1720	566	2981	711	1277	5350	1286	963	814	820	1669	988	3182	881	627	745	1483	1615	1431	750	5503
HSPB2-C11orf52	0	0	0	2	1	1	2	0	0	1	0	1	0	0	0	0	0	1	0	1	2	1	0	0	0	0	1	1	0	0	0	0	2	0	2	2	0	0	1	0	0	1	0	0	3	1	2	2	0
MTNR1B	0	0	0	1	0	10	0	0	0	0	0	0	0	0	1	0	0	0	1	2	0	0	0	0	15	0	0	0	1	0	1	0	0	0	0	0	1	3	4	0	0	0	0	0	0	2	1	0	0
SNX22	74	709	423	468	158	208	628	78	78	550	411	224	108	136	183	459	189	136	246	129	229	355	64	825	144	186	373	460	278	168	276	355	439	133	167	1544	934	174	92	35	200	433	103	183	3174	113	137	957	90
ECSCR	124	345	141	398	173	68	280	65	48	172	131	124	55	60	100	119	142	95	90	89	104	117	79	312	145	99	92	82	136	110	148	737	135	134	198	474	481	31	60	38	150	191	52	188	943	64	195	286	209
C19orf60	411	1193	786	1955	1123	1063	1220	1715	498	779	794	739	461	632	736	1176	1085	888	266	976	1384	811	535	1566	990	1158	972	1150	453	1583	476	647	1375	665	713	562	509	838	642	754	482	850	605	563	1485	765	819	408	434
MEP1B	0	0	1	0	0	95	11	1	2	6	3	1	1	2	2	5	1	0	0	2	1	1	0	0	1	0	1	1	2	0	1	1	0	1	1	2	0	0	1	0	0	3	1	0	1	1	0	0	0
OR1A1	0	0	0	0	0	0	0	0	0	0	0	0	0	0	0	0	0	0	0	0	0	0	0	0	0	0	0	0	0	0	0	0	0	0	0	0	0	0	0	0	0	0	0	0	0	0	0	0	0
C17orf62	2802	7330	4746	5673	4410	1791	4470	3788	3156	4918	8304	1090	4663	2129	6372	7038	6018	2929	3650	4057	6880	6913	2176	5927	7696	4916	4875	6564	6789	4053	11717	1446	5873	7984	5838	1445	1371	6766	3536	3117	5615	3788	2615	3924	4754	4096	2459	1580	2333
EIF4ENIF1	568	1626	1913	1061	1765	803	1973	577	857	2333	1726	1061	753	502	779	2237	2266	625	495	1068	1493	1495	1405	1362	1675	831	802	1422	1322	857	3092	574	1446	1984	783	825	933	868	1004	589	1443	825	1060	1310	1699	826	628	1051	706
TXNL4B	399	708	510	684	640	456	764	607	146	761	652	704	534	188	306	703	411	249	214	559	605	884	378	527	918	459	762	664	644	495	1349	332	658	1245	376	196	280	629	509	522	536	311	575	480	628	506	327	405	541
ICA1L	27	190	394	132	184	199	186	32	294	727	197	106	132	96	82	501	536	104	48	109	129	933	23	385	305	130	123	197	469	135	146	144	175	75	212	159	439	159	64	161	190	145	141	93	258	175	168	173	73
CENPB	2486	6522	5779	6535	7838	2693	8857	2697	5733	6120	7279	5070	1900	2709	3698	8744	8515	3117	3018	5228	5574	10599	6009	4137	7546	4540	3480	4294	6155	2682	4897	2433	5490	11808	3449	4062	3304	3063	5685	4269	3889	3767	2488	3478	8852	5367	2276	3223	3954
ZBTB48	489	1256	1161	1016	1289	1142	1303	609	799	1637	2797	436	743	580	757	1864	1515	606	700	585	1511	2934	419	1993	748	1101	1156	1599	2510	1204	1047	365	1252	1152	1209	513	719	1431	451	480	1077	809	553	531	1232	978	478	461	291
EXOC3L1	266	536	267	433	260	201	475	328	94	320	249	142	63	129	221	297	312	196	77	189	383	360	104	651	351	358	289	202	670	577	239	484	358	281	216	474	585	448	84	43	412	225	103	238	859	150	171	246	296
ACOX3	445	1087	689	969	872	580	1929	687	953	1605	1435	758	611	475	401	2072	1595	347	774	1108	1617	978	662	1480	747	644	606	963	1568	519	1583	481	991	2809	1951	608	602	1135	1419	358	1172	447	998	713	1411	727	233	486	543
CCR9	1	5	16	10	15	1	16	0	8	5	20	19	3	2	3	49	16	2	1	1	1	4	0	5	2	5	6	25	4	0	19	7	3	7	4	25	22	4	4	0	4	9	0	2	14	1	3	2	0
PPP2R3C	428	1403	1242	2037	1581	958	1577	855	623	1222	1011	907	388	414	334	1351	987	492	806	707	1644	1070	2084	1089	1673	672	838	1156	581	538	1132	837	676	1334	1221	773	698	557	1768	995	815	600	1381	1224	1189	644	435	615	793
KAT6B	1113	1395	3240	881	3709	1944	3877	537	1148	4057	1375	1035	602	1327	888	3905	2563	358	332	1704	1851	1504	2354	1760	2544	958	1120	1395	1026	633	3222	861	1727	1732	1229	1376	1694	1278	1200	282	1342	1062	637	1115	2542	797	1390	1743	799
LAIR1	525	5890	738	4005	1293	145	3775	564	2154	2554	2060	693	416	1071	359	2374	1807	1997	951	2208	661	1052	1691	4632	3162	2970	2429	1466	1625	1330	2013	2738	1929	774	1499	1630	1578	2420	3148	339	3069	1695	624	805	5594	2395	1303	2997	1314
COL6A2	12633	41099	6443	27500	67064	1368	18755	21687	34667	12093	15565	8131	6362	12944	7908	13097	11378	38174	2069	28395	29530	37064	124014	19040	62531	22335	15584	11920	122088	36525	21704	8384	13113	30435	20705	10883	13443	9393	37545	2292	16323	24890	12554	33157	49335	79252	12349	10748	58898
CXorf67	1	4	2	1	80	4	7	1	0	0	1	0	1	0	0	5	3	1	0	1	0	4	1	8	0	3	4	1	1	0	0	1	3	0	0	3	0	8	0	4	1	3	0	0	2	0	9	0	0
SPESP1	8	14	431	65	97	5	28	3	16	24	12	7	2	7	17	27	10	36	4	9	23	10	19	45	25	10	18	8	29	23	89	14	410	5	40	8	18	1	997	7	17	19	1	29	53	17	5	22	11
NSFL1C	2170	4806	3643	6369	5468	2105	5649	2077	2439	5726	4939	3309	1802	1525	1942	5677	3896	3020	3389	6210	3491	5605	2788	3188	7664	3205	2226	1823	4114	2285	8087	2254	4419	9477	3931	2288	1967	3004	4350	3339	3713	2834	2676	3527	4414	4650	2696	1985	3316
CLVS1	17	13	8	4	8	31	10	4	2	2	13	2	6	5	5	7	12	4	23	7	19	2	12	7	7	22	2	4	10	1	3	2	4	42	11	3	1	2	3	14	17	7	4	0	12	12	22	5	6
STC1	744	3572	664	849	5404	573	361	1066	532	230	669	632	105	206	4324	464	816	413	211	3137	3155	967	3704	157	3268	185	309	530	743	1807	302	952	1289	2781	3300	1029	997	357	897	312	1940	1081	232	1245	1967	538	643	619	2398
JPT2	10099	6160	6870	6665	7713	7214	9371	5812	7126	11684	9194	9486	4564	3108	5539	8768	25247	5535	5788	8112	8168	8908	6491	6240	10395	4272	6717	4529	7456	5157	14629	1675	6913	24589	12335	1685	2579	10429	5484	7348	6429	2152	3355	10126	4493	3670	5786	2400	8173
AC008770.2	0	0	1	0	3	0	0	0	0	2	0	0	0	0	1	0	0	0	1	0	1	0	0	1	1	0	1	2	1	0	0	0	1	1	3	0	0	0	1	0	4	0	3	0	0	0	1	0	1
LYAR	841	888	1026	958	948	1267	759	780	429	896	794	2339	546	450	486	1011	830	807	247	2010	1308	588	1648	544	2309	451	970	781	999	623	792	409	758	3390	1093	444	540	646	1385	1351	1403	449	689	733	1107	686	388	652	1286
OR2T5	0	0	0	1	0	0	0	0	0	0	0	0	0	0	0	0	0	0	0	0	0	0	0	0	0	0	0	0	0	0	0	0	0	0	0	0	0	0	0	0	0	0	0	0	0	0	0	0	0
AL109810.2	0	0	0	0	0	0	0	0	1	0	0	0	0	0	0	0	0	0	0	0	0	0	0	0	0	0	0	0	0	0	0	0	0	0	0	0	0	0	0	0	0	0	0	0	0	0	0	0	0
NFAM1	352	4002	558	1409	635	38	1564	203	705	979	1582	240	156	355	139	1402	1500	1057	317	868	157	676	436	2140	806	1499	899	1364	694	524	1725	571	1245	285	487	1524	560	1543	1670	176	917	502	237	432	4258	1414	425	1468	252
ADGRB1	9	97	136	115	41	276	91	34	50	230	122	19	77	78	10135	132	42	152	48	56	134	187	0	322	184	269	165	281	1456	796	1170	16	402	13	127	53	59	40	53	35	119	548	23	42	97	64	42	26	4
DSN1	1017	1970	1295	1140	2115	1364	957	807	1429	1494	748	1696	500	520	404	1087	3462	1006	296	1628	820	4079	962	675	2296	990	1245	1022	875	1152	859	256	1089	2739	1656	345	433	551	1104	771	1168	449	790	773	616	660	542	363	908
EGLN2	624	2243	1848	1290	1122	554	1321	796	660	2428	1340	845	612	598	968	2392	1828	658	363	1568	764	2709	779	3122	1444	1328	1849	2579	1524	1668	2021	824	2278	1420	1194	1178	1383	977	678	820	1568	1097	405	757	2462	927	396	1487	654
ATP5O	1922	3353	6692	5324	2239	1248	3262	3675	1218	3507	2468	2058	3188	1480	1631	4587	3612	1417	3404	1866	2303	2148	1744	3149	3522	2005	1776	3435	4402	1860	2420	2313	6591	5009	5819	1411	1411	2333	1749	3071	2163	1025	2874	2766	3126	1156	1544	1483	1476
IL20RA	64	478	71	432	418	109	2962	218	336	575	1313	782	315	407	217	360	151	470	54	2039	1099	391	22	359	128	294	97	136	260	22	145	1316	462	2352	425	1388	1590	11	345	241	115	588	413	168	1596	216	213	1033	411
WNT5B	38	1227	100	461	977	31	232	231	718	527	450	244	32	225	134	509	909	240	24	508	95	331	7685	340	805	124	667	311	88	728	867	126	781	86	736	138	299	133	440	34	82	120	729	85	215	720	513	135	573
PPM1L	380	456	2380	365	283	679	2262	168	1214	6566	532	1335	173	1108	174	3523	1460	149	174	1355	373	844	312	671	297	280	367	185	795	175	840	599	326	714	326	658	740	207	179	444	189	242	472	294	841	670	427	986	329
ISPD	75	72	83	176	724	345	216	33	336	671	148	51	73	48	66	216	248	72	258	72	205	97	63	113	129	207	40	49	143	40	77	109	76	586	144	151	139	97	132	75	96	79	274	111	169	71	101	100	198
ERAP2	2595	10455	2659	3572	3327	840	5996	541	1898	1843	858	140	225	277	1579	6486	5882	3727	3150	9719	180	710	267	822	680	4280	2387	2838	803	4992	205	3157	207	19170	659	4118	2651	546	1567	106	10105	5447	1815	1531	4365	447	4183	2631	11464
MTHFR	1010	2518	5886	1264	1648	1927	3096	1589	2092	4659	4158	1433	663	1205	1202	6602	8637	644	1307	1531	4448	2562	374	6426	1031	1837	1095	1078	3204	1718	1863	630	3605	2867	1764	2034	2340	3798	1268	598	2025	2093	926	2686	4019	1800	695	1353	507
LDLRAD2	76	223	85	86	152	57	171	45	60	282	222	60	21	29	47	204	121	69	103	43	162	304	87	151	58	126	44	78	129	75	144	31	56	97	159	170	137	207	48	13	44	122	27	50	304	89	61	79	83
NUTM2G	13	13	22	4	17	6	22	4	21	32	8	7	4	6	17	12	39	3	1	13	16	27	0	25	2	11	12	23	8	12	12	6	16	17	17	9	12	11	12	3	18	23	2	6	20	14	10	2	1
TUBB3	948	321	152	694	696	470	112	462	156	375	75	377	148	173	109	45	98	612	24	700	924	600	566	216	2400	175	1001	152	1523	194	936	0	377	1464	261	4	5	61	317	246	1520	518	211	585	47	690	247	1	399
OR51D1	0	0	0	0	0	0	0	0	0	0	0	0	0	0	0	0	0	0	0	0	0	0	0	0	0	0	0	0	0	0	0	0	0	0	0	0	0	0	0	0	0	0	0	0	0	0	0	0	0
TDRD1	15	11	24	12	17	6	26	0	55	27	22	2	4	5	3	27	17	5	71	3	40	16	0	50	9	19	18	9	34	14	5	2	83	7	14	10	12	28	1	0	8	7	2	5	17	8	46	3	3
MATR3	63	255	226	133	289	191	310	56	458	409	361	173	84	107	185	318	350	50	110	266	204	431	113	360	187	140	114	216	356	56	319	36	253	260	314	67	130	255	134	43	290	269	32	225	179	201	134	90	86
TUBB8	30	4	50	16	66	29	1	1	9	19	45	3	5	8	19	27	35	9	11	28	7	18	1	12	6	10	6	12	105	34	48	1	17	8	28	2	12	23	27	5	4	28	19	7	2	3	10	4	1
C1orf109	558	741	967	813	1112	704	937	621	642	1484	814	765	576	311	316	1003	1288	418	733	676	1549	1197	640	630	645	582	633	507	1083	606	866	333	466	1755	1384	245	335	502	608	593	806	363	534	619	677	522	388	467	336
NUP85	1804	3007	2712	2320	5290	3268	1964	1183	1665	3143	2535	2279	1413	906	1493	2339	3283	1611	829	2546	3088	3058	1708	2215	6217	2136	3178	2009	3813	1985	2558	558	2066	7544	2703	617	899	2231	1372	1948	4252	1225	759	1526	1634	1399	946	837	1307
TIMMDC1	1296	3407	3432	4867	4052	2127	3710	1722	1671	3377	1683	2606	1716	1047	1296	4695	6094	1036	2548	3645	2842	4014	2102	2913	4310	1996	1610	2140	2924	3043	2273	1671	2818	4109	3618	1282	1291	2867	2124	1762	2914	1312	2080	2397	2764	3536	3468	1197	1471
SMPX	4	3	4	11	16	1	10	0	19	3	195	0	3	1	2	155	43	61	38	1	17	8	3	0	33	2	1	137	7	14	9	0	25	54	12	1	0	102	1	7	5	4	1	13	14	94	20	2	1
CT47A6	0	0	0	0	0	0	0	0	0	0	0	0	0	0	0	0	0	0	0	0	0	0	0	0	0	0	0	0	0	0	0	0	0	0	0	0	0	0	0	0	0	0	0	0	0	0	0	0	0
TEX33	0	1	0	0	0	0	0	0	0	0	0	0	0	0	0	0	0	0	0	0	0	1	0	0	0	0	0	1	0	0	0	0	0	0	1	0	0	0	2	2	0	2	0	0	1	0	0	0	0
NMBR	1	5	1	1	3	2	4	0	0	4	1	0	4	2	0	9	9	0	1	2	1	3	0	2	0	0	0	0	1	0	4	3	1	1	5	0	6	0	0	0	2	3	0	0	9	2	4	2	3
FAM90A1	152	148	220	61	74	395	29	69	65	178	24	251	181	81	81	52	31	37	5	264	7	20	40	94	22	93	11	18	265	28	21	11	81	18	9	18	28	105	120	13	102	17	5	108	19	74	131	8	20
CP	3410	7918	15962	3454	2377	24777	11701	23150	27034	3206	17340	20914	21138	7445	9761	58262	37574	2452	1947	218216	3504	15302	41	4385	5290	7019	7512	13862	3678	27813	11281	441	9262	9856	7529	180	1222	7352	2810	39081	3469	1807	23405	6006	1195	24289	8104	219	2015
SLC37A4	1038	1518	2548	1621	1818	1397	3715	1154	892	2830	2435	1507	1016	1349	1673	4080	3104	1138	1983	1015	2240	1737	744	2033	2067	2490	1519	2196	1932	467	1922	595	2849	2678	1491	478	562	1580	746	1143	1469	680	1417	1325	1550	1915	1253	520	1018
SMYD2	1197	1799	2521	3276	3691	1042	2163	1447	1579	3199	1968	1320	1913	1067	1942	4581	4460	1293	1393	1308	2449	3287	1958	2093	3988	1857	1374	3030	2127	1530	3149	1427	2577	4686	2287	1267	1613	1411	2199	1533	2811	1465	1474	1826	2307	2448	1213	1202	1989
NUPL2	552	1187	1302	2085	1853	983	1525	1122	1391	1798	1092	1059	876	480	709	1469	5564	541	768	897	1589	2879	623	1082	1277	1473	747	1012	2445	1817	1133	382	969	1760	2492	473	497	964	1041	1447	2261	664	1338	1097	854	1328	613	344	1065
CLHC1	28	223	238	140	92	184	235	33	185	349	246	363	142	81	125	302	122	53	124	127	177	333	40	284	136	80	138	195	267	112	206	56	249	209	345	46	173	109	28	39	187	115	59	66	95	222	124	53	38
CENPA	243	325	153	292	1223	349	63	359	177	71	72	339	33	129	265	121	542	345	37	881	400	340	574	36	800	226	375	153	315	268	127	38	233	809	270	9	9	55	833	563	454	77	248	211	24	242	132	8	423
KLHL25	94	474	441	365	634	297	2019	358	251	509	777	681	110	147	680	711	851	222	98	412	531	532	376	407	484	181	398	366	323	298	796	255	713	390	225	242	310	387	337	219	317	288	66	376	853	490	185	358	313
CCDC33	2	159	18	115	35	0	55	1	20	172	45	115	140	19	33	633	113	0	11	8	1	23	1	142	14	18	3	9	10	7	101	51	26	22	6	1	378	60	0	1	115	3	24	1	38	0	20	0	37
PTPRT	7	286	314	95	65	2	236	0	134	252	53	20	158	45	15	1265	340	1	6	1	11	3884	4	205	19	37	14	2	61	0	371	38	27	45	632	16	928	8	1	2	286	25	16	7	163	2	35	8	93
CHEK1	706	972	1177	569	1865	631	358	639	946	504	244	1326	201	615	400	478	1767	1257	199	1161	659	1525	2092	289	2320	798	693	734	585	461	387	122	908	1402	367	86	84	317	1335	682	863	384	356	923	169	344	382	85	1173
TFAP2E	91	109	66	62	159	153	49	26	23	49	478	10	38	24	93	202	47	80	95	57	525	143	45	277	203	150	75	491	325	82	523	21	100	54	96	26	56	142	130	6	137	127	110	96	68	47	26	32	25
EXOSC10	3080	3636	5322	3344	5967	4738	3876	3116	2570	5868	3625	2414	1672	1521	1586	5476	4598	1891	1462	3580	4361	7034	3071	3089	4341	2642	3164	2441	4708	2476	3938	1177	3248	9255	4637	1586	1821	2450	2510	1656	4527	2627	1703	2557	3426	2961	1257	1670	2177
TUBB4A	6	554	158	13	788	18	5	16	1	167	10	147	0	30	74	1189	11	26	12	234	5	18	9	45	242	234	4	34	175	1081	161	26	23	7	119	53	38	21	29	82	12	49	41	8	19	9	46	12	7
TMEM80	449	944	1380	603	487	1358	1029	339	511	1269	1141	301	673	525	1775	1336	1088	327	270	316	1320	1125	131	1390	943	775	1092	1325	1457	311	964	340	1065	1617	617	619	607	1368	196	232	503	584	204	408	1393	596	645	359	252
ZACN	24	31	30	26	43	36	18	8	33	43	54	15	6	6	20	25	15	21	7	17	30	25	17	33	35	25	36	19	75	66	38	5	18	48	6	11	13	21	12	6	27	12	9	14	23	12	9	4	14
TMEM86B	98	200	106	56	54	126	91	41	11	105	139	31	44	55	79	136	121	127	14	81	129	383	97	198	69	107	167	116	562	176	110	28	254	498	85	35	57	123	68	40	192	69	39	35	82	244	38	45	73
RPIA	704	1647	1140	1390	1572	1694	1645	628	646	1745	1140	1649	938	667	1077	1270	3431	598	490	1351	1087	1489	1738	973	1676	772	1055	1372	1345	849	1884	535	653	1344	1280	551	436	912	1056	1350	1503	728	847	1002	1378	1102	692	603	669
GCHFR	339	479	294	1211	423	161	874	312	199	356	791	191	510	391	170	925	690	138	623	219	279	259	69	690	367	414	270	301	311	348	195	1055	695	308	502	257	198	375	128	486	288	96	200	315	901	114	159	468	107
MARCH3	153	386	602	671	216	283	559	135	185	196	283	251	269	81	136	2491	635	107	46	204	177	181	281	155	286	124	437	767	263	100	437	154	193	316	1097	213	69	85	188	49	462	265	89	212	581	124	119	166	152
LY6E	16695	13239	39288	26883	28867	4154	19177	9767	7332	18909	36337	5830	21318	29634	5096	42264	31829	7794	28242	9148	21935	27769	27368	22624	25987	11752	7824	8000	44049	14229	45038	12436	12153	32801	9799	11837	9936	8776	21637	25512	15088	5110	17122	5928	27634	10217	14008	10854	27331
ECH1	8088	6348	10211	9625	10321	6175	5659	5870	1141	5797	4168	6876	3044	2638	4149	15999	7555	1872	2703	9349	3991	7141	2784	7042	12623	4771	7074	6510	4287	8905	5204	3936	8687	6893	10770	3618	3554	4796	2458	5958	3307	2400	3258	4482	10596	4789	5205	4849	3097
CCDC178	4	16	3	30	4	3	2	1	0	8	3	3	3	4	15	17	1	2	3	19	2	6	22	6	6	1	0	3	7	5	5	1	3	4	22	2	15	0	2	4	22	25	2	4	179	4	6	8	10
KAT5	910	1262	1799	1897	2414	1308	2335	952	1027	2525	1650	1208	1024	858	1117	2517	1593	954	1051	1161	1342	1166	2111	1613	1927	970	1258	2043	1104	466	2533	926	1539	3975	2029	1297	1303	2309	1259	928	1096	810	982	1219	2375	743	944	1178	933
TMEM99	560	795	938	782	838	477	591	702	298	1941	635	4043	618	408	87	1657	1874	284	2117	729	988	549	461	470	1619	562	572	502	768	856	1650	189	946	1409	778	192	220	733	438	364	293	253	374	540	435	783	783	315	330
SETSIP	3	16	5	3	15	4	2	1	2	41	0	15	2	3	5	6	6	1	1	8	8	2	7	1	7	2	3	3	2	5	4	1	1	5	3	2	3	2	4	0	5	0	3	2	4	5	2	2	13
JAK2	354	1988	1127	1493	766	164	2480	520	1688	2100	820	539	261	864	191	1915	1566	589	252	911	434	809	1036	1146	1082	682	423	870	829	312	1085	628	579	1877	731	844	1189	487	1149	227	1055	913	447	485	1454	1555	863	1005	1331
SLC22A24	0	0	0	0	1	1	0	0	0	0	0	0	0	0	0	1	0	0	0	0	0	1	0	0	0	0	0	0	0	0	0	0	0	0	0	0	0	0	0	0	0	0	0	0	0	0	0	0	0
[truncated: 17,669 more rows]
[truncated: 545 more columns]
