# Supplementary material for: Integrated analysis reveals five potential ceRNA biomarkers in human lung adenocarcinoma
Source: PeerJ. 2019 Apr 29;7:e6694. doi: 10.7717/peerj.6694 (PMC6497041; doi:10.7717/peerj.6694)
Supplement: Supplemental Information 8 [file peerj-07-6694-s008.zip]

Archive with 3 entries (2 files):
- TCGA-LUAD_RNA_seq_noncoding_expression/
- TCGA-LUAD_RNA_seq_noncoding_expression/TCGA-LUAD_RNA_seq_noncoding_Gene_FPKM_normalization.txt
- TCGA-LUAD_RNA_seq_noncoding_expression/TCGA-LUAD_RNA_seq_noncoding_Gene_readscount.txt
