# Supplementary material for: Integrated analysis reveals five potential ceRNA biomarkers in human lung adenocarcinoma
Source: PeerJ. 2019 Apr 29;7:e6694. doi: 10.7717/peerj.6694 (PMC6497041; doi:10.7717/peerj.6694)
Supplement: Supplemental Information 8 [file peerj-07-6694-s008.zip › TCGA-LUAD_RNA_seq_noncoding_expression/TCGA-LUAD_RNA_seq_noncoding_Gene_FPKM_normalization.txt]

Gene	TCGA-50-5939-01A-11R-1628-07	TCGA-J2-A4AE-01A-21R-A24H-07	TCGA-NJ-A55R-01A-11R-A262-07	TCGA-91-7771-01A-11R-2170-07	TCGA-91-A4BD-01A-11R-A24H-07	TCGA-49-AARN-01A-21R-A41B-07	TCGA-49-AAQV-01A-11R-A39D-07	TCGA-50-5932-11A-01R-1755-07	TCGA-78-7536-01A-11R-2066-07	TCGA-55-6987-01A-11R-1949-07	TCGA-75-6214-01A-41R-1949-07	TCGA-38-4625-11A-01R-1758-07	TCGA-49-4487-01A-21R-1858-07	TCGA-75-7030-01A-11R-1949-07	TCGA-86-A4P7-01A-11R-A24X-07	TCGA-44-6147-11A-01R-1858-07	TCGA-91-6829-01A-21R-1858-07	TCGA-55-6980-11A-01R-1949-07	TCGA-44-7661-01A-11R-2066-07	TCGA-55-8301-01A-11R-2287-07	TCGA-NJ-A4YF-01A-12R-A262-07	TCGA-86-7953-01A-11R-2187-07	TCGA-93-A4JP-01A-11R-A24X-07	TCGA-50-6597-01A-11R-1858-07	TCGA-44-7660-01A-11R-2066-07	TCGA-62-8399-01A-21R-2326-07	TCGA-44-5645-01A-01R-A278-07	TCGA-55-6979-01A-11R-1949-07	TCGA-49-AAR3-01A-11R-A41B-07	TCGA-53-7626-01A-12R-2066-07	TCGA-50-5049-01A-01R-1628-07	TCGA-50-5932-01A-11R-1755-07	TCGA-44-6776-01A-11R-1858-07	TCGA-44-5643-01A-01R-1628-07	TCGA-69-8453-01A-12R-2326-07	TCGA-49-4501-01A-01R-1206-07	TCGA-55-7907-01A-11R-2170-07	TCGA-05-4415-01A-22R-1858-07	TCGA-97-A4LX-01A-11R-A24X-07	TCGA-44-7662-01A-11R-2066-07	TCGA-55-8512-01A-11R-2403-07	TCGA-55-7903-01A-11R-2170-07	TCGA-80-5607-01A-31R-1949-07	TCGA-55-A48X-01A-11R-A24H-07	TCGA-64-1677-01A-01R-0946-07	TCGA-44-6775-01C-02R-A277-07	TCGA-50-5045-01A-01R-1628-07	TCGA-78-7143-01A-11R-2039-07	TCGA-95-A4VP-01A-21R-A262-07
LINC02082	0.0	0.362431490196	0.072404854133	0.0697418857898	0.137291901105	0.0515117407074	0.0213810865568	0.0	0.0	0.037462529622	0.0	0.020214742536	0.0538424376452	0.0566082510519	0.670296962672	0.152237449383	0.0	0.0	0.0401447863551	0.0	0.0	0.063257494781	0.157742741001	0.0	0.0	0.0268006516074	0.163980017352	0.0949382367054	0.0	0.0	0.0	0.0	0.0	0.0764955805474	0.115263557218	0.0	0.0498233254417	0.0	0.0592980666901	0.0192097918979	0.762937668179	0.0301121434761	0.102383772031	0.539808698181	0.061197363178	0.238032276102	0.0756011469997	0.0296687304319	0.0304770997039
LINC00636	0.0256051598135	0.0	0.0162681792514	0.0391746352142	0.0	0.0	0.0	0.0826886480183	0.081017845444	0.0	0.0318864149399	0.0113548000005	0.120975097241	0.031797356208	0.0358582612641	0.461770870991	0.0977824399194	0.032897996341	0.146572934358	0.0309882135474	0.0636759200904	0.0118440984427	0.0295351651136	0.0	0.114460257335	0.120433307856	0.0552654172404	0.0266638243912	0.0953108688323	0.0865454415631	0.0621199073165	0.0	0.0	0.0	0.048558421059	0.0268805042135	0.0839586101193	0.0	0.0166541247429	0.0323709309672	0.0558976758813	0.016914257807	0.028754935974	0.132656706386	0.0687502023043	0.133704838633	0.0424658341533	0.0333303775421	0.0513577708617
LINC01224	0.0	0.0	0.633234928773	0.368070419695	0.0788650888226	0.277406977414	0.303979889578	0.0634213902276	0.291280785349	0.17753783759	3.30571313719	0.0870902135958	0.742293800546	0.0487765269986	0.646319048901	0.0327938680406	0.00749981820741	0.353254213137	0.272402350374	0.160431697808	0.602345354124	0.0	1.14964913332	0.266498517994	6.67751973361	6.42557006058	0.021194019233	0.940741144053	0.12183751841	0.319451408391	0.643212438379	0.0622539320972	0.00934621133627	0.0	0.00620730625188	0.0549788953493	0.0	0.157529498316	0.0	1.80418179002	0.192928386173	0.505949789353	1.01451880902	0.239830813834	0.606403483432	0.205100626253	0.0814272062649	0.127820379895	0.0853469752023
AC127002.1	0.0	0.0	0.0451933595028	0.435311990424	0.0	0.0803809580269	0.0333638933084	0.0	0.0281336694069	0.0	0.0	0.0	0.0	0.0	0.0498075189427	0.142534403158	0.0543283534321	0.0913913568681	0.0	0.0	0.058964368494	0.0329031657835	0.0	0.0	0.0397466388109	0.0	0.153528543718	0.0	0.0	0.12021256938	0.057523489266	0.0	0.0	0.0596833650425	0.13489636092	0.0	0.0	0.0	0.0	0.0	0.0517616573728	0.0469881799297	0.0	0.0	0.0	0.123811660097	0.078647347062	0.0462962606739	0.0951153441307
AC024579.1	0.0	0.0	0.0	0.0	0.0	0.0	0.0	0.0	0.0	0.0	0.0362124245139	0.0	0.0	0.0	0.0610846930429	0.0	0.0	0.0	0.0	0.0527885470674	0.0	0.0	0.0	0.0	0.048745877787	0.0	0.0627632411427	0.0	0.0	0.0	0.0	0.0	0.0	0.0	0.0	0.0	0.0	0.0	0.0	0.0	0.0634812779101	0.0	0.0	0.0	0.0	0.151844488798	0.0	0.0	0.0
AL135937.1	0.0443963264805	0.0352985401974	0.0	0.0	0.0	0.0501691850511	0.0	0.0477907869662	0.0	0.0182430699805	0.0	0.0	0.0	0.0	0.0	0.029653933899	0.0339086430886	0.0570412446845	0.0195492443842	0.0	0.0	0.0	0.0256052460244	0.050204567633	0.0248075729204	0.0	0.191647427687	0.0	0.0	0.01875744824	0.0	0.0255878488829	0.0	0.0372509342858	0.028064857896	0.0	0.0	0.0	0.02887628762	0.018709125168	0.0	0.0	0.0	0.0985761768797	0.0	0.386380695091	0.0	0.0	0.0
LINC02292	0.0	0.0151279457989	0.0	0.0	0.0	0.0	0.00892449821006	0.0	0.0150509342506	0.00781845856308	0.0	0.00843766443304	0.0	0.0236283705155	0.0	0.0	0.0	0.0	0.0	0.011513551418	0.0	0.0	0.0877894149409	0.0	0.0106318169659	0.0	0.0	0.0	0.0	0.0	0.0	0.0	0.0	0.0	0.0	0.0	0.0207963321949	0.0	0.0	0.0	0.235377083938	0.0	0.0213675714704	0.0140823109828	0.0	0.0	0.010518678105	0.0	0.0
LINC02162	0.0	0.0	0.0	0.0	0.0	0.0	0.0	0.0	0.0	0.0	0.0	0.0	0.0	0.0	0.0	0.0	0.0	0.0	0.0	0.0	0.0	0.0	0.0	0.0	0.0	0.0	0.0	0.0	0.0	0.0	0.0	0.0	0.0	0.0	0.0	0.0	0.0	0.0	0.0	0.0	0.0	0.0	0.0	0.0	0.0	0.0	0.0	0.0	0.0
LINC00705	0.0	0.0147464961627	0.0353518256283	0.0141881773383	0.0	0.0628767952474	0.0	0.0	0.0	0.0	0.292563186703	0.0	0.0	0.0230325835226	0.0	0.0371651309095	0.0141658457373	0.0238298380372	0.563522373506	0.0112232383736	0.0153746634182	0.0257380064725	0.0427879068236	0.0	0.0414549470693	0.0	0.0133439326441	0.0	0.161090843826	0.0	0.0	0.0	0.0	0.0	0.175867748477	0.00649034523894	0.0202719547642	0.0	0.0120635035387	0.0312640739198	0.0	0.0	0.0208287902986	0.0	0.0	0.193699617229	0.0102534506915	0.0120715178261	0.0
PCAT19	0.991613212798	1.98758772945	0.635313447181	1.45974938344	2.40095869277	1.09230354394	0.719161984494	6.5122206913	0.21752165095	2.08185180062	0.273262088074	4.60801405745	0.895664236936	1.68673349491	3.79846450783	8.53243084612	0.706450435141	5.21394279393	2.42537972249	0.554660300159	1.08447983094	0.913520309544	3.20555397597	0.734997972386	0.69377532909	1.81760031923	0.635485896287	3.31477195665	2.12988545057	1.65118185137	1.3814375544	0.643556798656	0.97554810644	0.251702759886	2.13336997155	0.991431985135	1.49367353616	0.417084898691	1.02435730808	1.04293738865	1.82518480574	0.693571667192	1.14166868349	1.59117786645	0.92851715038	1.90004994853	2.44153034809	0.406761044155	4.00572982179
LINC02190	0.0	0.0	0.0181012135332	0.0	0.0	0.0	0.0	0.0	0.0	0.0	0.0	0.0	0.0	0.0	0.0	0.0	0.0	0.0	0.0	0.0	0.0	0.0	0.0	0.0	0.0	0.0	0.0	0.0	0.0	0.0	0.0	0.0	0.0	0.0	0.0	0.0	0.0	0.0	0.0	0.0	0.0	0.0	0.0	0.0	0.0	0.0	0.0	0.0	0.0
AC087741.2	0.75267260475	1.34647512927	5.61895344748	1.29549607615	1.88909398808	0.850542695401	1.05910963642	0.810220551125	0.818657066173	1.00517194305	0.781093575272	0.834445767476	1.333539444	1.16836797229	0.790549573915	0.754106435314	0.718587232896	1.93409615698	0.0828569718375	1.3663640206	4.99140235624	1.74080702692	1.95344208333	2.97899893757	6.09833603617	1.88072014477	0.947651960742	1.3716367338	3.26864561019	1.82852403861	0.76084847721	1.84366401864	1.43279593323	1.89459984379	0.713695863007	0.526774532184	1.85099447426	3.74319395811	0.244776903198	2.29959078592	1.64313168172	1.74020177996	0.63394603031	2.36754759703	1.01046808968	2.2926752175	1.14427317455	0.734818556045	2.64193928247
AC015468.3	0.0	0.0	0.0493116992177	0.0	0.0	0.0	0.0364042480943	0.083547922538	0.0	0.0	0.0	0.172091932861	0.0	0.0	0.0	0.0518410499097	0.0	0.199439172062	0.0341760171608	0.0469653500287	0.0	0.0	0.0	0.0	0.0	0.0	0.0	0.0	0.0	0.0	0.0	0.0	0.0738731716171	0.0	0.0490630249549	0.0271598379903	0.0	0.0	0.100963135132	0.0	0.0	0.0	0.0	0.0	0.0	0.0	0.0429071257952	0.0	0.103782929447
AP005242.3	0.0	0.0	0.0	0.0	0.0	0.0	0.0	0.0	0.0	0.0	0.0	0.0	0.0	0.0	0.0	0.0	0.0	0.0	0.0	0.0	0.0	0.0	0.0	0.0	0.0	0.0	0.0	0.0	0.0	0.0	0.0	0.0	0.0	0.0	0.332131191659	0.0	0.0	0.0	0.0	0.0	0.0	0.0	0.0	0.0	0.0	0.0	0.0	0.0	0.0
AC245008.1	0.0	0.0	0.0	0.0	0.0	0.153669478581	0.0318919568389	0.0	0.0	0.0	0.0	0.0	0.0	0.0	0.0	0.0	0.0	0.0873593852415	0.0	0.0	0.0	0.0	0.0392147570416	0.0768889281606	0.0759862212562	0.0	0.0	0.0	0.0	0.086181805254	0.0	0.0	0.0	0.0	0.0	0.0475867749662	0.0	0.0	0.0442243984769	0.0286532610242	0.0989561096834	0.0449151719917	0.0	0.0	0.0	0.591746904876	0.0	0.0442537785853	0.0
AL080312.2	0.0513728920703	0.204227268285	0.0979189455894	0.0	0.0515752644363	0.0580529141305	1.42167256486	0.0	0.162550089907	0.0	0.0	0.0227816939692	0.0606795725843	0.0	0.43166516417	0.0	0.117711432436	0.132009737698	0.0	0.0621731776571	0.29809764072	0.0950535900413	0.0592578550851	0.813313995654	0.315764963887	0.0	0.0	0.106993885811	0.0	0.0651151417475	0.0830894844953	0.0296087965645	0.0	0.0862093050613	0.0649500997022	0.0719089043934	0.0	0.0	0.0668279799206	0.194842174964	0.112150257641	0.033935907727	0.0	0.0380222396536	0.0	0.268258596877	0.056800861767	0.0	0.103041622808
AL135924.2	0.0	0.0	0.113922318968	0.0	0.0	0.0	0.0	0.0	0.0	0.0	0.483802003963	0.0397575268715	0.0	0.111334787387	0.0	0.0598828748264	0.0	0.0	0.0	0.0	0.0	0.0	0.0	0.0	0.0	0.0	0.0	0.0	0.0	0.0	0.0	0.0	0.0	0.0	0.113347819425	0.0	0.0	0.0	0.0	0.0	0.195719286188	0.0	0.0	0.0	0.0	0.0	0.0	0.0	0.0
AC018648.1	0.0	0.808960107608	0.400177726735	0.0370634273284	0.24320671104	0.273752514238	0.522684346515	0.104309831432	0.210791939194	0.238907748787	0.241343883138	0.0644571880266	0.057227740611	0.0601674524653	0.441035141536	0.194171118075	0.111015273106	0.124500201721	0.106672149372	0.234545520503	0.200814278928	0.403408574502	0.754473139969	0.0547891164737	0.2978022863	0.170914335101	0.941166746298	0.403629629107	0.0601162366288	0.0614109869774	0.0391814185869	0.139622319129	0.138346313912	0.0406525914586	0.153138333879	0.101727417143	0.211823718944	0.155454259416	0.0630263882485	0.347099084143	0.317311357697	0.320054219581	0.108821075063	0.322733680892	0.520360812651	3.2046461124	0.0803545125297	0.567614333711	0.259146596284
AC006458.1	0.0	0.0	0.0	0.0	0.0	0.0	0.0	0.0	0.0	0.0	0.0	0.0	0.0	0.0	0.0	0.0	0.0	0.0	0.0	0.0	0.0	0.0	0.0	0.0	0.0	0.0	0.0	0.0	0.0	0.0	0.0	0.0	0.0	0.0	0.0	0.0	0.0	0.0	0.0	0.0	0.0	0.0	0.0	0.0	0.0	0.517619957221	0.0	0.0	0.0
LINC00592	0.341009714604	0.345073660206	0.0295445094451	0.118574566357	0.0	0.210191585645	0.203570881585	0.0667423059356	0.134874535806	0.127386954174	0.06434295735	0.0549902957877	0.146467933824	0.0769958970246	0.195365699301	0.0414132525141	0.0710327609529	0.0	0.0546030619006	0.037518296862	0.205584579807	0.0286799625125	0.0536385757236	0.210339826462	0.121257705568	0.109358980697	0.0892151818542	0.0645652759203	0.0769303564521	0.01309787334	0.100280412322	0.268010658558	0.236054502409	0.390171423769	0.0783880513648	0.119331587032	0.169418395898	7.18151029685	0.181472531681	0.365795654148	0.180471678963	0.0819142600308	0.069628810481	0.114722274817	0.0416188964141	0.215840250361	0.119967337353	0.201770101596	0.0
AC104463.1	0.0	0.0	0.140842318998	0.0	0.0	0.0	0.249543640361	0.0	0.0	0.0	0.0	0.0	0.0	0.0	0.0	0.118453248287	0.474070700497	0.0	0.0780898583893	0.107312608011	0.0	0.0	0.0	0.0	0.148641539663	0.0521327743595	0.318974828273	0.0	0.110020948132	0.0374635062109	0.0	0.0	0.0843975686694	0.0	0.0560528257704	0.0	0.0969166056537	0.0	0.115346924247	0.0	0.0645248057661	0.0	0.398314948724	0.262509709389	0.0	2.00642731363	0.0	0.346270662027	0.0
MIR99AHG	0.0999824957428	0.355384394166	0.13825735185	0.449906768224	0.18303923577	0.239258603031	0.325514706837	0.620437834352	0.26052912829	0.219921319178	0.0756821905024	0.623339934752	0.0347339003527	0.555075636337	0.271800798446	0.667819739796	0.377326852294	0.725417857168	0.1527953026	0.313181988852	0.292518128273	0.174112336474	0.478273238889	0.126364431453	0.0525814156903	0.214385732102	2.78846484895	0.214357185365	0.0656766880996	0.29569823592	0.204515185806	0.142367573523	0.436634341272	0.32569352212	0.24165969315	0.403385040637	0.231416354405	0.109447934341	0.122410691913	0.0718752707937	0.744679341124	0.0310806787106	0.151910503114	0.400466838147	0.126331463875	5.94770696075	0.49420775239	0.325369413331	0.334234593336
AC092447.4	0.0	0.0	0.0	0.0	0.0	0.0	0.0	0.0	0.0	0.0	0.0	0.0	0.0	0.0	0.0	0.0	0.0	0.0	0.0	0.0	0.0	0.0	0.0	0.0	0.0	0.0	0.0	0.0	0.0	0.0	0.0	0.0	0.0	0.0	0.0	0.0	0.0	0.0	0.0	0.0	0.0	0.0	0.0	0.0	0.0	0.0	0.0	0.0	0.0
AC008750.7	0.0	0.0	0.0183926463093	0.088580928284	0.0581259688638	0.130852722369	0.054313314688	0.124649315558	0.0	0.0237910519066	0.0	0.0	0.0	0.0	0.0405410037905	0.0	0.0	0.0743883137298	0.127472264365	0.0	0.0	0.0	0.0333921723646	0.0	0.129407661245	0.0	0.0	0.0	0.143676730118	0.0733855801448	0.0	0.0	0.0	0.242897415871	0.0365997878465	0.0202605589302	0.0	0.0	0.0	0.0243988412299	0.0421315815825	0.0	0.130040211346	0.0857030804357	0.0	0.100776932637	0.0	0.0	0.0
AC060766.6	0.0	0.0	0.156570902846	0.314192505779	0.164936124847	0.464128628201	0.154117476704	0.176850171058	0.0649787795947	0.472560335587	0.102295503767	0.182137908637	0.0	0.204019585009	0.517669517945	0.0	0.250958383874	0.0	0.289368510783	0.298241892822	0.0	0.683951593318	1.51603852604	0.557347154382	0.229501531205	0.14488677138	0.17729819135	0.342163188126	0.203845919127	0.347060400177	0.132858820386	0.0	0.312742259537	0.275694731922	0.103854220336	0.201217175365	0.0	0.0	0.427427688832	0.242316410489	0.537979662289	0.271314998325	0.184498675488	0.607969821872	0.0	0.571921881667	0.0454118564888	0.267319779272	0.109841323806
AC087045.2	0.129072470605	0.10262267519	0.123008844908	0.0246843165059	0.129580923609	0.0	0.348108817021	0.0347352778648	0.165912915795	0.358004333426	0.0	0.0715476929242	0.03811378936	0.120214929951	0.135567823244	0.0431061172729	0.0246454644184	0.0414586913011	0.0284175456751	0.429571406943	0.98969605543	0.253744753076	0.372207863446	0.18244830411	0.0360612575453	0.0569146439917	0.0	0.604840810117	0.16015013387	0.299932158398	0.260949029073	0.0371954971798	0.0	0.0812241209202	0.0611942614343	0.0225835542212	0.176343773996	0.0	0.146914950872	0.108785262193	0.0	0.0213156748435	0.0724750529832	0.11941181945	0.30324117148	0.336994847523	0.107032531146	0.105008966135	1.79064355488
LINC02201	0.0272317391706	0.0	0.0	0.0	0.0136695063504	0.0153863424073	0.0191593245124	0.0	0.00538528379476	0.00559495078494	0.0056520023116	0.0543425346257	0.0321650237511	0.0338172976414	0.00953404338196	0.0181890768299	0.0	0.0	0.00599554024234	0.00823918845687	0.0	0.0188947502291	0.00785284995869	0.0	0.0076082123092	0.0160104860254	0.0195920592881	0.0	0.0506827674397	0.0	0.0	0.0	0.0	0.0	0.0258215583587	0.0190587336003	0.0	0.0	0.0265681283235	0.0401651938294	0.0	0.00899437184183	0.0	0.0302322393544	0.036558794999	0.284396997951	0.0526907447186	0.0177238524246	0.0
AL592464.1	0.0	0.0	0.0	0.0	0.0	0.0	0.0	0.0	0.0	0.0	0.0	0.0	0.0	0.0	0.0	0.0	0.0	0.0	0.0	0.0	0.0	0.0	0.0	0.0	0.0	0.0443553907721	0.0	0.0	0.0	0.0	0.0	0.0	0.0	0.0	0.0	0.0	0.0	0.0	0.0	0.0	0.0	0.0	0.0	0.0	0.0	0.0	0.0	0.0	0.0
AC009237.15	0.646006427231	1.79768912802	1.62123284164	1.18602967451	2.78877028659	3.86903553457	1.75743142596	1.04309831432	0.996470985281	0.265453054208	2.52070277944	0.802133895442	3.05214616592	1.52424212912	1.22132808425	0.6040879229	3.7991893463	1.3280021517	0.881823101472	1.83727324394	0.481954269427	1.07575619867	1.67660697771	3.06819052253	2.70729351182	2.16491491128	1.8590948075	1.27816049217	1.20232473258	10.4808084441	1.20156350333	0.632954513386	2.02907927071	0.108406910556	0.449205779378	1.06248635683	2.33006090838	0.49745363013	1.76473887096	3.89295443392	1.78634542111	3.71262894714	1.23330551738	4.30311574523	0.346907208434	7.98350435018	0.785688566957	13.3284254657	1.25254188204
AC002383.1	0.0	0.0	0.0	0.0	0.0	0.0	0.0226238024669	0.0	0.0	0.0	0.0	0.0	0.0	0.0	0.0	0.0	0.0	0.0	0.0	0.0	0.0	0.0	0.0	0.0	0.0	0.0	0.034702179529	0.0	0.0	0.0203788074023	0.0	0.0	0.0	0.0	0.0	0.0	0.0	0.0	0.0	0.0	0.0	0.0	0.0	0.0	0.0647542889066	0.503734474017	0.0	0.0	0.0
AC066612.1	0.0	0.0309658673934	0.334055608599	0.0	0.0	0.0	0.0	0.0	0.0	0.0	0.0	0.0	0.0	0.0	0.0	0.0	0.0	0.0	0.0	0.0	0.0	0.0	0.0	0.0	0.0	0.0	0.0560413055691	0.0	0.0	0.0	0.0	0.0	0.0	0.0	0.0246200738943	0.0	0.0	0.0	0.0	0.0	0.0	0.0	0.0	0.0	0.0	0.271163924641	0.0215310125832	0.0	0.0
AC021035.1	0.0	0.0	0.0	0.0579821298721	0.0	0.0	0.0	0.0	0.0	0.0	0.0	0.0	0.0	0.0	0.0	0.0	0.0	0.0	0.0	0.0	0.0	0.0	0.0	0.0	0.0	0.0	0.0	0.0	0.0	0.0	0.0	0.0	0.0	0.0	0.0	0.0	0.0	0.0	0.0	0.0	0.0	0.0	0.0	0.0	0.0	0.0	0.0	0.0	0.0
AC012506.3	0.0	0.0	0.0115263332813	0.0	0.0	0.0	0.0	0.0	0.0	0.0	0.0602457824873	0.0	0.0	0.0	0.0	0.0	0.0	0.0	0.0	0.0	0.0	0.100701393037	0.0	0.0	0.0608230515436	0.0426647144422	0.0	0.0	0.0	0.0	0.0	0.0	0.0	0.0	0.0	0.0	0.0	0.0	0.0	0.0458709156306	0.0	0.0	0.0	0.0	0.0	0.0	0.0200586002877	0.0	0.0242586780154
AL390778.1	0.0	0.0976570618745	0.0	0.0	0.0	0.0	0.0	0.0	0.024289980228	0.0	0.0	0.136171415565	0.0725391474917	0.0762653856677	0.0430026966203	0.0	0.0	0.0	0.0	0.0	0.0	0.0284078566063	0.0	0.0	0.0	0.0	0.265106214011	0.0	0.0	0.0	0.0	0.0	0.0	0.0	0.0388221658562	0.0	0.0	0.0	0.0	0.0	0.0893797119721	0.0	0.0	0.0	0.0	0.106896215074	0.0	0.0399711548513	0.0
LINC02126	0.181825404518	0.404783035118	0.127074586692	0.194728748525	0.109524999758	0.0821872716904	0.0682272874396	0.156581949206	0.0431488300455	0.104600433832	0.015095291567	0.225769146976	0.30067069112	0.225796956443	0.534731284828	0.291474846908	0.222196861228	0.373780380899	0.32025616081	0.264061361285	0.0301447052413	0.151391532453	0.419465715771	0.246735706547	0.101599554264	0.17104236082	0.261631038921	0.18934311253	0.0902419012764	0.399470420159	0.646977671407	0.0	0.138449944109	0.0	0.160915696453	0.152705426184	0.27822688477	0.0	0.0473051992697	0.214545316253	0.0529248406846	0.0960881881709	0.285869296065	0.215316952645	0.0488203683779	0.569672750672	0.442280867467	0.0710049391234	0.389011070377
AC004817.1	0.0	0.0	0.0	0.0	0.0	0.0	0.0210548841266	0.0	0.0177542573927	0.0737819584788	0.0	0.0	0.0	0.0	0.0	0.0	0.0	0.0	0.0	0.0	0.0744210476138	0.0	0.0	0.050761622475	0.0	0.0	0.096886945065	0.0	0.0	0.0	0.0	0.0	0.0	0.0376642594928	0.0	0.0157082558141	0.0	0.0	0.0583933805132	0.0	0.0	0.0	0.0	0.0	0.0	0.0	0.0	0.029216086833	0.0
PTPRD-AS1	0.142748252625	0.103178170826	0.0865722834902	0.129053248966	0.0390847032016	0.0879871753863	0.0547815329181	0.921975109901	0.138581446938	0.117314497333	0.0323211134595	1.29482963919	0.199264514621	0.483462609224	0.208995864368	0.346715602443	0.277523345118	0.666929709302	0.0857141087974	0.0863793346359	0.0322719979929	0.0120055657029	0.471520502873	0.102724101296	0.108769370443	0.114445444915	0.0840282526767	0.0675683120097	0.0805085125662	0.186416243816	0.27285600562	0.0448762032935	0.0741101344772	0.0	0.352746231141	0.0817408756837	0.0992870599219	0.00832746153084	0.0506434972133	0.164061173787	0.0661029986899	0.00857242256136	0.0437204158834	0.0576279333964	0.0696874544609	0.496934529901	0.179353162155	0.0675695223949	0.16485007017
AC023762.1	0.0	0.0	0.0176052898748	0.0	0.0	0.0	0.0	0.0	0.0	0.0	0.0	0.0	0.0	0.0	0.0	0.0	0.0	0.0	0.0	0.0	0.0	0.0	0.0	0.0	0.0	0.0	0.0	0.0	0.0	0.0	0.0	0.0	0.0	0.0	0.0	0.0	0.0	0.0	0.0	0.0	0.0	0.0	0.0	0.0	0.0	0.0	0.0	0.0	0.0
AC017091.1	0.0	0.0	0.0	0.0	0.0	0.0	0.0	0.0	0.0	0.0	0.0	0.0	0.0	0.0	0.0	0.0	0.0	0.0	0.0	0.0	0.0	0.00825755125842	0.0	0.0	0.0	0.0104955668181	0.0	0.0	0.0	0.0	0.0	0.0	0.0	0.0	0.0	0.0	0.0	0.0	0.0	0.0	0.0	0.0	0.0	0.0	0.0	0.0	0.00986887559658	0.0	0.0
AL031663.3	0.0	0.0143437211839	0.0286552098297	0.0138006518703	0.126782004551	0.0203864748619	0.0253855709955	0.038840004123	0.214060528096	0.0	0.0374437276886	0.0160005208479	0.0213088800045	0.0	0.0252646835216	0.0241000198577	0.0137789302183	0.0231789673216	0.0	0.0109166950736	0.119637849118	0.0333800232587	0.072833651317	0.0	0.0403226770546	0.0424268955211	0.0389383987692	0.0187865518564	0.0895376723925	0.0381108689158	0.0145892907559	0.0	0.0	0.0454112560106	0.0228085634406	0.0126261454202	0.0	0.0115767497536	0.0586700492614	0.0684228373621	0.0393838697402	0.0119172920112	0.0607796639985	0.0	0.0242196922276	0.816439207887	0.0	0.0117418052434	0.0482469136895
AL021395.1	0.0	0.0	0.0	0.0221849188668	0.713319181519	0.065543612728	0.17003328243	0.0	0.0	0.0	0.0	0.00643031684614	0.0	0.0	0.0	0.0	0.0	0.01863040653	0.0	0.0	0.0	0.0	0.0167260074837	0.0	1.34501058664	0.0	0.0	0.0	0.0	0.0	0.0	0.0	0.0276031474591	0.0608331789747	0.00916634471604	0.00507421704389	0.0	0.0	0.0	0.0	0.042207086209	0.0	0.0162841572899	1.14833296373	0.0	0.100957536459	0.0160325013052	0.00943763378433	0.0
LINC01880	0.0576914830735	0.0	0.146616603022	0.0	0.0	0.0	0.0	0.0	0.0	0.0	0.0	0.0	0.0	0.0	0.0807929451655	0.0	0.0	0.0	0.0	0.0	0.0	0.0	0.0	0.0	0.0	0.0	0.0	0.0	0.0	0.0	0.0466545233797	0.0	0.0	0.0	0.0	0.0	0.0	0.0	0.0	0.0	0.0	0.0	0.0	0.0	0.0	0.0	0.0	0.0	0.0
AC104825.2	0.687343680608	1.77411831951	3.25944412604	1.42499694926	1.42010561911	2.67911786542	0.69151264247	2.12318183203	1.36715432266	1.91976727283	0.438316345471	0.622867920986	1.11778160024	1.1999415974	1.91817968843	0.765170067227	1.17928812736	2.77732398288	0.587777004282	2.06755955062	2.0396154365	1.8661837103	2.93006291764	0.991296836809	1.25797071989	1.04835174293	1.12519867862	1.37965800125	0.95172014381	0.77019849103	0.660572909977	0.419116206218	1.99109684165	0.300896743427	1.12088399209	0.822669737243	1.11055870375	0.0894926582982	1.19864590024	0.663266991415	2.61683934496	1.59244952049	1.21937213258	1.54090129122	0.641922479872	3.01698034161	1.01879662034	1.34207858159	1.3120443015
AC024681.2	0.0	0.0	0.100798914577	0.0	0.0	0.0	0.0744145659574	0.0	0.0	0.130384294273	0.0	0.0	0.187392797687	0.0	0.0	0.0	0.0	0.0	0.0	0.0	0.0	0.0	0.0	0.0	0.177301182931	0.0	0.0	0.0	0.0	0.0	0.0	0.0	0.0	0.133117309286	0.0	0.0	0.0	0.0	0.103190263113	0.0	0.0	0.0	0.0	0.0	0.42598164565	0.552297111218	0.0	0.0	0.0
AC012414.4	0.0	0.0	0.0	0.0	0.0	0.0	0.0	0.0	0.0119188264247	0.0	0.0	0.0	0.0	0.0	0.0	0.0	0.0	0.0	0.0	0.0	0.0	0.0	0.0	0.0	0.0	0.0	0.0	0.0	0.0	0.0	0.0	0.0	0.0	0.0	0.0	0.0	0.0	0.0	0.0	0.0	0.0	0.0	0.0	0.0	0.0	0.0	0.0	0.0	0.0
LINC02317	0.0	0.0	0.0241349513777	0.0	0.0	0.0	0.0	0.0	0.0	0.0	0.0	0.0	0.0	0.0	0.0	0.0	0.0	0.0	0.0	0.0	0.0	0.0	0.0	0.0	0.0849047918262	0.0	0.0	0.0	0.0	0.0	0.0	0.0	0.0	0.0	0.0	0.0	0.0	0.0	0.0	0.0	0.0	0.0	0.0	0.0	0.0	0.13224015339	0.0420006372221	0.0	0.0
HCG27	0.219982477514	1.10407655743	1.65971364869	0.788818058264	3.17470510485	1.42937421538	0.690025975241	0.207201687246	0.429594200014	0.52541436511	0.359555224369	0.249979250308	0.422230840668	0.751249686857	0.712412558538	0.642837827895	0.189018357948	0.565275342395	0.835468599633	1.31451106712	0.250736333316	0.349788327839	1.26080274934	0.590810081805	0.614603930636	0.226336853846	0.702313736169	0.916311273554	0.972381404366	0.319490181471	0.0778302095634	0.261498250033	0.405674804373	0.219185510107	0.573624712323	0.226128149861	0.55601476608	0.485249744344	2.3250686302	0.735831323464	1.91093748258	1.09895252593	0.6793689546	1.57726070611	0.535281948952	2.41706237883	0.364838160542	1.24384324822	1.02954076825
AL136369.2	0.0	0.191676989228	0.0574384876362	0.0	0.0	0.0	0.0	0.194633987142	0.0	0.0	0.0	0.0	0.0	0.074845173644	0.0	0.241538746507	0.0	0.309743518622	0.0265389183539	0.0	0.0499604984446	0.0	0.104280582971	0.408928824631	0.0	0.0	0.433615688342	0.0	0.0	0.0254640219124	0.0	0.0347365769752	0.057365200306	0.0	0.0380992204957	0.0	0.0	0.0773507972362	0.0	0.050796842635	0.0	0.0796261522087	0.0676838716408	0.0	0.242738144449	1.25886715853	0.1665947063	0.0784536260954	0.161182426739
LINC02301	0.0738082599869	0.264074939835	0.345842570083	0.0	0.0	0.0	0.0	0.0	0.0	0.0	0.00765952650779	0.0	0.0	0.0	0.0	0.0492992424455	0.253676861237	0.0	0.130001360603	0.0	0.0	0.008535313815	0.0106420891401	0.0	0.329937891156	0.0	0.0265509264127	0.0	0.0457897902714	0.0	0.0	0.0	0.0	0.0	0.01166435656	0.0	0.0403358735047	0.0	0.0	0.0	0.0134273398544	0.17064692483	0.0	0.0136567907536	0.0247720227231	0.0	0.0	0.0	0.0
LINC01429	0.0	0.0	0.0221012237465	0.0106441829129	0.0	0.0	0.00652647096101	0.0	0.00550336181434	0.00571762597412	0.0	0.0	0.0164351378883	0.0	0.0	0.0	0.0212548588234	0.0178775010211	0.0	0.0336793653689	0.0115343025214	0.0	0.00802503196553	0.0	0.0855253341568	0.0	0.0	0.0	0.0863234008341	0.0	0.0337573357043	0.0	0.0	0.0116749488798	0.0	0.0	0.0	0.00892892908767	0.0090502208405	0.152456044039	0.0101253457028	0.0183831658367	0.0	0.0102983710154	0.0186801925436	0.653923578802	0.0923075053651	0.0	0.0
AC011396.1	0.0	0.0	0.0	0.0	0.0	0.0	0.0	0.0	0.0	0.0	0.0	0.0	0.0	0.0	0.0	0.0	0.0	0.0	0.0	0.0	0.0	0.0	0.0	0.0	0.0	0.0	0.0	0.0	0.0	0.0	0.0	0.0	0.0	0.0	0.0	0.0	0.0	0.0	0.0	0.0	0.0	0.0	0.0	0.0	0.0	0.0	0.0	0.0	0.0
AC073257.1	0.0	0.0	0.0	0.0	0.0	0.0	0.0	0.0	0.0	0.0	0.0	0.0	0.0	0.0	0.0	0.0	0.0	0.0	0.0544986583405	0.0	0.0	0.0	0.0	0.0	0.0345788157915	0.0363832937691	0.0	0.0	0.0	0.0	0.0	0.0	0.0	0.0	0.0	0.0	0.0	0.0	0.0	0.0	0.0	0.0408788181033	0.0	0.0	0.0	0.215427553898	0.0	0.0	0.0
AC022294.1	0.0	0.0	0.023772229565	0.343468709208	0.0	0.0845626263636	0.0	0.0	0.0	0.0	0.0	0.0	0.0	0.0	0.0	0.0	0.0	0.0	0.0	0.0	0.0	0.0	0.0	0.0	0.0209071915133	0.0	0.0807577888923	0.0	0.0	0.0	0.0	0.0	0.0	0.0	0.0	0.0261864796346	0.0408954463163	0.0	0.0	0.0	0.0	0.024716325859	0.0	0.0	0.0502313616836	0.0651263645598	0.0	0.0243523683314	0.0
AP000439.2	0.26747869425	0.0	0.042485492921	0.647946308061	0.0	0.251882478666	0.0	0.0	0.0	0.0	0.0555157417135	0.0395384771366	0.0	0.553606862904	0.0	0.0	0.0	0.0572769523071	0.0196300263857	0.0	0.0	0.0	0.0	0.0	0.548021838151	0.026210003638	0.0	0.0	0.0	0.0	0.0	0.0513871675913	0.0	0.0	0.422712425748	0.0156000722341	0.877055232982	0.0	0.0	0.0375728712052	0.0324401571689	0.0	0.0	0.0	0.0	0.0	0.0	0.0	0.0
AL772337.3	0.0	0.0	1.20557285886	0.0	0.0	0.404572299804	0.268682680625	0.0	0.0	0.0294230044597	0.0	1.1748701027	0.0	0.0	0.0	0.0	0.0	0.0919979366703	0.0630592883011	0.0	0.0	0.0	0.289078695714	0.242914578348	0.0400104439358	0.0	0.0	0.0745643230762	0.177688699416	0.0	0.0	0.0	0.0	0.0	0.181055587666	0.0	0.0	1.1946591051	0.0	0.0905240193418	0.0	0.0	0.0	0.0	0.0	0.0	0.0	0.0932070734806	0.0
AC005858.1	0.764902144857	0.0	0.0	0.109712124618	0.0479947069348	0.0	0.0	0.0	0.0	0.29466465323	0.119067735551	0.0	0.0	0.0	0.0	0.0	0.0	0.0	0.0	0.0	0.0	0.0	2.39876147505	0.0	0.0	0.0	0.0	0.0	0.0	0.0	0.0	0.0	0.0	0.521458056464	0.0	0.0	0.0	0.0	0.0	0.0	0.0695762307375	0.0	0.0	0.0	0.0	0.0	0.0	0.0	0.0
AC087857.1	0.0	0.0	0.440320740338	0.0	0.0	0.0	0.16253288496	0.0	0.0	0.0	0.0	0.0	0.0	0.258191808866	0.0	0.0	0.0	0.0	1.73946413682	0.0	0.0	0.0320576882902	0.039970501824	0.0	0.0	0.0	0.0	0.0	0.0859906768052	0.0	0.0	0.0	0.0	0.0	1.22668068388	0.0	0.0	0.0	0.0	0.788547560348	0.0	0.0	0.0	0.0	0.0930409590072	1.44756244996	0.0383132151105	0.0	0.139006900148
AC024909.3	0.215096956165	1.83560228818	0.195881275736	0.416844501243	0.0719814279905	0.51854087234	0.5044496496	0.52483050321	0.045372865149	0.206234794219	0.25000531625	0.406981790358	0.0508127568384	0.480806456653	1.50614229855	1.77194408298	0.186189549755	0.976474333573	0.884003492179	0.0433862449313	0.106982316785	0.563814770349	1.02552583944	0.0	0.128203602368	0.472128448342	1.5784802202	0.537576723569	0.302472300911	0.387748119223	0.104368049865	0.214883512506	0.191081779309	0.0481274808938	0.607342425439	0.170612398328	0.313465317356	0.156432305709	0.429037407643	0.302147812306	0.949575287338	0.246287181466	0.853500518728	0.477594370483	0.500533152089	1.04831228376	0.388445414875	0.662649845401	0.373908236952
AC093580.1	0.0	0.0	0.0	0.0	0.0	0.0	0.0	0.0	0.0	0.0	0.0	0.0	0.0	0.0	0.0	0.0	0.0	0.0	0.0	0.0	0.0	0.0	0.0	0.0	0.0	0.0	0.0	0.0	0.0	0.0	0.0	0.0	0.0	0.0	0.0	0.0	0.0	0.0	0.0	0.0	0.0	0.0	0.0	0.0	0.0	0.0839557456695	0.0	0.0	0.0
LINC01548	0.0	0.0	0.0	0.0	0.0	0.0	0.0	0.0	0.0	0.0	0.0	0.0	0.0	0.0	0.0380881027209	0.0363322988443	0.0	0.0	0.0	0.0329152117008	0.0	0.0	0.0	0.0	0.212761419517	0.0	0.0	0.0	0.0	0.0	0.0	0.0	0.0	0.0	0.0	0.456833039676	0.0	0.0	0.0	0.0	0.0	0.0	0.0	0.0402588419862	0.0	0.0	0.0	0.0	0.0
LINC01874	0.0	0.0	0.0	0.0	0.0	0.0	0.0	0.0	0.0	0.0	0.0	0.0	0.0	0.0	0.0	0.0	0.0	0.0	0.0	0.0	0.0	0.0	0.0	0.0	0.0	0.0	0.0	0.0	0.0	0.0	0.0	0.0	0.0	0.0	0.0	0.0	0.0	0.0	0.0	0.0	0.0	0.0	0.0	0.0	0.0	0.0	0.0	0.0	0.0
AC010387.1	0.0	0.0	0.0211118876527	0.0	0.0	0.0	0.0	0.0	0.0	0.0	0.0	0.0	0.0	0.0	0.0	0.0	0.0	0.0	0.0	0.0	0.0	0.0	0.0	0.0	0.0	0.0	0.0	0.0	0.0	0.0	0.0	0.0	0.0	0.0	0.0	0.0	0.0	0.0	0.0	0.0	0.0	0.0	0.0	0.0	0.0	0.0	0.0	0.0	0.0
LINC01771	0.114161982378	0.181535349587	0.326396485298	0.130996663785	0.0	0.193509713768	0.428375914083	0.0	0.0677292041278	0.562929016542	0.118472746867	0.0759389798973	0.202265241948	0.141770223093	0.15987598673	0.0	0.130790480485	0.0733387431657	0.150808456678	0.241784579778	0.0	0.105615100046	0.0658420612057	0.129097459628	3.28523144246	0.0	0.28747114153	0.297205238363	0.21247431782	0.096466876663	0.230804123598	0.0986959885485	0.0543300045227	0.0957881167348	0.0	0.0599240869945	0.187166989755	0.256403568616	0.408393210626	0.0721637685053	0.0	0.263945948988	0.0641027144111	0.0844938658969	0.0766316187943	0.695485251163	0.06311206863	0.222907921763	0.0
AC103808.1	0.0	0.0	0.0	0.0	0.0	0.0	0.0	0.0	0.0	0.0	0.0	0.0	0.0	0.0	0.0	0.0	0.0	0.0	0.0	0.0	0.0	0.0	0.0	0.0	0.0	0.0	0.0	0.0	0.0	0.0	0.0	0.0	0.0	0.0	0.0	0.0	0.0	0.0	0.0	0.0	0.0	0.0	0.0	0.0	0.0	0.0611001142562	0.0	0.0	0.0
AP000561.1	0.0	0.0	0.0236356075561	0.0	0.0	0.0	0.0	0.0	0.0	0.183437214011	0.432384673392	0.0	0.0	0.0	0.0	0.0	0.0568262087623	0.0	0.0	0.0	0.0	0.0	0.0	0.0	0.0	0.0	0.0	0.0	0.0	0.0	0.0601682473932	0.0428817053693	0.0	0.0	0.0	0.0	0.0813208300313	0.0	0.0	0.0	0.0	0.0	0.0	0.0	0.0	0.0	0.0	0.048424824383	0.0
AP005328.2	0.0	0.0	0.923299646767	0.0	0.0	0.222668711734	0.023105892626	0.0	0.292256154798	0.0	0.020448720692	0.0	0.116371783038	0.0	0.0	0.0	0.150498635078	0.0	0.0650748819911	0.0596181155616	0.0	0.0	0.0284113003833	0.0	0.385366954681	1.1874687493	0.0	0.0	0.0	0.0	0.318699392585	0.227135973646	0.234437690748	0.0413332284541	0.0	0.465437771587	0.0	0.0	0.0	0.0	0.0	0.0	0.0	0.0	0.595207230909	0.514468541956	0.0	0.0	0.362292463755
LINC01299	0.0	0.0	0.00780674964835	0.0187990656457	0.0	0.0277701867139	0.414958673038	0.0	0.0	0.0	0.0	0.0	0.0	0.0	0.0	0.0	0.0	0.0	0.0216422158786	0.096658755697	0.040742274358	0.00568372833391	0.0	0.0138948860305	0.0	0.0	0.0	0.0	0.0	0.00519141221222	0.0	0.0141636612268	0.0	0.0	0.00776738094389	0.00429979211919	0.0	0.0	0.0799195659643	0.00517803805904	0.00894136450442	0.186686143874	0.0	0.00909415754813	0.0	0.0	0.0135856275297	0.039986329929	0.0
AP001610.2	0.0	0.182933429886	0.0487274373786	0.0	0.0	0.0	0.899322953513	0.0825580182426	0.0	0.0630293744825	0.127344165826	0.0	0.0	0.0	0.0537024197131	0.0512268194605	0.0585767791744	0.0	0.0	0.0	0.0	0.14190464864	0.0442327591275	0.0	0.0	0.0	0.0	0.0	0.0	0.03240326959	0.0	0.0442027057717	0.0	0.0	0.193926837973	0.053676077924	0.0838259740844	0.0	0.19953377891	0.0	0.0558093699162	0.0	0.0	0.0	0.0	0.0	0.33918998022	0.0998331687518	0.102553273885
AC107074.1	0.0	0.0	0.0134574467106	0.0	0.0	0.0	0.0	0.0	0.0	0.0	0.0	0.0	0.0	0.0	0.0	0.0	0.0	0.0	0.0	0.0256342290078	0.0	0.0	0.0	0.0	0.0	0.0	0.0	0.0	0.0	0.0	0.0342580989739	0.0	0.0	0.0	0.0	0.0	0.0	0.0	0.0	0.0357040634751	0.0	0.0279837982566	0.0	0.0	0.0	0.0	0.0	0.0	0.0
AL139130.1	0.00579393519589	0.00460663011169	0.0368116336802	0.0	0.0	0.00654732114254	0.0190232725004	0.00623692869645	0.00916635845339	0.00476161762113	0.0	0.00256936398149	0.0205306824533	0.0	0.0081140068453	0.0	0.0531029018509	0.0	0.0	0.0105180187766	0.0	0.0	0.0100248251084	0.0065519387405	0.239575604863	0.0	0.00833697188112	0.144803755233	0.0503228647469	0.0	0.00468549724598	0.00667867591681	0.0	0.00486142697714	0.00366259960727	0.00405501340564	0.00633271769846	0.00371798944825	0.00753699021661	0.00976652506087	0.00421617509929	0.0191367900716	0.0	0.012864667552	0.0	0.0201698193141	0.00640611222936	0.00377099867645	0.0
AC092803.1	0.0901529860843	0.0	0.0572784918489	0.0	0.0	0.0	0.126857143081	0.0	0.0356568790534	0.0	0.149691470693	0.0	0.0	0.0	0.0	0.0	0.0	0.115830271239	0.0	0.0	0.672587991596	0.0	0.207980215619	0.0	3.17364178695	0.0	0.0	0.0	0.111859738351	0.0	0.0	0.0	0.0858081129926	0.302573048405	0.1709689254	0.0315477783899	0.0985363817928	0.0	0.0	0.0759830208775	0.0	0.0	0.0	0.133448529146	0.0	0.0	0.0	0.0586763192385	0.0
LINC002481	0.462102126365	0.678290235359	0.643651718125	1.26443073001	0.535295166308	0.502105105742	0.900330432275	0.535697717493	0.738103270684	1.01515020549	0.265597551789	0.693584356756	0.482837455655	0.617996722082	1.05782855305	0.249298228478	0.407238893107	0.936246986476	0.336523977875	0.645289982273	1.65009567186	0.476833907209	0.533027823336	0.683344543301	0.347592104923	0.167191324689	0.690499051649	1.33257623844	0.948258528789	1.33663042203	0.517427102788	0.41998638949	1.04882865403	0.178951769979	0.539289130971	1.05109020466	0.835313633023	0.0912408086015	1.67620427396	0.464368500464	1.22866427235	0.457883170156	0.259473425549	0.999728080513	0.453351141829	0.464038759013	0.510927026767	0.416437534233	0.796153560084
AC108471.2	0.0281311794909	0.380230168333	0.446827000734	0.11835813299	0.296540959797	0.11126177806	0.296882101473	0.0454230556693	0.0556315496747	0.121374688541	0.151805757002	0.112274841204	0.0498411091631	0.0349342531481	0.177280999626	0.0751593839629	0.18262921069	0.180717372338	0.0681292441185	0.102135858993	0.384767489325	0.104100411519	0.105458894643	0.302209242192	0.117892572744	0.107505438651	0.11131542247	0.043941426376	0.139618065426	0.1129115235	0.0227494025346	0.105387242009	0.10710165168	0.0826125674317	0.0978062127198	0.167349927434	0.199856277195	0.054155642915	0.247010851467	0.231168682161	0.286589967375	0.176537512165	0.142162603929	0.29148731312	0.0755325994895	0.51413316481	0.186620823537	0.164783300704	0.225697426751
AC244502.3	0.0	0.0	0.0449955767478	0.0541758631409	0.0	0.0	0.0332178806462	0.0	0.0840316383818	0.0	0.0293978325923	0.0	0.083650176648	0.0879471734067	0.0	0.0	0.0	0.0	0.124738723467	0.085709194582	0.0587063187413	0.0	0.0	0.0800856232045	0.158290771632	0.041637773832	0.152856646372	0.0737485208543	0.0878723108709	0.0299216187461	0.0	0.0	0.0	0.0	0.0	0.0495652185644	0.0	0.0	0.0460630496171	0.0298445344584	0.0515351293318	0.0467825423808	0.0795322517967	0.0524157789535	0.0	0.0	0.117454736039	0.0	0.0
AC020656.2	0.00609623695691	0.0920926879402	0.139436283416	0.363750766156	0.061202517602	0.206667936912	0.117235530169	0.0131246877749	0.0337561638957	0.0250502882196	0.0151834351042	0.0135171098141	0.0936081558609	0.181692333382	0.0512241577372	0.0203595006709	0.00931226250202	0.117488417899	0.0134219242381	0.070089747274	0.00505345407134	0.0169195032189	0.133606427834	0.517034231557	1.73046488882	0.010752568831	0.0614037058759	0.0444380331914	0.0226922091174	0.0257566015577	0.138039038095	0.0070271395124	0.0348145932164	0.0255753730404	0.177270096946	0.232528935049	0.033315653667	0.00782395519228	0.182395447175	0.0179831730519	0.252860912406	0.0281893676919	0.00684615540989	0.103775146465	0.237342947416	0.763998866977	0.00337017733219	0.0634840417604	0.0611379001405
AL133245.1	0.0	0.11311048705	0.0451933595028	0.072551998404	0.0238039682014	0.0267936526756	0.0778490843862	0.0510468625617	0.0281336694069	0.00974300220938	0.0	0.0420585119431	0.0	0.0	0.0498075189427	0.142534403158	0.0905472557202	0.213246499359	0.0	0.0860859382945	0.019654789498	0.109677219278	0.0820493378102	0.134062746536	0.132488796036	0.0418207970137	0.255880906197	0.0493817934512	0.0588390418579	0.02003542823	0.038348992844	0.0136655984144	0.045135696065	0.0198944550142	0.0299769690933	0.0248915438285	0.129577146753	0.015215156819	0.0771092076007	0.0399676256337	0.0345077715819	0.0156627266432	0.0	0.0350974519879	0.127326381997	2.55877430868	0.052431564708	0.0462962606739	0.0
LINC01994	0.0	0.0142326525464	0.00568666442859	0.0	0.0	0.0404572299804	0.0	0.0	0.0212402979759	0.0	0.0	0.0	0.0	0.0	0.0	0.0	0.0	0.0	0.0	0.0	0.0	0.00828038740681	0.0	0.0	0.0100026109839	0.0	0.0128789615398	0.018641080769	0.0	0.0	0.0	0.0	0.0	0.0	0.0113159742291	0.00626418829754	0.0	0.0	0.0	0.0	0.0521052081961	0.0	0.0	0.0	0.0	0.0623167094516	0.0	0.0	0.0
AC004233.3	0.306051271908	1.68306443792	4.08342836926	1.20962876772	2.53486937974	1.49867097472	2.70355330883	1.29035124809	0.504366413718	0.618323627212	0.582280947366	0.927424988533	0.481993768046	0.601769351214	1.82156576369	1.77166481677	1.83106672679	1.081356362	0.258299590693	0.447558690227	2.76955964073	0.330328078867	2.04460613467	1.00943226411	0.0855069534703	1.39452090278	0.275238326997	0.637410383554	2.40502844852	0.980575538845	2.43375582245	0.940761763185	3.05866365887	0.342391566201	0.93509718011	0.892486402045	0.58539462753	0.441887001232	0.398124135697	5.94353080604	2.41268875776	0.555971254252	0.0859249150617	1.79324747302	0.616313870303	1.33178026818	0.338388112654	1.22836493057	0.562709571364
LINC01993	0.0220619781897	0.105245954208	0.455553376719	0.0928227893692	0.0332233298516	0.199445594559	0.589838154705	0.0118743979885	0.986020867456	0.376221348095	0.0870011521468	0.014675324336	0.195440341146	0.109589252207	0.131309188487	0.0368400099052	0.261179763177	0.0708641229976	0.199150431288	0.186900963509	0.219458385806	0.341872191176	0.127240793128	0.0374224231129	1.38686508121	0.40858662113	0.0158726397164	0.14933195719	0.260052922731	0.130496603093	0.0356826007035	0.00635771705374	0.0104993567022	0.0740448018932	0.104597553201	0.00772028114653	0.0120567692787	0.0212358783823	0.279816541692	0.190592038905	0.0321084582204	0.167597581106	0.049551791508	0.220435683881	0.296183557303	0.307208209103	0.0975720324832	0.0430772977641	0.626889218517
AC012506.2	0.0	0.0482788664239	0.0	0.0	0.0	0.0	0.0284813723364	0.0	0.0	0.0	0.075618064698	0.0269277058172	0.0	0.0	0.0	0.0	0.0	0.0	0.0	0.0	0.0503354365193	0.0	0.0	0.0	0.0	0.0	0.0436869839849	0.0	0.0	0.0	0.0	0.0	0.0	0.0	0.0	0.0	0.0	0.0	0.0	0.0	0.0	0.0	0.0	0.0	0.0	0.0	0.0	0.0790423962725	0.0
LINC00621	0.0	0.0655887063821	0.0174706699862	0.126210889322	0.138030656733	0.0932200575248	0.0773860906813	0.0	0.0	0.0112992336583	0.0114144515673	0.0487764390844	0.129917181744	0.0682954260779	0.038508786948	0.0183667950827	0.252024477264	0.0	0.133190646318	0.0166393805964	0.136765272718	0.241671935598	0.0475774622391	0.0	0.522413341041	0.0646676725275	0.0395669710517	0.114538909194	0.0	0.104560423027	0.0444744054648	0.221877303058	0.0	0.0230721589586	0.0173825670401	0.0673573212351	0.330603374426	0.61759058371	0.0894257165463	0.0927031588615	0.120058899429	0.0	0.370564884327	0.142462257326	0.073831992959	0.574351456356	0.0912095401356	0.0715881006172	0.0
LINC01686	0.0705630566953	0.205711478084	0.358656603031	0.269895015865	0.0236136748509	0.21263567385	1.09220681255	0.202555137781	0.18605842413	0.241627870927	0.136691375673	0.239903158149	0.666769722002	0.292091993073	0.131758262319	0.2199477103	0.538940424672	0.0604405049055	0.155356822195	0.526619466274	0.175478989086	0.18496074661	0.176352410301	0.877740758392	0.630862348569	0.470180036193	0.304602415953	0.41638972276	0.408580701273	0.38756759514	0.74182726528	0.122007177704	0.0895497458266	0.177618735355	0.133817974314	0.33746493468	0.154249539522	0.0150935240246	0.367165354796	0.337008994488	0.171159550179	0.12430012714	0.184900925507	0.574478461045	0.284194150223	0.368465659955	0.702167629838	0.581731356869	0.330242410309
Z98742.1	0.0	0.0	0.0	0.0	0.0	0.0	0.0	0.0	0.0	0.0	0.0	0.0	0.0	0.0	0.0	0.0	0.0	0.0	0.0	0.0	0.0	0.0	0.0	0.0	0.0	0.0	0.0	0.0	0.0	0.0	0.0	0.0	0.0	0.0	0.0	0.0	0.0	0.0	0.0	0.0	0.0	0.0	0.0	0.0	0.0	0.0	0.0	0.0	0.0
AC083843.1	0.0381212273313	0.212165430657	0.242202338914	0.0291618014787	0.0	0.0	0.0178805317495	0.0	0.0301550520145	0.0156645441882	0.0158242750232	0.0	0.0	0.0	0.0	0.0509251303	0.116463608064	0.0	0.0503583009048	0.0	0.0316004566134	0.0176336165271	0.0439722599572	0.0431085156707	0.0426024043792	0.0224127946304	0.109706301361	0.0	0.0	0.75699228392	0.0	0.0	0.0	0.0319857845634	0.0240980935291	0.0400199732931	0.0	0.0	0.0991793341578	0.016064725851	0.027740346413	0.0	0.0856212934537	0.0846431483455	0.0	0.530829732337	0.0	0.0496226115586	0.0
AC091946.2	0.0	0.265284905195	0.141326313222	0.0850803074068	0.111657788986	0.125681566674	0.0521669122175	0.0	0.0	0.091403422789	0.0461677302222	0.0986423862584	0.0	0.138116351364	0.233633207411	0.0	0.0849463945416	0.142897138746	0.0	0.0673008624123	0.0	0.0514465306925	0.128290201731	0.0	0.124293612776	0.196169717951	1.12024836596	0.231636247632	0.275997567478	0.0469903084776	0.0	0.0	0.0	0.0	0.070306808956	0.0	0.0	0.0	0.144679131787	0.0468692517096	0.161866351235	0.80816440051	0.0	0.0823161889408	0.149313154146	6.38842637924	0.061485468923	0.217162872233	0.223079801956
LINC01562	0.0136791724447	0.0870080669617	0.0434551533681	0.0209284610781	0.0274661171554	0.0463736296309	0.0256645333141	0.0	0.0	0.0224838512524	0.0227131183342	0.0485290522421	0.0646291305632	0.0	0.0287351070823	0.0274104621458	0.0940298424787	0.0	0.030117073449	0.0165549881335	0.0113393016335	0.00632753188145	0.0552255158338	0.0773438922326	0.0993665970273	0.0402123048208	0.0196831466306	0.0284894962218	0.0	0.0	0.0221244189485	0.0	0.0130199123264	0.0114775702005	0.0345888104923	0.0335078474614	0.0	0.00877797508788	0.0355888650465	0.0230582455579	0.0199083297588	0.0180723768961	0.0460856792956	0.0404970599861	0.0550931460562	0.0714298039022	0.0302489796392	0.00890312705267	0.0182914123328
AL109935.2	0.0	0.0	0.23426178122	0.0	0.0822592825187	0.0	0.0384318264691	0.0	0.0	0.0	0.0	0.0	0.0	0.0	0.0	0.0	0.0	0.0	0.0	0.0	0.0679209814298	0.0	0.0	0.0	0.0457841029341	0.0	0.176849335169	0.0853242380517	0.0	0.0	0.0	0.0	0.0	0.0	0.0	0.0	0.0	0.0	0.0	0.0	0.0	0.0	0.0	0.0606430657766	0.0	0.142618494542	0.0	0.0	0.0
AC079340.2	0.0411244244019	0.163485615019	0.261283082259	0.220214213707	0.0	0.232359186164	0.0578674896644	0.0	0.0162653361883	0.0506957992978	0.0	0.0	0.145723497058	0.0	0.0	0.0	0.0314096579563	0.0	0.0	0.099540284432	0.0681798924136	0.019022795974	0.0	0.0	0.0459586293748	0.0	0.0295872458246	0.0428247446384	0.102052467771	0.0695002783582	0.0997707278883	0.0	0.0	0.0	0.0259965456241	0.0	0.0449486163451	0.0	0.106992699746	0.0519909234339	0.0299257358382	0.0	0.0	0.0304371168764	0.110419638771	0.357905370675	0.0227347794874	0.0802978345869	0.0
AC017053.1	0.0	0.0	0.0	0.0	0.0	0.0	0.0	0.0	0.0	0.0	0.0	0.0	0.0	0.0	0.0	0.0	0.0	0.0	0.0	0.0	0.0	0.0	0.0	0.0	0.0	0.0	0.0	0.0	0.0	0.0	0.0	0.0	0.0	0.0	0.0	0.0	0.0	0.0	0.0	0.0	0.0	0.0	0.0	0.0	0.0	0.0	0.0	0.0	0.0
AL136985.1	0.0	0.0	0.104116347209	0.0	0.0	0.0925907238032	0.0	0.0	0.0	0.0	0.0340121759359	0.0	0.0	0.0	0.0	0.0547283995249	0.0	0.0	0.0	0.0	0.0	0.0	0.0	0.0	0.0457841029341	0.0	0.11789955678	0.0	0.0	0.0	0.0	0.0	0.0	0.0	0.0	0.0	0.0	0.0	0.0	0.0	0.0	0.0	0.0	0.0	0.0	0.570473978169	0.0452968897636	0.0	0.0
AL008636.1	0.0	0.0252776383143	0.0807975582466	0.0486411973583	0.031917894494	0.0	0.0298243054132	0.0	0.0125744789589	0.0261280904043	0.0263945176713	0.0281973815336	0.0	0.0	0.0	0.021235479187	0.0	0.0816956137033	0.02799881956	0.0	0.0	0.0147062283217	0.0183361732336	0.0	0.0355299030628	0.0	0.0228734405343	0.0	0.0394475894578	0.0134323966277	0.0	0.0	0.0	0.0	0.0200975259393	0.0	0.0347490776656	0.0	0.0827143955796	0.0133977919917	0.0	0.0	0.0	0.0	0.0	0.940749696318	0.0	0.0	0.0637683913254
AP003122.2	0.0	0.0	0.0	0.0	0.0	0.0	0.0	0.0	0.0	0.0	0.0	0.0	0.0	0.0	0.0	0.0	0.0	0.0	0.0	0.0	0.0	0.0	0.0	0.0	0.0	0.0	0.0	0.0	0.0	0.0	0.0	0.0	0.0	0.0	0.0	0.0	0.0	0.0	0.0	0.0	0.0	0.0	0.0	0.0	0.0	0.0	0.0	0.0	0.0
LINC01620	0.0	0.0	0.0693134109228	0.0278183926465	0.0	0.0	0.0	0.0391454873015	0.0	0.0	0.015095291567	0.0	0.0	0.0	0.101853578063	0.0	0.0277746076535	0.0	0.0	0.0	0.0	0.0	0.0	0.0411226177578	0.0406398217056	0.0213802951025	0.0	0.0	0.0	0.0	0.0	0.0	0.0	0.0	0.0	0.0	0.0	0.0	0.0236525996348	0.0	0.0	0.0	0.0	0.0	0.0	0.126593944594	0.0	0.0	0.0
ERVMER61-1	0.0	0.0	0.0343431792464	0.0	0.0	0.0	0.0	0.0145467572853	0.0	0.0	0.796552379225	0.0	0.0	0.0	0.0	0.0	0.0	0.0	0.0	0.0	0.011201999025	0.0	0.0	0.0	0.468163958604	0.429034230741	0.0	0.0	0.0	0.0	0.0	0.0	0.0	0.0	0.0	0.0	0.0	0.069373491634	0.0	0.00569476085491	0.0	0.0	0.0	0.0100016747314	0.0	0.0	0.00747067701737	0.0	0.0
AC104417.2	0.0	0.0	0.0	0.0	0.0	0.0	0.00846657638333	0.0	0.0	0.0	0.0	0.0	0.0	0.0	0.0	0.0	0.0	0.0	0.0	0.0	0.0	0.0	0.0	0.0	0.0	0.0	0.0	0.0	0.0	0.0	0.0	0.0	0.0	0.0	0.0	0.0	0.0197292588196	0.0115832063904	0.0	0.0	0.0	0.0	0.0	0.0	0.0	0.0	0.0	0.0	0.0
LINC02281	0.0	0.0	0.0	0.0	0.0	0.0	0.0	0.0	0.0	0.0	0.0	0.0	0.0	0.0	0.0	0.0	0.0	0.0	0.0	0.0	0.0	0.0	0.0	0.0	0.0	0.0	0.0	0.0	0.0	0.0	0.0	0.0	0.0	0.0	0.0	0.0	0.0	0.0	0.0	0.0	0.0	0.0	0.0	0.0	0.0	0.0	0.0	0.0561727962843	0.0
AC074344.2	0.0	0.0	0.0	0.0	0.0	0.0	0.0	0.0	0.0	0.0	0.0	0.0	0.0	0.0	0.0	0.0	0.0	0.0	0.0	0.0	0.0	0.0	0.0330375652245	0.0	0.0	0.0	0.0	0.0	0.0	0.0	0.0	0.0	0.0	0.0	0.0	0.0	0.0	0.0	0.0	0.0241397384912	0.0	0.0	0.0	0.0	0.0	0.0	0.0316677370913	0.0	0.0
AC024132.2	0.0	0.0	0.0	0.0	0.0	0.0	0.0	0.0	0.0	0.0	0.0	0.0	0.0	0.0	0.0	0.0	0.0	0.0	0.0295672181661	0.0	0.0	0.0	0.0	0.0	0.0	0.0	0.0	0.0	0.0	0.0	0.0	0.0	0.0	0.0	0.0	0.0	0.0	0.0	0.0	0.0	0.0	0.0	0.0	0.0	0.0	0.0	0.0371208951382	0.0	0.0
TTTY6	0.0	0.0	0.0	0.0	0.0	0.0	0.0	0.0	0.0	0.0	0.0	0.0	0.0	0.0	0.0	0.0	0.0	0.0	0.0	0.0	0.0	0.0	0.0	0.0	0.0	0.0	0.0	0.0	0.0	0.0	0.0	0.0	0.0	0.0	0.0	0.0	0.0	0.0	0.0	0.0	0.0	0.0	0.0	0.0	0.0	0.0	0.0	0.0	0.0
AC131956.1	0.0	0.0	0.0	0.0	0.0	0.0	0.0	0.0	0.0	0.0	0.0	0.0	0.0	0.0	0.0	0.0	0.0	0.0	0.0	0.0	0.0	0.0	0.0	0.0	0.0	0.0	0.0	0.0	0.0	0.0	0.0	0.0	0.0	0.0	0.0	0.0	0.0	0.0	0.0	0.0	0.0	0.0	0.0	0.0	0.0	0.0	0.0	0.0	0.0
LINC02012	0.0187622736257	0.641451211344	2.75961132744	0.47363837219	0.583921689531	0.23322127242	0.862432465287	0.181771219296	0.14841529948	0.223580720266	0.817771012719	0.0499216250455	0.42106346889	0.0698988839076	0.249615073194	0.012532010326	0.0716504371351	0.0482122520289	0.0495700840211	0.249773983283	1.1664690289	1.11088717405	0.3570929876	0.445554623706	3.06129764198	0.143402906861	0.0674932245332	0.156304111445	0.419036306797	0.0792706073448	0.0	0.464986839961	0.303586616576	0.865841281268	0.320232230706	0.0853527430408	0.123041951526	0.0	0.183050553696	0.166039418665	0.409592245298	0.185909755374	0.0632108505584	0.222182130845	0.100753919667	0.0979727049465	0.0829786502335	0.500670575578	0.137986173152
AL359643.2	0.108773034539	0.125793514471	0.135076089012	0.0756442696468	0.0297822333592	0.0893940382579	0.0927624286911	0.0745115752791	0.00782207123749	0.105645935964	0.139561112991	0.0701617706109	0.128478288423	0.110518400312	0.186949395115	0.158516720897	0.135945375683	0.114343906622	0.0696677013434	0.0478693576828	0.0491820122177	0.064037019872	0.268045384826	0.0111821355956	0.149186513227	0.180226807784	0.0782574968236	0.0926757306061	0.0981549552533	0.112802582862	0.11995044737	0.0683906208457	0.131766445433	2.3812258552	0.0687601880441	0.0519049149494	0.151311901891	0.0888364334894	0.102906513535	0.0958435385556	0.100739919788	0.065321178943	0.0777340890613	0.0878240549286	0.119477895114	0.705684851547	0.0983992930702	0.0901030187879	0.145448303506
AL162725.2	0.0	0.0	0.0	0.0	0.0	0.0	0.0	0.0	0.0	0.0	0.0201723866286	0.0	0.0	0.0	0.0	0.0	0.0	0.0	0.0	0.0	0.0	0.0	0.0	0.0	0.108616940895	0.0	0.0	0.0	0.0	0.0	0.0	0.0	0.0	0.0	0.0	0.0	0.0	0.0	0.0	0.0	0.0	0.0	0.0	0.0	0.0	0.0	0.0	0.0	0.0
AC021736.1	0.0	0.0	0.0	0.0	0.0	0.0	0.0	0.0	0.0	0.0	0.0	0.0	0.0	0.0	0.0	0.0	0.0	0.0	0.0	0.0	0.0	0.0	0.0331549278007	0.0	0.0321220615612	0.0	0.0	0.0	0.0	0.0	0.0	0.0	0.0	0.0	0.0	0.0	0.0	0.0	0.0	0.0	0.0	0.0	0.0	0.0	0.0	0.300182799348	0.0	0.0	0.0
LINC02325	0.0160699712037	0.0255537594875	0.0357350670348	0.110638195183	0.0	0.0	0.0301500922648	0.0518959538704	0.0254236734462	0.0726371291826	0.00667070977888	0.0142526983124	0.0569435909555	0.0598687064253	0.0675146607316	0.0214674456925	0.0245475678368	0.0412940093098	0.0495331648919	0.145863090581	0.0266422916234	0.0297337446505	0.0	0.0	0.0179590076057	0.037792378632	0.289041242105	0.150609566174	0.0598177448878	0.0746851923718	0.142951868807	0.0185238747127	0.0458864636013	0.0269671609676	0.0609511859172	0.0899753917931	0.070257320881	0.0309364782392	0.282210511035	0.0474045013568	0.02338783923	0.0849240193368	0.0360935839832	0.107043743215	0.0431480912178	0.587398417194	0.15991106565	0.041836740033	0.0752091288621
AL136164.2	0.0	0.0	0.0140457503919	0.0338229090921	0.0	0.0	0.0	0.0	0.0	0.0	0.0	0.0	0.0	0.0	0.0	0.0	0.0	0.0568074690915	0.0194691245301	0.0	0.0	0.0	0.0	0.0	0.0	0.0519903350853	0.0318103312349	0.0	0.0	0.0186805734522	0.0	0.0	0.0	0.0	0.0	0.0	0.0	0.0	0.028757942179	0.0	0.0321742542413	0.0	0.0	0.0	0.0	0.0	0.0244429937932	0.0	0.0
AL592463.1	0.0509683811091	0.0	0.0161913217116	0.0389895581975	0.0	0.0	0.0239064117406	0.0	0.0	0.0209436189225	0.0	0.0	0.0	0.0	0.0	0.0	0.0	0.0	0.0	0.0	0.0422500593146	0.0	0.0	0.0	0.0	0.0	0.0	0.212302828538	0.0	0.0215341413653	0.0	0.0	0.0	0.0	0.0322193407972	0.0	0.0	0.0	0.0	0.0	0.0	0.0	0.0	0.0	0.0	0.177430882974	0.0	0.0	0.0
AC023403.1	0.0	0.0	0.146430162784	0.0	0.0	0.0	0.0	0.0	0.0	0.0	0.0273343021255	0.0	0.0	0.0	0.0	0.0	0.025146898079	0.0	0.0	0.0	0.0	0.0	0.0	0.0	0.073589911125	0.0193575408354	0.0	0.0342859349241	0.0	0.013910661004	0.0266258266694	0.0	0.0	0.0	0.0	0.0345645547567	0.0	0.0	0.0	0.0	0.0	0.0	0.0	0.0	0.0	0.0	0.0182017003628	0.0214290931909	0.0440259222579
AC010343.3	0.132236657832	0.0	0.042008127832	0.0	0.0	0.0	0.0155062016908	0.0	0.0523016121763	0.054337887705	0.192121892671	0.0	0.0390481417039	1.10845778617	0.0231485404688	0.0	2.2472182556	0.0	0.713297812714	0.0200046485822	0.0274042774921	0.0	0.0	0.0	0.369452924596	0.408169270139	0.0	0.0344260204601	0.0	0.0	0.026734614521	0.0	0.0314658963885	0.0277384382986	0.0	0.0347057786781	0.0	0.127285121908	0.0	0.069657570212	0.0240567457657	0.0	0.0	0.0244678355278	0.0443821530708	0.0	0.146208551229	0.0	0.0
AC092958.2	0.0	0.0	0.0	0.0	0.0	0.0	0.0	0.0	0.0	0.0	0.0	0.0	0.0	0.0	0.0	0.0	0.0	0.0	0.0	0.0	0.0	0.0	0.0	0.0	0.0	0.0	0.0	0.0	0.0	0.0	0.0	0.0	0.0	0.0	0.0	0.0	0.0	0.0	0.0	0.0	0.0	0.0	0.0	0.0	0.0	0.0	0.0	0.0	0.0
AC112219.1	0.0	0.0	0.0	0.0	0.0	0.0	0.0	0.0	0.0	0.0	0.0	0.0	0.0	0.0	0.0	0.0	0.0	0.0	0.0	0.0	0.0	0.0	0.0	0.0	0.916648987994	0.0	0.0	0.0	0.0	0.0	0.0	0.0	0.0	0.0	0.0	0.0	0.0	0.0	0.0	0.0	0.0	0.0	0.0	0.0	0.0	0.0	0.0	0.0	0.0
KC6	0.0	0.00993538061927	1.68513212443	0.00955921600594	0.0125453345926	0.00706048955642	0.0146530612503	0.0134515381075	0.939056262637	0.0	0.342354218783	0.00554149312764	0.014759896034	0.0698314139424	0.0	0.0500796551637	0.100213787074	0.0802761918436	0.462207540196	0.0	0.010358605276	0.00289014294045	0.0324316639317	0.0	2.20647557075	1.85141798671	0.0	0.0260255397918	0.0	0.0158388182629	0.015158216766	0.00360106985244	0.0	0.429881534698	0.00394966822514	0.00437283878068	0.0273162633696	0.0360845948883	0.0243831818629	0.00526600472877	0.0	0.272404448512	0.00701664846932	0.0277459586661	0.0167761111414	0.250133016007	0.0	0.0	0.292415416078
AC092329.1	0.0	0.0	0.0	0.0	0.0	0.0	0.0	0.0	0.0	0.0	0.0	0.0	0.0	0.0	0.0	0.0	0.0	0.0	0.0	0.0	0.0	0.0	0.0	0.0	0.0	0.0	0.0	0.0	0.0	0.0	0.0	0.0	0.0	0.0	0.0	0.0	0.0	0.0	0.0	0.0	0.0	0.0	0.0	0.0	0.0	0.0	0.0	0.0	0.0
AC090541.1	1.17816632564	0.0	0.0660481110506	0.0530157804184	0.0	0.0	0.0325065769921	0.0746027488188	0.137053742828	0.0284779400767	0.0	0.0614666689533	0.491153713852	0.0	0.0	0.0	0.052932335785	0.0	0.0305169146811	0.0419369399614	0.0	0.0961730648705	0.0	0.0	0.0	0.0814923453585	0.199444646372	0.216507970217	0.0	0.0292808988586	0.0	0.43937678842	0.197891515403	0.0	0.0	0.0	0.0	2.31257351394	0.0	0.0	0.0	0.0	0.0	0.0	0.0	7.11718204563	0.0	0.0	0.0
AL161937.2	0.304181597784	0.0725544242592	0.260902453709	0.0698074326749	0.366455826258	0.309360923985	0.27108163313	0.0654877513127	0.409048745982	0.187488693832	0.0505068026115	0.107913287223	0.32335824864	0.264420120045	0.234291947658	0.020317403959	0.0	0.0390818302396	0.16073006567	0.18406532859	1.63897669005	0.0281408654728	0.0350868878794	0.275181427101	0.66287979859	0.250374508437	0.0656536535638	0.158379107286	0.415163634162	0.128516727133	0.122994302707	0.0175315242816	0.115808693851	0.10208996652	0.0576859438145	0.287399075125	0.299220911252	0.17567500143	0.593537979558	0.0769113848544	0.221349192713	0.200936295752	0.034159999127	0.0675395046478	0.69422196763	0.0529457756995	0.369952981246	0.158381944411	0.528766222306
LINC01778	0.0	0.0970310550676	0.00775376265979	0.112028821065	0.0245040849132	0.0275817012837	0.64111010671	0.0525482408723	0.0386148403625	0.0	0.0202636643962	0.0649432905004	0.0	0.0303106019961	0.0170908153235	0.114120682267	0.279631230901	0.0	0.032242984516	0.132926816484	0.242794458505	0.191935133737	0.21115638407	0.082803461096	0.0	0.0143502734851	0.175604543469	0.127085497852	0.0	0.11343588042	0.0789538087965	0.0	0.0	0.020479586044	0.0308586446549	0.845580385938	0.480197661497	0.0	0.317508501885	0.0720005020607	0.0355227060402	0.0	0.0822313101156	0.180648649938	0.0327678188962	0.339875145365	0.310348599926	0.397149294997	0.114231663294
LINC01432	0.0	0.0	0.0	0.0	0.0	0.0	0.0	0.0	0.0	0.0	0.0	0.0	0.0	0.0	0.0	0.0	0.0	0.0	0.0	0.0	0.0	0.0	0.0	0.0	0.0267130290384	0.0	0.0	0.0	0.0	0.0	0.0	0.0	0.0	0.0	0.0	0.0	0.0	0.0	0.0	0.0	0.0	0.0	0.0	0.0	0.0	0.0	0.0	0.0	0.0
AC011257.1	0.0	0.0	0.0	0.0	0.0	0.0	0.0	0.0	0.0	0.0	0.0	0.0	0.0	0.0	0.0	0.0	0.0	0.0	0.0	0.0	0.0	0.0	0.0	0.0	0.0	0.0	0.165730693694	0.0	0.0	0.0486625614483	0.0	0.0	0.0	0.0	0.145617661254	0.0	0.0	0.0	0.0	0.0	0.0	0.0	0.0	0.0	0.0	0.0	0.0	0.0	0.0
LINC02432	0.0690451669424	0.054896289715	0.0191921133355	0.224475883062	0.155963599655	0.468138699549	0.0566741334331	0.0929052898623	1.9696194394	0.109940036931	0.247200494702	0.248776098144	0.0203883363883	0.0	0.0120866245968	0.126823944499	0.290040969523	0.0776217257666	0.250824625147	0.104450938464	0.00715434337727	0.059883761726	0.064709577753	0.0	0.0385807374058	9.14381058119	0.0310468832853	0.0898748640811	0.0	0.0145857917514	0.125631300557	0.00994855564569	0.0164293933677	0.0	0.1527626345	0.0271815658607	0.0377328651345	0.825209245235	0.112271006267	0.0145482157307	0.0314020721395	0.0171036974944	0.0387693216758	0.0574896263562	0.0	0.480719405604	0.143138171653	0.0561727962843	0.0115406617545
LINC01501	0.0274279000036	0.0	0.0	0.06294500709	0.0	0.0	0.0	0.0	0.0108481521866	0.0	0.0113854317751	0.0	0.0	0.0	0.0	0.0	0.0	0.0	0.0	0.0497912312593	0.0	0.0	0.0	0.0	0.0153260344568	0.0	0.0	0.0285619271444	0.0	0.0	0.0	0.0	0.0	0.0	0.0	0.0	0.0299784415793	0.0	0.0	0.0	0.0	0.0	0.0	0.0	0.0	0.0	0.121303535299	0.0178515242429	0.0
AC118345.1	0.0	0.0	0.0561830015677	0.0	0.0	0.0	0.0	0.0	0.0	0.0363366066006	0.0	0.0	0.0	0.0	0.0	0.0	0.0	0.0	0.0	0.0	0.0	0.0	0.0	0.0	0.0	0.0	0.0	0.0	0.0	0.0	0.0	0.0	0.0	0.0	0.0	0.0	0.0	0.0	0.0	0.0	0.0643485084826	0.0	0.0	0.0	0.0	0.0	0.0	0.0	0.0
AC018953.1	0.0	0.0	0.0	0.0	0.0	0.0	0.0	0.0	0.0	0.0	0.0	0.0	0.0	0.0	0.0	0.0	0.0	0.0	0.0	0.0	0.0	0.0	0.0	0.0	0.0	0.130331935899	0.0	0.0	0.0	0.0	0.0	0.0	0.0	0.111599716826	0.0	0.0	0.0	0.0	0.0	0.0	0.0	0.0	0.0	0.0	0.0	0.0	0.0	0.0	0.0
LINC02173	0.0	0.0	0.0	0.0	0.0	0.0	0.0	0.0	0.0	0.0	0.0	0.0	0.0	0.0	0.0	0.0	0.0	0.0	0.0	0.0	0.0	0.0	0.0	0.0	0.0	0.0	0.0	0.0	0.0	0.0	0.0	0.0	0.0	0.0	0.0392692541386	0.0	0.0	0.0	0.0	0.0	0.0	0.0	0.0	0.0	0.0	0.0	0.0	0.0	0.0
AC093248.1	0.0	0.555380628862	0.295870195306	0.0	0.233758392769	0.0	0.109212744283	0.0	0.0306974090651	0.0637851223779	0.0	0.0	0.0	0.0	0.108692667237	0.0518410499097	0.0	0.0	0.0341760171608	0.0469653500287	0.0	0.0	0.134289383826	0.0877676973728	0.0	0.0	0.0	0.0	0.0	0.0327917980023	0.0	0.0447327142342	0.0738731716171	0.0	0.147189074865	0.0814795139709	0.254493245062	0.0	0.0	0.0	0.225914188054	0.0	0.522967468649	0.0574436714191	0.0	0.27018851484	0.0	0.353605732006	0.155674394171
AC104241.1	0.0	0.0	0.0	0.0	0.0	0.0	0.0	0.0	0.0	0.0	0.0	0.0	0.0	0.0	0.0	0.0	0.0	0.132430150876	0.0	0.0311855907038	0.0	0.0	0.0297232871844	0.0	0.0	0.0	0.0	0.0	0.0	0.0	0.0	0.0	0.0	0.0	0.0	0.0	0.0	0.0	0.0	0.0	0.0	0.0	0.0	0.0	0.0	0.269112923619	0.0	0.0	0.0
LINC02402	0.0	0.0	0.0	0.0	0.0	0.0	0.0	0.0	0.0	0.0	0.0	0.0	0.0	0.0	0.0	0.0	0.0	0.0	0.0	0.0	0.0	0.0	0.0	0.0	0.0	0.0	0.0	0.0	0.0	0.0	0.0	0.0	0.0	0.0	0.0	0.0	0.0	0.0	0.0	0.0	0.0	0.0	0.0	0.0	0.0	0.0929608999079	0.0	0.0173801968702	0.0
AC103808.2	0.0	0.0	0.190397949757	0.0	0.0	0.0	0.0	0.0586523294585	0.0	0.0223892222488	0.0	0.0	0.0	0.0	0.0	0.0	0.0	0.0	0.119961272357	0.0	0.0	0.0	0.0	0.0	0.0	0.0	0.0	0.0	0.0	0.0230205046582	0.0	0.0	0.0	0.0	0.0	0.0	0.0	0.0	0.0	0.0	0.0	0.0	0.0	0.0	0.0	0.0948388978859	0.0301216691189	0.0	0.0
AC104964.1	0.0	0.0526229771041	0.0420510809279	0.202522449533	0.0	0.149584195919	0.0310441134055	0.0	0.0261775451537	0.0543934479174	0.0	0.0	0.0	0.0821919391551	0.0926888389322	0.0442080118862	0.0	0.0	0.0291439655543	0.0	0.0	0.0612308402107	0.0	0.0	0.0369830688323	0.0389130115362	0.142853757448	0.06892244178	0.0821219755992	0.0279635578057	0.0	0.0	0.0629961402134	0.0555336014199	0.0	0.0	0.0	0.0	0.0860973974437	0.0557830357771	0.0	0.0	0.148655374524	0.244928537646	0.0	0.230406156827	0.0	0.21538648882	0.13275301098
LINC02195	0.220169537444	0.262577916367	0.839305247909	0.252636423014	0.442073695169	0.248798203417	0.826153548588	0.592508226163	0.827263850418	9.81607472595	0.182786523737	0.0976358312966	2.73058076629	1.09365600672	0.462498390182	0.147059304846	0.252238783792	0.282878009354	1.84201757799	2.46472239998	1.09505255775	0.356450962655	0.507924472158	0.248973672139	0.492101242421	0.25889064818	0.950414794447	3.78299810546	8.46861923883	0.651151417475	6.49878468017	0.0	0.31433788331	0.277101337697	0.556715140305	0.42374890089	0.360964908812	1.13026879227	1.43202814116	1.80924876753	0.0	3.99958912497	1.60714662559	0.89623850612	2.06905370745	0.574839850451	1.76488391919	0.429893849115	0.515208114041
LINC02167	0.0	0.0	0.0516917510653	0.0	0.0	0.0	0.0152645263502	0.0	0.0	0.0	0.0810546575847	0.0	0.0	0.0	0.0	0.0	0.0248561094134	0.0	0.931463997128	0.0	0.0269771620561	0.0	0.0	0.0	0.0272771050663	0.0	0.0	0.0	0.0	0.0	0.0	0.0	0.0	0.0	0.0	0.00569414401305	0.0	0.0104417742875	0.0	0.0274287626898	0.0	0.0	0.0	0.0240864866584	0.0	0.0	0.0359824463682	0.0	0.0
LINC01030	0.0438549078649	0.034868070195	0.0	0.0	0.0	0.0	0.0	0.047207972491	0.0173452839839	0.0360411870347	0.0	0.0	0.103599270266	0.0	0.0	0.0292923005587	0.0669902461019	0.112691239499	0.0	0.0	0.0	0.0	0.0	0.0	0.0	0.0	0.126206842623	0.0456681219924	0.0	0.0	0.0	0.0	0.0	0.0	0.0	0.0	0.0479330095713	0.0	0.0	0.0	0.0	0.0	0.0	0.0	0.0588755120005	0.0	0.0	0.0	0.175924721868
LINC01944	0.0	0.0	0.0247151184781	0.0	0.0	0.0	0.036491758306	0.0	0.0	0.0	0.0322952151314	0.0	0.0	0.0	0.0	0.0	0.0	0.0	0.0342581710482	0.0	0.0644922780403	0.0359878375757	0.0	0.0	0.0	0.0	0.0	0.0	0.0965328030481	0.0	0.0	0.0	0.0	0.0	0.0	0.0544502521248	0.0850350025567	0.0	0.0	0.0	0.113228625503	0.0	0.0	0.172745271503	0.0	0.270838006463	0.0	0.0	0.0
AC091180.2	0.0367365743522	0.175250641116	0.0933619912543	0.0562051519986	0.0368812901191	0.124540303867	0.172310686212	0.0395453844476	0.087179247992	0.347198132081	0.0457484999819	0.0162911091948	0.13017524652	0.136862173372	0.128617599994	0.0490754093356	0.0280583437135	0.0471998494608	0.129411116059	0.0	0.091357960266	0.339862438854	0.0847501673181	0.0	0.246329906819	0.0431974180277	0.290734151082	0.191277378152	0.0911637822202	0.108648420396	0.0891254969899	0.042346292476	0.0	0.0616479707022	0.0464455877553	0.0514218045038	0.200763683675	0.188591955123	0.501778759563	0.0928873024802	0.160396509226	0.121337241022	0.0412556629638	0.271895697863	0.0	0.767323114791	0.0609271445741	0.0717303017252	0.0491231345965
AC112236.1	0.0	0.0234359160327	0.0	0.0	0.0	0.299781441822	0.0276513141262	0.0	0.0	0.0	0.0734142595337	0.0261429275056	0.0	0.0366046067822	0.0	0.0	0.0	0.0	0.0	0.0	0.0	0.0136347362764	0.0680008173108	0.0	0.0658824067722	0.0	0.0	0.0	0.0365734481494	0.0	0.0238371471913	0.0	0.0	0.0494643553631	0.0931661266221	0.0	0.0	0.0567450520708	0.0	0.0	0.0643485084826	0.0	0.0	0.0	0.0395720654429	0.0	0.0325906583909	0.0191846981845	0.0788296567932
AL451048.1	0.0	0.0	0.0947602699252	0.0	0.0	0.0	0.0	0.0	0.0	0.0	0.0	0.0	0.0	0.0	0.0	0.0	0.0	0.0	0.0656746504887	0.0	0.0	0.0	0.0	0.0	0.0	0.0	0.0	0.0	0.0	0.0	0.0	0.0	0.0	0.0	0.0	0.0521919467371	0.0	0.0	0.0	0.0	0.0	0.0	0.0	0.0	0.0	0.0	0.0	0.0	0.0
AC007389.3	0.0	0.0155390312826	0.0186258863893	0.0	0.0	0.0	0.0	0.0	0.0	0.0	0.0162256153317	0.00866694879263	0.0	0.0	0.0	0.0	0.0	0.0	0.0	0.0	0.0162009587348	0.0180808459318	0.0563593730429	0.0	0.0436829001424	0.0229812350739	0.0281221768888	0.0203520978445	0.024249786273	0.0	0.0	0.0	0.0	0.131188072919	0.0247092770606	0.0	0.0427228998353	0.275912535794	0.0127118440066	0.0	0.0142219529617	0.0387311990363	0.0	0.0144649824769	0.0	0.340183003286	0.0	0.0127202890137	0.0
AL109659.1	0.0	0.0	0.0	0.0	0.0	0.0	0.0	0.0	0.0	0.0	0.0	0.0	0.0	0.0	0.0	0.0	0.0	0.0	0.0	0.0	0.0	0.0	0.0	0.0	0.0	0.0	0.0	0.0	0.0	0.0	0.0	0.0	0.0	0.0	0.0	0.0	0.0	0.0	0.0	0.0	0.0	0.0	0.0	0.0	0.0	0.625936726047	0.0	0.0	0.0
AC095050.1	0.107287034268	0.0	0.0	0.0	0.0359032227568	0.0	0.0	1.07790667796	0.0	0.0146952464263	0.0	0.269604356254	0.168964113715	0.0444108930904	0.525868335356	1.33767093645	0.0	0.918962814916	0.0314948047648	0.0432807756066	0.0	0.0165424756149	0.804400828421	0.0	0.0	0.0	0.0257294612861	0.0	0.0	0.16620549993	0.0	0.0412232968744	0.0340387984136	0.0	0.0452138815607	0.0375435992551	0.0390879127775	0.0229488276883	0.0	0.0	0.0520476333804	0.0	0.0401615901338	0.0	0.0	0.124495702418	0.0593113970937	0.0	0.0717306324522
AC125807.2	1.77758393478	0.673705889004	0.737317956828	0.676381180341	0.0647259294719	0.447539397779	0.203041223221	3.43041017633	0.808702887534	1.20729771401	0.619362304535	1.41319113586	0.837668203206	0.800634626431	1.56715091972	10.5381760423	2.13146796981	2.04720280474	1.1517920775	0.585195745876	0.175601057567	0.626274400521	1.27487018908	0.03124569989	4.57521817468	1.00719807947	0.503606245663	0.517918610598	1.41705979295	1.01564055754	0.357516506992	0.498984898279	0.245459064258	3.36164770234	0.553110908819	0.193380519783	0.765073033817	4.92916524596	0.718866716278	0.605485643316	0.770753762673	0.979544428217	0.537849866732	0.429454380151	0.111283765141	0.705381171072	0.341144617983	0.527519145527	0.73278604268
AL356309.2	0.0	0.0357894795604	0.0	0.0	0.0	0.0	0.0	0.0	0.0	0.055490395059	0.0	0.0	0.0	0.0	0.0315193617787	0.0	0.0	0.0	0.0	0.0544771932183	0.0	0.0	0.0259613690568	0.0	0.0	0.026465177526	0.06477096652	0.0	0.0	0.0	0.0	0.0259437299522	0.0	0.0	0.0284551897166	0.0	0.0	0.0	0.0	0.0	0.0	0.0	0.0505510974563	0.0999471946388	0.0	0.156701822932	0.0	0.0	0.0
AC084211.1	0.0	0.0	0.0	0.0	0.0	0.0	0.0	0.0	0.156107555856	0.0	0.0	0.0	0.0	0.0	0.0	0.0	0.0753640268647	0.0	0.0	0.0	0.0	0.0	0.0569092205848	0.0	0.0	0.0	0.0	0.102753274483	0.0	0.0	0.0	0.0	0.0	0.662339782788	0.0	0.0	0.0	0.0	0.0	0.0	0.0718035186117	0.0	0.0	0.0	0.0	0.858754654637	0.0	0.0	0.0
AL445644.1	0.0	0.0	0.0273807970356	0.0	0.0	0.0	0.0	0.0	0.0	0.0	0.0	0.0	0.0	0.0	0.0	0.0	0.0	0.0	0.0	0.0	0.0	0.0	0.0	0.0	0.0	0.0	0.0	0.0	0.0	0.0	0.0	0.0	0.0	0.0	0.0	0.0	0.0471032770487	0.0	0.0	0.0	0.0	0.0	0.0	0.0	0.0	0.0	0.0	0.0	0.0
AL033384.1	0.0300882448134	0.0637933332604	0.0286747454546	0.00767225579652	0.030206770928	0.136002488636	0.879692241135	0.0431849813429	0.115036804408	0.15248538165	3.1141114044	0.0444761921308	0.26061942238	0.149458413065	0.0140455042571	0.0200970416601	0.0	0.0128859830725	0.0397466973674	0.00606896528106	0.124707720784	0.681973425297	0.323925802201	0.43097828713	0.655690212922	0.00589664166136	0.0	0.219325861369	0.0871098613189	0.0169497115178	0.0243320616201	0.0	0.0	0.311363325222	0.107780534213	0.108799264239	0.109620579683	0.0	0.0	0.00845302277503	0.386808914641	0.0265009257738	0.112631667403	0.059383975164	0.242362039484	0.733201371074	0.0443564213365	0.0913874126101	0.00670552859924
AC110609.1	0.106814924106	0.254778572316	0.95010462057	0.326843161127	0.0	0.0	0.0501008958921	0.114981794384	0.0844938586149	0.0877834852528	0.0	0.0947357570996	0.0	0.0	0.0	0.214036810023	0.0815821808964	0.137237846122	0.047034320647	0.0	0.265631561037	0.0988180886568	0.0616047008311	0.845524450928	0.238742186917	0.0	0.0	0.0	0.0	0.135387918485	0.0	0.184688533026	0.305001114498	0.17924706993	0.0	0.0	0.350243178848	0.0	0.0	0.0	0.0777279013355	0.0705598081453	0.0	0.0	0.143399761902	0.0	0.0	0.0	0.0
AP003500.1	0.0	0.0488285309372	0.0975473366877	0.0	0.0	0.0693991193591	0.144028192176	0.0661090772265	0.874439288208	0.0504713397184	0.305915965723	0.0	0.0	0.0	0.387024269583	0.0	0.0	0.0	0.10817001257	0.0	0.152725546479	0.0	0.0	0.0	0.0	1.15542847157	0.0883687380036	0.0	0.0762004669222	0.051894420368	0.0	0.0707914301164	0.116907448062	0.0	0.0388221658562	0.0644724047929	0.536995234362	0.0	0.199723089896	0.336444742348	0.0893797119721	0.0	0.137936391162	0.0	0.0	0.213792430149	0.0339511792345	0.0	0.0
AC011287.2	0.0	0.0	0.0	0.0588084785163	0.0	0.0	0.0	0.0	0.0304057472213	0.0	0.25529329206	0.0	0.0	0.0	0.0	0.0	0.851380788048	0.0	0.0169256522043	0.0	0.0	0.0711208571568	0.0	0.0	0.0214782905689	0.429383361263	0.193582110745	0.0	0.0	0.0	0.0	0.487384703545	0.109756933127	0.0	0.0	0.121058042729	0.0	0.0	0.0	0.0	0.0	0.0	0.0	0.0	0.103206954528	0.802864209181	0.0	0.0	0.0
AC079896.1	0.0	0.0	0.0210686255879	0.0	0.0	0.0	0.0	0.0	0.0	0.0	0.0	0.0	0.0	0.0	0.0	0.0	0.0	0.0	0.0	0.0401322765615	0.0	0.0	0.0	0.0	0.0	0.0	0.0	0.0	0.0	0.0	0.0	0.0	0.0	0.0	0.0	0.0	0.0	0.0	0.0	0.0	0.0	0.0	0.0	0.0	0.0	0.0	0.0	0.0	0.0
AC009478.1	0.0	0.0	0.0	0.0	0.0	0.0	0.0	0.0	0.0	0.0	0.0478107099454	0.0	0.0	0.0	0.0	0.0	0.0	0.0	0.0	0.0	0.0	0.0	0.0	0.0	0.0	0.0	0.0	0.0	0.0	0.0	0.0	0.0	0.0	0.0	0.0	0.0	0.0	0.0	0.0	0.0	0.0	0.0	0.0	0.0	0.0	0.0	0.0	0.0	0.0
LINC00583	0.0	0.0	0.0	0.0	0.0	0.0	0.0	0.0	0.0	0.0	0.0	0.0	0.0	0.0	0.0	0.0	0.0	0.0	0.0	0.0	0.0	0.0	0.0	0.0	0.0	0.0	0.0	0.0	0.0	0.0	0.0	0.0	0.0	0.0	0.0	0.0	0.0	0.0	0.0	0.0	0.0	0.0	0.0	0.0	0.0	0.291133360952	0.0	0.0	0.0
LINC02117	0.0	0.0	0.0	0.0	0.0	0.0	0.0	0.0	0.0	0.0	0.0	0.0	0.0	0.0	0.0	0.0	0.0	0.0	0.0	0.0	0.0	0.0	0.0	0.0	0.0	0.0	0.0	0.0	0.0	0.0	0.0	0.0	0.0	0.0	0.0	0.0	0.0	0.0	0.0	0.0	0.0	0.0	0.0	0.0	0.0	0.208645575349	0.0	0.0	0.0400717422032
LINC02002	0.0	0.0	0.0	0.0	0.0	0.0	0.0	0.0	0.00764228034636	0.00793981971093	0.0160415635757	0.0	0.0228227646138	0.0	0.0	0.0	0.0	0.0	0.0	0.0	0.0160171866655	0.0	0.0222880290768	0.0	0.0	0.0	0.0	0.0	0.0	0.0	0.0	0.0	0.0	0.0	0.0122144963619	0.00676158354744	0.0	0.0	0.0	0.0	0.0	0.0	0.0	0.0	0.0259403748396	0.0	0.0	0.0	0.0
AC003973.2	0.0	0.0	0.0295021213397	0.0177606667542	0.0	0.0	0.0326698094447	0.0	0.00918279740327	0.0	0.0192751929622	0.0	0.0	0.0	0.0	0.0	0.0177327122035	0.0	0.0102233853343	0.0	0.0192459021985	0.0	0.0	0.0	0.0129732572876	0.0	0.0	0.0	0.0	0.0	0.0375512017447	0.0	0.0	0.0	0.0	0.0	0.0	0.0	0.0	0.0	0.0	0.0	0.0	0.0343673041345	0.0	0.0	0.0	0.0	0.0
LINC02088	0.0	0.0	0.0	0.0	0.0	0.0	0.0244847926698	0.0	0.0	0.0	0.0	0.0	0.0	0.0	0.0	0.0	0.0	0.0	0.0229861276711	0.0	0.0	0.0	0.0	0.0	0.0	0.0306910687762	0.0	0.0	0.0	0.0	0.0	0.0	0.0	0.0	0.0	0.0	0.0	0.0	0.0	0.0	0.0	0.0	0.0	0.0	0.0700808513812	0.0	0.0	0.0	0.0
LINC00559	0.0	0.0	0.00531755329035	0.0	0.0	0.0	0.0	0.0	0.0	0.0	0.00347422019516	0.0	0.0	0.0	0.0	0.00559030716637	0.0	0.0	0.0	0.0101290669573	0.0	0.0	0.0	0.0	0.0	0.0	0.0	0.0	0.0	0.0	0.0	0.0	0.0	0.0	0.0	0.0	0.0	0.0	0.0	0.0	0.0	0.0	0.0	0.0	0.0	0.116543688325	0.0	0.00544732314627	0.0
FP236383.3	0.0	0.0	0.0	0.0	0.0	0.0	0.0	0.0	0.0	0.0576346609569	0.0	0.0	0.0	0.0	0.0	0.0	0.160689496067	0.0	0.0	0.0212183650726	0.0	0.0	0.0	0.0396523616516	0.0	0.0	0.100910779909	0.474691183527	0.0	0.0	0.0	0.0	0.0	0.0	0.0	0.0	0.0	0.0	0.0	0.0	0.0	0.0	0.0	0.0	0.0	0.0610339169493	0.0193849094871	0.0228221003322	0.0
LINC00838	0.0	0.0	0.0	0.0	0.0	0.0	0.0	0.0	0.0	0.0	0.0	0.0	0.0260409609865	0.0	0.0	0.0	0.0	0.0	0.0	0.0	0.0	0.0	0.0	0.0	0.0	0.0	0.00793091364576	0.0	0.0	0.0	0.0	0.0	0.0	0.0	0.0	0.0	0.0	0.0	0.0	0.0	0.0	0.0	0.0	0.0	0.0	0.0	0.0	0.0	0.0
GS1-24F4.2	0.0	0.0179571778115	0.0143496012378	0.345545979838	0.0453488019468	0.0255222162612	0.0529677999138	0.0	2.11709298011	0.00928066853859	0.0187506064127	0.0300470353118	0.0266769928319	0.0	0.0	0.0	0.0	0.0	0.0198902988919	0.0	0.0187221128156	0.0313418152788	0.0390779295572	0.0510804323858	0.164062364666	0.0132787596938	0.0162492410774	0.235192421706	0.112093917845	0.00954234456872	0.0	0.0	0.0	0.0	0.0428317126438	0.0	0.0	0.101452074951	0.014690030478	0.0190355230251	0.0821756947126	0.0	0.101454959026	0.0167159881241	0.181926564646	0.0393121460881	0.0374576513397	0.0881987380598	0.302006151985
Z83851.2	0.58934607595	0.702864103901	1.34174215276	0.375696046364	0.443750757745	1.83144170679	0.875359203796	0.105734396657	0.854682946171	0.686149821756	0.142706625892	0.283129095004	0.754120940009	0.67088079016	0.722171234442	0.229626744592	0.225062829848	0.18930076195	0.886657610619	1.4562109213	0.977072691888	0.499788603176	0.566501497779	0.555373745136	3.34800594901	0.692994087085	0.706681713625	0.61371303242	2.49842714535	0.518747335621	0.317732171363	0.169834978777	0.467452390961	1.40106473021	0.558827109729	0.206233428382	0.644149822099	0.441216459501	0.4472100022	1.34526843109	0.64328979345	1.1354882631	0.661843503571	1.09047090964	0.725267688042	0.598391710788	0.244355755857	1.05483816998	0.755221605712
AC018761.1	0.0	0.265284905195	0.105994734916	0.0	0.334973366958	0.0	0.156500736653	0.0	0.0	0.0	0.138503190667	0.147963579388	0.788208880992	0.0	0.0	0.22286307023	0.0	0.857382832474	0.0	0.0	0.0	0.0	0.0	0.0	0.0	0.0	0.0	0.347454371448	0.413996351217	0.281941850865	0.0	0.0	0.0	0.279958052519	0.0	0.0	0.0	0.0	0.0	0.0	0.0	0.0	0.374703495578	0.246948566822	0.0	0.0	0.0	0.0	0.0
PACERR	0.07846041698	0.18714644221	3.15299004798	0.0900304343832	0.0	2.39389107724	0.515219394847	0.0422296772101	0.139645304511	0.257923840306	0.179130793262	0.104381579641	0.0926742563106	0.0487174039356	2.41732491935	0.314439531816	0.44944365112	0.0504037180303	0.190018655414	0.213649646858	0.130078970496	0.580691022798	0.294134444332	0.0	0.175366988208	1.22243456968	0.677386544406	0.694487586081	0.438083411651	1.11050914471	0.158625379491	0.0	0.186697651905	0.0658325602287	0.247991289772	0.054912254264	0.385904302512	1.13283758498	0.102064551151	0.843135229846	0.171284029852	2.56555462416	0.308392331512	2.67123516403	0.632001859729	1.36568012956	0.325314026484	0.561727962843	0.288516543863
AC026780.2	0.0	0.0	0.0	0.0678311491928	0.0890203194381	0.0	0.0	0.0	0.0	0.0182180794737	0.0	0.0196609139734	0.0	0.0	0.0	0.0296133120717	0.0338621928926	0.0	0.0	0.0	0.0	0.0	0.0	0.0	0.0	0.0	0.0637949656547	0.0	0.0	0.0749270124218	0.0358536816658	0.0255527970352	0.0	0.0	0.0280264128852	0.108602146704	0.0	0.0853507769503	0.0	0.0	0.0	0.0	0.0	0.0	0.0	0.154340562587	0.0	0.0288558885022	0.177852664025
AC084018.2	0.099316983519	0.167800080041	0.666502374178	0.227925150337	0.0872446935805	0.182375668097	0.163044112293	0.240548794235	0.162035690888	0.270371114245	0.0876071198348	0.0825803636398	0.0733182407521	0.185002799755	0.469417238366	0.0580452722234	0.0853374021114	0.319010873609	0.262396302068	0.27044259096	0.452806542865	0.367525963796	0.43676244168	0.0280775832792	0.339912279359	0.0948868486137	0.45552101483	0.193918722845	0.354286865963	0.592705145251	0.0401583239218	0.0643965771081	0.118163070826	0.1041654434	0.235434768771	0.073853506526	0.0678453415106	0.151363671692	0.476408901736	0.136023305882	0.813057103728	0.229623863562	0.181243232806	0.413475448477	0.0500001471304	0.410568393379	0.0754948162726	0.0727208237283	0.124503686938
AC211433.2	0.167260578833	0.398955593859	0.21253724624	0.0639751148718	0.0	0.189009487867	0.156905131321	0.0	0.0	0.068729705508	0.0694305400241	0.0	0.0	0.10385493087	0.117118455395	0.167579207848	0.0638744207018	0.107449786499	0.11047596245	0.151818224512	0.485275229078	0.0	0.2411656893	0.283714184531	0.0934610886769	0.0	0.0601683784598	0.0870880465902	0.311299581923	0.106001393542	0.0	0.0482003665004	0.0	0.0	0.105732720445	0.029265251788	0.0	0.0536658631988	0.108789734755	0.176213853327	0.121713457905	0.220978003804	0.0939179304163	0.0618966692035	0.112274232187	0.0	0.0	0.0	0.111828117776
LINC01855	0.0	0.0	0.0	0.0	0.0	0.0	0.0	0.0	0.0	0.0	0.0	0.0	0.0	0.0	0.0572283361589	0.0	0.0	0.0	0.0	0.0	0.0	0.0	0.0	0.0	0.0	0.0	0.0	0.0	0.0	0.0	0.0	0.0	0.0	0.0	0.0	0.0	0.0	0.0	0.0	0.0	0.0	0.0	0.0	0.0	0.0	0.0	0.0	0.0	0.0
AC073365.1	0.0	0.0	0.0203795625112	0.0	0.0	0.0	0.0	0.0	0.0	2.82064259205	0.758953559164	0.0	0.0	0.0	0.0	0.0	0.0	0.0	0.0	0.0	0.0	0.0	0.0	0.0	2.70643490536	0.0	0.0	0.0	0.0	0.0	0.0	0.0	0.0	0.0538274154496	0.0	0.0224492615301	0.0	0.0	0.0	0.0	0.0	0.0	0.0	0.0	0.0	0.0	0.0	0.0	0.0
XACT	0.0	0.0	0.0	0.0	0.0	0.0	0.0	0.0	0.0	0.0	0.0	0.0	0.0	0.0	0.0	0.0	0.0	0.0	0.0	0.0	0.0	0.0	0.0	0.0	0.0	0.0	0.0	0.0	0.0	0.0	0.0	0.0	0.0	0.0	0.0	0.0	0.0	0.0417881067564	0.0	0.0	0.0	0.0	0.0	0.0	0.0	0.226697405812	0.0	0.0	0.0
AC092813.1	0.0	0.0	0.0278631145986	0.0	0.0	0.0	0.0	0.0	0.0	0.0	0.0	0.0	0.0	0.0	0.0	0.0	0.0	0.0	0.0	0.0530746638536	0.0	0.0	0.0	0.0	0.0	0.0	0.0	0.0	0.0	0.0	0.0	0.0	0.0	0.0	0.0	0.0	0.0	0.0	0.0	0.0	0.0	0.0	0.0	0.0	0.0	0.0	0.0	0.0	0.0
LINC01882	0.113760710033	0.0	0.12648580845	0.0	0.114208845676	0.192829539028	0.160076324661	0.0	0.0674911401414	0.280475177838	0.236112644898	0.0	0.403108584128	0.0	0.119485524353	0.0759849483738	0.0	0.219242885984	0.0500927914097	0.103257737937	0.0	0.0263109673665	0.0328053152053	0.064321844999	0.0635666806994	8.7617877188	0.0409229568787	0.0592321160464	0.28230331155	0.072095851144	0.735977156163	0.0	0.0	0.954514273966	0.0	0.0995224291912	0.124339406199	0.0365003322635	0.110988472803	0.0958801563972	0.0	0.112722083663	0.0	0.126295312733	0.0763622633679	0.0	0.0628902335909	0.0370207356883	0.0
AC005920.1	0.0	0.0375841808236	0.225251712712	0.0	0.0474572783762	0.0	0.0443444151567	0.0169617739525	0.0498571356579	0.0582730195434	0.0	0.0139751384621	0.0186115534217	0.117405622922	0.0110333111582	0.0210493844327	0.0	0.121469524951	0.069383637566	0.00953483493768	0.222049362367	0.0218660278941	0.209018091573	0.0356369326236	0.176092703593	0.0	0.0793554709093	0.0492255219529	0.0	0.0798880999044	0.0254850901811	0.0363262742661	0.0299952410558	0.0661049929268	0.0199214035114	0.0606534454048	0.0172222789988	0.0101113383924	0.0204973842989	0.0332009548381	0.126128089168	0.0104087740351	0.0	0.0583106401698	0.0	0.0548532671317	0.00871094033915	0.164088012515	0.042139709425
LINC01815	0.0	0.0	0.0	0.0	0.0	0.0	0.0875802199345	0.0	0.0	0.0	0.258361721051	0.0	0.0	0.0	0.0	0.0	0.380298474025	0.0	0.0	0.0376625980038	0.0	0.0	0.0	0.0	0.0347783089596	0.0	0.0	0.0	0.0	0.0	0.0	0.0	0.0	0.0	0.0	0.0	0.0	0.0	0.0	0.0	0.0	0.0	0.0	0.0	0.250673814556	0.0	0.0	0.0	0.0
AL158801.2	0.0865372246103	0.0	0.0549812261331	0.0	0.0	0.0	0.0202948816247	0.0465768498641	0.0342267903213	0.0888983824586	0.0359219505205	0.0191877903751	0.153321379926	0.0537324308113	0.0605947088741	0.0289006922625	0.0991419818648	0.0555923360628	0.114316036011	0.026182554762	0.0717347263764	0.120087757472	0.0998193815605	0.0	0.169242038252	0.0254391211781	0.249039170737	0.0450575856022	0.0	0.365619779866	0.0	0.0	0.0	0.108914162143	0.0547039609792	0.0151412465802	0.0945843878706	0.222125016662	0.281427990307	0.0729355735161	0.0629720697985	0.114329528706	0.0971824574093	0.0640481577053	0.0580884062251	0.0	0.0239201490062	0.0563229909268	0.0578575956945
LINC00709	0.0	0.0	0.0	0.0	0.0	0.0	0.0	0.0	0.0	0.0	0.0	0.0	0.0	0.0	0.0	0.0	0.0	0.0	0.0	0.0	0.0	0.0	0.0	0.0	0.0	0.0	0.0	0.0	0.0	0.0	0.0	0.0	0.0	0.0	0.0	0.0	0.0	0.0	0.0	0.0	0.0	0.0	0.0	0.0	0.0	0.0	0.0	0.0	0.0
LINC02083	0.0	0.0	0.0199640568677	0.0480745037969	0.063092071058	0.0	0.0589536755546	0.135298965819	0.0	0.0	0.0	0.0	0.0742293800546	0.0	0.0440047012018	0.0419761510919	0.0	0.0	0.0276726197205	0.0	0.0	0.0	0.0724901916575	0.0	0.0	0.0	0.226069538485	0.0	0.0	0.0796554161183	0.0508217235263	0.0362204695838	0.0	0.0	0.039726760012	0.0	0.0	0.0	0.0	0.0	0.0914623460375	0.0	0.0	0.0	0.0	0.0	0.034742274673	0.0	0.0
AL121781.1	0.0	0.0	0.0	0.0	0.0	0.0	0.0903605443768	0.0	0.0	0.0	0.0	0.0	0.0	0.0	0.0	0.0	0.0	0.0	0.0	0.0	0.0	0.0	0.0	0.0	0.0	0.0	0.0	0.0	0.0	0.0	0.0	0.0	0.0	0.0	0.0	0.0	0.0	0.0	0.0	0.0	0.0	0.0	0.0	0.0	0.0	0.0	0.0	0.0	0.0
AC138089.1	0.0334694126207	0.0	0.0425294282808	0.0512065552335	0.0	0.0	0.0	0.0	0.0	0.0137530486203	0.0	0.0	0.0	0.0	0.0	0.0	0.0	0.0	0.0147377447322	0.0202528965481	0.0	0.0	0.0	0.0	0.0	0.0	0.0	0.0348532306416	0.0	0.0	0.0270663780931	0.0	0.0	0.0280826588359	0.0423149563727	0.0117121535077	0.0	0.0	0.0	0.0	0.0243552782882	0.0	0.0	0.0990858778977	0.0898658280379	0.0	0.12952006225	0.0	0.0
AL139220.2	0.590733668286	0.1769339879	0.218508960966	0.294042392582	0.0487447179821	0.0548668622111	0.134744414718	0.670743904181	0.0368069571626	0.405676249013	0.15284006301	0.181222551226	0.258072141433	0.251230517858	0.280482521662	0.310793542745	0.173057437861	0.332706127266	0.224487597658	0.176282994032	0.21801115117	0.0991948797187	0.462046808558	0.297405105299	0.942783912338	0.12132161454	0.206681652074	0.181176669997	0.230935331808	0.169239129508	0.130882298367	0.086283416417	0.123235854739	0.0712932307764	0.140675144061	0.189728394452	0.0840250856618	0.18174874785	0.113162268787	0.185853956117	0.141326990502	0.0641468839646	0.140859283811	0.0479140112149	0.141230569354	0.605669491137	0.221444539843	0.102703731174	0.238055905675
AL583804.1	0.0	0.0	0.0	0.0	0.0	0.0	0.0	0.0	0.0	0.0	0.0	0.0	0.0	0.0	0.0	0.0	0.0	0.0	0.0	0.0	0.0	0.0	0.0	0.0	0.0	0.0	0.0	0.0	0.0	0.0	0.0	0.0	0.0	0.0	0.0	0.0	0.0	0.0	0.0	0.0	0.0	0.0	0.0	0.0	0.0	0.0	0.0	0.0	0.0
AC016903.1	0.0	0.0	0.0	0.0	0.0	0.0	0.0	0.0	0.0217701013268	0.0	0.0	0.0	0.0	0.0	0.0	0.0	0.0	0.0	0.0	0.0	0.0	0.0	0.0	0.0	0.0	0.0	0.0	0.0	0.0	0.0	0.0	0.0	0.0	0.0	0.0	0.0	0.0	0.0	0.0	0.0	0.0	0.0	0.0	0.0	0.0	0.0	0.0	0.0	0.0
AC025035.1	0.0724047472131	0.0	0.0345016419023	0.0	0.0	0.0818195434055	0.0	0.0389703397073	0.0	0.0	0.0	0.0642168554836	0.0427607726265	0.13487200754	0.0	0.0483617848151	0.0553006729566	0.0930269963646	0.0	0.021906656557	0.0900294888079	0.0334920367595	0.0626383367511	0.0409386239423	0.0202289940257	0.0	0.0781381290737	0.0376991879535	0.0	0.0	0.0	0.020865259324	0.0	0.151878809252	0.0	0.152022180429	0.0791377205002	0.0464623916284	0.0235467714485	0.0	0.0790320607538	0.0478291316958	0.0406557484017	0.0	0.0	0.126027528734	0.0	0.0	0.121022040211
LINC00315	0.0557295256208	0.0553866461557	0.119500736438	0.0106579291672	0.0419617949999	0.173184113183	0.0653489946419	0.0449928760633	0.0110209380802	0.0171750297234	0.011566775286	0.0741410272954	0.0329127255516	0.0519051118126	0.16584638787	0.120977327404	0.0744880782098	0.0716023544984	0.0368094683325	0.0927378650804	0.0230983966119	0.0322232897794	0.0482123745634	0.0472653419773	0.00778507131252	0.0409566565674	0.0400949848712	0.0435252785584	0.051860929059	0.117728624769	0.0	0.0321197448741	0.039782754065	0.0116900262998	0.0264218012134	0.0731316343648	0.0152279642977	0.00894046020573	0.045309542994	0.111554064874	0.03041526574	0.0184069064727	0.0312925002764	0.0103116706766	0.0374086335397	0.19400535633	0.0539155833819	0.0181358576036	0.102464980063
AC012494.1	0.0	0.0	0.055928318877	0.0	0.0	0.0	0.0	0.0	0.0	0.024114592957	0.0243604886576	0.0	0.0	0.0	0.0	0.0	0.0672331844377	0.0	0.0129205794706	0.0	0.0	0.0	0.0	0.0	0.0491878168422	0.0	0.0	0.0	0.0	0.0	0.0	0.0	0.0	0.0246200644554	0.0	0.0	0.0	0.0	0.0190850531958	0.0	0.0	0.0	0.0	0.0	0.0	0.0	0.0	0.0	0.0
AC138904.1	0.052180446601	0.311156418427	2.26681767026	0.00997918962329	0.288123000841	0.958188969628	0.275342892176	0.0140425166055	0.0257977016932	0.0750458574048	0.0487357055429	0.0404946676357	0.308167115906	0.0485995867556	0.237494135063	0.00871330826777	0.647626381602	0.0502818227025	0.0516979413158	0.315752534655	0.281156178671	0.229300982022	0.368659811866	0.0885105920301	0.26241432637	0.812985505832	0.150166303677	0.163013659156	0.210418943524	0.374786063746	0.210989017461	0.04511134664	0.0372492292193	0.0437822347349	0.0577246956241	0.0776042287438	0.0712909332197	0.083710959524	0.0254544300786	1.14345105501	0.0759421333483	0.448101707835	0.0585993374786	0.473094130635	0.437828777271	0.499538378707	0.17308122328	0.390560554577	0.139548509728
LINC02533	0.0	0.0113259840686	0.0859807642829	0.0108971696547	0.0	0.0160974189711	0.013363179098	0.0	0.0112683270952	0.00585352025343	0.0709585008521	0.0	0.0	0.0	0.0	0.00951484058642	0.0	0.0	0.00627262286798	0.00861996081073	0.106276007475	0.0197679671191	0.0903734453653	0.0	0.0	0.0083752036273	0.0	0.0	0.0	0.0	0.0	0.0	0.0135585882766	0.0	0.0	0.0	0.0311395784011	0.00914114835296	0.00926532292033	0.0180091799043	0.269516024085	0.0	0.0159974643799	0.0	0.0	0.173565201325	0.00787511947914	0.0	0.0
AC018541.1	0.0	0.0	7.22290227439	0.0	0.0	0.0	0.0	0.0	0.0	0.0	0.0	0.0	0.0	0.0	0.0	0.0	0.0	0.0	0.0	0.0	0.0	0.0	0.0	0.0	0.0	0.0	0.0	0.0	0.0	0.0	0.0	0.0	0.0	0.0	0.0	0.0	0.0	0.0	0.0	0.0	0.0	0.0	0.0	0.0	0.0	0.0	0.0	0.0	0.0
AC125603.2	0.0369462579957	0.293751550273	5.91537739793	0.226103830643	0.0	0.0835007669001	0.0346588389391	0.0	11.3687644216	0.0303634657895	0.0766827025951	0.212993234712	0.130918255918	0.0	0.0517406874861	0.0246777600598	0.0564369881544	0.0	0.0162687204978	0.491849453383	0.581902928802	0.0170901146478	0.0852339011498	0.0835596570878	0.598695090308	23.3294165259	0.239231121205	0.0	0.0	0.280976296582	0.0597561361097	0.149057982705	0.421987843347	0.0309999213406	0.046710688142	0.103430615908	0.0807638380448	0.0474170983057	0.0961224368721	0.171265382103	0.0806560072077	0.170841727256	0.0414911404921	0.246102852552	0.0	0.578777109701	0.0408499348324	0.0	3.55705328051
LINC01856	0.0	0.0	0.0	0.0	0.0270995968264	0.0	0.0	0.0	0.0	0.0	0.0	0.0	0.0	0.0	0.0	0.0	0.0	0.0	0.0	0.0	0.0	0.0	0.0	0.0	0.0	0.0	0.0	0.0	0.0	0.0	0.0	0.0	0.0	0.0	0.0	0.0	0.0	0.00866083780564	0.0	0.0	0.0	0.0	0.0	0.0	0.0	0.0	0.0	0.00878431968583	0.0
AC012103.1	0.0	0.0	0.0	0.0	0.0416569443524	0.0	0.0	0.133998014224	0.0	0.0852512693321	0.172241147368	0.75442455798	0.0	0.0	0.0290543860499	0.166290137018	0.0	0.159934874519	0.0548130736771	0.0	0.0	0.0	0.19144845489	0.0	0.0463710786128	0.0487909298493	0.0	0.0	0.0	0.0175309997013	0.0	0.0239147972252	0.0	0.0	0.209838783653	0.0290401344666	0.0	0.0	0.0539764453205	0.0	0.0301943001342	0.0	0.0	0.0	0.0	0.21667040517	0.0688164286792	0.0540123041195	0.0
AL353622.2	0.0761527576571	0.121094756724	0.653176966461	0.0582549869538	0.0	0.0860549080053	0.142875966638	0.163950511522	0.0602391509654	0.125168922502	0.189667898748	0.0	0.0899485428897	0.189138156456	0.0533233438092	0.0	0.116326592055	0.0978425114705	0.0335327038966	0.276487778287	0.126253118422	0.0704514843836	0.0878410557732	0.0	0.0	0.268637119641	0.109577235124	0.0	0.0	0.0321745406282	0.0	0.131672060016	0.144965235597	0.0	0.0481394856617	0.0266485939811	0.0	0.0	0.148593978882	0.0320916523471	0.720400478495	0.251524963153	0.0855205625202	0.338174272684	0.102235594956	0.0	0.0841989245017	0.396513856125	0.0
AC026367.1	0.0	0.168462427522	0.538474070671	0.162084251754	0.212716311587	0.179574480698	0.074536357391	0.11404086317	0.314259073163	0.282961659911	0.0879529263154	0.140940758107	0.0	0.0657804553958	0.185453527978	0.0	0.0809145689414	0.204172180237	0.163272985421	0.352586023866	1.18556017504	0.171516502489	0.152751426774	0.29950188056	0.118394243267	0.155715733562	0.228659533198	0.110321027923	0.328622308249	0.179039996949	0.0428366409428	0.0610590567452	0.100835065677	0.133335177223	0.0334849122851	0.037072512085	0.115792343907	0.0339913077871	0.275624401637	0.11161172052	0.231275490389	0.1749559891	0.0594864796581	0.235227603749	0.355565694405	0.922001724128	0.175701520032	0.0689518775994	0.354152877082
AL133467.1	0.554082249821	0.310968408507	0.341680912857	0.324127696798	0.327214668629	0.699791925622	0.10701309183	0.105255237759	0.103128455832	1.55358204414	0.0270590322148	0.173443712394	1.11643080676	0.526177399002	0.844420525075	0.152390760006	0.0746809692194	0.460638208585	0.229629795062	0.453620012211	0.243161217505	0.0301529515237	0.131584663104	0.515999815974	0.182122061017	0.13413820593	0.140695845704	0.712753831459	0.647051698981	0.550822951338	1.95046916776	0.0939251854766	0.0310222684434	0.191431538429	0.309052589218	0.536058071271	0.284991428508	0.188235852489	1.25075327978	0.741695288384	0.166023040013	0.0215303342075	0.14640982506	0.482457421586	0.262538536896	0.680777103858	1.94598722791	0.0212132916482	1.11135526715
LINC02358	0.0	0.0	0.0221107296492	0.0532438052804	0.0	0.0	0.0	0.0	0.0	0.0	0.0	0.0	0.0	0.0	0.0	0.0	0.0	0.0	0.0	0.0	0.0	0.0	0.0	0.0	0.0	0.0	0.0	0.0	0.0	0.0	0.0562864249807	0.0	0.0	0.0	0.0	0.0	0.0	0.0	0.0	0.0	0.0	0.0	0.0	0.0	0.0	0.0	0.0	0.0	0.0
AL355314.1	0.0	0.0	0.0	0.0	0.0	0.0	0.0	0.0	0.0	0.0	0.0	0.0	0.0	0.0	0.0	0.0	0.0	0.0	0.0	0.0	0.0	0.0	0.0	0.0	0.0	0.0	0.0	0.0	0.0	0.0	0.0	0.0	0.0	0.0	0.0	0.0	0.0	0.0	0.0	0.0	0.0	0.0	0.0	0.0	0.0	0.0	0.0	0.0	0.0
AC099794.1	0.0	0.0	0.0230010946015	0.0	0.0726899700109	0.0	0.101883029901	0.0	0.0	0.0	0.0601110044504	0.0642168554836	0.0855215452531	0.0	0.0506989286777	0.0	0.0	0.0	0.0637646494678	0.0438133131141	0.0	0.0669840735191	0.0835177823347	0.0	0.0404579880514	0.0	0.0520920860491	0.0	0.0	0.0	0.0585529924296	0.041730518648	0.0	0.0607515237009	0.0	0.0	0.0	0.0	0.0470935428971	0.0610243948434	0.0	0.0	0.0	0.160765174374	0.0	0.126027528734	0.0	0.0471248290976	0.0
NDST1-AS1	0.0	0.209776922315	0.363204784591	0.0	0.79465149281	0.298152194855	0.165006211471	0.0946725100499	0.0	0.0361391250429	0.0730152689928	0.195006347834	0.831046320177	0.109217006106	0.123165332168	0.0587437984031	0.201516854442	0.677984794157	0.0387266281414	0.106437776967	0.364521571532	0.081363806693	0.659404664602	2.08853729862	0.245716313301	0.0	0.253099592	0.0	0.0	0.371580971929	0.0	0.202755889518	0.0	0.0737932910172	0.166787620159	0.215433606233	0.0961265246294	0.0564366550487	0.17160989409	0.0370623702378	0.191996364984	0.0580967985544	0.296300861993	0.32546210573	0.236141999219	0.306164702958	0.0486203028712	0.171723901684	0.705611112709
LINC01732	0.0	0.0771593277479	0.200388846671	0.0	0.146142803275	0.109665175119	0.295873206775	0.052233108993	0.0383832671069	0.0398776552198	0.0805685726817	0.34428706928	0.0573135393225	0.301288292705	0.0679532867134	0.0	0.0	0.0623434293478	0.0640992465789	0.0	0.241338419773	0.0448903761065	0.0	0.0	0.0271135242263	0.0	0.139641154207	0.0505293463724	0.0	0.0410020382818	0.0392401613434	0.0279663295887	0.0	0.0	0.245388682533	0.0	0.212141295734	0.0	0.157802201462	0.0204482042691	1.16521931852	0.0	0.0	0.107739179828	0.0	0.0844592284021	0.160949968125	0.284232664857	0.0324418902395
BX322557.2	0.0	0.0	0.406919101064	0.13065102615	0.0	0.0964995670244	0.0	0.0	0.0	0.0	0.0	0.0	0.100865780285	0.21209423877	0.597953063824	0.0570388332779	0.195668080303	0.0	0.0376026362957	0.0516742769446	0.283153431818	0.0790023241768	0.0	0.193135249628	0.0	0.0	0.0	0.0	0.0	0.0	0.0	0.442960096361	0.0	0.0	0.0	0.0298829879735	0.0933365727272	0.0	0.111086087995	0.251906769743	0.0	0.0	0.0	0.0	0.114644136824	0.445917984255	0.0	0.0	0.0
C15orf32	0.0	0.0	0.0	0.0	0.0	0.0	0.0	0.0	0.0	0.0	0.0	0.0	0.0427847014305	0.0224912469205	0.0	0.0	0.0138329047631	0.0	0.0	0.0	0.015013311508	0.0	0.0	0.0	0.0202403141119	0.0	0.0	0.0	0.0	0.0	0.0	0.0	0.0	0.0	0.0	0.0	0.0	0.0	0.0	0.0152646359793	0.0131793811442	0.0119639741847	0.0	0.0	0.0	0.0315245133432	0.0	0.0	0.0
AC092660.1	0.0	0.0	0.0	0.0	0.0	0.0	0.0	0.0	0.0	0.0	0.0	0.0	0.0	0.0	0.0	0.0	0.0	0.0	0.0	0.0	0.0	0.0	0.0	0.0	0.0	0.0	0.0	0.0	0.0	0.0	0.0	0.0	0.0	0.0	0.0	0.0	0.0	0.0	0.0	0.0	0.0	0.0	0.0	0.0	0.0	0.0	0.0	0.0	0.0
LINC01626	0.0	0.0	0.0	0.0	0.0	0.0	0.0	0.0	0.0	0.0	0.0	0.0	0.0	0.0	0.0	0.0	0.0	0.0	0.0	0.0	0.0	0.0	0.0	0.0	0.0	0.0	0.0	0.0	0.0	0.0	0.0	0.0	0.0	0.0600794935715	0.0	0.0	0.0	0.0	0.0	0.0	0.0	0.0	0.0	0.0	0.0	0.0	0.0	0.0	0.0
RRS1-AS1	0.00741294594692	0.0294693492945	0.0164842934054	0.0453657708756	0.0669793287572	0.0167537040322	0.0521549637722	0.0	0.114345387913	0.0152304145852	0.0184628623381	0.0262986114532	0.00875587052866	0.0276169433671	0.0103813197979	0.0198055133416	0.0	0.0285728818426	0.0195850652626	0.00448569650985	0.0675942886652	0.0274318651975	0.00855072118727	0.0167655198371	0.0538482291724	0.0261499715637	0.149332237515	0.0154388795375	0.0183956234851	0.0595074245471	0.0119895499844	0.0128173672714	0.0282227325372	0.0808582465016	0.0234302352339	0.0155643414228	0.0243068445238	0.0142707437411	0.0192861325469	0.021867307772	0.0593374015463	0.0146905326624	0.016649674334	0.0658378680213	0.0298557910144	1.34190741086	0.016392369635	0.0385978902549	0.0247809674642
LINC02485	0.0	0.0	0.0104806210875	0.0	0.0	0.0	0.0	0.0	0.0	0.0	0.0	0.0	0.0	0.0	0.0	0.0	0.0	0.0	0.0	0.0	0.0	0.0	0.0	0.0	0.0553049561437	0.0	0.0	0.0	0.0	0.0	0.0	0.0	0.0314017457333	0.0276818869463	0.0	0.0	0.0	0.0	0.0	0.0	0.0	0.0	0.0	0.0	0.0	0.0	0.0182388088243	0.0	0.0
AC103746.1	0.22852548635	0.158983628091	0.0453728565176	0.174816377443	0.0	0.193680507867	0.0803913757563	0.184498589753	0.0677889827722	0.117380388489	0.604744293229	0.126676674321	0.0337406272976	0.177369189086	0.120012821459	0.0572402060344	0.130905917802	0.367017364298	0.113206171584	0.172855701341	0.0	0.171776015542	0.477776263197	0.0323028506659	0.207503414445	0.268716153804	0.287724867163	0.0297467555432	0.141774566877	0.120690024422	0.0924031336841	0.0987830988649	0.108755913731	0.0239681651318	0.0902880909365	0.159938604653	0.405886402318	0.201637757844	0.0743188479258	0.0963032815358	0.12472138096	0.0754796888545	0.0962389384054	0.105710551552	0.0383496274107	0.397770911521	0.0947516581991	0.0371841105148	0.114591742929
AC021483.2	0.264146700207	0.143695990314	0.114827629493	0.138255499536	0.195401130725	0.204232545846	0.149979872625	0.0897924837587	0.186953550569	0.165668703805	0.103877393	0.147963579388	0.065684073416	0.207174527046	0.262837358338	0.157861341413	0.148656190448	0.196483565775	0.055095615294	0.151426940428	0.161341506575	0.0964622450484	0.17639902738	0.157212756892	0.0854518587838	0.179822241455	0.230051003725	0.115818123816	0.155248631706	0.287815639425	0.112427781856	0.192304555007	0.198486550028	0.174973782824	0.325168991422	0.126489245486	0.136757323699	0.0892125818639	0.0994669031035	0.099597159883	0.121399763426	0.183673727389	0.0780632282455	0.133763807029	0.111984865609	1.08893631464	0.115285254231	0.190017513204	0.148719867971
LINC00303	0.0	0.0	0.0	0.0130927390034	0.0	0.0	0.0321112035014	0.0368476823885	0.00676933875206	0.0210986748003	0.0	0.0	0.0	0.0	0.023968716149	0.0	0.0	0.0	0.00753643530198	0.010356716532	0.170251428862	0.0475016618662	0.0197421727677	0.0	0.219962229062	0.0	0.0123136766071	0.0	0.0	0.0	0.0138409241756	0.0	0.016290382107	0.0	0.0108192921239	0.0	0.0	0.0549145665201	0.0	0.0	0.0	0.0	0.0384412893401	0.0	0.0	0.0	0.0189236080979	0.0	0.102987132262
LINC02386	0.0	0.0	0.0	0.0	0.0	0.0	0.0	0.0	0.0	0.0	0.0	0.0	0.0	0.0	0.0	0.0	0.0	0.0	0.0	0.0	0.0	0.0	0.0	0.0	0.0	0.0	0.0	0.0	0.0	0.0	0.0	0.0	0.0	0.0	0.0	0.0	0.0	0.0	0.0	0.0	0.0	0.0	0.0	0.0	0.0	0.0	0.0	0.0	0.0
AL138781.2	0.0175609994597	0.237360178332	0.251040161644	0.0403011982453	0.0176301772083	0.138911205272	0.164737617529	0.0189036807913	0.0416738564736	0.0721605969387	0.160372115509	0.0311502272395	0.103711694867	0.0	0.0860753922042	0.0234592705506	0.0	0.0676881183532	0.03866358968	0.127517423518	0.145571284128	0.0812313642513	0.0708972167459	0.0595753605064	0.00981265364025	0.051623609987	0.050537520269	0.0914353609073	0.021789281643	0.170649014998	0.0568056160956	0.0	0.0334293136889	0.0736731717155	0.0666064505899	0.0245809060053	0.0191940103438	0.112689577091	0.02284407344	0.0370020408234	0.0894524572613	0.510419621375	0.0591637098282	0.0389918789719	0.0235757611809	0.0	0.0582493916113	0.0228592497088	0.211338759748
AC124312.2	0.151592140535	0.662901624925	0.21670586319	0.521839168849	0.0	0.171303681041	0.248861827136	0.897504263892	0.689505504317	0.436039279207	0.0943897622576	0.235286347551	0.0	0.282378395177	0.902250957896	0.253134868997	0.173672605234	1.46076349092	0.567385914878	0.0458654589274	0.439816191226	0.455789755526	0.830581411439	0.0857122477856	0.0847059515643	1.20320489769	2.78113181654	0.0	0.188092019054	0.352262242241	0.306477606745	0.56790642591	0.216429362279	0.190791084972	0.335398055839	0.39785664316	0.165688810602	0.340470312425	0.838088600644	0.15970670079	0.661870372964	0.40055497645	1.02143997389	0.168295159122	0.10175673971	9.89478431104	0.125706825222	0.394656648368	0.0506762079385
AC090138.1	0.0	0.0	0.0	0.0	0.0	0.0	0.0	0.0	0.0	0.0	0.0	0.0	0.0	0.0	0.0	0.0	0.0	0.0	0.0	0.0	0.0	0.0	0.0	0.0	0.0	0.0	0.0	0.0	0.0	0.0	0.0	0.0	0.0	0.0	0.0	0.0	0.0	0.0	0.0	0.0	0.0	0.0	0.0	0.0	0.0	0.682249372681	0.0	0.0	0.0
AL031773.1	0.0	0.0	0.0	0.0	0.0	0.0	0.0	0.0	0.0	0.0	0.0	0.0	0.0	0.0	0.0	0.0	0.0	0.0	0.0	0.0	0.0	0.0	0.0	0.0	0.0	0.0	0.0	0.0	0.0	0.0	0.0	0.0	0.0	0.0	0.0369301108415	0.0	0.0	0.0	0.0	0.0	0.0	0.0	0.0	0.0432382869707	0.0	0.0	0.0	0.0	0.0
AC079466.1	0.0	0.0	0.0484866999831	0.0	0.0	0.0164263803738	0.0	0.0	0.0	0.0	0.232310876059	0.0	0.0	0.0	0.00508924794945	0.0	0.0	0.0	0.0	0.0659708655805	0.0	0.0	0.0	0.0	0.0	0.200839376631	0.0	0.0	0.0	0.00614155839523	0.0	0.0	0.0	0.0121966903635	0.0	0.00763012740307	0.0	0.0	0.0	0.0	0.0105778370108	0.0	0.0	0.0	0.0195149911773	3.08681125174	0.0	0.0	0.0
SACS-AS1	0.0	0.0115186373339	0.0414205029463	0.0	0.0	0.0163712336178	0.0	0.0935706813743	0.0	0.0	0.0	0.0128491201438	0.0	0.0539729519877	0.0202886491664	0.0193533731534	0.0	0.0	0.0191379576849	0.0262997550967	0.0	0.0134028114875	0.0083555167197	0.0	0.0566665374274	0.0	0.0	0.0	0.0	0.0	0.0	0.0	0.0	0.0	0.0	0.0	0.0	0.0	0.0	0.0	0.0105423250245	0.0	0.0	0.0107224758199	0.0	0.0252167884262	0.0	0.0094291846941	0.0
LINC01615	0.706255413755	0.0244142654686	0.419453547757	0.0	0.0	0.416394716155	0.230445107481	0.0	0.072869940684	0.239738863662	5.25155741158	0.0544685662262	0.398965311204	3.85140197622	0.129008089861	0.102550843512	1.26645886511	0.0	0.730147584845	0.557435036869	0.229088319718	0.241466781153	0.0354197805537	0.0694480641451	0.56621990678	0.144428558947	0.0	0.287787159653	0.571503501917	0.103788840736	0.695302896821	0.0176978575291	0.0	0.0257646405069	0.213521912209	0.193417214379	0.167811010738	0.118227831449	0.319556943833	1.59164243496	0.022344927993	0.0811370848882	0.0	0.272721187648	0.0412240302242	0.481032967835	1.10341332512	0.119913464554	0.205301146013
AL646090.1	0.0	0.0	0.0	0.0	0.0	0.0	0.0	0.0	0.0	0.0	0.0	0.0	0.0	0.0	0.0	0.0	0.0	0.0	0.0	0.0	0.0	0.0	0.0	0.0	0.0	0.0	0.0473275659836	0.0	0.0	0.0	0.0	0.0	0.0	0.0	0.0	0.0	0.0	0.0	0.0	0.0	0.0	0.0	0.0	0.0486870141906	0.0	0.0	0.0	0.0428146313143	0.0
AC005899.5	0.0586321050802	0.326319656934	0.502898932511	0.0897042371572	0.235452294166	0.0662560433012	0.0825031057354	0.0631150066999	0.0463797810875	0.144556500172	0.0730152689928	0.0260008463779	0.138507720029	0.145622674807	0.246330664336	0.117487596806	0.0895630464189	0.15066328759	0.103271008377	0.141917035956	0.0486028762043	0.298333957874	0.169078119129	0.0	0.0	0.0344718526109	0.548382449332	0.0	0.0727493588189	0.0495441295905	0.0	0.135170593012	0.0	0.0	0.0370639155909	0.0410349726158	0.320421748765	0.0752488733982	0.15254212808	0.0494164936504	0.341326871082	0.348580791327	0.0658446359984	0.130184842292	0.0	6.42945876211	0.12965414099	0.228965202246	0.0
LINC00972	0.0	0.0	0.0252927165729	0.0	0.0	0.0	0.0	0.0	0.0	0.0	0.0	0.0	0.0	0.0	0.0	0.0	0.0	0.0	0.0	0.0	0.0	0.0	0.0	0.0	0.0	0.0	0.0	0.0	0.0	0.0	0.0	0.0	0.0	0.0	0.0	0.0	0.0	0.0	0.0	0.0	0.0	0.0	0.0	0.0	0.0	0.0	0.0	0.0	0.0
AC113378.1	0.0	0.115652295748	0.0462089406152	0.055636785293	0.0	0.0	0.0	0.0	0.0	0.0	0.0301905831341	0.0	0.0	0.0	0.0	0.0	0.0	0.0	0.0	0.0	0.0	0.0	0.0	0.0	0.0	0.042760590205	0.0	0.0	0.0	0.0	0.0	0.0	0.0	0.0	0.0	0.0	0.0	0.0	0.0	0.0	0.0	0.0480440940855	0.0816769417328	0.0	0.0	0.253187889187	0.0	0.0	0.145879151392
AL592164.1	0.0	0.0130225889696	0.0468286455374	0.0	0.0	0.0185087732299	0.0230474262985	0.0	0.0	0.114416177261	0.0	0.0	0.0967311000206	0.0406800184685	0.126157202585	0.0	0.0	0.0	0.0216367396094	0.039644840004	0.0	0.00757638685805	0.00944646981367	0.0555654804723	0.00915218656831	0.0	0.0824879237083	0.0511686346616	0.0	0.0276805258441	0.0132455402915	0.0283201546088	0.0	0.0274857602169	0.0414155494053	0.0114632109736	0.0179021058014	0.042041880684	0.0745727205086	0.0276092150759	0.0238376053691	0.0216392933887	0.0	0.060612375966	0.0879557244056	0.285092638382	0.0543287594836	0.0319809695445	0.0
AC119428.2	0.0761527576571	0.0605473783622	0.181438046239	0.262147441292	0.0764527449292	0.0430274540026	0.107156974979	0.122962883641	0.22589681612	0.625844612508	0.0	0.0675410221204	0.449742714449	0.189138156456	0.213293375237	0.127163045955	0.0	0.293527534412	0.385626094811	0.0691219445717	0.0	0.246580195343	0.0878410557732	0.21528899885	0.148932993662	0.156704986457	0.520491866841	0.19825337665	0.0944885789836	0.193047243769	0.0923759562919	0.0219453433361	0.0	0.319481542286	0.0481394856617	0.173215860877	0.208085653315	0.0733012554985	0.643907241823	0.0962749570412	0.0277077107113	0.0251524963153	0.0427602812601	0.535442598416	0.102235594956	0.265102613385	0.189447580129	0.198256928062	0.203658736845
AC005972.1	0.177439265374	0.0282156094341	0.0676413768874	0.162884009575	0.0	0.160409367992	0.0	0.0764023765315	0.0140359863817	0.0729122698235	0.0	0.0	0.0838336200178	0.0440700200075	0.0993965838549	0.0948145518085	0.0	0.0911909372258	0.156265341623	0.0644228650065	0.0588350606683	0.0328310097182	0.429814376522	0.0401306247856	0.118978425388	0.0208645423698	0.970215102665	0.295641000267	0.0440325066535	0.0899617089933	0.0	0.0	0.0	0.0	0.0	0.0124184785548	0.0	0.0227726853705	0.0923281301535	0.119639931996	0.0258240724832	0.0468851356755	0.159413329259	0.0262653629186	0.0	10.8097625386	0.0196187187024	0.0	0.0
AC104785.1	0.275211921805	0.743970763039	0.0874276299905	0.0842121410047	1.16044344982	1.43058966965	0.464711371081	0.177752467849	0.54425253317	0.474971357707	0.274179785606	0.170862704769	0.650138277689	0.410121002519	0.346873792636	0.147059304846	0.126119391896	0.141439004677	0.145422440368	0.0666141189183	0.365017519249	0.229147047421	0.571415031178	0.871407852487	0.215294293559	0.161806655112	0.831612945141	0.745135990468	0.341476582211	0.581385194174	0.267073343021	0.190342263629	0.628675766619	0.184734225131	0.0347946962691	0.288919705152	0.421125726948	0.0	0.286405628231	0.0695864910587	0.280375644103	0.0727198022722	0.432693322275	0.570333594804	0.147789550532	2.01193947658	0.152145165447	0.57319179882	0.294404636595
AC012306.2	1.59255965418	1.79719996091	1.79518066914	0.785979982711	2.2693116352	2.38016947935	2.02407619404	1.49312072993	1.30040071925	2.04765429767	2.4310607657	3.09831037981	1.33495059686	2.16908441332	2.23027001488	1.99020259225	1.68719719825	2.64019475397	1.3120335731	0.6528183654	2.51253725749	1.21193327303	1.09627031907	3.19516212579	2.49741380529	2.23508926262	2.06979221902	2.62135020237	2.29472263246	2.32244005566	2.20187133913	1.09552547289	1.12463109362	2.75869776196	1.68870259226	1.25840582688	2.18985378013	1.18678223188	1.80435545786	2.07831653295	2.65422276417	1.56105175544	1.44231107425	2.09122318095	0.896589939893	1.52013204897	1.36322068241	1.37088371884	1.75170758774
LINC01629	0.0	0.26574150572	0.017696194986	0.0426133725566	0.0	0.314744715166	0.4180536029	0.0	0.0220323917042	0.0	2.4511012159	0.0	0.0	0.0	0.0390058883286	0.0	0.0	0.0	0.0735872589813	0.0337083493322	0.138530745257	0.0	0.032127752757	0.0	0.0311268858158	0.0982536797309	0.0801554645919	7.88918772485	4.1470890948	0.0	0.0	0.0	0.0	0.0	0.0	0.0	2.86162542167	0.321718074907	0.0724640746127	1.87799686713	0.810724754032	0.110393916702	0.0625580706904	1.40178377518	0.822635811394	0.0969609386303	0.215569535622	1.70403706456	0.0744879201024
LINC01524	0.0	0.0	0.132650793585	0.0	0.0	0.0299597263176	0.0	0.0142697045662	0.0	0.0	0.107302389984	0.0	0.0156576410928	0.0	0.0185643425099	0.0	0.0	0.0	0.0175114468434	0.0	0.0	0.0	0.0	0.0	0.00370360857239	0.0	0.00476861815768	0.00690212451985	0.0	0.00280036448228	0.0	0.0	0.00630864480122	0.0	0.0	0.0208746409948	0.0434665915178	0.0	0.0	0.00279315016332	0.00964634614157	0.00437837842884	0.00744342393428	0.0196223722972	0.0	0.103831404485	0.0293135719133	0.00862781020136	0.0
AC026167.1	0.0	0.0	0.137545007182	0.0	0.0	0.0	0.0	0.0	0.0	0.0	0.0	0.0	0.0	0.0	0.0	0.0	0.0	0.0	0.0	0.0	0.0	0.0	0.0	0.0	0.0	0.0	0.0	0.0	0.0	0.0	0.0	0.0	0.0	0.0	0.136851380644	0.0	0.0	0.0	0.0	0.045615224908	0.0	0.0	0.0	0.0	0.0	0.753636191896	0.0	0.0	0.0
UG0898H09	0.206878052584	0.00365520394942	0.0321296540215	0.151222995253	0.0	0.0207803044899	0.0150943182084	0.00494879029806	0.0	0.126569072025	0.00572506086421	0.00815481090943	0.0054301322057	0.26261725559	0.0	0.00921209565867	0.0175563926219	0.0	0.0344138900075	0.0333827573216	0.0	0.0063796621157	0.0212116185816	0.00519874002904	0.00513770473266	0.0297319728769	0.00330755148636	0.0	0.0513378998029	0.00194235508054	0.0	0.0158979049736	0.345682371106	0.0	0.0348737751242	0.011261302144	0.130644685746	0.0413013702856	0.0	0.0	0.0234177384563	0.0151843905313	3.62429827101	0.00340255837809	0.0432032521299	0.0400101600456	0.00508303166381	0.0299215889299	0.0
LINC02169	0.0	0.0476530292665	0.0	0.0	0.0	0.0	0.0	0.0	0.0	0.0	0.0	0.0531572859281	0.0	0.0	0.0	0.0	0.0	0.0	0.0	0.0	0.0496829401199	0.0	0.0	0.0	0.0	0.0	0.0431206712295	0.0	0.0	0.025322555124	0.0	0.0	0.0570465047488	0.0	0.0	0.0	0.0	0.0	0.740676777454	0.0	0.0	0.0	0.0	0.0	0.0	0.208645575349	0.0331338360307	0.0	0.0
RPL34-AS1	0.0141640796518	0.118246247677	0.179982306991	0.0650110357691	0.028439751943	0.0240087544216	0.0232525164523	0.0304940776353	0.06162320148	0.0349213077001	0.0176386995554	0.0439681708552	0.0334600706592	0.0351788693627	0.0495895429298	0.0141910620212	0.0378634148099	0.0545948368161	0.0343031489533	0.0385691375619	0.0821888462378	0.0425869202647	0.0449296428599	0.0400428116022	0.00791453858161	0.062456660748	0.157951867917	0.0442491125126	0.0	0.0359059424953	0.0400902217313	0.0448991160158	0.0606665236497	0.0237688674786	0.0402918014564	0.0421304357797	0.00774060417147	0.0409011381885	0.0414567446554	0.0238756275667	0.0876097198641	0.0374260339047	0.047719351078	0.0628989347442	0.0190153732413	0.764272851497	0.0430667365476	0.0553123814616	0.0473495422095
AC008175.1	0.0	0.0	0.0	0.0	0.0	0.0	0.0	0.0	0.0	0.0	0.0	0.0	0.0	0.0	0.0	0.0	0.0	0.0	0.0	0.0	0.0	0.0	0.0	0.0	0.0	0.0	0.0	0.0	0.0	0.0	0.0	0.0	0.0	0.0	0.0	0.0	0.0	0.0	0.0	0.0	0.0	0.0	0.0	0.0	0.0	0.0	0.0	0.0	0.0
AL583803.1	0.0	0.0	0.0	0.0	0.0	0.0	0.0	0.0	0.0	0.0	0.0	0.0	0.0	0.0	0.0	0.0	0.0	0.0	0.0	0.0	0.0	0.0	0.0	0.0	0.0	0.0	0.0	0.0	0.0	0.0	0.0	0.0	0.0	0.0	0.0	0.0	0.0	0.0	0.0	0.0	0.0	0.0	0.0	0.0	0.0	0.0	0.0	0.0	0.0
LINC00354	0.0	0.0	0.0174262530286	0.0	0.0	0.0	0.0	0.0	0.0	0.0	0.0	0.0	0.0	0.0	0.0	0.0	0.0	0.0	0.0	0.0	0.0	0.0	0.0	0.0	0.0	0.0	0.0	0.0	0.0	0.0	0.0	0.0	0.0	0.0	0.0	0.0	0.0	0.0	0.0	0.0	0.0	0.0	0.0	0.0	0.0	0.0	0.0	0.0	0.0
AL021920.1	0.0	0.0	0.0506477304773	0.0609812055551	0.0	0.0	0.0	0.0	0.0315291122664	0.0	0.03309066378	0.0	0.0	0.0	0.0	0.0	0.0	0.0	0.0	0.0	0.13216151559	0.036874237516	0.0	0.0901456399124	0.0890872938866	0.0	0.0	0.0	0.0	0.101040737194	0.0	0.0	0.0	0.0	0.0	0.0	0.0	0.0	0.0	0.0	0.0	0.0526591671626	0.0	0.0	0.0	0.0	0.0	0.0	0.0532973911077
AP001803.2	0.0	0.00887026397929	0.0	0.0	0.0	0.0	0.0156986261172	0.0	0.0	0.0	0.0	0.0	0.0	0.0	0.0156238684032	0.00745181586086	0.0	0.0143340459755	0.0	0.00675096551602	0.0	0.00516061373027	0.00643441032465	0.0	0.0561056483732	0.0	0.088292584317	0.0116177435472	0.0	0.0	0.0	0.0	0.0106187909563	0.0	0.0	0.00780810233847	0.0	0.0	0.0	0.0	0.0	0.00736974211239	0.0	0.0	0.0	0.427216379722	0.0	0.0	0.0
AC019155.3	0.0	0.0	1.78212480973	0.0	0.0	0.0609555598371	0.430116191234	0.0580658061639	0.0	1.92838371229	1.09717610873	0.0	0.127427102427	0.0	0.0	0.0	1.11237303652	0.0	0.0	0.29376826443	1.52029796767	0.0	0.0311103739197	0.0	0.0	0.824566714453	0.0	0.280858950253	1.60630584272	0.0	0.872439587201	0.0	1.33488821112	0.135779655472	0.0340988023437	0.0	0.0	0.0	0.0350846894583	0.0454631741583	0.0	0.0	0.0	0.0798467032725	1.59317135473	1.97170068705	0.0298204524277	0.0	0.0721291359658
AC018767.3	0.0	0.0	1.26113901856	0.0	0.0	0.0	0.0	0.0	0.0	0.0	0.0	0.0	0.0	0.0	0.0	0.0	0.0	0.0	0.0	0.0	0.0	0.0	0.0	0.0	0.0	0.0	0.0	0.0	0.0834878296632	0.0	0.0	0.0	0.0	0.0	0.0	0.0	0.0	0.0	0.0	0.0	0.0	0.0	0.0	0.0	0.0	0.0	0.0	0.0	0.0
LINC02037	0.0	0.0215335864468	0.817356888915	0.0	0.0	0.0	0.177847699058	0.0	1.55323752228	0.0333871079895	0.0	0.0	0.0	0.0	0.0189643691372	0.0361802808575	0.0	0.0	0.0119258570344	0.0	0.920485601887	0.0626399181235	0.0312405428482	0.0	0.0	0.0	0.0194854916016	0.0	0.0	0.0114428282569	0.0	0.0	0.0	0.0	0.0	0.0	0.325623574644	0.0173796561154	0.0176157436611	0.0114133491611	0.0	0.0	0.0	0.0	0.145439758515	0.0	0.0299452241952	0.0	1.339972233
LINC01729	0.0	0.0	0.0574384876362	0.0	0.0	0.0	0.0	0.0	0.0	0.0	0.0	0.0	0.0	0.0	0.0	0.0603846866267	0.0	0.0	0.0	0.0	0.0	0.0836365387235	0.0	0.0	0.0505159794943	0.0	0.0650423532513	0.0	0.0	0.0	0.0	0.0	0.0	0.0	0.0571488307436	0.0	0.0	0.0	0.0	0.0	0.131572927959	0.0	0.0	0.0	0.0	0.157358394816	0.04997841189	0.0	0.0
AL136038.5	0.0584204368308	0.232244005451	0.1670278043	0.268141185437	0.234602285884	0.330084259046	0.191812274706	0.314435773451	0.231061725274	0.0720173177751	0.145503351928	0.103627922026	0.138007692159	0.0	0.449975870592	0.0780423025716	0.0892397141213	0.0750596884025	0.102898188852	0.247458225151	0.338991901901	0.108093432718	0.303241911853	0.462443878396	0.195863400639	0.137389621958	0.378278812591	0.54752286331	0.0	0.148095809751	0.0	0.202023918798	0.111209792651	0.147053778489	0.147720443366	0.163547327682	0.0638529983098	0.149954433631	0.265985010334	0.0738571421345	0.680189288221	0.192956876065	0.196820789194	0.518859443648	0.392149168379	0.915178245664	0.193779113248	0.114069306534	0.390590988984
AC040162.3	0.115973613529	1.75853948289	0.484206303759	0.272487813305	0.266126780404	0.496131764223	0.586707522332	0.187261110229	0.196582844845	0.255295585151	0.0687730201928	0.135920472593	0.225044025274	0.205742811604	0.933875044828	0.331984404592	0.101231229328	0.564090752719	0.113077392843	0.320811687117	0.707285674295	0.229909502404	0.39176616249	0.0843082078935	0.435107177359	0.516257240842	0.19667529084	0.155273952533	0.462527277466	0.167996065732	0.0736895479335	0.171878040974	0.141922709536	0.0625552546324	0.397979367001	0.168131006305	0.208245432419	0.0531576377218	0.522633459553	0.377017364405	1.32616890274	0.585518182718	0.632593871726	0.582449716731	0.311390729454	0.158606951315	0.196920315494	0.253403003458	0.736614416441
LINC01770	1.67339197202	3.65881190632	6.18580789058	0.465492257681	2.44361299891	4.34066618816	9.20467082366	1.18724445036	12.3194726629	1.03143016339	0.631483407505	2.17563838881	0.628899917972	3.49494419538	6.55106415423	0.93990077445	1.77189594537	2.9318261369	2.51199750107	2.50847950042	9.1425950914	1.21386003499	5.61522142663	4.51575632135	4.88776234026	3.59997941861	3.55707534702	2.4554531021	4.48293346235	5.94529555086	2.24517355578	1.55628844927	1.80993610836	0.127642449327	2.54839462874	4.60478935948	0.581955176134	0.244050400211	1.58313992385	1.93926348055	7.30624005126	1.98471225332	1.11046088819	5.26368983971	1.94019372332	0.0661977736125	2.98554940874	2.47529948374	6.20429230634
AL133387.1	0.0	0.0	0.0	0.0	0.0	0.0	0.0	0.0	0.0	0.0	0.0	0.0	0.10007364065	0.0	0.0	0.0	0.194131419986	0.0	0.0	0.0	0.0	0.039190943538	0.0	0.0	0.0	0.0	0.0	0.0	0.0	0.0	0.0	0.0	0.0	0.0	0.0	0.0592966096438	0.0	0.0	0.0	0.0	0.0	0.0559675965132	0.0	0.0	0.0	0.0	0.0	0.0551434518498	0.0
AC096666.1	0.0	0.0	0.0	0.0	0.0	0.0	0.0	0.0	0.0	0.0	0.0	0.0	0.0	0.0	0.0	0.0	0.0	0.0	0.0	0.0	0.0	0.0860398875374	0.0	0.0	0.0	0.0	0.0	0.0	0.0	0.0	0.0	0.0	0.0	0.0	0.0	0.0	0.0	0.0	0.0	0.0	0.0	0.0	0.0	0.0	0.0	0.647520751083	0.0	0.0	0.0
AC090921.1	0.0	0.0861343457872	0.60226297078	0.0828732031979	0.027190306774	0.0918159060307	0.419212433494	0.0583087593278	0.0214239658245	0.0445161439859	0.0	0.0240208656077	0.0	0.0	0.0189643691372	0.0180901404287	0.0413713821115	0.0	0.0238517140687	0.0327774911498	0.0898034733549	0.137807819872	0.0781013571206	0.0612537737313	0.075668287276	0.0477701990993	0.0194854916016	0.141017046152	0.0672094494862	0.0228856565138	0.0876089962043	0.0	0.0257783368739	0.0	0.0513622127352	0.0379101336969	0.148010715747	0.0173796561154	0.105694461967	0.148373539094	0.0	0.0178908969607	0.060830525642	0.0200451974743	0.0727198792575	0.141425034337	0.149726120976	0.105764679196	0.199185061663
LINC02056	0.0791318386412	0.157289949902	0.0377071734238	0.0	0.0794435613567	0.0	0.0927907790667	0.0	0.0	0.0162581882834	0.0	0.0175458034237	0.0	0.0491343010353	0.055409342589	0.0528550557759	0.0	0.0508350456907	0.0	0.0	0.0	0.0183018831681	0.0	0.0894844249498	0.0	0.023262179268	0.199261781476	0.0	0.0	0.0334332023642	0.0319965618778	0.0228038408749	0.0376590618146	0.0	0.150068078774	0.0692277044129	0.0	0.101558381701	0.0	0.0	0.633415880565	0.0261364570514	0.0	0.0585672640141	0.0	0.41321006365	0.0437463849795	0.103006350155	0.0
AC068733.1	0.0	0.0104222907266	0.0	0.0	0.0	0.0	0.00614846960523	0.0	0.0	0.0	0.0	0.0	0.0	0.0162785979129	0.0	0.00875565727515	0.0	0.0	0.0	0.0	0.0108662566483	0.0	0.015120473351	0.0	0.0	0.0	0.0	0.0	0.0	0.0	0.0	0.0	0.0	0.0	0.0	0.0	0.0	0.00841178171645	0.00852604847104	0.0	0.0286167121563	0.00865922311383	0.0	0.0	0.0	0.0684499457402	0.0	0.0170634253598	0.0
AC079943.1	0.0	0.0	0.0	0.0	0.0	0.0	0.0	0.0	0.0	0.0	0.0	0.0	0.0	0.0	0.0	0.0	0.0	0.0	0.0	0.0	0.0	0.0	0.0	0.0	0.0	0.0	0.0499681597939	0.0	0.0	0.0	0.0	0.0	0.0	0.0	0.0	0.0	0.0	0.0	0.0	0.0	0.0	0.0	0.0	0.0	0.0	0.0	0.0	0.0	0.0
AC026765.2	0.0	0.0	0.0	0.01861531538	0.0	0.0	0.0114139635002	0.0261951005251	0.0	0.0	0.0	0.0323739861668	0.0	0.0302194422909	0.0340788287502	0.0650156926687	0.0	0.0	0.0	0.0	0.0201720208006	0.0	0.0280695103035	0.0	0.0135975343301	0.0	0.0700305638014	0.0	0.0	0.0	0.0	0.0	0.0	0.0	0.0153829183505	0.0255465844555	0.0	0.0	0.0	0.0	0.017707935417	0.0	0.0	0.0	0.0	0.127069861679	0.0269056713633	0.0	0.0650789196684
AC093281.2	0.162637799016	0.0862064851053	0.447770052695	0.0	0.435409267603	0.306309345915	0.12714046445	0.0	0.0	0.534641126263	0.0225038685003	0.0	0.0	0.0	0.0	0.0	0.0	0.0	0.143230142272	0.0328049429849	0.0898786856441	0.200615617173	0.0	0.0	0.121170657682	0.0	0.0390036222177	0.0	0.0	0.0	0.0	0.0	0.0	0.0	0.0342701531092	0.0	0.0592538711283	0.173942119413	0.246826961013	0.13707489696	0.0394498393713	0.107435285769	0.0	0.0	0.145561567358	0.377449282038	0.0	0.246990938436	0.0
LINC02293	0.0	0.0905016499552	3.49546529097	0.0290250521165	0.114275791072	0.0	0.142373472031	0.0	0.0	0.187093055322	0.0630002789902	0.0	0.537793163819	0.0	0.0	0.0506863254686	0.695504829401	0.0	0.0	0.0229596142579	0.0	0.368569459627	0.0	0.0	0.212013137854	0.267692323206	0.0	0.0	0.0	0.0	0.0	0.809121978804	0.108341544775	0.0	0.0239850895735	0.0	0.0	0.0	0.0	0.0	0.0	0.0	0.0	0.0	1.22251238986	0.0	0.0	0.0	0.126839043316
AC099796.1	0.0	0.0	0.0	0.0	0.0	0.0	0.0444526250521	0.0	0.0	0.0	0.137692044601	0.0	0.0	0.117692117853	0.0	0.0	0.0	0.0	0.0	0.0	0.0	0.0	0.0	0.0	0.132391805703	0.0	0.0	0.0	0.0	0.0	0.0	0.0	0.0	0.0795195639658	0.0299550240208	0.0	0.0	0.0	0.0308211034773	0.0	0.3448250967	0.0	0.0	0.0	0.0	0.0824806813239	0.0785897721374	0.0	0.0
LINC00430	0.0	0.0	0.0	0.0	0.0	0.0	0.0	0.0	0.0	0.0	0.0	0.0	0.0	0.0	0.0	0.0	0.0	0.0	0.0	0.0	0.0	0.0	0.0	0.0	0.0	0.0	0.0	0.0	0.0	0.0	0.0	0.0	0.0	0.0	0.0	0.0	0.0	0.0	0.0	0.0	0.0	0.0	0.0	0.0	0.0	0.0	0.0	0.0	0.0
AL138775.1	0.0	0.0	0.0	0.0	0.0	0.0	0.0	0.0	0.0	0.0	0.0	0.0	0.0	0.0	0.0	0.0	0.0	0.0	0.0	0.0	0.0	0.0	0.0	0.0	0.0	0.0	0.0404959347199	0.0	0.0	0.0	0.0	0.0	0.0	0.0	0.0	0.0	0.0	0.0	0.0	0.0	0.0	0.0	0.0	0.0	0.0	0.0	0.0	0.0	0.0
AL138962.1	0.0	0.0	0.30018946823	0.240957366962	0.0	0.0	0.332421272744	0.0	0.0	0.0647162920477	0.523009615364	0.0	0.0	0.0977904093597	0.0	0.0	0.0601445275222	0.0	0.0693498742387	0.0	0.0	0.109276937456	0.0908332085246	0.0	0.660026301422	0.0	0.169964689518	0.164005226425	0.0977071680487	0.0665410207639	0.0	0.0453857465588	0.0	0.264291300188	0.0497792734944	0.0275563319756	0.0	0.0	0.0	0.0	0.0	0.0520185446911	0.0	0.0	0.211436145286	0.822398618164	0.0	0.0	0.0
LINC00977	0.0	0.0	0.0	0.0	0.0	0.0	0.013052941922	0.0	0.0	0.0	0.0115518568312	0.0	0.0	0.0691175550247	0.0	0.0	0.0	0.0	0.0	0.0168396826844	0.0	0.0	0.0	0.0	0.0	0.0	0.0	0.0	0.0	0.0	0.0	0.0	0.0	0.0	0.0	0.0	0.0	0.0	0.0	0.0	0.0	0.0183831658367	0.0	0.0	0.0	0.048438783615	0.0153845842275	0.0	0.0930298400247
C1orf137	0.0838469481976	0.0666648595957	0.053271965217	0.0	0.0	0.0	0.0	0.0902577297885	0.0331627450263	0.0	0.0	0.111547672543	0.297109824312	0.104123985095	0.645820290953	0.056004450291	0.0	0.215456307642	0.0738414464044	0.0	0.0	0.0	0.193432376703	0.0	0.515367687173	0.0492965353399	0.241297020352	0.174627326582	0.0	0.0	0.0	0.0	0.718253919894	0.140704306188	0.0530033197052	0.205387479517	0.0916439405793	0.0	0.218143146891	0.0353340731801	0.0	0.0	0.0	0.496456186151	1.01308588266	0.145943796229	0.0	0.163716051347	0.0
AC092078.1	0.0	0.0	0.0	0.0	0.0	0.0	0.0	0.0	0.0	0.0	0.0	0.0441614375403	0.0	0.0	0.0	0.0665160548072	0.0	0.0	0.0	0.0	0.0	0.0	0.0574345364671	0.0	0.0	0.0585491158191	0.0	0.0	0.0	0.0	0.0	0.0	0.0	0.0835567110595	0.0	0.0	0.0	0.0	0.0	0.0	0.0	0.0	0.0	0.0	0.0	0.0	0.0	0.0	0.0
AC012368.2	0.0	4.82486921324	0.09179901149	0.265268244165	0.116044344982	0.0	0.135540816565	0.0	0.0228586063931	0.0949942715414	0.263898043645	0.102517622861	0.0682645191574	0.0	0.323748873127	0.617649080353	0.176567148654	0.0742554774553	0.0508978541288	0.104917237296	0.191634197605	0.0802014665974	0.0999976304561	0.0	0.290647296305	0.713567349046	0.166322589028	0.240736243074	0.0	0.195345425243	0.0467378350286	0.0	0.0	0.096985468194	0.328809879743	0.222468172967	0.379013154253	0.0	0.0751814774107	0.121776359353	0.210281733077	0.725380027665	0.454327988389	0.384975176493	0.155179028058	2.71611829338	0.223653393208	0.376157117975	0.154562434212
AC093802.1	0.0	0.0079470771476	0.0	0.0	0.0	0.0	0.0	0.0	0.0592996583392	0.00821445214071	0.00414910731769	0.0	0.0	0.0	0.0	0.00667625627311	0.00763415713762	0.0	0.00880259367267	0.00604834804262	0.0	0.0	0.0	0.0	0.00558515153149	0.0	0.0	0.0	0.0	0.0	0.0	0.0	0.0	0.0	0.0	0.0	0.0	0.0	0.00650117778721	0.0126364597722	0.0	0.0	0.0	0.00739777979672	0.0	0.0	0.0	0.0	0.0
AC006037.1	0.0	0.0	0.0	0.0	0.0	0.0	0.0	0.0	0.0	0.0	0.0	0.0	0.0	0.0	0.0	0.0	0.0	0.0	0.0	0.0	0.0	0.0	0.0	0.0	0.0	0.0	0.0811329702577	0.0	0.0	0.0	0.0	0.0	0.0	0.0	0.0	0.0	0.0	0.0	0.0	0.0	0.0	0.0744934559862	0.0	0.0	0.0	0.196286778203	0.0	0.0	0.150792618744
AC098484.2	0.107703567402	0.428163657303	0.307931459507	0.205976451376	0.378447447861	0.243416545106	0.227329689015	0.231876763383	0.212992006325	0.221284492775	0.111770461686	0.119404885196	0.190822615947	0.267499888498	0.188539277196	0.0359695803866	0.0822609012034	0.27675918386	0.118564052879	0.162933036289	0.312481719889	0.323830658252	0.155293047852	0.0	1.02309567788	0.0316613355095	0.503672399387	0.0560783261737	0.133636093404	0.09100951592	0.174197588127	0.0310375072141	0.102512853791	0.22592288764	0.0680841311355	0.244980834851	0.0588595026017	0.172784434758	0.210157873627	0.20424387725	0.117561834133	0.10672024227	0.0	0.398569234306	0.144592771569	1.03107713608	0.476333349926	0.105148745125	0.360045603823
LINC02411	0.0	0.0	0.0145013953271	0.0	0.0	0.0257921973923	0.0	0.0	0.0	0.0	0.0	0.0	0.0	0.0	0.0	0.0	0.0	0.0	0.0100503520141	0.0	0.0	0.0105577859179	0.0	0.0	0.0	0.0	0.0	0.0237680352824	0.0	0.0	0.0	0.0	0.0	0.0	0.0	0.0	0.0	0.0	0.0	0.0	0.0	0.0	0.0	0.0	0.0	0.0794560018959	0.0	0.0	0.0
CU633906.1	0.0112456296054	0.0	0.0250070969452	0.0	0.0	0.0	0.0	0.0	0.00444781778324	0.00462098610695	0.0093362122965	0.0	0.0	0.0	0.00787436453055	0.00751136824612	0.0	0.0	0.0148555237902	0.0	0.0	0.0104037112102	0.0064858319499	0.0	0.0	0.0264467861587	0.0161814888561	0.0	0.0	0.00475127858477	0.0	0.0	0.0107036527326	0.0	0.0	0.00393525102222	0.0	0.0	0.0	0.00473903830699	0.0	0.0	0.0	0.00832314488595	0.01509733421	0.0	0.0	0.0	0.0
FALEC	0.0571818409969	0.136392062565	1.79835236643	0.087485404436	0.114814192915	0.193851603722	0.590057547733	0.0	0.0678488670326	0.234968162823	0.0712092376043	0.126788579511	0.0	0.426062101557	0.56055458598	0.0	0.262043118144	0.0734683169169	0.125895752262	0.138406720579	0.426606164281	0.079351274372	0.230854364775	0.129325547012	0.127807213138	0.134476767782	0.370258767095	0.238184268766	0.141899809428	0.386549251363	0.184969523788	0.0988703630865	0.27212996965	0.143936030535	0.0361471402936	0.460229692871	0.499993795952	0.220162781533	0.148769001237	0.120485443883	0.332884156956	0.717690486736	0.0	0.4655373159	0.0	0.298591724439	0.284506083232	0.186084793345	0.0764619815892
LINC01740	0.0	0.310031756674	0.0309683412256	0.149146803948	0.195737449367	0.0	141.654850508	0.0	0.0	0.0400578253488	0.121398880976	0.0	0.0	0.0	1.0921648732	0.260454431474	0.148912053082	0.125250202937	0.0	0.0589896113313	0.1616192028	0.0450931940708	0.449788538598	0.110238342784	0.272360250888	0.0	0.140272063036	0.0	0.0	1.31799323055	0.709514122121	0.0	0.0927864836275	0.0	0.0	0.648154808425	0.0	0.0	0.126812130572	0.0	0.212815247934	0.257585805639	0.0	0.0	0.392621637256	0.678726570412	0.107784767811	0.0634481885742	0.260707720358
AC006013.1	0.0	0.0	0.0	0.0	0.0	0.0	0.0	0.0	0.0	0.0	0.0	0.0	0.0	0.0	0.0	0.0	0.0	0.0	0.0	0.0	0.0	0.0	0.0	0.0	0.0	0.0	0.0	0.0	0.0	0.0	0.0	0.0	0.0	0.0	0.0	0.0	0.0466682863636	0.0	0.0	0.0179933406959	0.0	0.0282053058945	0.0	0.0	0.0	0.0	0.0	0.0277899717765	0.0
AC140125.1	0.0	0.0376208125788	0.0601256683443	0.0	0.0	0.0	0.0	0.0	0.0	0.0	0.0	0.0	0.0	0.0	0.0	0.0	0.0	0.0607939581505	0.0	0.0	0.0	0.0	0.0	0.0	0.0	0.0	0.0	0.0	0.0	0.0	0.0	0.0	0.0	0.0	0.0	0.0	0.0	0.0	0.0	0.0	0.0	0.0	0.0	0.0	0.0	0.0	0.0	0.0	0.0
AC002546.2	0.0	0.044062732541	0.0	0.0	0.0	0.12525115035	0.0259941292043	0.0596566501684	0.0	0.0227725993421	0.0	0.122880712334	0.0	0.13764335016	0.116416546844	0.0740332801793	0.0	0.0	0.0244030807467	0.134140760014	0.0	0.0256351719718	0.0319627129312	0.0	0.154834937149	0.0651659679494	0.199359267671	0.0	0.0	0.0	0.179268408329	0.0638819925879	0.210993921674	0.0929997640217	0.0350330161065	0.0387864809656	0.0	0.0711256474586	0.108137741481	0.0	0.0806560072077	0.0	0.0622367107382	0.0410171420921	0.0	1.44694277425	0.0	0.0	0.0370526383386
IQCH-AS1	0.793257892261	2.08322734895	0.717810452293	4.33970231096	0.73363745134	0.901838051065	1.18161310793	1.01951549147	0.308041112891	0.487953343717	0.816226542383	0.756851731463	0.448607000523	0.901510783612	1.07050652344	0.478467016346	0.5618045639	1.02536975405	0.270971344619	0.683655596564	0.860816716517	0.911777417843	0.027727605989	1.45156976497	0.561453745949	0.794265894561	2.05803203596	0.866106923242	0.495110609573	0.607335078777	0.746472374076	0.626218130549	0.768755037256	0.609112536429	0.774972780538	0.652755963678	0.535978197933	0.222125016662	0.75047464082	0.528782907992	0.958574840266	0.460493935066	0.334739575521	0.793485509348	0.490524319234	3.3305189434	0.526243278135	0.923071240189	0.665362350487
AC019118.1	0.0	0.118310969213	0.212720468004	0.0	0.0	0.0	0.0	0.0	0.529689086075	0.0	0.0926538585839	0.0	0.0	0.0	0.0520975198136	0.0	0.113652417525	0.0	0.098285511421	0.0450219562345	0.0	0.0	0.128732581737	0.0	0.498888845765	0.0	0.321174654675	0.0	0.184632855485	0.0	0.0	0.0428817053693	0.0	0.187282283409	0.0470328308189	0.0	0.0	0.0	0.0967853502299	0.094061739638	0.0541415036888	0.147445668055	0.0835545725772	0.0	0.0	3.1080996052	0.0	0.0	0.348209621904
AL353742.1	0.0	0.0	0.0	0.0	0.0	0.0	0.0	0.0	0.0	0.0	0.0	0.0	0.0	0.0	0.0	0.0	0.0	0.0	0.0	0.0	0.0	0.0	0.0	0.0	0.0	0.0	0.0	0.0	0.0	0.0	0.0	0.0	0.0	0.0	0.0	0.0	0.0	0.0	0.0	0.0	0.0	0.0	0.0	0.0	0.0	1.25746217286	0.0	0.0	0.0
LINC02373	0.0	0.42583558068	0.267367333701	0.117060848489	0.230442670886	0.0864617870029	0.0358878757809	0.0	0.0302619848231	0.0943205533036	0.0	0.0	0.0903738315086	0.0	0.107150927276	0.102211431737	0.0	0.0983051238179	0.0336912509599	0.0	0.0	0.0353922941643	0.176512759828	0.346091061981	0.299274337146	0.0899690905022	0.0	0.0	0.189870666988	0.0323266661158	1.54687870071	0.0440982076493	0.0	0.0	0.0483670955229	0.133872960307	0.167255607866	0.0	0.0995310339243	0.0644867718558	0.111354865743	0.0	0.0	0.0	0.102718978384	0.133178026818	0.0	0.697180095727	0.102310831157
AC096732.1	0.0	0.0	0.0	0.0	0.0	0.0	0.0	0.0	0.0	0.0	0.0	0.0	0.0	0.0	0.0	0.0	0.0	0.0	0.0	0.0	0.0	0.0	0.0	0.0	0.037913460501	0.0	0.976317084443	0.0	0.0	0.0	0.0	0.0	0.0	0.0	0.0	0.0	0.0	0.0	0.0	0.0	0.0	0.0	0.0	0.0	0.0	1.41721522879	0.0	0.0	0.0
LINC01703	0.591320134061	0.595517759165	1.23978981657	0.301563574365	0.949839218365	0.846398760222	2.62562868045	0.0424354247239	1.23174756009	0.745143859594	0.605466444949	0.192298586122	0.139688662831	0.0489547603494	1.40777524612	0.0263309595765	0.812940099773	0.303895742083	0.17358586061	1.38356145651	1.07838001576	0.218820079389	0.341039421775	2.36267220418	0.616774882401	0.185417419159	0.311981470284	0.287358731075	1.56521884796	0.766153799368	0.446315014159	0.386248734721	0.637864693781	0.893069597499	0.274119482909	0.5242080302	1.2495277355	1.0118727921	0.743573199239	0.348864795612	0.487669208013	1.04163809345	0.619789704014	0.700239054278	1.05846840089	0.686166934765	0.414072055634	1.84733922007	0.527131322527
AC004817.2	0.0	0.0	0.0315867566417	0.0	0.0499115462287	0.0561802394812	0.0	0.0535168720405	0.0196633173274	0.163431004802	0.0	0.0	0.0	0.0	0.0348117067879	0.0332069398039	0.0	0.0	0.0218915501629	0.0601675912811	0.041211655399	0.0	0.0286731556864	0.0562198614508	0.0555598176927	0.0	0.0357682987158	0.0517712350698	0.0	0.0210048844347	0.0	0.0286536740947	0.0	0.0	0.0	0.0695892623162	0.0	0.0319027481688	0.129344477266	0.0209507715015	0.0	0.0656824020523	0.0	0.0	0.0	0.0	0.0	0.0	0.0997176994919
LINC02504	0.0	0.0	0.0041549764748	0.0	0.0	0.0221701369381	0.0	0.0	0.0	0.0	0.0	0.0	0.0	0.0	0.0	0.0	0.0	0.0	0.0	0.0	0.0	0.0	0.0	0.0	0.0	0.0	0.0	0.0	0.0	0.0	0.0	0.0	0.0	0.0	0.0	0.0	0.0	0.0	0.0	0.0	0.128488979759	0.0	0.0	0.0	0.0	0.0	0.0	0.0	0.0
LINC01163	0.0	0.00806665699182	0.186936168852	0.0388062217169	0.0	0.0229299911613	0.00475879982925	0.0	0.0	0.00416902759116	0.0336923122123	0.0	0.0119837400402	0.0	0.00710420724731	0.0135534280955	0.00774902846759	0.0391063329545	0.0223376162321	0.018418073005	0.0	0.0187723390991	0.0	0.0	0.0170075742874	0.0	0.0	0.0316956809064	0.0251772075662	0.00857315345892	0.00820476100816	0.0	0.00965677509854	0.00851283106405	0.0320678391947	0.0142014450683	0.0443568163807	0.0	0.0263960046081	0.00427553361991	0.0147658646424	0.0134041516414	0.0	0.0375454717583	0.0	0.123617597934	0.0224354501023	0.0	0.278115477235
LINC01887	0.0	0.0	0.0	0.0	0.0	0.0	0.141214618189	0.0	1.60754478448	0.0309283674786	0.0	0.0	0.0889026296003	0.0467347188917	0.0	0.0	0.0574869786317	0.0	0.0165713943675	0.0	0.155981323632	0.0174080702692	0.021704912037	0.0	0.0210287449523	0.0	0.0	0.0	0.0933898745768	0.0	0.0	0.0	0.0	0.0	0.0	0.0395080899138	0.0	0.0	0.0	0.0158592467994	0.0	0.0497200508559	0.0845261373746	0.0	0.0	0.131010012428	0.2080496681	0.0489879037363	0.176129285498
AC136188.1	0.0	0.0	0.0	0.0	0.0	0.0	0.0	0.0	0.0	0.0	0.0	0.0	0.0	0.0	0.0	0.0	0.0	0.0	0.0	0.0	0.0	0.0	0.0	0.0	0.0	0.0	0.0	0.0	0.0	0.0	0.0	0.0	0.0	0.0	0.0	0.0	0.0	0.0	0.0	0.0	0.0	0.0	0.0	0.210122903349	0.0	2.8002432481	0.0	0.0	0.0
LINC01892	0.0	0.0	0.0	0.0	0.0	0.0	0.0	0.0	0.0	0.0	0.0	0.0	0.0	0.0	0.0	0.0	0.0	0.0	0.0	0.0	0.0	0.0	0.0	0.0	0.0	0.0	0.0	0.0	0.0	0.0	0.0	0.0	0.0	0.0	0.0	0.0	0.0	0.0	0.0	0.0	0.0	0.0	0.0	0.0	0.0	0.0	0.0	0.0	0.0
AC090124.1	0.0	0.0	0.0181012135332	0.0	0.0	0.0	0.0	0.0	0.0	0.0	0.0	0.0	0.0	0.0	0.0	0.0	0.0	0.0	0.0	0.0	0.0	0.0	0.0	0.0	0.0	0.0	0.0409950043379	0.0	0.0	0.0	0.0	0.0	0.0	0.0	0.0	0.0	0.0	0.0365645934118	0.0	0.0	0.0	0.0	0.0	0.0	0.0	0.198360230085	0.0	0.0	0.0
LINC01509	0.0	0.0573109928818	0.0915945593486	0.0551411346445	0.072366183953	0.0	0.0676194719613	0.0	0.427644306687	0.0888587840699	0.179529748258	0.0	0.0	0.0	0.100946196521	0.0	0.0	0.0	0.0634806198488	0.0	0.0	0.0333428517406	0.498874592922	0.0	0.120833322888	0.0	0.0	0.375312628401	0.0	0.0	0.0	0.0	0.0	0.0	0.0	0.0	0.0787852139501	0.0	0.0468837721047	0.0303762856292	0.262266749495	0.0	0.0	0.0	0.0	0.376398476687	0.0398491569189	0.0	0.144579559842
AC025031.1	0.115177658378	0.412088473728	0.10976678954	0.660810572653	0.0	0.130154220293	0.0810350789429	0.185975891628	0.204995331355	0.260304587498	0.0	0.127690989329	0.0	0.0715157620051	0.24194755643	0.0384656900575	0.131954096859	0.0739912230871	0.101433445951	0.104543866345	0.286428338058	0.0266386840418	0.232497456339	0.0651230067695	0.28961296429	0.0677169489011	1.20154752928	0.0599698826164	0.142909772484	0.413631772311	0.232857541068	0.0663827111589	0.109626735104	0.0966403241791	0.0728088306271	0.0604572194411	0.125888117664	0.073909925473	0.074913927669	0.121342991526	0.125720039705	0.152168127175	0.0646730232582	0.383605158071	0.386566973811	4.31027603167	0.0955103458538	0.112445544163	0.115509292472
CH17-340M24.3	2.27312161234	10.1983857618	8.02918979427	5.92047965237	21.9513985022	8.37884116824	27.8733569531	7.63206081018	5.18026477993	6.00465462252	6.04341764894	15.5045047016	9.20543616196	6.98988839076	8.48893366327	6.79620559987	21.3297839779	12.5166423537	3.40794327645	9.46477462879	19.9645660716	8.63708101818	10.5192602116	21.2984902541	10.4334926879	3.85024076854	7.78767975383	10.3701766247	8.72992305826	7.50021900262	10.6793608333	4.33585671431	6.90281786559	2.54303033659	11.4613031289	17.3293845893	11.9492664462	1.42394021969	16.0521254779	9.87569619259	18.3528832989	8.11567585961	3.09976286392	15.1014417059	10.317588889	3.10874929157	16.3065015783	6.93940689884	20.9512222697
AC007389.5	0.043501239253	0.345868760805	0.469853005046	0.0	0.13101780885	0.442419385914	0.0408079877831	0.0936545260709	0.0	0.0178752661503	0.126402777504	0.0964547526922	0.20552758456	0.0540213148479	0.152301217197	0.174336433971	0.0332250010909	0.0	0.0957755319627	0.0263233211855	0.0360601984741	0.0603666952884	0.275979123481	0.83627043908	0.0243074202406	0.0255758906468	0.344269875139	0.181199322744	0.0539753307366	0.128654917162	0.0	0.0250719648329	0.0	0.0364999073848	0.0274990341481	0.441456882818	0.0	0.111659618591	0.0	0.0733277002554	0.158276573284	0.229888407183	0.0	0.0321962513196	0.175202128453	0.454308914066	0.0961950078312	0.311441914883	0.465349264295
LINC01208	0.0	0.0247429190422	0.0889744265211	0.0238061244763	0.0624854165286	0.211000014821	0.78822197941	0.0	0.332328969869	0.153452284798	0.0129180860526	0.0	0.0735156360156	0.0386460175451	0.0435815790748	0.0	0.0475373092531	0.0	0.0137032684193	0.0564938970057	0.696516602835	0.0863708101818	0.035896585292	0.0	0.0	0.237855783015	0.0447791585845	0.162034009762	0.0772262424385	0.0	0.0	0.0	0.0	0.0	0.0	0.0	0.102042003068	0.0599096799748	0.0	0.170486903094	0.0	0.0411146574385	0.0349483067991	0.16122892007	0.250673814556	0.43334081034	0.206449286038	0.101273070224	0.0
AC082651.3	0.19947563639	0.0528662266131	0.0422454618876	0.0762969782909	0.0333769045659	0.206629016397	0.116953555126	0.0357878620425	0.0	0.0	0.338112822413	0.420180087537	0.058903129011	0.0412859355386	0.0581983079582	0.0444123632508	0.0380884450102	0.277647599319	0.373303213641	0.0100588345978	0.0551182078372	0.0461354096503	0.565643162176	0.300763264957	0.195058620359	0.0	0.0119595081993	0.103861553252	0.350631732489	0.105348072165	0.0537713150817	0.0	0.0474655047216	0.153423339516	0.136605371485	0.0930716173967	0.0181687524723	0.0213340411483	0.0432476911659	0.077056227387	0.060481648959	0.0549040109605	0.0186678166775	0.0246060718868	0.0892657993967	0.0289339010499	0.00918966176508	0.0865528448141	0.0111138884385
AL034376.2	0.0	0.0	0.0179432622808	0.0	0.0	0.0	0.0	0.0	0.0	0.0	0.0468928778173	0.0	0.0	0.0	0.0	0.0	0.0	0.0725707982111	0.0	0.0	0.0	0.0	0.130305231077	0.0	0.0	0.0	0.0	0.0	0.0	0.0	0.0	0.0	0.0	0.0	0.0	0.0	0.0	0.0	0.0	0.0	0.0	0.0	0.0	0.0	0.0	0.0983146690126	0.0	0.0	0.0
CU634019.6	0.0	0.0143918544765	0.074753557455	0.0	0.0	0.0	0.0424512624589	0.0389703397073	0.0501150654704	0.0	0.0375693777815	0.0	0.0	0.0	0.0760483930165	0.0	0.0	0.0	0.00797058118347	0.0	0.0150049148013	0.0	0.0104397227918	0.0	0.0303434910385	0.0	0.0260460430246	0.075398375907	0.0	0.0	0.0146382481074	0.0	0.017228810159	0.0303757618505	0.0228851022441	0.00633425751787	0.0	0.104540381164	0.0235467714485	0.0152560987109	0.0131720101256	0.0	0.0813114968033	0.0	0.0243009663626	0.0630137643671	0.0	0.0117812072744	0.0
AL049775.2	0.116003304675	0.0	0.0	0.0	0.0	0.0	0.0272053251887	0.0	0.0	0.0	0.0722301585735	0.0	0.0	0.0	0.0	0.0	0.0	0.0	0.0510802837134	0.0	0.0	0.0536592847008	0.0334520149674	0.0	0.0324098936541	0.0	0.0	0.0603997742481	0.0719671076488	0.0	0.0	0.0334292864438	0.0	0.0	0.0	0.0405937363511	0.0	0.0744397457273	0.0	0.0244425667518	0.0	0.0	0.0	0.0	0.0	0.100957536459	0.0	0.0	0.0
AC022166.2	0.0	0.0	0.0	0.0	0.0	0.0	0.0	0.0	0.0	0.0	0.0	0.0	0.0	0.0	0.0	0.0	0.0	0.0	0.0	0.0	0.0	0.0	0.0	0.0	0.0	0.0	0.0	0.0	0.0	0.0	0.0	0.0	0.0	0.0	0.0	0.0	0.0	0.0	0.0	0.0	0.0	0.0	0.0	0.0	0.0	0.210202631881	0.0	0.0	0.0
AC103808.6	0.0	0.0	2.54821393964	0.0533585548607	0.0	0.0	0.0	0.0	0.0	0.0	0.0289543308075	0.0309320413806	0.0823882127761	0.0	0.0	0.0465899090783	0.0	0.0896186796874	0.0307142223191	0.0	0.0	0.0	0.160915727171	0.0	0.0	0.0	0.0	0.0	0.0	0.0	0.0564077319311	0.0	0.0663903288025	0.0	0.0440932788927	0.0488174674222	0.0	0.0	0.0	0.0	0.0507576597083	0.0	0.0783324117912	0.0516250236676	0.0	0.0	0.0	0.0	0.0466352172193
FAM95B1	0.0	0.0487175990229	0.0454186703321	0.0	0.0164040977382	0.00923219384128	0.00958006528796	0.0	0.00161565310869	0.00167855585205	0.00508701609037	0.00543448209034	0.00482495654779	0.0101456161168	0.0200223334384	0.0463840972876	0.0	0.026241996324	0.0125911642171	0.0	0.0	0.00566866354847	0.0164916787155	0.0046193524933	0.00228255971967	0.00240167394184	0.00587786506726	0.00850765468394	0.0	0.00690353642155	0.0	0.0	0.0	0.0	0.0103290578852	0.00142946515738	0.00892958754603	0.0	0.00531384921747	0.0	0.0148627755299	0.0107937002994	0.0229371696776	0.00302335112732	0.00548404996294	0.0142204481495	0.0022582697787	0.015952138286	0.0
LINC00550	0.0	0.0	0.00568981144819	0.0	0.0	0.0	0.0	0.0	0.0	0.0	0.0	0.0	0.0	0.0	0.0	0.0	0.0	0.0	0.0	0.0	0.0	0.0	0.0	0.0	0.00500407323159	0.0	0.0	0.0	0.0	0.0	0.0	0.0	0.0	0.0	0.0	0.0	0.0	0.0	0.0	0.0	0.0	0.0	0.0	0.0	0.0	0.0311755978662	0.0	0.0	0.0
LINC00534	0.0717095760803	0.0	0.13668154148	0.0365707082059	0.0	0.0	0.0112116480468	0.025730785597	0.0	0.029466465323	0.0	0.0106000496312	0.0	0.0	0.0	0.0	0.0912828685805	0.0	0.0	0.0	0.0	0.0	0.0137859854888	0.0	0.0133565145192	0.0562140698411	0.0343946269778	0.0	0.0	0.0	0.0	0.0	0.0	0.0	0.0	0.0	0.0	0.0306775318433	0.0	0.0201461628471	0.0	0.0157899718375	0.0	0.0	0.032090197826	0.208029192556	0.0132143806917	0.0	0.0
AC003988.1	0.0	0.0	0.0	0.0	0.0	0.0	0.0	0.0	0.0	0.0	0.0	0.0	0.0	0.0	0.0	0.0	0.0	0.0	0.0	0.0	0.0	0.0	0.0	0.0	0.0	0.0	0.0	0.0	0.0	0.0	0.0	0.0	0.0532960424989	0.0	0.0	0.0	0.0	0.0	0.0	0.0	0.0	0.0	0.0	0.0	0.0	0.389856784389	0.0	0.0	0.0
AC008549.1	0.0	0.0800393026561	0.0319797489483	0.0	0.0505325296966	0.0	0.0	0.054182711817	0.0	0.0	0.0	0.0223210998454	0.0	0.0	0.0	0.0	0.0384438581829	0.0	0.0221639178166	0.0	0.0	0.0	0.0	0.0569193309556	0.0	0.0295932544965	0.108639949288	0.0	0.0	0.0	0.0	0.0	0.0	0.0	0.0	0.0352275348117	0.0	0.0	0.0	0.0	0.0	0.0	0.0	0.0	0.0	0.087611672386	0.0	0.0	0.0
AC016831.1	0.166249788207	2.13045541933	0.191059553148	0.314201999434	0.250357039785	0.209969295103	0.513740445081	0.157906709616	0.738769161447	0.23307251395	0.0974272330781	0.0715563404774	0.109734776225	0.176093652993	0.571781889539	1.64280284931	0.0896307024443	0.175906615274	0.65023758047	0.263336612119	0.61610148437	0.133446968645	0.163565646231	0.199058569718	0.199453785784	0.830824248876	1.76951755845	0.203674718419	0.157742679826	13.3911517222	0.0790850207464	0.222636320444	0.116351082355	0.0533354138429	0.278189352857	0.19506335978	0.154987501261	0.156886909336	0.349839780065	0.364721944071	0.338026535722	1.05945248115	0.52715500088	0.441515234896	0.564543132746	18.3241818109	0.151377428852	0.490101070467	0.722490061117
AC087318.1	0.0	0.0661507347145	0.0	0.0636461939727	0.0	0.0940188583605	0.195123026418	0.0	0.0329069912086	0.0341881697064	0.0	0.0	0.0	0.0	0.0	0.0	0.0	0.0	0.0366359875477	0.0	0.0	0.0384857080502	0.0	0.0	0.325431991293	0.0978327128083	0.538731265233	0.259920879412	0.206466046622	0.0	0.067283258653	0.0	0.0	0.139619183004	0.15778366123	0.0	0.0	0.0	0.162345606748	0.0	0.060543840886	0.0549604675271	0.0934350618794	0.0615784344004	0.111696986777	0.579273062665	0.0459955564437	0.0	0.0
AC008764.6	0.20335620399	0.397991467243	0.844781623379	0.299158644942	1.2249436899	0.742426345043	0.5869723134	0.168388031408	0.600135089065	0.520654924737	0.376616215897	0.0832429223814	0.480392169614	0.174831669513	0.701012543069	0.146277452573	0.28674027041	0.602944427863	0.21352990519	0.520613969507	0.609450468943	0.231546686229	0.369896180969	0.176892845841	0.786672237461	0.340286668789	0.461426612384	0.619002809645	0.873414245075	0.389935527429	0.15180195814	0.189330294127	0.387111129373	0.564381361554	0.296654636146	0.0875835858247	0.444532908484	0.120456388929	0.813951229579	0.474627627753	0.739898993138	0.733665129353	0.386475234202	0.706232319907	1.49103870363	0.816833813594	0.354559270044	0.794129671975	0.648430125164
AL137058.1	0.0	0.0	0.0369837744133	0.0	0.0	0.0	0.0	0.0	0.0	0.0	0.0	0.0	0.0	0.0	0.0271731668092	0.0	0.0	0.0	0.0	0.0	0.0	0.0	0.0	0.0	0.0	0.0	0.0	0.0	0.0	0.0	0.0	0.0	0.0	0.0	0.0	0.0	0.0	0.0	0.0	0.0	0.0	0.0	0.0	0.0	0.0	0.0	0.0	0.0	0.0
LINC01001	0.0846584410261	0.652907578598	0.438368494314	0.0582854630129	0.0339967738372	0.277433099965	0.266047158646	0.209601916051	0.348230509112	0.306128544439	0.425218924629	0.0713305981719	0.30998484242	0.168210759077	0.361602848091	0.175294075904	0.271570712552	0.391574790871	0.309407828918	0.286878067976	0.154390093807	0.356357724109	0.541969893553	0.0478670282559	0.62915716653	0.751581966734	0.0487264712821	0.423161797923	0.756304084985	0.175264140356	0.0410774589841	0.102465178799	0.153098911515	0.156272687438	0.203361939167	0.047400062535	0.231327236879	0.233600216974	0.341394310188	0.210488669266	0.671493433797	0.240471812798	0.247188651804	0.588981698218	0.204578158884	0.221034418039	0.0374413213845	0.672222189382	0.0905623470143
AC109347.2	0.278208498604	0.663592327322	0.294598546902	0.354704433458	0.837913321931	0.943151928711	0.652460091202	0.19965320171	0.623535624248	1.86722264405	0.307961249161	0.370120930674	1.42397048557	0.806140423289	0.45454712846	0.495535078793	0.424975372119	0.595745950931	0.571689364426	1.2345562211	0.153746634182	0.557656806904	1.06969767059	0.62921140065	0.673642889876	0.272614077954	1.00079494831	0.579422476168	0.345194665341	0.744439586168	0.974932489995	0.213794175767	0.529600789072	0.544674835703	0.234490331303	0.324517261947	0.304079321464	0.238036550807	0.784127730014	0.508041201196	0.202448889152	0.796375599669	0.312431854479	0.411816807709	1.12049040317	2.42124521537	0.358870774201	1.20715178261	0.37201273564
LINC00596	0.0	0.0	0.0	0.0	0.0	0.0	0.0	0.0	0.0	0.0	0.0	0.0	0.0	0.0	0.0	0.0	0.0	0.0	0.0	0.0	0.0	0.0	0.0	0.0	0.0	0.0	0.124253801835	0.0	0.0	0.0	0.0	0.0199077287467	0.0	0.0	0.0	0.0	0.0	0.0	0.0	0.0145559789194	0.0251350630786	0.0	0.0	0.0	0.0	0.420853935336	0.0	0.0	0.0230936401171
AC068580.2	0.0957542071132	0.0	0.0	0.0732496137733	0.0	0.0	0.0898258665994	0.0	0.0	0.0	0.596219356272	0.0	0.0	0.0	0.0	0.0	0.0731343219278	0.0	0.252983416971	0.0579424584674	0.238125334303	0.0	0.0552255158338	0.0	0.107010181414	0.112594453498	0.0	0.0	0.0	0.0	0.0	0.0551879935966	0.091139386285	1.12480187965	1.08954753051	0.0	1.77919389965	0.0	0.0	0.403519297263	0.0696791541558	0.0	0.10753325169	0.212609564927	0.0	0.0	0.0	0.0623218893687	0.0
AC005753.1	0.20948169582	0.666217108192	0.449191279524	0.120186259492	0.105153451763	0.532621396635	0.0982561259243	0.620120260003	0.0621399008745	0.193677641007	0.565218522429	0.0232240569589	0.0	0.195106107994	0.256694090344	0.384781385009	0.079998060879	0.403719100728	0.207544647904	0.12676084765	0.868245555494	0.121124113524	0.241633972192	0.0592218928875	0.497476134632	0.0307903926233	0.188391282071	0.0	0.0649800098188	0.0663795134319	0.0	0.120734898613	0.0	0.043941636075	0.231739433404	0.0733051937991	0.343442340423	0.033606292974	0.272502442395	0.132417012112	0.419202419338	0.20756914435	0.705752214973	0.310084284554	0.0	1.00271417279	0.0579037911217	0.511281519578	0.280113149382
AC011516.1	0.0	0.0	0.0	0.0	0.0	0.0	0.0	0.0	0.0	0.0	0.0	0.0	0.0	0.0	0.0	0.0	0.0	0.0	0.0	0.0	0.0	0.0831718912862	0.0	0.0	0.100470670328	0.0	0.0	0.0	0.0	0.0	0.0	0.0	0.0	0.0	0.0	0.0	0.0	0.0	0.0	0.0	0.0	0.0	0.0	0.0	0.0	0.0	0.0	0.0	0.0
LINC02270	0.0	0.0	0.0	0.0	0.0	0.0	0.0	0.0	0.0	0.0	0.0	0.0	0.0	0.0	0.0	0.0	0.0	0.0	0.0	0.0	0.0	0.0	0.0	0.0	0.0	0.0	0.0	0.0	0.0	0.0	0.0	0.0	0.0	0.0	0.0	0.0	0.0	0.0	0.0217467083419	0.0	0.0	0.0220863862273	0.0	0.0	0.0	0.05819659643	0.0	0.0	0.0
AC009686.2	0.448733753959	0.356778312706	1.9066193305	1.28726357654	0.0563126804071	0.443697315972	1.21023619921	0.483043101537	2.06321702072	0.78366158152	0.0698516958128	0.0994971729677	0.331266297471	1.18416220138	0.785525862007	0.149862861784	0.171364996961	0.6486093698	0.321088715821	1.32373914648	2.46434271444	0.207569364735	2.7174399403	0.253720137293	1.15967879442	0.197869628852	0.524622377871	0.93457397658	0.347986534385	0.402878779963	0.453608104264	0.355613449207	0.373718869931	0.329448037539	0.177290133503	0.922540146918	0.367846388876	1.15181637756	0.364832126083	1.01642105137	0.489807017774	0.407583779113	0.251966995294	0.99635400964	1.65667731861	0.781064892121	0.403118767653	0.292059599399	3.37519353739
Z83851.1	1.84094051767	2.31357643008	2.99955375526	1.13570502089	1.37123959942	2.48296041905	2.00550668767	0.89495921427	2.58365165838	1.14690331512	1.60231672872	0.500361241856	1.96401405576	1.54867710676	3.11868180535	0.594983059055	1.81426794948	0.991889680504	2.03964978747	3.77317036882	0.935315533267	1.45588961995	1.74674759989	2.954792131	7.23388826359	2.16470584175	1.11085178727	3.15386564321	3.68418771266	1.75631666732	1.15258073905	1.30061392616	1.18698598872	2.84016160069	0.863419215308	1.10139372371	2.85592786569	5.44939914731	2.51064750252	2.55261124632	0.907491075592	2.03989052686	1.13373589763	2.5052818825	1.51477509958	1.24038837455	1.87130178537	2.74422146985	2.1440220232
AC087463.3	0.0	0.0	0.0	0.0	0.0	0.0	0.0	0.0	0.0	0.0	0.0	0.0	0.0	0.0	0.0	0.0	0.0	0.0	0.0	0.0	0.0	0.0	0.0	0.0	0.0	0.0	0.0	0.0	0.0	0.0	0.0	0.0	0.0	0.0	0.0	0.0	0.0	0.0	0.0	0.0	0.0	0.0	0.0	0.0	0.0	0.0	0.0	0.0	0.0
LINC02429	0.0	0.0	0.0	0.0	0.0	0.0	0.0	0.0	0.0	0.0	0.0	0.0	0.0	0.0	0.0	0.0	0.0	0.0	0.0	0.0	0.0	0.0199879044479	0.0	0.0	0.0	0.0	0.0	0.0	0.0	0.0	0.0	0.0	0.0	0.0	0.0	0.0	0.0	0.0	0.0	0.0	0.0	0.0	0.0	0.0	0.0	0.0	0.0	0.0	0.0
AC012629.1	0.0946342748663	0.0	0.0300628341722	0.0	0.0	0.0	0.0	0.0	0.0	0.0388865439059	0.0	0.0	0.0	0.0	0.0	0.0	0.0	0.0	0.0	0.0	0.156893495116	0.0	0.0	0.0	0.0	0.0	0.0	0.0	0.0	0.0	0.0	0.0	0.0	0.0	0.0	0.0	0.0	0.0	0.0	0.0	0.0	0.0	0.0	0.0	0.0	0.0	0.0	0.0	0.0
LINC01928	0.0	0.0	0.0	0.0	0.0	0.0	0.0	0.0	0.0	0.0	0.0	0.0	0.0	0.0	0.0	0.0	0.0	0.0	0.0	0.0	0.0	0.0	0.0	0.0	1.32764814362	0.0	0.0	0.0	0.0	0.0	0.0	0.0	0.0	0.0	0.0	0.0	0.0	0.0	0.0	0.0	0.0	0.0	0.0	0.0	0.0	0.0	0.0	0.0	0.0
AC107905.1	0.0	0.0	0.0965398055106	0.116236476316	0.0	0.0	0.0356351442613	0.0	0.0	0.0	0.0315371114898	0.0	0.0	0.0	0.0	0.0	0.0	0.0	0.0	0.0	0.0	0.0	0.0	0.0	0.0	0.0	0.0	0.0	0.0	0.0	0.0	0.0	0.0	0.0	0.0	0.0	0.0	0.0	0.0	0.0	0.0	0.0	0.0	0.0562300727271	0.0	0.0	0.0	0.0	0.0
AC084026.2	0.050412651097	0.120245961701	0.0960886849241	0.038564438404	0.050611240802	0.0569678129318	0.331040499025	0.0	0.0	0.207152617069	0.04185298908	0.0223558679137	0.238181499864	0.187812421714	0.105899164107	0.0336724576516	0.0770074791639	0.0	0.0887937642122	0.0305055310934	1.33726044435	0.0233192218559	0.116300463251	0.0570079903496	0.140846734104	0.0296393499084	0.0362697234641	0.262485000237	0.125101701146	0.0212993454314	0.122304615028	0.0	0.0	0.0	0.127472158294	0.105847219084	0.0551005624044	0.0	0.131157717601	0.0849778956231	0.146738654858	0.0	0.0	0.149246174341	0.270717307516	0.0	0.0557391634162	0.0984336383487	2.73012150151
LINC01808	0.0429242997404	0.0341281641962	0.0409077823086	0.0	0.0	0.0	0.0	0.0	0.0	0.0	0.0178180497277	0.0	0.0	0.0533048517863	0.0	0.0	0.0	0.0	0.0	0.0	0.0	0.0	0.0	0.0	0.0479700813235	0.0	0.0308821783342	0.0	0.0	0.0	0.0	0.0	0.0	0.0	0.0	0.0	0.0	0.0	0.0	0.0	0.0	0.0	0.0	0.0	0.0	0.0747139328173	0.0	0.0	0.0
AC087667.1	0.0	0.0	0.0	0.0	0.0	0.0	1.22768334554	0.0	0.0270059484813	0.0467622996336	0.066134786542	0.010093155556	0.0537667098848	0.0	0.111559035044	0.0	0.38243798724	0.0	0.0	0.0688626967721	0.0377338785721	0.210561750092	0.0131267400505	0.0	0.6486081249	0.0	0.0	0.924345912227	0.0564805148636	0.0	0.0184058984642	0.537830671774	0.15164260756	0.190969979566	0.0143876803138	0.0557521568873	0.0497532504411	0.0146052665667	0.0296073328762	1.70726687768	0.0	0.0	0.0766798292639	0.0168452960491	0.275000809217	0.158464993936	0.150989632545	0.399964530505	0.0304342345847
AC093871.1	0.0	0.0	0.0	0.0	0.0	0.0	0.0	0.0	0.0	0.0	0.0	0.0	0.0	0.0	0.0	0.0	0.0	0.0	0.0	0.0	0.0	0.0	0.0	0.0	0.0	0.0	0.0	0.0	0.0	0.0	0.0	0.0	0.0	0.0	0.0	0.0	0.0	0.0	0.0	0.0	0.0	0.0	0.0	0.0	0.0	0.105494953828	0.0	0.0	0.0
AC087203.3	0.0	0.0166338951544	0.0132921645596	0.0	0.0	0.0236414582432	0.0883161881692	0.0900826986383	0.0082746086491	0.025790299966	0.0	0.0185552258573	0.0	0.0519610319933	0.102544891941	0.0279479221879	0.12783141984	0.0268798108435	0.0184245625805	0.012659696808	0.0173424613218	0.0	0.0120660790897	0.212923185676	0.0	0.0246004688316	0.0150518180116	0.196074768115	0.0519168016393	0.0795524356191	0.0338373466271	0.0241157619078	0.039825614175	0.0	0.185151867929	0.0219631269075	0.0228665553094	0.0805508302182	0.0	0.0176327760149	0.0	0.0	0.023494660033	0.108389189963	0.0	0.0	0.0	0.122548925313	0.0559502024298
AL162872.1	0.0	0.0	0.0	0.0	0.0	0.0	0.0	0.0	0.0	0.0	0.0	0.0	0.0	0.0	0.0	0.0	0.0	0.0	0.0	0.0	0.0	0.0	0.0	0.0	0.0	0.0	0.0	0.0	0.0	0.0	0.0	0.0	0.0	0.0	0.0	0.0	0.0	0.0	0.0	0.0	0.0	0.0	0.0	0.0	0.0	0.0	0.0	0.0	0.0
AL162427.1	0.0	0.0586164824691	0.0468404978901	0.0	0.0	0.0	0.0	0.0	0.0	0.0	0.061206421388	0.0	0.0	0.0	0.1032456543	0.0	0.0	0.0947222491457	0.0	0.0	0.0611134115371	0.0	0.0850397464775	0.0	0.0411952634601	0.0	0.0	0.0	0.0	0.0	0.0	0.0	0.0	0.0	0.0	0.0	0.0	0.0	0.0479517395786	0.0310682283542	0.0	0.0	0.0	0.0	0.0	0.128324157959	0.0407568825891	0.0	0.246454906489
LINC01365	0.0	0.0	0.0	0.0	0.0	0.0	0.0	0.0	0.0	0.0	0.0	0.0	0.0	0.0	0.0	0.0	0.0	0.0	0.0	0.0	0.0	0.0	0.0	0.0	0.0	0.0	0.0	0.0	0.0	0.0	0.0	0.0	0.0	0.0	0.0	0.0	0.0	0.0	0.0	0.0	0.0	0.0	0.0	0.0	0.0	0.0	0.0	0.0	0.0
AP005357.1	0.0	0.0	0.0	0.0	0.0	0.0	0.0	0.0	0.0	0.0	0.0	0.0	0.0	0.0	0.0	0.0	0.0	0.0	0.0	0.0	0.0	0.0	0.0	0.0	0.0	0.0	0.0	0.0	0.0	0.0	0.0	0.0	0.0	0.0	0.0	0.0	0.0	0.0	0.0	0.0	0.0	0.0	0.0	0.0	0.0	0.0	0.0	0.0	0.0
AC016877.3	0.192648345263	0.40845453657	0.265197144305	0.0982474978388	0.0	0.21769842799	0.210841270213	0.0	3.708173926	0.290260274154	1.27950566616	0.0854313523845	0.227548397191	0.717711754408	0.0	0.0	1.02997503382	0.0	0.169659513763	0.27200765225	5.96195281439	0.534676443983	0.296289275426	0.580938568325	1.39941290813	0.755097723858	0.0	0.534969429054	0.717100822643	1.16664628964	0.882825772763	0.0370109957057	0.0	0.80821223495	0.0	0.157300728361	0.912439075053	0.288454014693	0.417674874504	1.10951794077	0.0934585480343	0.763557923858	0.0721155537125	0.142583398701	0.344842284574	1.78839064585	0.390505924648	0.585133294628	0.686944152055
AC113192.1	0.0	0.0	0.0	0.0	0.0	0.0	0.0	0.0	0.0	0.0	0.0	0.0	0.0	0.0	0.0	0.0	0.0	0.0	0.0	0.0	0.0	0.0	0.0581502316256	0.0	0.0	0.0	0.0	0.0	0.0	0.0	0.0	0.0	0.0	0.0	0.0	0.0	0.0	0.0	0.0	0.0	0.0	0.0	0.0	0.0	0.0	0.0	0.0	0.0	0.0
AC105031.3	0.0	0.0	0.0500721880855	0.0	0.0	0.0	0.0	0.0	0.0	0.0	0.0	0.0	0.0	0.0	0.0	0.0	0.0	0.0	0.0	0.0	0.0	0.0	0.0	0.0	0.0	0.0	0.0378005884155	0.0	0.0	0.0	0.0	0.0	0.0	0.0	0.0	0.0	0.0	0.0	0.0	0.0	0.0	0.0	0.0	0.0	0.0	0.0	0.0	0.0	0.0
AC009446.1	0.0	0.0	0.0	0.0	0.0	0.0	0.0	0.0	0.0	0.0	0.0	0.0	0.0	0.0	0.0	0.0	0.0	0.0	0.0	0.0	0.0	0.0	0.0	0.0	0.0	0.0	0.0	0.0	0.0	0.0	0.0	0.0	0.0	0.0	0.0	0.0	0.0	0.0	0.0	0.0	0.0	0.0	0.0	0.0	0.0	0.0	0.0	0.0	0.0
LINC01634	0.0	0.0324497298915	0.0518612322163	0.052035244757	0.0	0.169107480002	0.153145739776	0.0	0.0	0.0782634603704	0.0282362536668	0.00603298327053	0.0	0.0	0.0190520564262	0.0	0.0103906686892	0.0349584425178	0.0	0.551561544537	0.0112773382366	0.0	0.031384992605	0.276916492846	0.0228054484981	0.0159970261801	0.0293633826784	0.0	0.0506401589761	0.0574786875451	0.15402464339	0.0	0.0	0.0342445537129	0.0	0.0047606777814	0.0	0.00873000801089	0.00884859759352	0.0515975494861	0.00989977053579	0.00898681036908	0.0152779483275	0.0402757645763	0.0182640302044	0.0473596514033	0.120334738674	0.0177089521703	0.0
LINC00377	0.0	0.156667493479	0.0782457327769	0.0753679435476	0.0	0.0556671779334	0.023105892626	0.0	0.0	0.121453863158	0.0	0.131072759823	0.0	0.0	0.0	0.098711040239	0.0	0.253169359969	0.0433832546607	0.0	0.0	0.0	0.0852339011498	0.0	0.0275262110487	0.0289626524219	0.0	0.0	0.0	0.0208130590061	0.0398374240731	0.0	0.0	0.0	0.0622809175227	0.0	0.0	0.0	0.0320408122907	0.0	0.0358471143145	0.0	0.0553215206562	0.0729193637192	0.264536547071	0.0	0.0	0.0	0.0
AL080313.1	0.0	0.0	0.0	0.061131776433	0.0	0.0	0.0	0.0	0.0	0.0	0.0	0.0	0.188780892485	0.0	0.0	0.0	0.0	0.0	0.0351886398915	0.0	0.0	0.0	0.046089442844	0.0	0.0	0.0	0.0	0.0	0.0	0.033763406832	0.0	0.0	0.0	0.0	0.0	0.0	0.0	0.0	0.207909270864	0.0	0.0	0.0527891897976	0.0	0.354874236767	0.0	0.556388200931	0.0	0.0	0.0
AC114485.1	0.0	0.0	0.0	0.0	0.0	0.0	0.0	0.0	0.0	0.0202423105263	0.020448720692	0.0	0.0	0.0	0.0	0.0	0.0	0.0	0.0	0.0	0.0	0.0	0.0	0.0	0.0	0.0	0.0	0.0	0.0	0.0	0.0	0.0283919967057	0.0	0.0413332284541	0.0	0.0	0.0	0.0	0.0	0.0	0.0	0.0	0.0	0.0	0.0	0.0	0.0	0.0	0.0
AP005671.1	0.0	0.0555780470927	0.199856163244	0.0	0.0	0.0	0.0	0.225741795022	0.0	0.0	0.0	0.0	0.16513231416	0.0	0.0	0.0	0.0	0.0	0.0	0.0	0.0	0.0	0.0806316386687	0.0	0.0	0.0	0.100583855136	0.0	0.0867335768208	0.0295338655874	0.0	0.0	0.0	0.0	0.0	0.0	0.0	0.0	0.0	0.0	0.0	0.0	0.0	0.103473049597	0.0	0.486689463017	0.0	0.0	0.0
LINC02027	0.0	0.0	0.0	0.0	0.0	0.0	0.0254707574753	0.0	0.0	0.0223140906305	0.135249760013	0.0	0.0	0.0	0.0	0.0362713386113	0.622132570762	0.0	0.0	0.0	0.0	0.0	0.0	0.0	0.0	0.0	0.0	0.0	0.0	0.0	0.0	0.031297888986	0.0	0.0	0.0	0.0380055451072	0.11870658075	0.0	0.0	0.0	0.0	0.0	0.0	0.0	0.145805798176	0.0945206465507	0.0	0.0706872436464	0.0
AC021483.1	0.0600462374847	0.0	0.057225357812	0.0459338950935	0.0	0.0678540554773	0.0	0.0	0.166244410132	0.024673836764	0.0997017402202	0.02662795399	0.0	0.0	0.210226540992	0.200535415699	0.0458615970531	0.231445644017	0.0	0.0	0.0	0.0555507993748	0.138524856043	0.0	0.0335523574378	0.105909810619	0.172802689899	0.0	0.0	0.0507390714916	0.0485587896401	0.0	0.0	0.0	0.0759157009507	0.0420246843857	0.0	0.0385318906455	0.0	0.0	0.174779622298	0.0396653466939	0.202298176648	0.355532630527	0.0	0.836130691565	0.0	0.0781625180209	0.0
FAM138C	0.0	0.0	0.175252658299	0.0	0.0	0.0	0.0	0.0	0.0	0.0	0.0	0.0	0.0	0.0	0.0	0.0	0.0	0.0	0.0	0.0158965511055	0.0	0.0	0.0	0.0	0.0	0.0	0.0	0.0	0.0	0.0	0.0	0.0	0.0	0.0	0.016606559583	0.0	0.0	0.0	0.0	0.0	0.0	0.0347071783572	0.0	0.0	0.0	0.0	0.0	0.0	0.0
L3MBTL4-AS1	0.190009326835	0.176250930164	0.0452707453923	0.327043040751	0.190757827367	0.0536790644358	0.0891227287004	0.102268543146	0.350707385758	0.266764735151	0.0394368184775	0.105326324858	0.11221564793	0.0786533429488	0.27718225439	0.084609463062	0.386996490201	0.142407764983	0.0697230878476	0.35451486575	0.105005039784	0.183108371227	0.0182644073893	0.0716225632181	0.345060717074	0.0465471199638	0.296190911968	0.412219594306	0.216112576687	0.347875414815	0.80670783748	0.0547559936468	0.060283977621	0.0398570417236	0.370349027412	0.110818517045	0.242291514134	0.050804033899	0.535539291145	0.206852993969	0.0	0.209193951742	0.177819173538	0.0820342841841	0.0850296044156	2.86632473376	0.665270367271	0.216419163767	0.042345872387
AC007922.3	0.0	0.0	0.0	0.0	0.0	0.0	0.0	0.0	0.0	0.0	0.0	0.0	0.0	0.0	0.0	0.0	0.0	0.0	0.0	0.0	0.0	0.0	0.0	0.0	0.0	0.0	0.0	0.0	0.0	0.0	0.0	0.0	0.0	0.0	0.0	0.0	0.0	0.0	0.0	0.0	0.0	0.0	0.0	0.0	0.0	0.0	0.0	0.0	0.0
AP002833.1	0.0	0.0	0.0	0.0	0.0	0.0	0.0	0.0	0.0	0.0	0.0	0.0	0.0	0.0	0.0	0.0	0.0	0.0	0.0251791504524	0.0	0.0	0.0	0.0	0.0	0.0	0.100857575837	0.0	0.0	0.0	0.0	0.0	0.0	0.0	0.0	0.0	0.0	0.0	0.0	0.0	0.0	0.0	0.0	0.0	0.0	0.0	0.0995305748131	0.0	0.0372169586689	0.0
AL590867.1	0.0	0.0	0.0	0.0	0.0	0.0	0.0	0.0	0.0	0.0	0.0110848263157	0.0	0.0	0.0	0.0	0.0	0.0	0.0	0.0	0.0	0.0	0.0	0.0	0.0	0.0	0.0	0.0	0.0278078168568	0.0	0.0	0.0	0.0	0.0254167595415	0.0	0.0	0.0	0.0	0.0	0.0	0.0	0.0	0.0	0.0299886460983	0.0	0.0	0.0	0.0	0.0173801968702	0.0
AC076968.1	0.0	0.0	0.0	0.115423633825	0.0	0.0	0.0353859474483	0.0	0.0	0.0930013847259	0.0	0.0	0.0	0.0	0.0528261564543	0.0	0.0	0.0	0.0332200446528	0.0	0.0	0.0	0.0	0.0	0.0	0.0	0.0	0.0	0.0	0.0637490898227	0.0	0.0	0.0	0.0	0.0476906326485	0.0	0.0	0.0	0.0981389914918	0.0	0.0	0.0	0.0	0.0558368554353	0.101282349315	0.131315397073	0.0417069264723	0.0	0.252199776104
AC002480.4	0.0124864668226	0.0	1.14238769854	0.0	0.0	0.0	0.00585670195035	0.0134411588342	0.0	0.0	0.0	0.0	0.0	0.0155061181508	0.0	0.0	0.0	0.0	0.0164946749491	0.00755576811805	0.010350612525	0.00577582578376	0.0	0.0	0.0139542597677	0.0146824557417	0.0628843122098	0.0	0.0	0.0	0.0100976804074	0.0	0.0	0.0	0.00789324128326	0.00436946467668	0.0	0.00801261151926	0.0162429117863	0.0157858243605	0.0	0.00824831090588	0.0	0.0184830331649	0.067052666445	0.36947653968	0.0	0.0162537026286	0.0333931185027
AC117500.4	0.0	0.0	0.0	0.0	0.0	0.0	0.0	0.0	0.0414937425613	0.0	0.0217744076089	0.0	0.0	0.0	0.0	0.0	0.0	0.0	0.0	0.0	0.0	0.0	0.0	0.0	0.0	0.0	0.0	0.0	0.0	0.0	0.0	0.0	0.0	0.0	0.0331592891511	0.0183560007163	0.0	0.0	0.0	0.0	0.0	0.0	0.0	0.0	0.0	0.0	0.0	0.0	0.0
LINC01908	0.0	0.185460438226	0.0	0.0446096746944	0.468359158125	0.0658979025266	0.0547047620011	0.125547689003	0.0	0.0	0.0242068639544	0.258603012623	0.0	1.0862664391	0.0816663824105	0.0	0.0	0.374622228603	0.0	0.0	0.0	0.0809240023325	0.0336328366699	0.0	0.358435904953	0.0685710365449	0.209776238414	0.0	0.0	0.0246381617423	0.0943177932109	0.0	0.111009414646	0.0	0.368635701013	0.0204065809765	0.382427687174	0.0	0.037929394009	0.0	3.01290151609	0.0	0.0	0.431603801473	0.0	2.13156831032	0.257906615591	0.037954592084	0.0
MIR4527HG	0.0	0.0368398508288	0.0073596916871	0.0177225264534	0.093034836349	0.0	0.239064117406	0.0	0.0	0.0	0.00961690013935	0.0	0.0	0.0	0.0648888221014	0.0	0.0	0.0	0.0204028620702	0.0	0.0192045724157	0.0857319423422	0.0133616495002	0.445372374141	0.0129453977516	0.0	0.0500039279827	0.410130464221	0.0	0.0293647382254	0.0	0.0	0.0	0.0	0.0146451549078	0.0324284966126	0.126609023134	0.0297332699469	0.0	0.0	0.0168586643555	0.0	0.052034701605	0.0857337544086	0.0	0.403252006759	0.128076388379	0.331729111915	0.0
AP002358.1	0.0	0.183476904128	0.00733083015108	0.0176530263496	5.31694089735	0.860549080053	0.0595316527659	0.0	0.0456357204284	0.00948249412891	0.177214955901	0.0665176733004	0.0	0.15761513038	0.0807929451655	0.02312055381	0.0	0.0741231147504	0.116856392367	0.0209460438096	0.00956463018352	0.784573348817	0.898374434045	0.0	0.883282256784	0.040702593885	0.0249039170737	0.0480614246423	0.0429493540834	0.0194997215928	0.0	0.0	0.0	0.0193625177143	0.0291754458555	0.0242259945282	0.0504450068643	0.00740416722207	1.03565500433	0.0388989725419	1.09991215248	0.0	0.0	0.392828700592	0.13941217494	0.964009503217	0.0446509448115	0.187743303089	0.0
LINC01661	0.0	0.0	0.0	0.0	0.0	0.0	0.0	0.0	0.0	0.0	0.0	0.0	0.0	0.0	0.0	0.0	0.0	0.0	0.0	0.0	0.0	0.0	0.0	0.0	0.0	0.0	0.0	0.0	0.0	0.0	0.0	0.0	0.0	0.0	0.0	0.0	0.0	0.0	0.0	0.0	0.166324534637	0.0	0.0	0.0676666976886	0.0	0.556977595211	0.0	0.0	0.0
AP000474.1	0.0	0.0	0.0	0.0	0.0	0.0	0.0	0.0	0.0	0.0	0.0197570727863	0.0	0.0	0.0	0.0	0.0	0.0	0.0	0.0	0.0	0.0	0.0	0.0	0.0	0.0	0.0	0.0	0.0	0.0	0.0	0.0	0.0	0.0	0.0	0.0	0.0	0.0	0.0	0.0	0.0	0.0	0.0	0.0	0.0	0.0	0.0	0.0	0.0	0.0
LINC02073	0.031170069346	0.0743479044094	0.0231044703076	0.103325458401	0.0730166665054	0.0352231164388	0.0146201330228	0.0	0.0164376495411	0.0469634600879	0.0129388213432	0.0276452016705	0.0	0.0387080496759	0.116404089214	0.0	0.166647645921	0.0266985986356	0.0411757921042	0.0502974021496	0.0172255458522	0.0768972863256	0.0239694694726	0.0704959161562	0.0580568881508	0.0305432787178	0.224255176218	0.183933309315	0.0644585009117	0.219489241846	0.411713063623	0.0479063674752	0.0296678451663	0.0174355897877	0.124791764596	0.189063860989	0.204411588811	0.0266692636378	0.236525996348	0.0656771376284	0.0226820745791	0.0274537680488	0.0350044035998	0.0692090204931	0.0418460300382	0.217018190732	0.511207755903	0.162297003711	0.0555730100539
LINC00278	0.70994022461	0.0	0.371460258107	0.415301681187	0.125777096496	0.235957005821	0.0	0.404587552626	0.181689052105	0.274564088068	0.0	0.0	0.0	0.77790693381	0.0	0.0	0.0	0.375588995645	0.0	0.631759708451	0.0	0.0	1.01158893261	0.0	0.373361974895	0.0982114200837	0.0	0.0	0.207265270028	0.0	0.135087419954	0.361036293593	0.0	0.875997777236	0.897568474595	0.0	0.410801354287	0.107193233847	0.244461062032	0.14078918449	0.516614735199	0.220692870896	0.0	0.0	0.0	0.0	0.0	0.0	0.0
LINC02296	0.0	0.0	0.0	0.0	0.0	0.0	0.223243697872	0.0	0.0	0.0733411655283	0.0493926819657	0.0263832117658	0.0	0.0	0.0416588623509	0.0397384518609	0.0	0.229318386259	0.0785922747576	0.0	0.0	0.0	0.205877474469	0.0	0.0997319153988	0.0	0.0	0.0	0.0738192023309	0.0	0.0	0.0	0.0	0.0	0.0	0.0208192140477	0.0	0.0	0.0773926973345	0.0250716033961	0.0	0.0	0.0	0.0	0.0	0.31066712506	0.0	0.0	0.0
FLJ20021	4.09682557016	3.87618184895	6.50727170056	2.94593256811	8.47270609943	10.0923888945	5.55339892479	4.63056428902	2.88423529781	3.78774627032	3.33319324172	8.10278528034	2.80662225599	5.95246508213	4.30299135169	2.90060517482	2.28419779652	5.47422659113	6.0974340693	5.80099357608	1.8338664986	3.96066651922	7.18295215563	17.6509727285	3.6856202862	3.68525922039	3.30118758983	5.41808911628	7.77736689672	6.88901714843	5.96351110239	5.54883839415	5.14718336518	2.85309149472	5.0759736147	7.09645311237	6.67191088415	3.31247445734	6.42183050085	4.9031170105	5.48542525982	6.71157749781	8.51146104829	5.60948358434	6.16001812647	0.142618494542	9.87472196846	3.01306612981	6.98465683719
ST3GAL5-AS1	0.37201059775	1.41315879894	0.393926792601	0.569157918515	1.32791485445	1.35456799638	0.290815545121	0.978887153722	0.0980905714954	0.288743762795	0.12010685372	0.384932070514	0.24411322304	0.256652990082	0.289430665631	0.303697185103	1.515365567	0.79661048611	0.182010206335	0.325158572804	0.753810125958	0.325039575141	0.54830544073	0.28045310195	0.138580234935	0.388831931366	3.74703763788	1.11913144929	0.102573808603	2.13058739664	0.300841236966	0.357347544744	0.550793838954	0.173409521675	0.548716359553	0.549648522087	1.445703645	0.185671549688	0.564581209674	0.80126667099	0.601572263209	1.77480896733	0.69628810481	1.7131859706	0.221967447542	1.51088175253	0.411316585209	1.29132865021	0.303992527059
AC027449.1	0.0795206928852	0.189675448186	0.0252616444395	0.0	0.239501842223	0.179721552345	0.0745974027288	0.513604182285	0.0629032903202	0.098028486603	0.0990280798133	0.246848330231	0.187853222251	0.592508966784	0.0556816243708	0.371803500458	0.242942514119	0.51084849355	0.0700314454843	0.288715738997	0.0	0.0735672748477	0.229314795477	0.179848303707	0.26660521856	0.0467529794625	0.743752118013	0.0828085357013	0.0986674350566	0.235182452995	0.192922758841	0.045831798122	0.151376474518	0.200166568263	0.603222056203	0.0556543117541	0.173830766897	0.0	0.413775207371	0.100532817549	0.231464905205	0.0	0.178605597401	0.294275319186	0.0	0.96889468651	0.0879227098605	0.0517562619327	0.903829467876
AC087878.1	0.0	0.0	0.0358240044839	0.172532191327	0.0	0.0637166130701	0.0	0.0	0.0223010794079	0.0695080035669	0.0	0.0	0.0665995308852	0.0	0.118444709681	0.0	0.0	0.144888736498	0.0496564430524	0.272955414104	0.0	0.0260817777552	0.0	0.0	0.0	0.0	1.25756103899	0.0	0.139922111735	0.0238226128345	0.0911957756656	0.0	0.107334886984	0.0946199689698	0.0	0.0197311018153	0.0	0.0	0.0366738914199	0.0237612408493	0.0	0.0744934559862	0.0	0.0417317264491	0.0	2.64987150574	0.0623424092565	0.0	0.0
LINC00470	0.0	0.0	0.194849784664	0.0060936178822	0.0	0.0360062376591	0.00747259239739	0.0	0.012602332838	0.0130929835253	0.406714636437	0.0141299209457	0.0	0.0692451409618	0.0	0.00532062953786	0.0730083213732	0.0	0.287623610829	0.00482021928673	0.0	0.0	0.0367535798214	0.0	0.271515619049	0.257584406908	0.0	0.0	0.0	0.00673107544523	0.0	0.0137732280352	0.0151637275729	0.0	0.0	0.00836252949197	0.0	0.0	0.0103622021536	0.0	0.0	0.0	0.0	0.0235825852639	1.29398608679	0.915103163357	0.00440370944046	0.0	0.0585838416656
AP000350.6	0.10908879157	0.232812564485	0.306420117118	0.06588177077	0.0461130624018	0.233571064836	0.196590689416	0.135971020288	0.24525253054	0.342093970603	0.240715940919	0.017822826043	0.122069603177	0.0499100599127	0.393989226477	0.0997091827428	0.22364545705	0.0	0.24776248311	0.118125728705	0.0190376353839	0.228401787673	0.602670362255	0.0064926609552	0.18286838346	0.00337563644513	0.214800150457	0.197303786234	0.156726665513	0.114012142815	0.0464310583928	0.122437652638	0.0929017054451	0.0	0.239544540147	0.0120549786503	0.112957619149	0.13263665178	0.623644825922	0.00241954093445	0.00417802982165	0.25411294397	0.174090554359	0.0	0.0308320935649	4.74699220126	0.0317407689491	0.254107912941	0.0921287526971
LINC01185	0.0	0.0760945366306	0.0253363461973	0.0244045041453	0.0160140052217	0.0180253010854	0.0822997959627	0.0171707657459	0.0	0.0262182316724	0.0331069726335	0.0212209963538	0.0376817454195	0.0	0.022338512685	0.0	0.0121830462354	0.0204943653893	0.0210715610982	0.0386092675446	0.0396679955615	0.0295139288941	0.00919971628971	0.0	0.0178262401764	0.00937824674284	0.045904706681	0.0664427284976	0.0	0.0741330593577	0.0128995503283	0.0183869313314	0.0151824113181	0.026767798023	0.0100834309543	0.0948921101593	0.139475844509	0.0204718472725	0.176374486188	0.0	0.0232149375107	0.0316110722544	0.035826751179	0.0708349265109	0.021414552911	0.166587398751	0.123455791223	0.0622911737998	0.0
AC015689.1	0.0	0.111396691792	1.44652987802	0.321537265654	0.140659812099	0.158326129447	0.328583797734	0.0	3.4080104077	0.0575722857827	0.174478045385	0.0310659463216	0.330979486824	0.0	0.588634314777	0.0	0.374536375934	0.18001327868	0.0925415529614	0.042390802948	0.116141937943	0.22683243078	0.16161233205	1.26750233089	0.430588587118	0.123561445722	0.0	0.145900753378	0.0869213118355	0.118391166814	0.509867291221	0.565258843505	0.266710931293	0.235116286531	0.0442841588879	0.44125918605	0.229704941971	0.0899077448395	0.136693595292	0.206650791629	0.152932169511	0.277657426858	0.157343026282	0.103697017237	0.752383166344	0.36580717756	0.116183580887	0.0911896043577	0.374696810212
AC005165.1	0.054523116584	0.884342605121	0.135100432004	0.233569523164	0.0766330580068	0.0616127626386	0.0920654603085	0.28172089244	0.00431294460248	0.0627320661123	0.0135796591927	0.145072107823	0.48944372226	0.25729289309	3.39020046388	0.196657136433	0.807877991485	0.22416747911	0.0912320026836	1.01617953105	0.0	0.00504411739606	0.41508450378	0.11098118876	0.0	0.0769344850723	1.12189293543	0.0567774158194	0.0541208168033	0.456113139128	1.14639972712	0.056563974569	0.134928053685	0.0274487174134	0.420490621893	0.740288603012	0.0238373052989	0.00699753674458	0.14894443638	0.0	0.0793515973876	0.043220259841	0.0612301871144	0.589165364444	0.0146395309489	0.360630660896	0.0964542935666	0.134848778142	0.247883149209
AC245052.7	0.0	0.0716786512644	0.0859177377734	0.137929634849	0.271524372659	0.305626762414	0.0	0.0	0.10697063716	0.0	0.0	0.0	0.0	0.0	0.0	0.120432968314	0.0	0.115830271239	0.0396974906854	0.109106133493	0.373659995331	0.0417017839318	0.10399010781	0.203894873562	0.0503752664595	0.265020371048	0.0	0.0938804290541	0.0	0.0380896372339	0.0	0.0	0.0	0.0	0.3419378508	0.0	0.0	0.0	0.117274727994	0.0379915104387	0.0656032147762	0.0595532642564	0.0	0.133448529146	0.0	0.156920070597	0.0	0.0586763192385	0.542475395843
AL645634.1	0.0	0.0	0.0	0.0	0.0	0.0	0.0	0.0	0.0	0.0	0.0	0.0	0.0	0.0	0.0	0.0	0.0	0.0	0.0	0.0	0.0	0.0	0.0	0.0	0.0	0.0	0.0	0.0	0.0	0.0	0.0	0.0	0.0	0.0	0.0	0.0	0.0	0.0	0.0	0.0	0.0	0.0	0.0	0.0	0.0	0.121935725853	0.0	0.0455948021788	0.0
LINC00626	0.0677799413702	0.0538903367621	0.0430638294739	0.362949918718	0.0	0.0382966868086	0.317917726813	0.0	0.0536159982415	0.0278517235933	0.126610770107	0.0	0.0800589125196	0.0	0.0	0.0	0.258841893315	0.0	0.0	0.0410147664125	0.0	0.297851170889	0.0586373539848	0.344913265173	0.0946844013559	0.0996254588546	0.0243823690722	0.0352911769952	0.0840997823414	0.014318512845	0.0822194375373	0.13672753178	0.0	0.199048709592	0.0428466626308	0.09487457543	0.0	0.0	0.0661282104974	0.0142816253901	0.369919697979	0.0223870386053	0.0761177781594	0.0250827340123	0.13649254824	0.23595520563	0.0562060883454	0.0	0.0679751019573
AL031599.1	0.0	0.0318473215395	0.139970769995	0.091924639067	0.0	0.0	0.0187878359595	0.301827210258	0.0475277954709	0.0	0.0	0.213155453474	0.0946240859607	0.0497423988204	0.0841426526692	0.909656442599	0.0	0.411713538366	0.0352757404853	0.0	0.0	0.444681398956	0.0462035256233	0.0	0.0	0.0235500775263	0.115273081505	0.0417117252852	0.0	0.101540938864	0.0323925589307	0.0	0.0	0.0336088256118	0.101283571318	0.0140168965866	0.0	0.0	0.0	0.0	0.0582959260016	0.0	0.0	0.0	0.0	0.278882699724	0.0885756012703	0.0	0.0
AC074389.3	0.0	0.0	0.0	0.0	0.0	0.0	0.0	0.0	0.0	0.0	0.0	0.0	0.0	0.0	0.0	0.0	0.0	0.0	0.0	0.0	0.0	0.0	0.0	0.0	0.0	0.0	0.0	0.0	0.0	0.0	0.0	0.0	0.0	0.0	0.0	0.0	0.0	0.0	0.0	0.0	0.0	0.0	0.0	0.0	0.0	0.0	0.0	0.0	0.0
AL359397.1	0.0646006427231	0.205450186059	0.0205219347044	0.197671612418	0.194565368832	0.365003352318	0.0606010836539	0.139079775243	0.485460223599	0.159271832525	0.187711909107	0.229181112984	0.076303654148	0.0802232699538	0.135703120473	0.0862982747	0.148020364141	0.0	0.341350877989	0.273636440587	0.107100948762	0.0298821166298	0.223547597028	1.16883448477	0.180486234121	0.53173348698	0.18590948075	0.336358024256	0.240464946515	0.0818813159699	0.0522418914492	0.0744652368689	0.24594900251	0.162610365834	0.28585822324	0.180848741588	0.564863250517	0.16581787671	0.210087960828	0.108893830319	0.329063630205	0.469412855386	0.217642150126	0.0956247943384	0.346907208434	0.449774892968	0.214278700079	0.0840910124017	0.345528795046
AC026780.1	0.0	0.0	0.0	0.0	0.0	0.0	0.0	0.0	0.0	0.0	0.0	0.0	0.0	0.0	0.0	0.0158371559065	0.0	0.0	0.0	0.0	0.0	0.0	0.013674889635	0.0	0.0	0.0	0.0682349083193	0.0	0.0	0.010017714115	0.0	0.0	0.0	0.0	0.0149884845467	0.00829718127616	0.0	0.030430313638	0.0	0.0	0.0	0.0	0.0	0.0	0.0	0.0	0.0	0.0	0.0
AC108024.1	0.0	0.0	0.0	0.0	0.0	0.0	0.0	0.0202437441594	0.00743801253931	0.015455198159	0.0	0.0	0.0	0.0	0.0	0.0	0.0	0.0	0.0	0.0	0.0	0.00869897758949	0.0	0.0	0.0	0.0	0.0	0.0	0.0	0.0	0.0	0.0	0.0	0.0	0.0	0.0	0.0	0.0	0.0	0.0	0.0	0.0	0.0	0.0	0.0	0.0	0.0	0.0	0.0
LINC02019	0.0785556359327	1.08676665774	0.708724018805	0.384596030375	0.457417515171	0.35508093109	0.265291539996	0.287510302365	0.124279801749	0.47773818115	0.286957096003	0.271721466419	0.501048315369	0.312169772791	0.759081095731	0.692606493017	0.335991855692	0.484462920873	0.380498521157	0.484860242263	0.208378933319	0.268895532022	0.425879875988	0.230965382261	0.324822652613	0.249402180249	0.158248676939	0.507182182011	0.428868064804	0.212414442982	0.215992324987	0.144881878335	0.164493319518	0.10545992658	0.258223940078	0.0714725639541	0.309098106381	0.171392094167	0.418972505182	0.562772301475	0.308685417876	0.280218344872	0.264657080615	0.441870105489	0.653861147353	1.42203100869	0.338737178062	0.552184041144	0.441178210276
AL121790.2	0.547526876012	0.87065309111	0.231913292185	0.41884459605	0.732911652516	0.41248123198	0.370953813757	0.785853015753	27.5025127446	4.29974071188	0.277787414363	1.21402448125	0.0718573885867	2.493103989	0.38338682344	0.284443655426	0.0929300782391	2.81389177725	0.0267883442783	0.073626131436	1.05903109203	2.67338221991	0.456129542432	0.0	0.577895209027	0.250374508437	0.175076409503	0.696868072058	0.0	0.3855501814	0.0983954421655	0.0	0.231617387702	0.7656747489	2.46126693608	0.0	0.398961215003	0.0390388892066	0.237415191823	0.0769113848544	12.3070151148	0.281310814053	0.136639996508	2.20629048516	0.245019517987	1.16480706539	0.470849248858	0.0395954861027	0.488091897513
AC007114.1	1.09775758845	3.25043820681	4.82207860122	1.27411491934	4.63634482407	4.36313480939	5.1667208111	0.977950419603	2.44039016557	1.71100793186	1.20991851589	2.51797670186	4.02401376086	3.05552138719	2.38551801252	1.46646506797	3.35374326801	2.72356932514	0.933424973964	2.31349666335	6.77779898899	0.577825771041	1.87753835586	5.77880996912	6.00708849959	1.7136744133	1.68851470499	2.91699120263	2.63020839744	2.095108245	2.69384854995	1.02539937576	1.76543919959	2.44562186463	3.27827082181	3.93417400615	3.76501176232	0.534399016695	3.71774604085	2.91921434069	4.15939727462	2.25048651242	2.55061326815	3.36196645358	2.0327545196	1.64720191065	2.72046232674	3.17819768451	1.54381659436
AC092666.1	0.0	0.111881025234	0.0149007091114	0.0179408474314	0.0	0.0265024173205	0.0220008281961	0.0	0.0	0.0385484000458	0.0	0.0	0.0	0.0	0.0328440885781	0.0156650129075	0.0	0.0	0.0	0.0141917035956	0.0	0.0325455226772	0.0541049981212	0.0	0.0131048700427	0.0137887410444	1.04614498026	0.0488450348267	0.0290997435275	0.0099088259181	0.0	0.0270341186024	0.0	0.0196782109379	0.0444766987091	0.0	0.0	0.0150497746796	0.0305084256159	0.0	0.0511990306623	0.0	0.0	0.0	0.0	2.65342742563	0.0	0.0152643468164	0.0
LINC01851	0.0	0.0	0.0322809710734	0.0	0.0	0.0	0.0	0.0	0.0	0.0	0.0	0.0	0.0	0.0	0.0	0.0	0.0388059667372	0.0	0.0	0.0	0.0	0.0	0.0	0.0	0.0	0.0	0.0	0.0	0.0	0.0	0.0	0.0	0.0	0.127892925091	0.0	0.0	0.0	0.0	0.0	0.0	0.0	0.0	0.0	0.0	0.0	0.0	0.0	0.0	0.0
LINC00500	0.0	0.0477414393394	0.0	0.0	0.0	0.0	0.0	0.0	0.0	0.049347673528	0.0	0.0	0.212772527244	0.0	0.0	0.0	0.0	0.0	0.0	0.0	0.0	0.0277753996874	0.0	0.0	0.0	0.0	0.0	0.062528894305	0.0	0.0	0.0	0.0	0.0	0.0	0.0	0.0420246843857	0.0	0.0	0.0	0.0	0.0	0.0	0.0674327255493	0.0444415788159	0.0806124821082	0.0	0.0331953088249	0.0	0.0
AC011228.1	0.0	0.0	0.0	0.0	0.0	0.0	0.0	0.0	0.0	0.0	0.0	0.0	0.0	0.0	0.0	0.0	0.0	0.0	0.0	0.0	0.0	0.0	0.0	0.0	0.0	0.0	0.0	0.0	0.0	0.0	0.0	0.0	0.0	0.0	0.0	0.0	0.0	0.0	0.0	0.0	0.0	0.0	0.0	0.0	0.0	0.0	0.0	0.0	0.0
AC061975.1	0.0	0.0188104062894	0.00751570854304	0.0180982232861	0.0	0.0802046839962	0.110969089586	0.0	0.0233933106362	0.0243040899412	0.00491038358723	0.0	0.0279445400059	0.0	0.057981340582	0.0	0.0361394748708	0.0	0.0156265341623	0.0286323844474	0.0686409041131	0.0273591747652	0.0477571529469	0.0	0.0	0.0	0.604256774467	0.0369551250334	0.0440325066535	0.0099957454437	0.0	0.00681781499841	0.0112591785688	0.0	0.0	0.0331159428127	0.0905050904405	0.030363580494	0.0538580759229	0.0249249858324	0.0	0.0390709463963	0.0265688882099	0.0700409677829	0.0	0.144130167182	0.0	0.0461947337865	0.015817792975
CASC9	0.0439442253961	0.0174695422973	5.4443731458	4.11799084628	0.0	1.24145743049	0.0206117738701	0.0473041190745	2.80696858411	1.86893006739	3.00983512101	0.214361356696	0.311430800229	0.109142860141	0.0	0.190787733578	5.99105640852	0.0	0.0193501685758	0.744558624488	0.655693384882	6.18961488309	0.329478501797	0.0	4.33394867116	3.42331473179	0.0158079853795	0.0	0.245362399601	0.0	0.248760778428	0.177290961099	9.76645456045	9.457564597	0.0138895325229	0.138399011511	4.22669568717	7.02159344932	2.6724386675	0.0	0.0319776702032	0.0725716967686	0.0	0.032524115386	9.52776055506	6.57807231446	0.0364404713984	0.014300610052	1.10176887931
AC016687.2	0.0	0.0	0.0255546543999	0.0	0.0	0.0	0.0	0.0	0.0	0.0	0.0445229809268	0.0	0.0	0.0	0.0	0.0	0.0	0.0	0.0	0.0	0.0	0.0	0.0	0.0	0.0	0.0	0.0	0.0	0.0	0.0113290636015	0.0	0.0	0.0	0.0	0.0	0.0	0.0	0.0	0.0	0.0	0.0	0.0	0.0	0.0	0.0	0.0	0.0	0.0	0.0
DRAIC	0.034442981913	0.921956798934	19.3666931938	14.7812471775	0.115262208566	0.116764818418	3.94727168384	0.148305712799	32.2177420792	0.891645415036	0.162037432713	0.183287981278	0.0678044177512	0.270892269135	2.52429947901	0.0843543440709	1.78884631627	0.0737549971177	0.0353883625727	0.56273452569	7.75646042809	1.0568347449	0.748238152449	10.3734319666	0.224535375333	0.0810009051772	7.0623674731	0.191290948736	0.113962812538	0.184327361172	0.0464228230153	1.14475442979	4.50220162345	0.202296755226	0.166925673055	3.43104192459	0.100388963643	0.00736739590561	0.0522723290972	0.106440918569	3.93500602458	0.0455046935822	0.0644665467738	0.22093092782	5.48713923975	1.07912468556	0.0952054174704	0.993834059837	15.2753083262
AC128709.3	0.0	0.0	0.0164241042921	0.0	0.0	0.0	0.0	2.22616509255	0.0204485935785	0.0	0.107306785101	0.664890653063	0.0	0.0	0.0724039013384	0.966926675312	0.0	2.98919813398	0.13659488009	0.0	0.0	0.0	1.07345699148	0.0	0.115557320505	0.0607938103553	0.0371967451501	0.0	0.0	0.240281114116	0.0836204077189	0.0	0.0	0.130140244861	0.196095348941	0.0	0.0	0.0	0.0672549957668	0.0	0.037622290902	0.0	0.0580610847781	0.153060773046	0.0	0.0899909031058	0.0	0.0	0.0345666785779
AC084819.1	0.0	0.0	0.266736750367	0.0	0.0	0.0	0.0	0.0	0.513240407695	0.0	0.0950576143491	0.0	0.0901606856795	0.0947921185067	0.0	0.0	0.0	0.0	0.0	0.0	0.0	0.423705861269	0.0440241140373	0.0	0.213263215318	0.0	0.0549178359999	0.0	0.0	0.0	0.0	0.0	0.0	1.66522218975	0.0482530221844	0.0534228888772	0.0	0.0	0.0	0.0	0.0555461181713	0.0	0.0	0.0564953089193	0.307430149927	0.0	0.126596260306	0.0	0.0
AC013401.1	0.0	0.0	0.0164241042921	0.0	0.0	0.0	0.0	0.0	0.0	0.0	0.0429227140405	0.0	0.0	0.0	0.0	0.0	0.0	0.0	0.0	0.0	0.0	0.0	0.0	0.0	0.0	0.0	0.0	0.0	0.0	0.0	0.0	0.0	0.0	0.0	0.0	0.0	0.0	0.0	0.0	0.0	0.0	0.0	0.0	0.0	0.0	0.0	0.0	0.0	0.0
LINC01963	2.2001567055	1.97817594172	1.72773438144	1.76171370966	0.598653164709	1.01076245981	1.60100054738	4.01738646204	4.12732905777	3.02907400805	1.77537507935	1.75986414848	1.44509134582	2.08109050008	1.70616067509	2.69191403508	2.48921539304	3.64578354368	1.48489800609	1.59886581869	1.18462563069	1.85472260746	1.83816059373	3.0111736402	6.77315300411	0.658863541262	3.35815240109	1.34897945611	1.86245753683	1.59850640224	1.70441660143	0.859200624578	1.34062910461	0.871267166622	1.52079791901	1.39951677253	2.85423713791	1.00940578966	1.20366787214	1.96265735963	1.93769139552	0.964392091887	1.63950633675	2.75455907732	0.662517832625	5.31489475452	0.824135756419	2.32863720302	1.32664452745
MEG8	0.0325166664477	0.00861776148825	0.010329694528	0.0248744502231	0.0	0.0	0.0	0.0	0.0171477824249	0.0178154025664	0.0269955984488	0.00480658647039	0.0512098201314	0.0	0.341530124029	0.0144793823257	0.0165568659153	0.0278520210147	0.00954547833627	0.0131175826939	0.0	0.0	0.0	0.0	0.0121130078091	0.00637255949137	0.10917356815	0.0	0.0	0.0	0.00876530060818	0.00624699994496	0.0103165145895	0.0	0.0	0.0113787532906	0.0118468054466	0.0278214186978	0.00704983713161	0.0411086973301	0.0	0.0357997687007	0.194755467226	0.0240663204773	0.0	0.962173333073	0.0239682136056	0.0634906856864	0.0144934633555
AL451060.1	0.0	2.2157259792	2.3540787604	0.48450820852	2.98853929542	0.501004601401	9.38759408978	1.29540154651	0.0	0.0520516556391	0.0262912123183	1.29200291825	0.0748104319533	0.157306685898	0.221745803512	0.084609463062	0.0967491225503	0.0813758657044	0.0	0.15330372573	0.735035278487	0.117189357585	0.0365288147785	2.07705433332	0.106172528331	0.558565439566	0.0	0.131910270178	3.30062844395	0.428154356696	0.0	0.693575919526	0.0	0.0531427222981	0.720679188477	1.32982220454	1.03839220343	0.203216135596	1.0298832522	0.266907088992	0.460891469758	2.84503774369	0.213383008245	0.468767338195	0.340118417662	0.440973035963	0.735298826984	1.03056744651	0.465804596257
AL023802.1	0.00857348927265	0.0	0.0136178666051	0.0	0.00860726267414	0.0	0.0160853737275	0.0092290023042	0.0	0.0070459327236	0.0	0.0114059341991	0.0101266571465	0.0	0.00600329036263	0.00572654776486	0.0	0.0110153820861	0.00377520507445	0.00518796051973	0.0	0.0	0.0	0.0	0.0047906544792	0.0	0.0123365099147	0.0	0.0	0.00724459855204	0.00693329473272	0.0	0.0	0.0	0.0054196771937	0.00600034566461	0.0	0.0	0.0111527489669	0.00361296748278	0.00623882227938	0.0	0.0	0.00634543337265	0.0115099676441	0.089537968759	0.0	0.0111601582022	0.0
AC068987.3	0.0315140428474	0.0501122410982	0.0901006850847	0.192859742593	0.0316381855841	0.0356118168474	0.0295629434378	0.0339235479049	0.0	0.0258991197971	0.0130816061292	0.0	0.0744462136867	0.0	0.154466356215	0.105246922163	0.0240695236725	0.323918733203	0.069383637566	0.171627028878	0.0	0.0437320557883	0.0727019448951	0.0	0.105655622156	0.111169207252	0.0906919667535	0.0328170146353	0.0782037898111	0.146461516491	0.0	0.0181631371331	0.0599904821117	0.0264419971707	0.099607017557	0.0	0.0688891159953	0.0404453535695	0.38945030168	0.0265607638705	0.206391418639	0.395533413333	0.106172071288	0.163269792476	0.0	0.713092472712	0.121953164748	0.0205110015644	0.0
AL391095.3	0.0449512805615	0.357397719499	0.0713992311589	0.0	0.0902567127636	0.0507962998642	0.084336508085	0.0967763436066	0.480030734256	0.203182191908	0.0186594576315	0.0797359288922	0.159283878034	0.0558220253429	0.12590233955	0.0900738242181	0.0686650022545	0.057754260243	0.019793609939	0.081602295675	0.22357323054	0.311894592323	0.129626557999	0.0	0.226059008237	0.713567349046	0.291064530799	0.0468098250422	0.111549016856	0.0569757490291	0.0	0.025907696994	0.0	0.226299425786	0.0568313372395	0.0157300728361	0.0491313348106	0.086536204408	0.116948964861	0.0568289676979	0.098131475436	0.0296939192612	0.0504808875987	0.0665389193938	0.120694799601	0.547694635291	0.0248503770231	0.117026658926	0.0
AC011124.1	0.0	0.0	0.0	0.0	0.0	0.0	0.0	0.0	0.0	0.0	0.0	0.0	0.0	0.0	0.0	0.0	0.0	0.0	0.0	0.0	0.0	0.0	0.0	0.0	0.0	0.0	0.0	0.0	0.0	0.0	0.0	0.0	0.0	0.0	0.0	0.0	0.0	0.0	0.0	0.0	0.0	0.0	0.0	0.0	0.0	0.0	0.0	0.0	0.0
AC082651.1	0.0389001466397	0.0	0.012357559239	0.0	0.0	0.0	0.036491758306	0.0418743794451	0.0153856004569	0.0	0.0	0.0172505615392	0.0	0.0	0.0272384869218	0.0	0.0297108182832	0.0	0.0	0.0	0.0322461390202	0.0	0.0	0.0	0.0	0.0	0.0279869741153	0.0405085024404	0.0	0.0164353122199	0.0314581581923	0.0	0.0	0.0326393402576	0.0245904824594	0.0136125630312	0.0425175012784	0.0	0.0	0.049178914354	0.0	0.0256966608991	0.0436853834989	0.0	0.62668453639	0.0	0.0	0.025318267556	0.0
LINC01940	0.0	0.0	0.00589365966574	0.00709612194193	0.0	0.0104824694475	0.00870196128135	0.0	0.0440268945147	0.0419292571435	0.0808629978183	0.0123409004304	0.0328702757765	0.149754702553	0.0	0.00619596383271	0.00708495294113	0.0238366680281	0.245079951093	0.011226455123	0.0	0.0128726916866	0.00535002131035	0.0	0.0	0.00545384426518	0.0	0.0	0.0575489338894	0.0	0.030006520626	0.0	0.0	0.0	0.0527754464476	0.00324610273487	0.010138882506	0.0	0.036200883362	0.0273639053404	0.013500460937	0.00612772194555	0.0	0.00686558067692	0.0	0.06458504482	0.0	0.0	0.00620198933498
LINC02052	0.0	0.0	0.0	0.0	0.0120699913057	0.0	0.0	0.012941858729	0.00475513357361	0.00494026672207	0.0	0.0	0.0	0.0149301107901	0.0	0.0	0.0	0.0	0.0	0.0	0.0	0.0	0.0	0.0135955162721	0.0	0.00706852252646	0.0	0.0	0.0	0.0	0.0	0.0	0.0	0.0	0.0	0.0	0.0	0.0	0.0	0.0	0.0	0.0	0.0	0.0	0.0	0.0209265621635	0.0	0.0	0.0
LINC01706	0.0	0.0	0.0412359195998	0.0	0.0	0.0	0.0	0.0	0.0	0.0	0.0	0.0	0.0	0.0	0.0	0.0	0.0	0.0	0.0	0.0	0.0	0.0	0.0	0.0	0.0	0.0	0.0	0.0	0.0	0.0	0.0	0.0	0.0	0.0	0.0	0.0	0.0	0.0	0.0	0.0	0.0	0.0	0.0	0.0	0.0	0.0	0.0	0.0	0.0
Z82198.1	0.0	0.0	0.0	0.0	0.0	0.0	0.0	0.0	0.0	0.0	0.0	0.0985295231162	0.0	0.0	0.0	0.0	0.0	0.0951557605834	0.0	0.0	0.0	0.0	0.0427144722009	0.0	0.0	0.0	0.0532841246315	0.0	0.0	0.0	0.0	0.0	0.0	0.0	0.0	0.0	0.0	0.0	0.0	0.0	0.0538937164866	0.0	0.0	0.0548146704388	0.0	0.128911453877	0.0409434129442	0.0	0.0
AL365204.1	0.0	0.0	0.0	0.0	0.0	0.0	0.0	0.0	0.0	0.0	0.0	0.0	0.0	0.0	0.0	0.0	0.0	0.0	0.0	0.0	0.0	0.0	0.0	0.0	0.0	0.0	0.0	0.0	0.0	0.0	0.0	0.0	0.0	0.0	0.0	0.0	0.0	0.0	0.0	0.0	0.0	0.0	0.0	0.0	0.0	0.0	0.0	0.0	0.0
LINC01961	0.0	0.0	0.0	0.0	0.0	0.0	0.0	0.0	0.0	0.0	0.0	0.0	0.0	0.0	0.0	0.0290170708891	0.0	0.0	0.0	0.0	0.0	0.0	0.0	0.0	0.0	0.0	0.0312552516295	0.0	0.0	0.0183546037141	0.0	0.0	0.0	0.0	0.0274621226929	0.0	0.0	0.0	0.0	0.0	0.0	0.0	0.0	0.0321530348749	0.0	0.0	0.0	0.0	0.0
AC025773.1	0.0	0.0	0.0	0.0	0.0	0.0	0.0	0.0	0.0	0.0	0.0	0.0	0.0	0.0	0.0	0.0	0.0	0.0	0.0	0.0	0.0	0.0	0.0	0.0	0.0323519153112	0.0	0.0833100624828	0.0	0.0	0.0	0.0	0.0	0.0	0.0	0.0	0.0	0.0	0.0	0.0	0.0	0.0	0.0	0.0	0.0	0.0	0.0	0.0	0.0	0.0
AC007529.1	0.0	0.0	0.00944122064911	0.0454699163552	0.0	0.0	0.0	0.0	0.0	0.0	0.0	0.0	0.0	0.0	0.0	0.0	0.0	0.0	0.0	0.0179839770083	0.0	0.0137474200473	0.0	0.0	0.0	0.00873666787935	0.128292906137	0.0	0.0	0.0	0.0	0.00856452793189	0.0282875230159	0.0	0.0	0.0	0.0487252907212	0.0	0.0	0.0	0.0	0.0	0.0	0.0	0.0	1.1639319286	0.0	0.0290148741138	0.029805428085
AC009055.1	0.0	0.0	0.0	0.0	0.0	0.0	0.0	0.0	0.0	0.0	0.0	0.0367540773383	0.0	0.0	0.0	0.0	0.0	0.0	0.0	0.0	0.0	0.0	0.0	0.0	0.0	0.0	0.0894436458283	0.043153743957	0.0	0.0	0.0	0.0	0.0	0.0	0.0	0.0	0.0	0.0	0.0	0.0	0.0	0.0	0.0	0.0	0.0	0.504916949308	0.0	0.0	0.0
LINC01751	0.0	0.0	0.0	0.0	0.0	0.0	0.0	0.0	0.0	0.00751367119537	0.0	0.0	0.0	0.0	0.0128036277508	0.0	0.0	0.0	0.0	0.0	0.0	0.0	0.0	0.0	0.0	0.0	0.0	0.0	0.0	0.0	0.0	0.0	0.0	0.0	0.0	0.0	0.0	0.0	0.0	0.0	0.0	0.0	0.0	0.0	0.0	0.0	0.0	0.0	0.0
ATP2B1-AS1	0.196043029761	0.687242751371	1.00210550869	0.374920242303	0.214707598645	0.201395021488	0.229882001664	0.949644517108	0.694317581853	0.402784080875	0.136863422716	0.671783982407	0.431540021986	0.376245369051	0.854832514673	1.22611505213	0.347106123731	0.709843110476	0.345298217437	0.188727776341	0.731291293726	0.420439406392	1.61890436972	0.201537058395	1.24979760061	0.319585963963	0.468011249964	0.231987018381	0.342755239017	0.794397558048	0.324282335551	0.102717741386	0.229002764107	0.957037219183	0.377415158099	0.19957096814	0.116876303074	0.348813334948	0.446286523396	0.232823524049	0.862433010991	0.188366712494	0.350252854485	0.600169328012	0.227299677663	1.73718122207	0.32020860261	0.208792056674	0.321721366367
BX323046.1	0.0604951813164	0.144295154041	0.0768709479393	0.0	0.0	0.0	0.113499599666	0.260482121109	0.287121186845	0.0745749421447	0.050223586896	0.107308165986	0.214363349877	0.0751249686857	0.0847193312856	0.0808138983639	0.138613462495	0.0777253595794	0.0799143877909	0.0732132746243	0.100294533326	0.0559661324542	0.348901389754	0.0	0.169016080925	0.0355672198901	0.130571004471	0.125992800114	0.0750610206879	1.07348700974	0.0489218460113	0.0348664333377	0.115159299306	0.0	0.0382416474882	0.0423388876335	0.13224134977	0.116459938643	0.236083891682	0.152960212122	0.0440215964573	0.0	0.0	0.179095409209	0.0	0.631786601991	0.0334434980497	0.078746910679	0.0
LINC01657	0.0	0.0	0.0113670417765	0.0	0.0	0.0	0.0	0.0	0.0	0.0	0.0	0.0	0.0	0.0	0.0	0.0	0.0	0.0	0.0	0.0	0.0	0.00827581007823	0.0	0.0	0.0	0.0	0.0128718421581	0.0	0.0	0.00755897167881	0.0	0.0	0.0	0.0	0.0	0.0	0.0	0.0	0.0	0.0	0.0	0.0	0.0	0.0	0.0	0.0	0.0	0.0	0.0
LINC02011	0.0	0.0	0.0080533858644	0.0	0.0	0.0	0.0	0.00909647093952	0.0	0.0	0.0	0.00374738047013	0.0	0.0104939577668	0.0	0.0	0.0	0.0	0.0	0.0	0.0	0.0	0.0	0.0	0.0	0.0	0.0	0.0	0.0	0.0	0.0	0.0	0.0	0.0	0.0	0.00591417882087	0.0	0.0	0.00549629599869	0.0	0.0	0.0	0.0	0.0062543109613	0.0	0.0	0.00467161134637	0.0	0.0
AF127936.1	0.232841165498	0.14810150103	0.414218273428	1.10433014837	0.0935033571076	0.210494019581	0.240268037422	0.100257507046	0.442042690538	0.918505762242	0.0386613222868	0.24781238332	0.330027027869	0.115660023732	0.521724802738	0.0622092598916	0.284539865457	0.0	0.266572933854	0.873555510535	0.115807716539	0.473900272652	0.429726028243	0.0	0.338275350456	0.191653580559	0.904603433851	0.92137900227	0.404465499966	0.550902206439	1.46871124752	0.187877399784	0.0443239029703	0.0781465643002	0.471005039567	0.130367222353	0.152695947037	0.209181040871	1.09040185942	0.333614659291	0.0677742564162	0.27685841268	0.261483734324	0.620391651326	0.75021803493	4.05282772261	0.72083971336	0.212163439203	0.249079030673
LINC00302	0.0	0.0	0.0	0.0	0.0	0.0	0.0	0.0	0.0	0.0	0.0	0.0	0.0	0.0	0.0	0.0	0.0	0.0	0.0	0.0	0.0	0.0	0.0	0.0	0.0	0.0	0.0	0.0	0.0	0.0	0.0	0.0	0.0	0.0	0.0	0.0	0.0	0.0	0.0	0.0	0.0	0.0	0.0	0.0	0.0	0.0	0.0	0.0	0.0
AC005552.1	0.0	0.0	0.0	0.0	0.0	0.0	0.0	0.0	0.0	0.0	0.0	0.0216804640492	0.0	0.0	0.0	0.0	0.0	0.0	0.0	0.0	0.0	0.0	0.0	0.0	0.0	0.0	0.0	0.0	0.0606610967795	0.0	0.0	0.0	0.0	0.0	0.0	0.0	0.0	0.0	0.0	0.0	0.071152731434	0.0	0.0549036843974	0.0	0.0	0.0	0.0	0.0	0.0
AC068506.1	0.0	0.0	0.09207303839	0.0369527902319	0.0	0.0	0.0453151386726	0.0	0.0	0.059548647832	0.0	0.0	0.0	0.0599878481296	0.0	0.0	0.0	0.0620642796641	0.0425414900181	0.0584613461552	0.440472633302	0.0	0.0	0.0	0.0269921203865	0.0284006905093	0.0	0.0	0.0	0.0	0.0	0.0	0.0	0.0	0.0	0.0	0.0527978523337	0.27898239033	0.0	0.0	0.0	0.0319098833851	0.0	0.0	0.0	1.17713473854	0.0	0.0	0.0
EPB41L4A-AS2	0.788257412711	1.03225473139	0.243043801194	0.54979187186	0.372405920858	0.576370623101	0.96781580195	1.19791921026	0.724401681112	0.504912245586	0.654417654468	1.37767235307	0.57506500379	1.06525698792	1.00649721302	1.09946845607	0.442682679291	1.40000298469	0.43897576197	0.266551911374	0.172964963455	0.965175242719	0.962727903532	1.07490280944	0.582960193162	0.640643083193	3.41938274005	0.627707682515	0.345194665341	1.0774783484	1.04992729692	0.855176703068	0.485467389983	0.427958799481	0.527603245432	1.05468110133	0.43077903874	0.104140990978	0.527778279817	0.400570947097	1.09659814957	0.382872884456	0.572791733212	1.44135882698	0.560245201586	0.363186782305	0.346053960837	0.935542631526	1.16253979888
AL591468.1	0.0	0.0898172279369	0.0	0.0864166473137	0.0567057881237	0.0	0.0529862878021	0.243207565085	1.04997996556	0.696293089833	0.0234464389087	0.450862843998	0.200147281299	0.280571436278	0.118651419471	0.075454512434	0.129420946658	0.798278780322	0.198972414046	0.649400468199	0.0	0.026127295692	0.423492001001	0.127745653768	0.157807335593	0.0996254588546	0.203186408935	1.29400982316	0.700831519512	0.2863702569	0.867871840671	0.0325541742333	0.0	0.0947850998057	0.249938865346	0.197655365479	0.802564212612	0.289964245137	0.404116841928	0.214224380851	0.0411021886643	0.447740772105	0.380588890797	0.125413670062	0.454975160799	0.884832021113	0.530835278817	0.183811506166	0.339875509786
RASAL2-AS1	0.563226571381	0.294898627634	0.497491417107	0.231190207139	0.1103307864	0.201805333926	0.264178026175	0.414051588945	0.277097537601	0.248372119141	0.1995833329	0.32896147234	0.194710343267	0.29000916392	0.317427800053	0.981789391308	0.440668435521	0.33534731754	0.405281724726	0.29925459874	0.136649173165	0.368554560708	0.419910819459	0.108741047806	0.521969866218	1.16302997468	0.247083642444	0.300409403497	1.31245277896	0.766125521749	0.43325735018	0.150431788997	0.0915262257854	0.161368011596	0.277884976655	0.249971955425	0.180176032582	0.15867419484	0.482488938221	0.949400750675	0.129953397012	0.272236271664	0.185125156559	0.264348168729	0.165980963798	0.812973846224	0.296179366217	0.134113743251	0.25716669869
AC025428.2	0.0	0.0	0.00769572551413	0.0	0.0	0.0	0.0	0.0	0.0	0.0	0.0	0.0	0.0	0.0	0.0	0.0	0.0	0.0	0.00533360746858	0.0	0.0	0.0	0.0	0.0	0.0	0.0	0.0	0.0	0.0	0.0	0.0	0.0	0.0	0.0	0.0	0.0	0.0	0.0	0.0	0.0	0.0	0.0	0.0408079031487	0.0	0.0	0.0	0.0	0.0	0.0
AL357833.1	0.0	0.0	0.012357559239	0.0	0.0	0.043958336421	0.018245879153	0.0418743794451	0.0	0.0479538389993	0.0161476075657	0.0	0.229736362549	0.0	0.0	0.233845505182	0.0297108182832	0.0999592965744	0.0342581710482	0.0235391237524	0.0322461390202	0.0	0.0448707316149	0.0	0.0	0.0686122451006	0.0	0.0	0.0965328030481	0.0	0.0314581581923	0.0	0.0	0.0326393402576	0.0245904824594	0.0	0.0	0.0499247333123	0.025301458744	0.0163929714513	0.0	0.0	0.0873707669978	0.0575817571677	0.0	0.0677095016156	0.0	0.025318267556	0.0
AL590235.2	0.0	0.0551610628166	0.308554876777	0.0530726033342	0.0696514825185	0.039199716937	0.0162707089553	0.0	0.0137200638587	0.0285084630564	0.014399581452	0.0307662748137	0.0	0.0	0.0485796808551	0.115850577772	0.0	0.0	0.122198492228	0.0629728326752	0.0	0.048138072127	0.060020013993	0.0784547262689	0.0387668181328	0.101974612225	0.0249573016763	0.180616688266	0.0430414212948	0.0	0.0	0.0	0.0	0.0	0.0	0.0121389629603	0.0	0.0222601168895	0.0225625012594	0.0	0.0	0.0229149216163	0.0	0.0256741811166	0.0	0.120759496987	0.0575314194746	0.0677324714039	0.0231926482205
AC093627.7	0.0100888160861	0.0	0.0128198120784	0.115765443214	0.0	0.0342019974148	0.0094641966679	0.0	0.187543179634	0.0207281764585	0.0251274491796	0.0447396109744	0.0119164996035	0.0626431705842	0.00706434573532	0.0	0.0462332932886	0.142585330775	0.00444245609603	0.0610490990087	0.0	0.107335296111	0.0116372969774	0.0	0.0338242905093	0.0118631313225	0.0145169342045	0.0105059457701	0.0250359389451	0.0554128232452	0.0979046918305	0.0	0.00960259119836	0.0338602632099	0.0892861408001	0.0105913208622	0.0882158630015	0.0	0.032809871688	0.0127546311542	0.550613016786	0.0	0.0226597500443	0.00746696102923	0.0	0.0351211379951	0.128280001092	0.354582021433	0.0404714603299
AC012558.1	0.0	0.0	0.0	0.0	0.0	0.0	0.024406063433	0.0	0.0	0.0	0.0	0.0	0.0	0.0	0.0364347606413	0.0	0.0	0.0	0.0	0.0	0.0	0.0	0.0	0.0	0.0	0.0	0.0	0.0	0.0	0.0	0.0	0.0	0.0	0.0	0.0	0.0	0.0	0.0	0.0	0.0	0.0	0.0	0.0	0.0	0.0	0.0	0.0	0.0	0.0
RBAKDN	0.0	0.100126987564	0.0	0.0	0.063214818278	0.996160900061	0.236273485686	0.0	0.0	0.0	0.0522755233256	0.0	0.743737951909	0.0781942767448	0.0881806269218	0.0841156335111	0.0	0.16180181858	0.0	0.0381022392257	0.678549104362	0.029126343252	0.0363156115794	5.34033995201	0.140737125751	0.185101776666	0.0	0.524561463508	0.0	0.0266034625817	0.0	0.0725818748469	0.0599321256116	0.264162753836	0.119412148285	1.25595756652	0.0	0.121218029521	1.31055649338	0.0265349265516	0.137460432517	0.041594595074	1.06068791064	0.0	0.0845333226777	0.0	0.139239466588	0.0	0.0
AC138057.1	0.0	0.0	0.0	0.0	0.0	0.0	0.0	0.0	0.0	0.0	0.0	0.0	0.0	0.0	0.0325609498835	0.0	0.0	0.0	0.0	0.0	0.0	0.0	0.0	0.0	0.0	0.0	0.0	0.0	0.0	0.0	0.0	0.0	0.0	0.0	0.0	0.0	0.0	0.0	0.0	0.0	0.0	0.0	0.0	0.0	0.0	0.0	0.0	0.0	0.0
AC008440.3	1.45787936956	0.602746424236	0.0185252059223	0.0	0.292724473828	0.0658979025266	0.164114286003	0.0627738445016	0.0	0.0	0.121034319772	0.103441205049	0.0	0.579342100856	0.408331912052	0.973771072628	0.0890789218436	0.224773337162	0.0770345900327	0.0705749584216	0.0966803159091	0.296721341886	0.13453134668	0.131888756052	0.162925411342	0.0685710365449	0.335641981462	0.0	0.723561190415	0.123190808711	0.141476689816	0.0336099852895	0.0555047073231	0.0	0.958452822633	0.0612197429295	1.46597280083	6.02479087986	0.151717576036	0.270321576077	0.891139885041	0.42374025324	0.196466157141	0.0431603801473	0.0	1.31954228734	0.128953307795	0.341591328756	0.0
AC025575.1	0.178483025759	0.0	0.0	0.0455117085577	0.0	0.134460793758	0.111621848936	0.0	0.117654591729	0.0	0.0740890229485	0.0	0.0	0.0	0.0	0.0	0.0	0.0	0.0	0.0	0.0	0.0	0.0	0.0	0.565147520593	0.0	0.0	0.0	0.0	0.0	0.0	0.205737593776	0.283135225775	0.149756972947	0.0	0.624576421431	0.0	0.0	0.0	0.0	0.0	0.0	0.0	0.0	0.0	0.414222833413	0.0	0.0	0.0
DIRC3-AS1	0.0	0.0	0.073834752509	0.0444494963292	0.0	0.0	0.0272541677833	0.0	0.0459634455302	0.0	0.0241199452328	0.0	0.0	0.072157734734	0.0406865729244	0.0388109835051	0.0	0.0	0.102343979577	0.0351607737199	0.0481665846764	0.0	0.0	0.0	0.0	0.0341624104869	0.0418046004739	0.0	0.0	0.0	0.0	0.0	0.0	0.0	0.0	0.0203333077953	0.0	0.0	0.0755864045781	0.0244864492774	0.126848585842	0.0383835222047	0.0	0.0860108114246	0.0	0.606832732613	0.0963677098201	0.0	0.0
LINC01416	0.0	0.0	0.0756646397736	0.0214358177103	0.0140659812099	0.0	0.0	0.0	0.0	0.0	0.0174478045385	0.0	0.0	0.0	0.0	0.0	0.0	0.0	0.0	0.0	0.0	0.0	0.0	0.0	0.0391444170108	0.0	0.0	0.0	0.0	0.0	0.0	0.0	0.0	0.0117558143265	0.0	0.0	0.0	0.0	0.0	0.0	0.0101954779674	0.0	0.0	0.0	0.0	0.414581467901	0.0	0.0	0.0
VENTXP1	0.0	0.0	0.147635523633	0.0	0.0119633345342	0.0	0.0	0.0	0.00471311472023	0.0	0.0	0.0	0.0	0.0	0.0	0.0	0.0	0.0	0.00524720145657	0.0	0.0	0.0	0.0	0.0	0.00665858639874	0.0	0.0	0.0	0.0	0.0	0.0	0.0	0.0	0.0	0.0	0.0	0.0	0.0	0.0	0.0	0.0	0.0	0.0	0.0	0.0	0.0	0.0	0.0	0.0
LINC02508	0.0	0.0	0.0241349513777	0.0	0.0	0.0	0.0	0.0	0.0	0.0	0.0	0.0	0.0	0.0	0.0	0.0	0.0	0.0	0.0	0.0	0.0	0.0	0.0	0.0	0.0	0.0	0.0	0.0	0.0	0.0	0.0	0.0	0.0	0.0	0.0	0.0	0.0	0.0	0.0	0.0	0.0	0.0	0.0	0.0	0.0	0.26448030678	0.0	0.0	0.0
LINC02295	0.0	0.0	0.0274906130665	0.0	0.0	0.0	0.0	0.0	0.0	0.0355593529834	0.0	0.0383755807503	0.0	0.214929723245	0.0605947088741	0.0	0.0	0.0	0.0	0.104730219048	0.0	0.0	0.0	0.0	0.0	0.0	0.0622597926844	0.0	0.0	0.0365619779866	0.0699817850696	0.0	0.0	0.0726094414287	0.0	0.0302824931603	0.0	0.0	0.0	0.0	0.0	0.0	0.0971824574093	0.0640481577053	0.0	0.150626484878	0.0478402980123	0.0	0.0
BX640514.2	3.21060026282	1.1939943013	0.230305360026	0.0396133911286	0.103975733104	1.22886408632	0.922978744483	0.390202217422	0.0409626226565	0.148951017777	0.494400989404	0.688918425629	0.0	0.578762758755	0.870236970966	1.45271063699	0.237306247791	0.4657303546	0.319231341096	0.125341126157	0.128778180791	0.143721028143	0.418123425481	0.234234430748	1.15742212217	0.0608910804519	1.04317527839	1.29419804277	0.385513402253	1.33459994526	0.376893901671	0.0596913338741	0.295729080618	0.0434494897509	1.27665915975	1.06914159052	0.0	0.099689707478	0.13472520752	0.021822323596	0.339142379107	0.649940504788	1.22123363279	0.153305670283	0.0	0.901348885507	0.830201395586	2.39296112171	0.0
AC097173.2	0.0	0.0	0.0	0.0	0.0	0.0	0.0	0.0	0.0	0.0	0.0	0.0	0.0	0.0	0.0	0.0	0.0	0.0	0.0	0.0	0.0	0.0	0.0	0.0	0.0	0.0	0.0	0.142207063419	0.0	0.0	0.0	0.0	0.0	0.0	0.0	0.0	0.0	0.0	0.0	0.0	0.0	0.0	0.0766798292639	0.0	0.0	0.0	0.0	0.0	0.0
AC068020.1	0.0	0.0	0.0155544467275	0.0	0.0	0.110660623002	0.0	0.0	0.0	0.0201198154551	0.0	0.021713263541	0.0	0.0	0.0	0.0327045655255	0.0	0.0	0.0	0.0	0.0	0.0	0.0	0.0553693340461	0.0	0.0	0.0	0.0	0.0	0.0206871100862	0.0	0.0	0.0	0.0410831030171	0.0	0.0	0.053516733833	0.0	0.0636938386535	0.0	0.0	0.0	0.0	0.0	0.0	0.255677633937	0.0	0.0	0.0654727406649
AC007100.1	0.0	0.0	0.0	0.0	0.0	0.0	0.0	0.0	0.0	0.0	0.0	0.0	0.0	0.0	0.0	0.0	0.0	0.0	0.0	0.0	0.0	0.0	0.0	0.0	0.0	0.0	0.0	0.0	0.0	0.0	0.0	0.0	0.0	0.0	0.0	0.0	0.0	0.0	0.0	0.0	0.0	0.0	0.0	0.0	0.0	0.0	0.0	0.0	0.0
LINC02343	0.0564832844751	0.0449086139684	0.0	0.0	0.170117364371	0.0638278113477	0.132465719505	0.0	0.0670199978019	0.0464195393222	0.0468928778173	0.0250479357777	0.0	0.140285718139	0.0	0.0	0.0431403155526	0.0	0.0497431035115	0.0	0.0	0.0	0.0977289233079	0.0	0.0631229342373	0.0	0.040637281787	0.117637256651	0.0	0.0	0.091354930597	0.292987568099	0.0	0.0	0.0	0.0	0.0	0.0	0.0	0.119013544917	0.0411021886643	0.0746234620176	0.0	0.167218226749	0.0	0.0	0.0312256046363	0.0	0.0
AC104688.1	0.0	0.0	0.0	0.0	0.0	0.0	0.0	0.0	0.0	0.0	0.0	0.0	0.0	0.0	0.0	0.0	0.0	0.0	0.0	0.0	0.0	0.0	0.0	0.0	0.0	0.0	0.0	0.0	0.0	0.0	0.0	0.0	0.0	0.0	0.0	0.0	0.0	0.0	0.0	0.0	0.0	0.0	0.0	0.0	0.0	0.0	0.0	0.0	0.0
LINC00607	0.0920111499766	0.315485406978	0.438443039952	0.140772534217	0.0981469584423	0.038990763222	0.0836172201696	0.897605745605	0.0841560633379	0.862510176931	0.0262585118055	0.359576736902	0.122264810431	0.057131283933	0.426833091436	0.545436376928	0.0878443525644	1.35950326883	0.134208272081	0.135713839289	0.0238350992047	0.210146463058	0.878917813296	0.0455213057269	1.343179324	0.0270482766755	0.19031938048	0.215584695291	0.107029973529	0.558823977684	0.130214863761	0.0629739329917	0.0930502689399	0.014475443014	0.254468674207	0.084519794343	0.0754255033339	0.0258317028084	0.329152736922	0.0799725345003	0.167388444241	0.0569819346163	0.0904135300276	0.114917963132	0.0308813986186	1.19114824733	0.197107468072	0.142228562021	0.442156217274
LINC00487	0.0	0.338894840288	0.0606990739008	0.0224871657179	0.38365251202	0.298964598656	0.489473466543	0.0474652366463	0.0290663478205	0.0301979973111	0.0	0.0456254633988	0.0347212813153	0.0365048667092	0.102917443773	0.019634621083	0.0112258859272	0.169958041042	0.0258881001926	1.0583839984	0.0243676545547	0.0135975844065	0.356031527146	0.0831042911091	0.0	0.0691315627292	0.0	0.107139654048	0.0911844824433	0.0372593454141	0.0475443916731	0.0	0.0419688182076	0.0123323937758	0.0371649071866	0.0102866961326	0.0	0.0377269556002	0.0669190262148	0.179622895176	0.085564229263	0.0679642838675	0.0495180368816	0.0652697846915	0.0197321198258	0.409331918941	0.121881958151	0.0382648476051	0.0884417198491
LINC01711	0.100408237862	0.0266107919379	0.361500140387	0.1536196657	0.0336012581126	0.907714644937	0.298273896226	0.0360284216115	0.0661883122035	0.0962713403419	0.236185895977	0.0	0.553457942289	3.11725891263	0.0234358026049	0.0	0.434570645085	0.0	0.618985278753	0.202528965481	0.332932215075	0.263191300244	0.0386064619479	0.0378481176882	0.486248952568	0.0393556621328	0.0240797957228	0.453091998341	1.41195446361	0.0424224811799	0.405995671397	0.0	0.0	0.0280826588359	0.0423149563727	0.117121535077	0.402399350258	0.0859097789366	0.21769197182	0.803950649543	0.0	0.0663276790115	0.0375865967643	0.22294322527	0.224664570095	0.407797453371	0.777120373503	0.196052934291	0.290903443916
BX324167.1	0.0	0.351626079308	0.0638601819061	0.0615114769078	0.201816252142	0.0454327154065	0.188578527395	0.0	0.01590163923	0.0991244572606	0.0	0.0534874554059	0.0	0.0	0.168912455545	0.0	0.0	0.0516559843167	0.0	0.0243286347354	0.0	0.0185974415298	0.0231878563377	0.0	0.539171796044	0.0236378417903	0.0	0.0418671727086	0.0	0.254798380751	0.0650265530833	0.0231721016592	0.0382672205768	0.0337340758936	0.0	0.0	0.175774216465	0.0	0.0784502372981	0.0	0.117026355799	0.0	0.0	0.0892696061432	0.0	0.0	0.0	0.183172161797	0.0
AL391704.1	0.0	0.0	0.0	0.0	0.0	0.0	0.0	0.0	0.0	0.0	0.0274580048066	0.0	0.0223229960456	0.0	0.0	0.0	0.00721734330266	0.0	0.0	0.0	0.0	0.0	0.00544999251148	0.0	0.0105604208228	0.0	0.00679858758072	0.0	0.0	0.0	0.0	0.0	0.0	0.0	0.0	0.00330675983707	0.0	0.0	0.0	0.0	0.0	0.0	0.0	0.0	0.0	0.0164479723633	0.0	0.0	0.0
AC092807.1	0.0	0.201824594541	0.0	0.0	0.127421241549	0.286849693351	0.476253222127	0.136625426268	0.0	0.052153717709	0.0	0.0	0.14991423815	0.0	0.266616719046	0.0	0.0969388267122	0.0	0.0	0.230406481906	0.0	0.0	0.073200879811	1.14820799387	0.0709204731724	0.0	0.273943087811	0.528675671065	0.157480964973	0.0536242343803	0.0	0.146302288907	0.120804362997	0.0	0.0	0.0888286466036	0.0	0.0814458394428	0.16510442098	0.374402610716	0.0923590357045	0.419208271922	0.0	0.0	0.0	0.0	0.0	0.0	0.0
TTTY7	0.0	0.0	0.0	0.0	0.0	0.0	0.0	0.0	0.0	0.0	0.0	0.0	0.0	0.0	0.0	0.0	0.0	0.0	0.0	0.0	0.0	0.0	0.0	0.0	0.0	0.0	0.0	0.0	0.0	0.0	0.0	0.0	0.0	0.0	0.0	0.0	0.0	0.0	0.0	0.0	0.0	0.0	0.0	0.0	0.0	0.0	0.0	0.0	0.0
GAS1RR	0.0368873056807	0.123178790035	0.0515597821544	0.101584374333	0.0444391382652	0.0416837655599	0.0173017682417	0.349427235634	0.0233431859223	0.0848820479696	0.0428737936917	0.206110196863	0.0697116584967	0.0458079077352	0.160140199381	0.20203474591	0.253561211881	0.180095345367	0.0389826281907	0.0758918090617	0.0122310406495	0.0102377071563	0.25529369982	0.0417131636704	0.0164893737488	0.134461441048	0.201695047556	0.00768248781181	0.0457689150536	0.0903923440261	0.155118048328	0.0255120243934	0.0280876339771	0.0742810971351	0.0606270021155	0.100683940104	0.0403174846861	0.0	0.0575814369957	0.105704211629	0.225476469659	0.0146202109879	0.0414249362561	0.0655227106864	0.0099042917384	0.423759306214	0.138668162645	0.0240082044753	0.00986493767483
AL158071.3	0.0	0.10171002294	0.325106380613	0.440366255135	0.0	0.0	0.0600022587166	0.0688527345817	0.17708643688	0.21026400025	0.185857048345	0.0850936790549	0.0755496654706	0.15886109979	0.134362180547	0.213613812375	0.195410283096	0.0821799750493	0.112659281866	0.15481858468	0.0530213194956	0.207107871582	0.0737795428925	2.16990888169	0.17870277331	0.263239601756	0.0920362152725	0.199820597018	0.793629368933	0.108096282743	0.310354003352	0.0368647071851	0.121759338199	0.0536678480125	0.121300087389	0.0447654246718	0.139820399461	0.123134520106	0.29121678997	0.026954451082	0.0930891466587	0.126756651392	0.287322047993	0.0	0.257609453694	0.333997857772	0.31824198243	0.0	0.342114478889
AC007952.7	0.0	0.0	0.0	0.0	0.0	0.0	0.0	0.0	0.0	0.0175682932838	0.0	0.0	0.0	0.0	0.0	0.0	0.0	0.0	0.0	0.0	0.0	0.0	0.0	0.0	0.0	0.0	0.0	0.0	0.0	0.0	0.0	0.0	0.0	0.0	0.0	0.0	0.0	0.0	0.0	0.0	0.0	0.0	0.0	0.0	0.0	0.148835681226	0.0	0.0	0.0
AC084116.1	0.0	0.0	0.0	0.0	0.0	0.0	0.0	0.0	0.0	0.0	0.0	0.029350648672	0.0	0.0	0.0	0.0	0.0	0.0	0.0	0.0	0.0	0.0	0.114516713815	0.0	0.0	0.0389130115362	0.0	0.06892244178	0.0	0.0	0.0	0.0	0.0	0.0	0.0418390212806	0.0	0.0	0.0	0.0	0.0278915178886	0.0	0.0	0.0	0.0	0.0	0.0	0.0	0.0	0.0
AC012572.1	0.0	0.0	0.0	0.0	0.0	0.0	0.0	0.0	0.0	0.0	0.0	0.0	0.0	0.0	0.0	0.0	0.0	0.0	0.0	0.0	0.0	0.0	0.0	0.0	0.0	0.0	0.0	0.0	0.0	0.0	0.0	0.0	0.0	0.0	0.0	0.0	0.0	0.0	0.0	0.0	0.0	0.0	0.0	0.0	0.0	0.0	0.0	0.0	0.0
AC107958.2	0.0	0.0	0.0	0.0	0.0	0.0	0.0	0.0	0.0	0.0	0.0	0.0	0.0	0.0	0.0	0.0	0.0	0.0702416678631	0.0	0.0	0.0	0.0	0.0	0.0	0.0	0.0	0.0	0.0	0.0	0.0	0.0	0.0	0.0	0.0	0.0	0.0	0.059754326121	0.0	0.0	0.0	0.119349091747	0.0	0.0	0.0	0.0	0.285477898704	0.0	0.0	0.0
LINC00886	0.262509833106	2.01309735881	1.67861049582	0.667219271037	0.773628966545	0.947347005317	2.65322389643	0.665432315536	0.0602864344434	0.417557237545	1.65562409	0.889988154511	0.260055311076	0.483732464509	0.415062657856	0.277150228363	1.15124367987	1.06623249679	0.331861466481	0.425305528479	2.81484663882	0.509215660936	0.52746002878	0.105335015136	0.231855393064	0.86628793814	1.13927927283	0.335090741276	0.283688237529	0.46868591038	0.246529239711	0.566146220025	0.620615820893	0.0568413000404	0.481772717572	0.488941039488	1.67524739731	1.0215891007	2.37386203399	0.692296372584	3.94990742571	1.24183046957	0.903425617937	2.01183608717	0.136421123568	4.52502138688	0.482183139725	1.65343788121	0.24911161558
LINC02563	0.0	0.0	0.0	0.0	0.0	0.0	0.0	0.0	0.0	0.0	0.0	0.0	0.0	0.0	0.0	0.0	0.0	0.0	0.0	0.0	0.0	0.0	0.0	0.0	0.0	0.0	0.0	0.0	0.0	0.0	0.0	0.0	0.0	0.0	0.0	0.0	0.0	0.0	0.0	0.0	0.0	0.0	0.0	0.0	0.0	0.0	0.0	0.0	0.0
LINC02319	0.0	0.0	0.0294598546902	0.0	0.0	0.0	0.0	0.0	0.0	0.0381065845725	0.0	0.0	0.0	0.0	0.129870608131	0.0	0.0	0.0	0.0	0.0561161918682	0.0	0.0	0.0	0.0	0.0	0.0	0.0	0.0	0.115064888447	0.0	0.0	0.0	0.0	0.0	0.0	0.0	0.0	0.0	0.120635035387	0.0	0.269931852202	0.061259661513	0.0	0.137272269236	0.0	0.0	0.0	0.0	0.0
AC095032.2	0.0	0.0	0.0	0.0	0.0	0.0	0.0	0.0	0.0	0.0	0.0	0.0	0.0	0.0	0.0	0.0	0.0	0.0	0.0	0.0	0.0	0.0	0.0	0.0	0.0	0.0	0.0	0.0	0.0	0.0	0.0	0.0	0.0	0.0	0.0	0.0	0.0	0.0	0.0	0.0	0.0	0.0	0.0	0.0	0.0	0.40431319625	0.0	0.0	0.0
AL356310.1	0.0553246529987	0.0879748232613	0.123026367535	0.042321999069	0.610968517169	0.250074091639	0.0518993895908	0.0595546729887	0.240699171593	0.0	0.0918619452627	0.0736023959005	0.0	0.137408062382	0.0774783627997	0.0369533637818	0.169021544011	0.284328665812	0.0	0.100433594677	0.229305877477	0.025591351165	0.0	0.0	0.0927421572255	0.0325272865662	0.0796073930392	0.0576120923597	0.0	0.0467493325367	0.0894809833027	0.0318863963003	0.0	0.0	0.139892522436	0.0387201792887	0.544224016363	0.461526423509	0.215905781282	0.0466288965727	0.483108802147	0.219278173005	0.0	0.0818940546385	0.0742737228314	0.0	0.244680635304	0.144032810985	0.147957201981
LINC01479	0.0	0.107969101275	0.0575188211854	0.207762540884	0.0454439392936	0.102303037489	0.106157842345	0.0974531012542	0.017903244168	0.0372005538904	0.0	0.120440284201	0.0534659171023	0.224849556626	0.190174163236	0.0	0.0	0.0	0.0199320267917	0.109563921466	0.0375227799507	0.0	0.0783198224552	0.0511875941321	0.0758799468209	0.0532264689265	0.162833303944	0.188548665904	0.280822699776	0.0	0.0732117136113	0.0	0.0	0.0	0.0858431387673	0.918724254033	0.0	0.0	0.0588833948951	0.0	0.06587847302	0.0299015690462	0.0	0.0	0.0	0.157578476487	0.0	0.11784502717	0.0907919193975
AP000473.2	0.0	0.167421182849	0.0869611976119	0.0644329719073	0.0634204617987	0.0237952738466	0.0790140349007	0.294673577149	0.00832844474961	0.138443180386	0.0	0.0280139242692	0.0248719132909	0.0261495499329	0.265402459428	0.0843892692739	0.0804144463618	0.649312698113	0.0370888722344	0.140162693937	0.0349105890238	0.0487018231344	0.279325413202	0.0	0.0	0.0619013098283	1.06048235034	0.0	0.0	0.0266900060514	0.0170287492622	0.0242726634166	0.200423634121	0.0176681399443	0.0532447141346	0.10316144059	0.0230153292541	0.0135124847482	0.123264361142	0.00887374902245	0.413722811207	0.0139099686845	0.0472950410815	0.124679302442	0.0848083172212	1.86925801728	0.0931282834436	0.0685256948817	0.0985498929917
AL359853.3	0.0	0.0	0.245186548972	0.0	0.0	0.0	0.0	0.0	0.0	0.0	0.0	0.0	0.0	0.0	0.0	0.0	0.0	0.0	0.0	0.0	0.0	0.0	0.0	0.0	0.028751543178	0.0	0.0	0.0	0.0	0.0	0.0	0.0	0.0	0.0	0.0	0.0	0.0	0.0	0.0	0.0	0.0	0.0	0.0	0.0	0.0	0.089561693711	0.0	0.0	0.0
AC004947.1	0.0698272319402	0.083277138524	0.0591527610896	0.267080576649	0.105153451763	0.0526045823837	0.0382107156372	0.689022511115	0.00460295562034	0.143464919264	0.0144927826264	0.784457035056	0.0274923629832	0.0578092171835	0.374854862089	0.02332008394	0.071109387448	1.06163170932	0.0256227960375	0.077464962453	0.0771773827106	0.0	0.483267944384	0.039481261925	0.0130059120165	0.047896166303	0.200950700876	0.254500019647	0.0433200065459	0.373692075617	0.0564685816959	0.0603674493063	0.0553849560668	0.02929442405	0.286915488976	0.175117962964	0.0254401733647	0.00746806510533	0.0605560983099	0.0	0.101624828931	0.0615019686963	0.0653474273123	0.060294166441	0.0156239222784	0.182311667781	0.302386464747	0.0151490820616	0.046685524897
LINC01219	0.0448267617788	0.0	0.0284805797421	0.0	0.0	0.0506555898923	0.0210257222373	0.0	0.106378002051	0.0	0.0	0.0198787634357	0.0	0.0	0.0	0.0	0.102712191738	0.0	0.0	0.0271254168449	0.0371589856853	0.0	0.0775604889965	0.0	0.175336626888	0.0	0.0	0.0	0.0	0.0	0.0	0.0	0.0	0.0376120929284	0.0283369548562	0.0156864992271	0.0489952369302	0.0	0.291562516274	0.0	0.195719286188	0.0296116646372	0.0	0.0	0.0	0.0	0.0	0.0	0.0299705551104
AC008875.1	0.159629701624	0.856696876333	0.684587449435	0.0915845972456	1.80290844238	1.75876707791	0.486676766755	0.085917345742	0.142055950951	0.36076739377	0.712326520679	0.0707889874259	0.188548117031	0.247791974395	1.20158336389	0.186589426247	0.152400744831	0.102547638409	0.158153628119	0.410526962212	0.0992433575762	0.498416019298	0.276195674749	0.0	0.602080712444	0.0469259251325	0.287116676498	0.581803990661	0.643710726121	0.404661300132	0.0322727344217	0.230006681081	0.607745747262	0.100453505898	0.176590591669	0.391021292694	1.48302722092	0.204869929055	0.25956613656	0.790420167241	0.609842954621	0.738137376455	0.134449712963	3.6034393832	0.750063859419	1.80603198391	0.44123973999	0.701294158297	0.320178655335
AC013714.1	0.0433265354809	0.0688959459275	0.0550548288454	0.0	0.0	0.0	0.0609661504229	0.0	0.0171363046588	0.0	0.0179850194038	0.0	0.0	0.0	0.0910137394334	0.0289393812749	0.0	0.0	0.0381563565088	0.0262176050361	0.0	0.0	0.0249882521443	0.0489948190153	0.0968392003158	0.0764195286796	0.654602960834	0.0	0.0	0.0	0.0	0.0	0.0	0.0363533214114	0.0	0.0	0.0473555034319	0.0278027965969	0.0845414203815	0.0182583028748	0.031528184879	0.0	0.0	0.0641338982109	0.0	2.48866409151	0.0	0.0	0.115870097937
AL590867.3	0.0	0.0	0.0	0.0	0.0	0.0	0.0	0.0	0.0	0.0	0.0	0.0	0.0	0.0	0.0	0.0	0.0	0.0	0.0	0.0	0.0	0.0	0.0	0.0	0.0	0.0	0.0	0.0	0.0	0.0	0.0	0.0	0.0	0.0	0.0	0.0	0.0	0.0	0.0	0.0	0.0	0.0	0.0	0.0	0.0	0.0	0.0	0.0	0.0
AC091730.1	0.0	0.0	0.0	0.0	0.0	0.0	0.0	0.0	0.0	0.0	0.0	0.0	0.0	0.0	0.0	0.0	0.0	0.0	0.0	0.0	0.0	0.0432686139639	0.0	0.0	0.0	0.0	0.0336490787051	0.0	0.0	0.0	0.0	0.0	0.0	0.0	0.0	0.0	0.0	0.0	0.0	0.0	0.0	0.0	0.0	0.0	0.0	0.0	0.0	0.0	0.0
AL357054.4	0.0805097562295	0.804716400407	0.113264451988	0.66866953753	0.184747215891	0.077981526444	0.296706265118	2.31520378521	0.250193701815	0.70891247419	0.0811626728534	1.18328798527	0.38037941023	0.756989512112	0.209389818441	0.975639716477	0.12298209359	1.13784512718	0.759669464608	1.6424854396	0.0286021190456	0.170245235895	1.59200207691	1.87287657848	2.38430396748	0.18257586756	0.612331919805	0.503030955678	0.913322440779	1.31202151282	0.87429979954	0.139205536087	0.164206356953	0.135104134798	0.421690945828	0.446747484384	0.213705592779	0.5313950292	0.875247050453	0.285962396092	0.209235555301	0.24312292103	0.271240590083	0.970418355338	0.324254685495	1.62156316023	1.18900311385	0.374285689528	0.561346154105
AC010745.1	0.0	0.0	0.0	0.0	0.0	0.0	0.0	0.0	0.0	0.0	0.0	0.0	0.0	0.0630955388491	0.0	0.0	0.0	0.0	0.0	0.0	0.0	0.0	0.0	0.0	0.0	0.0	0.0	0.0	0.0	0.0	0.0	0.0	0.0	0.0	0.0	0.0	0.0	0.0	0.0	0.0	0.0	0.0	0.0	0.0	0.0	0.0	0.0	0.0	0.0
AL354977.1	0.0476655699621	0.454774123192	0.378552624701	0.0364629888886	0.14356001441	0.0538635285747	0.178857984746	0.0	0.113114753286	0.137105134184	0.079144680381	0.0634129625947	0.0	0.0	0.0667523449747	0.0318375814615	0.0364055976607	0.061241630891	0.125932834958	0.230745813985	0.0790244113837	0.132291078924	0.384870605192	0.0	0.133171727975	0.0280242454215	0.137173269302	0.198545355113	0.0591423358881	0.0	0.0	0.0274720792867	0.181473417168	0.0799880150054	0.0301314895526	0.0	0.0	0.0611743418495	0.372032053166	0.100434110806	0.381542113625	0.251895397562	0.0535290707969	0.141113466756	0.0639913517767	5.06096115758	0.210807322022	0.279209407157	0.0318685431366
SOX5-AS1	0.0	0.0362431490196	0.0	0.0	0.0	0.0	0.0213810865568	0.0	0.0	0.0	0.0	0.0	0.0	0.0	0.0	0.0	0.0	0.0	0.0	0.0	0.0	0.0	0.0	0.0	0.0	0.0	0.360756038174	0.0	0.0	0.0	0.0	0.0	0.0	0.0	0.0	0.0	0.0	0.0292516747295	0.0296490333451	0.0	0.0	0.0301121434761	0.0	0.0	0.0	3.17376368136	0.0252003823332	0.0	0.0
AC122136.1	0.0	0.053833966117	0.0	0.0	0.0	0.0	0.0	0.0	0.0	0.0834677699737	0.028106296014	0.0	0.0	0.0	0.0	0.0904507021437	0.0	0.0	0.0	0.0	0.0	0.0	0.0390506785603	0.0	0.075668287276	0.0	0.0487137290041	0.0	0.0	0.114428282569	0.0	0.0	0.0	0.0	0.0	0.0	0.0	0.0	0.0	0.0	0.0492710336917	0.0	0.0	0.0	0.0908998490719	1.17854195281	0.0	0.0	0.0
AL590068.2	0.0	0.0	0.0	0.0	0.0	0.0	0.0	0.0	0.0338646020639	0.0	0.0	0.0	0.101132620974	0.0	0.0	0.0	0.0	0.0	0.0	0.0	0.0	0.0	0.0	0.0	0.0	0.0	0.0	0.0	0.0	0.0	0.0	0.0	0.0	0.0	0.0	0.0	0.0	0.0	0.0	0.0	0.0	0.0	0.0	0.0	0.0	0.0	0.0	0.0	0.0
AL035665.1	0.135742632732	1.00216975869	0.221769691029	3.01135350476	1.05128250217	0.350613166229	0.127338526288	0.0834978638667	0.0306790163695	0.302797797843	0.0563473136385	0.0515966466169	0.206143305304	0.0963256039469	0.461667056946	0.220192452253	0.162919957416	0.0498299189634	0.0256166551637	0.105608722983	0.112523375466	0.0717600500013	0.324338230199	0.021928777594	0.0541783123396	0.0228022320446	0.125564087583	0.525032908802	0.144365414265	0.221212015403	0.297957198745	1.98941308972	0.442973458085	0.0	1.06648141542	0.176433171654	0.233145699041	0.0622189606289	0.113515472184	0.187954404849	0.423335304457	0.0256196786915	0.391990595135	0.0430569400511	0.078100888897	0.742573228024	0.278729213824	0.492227169358	0.0648254667158
AC008406.2	0.0	0.0	0.0	0.0	0.0	0.0	0.0	0.0	0.0240616909401	0.0	0.0	0.0	0.0	0.0	0.0	0.0	0.0	0.0	0.0	0.0	0.0	0.0	0.0	0.0	0.0	0.0	0.0	0.0	0.0	0.0	0.0	0.0	0.0	0.05104498326	0.0	0.0	0.0	0.0	0.0	0.0	0.0	0.0	0.0	0.0	0.0	0.105891551399	0.0	0.0395954861027	0.0
AL357172.1	0.0	0.0	0.0	0.0	0.0	0.0	0.0	0.0	0.0	0.0	0.0	0.0	0.0	0.0	0.0	0.0	0.0	0.0	0.0	0.0	0.0	0.0	0.0	0.0	0.0	0.0	0.0	0.0	0.0	0.0	0.0	0.0	0.0	0.0	0.0	0.0	0.0	0.280184675318	0.0	0.0	0.0	0.0	0.0	0.0	0.0	0.0	0.0	0.0	0.0
LINC02453	0.0674972304573	0.469573646057	0.0321631573104	0.154901164476	0.220230143761	0.286027131665	0.197869805205	0.217973829187	0.133480913245	0.305091091082	0.0700459306291	0.261906335777	0.418556175855	0.314326315799	0.307206959902	0.157793560674	0.28353848689	0.216804313738	0.133746186032	0.173585696743	0.265770055073	0.234164865978	0.175178330726	0.0954096188854	0.452589463833	0.0496049599615	0.32778904407	0.15814789691	0.314058754442	0.228140642619	0.300213830841	0.0875296540777	0.0481831791935	0.155743087611	0.20267275637	0.212577418097	0.461086562351	0.151596270496	0.142680176108	0.113776452534	0.245584505784	0.245230282115	0.189500725084	0.162357738667	0.453077454185	0.587427584403	0.335829912637	0.142774964487	0.101537365541
AC022498.1	0.0	0.0	0.0295445094451	0.0355723699072	0.0	0.0	0.0218111658841	0.0	0.0	0.0	0.0	0.0	0.0	0.0	0.0	0.0	0.0	0.0	0.0	0.0	0.0	0.0	0.0	0.0	0.0	0.0	0.0334556931953	0.0	0.0	0.0	0.0	0.0	0.0	0.0	0.0	0.0	0.0	0.0	0.0	0.0	0.0	0.0	0.0	0.0	0.0	0.0	0.0	0.0	0.0
AC128709.2	0.0580016523374	0.0	0.092128040205	0.0	0.0	0.0	0.0	0.499490805711	0.022940536882	0.0	0.0	0.488704080307	0.0	0.0720284197972	0.0406136579192	0.193707148856	0.0	0.44712975672	0.0	0.0	0.240401323161	0.0	0.167260074837	0.0	0.194459361924	0.0341011875291	0.125189045505	0.241599096992	0.0719671076488	0.269562683578	0.281432124904	0.0	0.0	2.77399296125	0.0733307577283	0.0202968681755	0.0	0.0	0.0	0.0488851335036	0.042207086209	0.0	0.0	0.0429283350928	0.0778676126458	0.100957536459	0.0	0.0	0.038779105358
AC078850.1	0.0398828367274	0.0	0.0696835379887	0.0915281680421	0.0	0.0225344028973	0.0654738140401	0.0	0.0946456161194	0.0573594492364	0.0248332892693	0.0	0.0235539930549	0.0495278598236	0.0698164544637	0.359629316656	0.106614790931	0.0	0.00878089904871	0.0241337658188	0.148773314222	0.101466632623	0.0230021248944	0.0	0.122570503542	0.0586212650685	0.0286939771583	0.0	0.0247428503192	0.0252757481829	0.0806321245103	0.034479744613	0.0189803527815	0.0334638707262	0.0630292095077	0.0767604293663	0.0217957862376	0.243133143623	0.0	0.126053163101	0.0870667434552	0.0	0.0223944787869	0.0147590948748	0.0267714897451	0.312389863277	0.0220483936619	0.0259578541055	0.106660459839
LINC02072	0.0	0.0	0.0	0.00936044213814	0.0	0.0	0.0	0.0	0.0	0.0100561043598	0.00507932306037	0.0	0.0	0.0	0.0	0.0	0.0	0.0	0.0	0.0	0.0	0.0	0.00705717366798	0.0	0.0	0.0	0.0	0.0	0.0303649497679	0.0	0.0	0.0	0.0	0.0	0.0	0.0	0.0133741251658	0.0078520563546	0.0	0.0	0.0	0.00808303284236	0.0	0.0	0.0	0.0425968282376	0.00676456387773	0.0	0.0
LINC02010	0.0	0.0	0.0108626405567	0.0	0.0	0.0	0.0	0.0	0.0	0.0	0.0	0.0	0.0	0.0	0.0	0.0	0.0	0.0	0.0	0.0	0.0	0.0	0.0197213146876	0.0	0.0	0.0	0.0	0.0	0.0	0.0	0.0	0.0	0.0	0.0	0.0	0.0	0.0	0.0	0.0	0.0	0.0	0.0	0.0	0.0	0.0	0.0	0.0	0.0	0.0
AC010280.1	0.0	0.0	0.0	0.0728187336923	0.0	0.0	0.0892974791489	0.0	0.0	0.0	0.0	0.0422131388253	0.0	0.0	0.0	0.0	0.0	0.0	0.0	0.0	0.0	0.0	0.0549006598583	0.0	0.319142129276	0.0	0.0	0.0	0.0	0.0	0.0	0.0	0.0	0.878574241287	0.0	0.0	0.0	0.0	0.0	0.0	0.346346383892	0.0	0.0	0.0	0.127794493695	0.0	0.0526243278135	0.0	0.0636433552639
AC008164.1	0.0	0.0	0.0	0.0348709428949	0.0	0.0	0.0	0.0	0.0	0.018731264811	0.0	0.0	0.0	0.0	0.0	0.0	0.0	0.0	0.0	0.0	0.0	0.0	0.0	0.0	0.0	0.0	0.0	0.0	0.0	0.0	0.0	0.0	0.0	0.0	0.0	0.0	0.0	0.0	0.0	0.0	0.0	0.0	0.0	0.0	0.122394726356	0.0	0.0	0.0	0.0
AC026336.2	0.0	0.0	0.0269501685108	0.0648974297651	0.0	0.0958671976468	0.0198958996793	0.0	0.0	0.0	0.0	0.0	0.0	0.0	0.0	0.0	0.0	0.0	0.0	0.0	0.0351622380927	0.0	0.0	0.0	0.0	0.0	0.0	0.0	0.0	0.0	0.0343029981861	0.0	0.0	0.0	0.0	0.0	0.0	0.0	0.0	0.0	0.0	0.0	0.0	0.0	0.056946432315	0.0	0.0	0.0	0.056720159344
LINC01859	0.0	0.0	0.0	0.0	0.0	0.0	0.0148247768118	0.0	0.0	0.0	0.0393597934414	0.0	0.0	0.0	0.0442625412479	0.0	0.0	0.0	0.0	0.0	0.0	0.0	0.0	0.0	0.0	0.0371649660961	0.0227394164687	0.0	0.0	0.0	0.0	0.0	0.0	0.0	0.0	0.0	0.0	0.0	0.0	0.0	0.0229995645553	0.0	0.0	0.0	0.0	0.0	0.0	0.0	0.0
AC018697.1	0.0356441872294	0.028339907273	0.0226464521738	0.109067706852	0.0	0.0805580085953	0.0334373820601	0.115108426316	0.0140978189209	0.01464669385	0.0	0.142260137451	0.0	0.0	0.0748758407012	0.0714241777941	0.163344058227	0.0915926594162	0.298212096878	0.0	0.0	0.0	0.0616725474179	0.0403074116789	0.0398341864735	0.0209564566533	0.102577808211	0.0	0.0	0.150596693469	0.0576501929869	0.0410870965543	0.0678526708466	0.0299074130995	0.0	0.0623659275438	0.0389587676912	0.0	0.0231837155011	0.0	0.051875669834	0.0	0.0	0.0527621387264	0.0	0.558379678522	0.177346302984	0.0463982348163	0.0
AC022447.1	0.0	0.0	0.0	0.0	0.0	0.0	0.0	0.0	0.0	0.0	0.0	0.0	0.0	0.0	0.0	0.0	0.0	0.0	0.0	0.0	0.0	0.0	0.0	0.0	0.0	0.0	0.0	0.0	0.0	0.0	0.0	0.0	0.0	0.0	0.0	0.0	0.0	0.0	0.0	0.0	0.0	0.0	0.0	0.0	0.0	0.121410140828	0.0	0.0	0.0
AC022523.3	0.0	0.0	0.0	0.0	0.0	0.0	0.0	0.0	0.0	0.0	0.0	0.0	0.0	0.0	0.0	0.0	0.0	0.0	0.0	0.0	0.0	0.0	0.0	0.0	0.0	0.0	0.0	0.0	0.0	0.0	0.0	0.0	0.0	0.0	0.0	0.0	0.0	0.0	0.0	0.0	0.0	0.0	0.0	0.0	0.0	0.0	0.0	0.0	0.0
LINC01760	0.0	0.0	0.0	0.0	0.0	0.0	0.0	0.0	0.0	0.0	0.0	0.0	0.0	0.0	0.0	0.0	0.0	0.0	0.0	0.0	0.0	0.0	0.0	0.0	0.0	0.0	0.0	0.0	0.0	0.0	0.0	0.0	0.0	0.0	0.0	0.0	0.0	0.0	0.0	0.0	0.0	0.0	0.0	0.0627068350308	0.0	0.0	0.0	0.0	0.0
AC023034.2	0.0	0.0	2.65677139136	0.780200718132	0.0	0.230504217871	0.0	0.0	0.161354868657	0.0	0.0282243896947	0.0301522420181	0.0	0.168873353978	0.0476101284011	0.0454153735553	0.0519315143101	0.0	0.0598798283868	0.0	0.0	0.314515555284	0.0	0.0	0.949827765702	0.0	2.5926756525	0.0	0.0	0.0	0.0	0.0	0.0	0.627553029491	0.0	0.0713801624493	0.0	0.0	0.0	0.0	0.0	0.0	0.0	0.0	0.0	1.06514442878	0.0	0.0	0.0454595394742
AC011247.1	0.0549178540796	0.422085089544	0.18027498184	0.196050436864	0.128646445794	0.0413725519256	0.0772766646481	0.0394111806543	0.130325086223	0.142921245645	0.0227966224457	0.105532847063	0.0432444917739	0.0909318059884	0.064090557463	0.0489088638288	0.405465284806	0.164638841417	0.032242984516	0.0886178776561	0.136571882909	0.220160888699	0.200598564867	0.082803461096	0.409156575995	0.0645762306829	0.329258519004	0.305005194845	0.0681408021516	0.324839112111	0.177646069792	0.15825968752	0.191660768217	0.107517826731	0.0462879669824	0.256236480587	0.200082358957	0.0	0.119065688207	0.0385716975325	0.106568118121	0.290221111331	0.0616734825867	0.176132433689	0.245758641721	0.509812718047	0.19228119778	0.107230309649	0.354934096664
AC012617.1	0.0363106828769	0.0769861953745	0.807446802635	0.111107117975	0.121512403122	0.273547762919	0.124896249819	0.0260579534019	0.0813814259023	0.064655786913	0.065315079817	0.042939318476	0.128666109407	0.0150306126578	0.11017631808	0.0727597084185	0.0647104733288	0.0466526559929	0.0319777094003	0.102536916031	0.210697285325	0.0279935310986	0.139612747583	0.164244411987	0.344921747796	0.747190941409	0.0174159779087	0.088227942488	0.150178182752	0.0153412637625	0.0195760565565	0.0418553668713	0.0230404731222	0.0101555464077	0.030604759022	0.0550611375263	0.0132290804277	0.0155337988466	0.039362030058	0.178520317376	0.13211417785	0.17589816047	0.0271849207712	0.250827340123	0.0324982257714	0.547753155927	0.0334560049675	0.0236329079356	0.0647381923403
LINC00159	0.0	0.0899742510627	0.125822421343	0.0432838626842	0.227219696468	0.0	0.0	0.121816376568	0.0	0.0465006923629	0.0704622875595	0.0	0.0	0.0702654864455	0.0792392346815	0.0	0.0	0.072697670236	0.0	0.034238725458	0.187613899754	0.0261729727824	0.0326332593563	0.0	0.0316166445087	0.0	0.0	0.0	0.0	0.0239059086835	0.045757321007	0.0	0.0	0.0	0.0	0.0	0.0	0.0	0.0	0.0	0.123522136912	0.0373769613078	0.0	0.0	0.0	0.0984865478046	0.0	0.0	0.0
LINC01999	0.0	0.0	0.0318312361823	0.0	0.050297858506	0.0	0.0234993366181	0.107862178633	0.0	0.0	0.103984593612	0.066652324461	0.0	0.0	0.0	0.0	0.0	0.0643700733359	0.0220609894057	0.0	0.0	0.0	0.0866852524078	0.226619998789	0.0559898472414	0.0	0.0	0.0	0.0	0.0	0.0	0.0	0.0	0.0	0.0	0.0350639394488	0.0	0.0	0.0	0.0	0.0	0.0	0.0	0.0	0.0672602598395	0.0872048070344	0.0	0.0	0.0
LINC01288	0.0	0.0	0.0	0.0	0.0	0.0	0.0	0.0	0.0	0.0	0.0	0.0	0.0	0.0	0.0	0.0	0.0	0.0	0.0	0.0	0.0	0.0	0.0	0.0	0.0	0.0	0.0	0.0	0.0	0.0	0.0	0.0	0.0	0.0	0.0	0.0	0.0	0.0	0.0	0.0	0.0	0.0	0.0	0.0	0.0	0.0	0.0	0.0	0.0
AC025271.2	0.0	0.0964973842647	0.0385555848258	0.0618959236385	0.0	0.0	0.0379514286383	0.217746773115	0.0	0.0166239975198	0.0	0.0179405840007	0.0	0.0	0.0566560527973	0.0270221472654	0.0	0.103957668437	0.0	0.0734420661075	0.0	0.0561410266182	0.0699983413193	0.0	0.0	0.0	1.0187258578	0.0	0.050197057585	0.0170927247087	0.0	0.0	0.115519172116	0.0	0.0	0.0	0.0442182013295	0.0	0.0789405512812	0.0	0.0588788852616	0.026724527335	0.0	0.0898275411816	0.0	1.33793975193	0.0	0.0526619965166	0.0270484259872
AC009065.7	0.0	0.0	0.0	0.0	0.0	0.0	0.0	0.0	0.0	0.0	0.0	0.0	0.0	0.0	0.0	0.0	0.0	0.0	0.0	0.0	0.0	0.0	0.0	0.0	0.0	0.0	0.0	0.0	0.0	0.0	0.0	0.0	0.0	0.0	0.0	0.0	0.0	0.0	0.0	0.0	0.0	0.0	0.0	0.0	0.0	0.0	0.0	0.0	0.0
LINC01402	0.0	0.737853356385	0.110553648246	0.0887396754673	0.465841098135	0.393261676368	0.21764260151	0.0	0.0	0.0	0.048153439049	0.0	0.137018389707	0.288113679189	1.0559551059	0.154965719085	0.265800008727	0.14904325224	0.204321134854	0.280782092645	0.0	0.482933562307	0.936656419087	0.0	0.259279149233	0.136404750116	0.500756182021	0.362398645488	0.0	0.0490113970142	0.187621416602	0.0	0.220825179673	0.0	0.0	0.0405937363511	0.126790541447	0.0	0.377254725358	0.244425667518	1.18179841385	0.0	0.260546516639	0.171713340371	0.311470450583	0.403830145837	0.0	0.302004281099	0.465349264295
AL592309.2	0.0	0.0	0.0270209968118	0.0	0.0	0.0	0.0	0.0	0.0	0.0	0.0	0.0	0.0	0.0	0.0	0.0	0.0	0.0	0.0	0.0	0.0	0.0	0.0	0.0	0.0	0.0	0.0	0.0	0.0	0.0	0.0	0.0	0.0	0.0	0.0	0.0	0.0	0.0	0.0	0.0	0.0	0.0	0.0	0.0	0.0	0.0	0.0	0.0	0.0
AC106052.1	0.065120567413	0.0	0.186183910628	0.149446898121	0.326885478822	0.0735882010106	0.152722046834	0.0	0.0772685286528	0.10703579892	0.0	0.0288782036229	0.153835536129	0.0808689300742	0.0	0.0434964141093	0.0994744499461	0.0	0.0860245421894	0.275838745943	0.323888784685	0.0602452331248	0.075115590953	0.0736401002102	0.473040983032	0.153146580613	0.0937028670582	0.203439078654	0.0	0.137567200875	0.0	0.112596832006	0.0619821178357	0.054639700391	0.0411655561493	0.0227880330824	0.0	0.0417881067564	0.0	0.219540478833	0.236937164031	0.043017347823	0.0	0.192788820779	0.34969921816	0.340046108718	0.180002730952	0.296687304319	0.217693569313
LINC00644	0.0	0.0	0.0	0.0	0.0	0.0	0.0	0.0	0.0	0.0	0.0	0.0	0.0	0.0	0.0	0.0	0.0	0.0	0.0	0.0	0.0	0.0	0.0	0.0	0.0	0.0	0.0	0.0	0.0	0.0	0.0	0.0	0.0	0.0	0.0	0.0767840843522	0.0	0.0	0.0	0.0	0.0	0.0	0.0	0.0	0.0	0.572891240789	0.0	0.0	0.0
LINC00677	0.0	0.0881254650819	0.0704211594992	0.0	0.0	0.0	0.18195890443	0.0596566501684	0.263030539318	0.0683177980264	0.0	0.0491522849335	0.130918255918	0.0	0.349249640531	0.111049920269	0.0423277411158	0.284815529966	0.122015403733	0.0670703800068	0.0	0.102540687887	0.25570170345	0.188009228448	0.154834937149	0.0	0.47846224241	0.519396688825	0.275052370329	0.234146913818	0.0448171020822	0.0638819925879	0.0527484804184	0.139499646032	0.140132064426	0.0387864809656	0.181718635601	0.142251294917	0.468596879752	0.0233543702868	0.161312014415	0.0732178831097	0.0	0.123051426276	0.0	0.0964628516168	0.0306374511243	0.108209581883	0.0
LINC02041	1.97347085392	2.30129263287	3.55254711132	1.20772533929	0.396248982865	5.79821178938	4.13454588417	0.0	1.82125481831	6.91990791066	5.13362639227	1.57527079031	1.86478686479	1.30705230071	0.0	0.615138311733	5.62718067256	0.0	0.0579325168945	0.477671974683	11.669432033	21.847835833	0.531152725458	0.297553900849	12.9386619349	1.39232653472	2.65034369508	4.38413971127	2.77512188275	0.166758289841	0.851160572879	0.151654811672	1.87836052222	8.72080714005	2.66136993902	10.7271423536	1.29419125842	3.29259704577	1.71144826626	0.0	0.957380248156	7.38726771863	2.51173196833	2.53172473791	0.176626536001	0.229001241237	1.89105308078	7.53537511131	0.879623609339
AL121782.1	0.0	0.0623066242226	0.19915717747	0.0599476258	0.157348264382	0.177110585483	0.367568316109	0.337428413543	0.247957764264	0.161007239901	0.0975894152155	0.0347517365632	0.0	0.0973168480553	0.164618071082	0.0	0.0	0.201370786319	0.0	0.142260660741	0.194882234853	0.0	0.180786676531	0.0886177477105	1.92670147456	0.0921475188437	0.0563805386536	0.0816055061269	0.1944680197	0.0662187882178	0.0	0.225829804306	0.223765950831	0.197258579378	0.0495382116373	0.0	0.171305380453	0.0502873827068	0.203881972639	0.297216877064	0.0	0.103533277811	0.0880054214796	0.0580000265902	0.210412241435	0.272805352756	0.129968073535	0.0510043549797	0.419152363966
AC023669.2	0.0	0.107667932234	0.0860375672543	0.0	0.0	0.0	0.0	0.291543796639	0.267799572807	0.166935539947	0.0	0.0	0.159950337775	0.0	0.0	0.0	0.0	0.173987729602	0.0596292851718	0.0819437278744	0.0	0.0	0.468608142723	0.0	0.0	0.0	0.194854916016	0.0	0.0	0.343284847706	0.0	0.0	0.0	0.0	0.0	0.0	0.0	0.0	0.176157436611	0.0	0.0	0.0	0.152076314105	0.0	0.0	0.0	0.0	0.0881372326637	0.0
AC008413.2	0.0	0.0	0.0	0.0	0.0	0.0	0.0	0.0	0.0	0.0	0.0	0.0	0.0	0.0	0.0	0.0	0.0	0.0	0.0	0.0	0.0	0.0	0.0	0.0	0.0	0.0	0.0	0.0	0.0	0.0	0.0	0.0	0.0	0.0	0.0	0.0	0.0	0.0	0.0	0.0	0.0	0.0	0.0	0.0	0.0	0.0	0.0	0.0	0.0
LINC02163	0.0	0.044830375965	3.47492843494	0.0431330478317	0.0	0.12743322614	0.317363863177	0.0606959646313	5.10694718442	0.278032014268	0.936223658165	0.0	0.0	0.280082635867	0.0	0.0	1.07662895521	0.0	0.0	0.170597133815	0.0	0.0782453332657	0.195117327719	0.063761550182	1.22875279739	0.430958213129	0.0	0.0	0.0	0.0	0.0911957756656	0.032497459644	0.0	1.27736958109	0.0	0.0197311018153	0.0616281551631	0.0	0.0366738914199	0.0	0.0	0.0	0.0	0.0417317264491	1.66533591087	2.25729794933	0.0623424092565	0.0	0.0
AL136309.3	0.0	0.0967392323456	0.0	0.0	0.0	0.0	0.0	0.0	0.0	0.0	0.0	0.0	0.0	0.0	0.0	0.0	0.0	0.0	0.0	0.0	0.0	0.0562817309455	0.0701737757587	0.0	0.203963014951	0.0	0.0	0.0	0.0	0.0	0.0	0.0	0.0	0.0	0.0	0.0	0.0	0.0	0.0	0.0512742565696	0.0	0.0	0.0	0.0	0.0	0.847132411191	0.0	0.0	0.0
AL022724.1	0.175261310492	0.836078419622	0.111351869533	0.670352963593	0.117301142942	0.0660168518091	0.0274017535294	0.0628871546902	0.115530862637	0.0240057725917	0.0242505586546	0.0777209415195	1.93210769023	0.0	0.163627589306	0.0390211512858	0.758537570031	0.0	0.0514490944262	0.0707023500433	0.193709658229	0.0270233581796	0.0	0.0660634111994	0.228507300745	13.8763518178	0.0420309791768	0.304179368506	0.0	0.0	0.141732062903	0.235694571931	0.611653859581	0.637233040119	0.110790332525	0.0	0.0638529983098	0.0374886084078	0.0379978586191	0.0	0.637677457707	0.0	0.328034648656	0.259429721824	0.235289501027	0.203372943481	0.0322965188747	0.228138613068	0.0781181977969
PSMB8-AS1	4.08086663918	11.6990507217	10.3447275603	7.60136509676	7.14466771871	9.37297178428	12.0137377381	7.10718324549	2.50636241908	10.4703065875	7.43700371822	6.90036608619	9.87543715376	6.61280702063	9.00224314052	4.97506678511	4.66260353597	8.18446841209	6.45001817263	10.8412686002	1.71891258744	3.92881676111	15.7385643561	16.6581380145	3.17015605606	2.43829608422	6.88648833506	11.211324985	19.5951199676	8.56476046912	13.1067167098	3.49933178465	1.54736085664	2.31055077481	8.01173295456	10.3039636517	5.49384520875	2.44838466598	16.3141108542	7.24940721715	4.87689792838	8.21871676116	7.9920740961	15.8506551397	11.0908065979	9.00886892229	13.7287187958	5.90591739509	8.12977806196
AC009955.2	0.0	0.0	0.132786762008	0.0	0.0	0.337392397622	0.0560168688388	0.0	0.0	0.0	0.148724828354	0.0	0.0	0.0	0.0836251701805	0.0	0.0	0.0	0.0	0.0	0.296997649425	0.0552433226255	0.0	0.0	0.0333666432822	0.0351078646517	0.0	0.0	0.0	0.0	0.0	0.0	0.0	0.100206387802	0.0	0.0	0.0	0.0	0.0	0.0	0.0	0.0	0.0	0.0	0.160332575116	0.0	0.0	0.0	0.0
AC007557.1	0.0	0.0	0.0190046012697	0.0	0.0	0.0	0.0	0.0	0.0	0.0	0.0248332892693	0.026529514234	0.0	0.0	0.0418898726782	0.0	0.0	0.0	0.0	0.0	0.0	0.0	0.0345031873416	0.0	0.0	0.0	0.129122897212	0.0	0.0	0.0	0.0	0.0	0.0	0.0	0.0	0.0	0.0	0.0	0.0	0.0	0.0	0.0	0.0	0.0	0.0	0.0	0.0	0.0	0.0
AC061975.6	0.0	0.0	0.0662040520727	0.0318845710951	0.0	0.0	0.527849876746	0.0	0.741837580305	0.0171271062663	0.121112255586	0.0	0.861548342231	0.0	0.0145926729677	0.0	1.92598035944	0.0	0.00917668973345	0.138718648153	0.0863772944777	0.202440276279	0.312506009753	0.164967101501	0.768571515449	0.612635629144	0.0149936654629	0.802970855844	0.0	0.00880500950868	0.0	0.0	0.0198358741561	0.577041678115	0.0	0.0291710301145	4.82898064745	0.0	0.0542197390212	0.210775823529	0.0	0.013766659284	0.0	0.0462730411753	0.0	0.0362745044071	0.0	0.067819699313	0.515539864276
AL035706.1	0.0	0.0	0.0150534250174	0.0	0.0475730843263	0.0535480759916	0.0666789375782	0.0510094929698	0.0187420491657	0.0	0.0196702920859	0.0	0.111941817652	0.0	0.0	0.0316511241762	0.0	0.0	0.0	0.200720141631	0.0	0.0438387713953	0.109319029879	1.01813099017	0.0	0.0557202419948	0.102277433956	0.0493456427971	0.0	0.0600622830175	0.0	0.0	0.0	0.0	0.0	0.0497466432297	0.0	0.0	0.0	0.0	0.0	0.0626050420733	0.0	0.17535879196	0.190849756324	0.659845450591	0.0	0.0925247376572	0.0
AC092139.2	0.0	0.0	0.0	0.0	0.0	0.0	0.0	0.0	0.0	0.0	0.0	0.0	0.0	0.0	0.0	0.0	0.0	0.0	0.0	0.0	0.0	0.0	0.0	0.0	0.0	0.0	0.0	0.0	0.0	0.0	0.0	0.0	0.0	0.0	0.0	0.0	0.0	0.0	0.0	0.0	0.0	0.0	0.0	0.0	0.0	0.0	0.0	0.0	0.0
AL355974.2	0.145897469591	0.231999721748	0.084970985842	0.223215953016	0.170884234534	0.0274780885817	0.0684323281231	1.38729724719	0.0	0.319740297901	0.0100937712206	0.959706672316	0.0	0.271770641789	0.629984659203	1.03946952666	0.111432310195	0.906017245585	0.0	0.176569956081	0.0806274610511	0.0112478891296	0.659137899726	0.0274974679222	0.0271746366025	0.114370924966	0.0174944872006	0.177251328485	0.120684135441	0.554775137052	0.137650122699	0.154161502774	0.162010359091	0.346845100378	0.29205585779	0.323346951761	0.132887156512	0.0	0.015815787885	0.0204942933847	0.0530838935492	0.0481884790414	0.136537336856	0.0179970029916	0.0	0.296273581825	0.349510937544	0.0316525899423	0.325150124564
LINC01672	0.0	0.0	0.0	0.0	0.0	0.0177110585483	0.0	0.0	0.00619894410661	0.0	0.00650596101437	0.0	0.0	0.0	0.0	0.0	0.0	0.0	0.0	0.0	0.0129921489902	0.0	0.00903933382654	0.0177235495421	0.131366009629	0.0	0.0	0.0	0.0	0.00662187882178	0.0	0.0	0.0	0.0	0.0	0.0	0.0	0.0	0.0	0.0	0.0	0.0	0.0	0.0	0.0	0.0	0.00866453823564	0.0204017419919	0.0
AC113349.1	0.0	1.01518117237	0.0	0.169868744119	2.61945725551	0.250931978746	0.208309728375	0.298794885921	0.0	0.0684349812134	0.0230442701452	0.910876992147	0.0	0.413638335302	0.310976619127	0.222480800813	0.0	0.927238209047	0.0	0.0	0.0	0.0513582862144	0.096052612445	0.0	0.0620402080925	0.0652777449098	3.35498052654	0.0578097324707	0.0	0.0234548538027	0.0448939753277	0.0	0.0528389580864	0.0	0.877327676081	0.0	0.788798102619	0.0	0.180538710763	0.0	11.6747841102	0.0	0.0623434632437	2.21872485937	0.0745285211944	1.73930959896	0.613800049969	0.0	0.0371161934644
AC084149.1	0.0	0.0	0.325821843598	0.0	0.0	0.0	0.0	0.0	0.0	0.0936563240549	0.0473056672348	0.0	0.0	0.0	0.0	0.0	0.174080287406	0.0	0.0501809829438	0.0	0.0	0.0	0.0657261420839	0.0	0.0636785938696	0.0	0.0	0.0	0.0	0.0	0.0	0.0	0.216937412425	0.0	0.0	0.0398790578942	0.0	0.0	0.0	0.0	0.0	0.0	0.0	0.0	0.458980223835	0.0	0.0	0.0	0.152385498519
AF123462.1	0.0	0.173089478502	0.0	0.0	0.291411808026	0.0	0.340371557294	0.0	0.0574027783863	0.0	0.0	0.0643608394645	0.0	0.0	0.0	0.0	0.0554246654969	0.0	0.0	0.0	0.0	0.0	0.0837050419364	0.0	0.121646103087	0.0	0.0522088844483	0.302269722246	0.0	0.0	0.058684277166	0.0418240848333	0.0	0.0	0.045872828265	0.0	0.0793151593354	0.0	0.0471991338004	0.0	0.0	0.0	0.0814938095764	0.0	0.0	0.0	0.0	0.0	0.0485173560308
PTPRD-AS2	0.0	0.0	0.0	0.0	0.0114490544732	0.0	0.00534903856776	0.0	0.0	0.0	0.0	0.0151717412268	0.013470095394	0.0141620360278	0.0	0.0152344734407	0.0	0.0	0.0	0.0	0.0	0.00527517280885	0.0	0.0	0.0	0.0	0.00820477888089	0.0	0.0	0.0	0.00922240578437	0.0	0.0	0.0	0.00720904912128	0.00399071615291	0.0124646092543	0.0	0.00741748191508	0.0	0.0165972897143	0.0150666820775	0.0384209715339	0.0337618195656	0.0	0.0198500018831	0.0	0.00742240965702	0.0
LINC01744	0.0	0.0	0.110770207792	0.0	0.0	0.0	0.00743416819555	0.0	0.0	0.0	0.0	0.0	0.0187209259197	0.0	0.0	0.0	0.0	0.0	0.0	0.0	0.0	0.00733150853649	0.00914114806651	0.0	0.0177127528491	0.0	0.0	0.0	0.0	0.0	0.0	0.0	0.0	0.0	0.0	0.00554635281193	0.0	0.0	0.0	0.0	0.0115335720395	0.0104699421489	0.0	0.0	0.0	0.0551756173793	0.0262863929333	0.0	0.0
AC007381.1	0.0161421057378	0.0128342323212	0.0205116993255	0.0123483139428	0.0162056940623	0.0	0.0151427146686	0.0	0.00638444866841	0.0331650823337	0.0134013062291	0.0	0.0571991980969	0.020045814587	0.0678177190591	0.0	0.0	0.0	0.120834805812	0.0390714233656	0.0	0.0373340160387	0.0	0.0	0.0	0.0	0.0580677368178	0.0	0.0	0.0409202387042	0.0130539589107	0.0	0.0153641459174	0.0812646317037	0.0510206518858	0.0169461133795	0.0176431726003	0.0103584484079	0.0419966357606	0.0	0.0234928220495	0.0106631530514	0.0181278000355	0.0597356882338	0.0216708867114	0.140484551981	0.133857392443	0.0210122679368	0.032377168264
BX284668.6	0.0738925159915	0.293751550273	0.399053237162	0.113051915321	0.0	0.0835007669001	0.0693176778781	0.0	0.730640386995	0.151817328948	0.0613461620761	0.0	0.0	0.275286700321	0.0	0.0	0.0	0.0	0.0	0.0894271733424	0.0612529398739	0.0683604585914	0.383552555174	0.0	0.165157266292	0.0	0.47846224241	0.0	0.0	1.96683407607	0.0	0.0425879950586	0.0703313072245	0.0619998426811	0.046710688142	0.0517153079541	0.16152767609	0.142251294917	0.0480612184361	0.0311391603824	0.0	0.0	0.165964561968	0.218758091158	0.0	0.257234270978	0.0408499348324	0.0	0.592842213418
LINC02518	0.053319476119	0.0423931397099	0.0	0.0815761761298	0.0	0.0	0.0	0.172188552051	0.168709319014	0.0	0.243464422473	0.118224606265	0.0	0.0	0.0373351254018	0.142456130559	0.0407238893107	0.274023508237	0.023478417061	0.0	0.0	0.0246638227867	0.24601284154	0.0	0.417110525907	0.0313483733793	0.038361058425	0.11104801987	0.066157571776	0.0901099160921	0.0431189252323	0.0	0.0	0.0447379424948	0.0337055706857	0.0186584059999	0.0582776953272	0.171076516128	0.0346800884267	0.0898777742834	0.0387999243899	0.0	0.0	0.0394629505466	0.0	0.0	0.0294765592366	0.0	0.0
LINC01823	0.0	0.0354688295023	0.333032389031	0.0	0.0	0.0252056071001	0.0	0.0	0.0	0.00916553963873	0.0185180006818	0.0	0.0263460583929	0.0	0.0	0.0	0.0	0.0	0.0	0.0	0.0184898605546	0.0	0.0	0.0	0.0997090043224	0.0	0.0	0.0	0.0	0.00942396951549	0.0	0.0128556456483	0.0	0.0	0.0	0.0	0.0	0.0143133625485	0.0	0.0	0.0	0.0294688102936	0.0	0.0	0.0	0.0	0.0	0.0	0.0
AC025175.1	0.127924592902	0.610260137642	0.338652479805	0.587155006847	0.214047540151	0.433675919789	0.3600135523	0.642625522763	1.23117237069	0.157698000187	0.265510069065	0.472742661416	0.554030880118	0.63544439916	1.49291311719	0.31330025815	0.227978663612	0.493079850296	0.281648204665	0.15481858468	0.282780370643	0.177521032785	0.491863619284	0.289321184225	1.42962218648	0.0752113147874	0.552217291635	0.444045771152	0.105817249191	0.540481413714	0.344837781502	0.172035300197	0.44645090673	0.21467139205	0.377378049653	0.581950520733	0.699101997304	0.109452906761	0.388289053294	0.233605242711	0.589564595505	0.281681447537	0.239435039994	0.536519350053	0.400725816857	2.15243063898	0.2357348018	0.666080588352	1.96715825361
AC104051.2	0.0131511263731	0.0	0.0417776890975	0.0100602882793	0.0	0.0	0.0370107390215	0.0424699110504	0.0	0.0	0.0	0.0233278621708	0.0	0.0	0.00920862296583	0.0263523581621	0.0	0.0168968172999	0.023163590664	0.0159159292661	0.0	0.0	0.0303392512829	0.0	0.0	0.0	0.0189233339813	0.0136948695776	0.0	0.0111127019642	0.0319055517465	0.0151593188425	0.012517315142	0.0110345108063	0.0249402048836	0.00920410600728	0.0	0.0	0.0	0.00554203667107	0.0478495613666	0.0	0.0	0.0	0.0	0.0228908189127	0.00727032566298	0.00855944681293	0.0527559710437
AL713998.1	0.0	0.0	0.0	0.0	0.0	0.0	0.0	0.0	0.0	0.0	0.0	0.017884694331	0.0476362999727	0.0250416562286	0.0	0.0	0.0	0.0	0.0	0.0	0.0	0.0	0.0	0.0	0.0225354774567	0.0	0.0	0.0	0.0	0.0	0.0163072820038	0.0	0.0	0.0	0.0	0.0	0.0	0.0	0.0393473152804	0.0	0.0	0.0	0.0	0.0	0.0	0.0	0.0334434980497	0.0	0.0
BX284668.5	4.58715429982	17.0706658778	6.59796359749	3.65527108101	20.9793555967	8.06341263986	7.14204050752	3.08617473706	20.2847633111	4.5814166393	2.96200524292	6.21563540183	5.79442138989	3.24383107898	4.14882906311	4.21290169965	5.06066473309	6.22108881988	1.2063192199	5.28166039723	10.4040771062	5.80565997049	8.12054248376	19.6684299933	0.142399375268	1.46084654135	10.1299624105	6.17005095439	3.63632228175	7.67153786139	9.01635400159	2.82740693178	10.3694374971	0.320739343634	8.61867366324	24.8361748432	6.05824175696	8.83078117423	4.93119454198	2.65798478839	5.56335923732	3.53521306479	8.22798719129	5.09258501187	8.21104778388	3.10504045204	6.90331733365	7.0492436282	8.43399739443
AC121333.1	0.0	0.0	0.0	0.0	0.0	0.0	0.0	0.0	0.0	0.0	0.0	0.0	0.0	0.0	0.0	0.0	0.0	0.0	0.0	0.0	0.0	0.0	0.0	0.0	0.0	0.0	0.0	0.0	0.0	0.00504768540678	0.0	0.0	0.0	0.0	0.0	0.0	0.0	0.0	0.0	0.0	0.0	0.0	0.0	0.0	0.0	0.041590480136	0.0	0.0	0.0
AL139035.1	0.412000421554	0.145587755609	0.0872545059707	0.105056730362	0.0459581564284	0.310381917134	0.214718125252	0.0	0.452645671151	0.0940537341994	0.703094697741	0.0203005193785	0.0540709062633	0.113696911589	0.096163031622	0.0305766871462	0.174818959064	0.0	0.181418093924	0.0831027622149	0.227684195175	0.211753047122	0.105608058568	0.0	0.0767385600805	0.242229368842	0.39522199373	0.0953410863661	0.0568000651599	0.27077583697	0.0740401346988	0.105536304586	0.087143175571	0.460921036962	0.086814489701	0.0640772415387	0.100069479671	0.176254786913	0.26797358285	0.135039131163	0.399743492582	0.0302399177766	0.051409107597	0.237168425562	0.0614570408152	0.0796807713497	0.0253073146487	0.208562362442	0.0
AC140118.1	0.0	0.0	0.0	0.13961486535	0.0	0.0	0.0	0.0	0.0	0.0	0.0	0.0	0.0	0.0	0.0	0.0	0.0	0.0	0.0	0.0	0.0	0.0	0.0	0.0	0.0	0.0	0.0	0.0	0.0	0.0	0.0	0.0	0.0	0.0	0.0	0.0	0.0	0.0	0.0	0.0	0.0	0.0	0.0	0.0	0.0	0.0	0.0	0.0	0.0
LINC00319	0.0536604580838	0.0	0.0365282660595	0.0234565319331	0.0	0.0173251235918	0.00719117548807	0.0165037819509	0.0272873937047	0.00314997584458	0.0	0.0	0.0	0.00951962535454	0.0268384901929	0.00512025528478	0.0351294184912	0.0	0.0	0.0	0.0444816470046	0.0319134210999	0.00884236113302	0.0	0.0342675900691	0.0766186321413	0.0	0.0159654543015	0.0	0.00647758397299	0.0	0.053018119855	0.00729633173007	0.00643200641741	0.00484587432643	0.0	0.00837862649541	0.0442724304882	0.0	0.00646089637494	0.0390480527552	0.0	0.0	0.0226944680074	0.0	0.0133430377414	0.0	0.0099785876867	0.0
LINC01523	0.0	0.0	0.0	0.0	0.0	0.0	0.0	0.0	0.0	0.0	0.0	0.0	0.0	0.0	0.0	0.0	0.0	0.0	0.0316697759023	0.0	0.0	0.0	0.0	0.0	0.0	0.0	0.0	0.0	0.0	0.0	0.0	0.0	0.0	0.0603465135429	0.0909301395831	0.0	0.0	0.0461526423509	0.0	0.0	0.0	0.0	0.0	0.0	0.0	0.0	0.0	0.0	0.0
LINC01465	0.433756686655	0.344870376754	0.249087627053	0.165906599443	0.301476030262	0.245079055015	0.328651546971	0.143667974014	0.567459012316	0.178236674439	0.235455424133	0.377307127438	0.177346998223	0.290044337864	0.21026988667	0.791163899318	0.331290938712	0.171476566495	0.117537312627	0.0908561642566	0.345731799804	0.208358449305	0.221300597985	0.32071402406	0.922880074865	0.0980848589754	1.60835658256	0.399572527165	0.476095803899	0.916311015313	0.161896005872	0.230765466008	0.0476367720067	0.293955955145	0.210920426868	0.0934074428203	0.182343098266	0.396103863476	0.325528046521	0.19685085718	0.631278769815	0.176326778293	0.149881398231	0.209906281799	0.0447939462437	2.72960036204	0.470363837261	0.238879159457	0.234233792054
AC084859.1	0.0483058537377	0.652917624876	2.25578944056	0.997725336262	0.0484961441715	0.109174137022	0.475808956062	0.103998458801	1.14634205195	0.0793981971093	0.380987134923	0.299902299714	0.342341469207	0.479902785037	1.42062938357	0.0645305009324	1.80783677577	0.558578516977	0.106353725045	0.0584613461552	0.480515599966	0.871442801237	0.334320436152	0.382378968106	0.350897565025	2.38565800278	3.92719904243	0.804849529085	0.119873570352	0.51023058832	0.664095805183	0.389775501044	0.873577818989	1.98603078153	0.274826168143	0.642350437007	0.369584966336	0.0	0.251352999104	0.671769289802	1.37091135833	0.287188950466	0.16274435405	1.00106314551	0.324254685495	1.5975400023	0.213639062168	1.03751993137	0.0968898841332
AC010329.1	0.0349765007251	1.20814848695	0.00987655070786	0.252697094585	0.206784111375	1.20330139736	2.20927624926	1.17135632031	0.0184449849858	0.0415200706545	0.563010148132	0.863422918768	0.1147578372	0.275088366963	0.593228602776	1.01235710216	0.492725808685	1.84247740891	0.0479153669992	0.049384674616	0.563765350785	0.0557275640462	0.972759530342	8.40707676704	0.545060625048	0.632911161337	1.19389581798	1.5702200677	0.0289320216628	0.293909483464	0.128854549983	0.0313580194163	0.159056176785	0.00978239592735	0.272692151307	2.48462620214	0.0339813266701	0.00748151623124	0.0556097383345	0.239107472158	0.395919497436	1.18604530536	1.99450423337	0.486098445715	1.62781458828	3.83544081774	0.141797540362	0.0733524447157	0.161095332488
AL121601.1	0.0	0.236803396969	0.851534388791	0.15189183715	0.598019937329	0.336564440818	1.49011744347	0.106869581897	0.431929495036	0.244770515628	0.0412110720695	0.22012986504	0.0	0.246575817465	0.556133033593	0.132624035659	0.0	0.637777106978	0.0437159483314	0.360451858196	0.658375157418	0.275538780948	0.515325212167	0.336801808016	1.7197127007	0.40858662113	0.642841908514	0.10338366267	0.123182963399	1.17446942784	0.883144367412	0.171658360451	0.18898842064	0.0833004021298	0.188275595763	0.486377712231	0.108510923508	0.318538175735	0.645730480828	0.376535491496	1.01141643394	0.459071635203	0.111491530893	0.955221296819	0.666413003932	0.691218470481	0.493958414446	0.32307973323	0.92927107686
AC245052.1	0.0	0.188287579053	0.175537621971	0.0603862669643	0.0	0.0892032582982	0.0370257840373	0.0	0.0312215111711	0.0324370683312	0.0	0.0	0.0	0.0980289225533	0.165822593553	0.158178423017	0.0	0.202844231097	0.0	0.0	0.0	0.0	0.0455273764678	0.0	0.0	0.0464108844908	0.170379237541	0.0	0.0	0.0667033159365	0.0	0.0454964435016	0.0	0.0662339782788	0.0499006863566	0.0	0.0	0.0	0.102686895976	0.0997972115671	0.172328444668	0.0521454191903	0.0	0.0	0.105975921601	0.549602978968	0.0	0.0	0.0
AC138466.3	0.0	0.116437266081	0.139567727876	0.0	0.0	0.0	0.0	0.0	0.0	0.0	0.0	0.0	0.0	0.0	0.102544891941	0.0	0.0	0.0	0.0	0.0	0.0	0.0677418119073	0.253387660884	0.0	0.081831315199	0.0	0.0	0.0	0.0	0.0	0.0	0.0	0.0	0.0	0.0	0.0	0.0	0.0	0.0952525505656	0.0	0.0	0.0967403704436	0.0	0.0	0.0	0.0	0.0	0.0	0.293738562757
AL138767.2	0.0	0.0	0.0	0.0	0.0	0.0	0.0	0.0	0.0	0.0	0.0	0.0	0.0	0.0	0.0	0.0	0.147139290545	0.0	0.0	0.0	0.0	0.0	0.0	0.0	0.0	0.0	0.0	0.0	0.0	0.0	0.0	0.0	0.0	0.0	0.0	0.0	0.0	0.0	0.0	0.0	0.0	0.0	0.0	0.0	0.0	0.0	0.0	0.0	0.0
FAM224A	0.0	0.0	0.00506227931407	0.0	0.0	0.0	0.00747443203117	0.0	0.0	0.0	0.0	0.0	0.0	0.0	0.0	0.0	0.0	0.0	0.0	0.0	0.0	0.0	0.0	0.0	0.0	0.0	0.0	0.0	0.0	0.0	0.0	0.0	0.0	0.0	0.0	0.0	0.0	0.0	0.0	0.0	0.0	0.0	0.0	0.0	0.0	0.0	0.0	0.0	0.0
AC026803.2	0.102637173375	0.353619730921	1.51070508549	0.0785149137063	0.377818797615	0.695898568964	0.385130776879	0.405110275562	0.338288043873	0.140583488539	0.326639131477	0.242747859629	0.121230858546	0.339888864667	0.383296763111	0.274220521932	0.339695782823	0.571437500924	0.301298079409	0.455454673535	0.340322887925	0.269033813251	0.374903026094	0.193441489453	2.6190345986	0.42240773305	0.467672396211	0.356269281505	0.509399315873	1.83575140635	0.221337738825	0.0788733270007	0.260508351496	0.287060582392	0.540678684096	0.19155437534	0.224362966577	0.285404817921	0.200272011707	0.346019930169	0.473022756859	0.271200277396	0.384209715339	0.557070022832	0.0918607354257	0.297750028246	0.226963274291	0.155870602797	0.480352596812
AC093083.1	0.0	0.0	0.0296296521236	0.0713497678829	0.0	0.0	0.0437480445398	0.0	0.0	0.0	0.077434060488	0.0	0.0	0.0	0.0	0.0	0.0	0.0	0.0	0.0	0.0	0.0431439205519	0.0	0.316418989664	0.104234701204	0.0	0.201312643781	0.0971270144969	0.115728086651	0.0	0.0	0.0	0.177551081063	0.391295837094	0.0	0.261110142754	0.0	0.0	0.0	0.0	0.0	0.0	0.0	0.0	0.0	1.78581371408	0.0	0.0	0.0
AC018767.1	0.0	0.0	0.0253863933009	0.0	0.0	0.0	0.0	0.0	0.0	0.0	0.0	0.0	0.0	0.0	0.0	0.0	0.0	0.0	0.0	0.0	0.0	0.0	0.0	0.0	0.0	0.0	0.0	0.0	0.0	0.0	0.0	0.0	0.0	0.0	0.0	0.0	0.0	0.0	0.0	0.0	0.0	0.0	0.0	0.0	0.0	0.0	0.0	0.0	0.0
AP003351.1	0.0484504820423	0.0385219098861	0.692615296272	0.0	0.0	0.0547505028477	0.0454508127404	0.0	0.0191629035631	0.0	0.0	0.0	0.057227740611	0.180502357396	0.0	0.0	0.0	0.0	0.0213344298743	0.0	0.120488567357	0.0	0.0	0.0	0.0270729351182	0.0284857225168	0.0348580276407	0.0	0.0	0.0204703289925	0.0	0.0	0.138346313912	0.691094054796	0.0	0.0	0.0529559297359	0.0	0.0	0.0	0.0	0.0320054219581	0.108821075063	0.0	0.0650451015814	0.505996754589	0.133924187549	0.0315341296506	0.0323933245355
AF127577.4	1.14633726107	0.147564448867	0.14739864891	0.338240500234	0.131526058067	0.437967085353	0.681064598939	0.329062419819	0.451234827501	0.291599889029	0.836135048665	0.26143809372	0.174086613199	0.244038943648	0.244627247699	0.222412006502	0.612877706073	0.315607696386	0.40381768565	0.327014765599	0.11312526423	0.419156031646	0.447057489957	0.0740748115455	0.286720145378	0.404382913273	0.365242049106	0.693502282292	0.311562104761	0.279064893204	1.1124377263	0.166746115245	0.207826699709	0.0916037479991	0.251902098609	0.328556623379	0.835290698078	0.812672602705	0.244983326628	0.669410542085	0.135056980867	0.180297030427	0.386205609964	0.298970621125	0.315121520969	1.83378663036	0.328935332901	0.397918273561	0.226277943829
AC004053.1	0.0	0.0	0.14304680747	0.0430580338354	0.0	0.254423206276	0.105603975341	0.0	0.0	0.0231290400275	0.116824430388	0.0	0.0	0.0698988839076	0.0	0.037596030978	0.0	0.0	0.0	0.0	0.139976283468	0.0	0.0324629988727	0.127301321059	0.0314516881026	0.0330929785065	0.12148780416	0.0	0.0	0.285374186441	0.0	0.22708659626	0.0	0.188910825004	0.0	0.0984839342779	0.0	0.0	0.0	0.0237199169522	0.0409592245298	0.0	0.0	0.0	0.0755654397502	0.0979727049465	0.0	0.0366344323593	0.0
RN7SL832P	0.0737241959095	0.205157688642	0.5328106635	0.140992992343	0.27755481146	0.333242240567	0.285284087714	0.218242779432	0.328039226143	0.0757357517984	0.145365250797	0.147120962193	0.457170128298	0.228883019629	0.167774188238	0.307769331041	0.5349300859	0.33152787201	0.154200788135	0.178446933594	0.626412468255	0.0426279625043	0.233859302813	0.208423290458	1.32854724659	0.520140208872	0.0663017154441	0.249510229155	0.251557008399	1.62750772853	0.178860052046	0.0318682377602	0.192970522897	0.587656823226	0.13981285699	0.219289398079	0.161159731497	0.0946181733846	0.347650111945	0.147574084683	0.429185496212	0.231328482627	0.103491569109	0.31374843541	0.197950468594	0.352891434389	0.387190384596	0.203930282638	0.135550198569
AC096711.2	0.142576748917	0.0	0.226464521738	0.054533853426	0.0	0.0	0.0	0.0	0.0	0.0	0.0	0.0948400916339	0.168405862238	0.0885283221296	0.0499172271342	0.0952322370588	0.0	0.0	0.125562988159	0.0431377774493	0.0	0.032975639717	0.0822300632239	0.0	0.0398341864735	0.0	0.0512889041056	0.074235845882	0.0	0.0903580160813	0.115300385974	0.0	0.0	0.0	0.0	0.0748391130526	0.0779175353824	0.320222077985	0.0	0.0300417450386	0.155627009502	0.0	0.160115590622	0.0527621387264	0.0	0.24816874601	0.039410289552	0.0	0.0
AL121902.1	0.0	0.0	0.0	0.0	0.0	0.0	0.0	0.0	0.0	0.0	0.0	0.0	0.0	0.0	0.0	0.0	0.0	0.0	0.0	0.0	0.0	0.0	0.0	0.0	0.0	0.0	0.0	0.0	0.0	0.0	0.0	0.0	0.0	0.0	0.0	0.0	0.0	0.0	0.0	0.0	0.0	0.0	0.0	0.0	0.0	0.0	0.0	0.0	0.0
AL358394.1	0.0	0.0	5.34253088178	0.0	0.0	0.0	0.170249399499	0.0	0.0	0.0	0.301341521376	0.0804811244893	0.0	0.0	0.0847193312856	0.0	0.0	0.0	0.0266381292636	0.0	0.0	0.0	0.0	0.0	3.00848624046	0.0	0.0	0.0	0.0	0.0	0.0978436920225	0.0	0.0	0.101517499418	0.0	0.0	0.0	0.0	0.157389261121	0.0254933686869	0.0440215964573	0.0	0.0	0.0447738523024	0.0	0.0	0.0668869960995	0.0	0.0
LINC00927	0.0	0.0	0.00280608332066	0.0	0.0	0.0	0.0	0.0	0.0	0.0	0.00733341129622	0.0	0.0	0.0	0.00618515860232	0.0	0.00674656135688	0.0	0.0	0.00534512853766	0.0	0.0	0.0	0.0	0.0	0.0	0.0	0.0	0.0	0.0	0.0	0.0	0.0	0.0	0.0	0.0030910623477	0.0	0.0	0.0	0.0	0.0	0.0	0.0	0.0	0.0	0.0	0.0	0.0	0.0
AL360012.1	0.0	0.0	0.0	0.0	0.0	0.0	0.0	0.0	0.0	0.0	0.0	0.0	0.0	0.0	0.0	0.0	0.0	0.0	0.0	0.0	0.0	0.0	0.0	0.0	0.0	0.0	0.0	0.0	0.0	0.0	0.0	0.0	0.0	0.0	0.0	0.0	0.0	0.0	0.0	0.0	0.0	0.0	0.0	0.0	0.0	0.0	0.0	0.0	0.0
LINC01444	0.0	0.0	0.0	0.0	0.0	0.0273752514238	0.0	0.0	0.0	0.0	0.0	0.0107428646711	0.0	0.090251178698	0.0	0.0	0.0	0.0	0.266680373429	0.0146590950314	0.0	0.0	0.0	0.0	0.0	0.0	0.0	0.0	1.20232473258	0.0	0.0	0.0139622319129	0.0	0.0	0.0306276667758	0.00847728476194	0.0	0.0	0.0	0.0	0.017628408761	0.0160027109791	0.0	0.0	0.097567652372	0.0843327924315	0.133924187549	0.0	0.0
AC138969.3	0.0	0.0	0.0	0.0	0.0	0.0	0.0	0.0	0.0	0.00911528308143	0.0	0.0	0.0	0.0	0.0	0.0	0.0	0.0	0.0	0.0	0.0	0.0	0.0127938480821	0.0	0.0	0.0	0.0	0.0	0.0	0.0	0.0	0.0	0.0	0.0	0.0	0.0	0.0	0.0	0.0	0.00934815095785	0.0	0.0	0.0249117471358	0.0	0.0	0.0	0.0	0.0	0.014831213701
AC008507.2	0.0825635765415	0.0218814930305	0.0524565779943	0.0631591057535	0.0	0.0310997754271	0.0774518951801	0.118501645233	0.0217701013268	0.0339265255505	0.0342724732007	0.0	0.0325069138845	0.0	0.0192707662576	0.0	0.0840795945973	0.0353597511692	0.0121185366973	0.116574708107	0.0	0.381911745702	0.0634905590198	0.0311217090174	0.0	0.0485419965337	0.495007705441	0.057318153113	0.0	0.0813939271844	0.0222561119184	0.0317237106049	0.0261948236091	0.0461835562829	0.0521920444036	0.0096306568384	0.0902412272031	0.0529813496375	0.0358007035289	0.0231954970196	0.0200268317216	0.0363599011361	0.0	0.0611071708718	0.0	5.12565533319	0.0152145165447	0.0179122437131	0.0
AC015660.4	0.0	0.12431225026	0.3476832126	0.0	0.261613660184	0.0	0.0488907293247	0.0	0.0	0.149910444623	0.0865366151025	0.023111863447	0.0	0.129442377607	0.255454022274	0.104433419383	0.159223193634	0.0669614611513	0.0458982259454	0.126148476406	0.043202556626	0.192862356606	0.120233329158	0.0	0.0291219334283	0.0	0.0	0.0542722609186	0.323330483639	0.0	0.0	0.0	0.0	0.0	0.0988371082425	0.018237765607	0.0	0.13377577493	0.0338982506844	0.0878515442673	0.265476455286	0.0344277324767	0.0	0.15429314642	0.0699679997687	0.0	0.144060156655	0.0678415414062	0.104534979661
AC092894.1	0.0207069238671	0.345735989688	0.0592024335137	0.110882012916	0.0	0.0233994471543	0.0	0.178321093786	0.0	0.0	0.0	0.0275479216902	0.39133083279	0.0257145606186	0.115994477896	0.0414927405227	0.0948921336338	0.106418598528	0.018235955414	0.0250602059654	0.0	0.0	0.0	0.117079749854	0.0115705186558	1.63135892126	0.0595909468047	0.0	0.0256926718285	0.0262460264241	0.0	0.0238688955031	0.0197089651723	0.0	0.0	0.405781533429	0.520546963828	0.0	0.0134682109245	0.0	0.0150681728117	0.150464389346	0.0	0.137930965346	0.0	1.26148476459	0.0228947811345	0.0404314752526	0.13844363909
LINC01749	0.0	0.0130755263231	0.0104486679745	0.0	0.0	0.0	0.0	0.0	0.0	0.00675772256901	0.00341331542039	0.0	0.00971243158743	0.0102113460993	0.0	0.0	0.0	0.0	0.0	0.0149272492088	0.0	0.0	0.0	0.0	0.00918939057875	0.0	0.0177478372439	0.0	0.0102026539807	0.0	0.00664969197562	0.00473921286475	0.0	0.0	0.00519798816215	0.0	0.0	0.00527659782976	0.00534827583206	0.0	0.00598362655098	0.0	0.0	0.0121717535476	0.0110391585001	0.0	0.0	0.0	0.0
AL359502.1	0.0	0.0743717797801	0.0	0.0	0.0	0.0528516414772	0.0	0.0	0.0	0.0	0.0	0.0622216786153	0.0	0.0	0.0	0.0624789532149	0.0	0.0600911378251	0.0411890149019	0.0	0.0	0.021634306982	0.107897250589	0.0	0.0	0.0274977783833	0.0336490787051	0.0	0.0	0.0	0.0	0.0269559853116	0.044516058619	0.0392426749918	0.0295654355581	0.0327330995432	0.0	0.0	0.0	0.0	0.0	0.0308954073238	0.0	0.069231245612	0.0	0.162815911399	0.0258558836078	0.0	0.0
DNAJB5-AS1	0.0	0.103067967172	1.27660681399	0.0	0.0	0.0	0.0405355713092	0.0930293289676	0.017090546836	0.0532678158176	0.19730694852	0.0	0.0	0.0	0.0605138080612	0.346345278702	0.0	0.0555181139853	0.0	0.0261475980801	0.107458428564	0.0799516177918	0.149529167037	0.0488639917282	0.0724354632536	0.0	0.0310883343978	0.0	0.107230029554	0.0730263271935	0.0	0.0	0.0	0.0725124995843	0.0546309249832	0.0302420625953	0.0472290534895	0.0277285568196	0.0	0.0182095490621	0.314439974695	0.0570884429053	0.0485263539	0.0319813230731	0.232043406442	0.150425381426	0.0477764257853	0.0843716900132	0.0
AL121757.1	0.0	0.0262043134459	0.366448192506	0.0	0.11580800212	0.0	0.0231882456038	0.0354780893059	0.0	0.09480080052	0.0	0.0	0.0194644250143	0.0204642862764	0.0576945547834	0.044027938518	0.151035035509	0.0	0.00725631321591	0.0	0.0	0.0	0.00950418755184	0.0	0.0920810624184	0.0193772531988	0.0	0.0171604246591	0.0	0.0974737865263	0.0	0.0664841104122	0.0	0.0	0.0	0.0115332509592	0.0180114873033	0.0951722003672	0.0107183369017	0.00694447670443	0.0119916263262	0.0108857545153	0.222074780475	0.170751605776	0.0	0.544985642332	0.0911011784959	0.0750782027731	0.0
AC136443.3	0.0	0.0	0.0152093036788	0.0366248068867	0.0	0.0	0.0224564666499	0.0	0.0378722472786	0.0196733698459	0.0993698927121	0.0212314603559	0.0	0.0	0.033524291596	0.0	0.0	0.0	0.0	0.0	0.0	0.0	0.0	0.0	0.053505090707	0.0	0.0	0.149569855165	0.0	0.0	0.0387177331598	0.0275939967983	0.0	0.0	0.0302652091808	0.0	0.0523292323426	0.0614458256151	0.0	0.0403519297263	0.0348395770779	0.0316266595681	0.0	0.0354349274878	0.0	0.250004313658	0.0	0.0623218893687	0.0
AC036101.1	0.0	0.0	0.0	0.0	0.0	0.0	0.0	0.0	0.0	0.0	0.0	0.0	0.0	0.0	0.0	0.0	0.0	0.0	0.0	0.0	0.0	0.0	0.0	0.0	0.0	0.0	0.0	0.0	0.0	0.0	0.0	0.0	0.0	0.0	0.0	0.0	0.0	0.0	0.0	0.0	0.0	0.0	0.0	0.0	0.0	0.0943623205096	0.0	0.0	0.0
AC239809.3	0.0135987067245	0.00540601592519	0.057239383635	0.0130033453022	0.0307176207305	0.0614677914323	0.102054261884	0.00731921926436	0.0363048454479	0.0167636949779	0.0606824378436	0.00301522420181	0.0200777997522	0.0422183384946	0.0380881027209	0.00908307471107	0.0597212414566	0.0393117233587	0.0164669528064	0.041144014626	0.0845444989436	0.0471773332926	0.0196073785208	0.0384444640803	0.0113979331884	0.0179890928331	0.139417464333	0.0354023886874	0.0253094407992	0.0172363610508	0.0109971376538	0.0	0.00970749345515	0.0	0.0085963367253	0.00594834687078	0.00743163047555	0.0436316997015	0.0132673195431	0.0401145654338	0.0148434164525	0.00449151719917	0.0190894112768	0.0226455986172	0.0228204453027	0.0591746904876	0.0225532833487	0.0951456239585	0.031821677632
AP003481.1	0.0643437813206	0.306949930067	0.0613210096633	0.0984428208962	0.193791749075	0.218131228045	0.0301800625354	0.207790161223	0.0	0.0	0.0267093628125	0.0570674640183	0.0	0.559330035244	0.0901090302939	0.300842991424	0.0	0.248010342197	0.0566656030062	0.0	0.0	0.0	0.0742195799277	0.0	0.0	0.0	0.0925851390217	0.0	0.0	0.244667232411	0.0	0.18542288107	0.24497107407	0.0	0.0	0.247678284019	0.0	0.0	0.0418505242048	0.0	0.0468221751583	0.0	0.0	0.0	0.0	0.447986523612	0.355711162159	0.0	0.0
AC131157.1	0.0	0.0	0.0284805797421	0.0	0.0	0.0506555898923	0.0	0.0	0.0177296670085	0.0	0.0	0.0	0.0	0.0	0.0	0.0	0.034237397246	0.0	0.0	0.0	0.0	0.0	0.0	0.0	0.0	0.0	0.0322509175401	0.0	0.0	0.0	0.0	0.0	0.0	0.940302323211	0.0	0.0	0.0	0.0	0.0	0.0	0.0978596430941	0.0	0.0	0.0	0.0	0.0	0.0	0.0	0.0
LINC02092	0.0	0.0	0.181099090722	0.0	0.0	0.0	0.0	0.0139469510402	0.0	0.0	0.0	0.0	0.0	0.0160896149907	0.00907222622855	0.0	0.0	0.0	0.00570512376143	0.0	0.0	0.0	0.0	0.0	0.0289587200304	0.0	0.0	0.0	0.0	0.0	0.0	0.0	0.0	0.0	0.0081902647743	0.0	0.0	0.0	0.0	0.0	0.0094281641732	0.0	0.0	0.0	0.0	0.0	0.0	0.0	0.0
AC008280.3	0.48635811755	2.60138667963	1.25007178488	0.574989454565	1.19849077604	0.749453604554	0.456246683083	0.618734000108	1.1017098819	0.708563828711	1.32145667161	0.823502216428	0.417793778449	0.603976011906	0.835908975698	0.649712830426	0.472775425359	0.908919505464	0.292036867952	1.20396829684	0.403164841957	0.26587735739	1.47901777651	0.849979790541	0.420000343173	0.285946842969	1.20879258693	0.230212254306	0.438881377793	0.934028672608	0.357557207869	0.560625574296	1.59917251017	1.74361852655	0.614896435706	0.866443356215	1.64308070514	0.397215364496	1.72547653074	0.149059587404	0.611310830585	0.759385476187	0.496533320643	1.60347887719	0.890371472466	3.92493111005	0.586631851036	1.09352779652	1.03463924541
AL356056.1	0.0	0.00934033967474	0.0	0.0	0.0	0.0132752580407	0.0165305678279	0.0	0.0	0.00482729510555	0.0	0.0	0.0	0.0	0.0	0.015693443058	0.0	0.0	0.0	0.00710872993176	0.0	0.0	0.0135507980775	0.0132846206187	0.0	0.0	0.0169039291934	0.0122334207007	0.0	0.0	0.0190004991768	0.00677079558463	0.0	0.0	0.00742623644508	0.00411094462503	0.0	0.0	0.0	0.014851853627	0.0170973169544	0.0	0.0	0.0	0.0157713712727	0.0	0.0	0.00764602490259	0.00785435237377
LINC01920	0.0	0.0	0.0	0.0	0.0	0.0	0.0	0.0	0.0	0.0	0.0	0.0	0.0	0.0	0.0	0.0	0.0	0.0	0.0	0.0	0.0	0.00592204922133	0.0	0.0	0.0	0.0	0.0	0.0	0.0	0.0	0.0	0.0	0.0	0.0	0.0	0.0	0.0	0.0	0.0	0.0	0.0	0.0	0.0	0.0094754790276	0.0	0.0222841397722	0.0	0.0	0.0
AL713851.2	0.0	0.0	0.464525118383	0.0	0.0	0.0	0.0	0.0	0.0	0.0	0.0	0.0	0.0	0.0	0.0	0.0	0.0	0.0	0.0	0.0	0.0	0.0	0.0	0.0	0.0	0.0	0.0	0.0	0.0	0.0	0.0	0.0	0.0	0.0	0.0	0.0	0.0	0.0	0.0	0.0	0.0	0.0	0.0	0.0	0.0	0.0	0.0	0.0	0.0
AL356580.1	0.0	0.0	0.0	0.0	0.0	0.0	0.0	0.0	0.0	0.0	0.0844956571992	0.0	0.0	0.0	0.0	0.0	0.0	0.0	0.0	0.0	0.0	0.0	0.469590549731	0.0	0.0	0.0	0.0	0.0	0.0	0.0	0.0	0.0	0.0	0.0	0.0	0.0	0.0	0.0	0.0	0.0	0.0	0.0	0.0	0.0	0.0	0.354303807196	0.0	0.0	0.0
AC068987.2	0.0	0.0	0.0	0.0	0.0	0.0	0.0	0.0	0.0	0.0	0.0	0.0	0.0	0.0	0.0	0.0	0.0	0.0	0.0	0.0	0.0	0.0	0.0	0.0	0.0	0.0	0.0	0.0	0.0	0.0	0.0	0.0	0.0	0.0	0.0	0.0	0.0	0.0	0.0	0.0	0.0	0.0	0.0	0.0	0.0	0.0	0.0	0.0	0.0
SPANXA2-OT1	0.0959813819818	0.0	0.0121963099489	0.0	0.0	0.0650771101463	0.0810350789429	0.0	0.0	0.00788801780297	0.00796845165757	0.00851273262194	0.0	0.0	0.053766123651	0.0128218966858	0.0146615663177	0.0	0.194414104739	0.0348479554484	0.0	0.0532773680837	0.0	0.0	0.0321792182544	0.0112861581502	0.110487129129	0.0999498043607	0.190546363312	0.0243312807242	0.0155238360712	0.0442551407726	0.0	0.032213441393	0.024269610209	0.0738921570946	0.020981352944	0.0615916045608	0.0	0.0161790655368	0.027937786601	0.0760840635873	0.0	0.142075984471	0.0	0.36754291743	0.0212245213008	0.224891088327	0.0513374633209
AC010198.1	0.0417073737168	0.0497409197241	0.119244076781	0.0159525576388	0.0209358354349	0.0942611750058	0.048906480204	0.0	0.0	0.0257072126594	0.00865644941667	0.0184954474234	0.098526110124	0.0517936317614	0.0146020754632	0.0	0.0159274489766	0.0535864270296	0.174469448431	0.0504756468092	0.0691463599607	0.0482311225242	0.0120272064123	0.0	0.0	0.0122606073719	0.0450099789896	0.0	0.129373859755	0.00881068283955	0.0168641672784	0.228361659071	0.0396973100056	0.0	0.0395475800378	0.021892369411	0.0	0.0	0.0406910058151	0.0175759693911	0.060699881713	0.0275510591083	0.0	0.200645710543	0.0	0.217787262929	0.0576426271153	0.0814360770875	0.0836549257335
LINC01837	0.0	0.0	0.0	0.0	0.0	0.0	0.0	0.0	0.0	0.0	0.0130816061292	0.0	0.0	0.0	0.0	0.0	0.0	0.0	0.0	0.0	0.0	0.0	0.0	0.0	0.0	0.0	0.0	0.0	0.0	0.0	0.0	0.0	0.0	0.0	0.0	0.0	0.0	0.0	0.0	0.0	0.0	0.0	0.0	0.0	0.0	0.0548532671317	0.0	0.0	0.0
LINC00635	0.0	0.0	0.0	0.0	0.0	0.00804339914279	0.0	0.0	0.0	0.0146241456079	0.0	0.0	0.0	0.0	0.0	0.0	0.0	0.0	0.0	0.0	0.0	0.0	0.0	0.0321962874902	0.0	0.0	0.0	0.0	0.0	0.0	0.0	0.0	0.0	0.0	0.0134985362258	0.00498159333273	0.0	0.0	0.0	0.0	0.00517958084553	0.0	0.0	0.0	0.00955577916348	0.0247786696038	0.0	0.0	0.0
AC073389.3	0.138459559377	0.963253746671	1.83637295284	0.158877237147	0.903532440072	0.860549080053	0.76308754909	0.223568879348	0.232742174185	0.327146047448	0.301744384372	0.353055342902	0.449742714449	0.386873501841	0.533233438092	0.20808498429	0.713822269426	0.400264819652	0.335327038966	0.754057577146	0.918204497618	0.448327627896	0.678771794611	0.469721452036	3.57826023734	0.529133720504	0.323750921959	0.288368547854	0.515392249001	0.804363515704	0.0839781420835	0.0798012484948	0.263573155631	0.435656648572	0.284460597092	0.436067901508	0.718841347817	0.0222125016662	0.405256306043	0.393852096987	1.20906374013	1.46341796744	0.31098386371	0.742958629381	0.41823652482	1.56651544273	0.153088953639	0.473113123785	1.08772279906
LINC00102	0.0	0.0384069191103	0.0306910127967	0.018476395116	0.0	0.109174137022	0.0	0.0	0.0	0.00992477463866	0.0100259772348	0.0107107964184	0.0	0.0599878481296	0.0507367636991	0.0322652504662	0.036894628077	0.0310321398321	0.0	0.0292306730776	0.0	0.0335170308168	0.041790054519	0.0819383503085	0.215936963092	0.0710017262732	0.086884934567	0.0	0.0	0.0102046117664	0.0	0.0	0.0	0.0	0.0305362409048	0.0169039588686	0.0	0.03099804337	0.0314191248881	0.0305349677183	0.0351515732905	0.0159549416926	0.0	0.0	0.0	2.27018842432	0.0400573241566	0.0	0.0161483140222
AC067931.2	0.452430262666	0.770822839858	0.302849659474	0.531507681768	0.470434389042	1.36944592744	0.788207404569	0.452234935675	1.09283082786	0.358540535623	0.254879061806	0.243626502656	0.477135930206	0.642106572092	0.87119641845	0.98213296102	0.431941601801	0.456728648152	1.18109448822	1.45686375104	1.35282454026	0.754900141579	0.521871474639	1.1694180267	0.830651173552	1.00699802295	0.209252583301	0.673051902754	1.18287624464	1.04450799019	0.378942806223	0.288696853173	0.215312818722	0.284710211174	0.55157323811	0.469310610426	0.95368262478	0.705077811252	1.59746564084	0.517503929511	0.388018614804	0.576385212618	1.68756876366	1.25570202351	0.260310301686	0.506249374037	0.437704094545	0.546864467072	1.53404952179
AC109826.1	0.246472514073	0.134725841905	0.14680850957	0.436011265992	0.293839083914	0.278521358608	0.281790712402	0.149241005847	0.383841805592	0.949490577044	0.15346760013	0.177612635514	0.363904147817	0.172168835898	0.496178663241	0.144049523738	0.364731758762	0.336464609888	0.440904781125	0.54064919362	0.0	0.498793826847	0.497529064113	0.330977375671	0.309876222619	0.135852898438	0.343569746017	0.673740651727	0.840997823414	0.299387086759	0.759906922693	0.0532704669272	0.0879727155574	0.193878613239	0.447942382049	0.242577039452	0.387251263428	0.118621736647	0.631223827475	0.376515578465	0.168145317263	0.264574092608	0.259492425543	0.342037281986	0.144764823891	0.48263564788	0.732382363288	0.250652053863	0.44286808851
AL596218.1	0.0	0.280617620544	0.0672725580385	0.0	0.141733551123	0.0797673629275	1.14226764495	0.0759857877827	0.0279189085718	0.0	0.293016564769	0.0782577273751	0.0	0.0	0.518986743181	0.0942975695195	0.0269568165885	0.0	0.357450578614	0.0854287937273	0.0	0.146933984606	0.101778758734	0.15964724015	0.0	0.0622523314326	0.837961135562	0.58805799835	0.13137724995	0.0149118645223	0.0	0.488206111293	0.302340254176	0.0	0.0446222059023	1.00041204776	0.192882012342	0.158539611129	0.550948231407	0.0446203454117	0.0256832651087	0.326406440733	0.0396360295214	0.078366448141	0.0473829093308	1.84299799381	0.0585352392255	0.0689142811558	0.188778545603
AC016813.1	0.0	0.0	0.0	0.0336848564019	0.0	0.0	0.0	0.0	0.0	0.0361882939206	0.0	0.0390543325186	0.0	0.0	0.0	0.0294118609692	0.0	0.0	0.0	0.0532912951347	0.0	0.0	0.0	0.0	0.0	0.0	0.0	0.0	0.0	0.0	0.0	0.0	0.0	0.0	0.0	0.0154090509414	0.0	0.0	0.0	0.0	0.0	0.0	0.0	0.0325904911317	0.0	0.0	0.0243432264716	0.0	0.0
AC084082.1	0.0	0.0216422504659	0.00864717349612	0.0208228506774	0.0273275160596	0.0615194884815	0.025535023474	0.0	0.0107660383349	0.0	0.0225985020936	0.0	0.0	0.0	0.0190600682245	0.018181427933	0.0207900763765	0.0	0.0119860379782	0.0329428948057	0.0	0.0251824061085	0.0784954766687	0.0	0.060840103142	0.0	1.19461304483	0.0	0.0	0.0575028585659	0.0660383203096	0.0156884287937	0.0	0.0456786057095	0.0	0.0476267974851	0.0	0.139738866664	0.0177046372372	0.0	0.217886539236	0.0179811790311	0.0	0.0402927013991	0.0	0.426416104372	0.0150481677516	0.0708655966581	0.0
LINC01505	0.0	0.0101110553257	0.012119633737	0.0	0.0	0.0	0.0	0.0	0.0	0.00522561808087	0.0	0.0	0.0	0.0157924786825	0.0	0.0169883833496	0.0194258552547	0.0	0.0	0.0	0.0	0.0	0.0	0.0143807975656	0.00710598061256	0.0	0.00914937621373	0.0	0.0	0.0	0.0	0.0	0.0	0.0	0.0	0.00445015813043	0.0	0.0	0.0	0.00535911679666	0.0	0.0	0.0	0.0	0.0	0.0442705739444	0.0	0.0	0.00850245217672
AC007879.4	0.0896535235575	0.142563079246	0.313286377163	0.0685827408736	0.0	0.101311179785	0.378463000271	0.0	0.0	0.110519651101	0.111646616299	0.0	0.10589509897	0.0	0.0627767898031	0.0	0.068474794492	0.23037710457	0.157910239956	0.162752501069	0.0743179713705	0.0414707491178	0.310241955986	0.0	0.0500961791107	0.263552114144	0.0	0.373441263495	0.444960067236	0.0757572286259	0.0	0.0	0.0853327217849	0.0	0.0566739097125	0.0313729984542	0.0979904738604	0.0575309946203	0.291562516274	0.0377810311565	0.0652397620627	0.236893317097	0.0	0.464482207403	0.240720929952	0.936304243948	0.0	0.23340497071	0.359646661325
AL589743.1	0.0	0.0	0.0	0.0	0.0	0.0	0.0	0.0	0.0	0.0	0.0	0.0	0.0	0.0	0.0	0.0	0.0	0.0	0.0	0.0	0.0	0.0	0.0	0.0	0.0	0.0	0.0	0.0	0.0	0.0	0.0	0.0	0.0	0.0	0.0	0.0	0.0	0.0	0.0	0.0100582243713	0.0	0.0	0.0	0.0	0.0	0.0	0.0	0.0	0.0
AC068057.1	0.0	0.0	0.0290027906541	0.0	0.0	0.0	0.0	0.0	0.0	0.0	0.0	0.0	0.0	0.0	0.0	0.0	0.0	0.0	0.0	0.0	0.0	0.0	0.0	0.0	0.0	0.0	0.0	0.0	0.0	0.0	0.0	0.0	0.0	0.0	0.0	0.0	0.0	0.0	0.0	0.0	0.0	0.0	0.0	0.0	0.0	0.0794560018959	0.0	0.0	0.0
AL035420.3	0.100825302194	0.480983846802	0.192177369848	0.0	0.404889926416	0.227871251727	0.61478949819	0.0	0.478535311408	0.207152617069	0.0	0.625964301584	0.119090749932	0.125208281143	0.564795541904	0.0673449153032	0.308029916656	0.518169063862	0.0	0.244044248748	1.08652411103	0.0932768874237	0.232600926502	1.59622372979	0.281693468208	0.592786998169	0.290157787713	0.104994000095	0.250203402293	2.17253323401	0.815364100188	0.232442888918	0.38386433102	0.169195832363	0.446152554029	0.211694438167	0.110201124809	0.0646999659125	0.131157717601	0.0849778956231	2.34781847772	0.0666031833895	0.1132281591	0.671607784535	0.270717307516	0.526488834993	0.111478326832	0.459356978961	0.539283259557
LINC01032	0.0	0.0932341876954	0.856790773907	0.0	0.0	0.0	0.0550020704902	0.1262300134	0.0	0.240927500286	0.0	0.0	0.0	0.0	0.0	0.0	0.0	0.15066328759	0.0	0.0709585179782	0.0	0.0	0.202893742955	0.0	0.524194801709	0.0	0.421832653333	0.122112587067	0.0	0.0495441295905	0.0	0.0	0.111612726682	0.0	0.0741278311819	0.0	0.256337399012	0.0	0.15254212808	0.148249480951	0.0	0.387311990363	0.0	0.433949474307	0.15742799948	4.08219603944	0.0	0.152643468164	0.0
AL049794.2	0.0	0.0705003720655	0.0563369275994	0.0	0.0	0.0	0.0	0.0	0.0	0.0	0.0	0.0	0.209469209469	0.0	0.0620888249833	0.0592266241434	0.0	0.0	0.0	0.0	0.0	0.0410162751548	0.0	0.0	0.0990943597752	0.0	0.0	0.0	0.220041896263	0.0749270124218	0.0	0.0	0.0	0.0	0.0	0.0	0.0969166056537	0.0	0.0576734621233	0.0747339849178	0.0	0.0	0.0995787371811	0.0656274273473	0.0	0.0	0.0	0.0	0.118568442684
LINC02171	0.0	0.0	0.0497651949994	0.0	0.0	0.0	0.0	0.0	0.0	0.0	0.0	0.0	0.0	0.0	0.0	0.0	0.0	0.0	0.0	0.0	0.0	0.0	0.0	0.0	0.0	0.0	0.0	0.0	0.0	0.0	0.0	0.0180576397247	0.0	0.0	0.0	0.0109638455392	0.0	0.0	0.0	0.0	0.0	0.0	0.0	0.0	0.0	0.0	0.0	0.0	0.0
AL109976.1	0.0228002268434	0.362559151869	2.86824216809	0.161334918959	0.1430627712	0.276973132053	0.0909016254809	0.0613587243719	0.0473436440971	0.100716011743	0.182190970604	0.133969841781	0.10099013049	0.318533571875	0.107764242728	0.034265491425	0.0261212407308	0.183088531943	0.0978873841293	0.0689839766185	0.0236252092856	0.0342765455459	0.34847125419	0.0128915568173	3.14046047371	0.0335126147256	0.0615141664247	1.10998148004	0.148522466965	0.13727161795	0.110629887775	0.0427080034983	0.0705294933668	0.880009038633	0.457613374179	0.0279251733335	0.168212953279	0.0219464836822	0.166834557128	0.317073211812	3.31828870795	0.0640108439163	0.0896173559344	0.362811719696	0.0688712840273	0.267880634782	0.17646481183	0.200334470722	0.849848396638
AC145350.4	0.0	0.0	0.0	0.0	0.0	0.0	0.0	0.0	0.0	0.0	0.0	0.0	0.0	0.0	0.0	0.0	0.0	0.0	0.0	0.0	0.0	0.0	0.0	0.0	0.0	0.0	0.0	0.0	0.0	0.0	0.0	0.0	0.0	0.0	0.0	0.0	0.0	0.0	0.0	0.0	0.0	0.0	0.0	0.0	0.0	0.0	0.0	0.0	0.0
LINC02497	0.0	0.0	0.243348858861	0.0	0.0	0.0	0.718606932796	0.0	0.0	0.0	0.0	0.0	0.0	0.0	0.0	0.0	0.0487562146186	0.0	0.0	0.0772566112899	0.0	0.0	0.0	0.0	0.0	0.0	0.091854684276	0.0	0.0	0.0	0.0516236442131	0.0	0.0	0.0	0.0	0.0223385649743	0.0	0.0	0.0	0.0	0.0	0.0	0.0	0.0	0.0857004494208	0.111113028292	0.0352904762458	0.0415479262458	0.0
LINC01012	0.0741889329611	0.0737324808135	0.276922634088	0.283763546767	0.0186202960429	0.261986646864	0.278382972246	0.0798612806839	0.0843607021042	0.148615679833	0.431145748826	0.0205622739264	0.186211525037	0.115162917613	0.311689459515	0.0123883769698	0.0141658457373	0.107234271168	0.21642525939	0.196406671539	0.307493268364	0.0772140194175	0.304863836118	0.0838948534199	0.15545605151	0.823294515422	0.253534720238	0.17382674285	0.287662221118	0.113624989468	0.0749948069227	0.395519225169	0.12357351745	0.155621381629	0.117245165652	0.171994148832	0.283807366699	0.374907567521	0.18698430485	0.105516249479	0.0809795556607	0.0306298307565	0.0833151611945	0.473589328866	0.597594881692	1.08148952953	0.184562112446	0.446646159567	0.514617617636
AC109439.2	0.0	0.0456252407871	1.13023463792	0.0	0.0	0.0	0.0	0.0	0.0	0.0471602766518	0.0	0.0	0.0	0.0	0.0	0.0	0.0	0.0	0.0758053146599	0.0	0.0	0.0	0.0	0.0	0.0320651075514	0.0	0.0	0.0	0.0	0.0	0.0	0.066147311474	0.273094969542	0.0	0.0	0.020080944046	0.0627208529497	0.0	0.0	0.0	0.0	0.0	0.0	0.0	0.0	0.0	0.0	0.0	0.0
AC099566.1	0.0	0.0	0.0	0.0	0.0	0.0	0.0	0.0	0.0	0.0	0.0	0.0	0.0	0.0	0.0	0.0	0.0	0.0	0.0	0.0	0.0	0.0	0.0	0.0	0.0	0.0	0.0	0.0	0.0	0.0	0.0	0.0	0.0	0.0	0.0	0.0	0.0	0.0	0.0	0.0	0.0	0.0	0.0	0.0	0.0	0.0	0.0	0.0	0.0
LINC01800	0.0163707243319	0.0520640076964	0.0832088156753	0.0751392092728	0.0164352132498	0.0369988223594	0.0614287160559	0.0176223994428	0.019424612413	0.0538156722946	0.0203866608417	0.00725972038472	0.0193364343592	0.0203297209139	0.0229260709347	0.0	0.0125034905471	0.0210334179944	0.158589166127	0.0495309837177	0.013570454054	0.0681529913422	0.0188833832593	0.0	0.0	0.00962491787619	0.0942242284834	0.0170475842339	0.0812496632636	0.0276665245665	0.0132388404735	0.00943527659872	0.0155817463654	0.0137359287275	0.0724405512612	0.0343722380636	0.0178930506139	0.0105051537976	0.117126429148	0.0482916872699	0.0476510958111	0.0108141739343	0.0183845417659	0.157512464726	0.0439556174571	0.34193812045	0.0814519186188	0.0426197240397	0.04378096265
AC106900.1	0.0709757061497	0.0	0.112735628146	0.0	0.0	0.0	0.099872180627	0.0	0.056143945527	0.0291649079294	0.0	0.0314747087732	0.0	0.0	0.0	0.0948145518085	0.108418424612	0.0	0.0	0.0	0.0588350606683	0.0	0.0409347025259	0.0	0.0793189502587	0.083458169479	0.0510639527718	0.0739102500667	0.0	0.0599744726622	0.0573973412632	0.0	0.202665214239	0.0	0.044866845189	0.0	0.0	0.0	0.0	0.0897299489967	0.0	0.0	0.0	0.105061451674	0.0	0.247080286597	0.0	0.0	0.0
LINC02089	0.0	0.0	0.0301509949762	0.0	0.0	0.0	0.0	0.0	0.0	0.0	0.0	0.0	0.0	0.0	0.0	0.0	0.0	0.0	0.020896479701	0.0	0.0	0.0	0.0	0.0	0.0	0.0	0.0	0.0	0.0	0.0	0.0	0.0	0.0	0.0	0.0	0.0	0.0	0.0	0.0	0.0	0.0	0.0	0.0	0.0	0.0	0.0	0.0	0.0	0.0
AC022733.2	0.121901777794	5.37913855788	6.97050121145	7.32027119491	0.673100908745	0.137752677598	4.7171267234	0.852944045346	0.192856038872	13.7249727169	0.607223028008	1.00007775221	1.29586883824	0.227072645462	0.512145110032	0.28497933086	0.232762719507	1.95777153366	0.134193965688	0.0	11.9239056288	13.504859636	0.562447438096	0.206774744658	0.0681157086967	0.788373216774	0.657772950959	0.253883796839	0.226879356316	0.798304280181	0.0	2.28339024354	0.812187525237	0.0	0.385297201623	0.575880632642	0.0	1.79917080351	0.118931150706	0.077056227387	0.26611925542	0.0402629413711	0.342243305754	0.225555658962	0.981923793364	1.48527358723	0.336954264719	6.66456905068	16.0151132399
AP004247.2	0.0	0.0	0.00543994142163	0.0	0.0	0.0	0.00803204838905	0.0	0.0135458408256	0.0	0.0	0.0	0.0	0.0425310669279	0.0	0.0	0.0130790480485	0.0	0.00754042283389	0.0	0.0	0.0	0.00987630918085	0.0	0.0095686352693	0.0	0.0369605753396	0.0	0.0	0.0	0.0	0.0	0.0	0.0	0.0	0.00599240869945	0.0	0.0109887243693	0.0111379966534	0.00721637685053	0.0	0.0	0.0	0.0	0.0	0.0596130215283	0.0094668102945	0.0	0.0
NAMA	0.00637983875503	0.0253623455588	0.275632277354	0.00976083952509	0.0	0.0648846881767	0.0119696995508	0.0206028880534	0.0	0.0	0.0	0.00848756191638	0.00753560629374	0.0	0.0178690487829	0.0	0.0341091672938	0.0081969381776	0.00280926456851	0.0	0.0	0.00885330599143	0.0110385714677	0.0	0.0	0.0187546448267	0.0321301275868	0.0	0.0	0.0026954819174	0.00515931157422	0.0	0.0	0.0	0.00403297484845	0.00893014188209	0.00697310488145	0.0	0.0	0.0161312267859	0.00928505976923	0.00421439421802	0.00716464401165	0.0094437259932	0.042824884542	0.0555236599095	0.0035269606656	0.0	0.00853094452582
AL139254.1	0.0	0.0	0.0	0.0	0.0	0.0	0.0	0.0	0.0340447329259	0.0	0.0	0.0	0.0	0.0	0.0	0.0	0.0	0.0	0.0	0.0	0.0	0.0	0.0	0.0	0.0	0.0	0.0	0.0	0.0	0.0	0.0	0.0	0.0	0.0	0.0	0.0	0.0	0.0	0.0	0.0	0.0	0.0	0.0	0.0	0.0	0.0	0.0	0.0	0.0
AC018521.7	0.0110573700049	0.0263744131916	0.038639009961	0.0253758484339	0.0555046405789	0.0	0.0259319635383	0.0	0.0	0.0227181380523	0.0	0.00490347359091	0.0261210322707	0.013731417235	0.030970168936	0.0221568682737	0.00844530263465	0.028413438589	0.00486894402325	0.0736009773085	0.0	0.0102295459047	0.0573952918231	0.0125039732847	0.0679644438841	0.0130020243534	0.0318211991308	0.0345436358358	0.0137197287557	0.00934347780456	0.00894198415307	0.00637292170675	0.0210489323979	0.018555470512	0.00698984673939	0.00386937220429	0.0120856033699	0.0	0.0431516508541	0.00465970353519	0.0804631161758	0.0219128341661	0.0124175739908	0.0572866678758	0.0296891888325	0.115478589705	0.0122256723311	0.00719671971528	0.0369640259476
LINC00879	0.0	0.0	1.16549080261	0.0	0.0	0.0	0.0	0.0	0.00681257029279	0.0	0.0	0.0	0.0	0.0	0.0	0.0	0.0	0.0221304243613	0.0	0.0	0.0142782265379	0.0	0.0	0.0	0.0673725623272	0.0	0.0	0.0	0.0	0.0	0.0	0.0	0.0	0.0	0.0	0.0	0.0	0.0	0.0	0.0	0.0	0.0	0.0	0.0	0.0	0.0	0.0	0.0	0.0
AL589703.1	0.0	0.0	0.0	0.0	0.0	0.0	0.0	0.0	0.0	0.0	0.0	0.0	0.0	0.0	0.0	0.0	0.0	0.0	0.0	0.0	0.0	0.0	0.0	0.0	0.0	0.0	0.0	0.0	0.0	0.0	0.0	0.0	0.0	0.0	0.0	0.0	0.0	0.0	0.0	0.0	0.0	0.0	0.0	0.0	0.0	0.660167640753	0.0	0.0	0.0
AL365199.1	0.0	0.01501320642	0.0239941406928	0.0	0.0	0.0213380022767	0.0	0.0609792596821	0.42569820074	0.023277476107	0.0783827858499	0.133978690321	0.0223034601681	0.0	0.0661097465546	0.0252248749269	0.0	0.145564996645	0.00831470195802	0.0228524515309	0.0	0.0	0.119794905408	0.0	0.0	0.0555089341926	0.0271705512998	0.0	0.0	0.0638234761586	0.0152702378157	0.0435321863143	0.0539179333098	0.0158436004051	0.0596828512433	0.00660773187979	0.0206386003872	0.0	0.0	0.023872145124	0.0274813933543	0.0	0.0	0.0279510046462	0.0	0.0	0.0730722871623	0.0122898474951	0.0
AC015967.1	0.0	0.216240637008	0.0863990696377	0.104026762418	0.136522758802	0.230504217871	0.191351741033	0.0731921926436	0.0268924781096	0.195576441409	0.0564487793894	0.15076121009	0.0	0.0844366769892	0.142830385203	0.0908307471107	0.0	0.0873593852415	0.0299399141934	0.123432043878	0.0	0.0629031110568	0.23528854225	0.230666784482	0.113979331884	0.0	0.293510451226	0.0	0.0	0.114909073672	0.054985688269	0.1175643393	0.0647166230343	0.0	0.0	0.0951735499324	0.0743163047555	0.0	0.221121992384	0.0	0.0	0.179660687967	0.0763576451073	0.251617762413	0.273845343632	0.23669876195	0.0751776111622	0.0885075571707	0.0
AL021937.4	0.145787936956	0.115912773892	0.16209555182	0.111524186736	0.0	0.247117134475	0.102571428752	0.156934611254	0.17298404838	0.149765743421	0.030258579943	0.0	0.172198787064	0.0	0.102082978013	0.0486885536314	0.0	0.0936555571508	0.0	0.0	0.0604251974432	0.202310005831	0.0840820916748	0.0824304725325	1.09974652656	0.214284489203	0.367108417225	0.0	0.0904451488018	0.153988510889	0.0	0.0	0.0	0.122324013938	0.0460794626266	0.0765246786619	0.159344869656	0.046776326707	0.142235227534	0.245746887342	0.212176163105	0.144456904514	0.0818608988088	0.377653326289	0.0	0.634395330453	0.040297908686	0.142329720315	0.0
LINC-ROR	0.0497348013896	0.00988576096962	0.0157994456963	0.00951147501167	0.0	0.0	0.0	0.0	0.0	0.0	0.00516127909899	0.0	0.0	0.0	0.0	0.024914772738	0.0	0.0	0.0	0.0	0.0	0.0	0.0	0.0	0.0	0.0	0.0	0.0	0.0154274475866	0.0	0.0	0.0	0.0	0.0	0.0	0.0	0.0	0.0	0.0	0.0	0.0	0.0	0.0	0.0	0.0	0.21642068899	0.0	0.0	0.0
AF131215.3	0.0	0.0	0.0	0.0	0.0	0.0	0.0	0.0	0.0	0.0208125164567	0.0	0.0	0.0	0.0	0.0	0.0	0.0	0.0	0.0	0.0	0.0	0.0	0.0	0.0	0.0	0.0	0.437280046271	0.0	0.0	0.0	0.0	0.0	0.0	0.0	0.0320176547828	0.0	0.0	0.0	0.0	0.0213442132199	0.0	0.0	0.0	0.0	0.0	0.793440920341	0.0	0.0	0.0
AL590730.1	0.0	0.0	0.0	0.0	0.0	0.0	0.0	0.0	0.0	0.0	0.0	0.0	0.0	0.0	0.0	0.0	0.0	0.0	0.0	0.0	0.0	0.0	0.0	0.0	0.0	0.0	0.0	0.0	0.0	0.0	0.0	0.0	0.0	0.0	0.0	0.0	0.0	0.0	0.0	0.0	0.0354158708341	0.0	0.0	0.0	0.0	0.0	0.0269056713633	0.0	0.0
AC109462.3	0.0	0.0839563974027	0.0	0.0	0.848089177028	0.0	0.0	0.0568343942877	0.0	0.0216952659312	0.0	0.093653945844	0.0623623666038	0.0655658372706	0.0739393837485	0.0705308900892	0.0	0.135670692904	0.0	0.0	0.0	0.0	0.0913518320643	0.0	0.0	0.0	0.151942332554	0.0	0.0	0.0223069816753	0.0	0.0	0.0	0.620200710148	0.0333756629791	0.0184757788613	0.0	0.0	0.0	0.0	0.0384201535149	0.662663646807	0.0	0.0390766900192	0.0	0.0	0.116752179162	0.0343634561283	0.247098181938
AC027315.1	0.0	0.0	0.0	0.0	0.0	0.0	0.0	0.0	0.0	0.0567129979352	0.0	0.0	0.0	0.0	0.0	0.0	0.0	0.0	0.0	0.0	0.0	0.0	0.0	0.0	0.0	0.0	0.0	0.0	0.0	0.0	0.0	0.0	0.0	0.0	0.0	0.0	0.0	0.0	0.0	0.0	0.0	0.0	0.0	0.0	0.0	0.0	0.0	0.0	0.0
AL078581.2	0.0	0.068075756095	0.0	0.0	0.0	0.0	0.0	0.0	0.0	0.0	0.0	0.0	0.0	0.0	0.0	0.0	0.0	0.0	0.0	0.0	0.0	0.0	0.0	0.0	0.0	0.0	0.0	0.0	0.0	0.0	0.0	0.0	0.0	0.0	0.0	0.0	0.0	0.0	0.0	0.0	0.0	0.0	0.0	0.0	0.0	0.0	0.0	0.0	0.0
LINC01925	0.0	0.0	0.0	0.0	0.0	0.0	0.0	0.139357934793	0.0	0.0	0.0	0.0	0.0	0.0	0.0453248422378	0.0	0.0988776032464	0.0	0.0	0.0	0.0	0.029941880863	0.0	0.0	0.0	0.114170775847	0.0	0.0	0.0	0.0546967190679	0.0	0.0	0.0	0.0543118621886	0.0409185628124	0.0	0.0	0.0	0.0	0.0	0.0	0.0	0.0	0.0	0.0	0.0	0.0	0.0	0.0
AP000470.1	0.0	0.0	0.0	0.0	0.0	0.0	0.0	0.0	0.0	0.0	0.0	0.0	0.0	0.0	0.0	0.0	0.0	0.0	0.0	0.0	0.0	0.0	0.0	0.0	0.0	0.0	0.0	0.0	0.0	0.0	0.0	0.0	0.0	0.0	0.0	0.0	0.0	0.0	0.0	0.0	0.0	0.0	0.0	0.0	0.0	0.0	0.0	0.0	0.0
BX248123.1	0.0471105123788	0.187282647772	0.239452443363	0.0360383834867	0.141888282074	0.0	0.0220969016817	0.0507124944663	0.0	0.0193583668352	0.0195557634566	0.0835660390136	0.0	0.0585034326737	0.0989625376372	0.0629336763096	0.0	0.363170894104	0.124466368175	0.142536761004	0.0781041853414	0.0	0.244535690198	0.0532738425101	0.0	0.0276979077747	0.101681932157	0.0	0.0	0.0398083836011	0.0	0.0814565145662	0.0	0.0	0.0595612268012	0.0164856658544	0.20596542104	0.0	0.214491551274	0.0	0.308535643292	0.0622405294557	0.105811467456	0.0697351120284	0.189738549591	0.656003555682	0.130220316278	0.214634046938	1.51187708575
AC103831.1	0.0766941279722	0.0609778099619	0.170546030825	0.0	0.0	0.0	0.0	0.0	0.0	0.0	0.0	0.0	0.0905879875074	0.0952413702532	0.0	0.0	0.0	0.0	0.0337710880475	0.0464088885355	0.0	0.03547616216	0.0	0.0	0.0428547882914	0.0	0.441424880833	0.0798651043375	0.0951602987394	0.0	0.0	0.0	0.0	0.0	0.0	0.026838038962	0.0	0.0	0.099766889455	0.0	0.0	0.0	0.0	0.113526118397	0.102962388285	1.46842976016	0.0423987475275	0.0	0.153829910828
AC099344.3	0.0	0.0	0.0	0.0	0.0	0.0	0.0	0.0	0.0204485935785	0.0	0.0	0.0229272638987	0.0	0.0	0.0	0.0	0.0	0.0	0.0	0.0	0.0	0.0	0.0	0.0	0.0	0.0	0.0371967451501	0.0	0.0	0.0	0.0	0.0	0.0	0.0	0.0	0.0	0.0	0.0	0.0	0.0	0.0	0.0	0.0	0.0	0.0	0.0	0.0	0.0	0.0
AL500522.1	0.0	0.0	0.0	0.0	0.0	0.0	0.0	0.0	0.0	0.0	0.0	0.0	0.0	0.0	0.0	0.0	0.0	0.0	0.0	0.0	0.0	0.0	0.0	0.0	0.0	0.0	0.0	0.0	0.0	0.0	0.0	0.0	0.0	0.0	0.0	0.0	0.0	0.0	0.0	0.0	0.0740614908951	0.0	0.0	0.0	0.0	0.0	0.0	0.0	0.0
MIR219A2	0.043038460112	0.0	0.0273443864013	0.0164616818187	0.0	0.0243173775946	0.0	0.0463291006627	0.0	0.0176851037444	0.0089327190789	0.0	0.0	0.0534466200091	0.0	0.0	0.0	0.0552966321476	0.0	0.0130216429269	0.0178382896707	0.00995408273372	0.0124110534254	0.0	0.0	0.0126519033519	0.0154821558936	0.0	0.0	0.00909187484506	0.0	0.0124026209014	0.0	0.0	0.0136032456158	0.0	0.0235203198561	0.0	0.0139965516456	0.00906845229222	0.0156592779951	0.0284303482288	0.0483327647222	0.0	0.0	0.0	0.0118964570855	0.0280117002748	0.0
AC107214.2	0.153146318632	0.933518333581	0.583806962662	0.859123230313	0.666248289801	1.09604634407	0.454938261279	0.164855601096	0.100952835806	0.398556407414	0.127143307521	0.181103687074	0.663264097807	0.0633940981812	0.321706293486	0.23868142695	0.194947955928	0.131176868691	0.47204949886	0.370685507167	0.12695009936	0.401429002107	0.55939789067	0.288636670382	0.370822347897	1.11049387654	0.0367273855898	0.212637691044	0.31670067877	0.258817282656	0.0	0.264797912494	0.437296550598	0.0856653977739	0.129080639787	0.071455220454	0.167387512919	0.360340030973	0.166015880718	0.215125429771	0.260032931755	0.236052607376	0.802598339109	0.6045176273	0.0	0.266566113616	0.19754873848	0.664504687906	0.375435565753
LINC00602	0.047019257149	0.024922649689	0.303714695642	0.13188477676	0.0	0.0	0.00735136632218	0.0	0.0929841615992	0.0579626063643	0.0	0.0	0.0740496478995	0.0	0.0	0.0	0.0478826165842	0.0	0.0	0.0	0.064960744951	0.0	0.0	0.0	0.0	0.0	0.0	0.0	0.0	0.00662187882178	0.0	0.0	0.0	0.0	0.00990764232746	0.00548457745373	0.0	0.402299061655	0.0	0.0	0.0	0.0	0.0	0.0	0.0	0.0	0.0	0.0	0.0
LINC01344	0.0	0.0162813260385	0.0845677701547	0.0156648968398	0.0102791574169	0.0115701790263	0.211308175904	0.0	0.251075866488	0.0546945821593	0.110504601981	0.0	0.0120936826093	0.0381447563241	0.150557052672	0.0	0.00782012047188	0.0	0.00450850969821	0.0185870461518	0.0	0.132611936755	0.0472413143988	0.0	0.526350617091	0.0	0.0736639116228	0.0106621556566	0.0	0.0432590312147	0.00828003404493	0.0177034563451	0.0	0.0773183738845	0.0129448158217	0.00358293338879	0.0	0.0	0.013319084894	0.00862951739798	0.089407987743	0.00676356275484	0.0	0.0606238810041	0.151202596147	0.28514675277	0.0452825598396	0.0399837999493	0.061609828253
LINC02044	0.0258712406109	0.0822786116832	0.0123279248044	0.009895431437	0.0	0.0730882012435	0.0424716227766	0.0	0.0	0.0372079880538	0.00536962809539	0.0344183865722	0.0	0.03212778437	0.0452886113487	0.00864017498495	0.00987985643949	0.0664797240207	0.0227840114405	0.0782755833812	0.0	0.0	0.067144691913	0.0585117982485	0.0144562115579	0.0380265040792	0.0837595772085	0.0134704532496	0.0481506547578	0.0218611986682	0.0313827189641	0.00745545237237	0.0	0.0217073789723	0.0	0.0226331983253	0.0848310816873	0.0	0.0673087567546	0.0708658589998	0.0470654558446	0.017090025474	0.0726343706457	0.0478697261826	0.0520984746479	0.02251570957	0.0715118763254	0.0505151045722	0.00864857745393
AC097480.1	0.0	0.0	0.0866417636535	0.0	0.0	0.0	0.0	0.0	0.0	0.0186786488986	0.0	0.0	0.0	0.0	0.0636584862891	0.0	0.0	0.0	0.0	0.0	0.0	0.063079805189	0.0	0.0	0.0507997771319	0.0	0.0	0.0	0.0	0.0	0.0	0.0	0.0	0.0	0.0	0.0	0.0	0.0	0.0	0.0	0.0	0.0	0.0	0.0	0.0	0.0	0.0	0.0	0.0
AC092490.1	0.127812329109	0.0790383723683	7.50246453887	0.217273975036	0.0855438787053	0.0160479753849	0.0266442675828	0.0458615406297	0.0337011485217	8.70662722228	0.00589504585111	0.0377862234329	0.0167740810567	0.0	0.029832059393	0.540680085697	0.195238795353	0.0912309508007	0.0062533563651	0.0945283284694	0.0470887014739	0.124812579289	0.0245715985324	0.032118586928	0.0396768772685	0.0751453110009	0.0510863590697	0.0443656086403	0.0352414621044	0.174002287513	0.0	0.0245549036889	0.135169427663	0.512376058383	0.359092258117	0.02981742635	0.0310439324823	0.382748986587	0.387948299408	0.281277207386	0.289356522567	0.00938114167092	0.0318966556131	0.105107551478	0.0381308713088	0.049437740539	0.0628074469736	0.0	0.0
RNF139-AS1	0.0792458121954	0.407689750602	0.608626256216	0.345896851098	0.547546124385	0.400341859221	0.450410156963	0.0853047994919	0.602890393592	0.214534088689	0.280577182303	0.0413437050284	0.242263827169	0.0694659799744	0.447177256703	0.143225553704	0.163775376254	0.311438787772	0.192947071967	0.369519829471	0.896482606687	0.159563530453	0.381766362949	0.115970165015	0.32038321202	0.205550150957	0.291777205007	0.247566869588	0.399089381923	0.104383051656	0.0716247392632	0.190753488453	0.137542631355	0.15645070485	0.259313951281	0.0685117964226	0.336269772461	0.095722029361	0.615485406312	0.318235671049	0.424016169247	0.323327134689	0.225102733697	0.414011424141	0.84484621354	1.18461883627	0.177814594629	0.527909399043	0.495543682208
AC073263.2	0.0	0.0138124722512	0.0	0.0265790332318	0.0	0.0	0.00814845488744	0.0	0.0137421573593	0.0142771852021	0.00721138459188	0.00770395448234	0.0	0.0	0.0243289545023	0.0116037132648	0.0	0.0	0.00764970432424	0.0	0.0288017044174	0.0241077945757	0.0100194440965	0.0196452655955	0.0291219334283	0.0102138822551	0.0249974905679	0.0	0.0	0.00733987105044	0.0	0.0100126365194	0.0165352187678	0.0145764525466	0.0	0.0	0.0189879554823	0.0222959624884	0.0112994168948	0.0	0.0	0.0114759108256	0.0	0.0128577622017	0.0	0.272146402629	0.0	0.0226138471354	0.0
AC022087.1	0.0	0.0	0.0	0.0	0.0	0.0	0.0	0.0	0.0	0.0	0.0	0.0	0.0	0.0	0.0	0.0	0.0	0.0	0.0	0.0	0.0	0.0	0.0	0.0	0.0	0.0	0.0	0.0	0.0	0.0	0.0	0.0	0.0	0.0	0.0	0.0	0.0	0.0	0.0	0.0	0.0	0.0	0.0	0.0	0.0	0.0	0.0	0.0	0.0
LINC00273	0.0	0.0177222009669	0.0	0.0	0.0	0.0	0.0	0.0239941347785	0.0	0.0	0.0	0.0	0.0	0.0	0.0	0.0	0.0	0.0	0.0	0.0	0.0184771264909	0.0	0.0	0.0	0.0	0.0524200072761	0.0	0.023211483492	0.0	0.0	0.0	0.0	0.0	0.0	0.0	0.0	0.0	0.0	0.0	0.0	0.0	0.0	0.0	0.0	0.0	0.0	0.0	0.0	0.0
LINC02440	0.0	0.0	0.151198371866	0.0	0.0	0.0	0.0	0.0	0.0	0.0	0.0	0.0	0.0	0.0	0.0	0.0	0.0	0.0	0.0	0.0	0.0	0.0	0.0	0.0	0.0	0.0	0.0	0.0	0.0	0.0	0.0	0.0	0.0	0.0	0.0	0.0	0.0	0.0	0.0	0.0	0.0	0.0	0.0	0.0	0.0	0.0	0.0	0.0	0.0
AC073172.2	0.0	0.0	0.0	0.0	0.0	0.0	0.0	0.0	0.0	0.0	0.0	0.0	0.0	0.0	0.0	0.0	0.0	0.0	0.0	0.0	0.0	0.10487523945	0.0	0.0	0.0	0.0	0.0	0.0	0.0	0.0	0.0	0.0	0.0	0.0	0.0	0.0	0.0	0.0	0.0	0.0	0.0412461542989	0.0	0.0	0.0	0.0	0.0	0.0	0.0	0.0
AC012508.1	0.0	0.00574902497853	0.0436434978666	0.0	0.0362962651864	0.00817098657333	0.0	0.00778362012921	0.0	0.00297122386412	0.0	0.0	0.0	0.00897941426427	0.0303785805884	0.0	0.0	0.00929022952971	0.0	0.00437545821313	0.0	0.0	0.00417029141015	0.00817674928607	0.0	0.0	0.0	0.0	0.0	0.0	0.0	0.0	0.0068822860957	0.0	0.00457088503266	0.00759091986726	0.0237094913295	0.00464001096021	0.014109124447	0.00304712963528	0.0	0.0	0.0	0.0	0.0	0.0377575773085	0.00399737968199	0.00470616590854	0.0
AC012313.8	0.0479302806431	0.0571624638369	0.39588111286	0.0733309721004	0.144357274764	0.176028643735	0.0674442271246	0.0515949406862	0.120851869416	0.115709423684	0.0547141445544	0.0132844013334	0.183993224534	0.029760724359	0.188783589476	0.0360161903575	0.0228798600626	0.0769771702609	0.0290198798068	0.0435051113558	0.178792365037	0.0332564393147	0.0587422832249	0.0203253219943	0.0435211715229	0.0563597560643	0.0172418826094	0.0686289919168	0.0669046306205	0.0632829496806	0.029070552702	0.0172654034021	0.0513228458125	0.1759454995	0.0340861778334	0.0209656653868	0.0458389351065	0.0307570367389	0.031174844391	0.042921545392	0.340063165524	0.328491043141	0.060554637475	0.0487771419473	0.0402167047911	0.177283078647	0.0198729412698	0.261262774277	0.0160227625248
AL445250.1	0.107524657821	0.0854904843984	11.1354335798	0.411268595604	0.43179291156	0.364518298029	0.0	0.115745793018	1.48846739304	0.176733528449	0.535607023043	0.143047845853	1.90505634858	0.133527768262	14.6816349441	0.359098302531	0.903366807069	0.552598901993	0.52081525155	0.0	0.356528739731	0.298424061758	0.558126309523	0.364775380111	0.600821284351	0.316087419289	0.541515406138	0.0	0.133414106538	0.318004180627	0.869541116812	0.0619718997862	0.0	1.62394272325	0.0	0.225760513793	0.470093834732	0.0	0.279745032226	0.271872802276	0.0782443657962	5.32714830599	0.0	0.0	0.14435258424	1.31010012428	0.356656573886	0.20994815887	1.29401107713
AC073172.1	0.0	0.0	0.0	0.0	0.0	0.0	0.0326463902265	0.0	0.0	0.0	0.0	0.0308655208615	0.0	0.0	0.048736389503	0.139469147176	0.0	0.089425951344	0.0	0.0	0.173088952676	0.0321955708205	0.120427253883	0.0	0.0	0.0409214250349	0.0500756182021	0.0	0.0	0.0294068382085	0.0	0.0	0.0	0.0	0.0	0.0	0.0	0.178655389746	0.0	0.0	0.0506485034508	0.0459776814366	0.0	0.0	0.0	0.0	0.076956006265	0.0	0.0
AL109954.3	0.0	0.0	0.0	0.0	0.0	0.0	0.0	0.0	0.0	0.0	0.0	0.0	0.0	0.0	0.0	0.0	0.0	0.0	0.0	0.0	0.0	0.0	0.0	0.0	0.0	0.0	0.0	0.0	0.0	0.0	0.0	0.0	0.0	0.0	0.0	0.0	0.0	0.0	0.0	0.0	0.0	0.0	0.0	0.0	0.0	0.0	0.0	0.0	0.0
LINC01972	0.0585260795737	0.0	0.0371844097175	0.0	0.0	0.0	0.0549026092416	0.0	0.0462959116823	0.0	0.0	0.0	0.0	0.0	0.0409808700161	0.0	0.0	0.0	0.0	0.0	0.0	0.0	0.0337544744156	0.0	0.0981087920017	0.0	0.0	0.0	0.0	0.0	0.0	0.0	0.0	0.0982131323484	0.0	0.0	0.0	0.0375563997431	0.0	0.0246635664512	0.0	0.0386611607017	0.0	0.0	0.0	0.0	0.0	0.0	0.0
LINC02385	0.0	0.0601229808503	0.0480443424621	0.0	0.0	0.0	0.0354686248956	0.0	0.059816913926	0.0	0.0	0.0335338018705	0.0	0.0	0.0	0.0	0.0577556093729	0.0	0.0	0.0	0.0626840833289	0.0	0.0	0.0	1.52114472832	0.0	0.0	0.0787455000711	0.0938262758599	0.0319490181471	0.0	0.0	0.0	0.0	0.0	0.0529236095419	0.0	0.0970499488688	0.0491841441005	0.0	0.0	0.0	0.0	0.111934630756	0.0	0.0	0.0418043725622	0.0	0.101115611167
LINC01663	0.0	0.0961967693605	0.0	0.0	0.0	0.0	0.0	0.0	0.0239267655704	0.0248583140482	0.0	0.0	0.0	0.0	0.0	0.0	0.0	0.0	0.0	0.0	0.0	0.0	0.0	0.0	0.0	0.0	0.0	0.0	0.0	0.0	0.0	0.0	0.0	0.0	0.0	0.0	0.0	0.0	0.0	0.0	0.0	0.0	0.0	0.0	0.0	0.0	0.0	0.0393734553395	0.0
AC020661.1	0.122594401531	0.194944210636	0.778900703552	0.218823972459	0.102564446322	0.600319907486	0.306678211218	0.307924729657	0.185870486328	0.134335333493	0.195076147966	0.217461624251	0.313740971885	0.177615535182	0.343370016953	0.13647549124	0.187268187967	0.315023237689	0.125959335975	0.210187731284	0.28793522115	0.132318917955	0.223900418361	0.0924220449607	0.924786851879	0.0840904283387	0.264604118909	0.255326318412	0.101408197141	0.233082609664	0.132187816243	0.0824335813445	0.0777906882938	1.35436777554	0.297072899206	0.114400529717	0.424316073364	0.236007830204	0.119606895881	0.21526124128	0.416315350335	0.323933664667	0.367133727991	0.196592261845	0.109722545092	0.0355645867072	0.0225912518391	0.22607422747	1.05188323283
AC022523.1	0.0	0.0	0.0282458496892	0.0	0.0	0.0	0.0	0.0	0.0	0.0	0.0	0.0	0.0	0.0	0.0	0.0	0.0	0.0	0.0	0.0	0.0	0.0	0.0	0.0	0.0	0.0	0.0	0.0	0.0	0.0	0.0	0.0	0.0	0.0	0.0	0.0	0.0	0.0	0.0	0.0	0.0	0.0	0.0	0.0	0.0	0.0	0.0	0.0	0.0
AC105343.1	0.0	0.0718788709607	0.0287192438181	0.0	0.0	0.0	0.0	0.0	0.0	0.0	0.0	0.0	0.0	0.0	0.0	0.0	0.0	0.0	0.0	0.0	0.0	0.0	0.0	0.0	0.0	0.0	0.0	0.0	0.0	0.0	0.0	0.0	0.0	0.0	0.0	0.0	0.0	0.0	0.0	0.0	0.0	0.0	0.0	0.133821290401	0.0	0.0	0.0	0.0	0.0
AL096869.1	0.0	0.0	0.0	0.0	0.0	0.0	0.027156657344	0.0	0.045798996709	0.0	0.0	0.0	0.0	0.0	0.0405410037905	0.0	0.0	0.0	0.0509889057462	0.0	0.0479942534253	0.0	0.0	0.0	0.0323519153112	0.0340401836158	0.0	0.0	0.0	0.0	0.0	0.0	0.0	0.0	0.0	0.0	0.0	0.0	0.0	0.0	0.0	0.0	0.0	0.0	0.0	0.705438528461	0.0	0.0	0.0
AC022535.1	0.0	0.0	0.0	0.0358297676634	0.0	0.0	0.0	0.0	0.0	0.0	0.0	0.0	0.0	0.0	0.0	0.0	0.0	0.0	0.0	0.0	0.0	0.0	0.0	0.0	0.0	0.0	0.0	0.0	0.0	0.0	0.0	0.0	0.0	0.0	0.0	0.0	0.0	0.0	0.0	0.0	0.0	0.0	0.0	0.0	0.0	0.0	0.0	0.0	0.0
LINC02363	0.0137547479831	0.262466323542	0.266540946239	0.189396791414	0.248560772932	0.0621731167059	0.290321171053	0.0148064104115	0.0598423354788	0.158256499976	0.0799351181153	0.0731957528292	0.11372584577	0.273297803634	0.26004478122	0.0367492015509	0.0315164481236	0.141378894603	0.0423968525679	0.108201939017	0.0798136479615	0.273587096708	0.166591887543	0.0311084826217	0.207516981637	0.0323475778006	0.0692716265396	0.186204828897	0.0853328645729	0.0581138111644	0.0111233266536	0.0158551141825	0.0261836910874	0.0923278575243	0.113034703902	0.0721992293367	0.13530431346	0.0617853053147	0.178927443051	0.110131786104	1.70155724513	0.0272583364233	0.0772338271804	0.427568406814	0.184658426929	0.718244437028	0.167288555905	0.134284733999	0.0459811746488
TRERNA1	0.0	0.0	0.0	0.0	0.0703299060495	0.158326129447	0.0657167595468	0.0	0.0	0.0287861428913	0.0	0.0621318926433	0.165489743412	0.0	0.0	0.0	0.0	0.0	0.0	0.127172408844	0.0	0.0	0.0	0.158437791361	0.0	0.0	0.0	0.0	0.0	0.0	0.0	0.0	0.0	0.0	0.0	0.024514399225	0.0	0.0	0.182258127056	0.0590430833225	0.0	0.0	0.0	0.0518485086185	0.0	0.243871451707	0.154911441183	0.0	0.234185506382
LINC02303	0.0	0.0	0.0	0.0	0.0	0.0	0.0	0.0	0.0	0.0	0.0	0.0	0.0	0.0	0.0198098086704	0.0	0.0	0.0	0.0	0.0	0.0	0.0	1.9416789317	17.4037820049	0.0158083222543	0.0	0.020354162993	0.0	0.0	0.0119529543418	0.0	0.0	0.0	0.0	0.0	0.0495002292044	0.0	0.0	0.0184010609047	0.0119221610555	0.0205870228187	0.0	0.0	0.0	0.0	0.0	0.0156400974271	0.0	0.0189149832078
AC136475.8	0.0	0.0666648595957	0.0266359826085	0.0641408535114	0.0	0.0	0.0	0.0	0.0	0.0	0.0348052059447	0.0	0.0	0.104123985095	0.0	0.0	0.0	0.0	0.0369207232022	0.050737178658	0.0695046312559	0.0	0.145074282527	0.0948163984571	0.0	0.0	0.060324255088	0.0873136632912	0.0	0.0354253361839	0.0	0.0483252379162	0.0	0.0	0.0530033197052	0.0	0.0916439405793	0.107609787865	0.0545357867228	0.0706681463601	0.0	0.0553876214198	0.0	0.0	0.33769529422	0.437831388686	0.0	0.0545720171156	0.0560589139631
AC018450.2	0.0	0.0	0.0838164887518	0.0	0.0	0.0	0.0	0.0	0.0	0.0	0.0	0.0	0.0	0.0	0.0	0.0	0.0	0.0	0.0	0.0	0.0	0.0	0.0	0.0	0.0	0.0	0.0	0.0	0.0	0.0	0.0	0.0	0.0	0.0737932910172	0.0	0.0	0.0	0.0	0.0	0.0370623702378	0.0	0.0	0.0	0.0	0.0	0.153082351479	0.0	0.0	0.0
LINC02267	0.0	0.0106201550986	0.373409433449	0.0	0.0	0.0	0.106508342856	0.0	0.0052830456377	0.0	0.438031345472	0.0	0.0	0.0	0.0	0.0	0.0102019813502	0.0	0.0	0.0	0.0	0.0	0.0	0.0	0.0298550898208	0.0	0.0	0.0	0.0	0.0	0.0	0.0	0.0	0.0	0.0	0.00467422717373	0.0	0.0	0.0	0.0	0.0	0.0	0.0	0.0	0.0	0.0	0.0	0.0	0.0
AL583856.2	0.238415631707	2.13253887878	0.227215232859	0.683932857883	0.77790315973	0.202062629294	0.25161168158	0.449127782483	0.0235742533704	0.489841547543	0.0742254668214	0.237886196695	0.281606856192	0.148036310301	0.500826986053	0.318493080108	0.182095033603	0.918962814916	0.183719694461	0.541009695083	0.0494084487381	0.0551415853831	0.721898179352	0.0	0.366357140421	0.17521604642	0.128647306431	0.124136552598	0.22186544789	0.402922424073	0.0964021643316	0.0	0.170193992068	0.150032768477	0.452138815607	0.271148216842	0.325732606479	0.114744138442	0.503978964595	0.0753533273343	0.607222389438	0.196865763057	0.401615901338	0.485256207734	0.160037303338	1.45244986155	0.197704656979	0.659487249194	0.438353864986
AC138907.1	0.0	0.0	0.0	0.0	0.0	0.0	0.0	0.0	0.0	0.0	0.0	0.0	0.0	0.0	0.0	0.0	0.0	0.0	0.0	0.0	0.0	0.0	0.0	0.0	0.0	0.0	0.0	0.0	0.0	0.0	0.0	0.0	0.0	0.0	0.0	0.0	0.0	0.0	0.0	0.0	0.0	0.0	0.0	0.0	0.0	0.0	0.0	0.0	0.0
AC090241.3	0.0249056729544	0.0495048784223	0.102854452274	0.0190522273608	0.0125018917256	0.0140720799932	0.017522783519	0.0938347002264	0.00985057297434	0.0307022655232	0.00516922258356	0.011044607311	0.0441263532837	0.0	0.0523180172041	0.0166354119372	0.0190222399474	0.0319992823201	0.010966832748	0.037677089192	0.185809225843	0.0172808085012	0.107731190949	0.0	0.00695833807579	0.0	0.161266996672	0.0129677083611	0.0154511912536	0.0263066174817	0.0100704838846	0.0502403974027	0.0237053578795	0.0522430378883	0.00787198207241	0.00435769620699	0.0	0.0159820616067	0.0485974921316	0.0104955384744	0.0815559780461	0.0411304768527	0.027969402902	0.211982398069	0.0668720705754	0.628585938816	0.0	0.0243148887341	0.074932153562
AC015849.2	0.0	0.0629159799607	0.0	0.0	0.0	0.0	0.0	0.0	0.0	0.0	0.0	0.0	0.0	0.0	0.0	0.0	0.0	0.0	0.0	0.0	0.0	0.0	0.0456386903467	0.0	0.0	0.0	0.0	0.0	0.0	0.100299607093	0.0	0.0	0.0	0.066395919546	0.0	0.0	0.0	0.0	0.0	0.0333470715098	0.0	0.0	0.0	0.0	0.0	0.41321006365	0.0437463849795	0.103006350155	0.0
AL121890.2	0.0696019828049	0.166017005187	0.132664377895	0.0532438052804	0.209628494161	0.0786523352736	0.0652927804529	0.0	0.0275286442584	0.0858012775213	0.0866761902882	0.0	0.246633101472	0.0	0.0974727790061	0.0	0.0531600017454	0.178851902688	0.0306481702281	0.0	0.0576963175586	0.0	0.240854507765	0.0	0.0388918723849	0.0409214250349	0.150226854606	0.217439187293	0.0	0.0	0.0	0.0	0.0	0.0	0.0	0.0	0.0	0.0	0.135811701129	0.0293310801022	0.0	0.183910725747	0.0	0.154542006334	0.0	0.969192350008	0.0	0.0	0.0930698528591
LINC01872	0.0	0.0	0.0	0.0	0.0	0.0	0.0	0.0	0.0	0.0	0.0	0.0	0.0	0.0362415313317	0.0204350055175	0.0	0.0	0.0	0.0	0.0	0.0	0.0	0.0	0.0	0.0	0.0	0.0	0.0	0.0	0.0	0.0	0.0	0.0	0.0	0.0	0.0	0.0	0.0	0.0	0.0	0.0	0.0	0.0	0.0	0.0	0.0	0.0	0.0	0.0195119393956
AL354979.1	0.0	0.0	0.0773044307284	0.0	0.0	0.0	0.0	0.130975502625	0.0	0.0	0.0505068026115	0.0	0.143714777173	0.0	0.0	0.0	0.0929300782391	0.0	0.0	0.0	0.0	0.0	0.0	0.0	0.0679876716503	0.0	0.0	0.0	0.0	0.0	0.0	0.0	0.0	0.10208996652	0.0	0.0	0.0	0.0	0.0791383972744	0.0512742565696	0.0	0.0803745183009	0.136639996508	0.0	0.163346345325	0.211783102798	0.0	0.0791909722053	0.162697299171
NTRK3-AS1	0.0	0.0	0.0	0.0	0.0	0.0	0.0	0.0	0.0	0.00998813219362	0.0	0.0	0.0	0.0	0.0	0.0	0.0	0.0156151210571	0.0	0.00735431879909	0.0	0.0	0.0	0.0	0.0	0.0	0.0262318766023	0.0	0.0	0.0	0.0	0.0	0.0	0.0	0.0	0.00425296749604	0.0	0.0	0.0	0.0	0.0	0.0	0.0	0.0	0.0	0.148081163128	0.0	0.0	0.0
LINC01515	0.257759458471	0.435495080803	0.30194518065	0.202109138411	0.106744623955	0.131074175459	0.148103136149	0.0173417041804	0.155470382158	0.0834096042803	0.0601858065963	0.0457221453877	0.129393374291	0.0960283322971	0.103780126577	0.0538021846997	0.278077878717	0.0786538855276	0.290844880736	0.220314012813	0.0934800963929	0.104327111021	0.117070396632	0.200393443429	0.145830002327	0.390230294086	0.734832902048	0.137563567471	0.123931013251	0.234142251859	0.125068492341	0.256265681764	0.0552007990202	0.143281667297	0.0814705083373	0.146573899199	0.306379971382	0.554107383526	0.188608584445	0.09776053378	0.0656489313021	0.457602658201	0.242428871853	0.217004977535	0.233579582304	5.18757913822	0.0748108911078	0.457155410278	0.217572207045
AC012508.2	0.0	0.0	0.565761299074	0.016819544467	0.0441473051561	0.0993840649518	0.0	0.0946725100499	0.0	0.0	0.0273807258723	0.0195006347834	0.0	0.0	0.015395666521	0.0734297480039	0.0167930712035	0.112997465693	0.0193633140707	0.0133047221209	0.0364521571532	0.0101704758366	0.0253617178693	0.0248635392693	0.0368574469952	0.0	0.0316374489999	0.022896110075	0.0	0.0	0.0	0.0	0.0	0.0	0.0277979366932	0.0153881147309	0.0240316311573	0.0141091637622	0.0143008245075	0.00926559255945	0.0	0.0145241996386	0.0	0.0	0.0	0.0382705878697	0.0364652271534	0.0	0.0147002315148
AL354896.1	0.0	0.0458692260319	0.0	0.0	0.0	0.0	0.0270598421663	0.0	0.0	0.0	0.0	0.0	0.0	0.0	0.0	0.0	0.0	0.0	0.0	0.0	0.0	0.0	0.0665462543737	0.0	0.0	0.0	0.0415065284562	0.0	0.0	0.0487493039821	0.0	0.0	0.0	0.0	0.0	0.0	0.0	0.0	0.0	0.0	0.0	0.0	0.0	0.0	0.0	0.100417656585	0.0	0.150194642471	0.0
AL355390.1	0.0	0.0	0.0	0.0	0.0	0.0	0.0	0.0	0.0	0.0	0.0	0.0	0.0	0.0172645439205	0.0	0.0	0.0	0.0	0.0	0.0	0.0	0.0	0.0	0.0	0.0	0.0	0.0600133053195	0.0	0.0	0.0	0.0	0.0	0.0	0.0	0.0	0.0	0.0	0.0	0.0	0.0	0.0101166469522	0.0	0.0	0.0102895236176	0.0	0.0725957543096	0.0	0.00904845300972	0.0
AC007513.1	0.0853955725706	0.0	0.0	0.0	0.0	0.0	0.120162834739	0.0	0.0	0.0	0.0	0.0	0.0	0.0	0.179385919147	0.0	0.0	0.0	0.0	0.0	0.0	0.0	0.0	0.0	0.0	0.0	0.0	0.0	0.211913699567	0.0	0.0	0.0	0.0	0.0	0.0	0.0	0.0	0.0	0.0	0.0359866813918	0.0	0.169231835367	0.0	0.0	0.0	0.29727865617	0.0	0.0	0.171282908626
LINC01093	0.0	0.129472381403	0.0258653818538	0.0	0.0	0.0	0.171855525909	0.043823249935	0.0	0.133828407706	0.0337982628797	0.45133544656	0.0	0.0	0.0285061900867	0.0271920978772	0.0	0.0	0.10755772948	0.0	0.371215929953	0.150650972896	0.140877164919	0.184146565054	0.113740381503	0.167546211935	0.0	0.169575215247	0.0	0.103201356732	0.0	0.0	0.0	0.0	0.180144616155	0.0142461037006	0.0	0.0522482743595	0.105916043648	0.0514677443302	0.029624596358	0.0268926061233	0.0457185397121	0.0	0.0546542488759	0.0	0.0225060018322	0.0	0.217748334991
LINC01559	0.0	0.078115767682	0.0208074663028	0.0125263695701	0.123295281792	0.91595250552	0.019201329946	0.00881342871196	0.0518120701448	0.148030536983	1.57696726677	0.0108923353407	0.0	1.67762626125	0.114659352992	0.0328121191182	0.0187599803782	0.0	0.00721042203696	0.113950081489	0.0	0.174212815545	0.264434243284	0.00925857065632	0.768589190667	0.00481367635751	0.123700584807	0.0426297420066	0.0	0.0345919042929	0.00662109476753	0.08022013944	0.0	4.45156674655	3.8972524409	0.00859523332301	0.295310021528	0.0262695282797	0.00532527540475	0.1173094805	0.297894688903	0.0	0.22986490685	0.254507579366	0.0329750527622	0.156761284793	0.0226312565856	0.0532881320684	0.0
AC010267.1	0.0	0.0	0.0	0.0	0.0	0.0	0.0	0.0	0.0	0.0480983653374	0.0	0.0	0.0	0.0	0.0	0.0	0.0	0.0	0.0	0.0	0.0970299734711	0.0	0.0	0.0	0.0	0.0	0.0	0.0	0.0	0.0	0.0	0.0	0.0	0.0	0.0	0.0	0.0	0.0	0.0	0.0	0.0	0.0	0.0	0.0	0.0	0.0	0.0	0.0	0.0
AC002375.1	0.0	0.0	0.0	0.0426133725566	0.0	0.0	0.0	0.0	0.0	0.0	0.0	0.0	0.0657971268987	0.0	0.0	0.0	0.0	0.0	0.0	0.0	0.0	0.0	0.0	0.0	0.0	0.0	0.0	0.0	0.0	0.0	0.0	0.0	0.0	0.0	0.0	0.0	0.0	0.0	0.0	0.0	0.0	0.0367979722341	0.0	0.0	0.0	0.0	0.0	0.0	0.0
AC022915.3	0.0	0.0	0.0	0.0	0.0	0.0	0.0	0.0	0.0	0.0	0.0	0.0	0.0	0.0	0.0	0.0	0.0	0.0	0.0	0.0	0.0	0.0	0.0	0.0	0.0	0.0	0.0	0.0	0.067605464761	0.0	0.0	0.0	0.0	0.137151167143	0.0	0.0	0.0	0.0	0.0	0.0	0.0	0.0	0.0	0.0	0.0	0.0948388978859	0.0	0.0	0.0
LINC01718	0.0	0.0	0.0	0.0	0.0	0.0	0.0	0.0	0.0	0.0	0.0	0.0	0.0	0.0	0.0	0.0	0.0	0.0	0.0	0.0	0.0	0.0	0.0	0.0	0.0	0.0	0.0	0.0	0.0	0.0	0.0	0.0	0.0	0.0	0.0	0.0	0.0	0.0	0.0	0.0	0.0	0.0	0.0	0.0	0.0	0.0	0.0	0.0	0.0
LINC01427	0.0	0.0	0.0	0.0	0.0	0.0	0.0	0.0	0.0	0.0	0.0	0.0	0.0	0.0	0.0	0.0	0.0	0.0	0.0	0.0	0.0	0.0	0.0	0.0	0.0	0.0	0.0	0.0	0.0	0.0	0.0	0.0	0.0	0.0	0.0	0.0	0.0	0.0	0.0	0.0	0.0	0.0	0.0	0.0	0.0	0.0	0.0	0.0	0.0
AC010729.1	0.0	0.0	0.0	0.0	0.0	0.0	0.0347779414784	0.0	0.0	0.0	0.0	0.0	0.131368146832	0.0	0.0	0.0	0.0	0.0	0.0	0.0	0.0	0.0	0.0	0.0	0.0	0.0326949529918	0.0	0.0	0.0	0.0	0.0	0.0106835863893	0.0	0.0	0.0	0.0	0.0	0.0	0.0	0.0	0.0	0.0	0.0	0.0	0.0248855256909	0.0645295593863	0.0	0.0	0.0
AL023583.1	0.0283157672828	0.720423749541	0.0809566085581	0.0433217313305	0.142136555533	0.0639953384116	0.22578277755	0.152403690719	0.022398634436	0.116353438458	0.329111693658	0.175795748739	0.702354107866	0.140653922124	0.614641342683	0.0567394168303	0.0648803170908	0.327425727362	0.112215741386	0.085671701496	0.0704167655243	0.0916855494493	0.489927148342	0.0960607081482	0.0158221528075	0.0665912953324	0.0611159119789	0.117946015854	0.0702670972319	0.107670706827	0.0228986768294	0.0652792365202	0.18865773224	0.0237584698988	0.0536989013286	0.0594522437898	0.0309488723216	0.0908516581711	0.0552514794619	0.0477303665704	0.288470478972	0.130933817215	0.0953969529425	0.230528539632	0.0380141101105	0.345004494671	0.0626151232077	0.25801153149	0.113589190497
LINC01804	0.0	0.0	0.0138751542333	0.0111373681761	0.0	0.0	0.116090739874	0.0	0.00575835338738	0.0	0.719182334622	0.0	0.0	0.0	0.010194521421	0.0	2.26844703804	0.0	0.0	0.422878293376	0.0	0.720598572277	0.0	0.0	0.0	0.0	0.0209493139577	0.439671231166	0.234840035485	0.0246049118614	0.0	0.0	0.0	0.0	0.0	1.02914160741	0.954778976076	0.00934264015201	0.0662868626743	0.0	0.0105944912751	0.0	0.0327001701044	0.0107755335051	0.0	0.278757246418	0.0241461153261	0.0663308997959	0.00973402644613
AL357832.1	0.0	0.0	0.0	0.0	0.0	0.0	0.0	0.0	0.0	0.0	0.0	0.0	0.0	0.0	0.0	0.0	0.0	0.0	0.0	0.0	0.0	0.0	0.0	0.0	0.0	0.0	0.0	0.0	0.0	0.0	0.0	0.0	0.0	0.0	0.0	0.0	0.0	0.0	0.0	0.0	0.0	0.0	0.0	0.0	0.0	0.0	0.0	0.0	0.0
AC092368.3	2.4207578369	1.35860553584	1.60910800279	2.27198110653	1.40916200192	1.47120898664	4.02652492403	1.31387116399	1.3275519992	1.52134131922	1.55374289568	1.75008085287	2.23457960887	1.69255468419	2.73487420165	1.63050040068	2.03534978399	2.01250546064	1.70192698909	2.4372979827	1.53451896763	2.02310005831	2.31127982232	1.88631592958	1.45496181292	1.77008954802	0.600057612208	2.01243999553	1.46394938526	2.0541351127	1.01994822891	0.715189221857	0.929381145876	1.28013502959	1.72315757915	2.33489252103	2.26788512161	0.391615758477	5.16016174309	1.61164237746	2.10202431355	2.67413246495	2.39871470928	4.59206370172	1.33818747012	0.0708162229343	0.742231248357	3.19083372985	1.8224960816
AL645937.4	0.0	0.0	0.0	0.0	0.0	0.0	0.0	0.0	0.0	0.0	0.0	0.0	0.0	0.0	0.0	0.0	0.0	0.0	0.0	0.0	0.0	0.0	0.0	0.0	0.0	0.0	0.0598590294703	0.0	0.0	0.0	0.0	0.0	0.0	0.0	0.0	0.0291147877685	0.0	0.0	0.0	0.0	0.0	0.0	0.0	0.0	0.0	0.0	0.0	0.0541511532304	0.0
AC017071.1	0.0146846288586	0.233508491869	0.0326544578077	0.123567179677	0.088454854614	0.0663762902037	0.0757651025446	0.0474221647437	0.41817559427	0.156887090931	0.0731477830926	0.0325600435585	0.104069321401	0.0547076110438	0.0925416470373	0.147126028668	0.112156990978	0.132069633224	0.0711276727389	0.0444295620735	0.0243455423455	0.0271704908013	0.152446478372	0.0830288788667	0.114875721064	0.0777024336529	0.23242902641	0.0611671035035	0.109322085485	0.0744510695117	0.023750623971	0.0338539779232	0.0978383792878	0.0739272171352	0.0371311822254	0.0822188925006	0.240752457329	0.00942318015332	0.0573071152677	0.0185648170338	0.0641149385789	0.0873033560854	0.0494731021839	0.0543421301764	0.0	5.7510066708	0.0162361809951	0.210265684821	0.0883614642049
LUCAT1	3.07600498388	0.965859952695	4.7866988691	0.213140232915	3.21119957394	1.19644177366	1.03503896286	0.0719824043355	0.229215777606	0.691521659913	0.120284107046	0.0296538578525	0.157967482348	0.179922230444	0.32776228891	1.04217647856	0.178755997605	0.0143192380768	5.06454680752	0.613703215407	1.05319620998	2.72714445188	0.0771331584786	0.138633067441	2.26681760326	1.20566016735	0.232530892374	1.43911197651	1.78386237699	0.23072823987	0.0721024452232	0.0835041473359	0.0742547479168	0.00935121594157	0.119768520629	0.0390001805853	0.292351744327	4.38402423984	0.688645764161	1.36201658119	1.88963915509	5.07250670354	1.4142992476	0.775370878886	0.314205470036	2.3278638572	0.418965034108	1.79166847653	0.104318998298
LINC00028	0.0	0.0	0.052545941841	0.0	0.0	0.0	0.0517225603247	0.0593517609853	0.0218071883819	0.0	0.0	0.171153782631	0.0	0.0684699459061	0.0772143820065	0.0368274579427	0.042111415352	0.0	0.0242783631279	0.0	0.0	0.0	0.0953980801626	0.498795636176	0.0	0.0	0.0	0.0	0.0	0.0465900503134	0.0	0.0	0.0	0.0462622335508	0.139415886925	0.135058887724	0.0	0.0	0.430340313629	0.0232350123467	0.0	0.0	0.0619186355555	0.0816150288987	0.0	0.0959698557823	0.0609617426119	0.0358855172174	0.0737265444284
AC084026.1	0.0	0.0	0.164066318408	0.0877956363666	0.0	0.0	0.134579534178	0.0	0.0226964886173	0.40086235154	0.0	0.0	0.203341120894	0.0712621600122	0.0	0.0	0.0	0.0	0.15161062932	0.0	0.380550179642	0.0796326618697	0.0992884274033	0.0	0.0	0.101215226815	0.0	0.0597572234582	0.0	0.0	0.0	0.0	0.0	0.0	0.0362753216422	0.020080944046	0.0627208529497	0.0368239167694	0.0	0.0483650788919	0.0417580746536	0.0	0.0644436862963	0.0	0.231117701364	0.0	0.0634477711227	0.0	0.345299055155
LINC01338	0.0	0.0	0.081340896257	0.0	0.0	0.057869202377	0.240198915432	0.220503061382	0.0	0.0	0.0	0.0454192000019	0.0	0.0	0.0358582612641	0.0	0.117338927903	0.0	0.0	0.0	0.0424506133936	0.0	0.0886054953409	0.0	0.0858451930015	0.0	0.0	0.0533276487823	0.0635405792215	0.0216363603908	0.0	0.0	0.0487422667157	0.0	0.064744561412	0.0358406722847	7.44433009725	0.0328618497752	0.0333082494858	0.194225585803	0.0372651172542	0.0	0.0	0.0	0.0687502023043	2.05014085905	0.0849316683067	0.0	0.171192569539
LINC02036	0.0	1.93657980792	0.794960511872	0.229716829998	2.54579758888	0.414749170025	1.26765596689	0.10775098051	1.12172130342	0.191947187857	0.235455424133	0.162759937326	0.788208880992	0.290044337864	0.0700899622234	0.0891452280921	0.764517550875	0.342953132989	0.073460820392	0.0	1.60419555109	1.01864130771	1.07763769454	6.86705322104	3.54236796413	0.529658238467	1.2962873949	3.30081652875	0.0827992702433	0.761242997337	0.674566691135	0.365378654513	0.254062784036	0.363945468274	0.52730106717	1.52954687618	2.91748957226	0.0856440785893	0.0651056093041	0.407762489874	0.437039148334	0.220408472866	0.52458489381	0.963099410607	3.1803701833	1.27768527585	1.36497741009	2.28021015845	3.25696510856
LINC01322	0.0	0.0	0.0442214592984	0.0	0.0	0.0196630838184	0.0	0.0374618104283	0.158289704486	0.0	1.16290555303	0.0	0.0	0.0	0.0	0.0116224289314	0.0	0.0	0.015324085114	0.0	0.0	0.0	0.0200712089804	0.0196769515078	0.0972296809622	0.0102303562587	0.0	0.0	0.0	0.0	0.0	0.0100287859332	0.0	0.0	0.0219992273185	0.0	0.0	2.03220505836	0.0	0.0	0.0379863775881	0.0	0.0	0.0	0.0	1.93838470002	0.0288585023494	0.0	0.0
LINC01728	0.0	0.0	0.0	0.0	0.0	0.0	0.0	0.0	0.0	0.0	0.0	0.0	0.0	0.0	0.0	0.0	0.0	0.0	0.0	0.0	0.0	0.0	0.0	0.0	0.0	0.0	0.0	0.0	0.0	0.0	0.0499488313283	0.0	0.0	0.0	0.0	0.0	0.0	0.0396349027823	0.0	0.0	0.0	0.0	0.0	0.0	0.0	0.0	0.0	0.0	0.0
AC116096.1	0.0	0.0333612391581	0.0	0.0	0.0	0.0	0.00656031609996	0.0	0.0	0.00574727658418	0.0	0.0	0.0	0.0	0.0	0.0	0.0106825414052	0.0	0.00615877232327	0.0	0.0	0.0129394472182	0.0	0.0790819572266	0.0	0.0	0.0805018581295	0.0	0.0173542117839	0.011818651484	0.0	0.0	0.0	0.0	0.0	0.00978880937075	0.0	0.0	0.0090971537057	0.0117882041897	0.0	0.046196244313	0.0	0.0	0.0	1.6798042648	0.0	0.0	0.0
AC093627.6	0.5349573885	0.127599846962	0.373872337705	0.0818458494393	0.0	0.0	1.93207273068	0.0	0.0846335178853	0.153875018365	0.244269263539	0.166061603974	0.0631869929391	0.531462588388	0.18729273652	0.250122354854	0.735453247288	0.0	0.0706680949887	0.129484634459	0.0	0.148472136511	0.0925597901743	0.181483288287	0.32881310289	0.283068039291	0.0	0.111415120762	0.0	0.135611700168	0.735444941277	0.0	0.0509175414287	0.0	0.338169940598	0.449282080342	0.175411046596	0.068656823332	0.765484133636	0.698855404418	0.350353697424	0.0	0.3604585693	0.316747252651	0.143636786302	0.093114554288	0.709776057783	0.0348178489366	0.0
AC093382.1	0.0853955725706	1.08633818697	0.271279400709	0.522604104599	0.0	0.289498701073	0.200271391231	0.0919247590986	0.607954491933	0.385992554548	0.319032415441	0.151477226391	0.100865780285	0.0	0.239181225529	0.28519416639	0.195668080303	0.329153567612	0.225615817774	0.103348553889	0.212365073864	0.0395011620884	0.197005006352	0.289702874442	0.429452469474	0.35144917807	1.10589162098	0.266778950109	0.211913699567	0.288637039936	0.55246834018	0.246088942423	0.325119921523	0.286606132922	0.269911364198	0.239063903788	0.466682863636	0.219194607471	0.277715219987	0.215920088351	0.310706518531	0.338463670734	0.287701100827	0.25281278081	0.802508957769	2.82414723362	0.0	0.611379379084	1.42735757188
AC007179.2	0.0	0.0	0.0	0.0	0.0	0.0	0.0	0.0	0.0	0.0	0.0	0.0	0.0	0.0	0.00929931108696	0.0	0.0	0.0	0.0	0.0	0.0	0.0	0.0	0.0	0.0	0.0	0.0573290828001	0.0138297390359	0.0	0.0	0.0	0.0	0.0	0.0	0.0	0.0	0.0	0.0	0.0	0.0	0.0	0.0	0.0	0.0	0.0	0.02311625168	0.0	0.0	0.0
LINC01495	0.0	0.0	0.0	0.0	0.0	0.0	0.0	0.0	0.0	0.0	0.0	0.0	0.0	0.0	0.0	0.0	0.0	0.0	0.0	0.0	0.0	0.0	0.0	0.0	0.0	0.0	0.0	0.0	0.0	0.0	0.0	0.0	0.0	0.0	0.0	0.0	0.0	0.0	0.0	0.0	0.0	0.0	0.0	0.0	0.0	0.0823600955325	0.0	0.0	0.0
LINC00114	0.0	0.0260980079147	0.0625648435307	0.0125549540849	0.016476884683	0.0	0.0	0.0353341619659	0.0194738634587	0.026976060884	0.0204383511582	0.043668764302	0.0387709236594	0.0	0.0229841999178	0.0	0.0	0.0210867481617	0.0	0.0	0.0680243094948	0.0	0.0567937860603	0.0185593964526	0.0917075084126	0.0	0.011807891716	0.0341816166637	0.0	0.0277366729553	0.0	0.0	0.0312425076718	0.027541512266	0.0103748891512	0.00574323146144	0.0	0.0	0.0	0.0	0.0238859575098	0.0	0.0	0.0	0.0	0.0571341839191	0.0272194799036	0.0	0.0
AC112493.1	0.0364880744129	0.0	0.533200120853	0.0	0.0	0.0824652444245	0.0171145112236	0.0392778846656	0.0144315891546	0.0	0.0757317333409	0.0	0.258589384858	0.0	0.0	0.0243717224491	0.250816919171	0.0	0.0642678654162	0.0	0.0	0.0	0.0420884427324	0.0	0.0203886365941	0.0214526072618	0.0262515924058	0.0	0.0	0.0	0.0590150791793	0.0	0.0	0.0306154803769	0.0	0.0	0.0	0.0	0.0237325971533	0.0615059853326	0.0265519212003	0.0241032941015	0.0	0.0	0.0	0.0	0.0	0.0237483637053	0.0
AL157359.1	0.0	0.0	0.0	0.0	0.0	0.0	0.0	0.0	0.0	0.0	0.0	0.0	0.0	0.0	0.0	0.0	0.0	0.0	0.0	0.0	0.0	0.0	0.0	0.0	0.0	0.0	0.0	0.0	0.0	0.0	0.0	0.0	0.0	0.0	0.0	0.0	0.0	0.0	0.0	0.0	0.0	0.0	0.0	0.0	0.0	0.0	0.0	0.0	0.0
C9orf106	0.0	0.0572745470993	0.304031320725	0.0629783642744	0.0309943560524	0.127919457846	0.0868840337665	0.0553886863249	0.0	0.0549728375852	0.00427179952136	0.0684537386356	0.0121552084986	0.0511184206637	0.0576468581721	0.116852528715	0.0785990486856	0.198329415143	0.0135943394175	0.0124544044273	0.23032663496	0.0476023543132	0.278954704145	0.128009674992	0.166758950433	0.0181511567325	0.236923751621	0.0428655949512	0.0	0.708709475999	0.033288632898	0.0593117387461	0.0195898967023	0.017269272556	0.0650533590022	0.0288092907904	0.0562393657609	0.0132074334232	0.133868449444	0.264539296375	0.179725691101	0.326302654902	0.057784163865	0.0533157637114	0.02763124188	0.555282501008	0.00568911652038	0.0200936075739	0.0344018136562
AL645728.1	0.277281578333	0.391929721906	0.332765955025	0.129624970971	0.556747737942	0.417782037912	0.51300360463	0.315064345678	0.213245447551	0.227877738491	0.223806916856	0.662631755572	0.236537696081	0.28694805983	0.647189560749	0.205785033911	0.2235452715	0.376048681639	0.142446160056	0.186430756421	0.280929713767	0.263648165619	0.302071217497	0.365817099426	0.284053204068	0.26264893698	0.387901326149	0.304787437686	0.324930977228	0.683383567602	0.261607301255	0.0799057003907	0.190607550374	0.271430058534	0.662175695203	0.291092447342	0.134696091627	0.0395405788823	0.310602200821	0.207732732946	0.459597200519	0.447740772105	0.155695455326	0.364839767452	0.082722756509	0.509448739429	0.59612517942	0.260678136017	0.175087383829
AC012615.5	0.0	0.0	0.0	0.0	0.0	0.0	0.0	0.0	0.0	0.0	0.0	0.0	0.0	0.0	0.0	0.0	0.0	0.0	0.0	0.0	0.0	0.0	0.0	0.0	0.0	0.0	0.0	0.0	0.0	0.0	0.0	0.0	0.0	0.0	0.0	0.0	0.0	0.0	0.0	0.0	0.0	0.0	0.0	0.0	0.0	0.0	0.0	0.0	0.0
AC092296.3	0.0	0.0	0.0	0.0	0.0	0.0	0.0	0.0	0.0	0.0	0.0	0.0	0.30705325886	0.0	0.0	0.0	0.0992747020547	0.0	0.0	0.0	0.0	0.0	0.0	0.146984457046	0.0	0.0	0.0	0.0	0.0	0.0	0.0	0.0	0.0	0.0	0.0	0.0454845479597	0.0	0.0	0.0	0.0547749086245	0.0	0.0	0.0	0.0	0.0	0.0	0.0	0.0845975847656	0.0
Z93403.1	0.0	0.0590198068897	0.117906987235	0.132498919104	0.0	0.0279612659803	0.0348178244388	0.159814145405	0.0	0.0203351651618	0.0205425221631	0.0768098397585	0.0292263996392	0.0	0.0	0.016527307196	0.0188986244737	0.0	0.010895565104	0.029945796578	0.0	0.0	0.0	0.027980986089	0.138262390359	0.0872865258772	0.338240127535	0.0	0.0	0.0	0.0	0.0	0.0	0.539796795453	0.0	0.121222579654	0.0	0.0	0.0	0.0	0.0	0.0163452766575	0.0	0.0	0.0332187521838	0.215345203915	0.0	0.0	0.0165433798087
AC090618.1	0.0	0.0439874116306	0.0351503907244	0.042321999069	0.0555425924699	0.0625185229098	0.285446642749	0.0595546729887	0.0218817428721	0.0227336718219	0.0	0.0736023959005	0.0653472320139	0.0	0.1162175442	0.0369533637818	0.0422553860028	0.213246499359	0.0243613660787	0.0	0.0458611754953	0.0	0.0957242274452	0.0	0.061828104817	0.0325272865662	0.0	0.0576120923597	0.0686455488342	0.0	0.0447404916513	0.0637727926005	0.0526583120758	0.232101975165	0.0349731306089	0.0193600896444	0.0604693351515	0.0	0.0	0.069943344859	0.0	0.0365463621676	0.0621303231985	0.0	0.0	0.28889387356	0.030585079413	0.0	0.110967901486
AL117190.1	0.0	0.0	0.013912705395	0.0670050594192	0.0	0.0	0.00684734842368	0.0	0.00577393756435	0.0179962084111	0.0	0.012947647452	0.0517295409041	0.0	1.14487648413	0.00975088760142	0.0111499327071	0.03751291599	0.0128564719495	0.0265014221407	0.0363041781661	0.0337639612799	0.0168391739755	0.0	0.0326291757492	0.0257489345619	0.0315090155128	0.0152021082681	0.0181135074732	0.0	0.0472227110799	0.0	0.0	0.0	0.018456726573	0.0051085486883	0.0159560491942	0.00936792469911	0.0379807193054	0.0492158854218	0.010623163782	0.0482174602346	0.19673201121	0.0540234798867	0.0195986142789	1.98199179831	0.0322819512072	0.114017854434	0.0195207404508
AL590399.3	0.0	0.0	0.0	0.0	0.0825728503047	0.0	0.0	0.0	0.0	0.0	0.0170709142245	0.0	0.0	0.0	0.0	0.0	0.0	0.0	0.0	0.0	0.0	0.0	0.0474364024188	0.0	0.0	0.0	0.0	0.0	0.0	0.0173750695895	0.0	0.0	0.0	0.0	0.0	0.0	0.0	0.0	0.0	0.0173303078113	0.0299257358382	0.0	0.0923665541832	0.0	0.0	0.071581074135	0.0	0.0	0.137476116834
AL159169.3	0.0576914830735	0.22934613016	0.403195658309	0.706121053986	0.984618684694	1.43424846675	0.378837790329	0.124204932971	0.136907161285	0.403006000479	0.0478959340273	0.0255837205002	0.0	0.286572964327	1.33308359523	0.19267128175	0.352504824408	0.296492459002	0.177824944906	0.802931679369	0.286938905506	0.18680317829	0.332731271868	0.0	0.290129208433	0.0339188282375	0.581091398387	0.480614246423	0.429493540834	0.0974986079642	0.0	0.0332505202062	0.0549110740897	0.0968125885716	0.109407921958	0.0807533150942	0.378337551482	0.0740416722207	0.487808516533	0.0243118578387	0.461795178522	1.98171183091	0.0647883049396	0.0426987718035	0.1549024166	6.22589470827	0.0637870640164	0.0750973212357	0.77143460926
AC107067.1	0.0	0.0777891046068	0.0186484086219	0.0299375688699	0.0785790002295	0.265344637743	0.367123856235	0.0210637749083	0.123828968127	0.0321625103163	0.032490470362	0.0520645726745	0.0231125336929	0.0	0.191822186013	0.0522798496066	0.0448356725725	0.0502818227025	0.0344652942105	0.0355221601487	0.0	0.00905135455351	0.101569540004	0.0	0.0	0.0345135356249	0.0281561819395	0.0407534147889	0.0971164354728	0.206683491037	0.0316483526191	0.02255567332	0.0	0.114928366179	0.0247391552675	0.0410845916879	0.10693639983	0.0	0.0254544300786	0.0577222888347	0.071195750014	0.180964151241	0.0219747515545	0.0868948403208	0.0525394532725	0.170297174559	0.0432703058201	0.0636783512897	0.536389584268
LINC01581	0.0	0.0	0.0	0.0	0.0	0.0	0.0	0.0	0.0	0.0	0.00822455432793	0.0	0.0	0.0123023747312	0.0	0.0	0.0	0.0	0.0	0.0	0.0	0.0	0.0	0.0	0.0	0.0	0.00712738367431	0.0	0.0	0.00418554630149	0.0	0.0	0.0	0.0	0.0	0.0	0.0	0.0	0.0	0.0	0.0	0.0	0.0	0.0	0.0	0.0344868719585	0.0	0.0	0.0
LINC01243	0.0	0.0	0.0	0.0	0.0	0.0	0.0	0.0	0.0	0.0	0.0	0.0	0.0	0.0	0.0	0.0	0.0	0.0	0.0	0.0	0.0	0.0	0.0	0.0	0.0	0.0	0.0	0.0	0.0	0.0	0.0	0.0	0.0	0.0	0.0	0.0	0.0	0.0	0.0	0.0	0.0	0.0	0.0	0.0	0.0	0.234400715718	0.0	0.0	0.0
SPATA3-AS1	0.0	0.0	0.013920240031	0.0402248082135	0.0175967595965	0.118841058984	0.0575488763537	0.0	0.0	0.010803572718	0.0363791212962	0.0038863978339	0.0310545334916	0.0217665086633	0.0859122381979	0.0	0.0267743306922	0.0	0.0038590303699	0.0212126195093	0.0	0.11756221839	0.0	0.00991040612089	0.0734554047887	0.0103051517147	0.0	0.063883433039	0.0108739902702	0.0	0.0496106995159	0.0	0.0	0.0294134103377	0.0277000831386	0.00613357836012	0.0	0.0281189941212	0.0171005797522	0.0	0.00637735015019	0.0115784575511	0.0	0.0194589853629	0.0	0.0305086950145	0.0339144056854	0.0	0.0117187873218
AL138916.1	0.0	0.0	0.0225966797514	0.0	0.0	0.0	0.0	0.0765702938426	0.0	0.0	0.0295270538344	0.0	0.0	0.0	0.0	0.0	0.0	0.0	0.0	0.0	0.0	0.0	0.0410246689051	0.0	0.0	0.0418207970137	0.0	0.0	0.0	0.0	0.0	0.0	0.0	0.0	0.04496545364	0.0	0.0	0.0	0.0925310491209	0.0	0.0	0.234940899649	0.0	0.0	0.0	0.495246640389	0.0	0.0	0.142673016196
AC009053.2	0.01368495645	0.0652836426315	0.017389411056	0.0732805861259	0.0137388653678	0.0773220632183	0.109120386782	0.0147312827477	0.0324756522118	0.0618567349572	0.0454454443794	0.0303434824537	0.0484923434183	0.0169944432333	0.0574945144666	0.0457034203221	0.0313565337991	0.105496154017	0.0301298079409	0.0248429821928	0.102096866378	0.0759624884474	0.0552488670033	0.170228510718	0.0611745307703	0.0241375847457	0.187068958484	0.0285015425204	0.0679199087831	0.208148190956	0.0110668869412	0.0236619981002	0.0911779230234	0.0803769630699	0.0605560126188	0.0670440313689	0.0149575311051	0.0263450601158	0.0534058697886	0.0634369871977	0.0896253644574	0.0542400554792	0.199789051976	0.0506427293483	0.0183721470851	0.0476400045194	0.0756544247637	0.0445344579421	0.0640470129083
AF131215.7	0.0915556492341	0.218381633414	0.145424176618	0.385208011328	0.183832625714	0.155190958567	0.193246312727	0.591334942546	0.0543174805381	0.169296721559	0.0	0.527813503841	0.216283625053	0.341090734768	0.32054343874	0.703263804362	0.0	0.705794637199	0.181418093924	0.138504603692	0.0379473658625	0.0847012188487	0.343226190345	0.0	0.0767385600805	0.0269143743157	0.461092326019	0.0953410863661	0.227200260639	0.580233936364	0.0	0.0791522284399	0.217857938927	0.88343198751	0.144690816168	0.0320386207693	0.0500347398354	0.0	0.0893245276167	0.0	0.433055450298	0.0604798355531	0.102818215194	0.406574443821	0.0614570408152	0.0	0.202458517189	0.208562362442	0.244851380931
AL391832.2	0.194267238921	0.617830391451	0.586279401113	0.386385117551	0.468078030179	0.351244522471	0.5740552231	0.0836482201641	0.699204430849	1.00582169867	0.129025781461	0.361826904217	0.298298739175	0.217122883686	0.666541797615	0.142734031174	0.163213330689	0.199678594838	0.307953403132	0.223353222256	1.25608969859	0.566127999511	0.627436112666	1.20825458538	0.325655233955	0.0799515237026	0.489184085377	0.768737582927	0.289250751991	0.796155724728	0.518436489393	0.111966037429	0.277356955861	0.114100550816	0.478938760409	0.305914981926	0.106166149651	0.0747971994883	0.189533136329	0.728611494615	0.339278090343	0.1539948754	0.0218164700307	0.244428683487	0.312966107008	0.912980938952	0.708817476672	0.227590861296	1.50665902257
AP002414.5	0.0	0.0	0.0	0.0	0.0	0.0	0.0	0.0	0.0	0.0	0.0	0.0	0.148171049334	0.0	0.0	0.0	0.0	0.0	0.055237981225	0.0	0.0	0.0	0.0	0.0	0.0700958165077	0.0	0.0	0.0	0.0	0.0	0.0	0.0	0.0	0.105255546877	0.0	0.0	0.0	0.0	0.0	0.0	0.0	0.0	0.0	0.0	0.0	0.0	0.0	0.0	0.0
LINC02057	0.687285988507	2.26029909088	0.129014826959	0.167286280104	0.219543355371	0.17651223891	0.571469388762	0.168144226343	0.0247120069115	0.0128370637218	0.518718513308	0.249367190744	0.0737994801701	1.12506166907	0.0437498477199	0.563396120592	0.286325105926	0.160552383687	1.05922561295	0.11342404032	0.10358605276	0.505775014578	0.126123137512	0.141309381484	0.0174562940724	0.0183672419317	0.269712306532	0.553042720576	0.814006339217	0.0923931065336	0.0757910838302	0.864256764587	0.11893865855	1.86107249778	0.809681986153	0.470080168923	1.57068514375	0.220516968762	0.0812772728764	1.3823262413	3.00077716391	0.0825468025793	0.420998908159	0.369946115548	0.0838805557072	1.46817205048	0.25905798441	0.833645504702	0.0
LINC01361	0.0	0.0162248649457	0.453785781893	0.0156105734271	0.0	0.0	0.04785804368	0.0	0.0161422693318	0.0167707415079	0.0847087610004	0.0	0.0	0.0	0.0	0.0272606781997	0.0935160182028	0.0	0.0	0.0370451783644	0.0	0.0188788656135	0.0	0.0923054976153	0.342081727471	0.167968774891	0.0146816913392	0.0	0.0	0.00862180313176	0.0	0.435170900328	0.388462957936	0.0	0.0	0.071410166721	0.0	0.0130950120163	0.0	0.0515975494861	0.0	0.0	0.0	0.19634435231	0.16437627184	0.0	0.0225627635014	0.0	0.0
LINC01632	0.0	0.0	0.0	0.0	0.0	0.0	0.0	0.0	0.013632395719	0.0	0.0143075713468	0.0	0.0	0.0428028309338	0.0	0.0	0.0	0.0	0.0	0.0208568167859	0.0	0.0	0.0	0.0	0.0192595534174	0.0	0.0247978301001	0.0	0.0	0.0	0.0	0.0	0.0	0.0	0.0	0.0	0.0	0.0	0.0224183319223	0.0	0.0	0.0	0.0	0.0	0.0462727666202	0.0	0.0	0.0	0.0
AC087477.2	0.128165823513	0.203803640159	0.129900015505	0.130724937724	0.0673989407022	0.186211591431	0.0343516608455	0.282500056389	0.0217249436586	0.0351100833908	0.476285910805	0.151562919712	0.0720877441601	0.144002509276	0.175213891359	0.0693006228191	0.293668159746	0.274449812959	0.0940597719144	0.107100127833	0.0657692324424	0.0254079698064	0.351993670598	0.151834971846	0.221668271324	0.114823836417	0.140510126126	0.0571992582074	0.166597815104	0.100564399569	0.118453045971	0.0492456318498	0.104561951001	0.0307251718963	0.100309507177	0.100378213233	0.420252186877	0.0939936898718	0.138936164176	0.0925895306261	0.35973522204	0.0322528710059	0.23988654865	0.149063240128	0.0655479960118	1.20041042879	0.118089666412	0.0993060466086	0.20810405059
AL136985.2	0.241980725265	0.288590308081	0.691838531454	0.786714543442	0.364400933774	0.410168253109	0.340498798998	0.0	0.0478535311408	0.0994332561929	0.0753353803439	0.0536540829929	0.214363349877	0.0751249686857	0.254157993857	0.121220847546	0.600658337478	0.310901438317	0.0532762585273	0.183033186561	0.200589066652	0.0839491986814	0.104670416926	0.342047942098	0.60845789133	0.284537759121	0.739902358668	0.125992800114	0.0750610206879	0.153355287106	0.244609230056	0.174332166688	0.172738948959	0.050758749709	0.0382416474882	0.0211694438167	0.13224134977	0.077639959095	0.236083891682	0.229440318182	0.176086385829	0.439581010371	0.0	0.402964670721	0.0812151922549	1.47416873798	0.0334434980497	0.236240732037	0.202231222334
AC140847.1	0.0	0.0	0.0	0.0	0.0	0.0	0.0	0.0	0.0	0.0	0.0	0.0	0.0	0.0	0.0	0.0	0.0	0.0	0.0	0.0	0.0	0.0	0.0	0.0	0.0	0.0	0.0	0.0	0.0	0.0	0.0	0.0	0.0	0.0	0.0	0.02120908697	0.0	0.0	0.0	0.0	0.0	0.0	0.0	0.0	0.0	0.0	0.0	0.0	0.0
AL121894.1	0.0	0.0	0.0	0.0567852510445	0.0	0.0	0.0348178244388	0.0	0.0	0.0	0.0	0.0329185027537	0.0	0.0	0.0	0.0	0.0	0.0953740077407	0.032686695312	0.0449186948669	0.0	0.0343370193383	0.0428124411739	0.0	0.0	0.0436432629386	0.106812671853	0.0773006285101	0.0	0.0313627976307	0.0	0.0	0.0706539278999	0.0622842456292	0.0	0.0519525341374	0.0	0.0	0.0	0.0	0.0540173259281	0.0	0.0	0.05494039216	0.0	0.0	0.123111959564	0.0	0.0
AL390856.1	0.0	0.0	0.032743596455	0.0	0.0	0.0	0.0	0.0	0.0	0.0211770669041	0.0213930087495	0.0	0.0	0.0	0.0	0.0	0.0	0.0	0.0	0.0	0.0	0.0	0.0	0.0	0.0575946517802	0.0	0.0	0.0536673153351	0.0	0.0	0.0	0.0	0.0	0.0	0.0	0.0	0.0	0.0	0.0	0.0	0.0	0.0	0.0	0.0	0.0	0.538225847238	0.0	0.0	0.0
AC132803.1	0.0	0.0	0.0208549478436	0.0	0.0	0.0	0.0	0.0	0.0	0.0	0.0	0.0	0.0	0.0	0.0459683998355	0.0	0.0	0.0	0.0	0.0	0.0544194475959	0.0	0.0	0.0	0.0733660067301	0.0	0.047231566864	0.0	0.0	0.0	0.0	0.0	0.0	0.0	0.0	0.0	0.0	0.0	0.0	0.0276652175406	0.0	0.0	0.0	0.0	0.176268267166	0.0	0.0	0.0427277862203	0.0
AC092159.1	0.0	0.0	0.0	0.0	0.0	0.0	0.0	0.0	0.0	0.0	0.0	0.0	0.0	0.0	0.0320997466274	0.0	0.0	0.0	0.0	0.0	0.0	0.0	0.0	0.0	0.0	0.0	0.0	0.0	0.0	0.0	0.0	0.0	0.0	0.0	0.0	0.064168002504	0.0	0.0	0.0	0.0	0.0333591417913	0.0	0.0	0.0	0.0	0.0	0.0	0.0298368252218	0.0
AC109635.2	0.0	0.0	1.27808568483	0.0	0.0	0.0	0.0	0.0	0.0	0.0	0.0	0.0	0.0	0.0	0.0	0.0	0.0	0.0	0.0	0.0	0.0	0.0	0.0	0.0	0.0	0.0	0.0	0.0	0.0	0.0	0.0	0.0	0.0	0.0	0.0	0.0	0.0	0.0	0.0	0.0	0.0	0.0	0.0	0.0	0.0	0.0	0.0	0.0	0.0298877635217
AC133634.1	0.0	0.0	0.0	0.0	0.0	0.0	0.0	0.0	0.0	0.0	0.0	0.0	0.0	0.0	0.0	0.0	0.0	0.0	0.0	0.0	0.0	0.0	0.0	0.0	0.0	0.0	0.0	0.0	0.0	0.0	0.0462423809471	0.0	0.0	0.0	0.0	0.0	0.0	0.0	0.0	0.0	0.0	0.0	0.0	0.0	0.0	0.0	0.0	0.0	0.0
C5orf66-AS2	0.0	0.0	0.0	0.0	0.0	0.0	0.0	0.0	0.00522269260716	0.0	0.0109627168459	0.0	0.0	0.0	0.0	0.0	0.0	0.0	0.0116290486789	0.00799043286903	0.0	0.0	0.0	0.0	0.00737850700081	0.0	0.0	0.0	0.0	0.0	0.0	0.0	0.0	0.0221590625005	0.0	0.00462082922968	0.0144327054523	0.0	0.0	0.0	0.0	0.0261684478189	0.0	0.0	0.0	0.0229842127067	0.0	0.0171887381531	0.0
AL354977.2	0.0	0.141388108813	0.0141229248446	0.0680174985038	0.357059523021	0.0	0.0208524333177	0.0	0.0703341735173	0.219217549711	0.036908817293	0.0	0.0525111685826	0.220834385972	0.0311296993392	0.0	0.101865662685	0.0	0.0783043909673	0.0807055671511	0.0	0.0616934358441	0.0512808361314	0.201094119805	0.0993665970273	0.0	0.383821359296	0.0462954313605	0.0	0.0187832139656	0.0359521807913	0.0	0.0	0.0373021031515	0.0	0.0	0.0485914300324	0.0	0.0578319057005	0.0	0.0	0.0	0.0	0.0329038612387	0.0	10.3692265331	0.0	0.0578703258424	0.0
AL353626.1	0.0	0.0	0.0	0.0488330758489	0.064087606696	0.0	0.0	0.0	0.0252481648524	0.0	0.0264986380565	0.0	0.0	0.0	0.0	0.0	0.0	0.0	0.0	0.0386283056449	0.0	0.0	0.0368170105558	0.0	0.0	0.0	0.0	0.0	0.0	0.0269707687712	0.0	0.0	0.0	0.0	0.0	0.0	0.0697723097901	0.0	0.0415203425542	0.0269012864842	0.0	0.0421688794241	0.0	0.0	0.0	0.222226056585	0.0	0.0415479262458	0.0
LINC00603	0.0	0.0	0.0182944649233	0.0440540381768	0.0	0.0	0.0540233859619	0.0	0.0	0.0473281068178	0.0	0.0510763957317	0.0	0.0715157620051	0.0	0.0	0.0	0.0	0.0	0.0	0.0	0.0	0.0	0.195369020308	0.0321792182544	0.0	0.0	0.0	0.0	0.0243312807242	0.0	0.0	0.0	0.0	0.0728088306271	0.100762032402	0.0	0.0	0.0	0.0	0.0	0.0	0.0	0.170491181365	0.0	0.200477954962	0.0	0.0	0.0385030974906
AL109838.1	0.0	0.0	0.0	0.0	0.0	0.0	0.0	0.0	0.0	0.0	0.0	0.0	0.0	0.0	0.0	0.0	0.0	0.0	0.0	0.0	0.0	0.0	0.0	0.0	0.193764864203	0.0	0.0831612945141	0.0	0.0	0.0	0.0	0.0	0.0	0.0	0.0	0.0	0.0	0.0	0.0	0.0	0.0	0.0	0.0	0.0	0.0	0.201193947658	0.0	0.0	0.0
AC073284.1	0.0	0.063694643079	0.0254492309081	0.0	0.0	0.181056118328	0.225454031514	0.0	0.0	0.0329188069698	0.0665089578944	0.0	0.0946240859607	0.0	0.0560951017795	0.0	0.122373271345	0.0	0.0	0.0	0.0	0.0	0.0924070512466	0.181183810913	0.0895283200939	0.612302015683	0.0	0.0834234505703	0.0	0.169234898106	0.0	0.0461721332566	0.0	0.0	0.0	0.0280337931732	0.262682384136	0.0	0.0	0.168798913954	0.0	0.052919856109	0.0	0.177876319172	0.107549821427	0.0	0.0885756012703	0.0	0.0
AC009495.3	0.0830935096387	0.858855623751	0.171578126739	0.127128983083	0.667366707982	0.516439916463	0.623592152208	0.223616711799	0.312215111711	0.204865694724	0.793326362972	0.221090637236	0.147220015641	0.257970848824	0.698200393907	0.222004804235	0.507715549404	0.373660425706	0.292711664309	0.35196882345	0.0	0.365144888573	0.191694216707	0.0939643897418	0.533951957839	1.3434729721	0.358693131666	0.475909902869	0.309301510152	0.789907688721	0.201590661998	0.0718364897394	0.158177728187	0.174299942839	0.236371672215	0.305312838615	0.544922635126	0.0533214096481	0.594503081964	0.175082827311	0.906991814043	0.411674362029	0.933151195664	1.01473987471	0.22310720337	0.506213270102	0.321555584586	0.405612296662	0.16666552598
AC010760.1	0.0	0.0	0.0	0.0	0.0	0.0	0.0	0.0	0.0	0.0	0.0	0.0	0.0	0.0	0.0	0.0	0.0	0.0	0.0	0.0	0.0	0.0	0.0	0.0	0.0	0.0	0.0	0.0	0.0	0.0	0.0	0.0	0.0	0.0	0.0	0.0	0.0	0.0	0.0	0.0	0.0	0.0	0.0	0.0	0.0	0.0	0.0	0.0	0.0
LINC02274	0.0	0.02191876985	0.0087576569735	0.0632667021858	0.0	0.249222050441	0.349127282192	0.0296758804926	0.0109035941909	0.0339843220165	0.0228872393436	0.0122252701879	0.358185211252	0.0	0.135125168511	0.0368274579427	0.0	0.0	0.0121391815639	0.10009140185	0.0228524596804	0.0255041574642	0.0	0.0623494545221	0.0462130851592	0.275539918996	0.0396680791549	0.0574157990297	0.0	0.0	0.0	0.0	0.0	0.0	0.0174269858656	0.279764838856	0.0301316533762	0.0176905358245	0.573787084838	0.0	0.0	0.0728436860921	0.0	0.0408075144493	0.0	0.287909567347	0.015240435653	0.14354206887	0.0
LINC02521	0.0388068609164	0.0	0.0493116992177	0.0	0.0	0.131558762238	0.0	0.0	0.0	0.0	0.0483266528585	0.0	0.0	0.0	0.0	0.0259205249548	0.118558277274	0.0	0.0170880085804	0.187861400115	0.0	0.0179507679035	0.0	0.0	0.0216843173369	0.045631804895	0.0	0.0404113597487	0.0	0.0163958990012	0.0313827189641	0.0	0.0	0.0	0.0	0.0135799189952	0.0424155408436	0.0996100194624	0.0	0.130829278154	0.0	0.0	0.0	0.0	0.0	0.0	0.0643606886928	0.0505151045722	0.0
AL357793.2	0.0	0.0	0.0	0.0	0.0	0.0	0.0	0.0	0.0	0.0	0.015805658229	0.0	0.0	0.0	0.0	0.0	0.0	0.0	0.0	0.0	0.0	0.0	0.0	0.0	0.0	0.0671592799102	0.164365852687	0.0	0.0	0.0	0.0	0.0	0.0	0.0	0.0	0.0	0.0	0.0	0.0	0.0	0.0	0.0	0.0	0.0	0.0	2.31964786711	0.0	0.0	0.0
AC011632.2	0.0	0.0	0.0696577864965	0.0	0.0	0.0	0.0205698800207	0.0	0.0	0.0	0.0	0.0	0.0	0.0	0.0	0.0	0.0	0.0	0.0	0.0	0.0	0.0	0.0	0.0	0.0	0.0	0.0	0.0	0.0	0.0	0.0	0.0	0.0	0.0	0.0	0.0	0.0	0.0	0.0	0.0	0.0	0.0	0.0	0.0	0.0	0.152667494158	0.0	0.0	0.0
AL035258.1	0.0	0.0	0.0	0.0	0.0	0.0	0.0345798894198	0.0	0.0	0.0	0.0	0.0	0.0	0.0915532078516	0.0	0.0	0.0	0.0	0.0	0.0	0.0	0.0	0.0	0.0	0.0411952634601	0.0	0.0	0.0	0.0	0.0	0.0596200173486	0.0	0.0	4.51567874689	0.0	0.0	0.0	0.0	0.0	0.0	0.214592748106	0.0	0.0	0.0545649452888	0.0	0.128324157959	0.0407568825891	0.0	0.0
BLACAT1	2.64843216134	1.31499441483	1.49036952255	1.75309763679	2.28987972663	6.18106478508	3.76725604252	0.128000775111	0.00855098168347	0.426427190887	2.36477775674	0.196543472019	1.13637395952	1.4229582412	1.20351535	0.447661491104	1.82464515009	0.138888000584	1.98015432496	1.6811054099	0.0806476583109	2.9701865786	0.542405316836	1.21019166688	0.489265989772	0.0190665958329	1.29880498713	3.34329091083	4.5737332362	2.53936003689	0.445835861195	2.06223191303	0.998028028972	0.707469146746	1.49652058382	1.89517430642	7.49080551581	0.0138735397848	0.836688987082	2.06816443566	1.86430137702	5.11996956559	1.4203440118	4.64038956895	0.420859621855	2.55893972171	0.394418809665	2.99016012285	0.404732626662
LINC01809	0.0	0.0	0.0	0.0	0.0	0.0	0.0	0.0	0.0	0.0	0.0	0.0	0.0	0.0	0.0	0.0	0.0	0.0	0.0	0.0	0.0	0.0	0.0	0.0	0.0	0.0	0.0	0.0	0.0	0.0	0.0	0.0	0.0	0.0	0.0	0.0	0.0	0.0	0.0	0.0	0.0	0.0	0.0	0.0	0.0	0.0	0.0	0.0	0.0
AL121906.2	0.447647607251	1.60161633634	6.12907590961	1.26702582275	0.584234323283	1.56815133191	1.70072792238	0.819185647126	3.80660609922	0.588622872069	0.687535202355	0.496281715097	1.42760654171	0.389132790772	1.94338880964	0.478400394187	0.307710383547	1.95549694433	0.197114787774	0.514670080606	3.45100588219	0.662614237633	3.35630590005	0.809939248785	2.30123693033	2.81610719587	1.51369659171	1.11877424167	0.222172315729	0.567393351327	0.325807314722	0.593404512061	1.02257635068	1.05168197876	0.339573135373	0.736245732741	0.489274703508	0.315982821075	2.85336063644	1.18845641991	1.75903723603	2.48393947015	0.854614196692	1.52404495873	0.120193991304	2.33752304333	0.321714424531	1.89379240585	0.808085755633
PSMG3-AS1	0.93198752585	5.31254416597	1.03542929089	0.868783066648	2.065607601	1.75528992135	2.9310088396	2.29156635498	0.197400522243	1.10076760918	3.16685202565	1.83386362972	0.8782544589	0.999262565382	2.65672757413	0.826609823509	2.36108202874	2.63697500427	1.4957802104	1.10018641911	2.65121615318	1.15904054954	2.14419256913	1.12302601288	0.335798117665	0.565913365726	3.82528868802	4.35408714067	1.40915107367	1.60087958248	1.39205938855	0.369842056852	2.05044258296	0.324760151561	1.56140857309	0.969497235	2.18203429377	1.83012838276	2.48767286702	0.97436417315	5.11055753113	1.55426991393	1.32116148315	4.65510677616	0.417066530171	1.7285900145	1.2134648305	4.77977019524	0.490319224819
AC021752.1	0.0121262352957	0.0771304182958	0.0616350050918	0.0463813590397	0.0121740039696	0.0274060216577	0.0341264251524	0.0391601540259	0.0	0.0199313570863	0.0302018947051	0.0645296389686	0.0	0.0	0.059436848195	0.0323982282688	0.0185233426839	0.0779000887504	0.0106792050626	0.0366889302398	0.0100519998744	0.0336551676992	0.055949717053	0.0	0.0474308897013	0.0213883057039	0.043621510798	0.0252552072165	0.0300919041349	0.0256166724747	0.00980636478682	0.0279558513835	0.0230836362415	0.0101745714104	0.0383276159727	0.0127302200547	0.0132538632685	0.0544701473981	0.015774307737	0.0357709500684	0.035296446766	0.0400517457251	0.0136179239682	0.0	0.016279553337	0.0211068959701	0.0402224161632	0.0236771808992	0.0
AC009075.1	0.0	0.13162473557	0.0262953690202	0.0633206379933	0.0	0.0	0.0	0.0	0.0	0.0	0.0	0.0	0.0	0.0	0.0	0.0	0.0	0.0	0.0728971823839	0.0500883656317	0.0	0.0	0.0	0.0	0.0	0.0	0.65508129694	0.0861971202824	0.0	0.0	0.0	0.143121804366	0.0	0.0	0.0	0.0579317260458	0.0	0.106233703621	0.0	0.034882230812	0.120468307441	0.0546793398159	0.0929571331742	0.0	0.222251293383	0.432232521823	0.0	0.0	0.110684096111
KCNIP4-IT1	0.0	0.0	0.00104401800232	0.0100562020534	0.0	0.0	0.0	0.0	0.0	0.0	0.0	0.0	0.0	0.0	0.0	0.0	0.0	0.0	0.0	0.0	0.0	0.0	0.0	0.0	0.0	0.0	0.00709336793175	0.00342232676995	0.0	0.00138852353442	0.0	0.0	0.0	0.0	0.0	0.0	0.0	0.0	0.0	0.0	0.0	0.0	0.0	0.0	0.0	0.108687225989	0.0	0.0	0.0
AC134312.6	0.0	0.0	0.0	0.0	0.0	0.0	0.0341904762507	0.0	0.0	0.0	0.0	0.0	0.172198787064	0.0	0.0	0.0	0.0	0.0	0.032097745847	0.0	0.0604251974432	0.0	0.0	0.0	0.0	0.0	0.0	0.0	0.0	0.0	0.0	0.0420124816118	0.0	0.0	0.0460794626266	0.0255082262206	0.0796724348279	0.0	0.0	0.0614367218356	0.0	0.0	0.0	0.0	0.0	0.507516264362	0.0	0.0	0.243679513398
AC026726.1	0.0	0.0	0.0	0.0	0.0	0.0	0.025258854335	0.0	0.0212992006325	0.0	0.0	0.0	0.0	0.0	0.0	0.0	0.0	0.0	0.0	0.0	0.0	0.0	0.0	0.0	0.0300910493494	0.0	0.116232092166	0.0	0.0668180467022	0.25027616878	0.0	0.0	0.0	0.090369155056	0.0	0.0	0.0	0.0	0.0	0.0	0.0	0.0	0.0	0.0	0.0	0.0	0.0	0.0	0.0
AC024600.1	0.0	0.10004912832	0.0	0.0770089252111	0.113698191817	0.0284396080111	0.0	0.0270913559085	0.0049769905055	0.00517076128142	0.0	0.0	0.0297263847031	0.0156266944972	0.0	0.00840502247758	0.0	0.0	0.00554097945414	0.00761452214696	0.0312932982093	0.0058207388925	0.0508023213308	0.0	0.0	0.00739831362411	0.0995866201802	0.0	0.015613392717	0.00531655511935	0.0	0.00725254348198	0.0119771044185	0.0	0.0	0.057244744069	0.041261152096	0.0	0.0	0.0	0.0274707085202	0.00831245018197	0.0	0.111760548904	0.0	0.043805836193	0.00695655966431	0.0163800922291	0.00841319626351
AC087521.1	0.379832825478	0.654326191591	0.100552462463	0.121067821298	0.111220985899	0.214611262018	0.141041984181	1.05625818548	0.0187787084305	0.234117911281	0.0131391779899	0.624630601884	0.168241162129	0.235844644969	0.997368166602	2.33619346529	0.0725263593495	0.793026712774	0.153315785542	0.0383071901457	0.288622654584	0.168377325147	0.821496426241	0.0536906549699	0.026530152556	0.493158200481	0.148023037668	0.0659228831891	0.0589109722269	1.02305599235	0.140784872262	0.0638507544497	0.0451908741775	0.0265583678184	0.160072617359	0.0886114616486	0.0518942216092	0.0	0.298520096125	0.140057700341	0.656449185313	0.177727907949	0.195505442436	0.117134528028	0.0637410188602	0.991704152759	0.29747541786	0.0309019050464	1.00522267727
AL162399.1	0.0	0.0	0.0	0.0	0.0	0.0	0.0	0.0	0.0	0.0	0.0	0.0	0.0	0.0	0.0	0.0	0.0	0.0	0.0	0.0	0.0	0.0	0.0	0.0	0.0	0.0	0.0	0.0	0.0	0.0	0.0	0.0	0.0	0.0	0.0	0.0	0.0	0.0	0.0	0.0	0.0	0.0	0.0	0.0	0.0	0.43334081034	0.0	0.0	0.0
LINC01724	0.0	0.0414374167535	0.0	0.119605649543	0.0	0.0	0.0244453646623	0.0561022281777	0.0	0.0642473334097	0.0	0.0	0.0	0.0647211888033	0.072986863507	0.0348111397944	0.0	0.0	0.229491129727	0.0315371191014	0.0	0.0	0.0300583322896	0.0	0.0	0.0	0.0	0.0542722609186	0.0646660967279	0.0440392263027	0.0	0.0600758191165	0.0	0.0	0.0	0.0	0.056963866447	0.0	0.169491253422	0.0	0.0	0.0	0.0585285653319	0.0385732866051	0.0699679997687	0.181430935086	0.172872187987	0.101762312109	0.104534979661
AC104071.1	0.0	0.0	0.0	0.0	0.0	0.0	0.0	0.0	0.0850552796024	0.0	0.0	0.0	0.0	0.0	0.0	0.0	0.0	0.0	0.0	0.0	0.0	0.0	0.0	0.0	0.0	0.0	0.0773593437341	0.0	0.0	0.0	0.0	0.0	0.0	0.0	0.0	0.0	0.0	0.0	0.0	0.0	0.0782443657962	0.0	0.0	0.0	0.0	0.0	0.0891641434714	0.0	0.0
LINC01673	0.0	0.0	0.0	0.0	0.0	0.0	0.0	0.0	0.0	0.0	0.0	0.0	0.0	0.0	0.0	0.0	0.0	0.0	0.0	0.0	0.0	0.0	0.0	0.0	0.0	0.0	0.0	0.0	0.0	0.0	0.0	0.0	0.0	0.0	0.0	0.0	0.0	0.0	0.0	0.0	0.0	0.0	0.0	0.0	0.0	1.80558670975	0.0	0.0	0.0
AL133368.2	0.0	0.0	0.0	0.0	0.0	0.0	0.0786558106493	0.0	0.0331627450263	0.0	0.0348052059447	0.0	0.0	0.0	0.0	0.0	0.0	0.0	0.0	0.0	0.139009262512	0.0	0.0483580941757	0.0	0.0	0.0	0.0	0.0	0.0	0.0708506723677	0.0	0.0	0.0	0.0	0.0	0.0	0.0	0.0	0.0	0.0	0.0	0.0	0.0	0.0620570232688	0.0	2.33510073966	0.0	0.0545720171156	0.0
AP000842.1	0.0	0.0	0.0	0.0	0.0	0.0	0.0	0.0	0.0	0.0	0.0	0.0	0.0	0.0	0.0	0.0	0.0	0.0	0.0	0.0	0.0	0.0	0.0	0.0	0.0518186838366	0.0	0.0	0.0	0.0	0.0195905154255	0.0	0.0	0.0	0.0	0.0	0.0	0.0	0.0	0.0	0.0195400461999	0.0	0.0	0.0	0.0	0.0	0.0	0.0	0.0	0.0310010613034
AL008718.2	0.0	0.0	0.148780119155	0.0188563362189	0.0247466996153	0.0835643623052	0.0578087260293	0.0265342602425	0.0584957482718	0.0	0.0204642947367	0.0437241955844	0.0	0.0918321208991	0.155340281851	0.0	0.0188266571299	0.063340544364	0.0325622219864	0.0298317607951	0.0	0.0342062614581	0.0284329388451	0.0278744324482	0.0688679385338	0.0	0.0532029606945	0.0513375080433	0.0305846504707	0.0312433658042	0.0199338824189	0.0142068102328	0.0	0.0413647084453	0.0	0.0172515650296	0.0538835659765	0.0474532118612	0.0480978225628	0.0311628764223	0.0179372080005	0.162830326489	0.0	0.0547311751297	0.0	0.0	0.0	0.0320865172987	0.148323432679
LINC01067	0.0	0.0	0.387104265319	0.0	0.0	0.0	0.0	0.0524691019554	0.212061770153	0.0200289126744	0.0	0.0	0.345434916218	0.0	0.0	0.0325568039343	0.0	0.0	0.0	0.0	0.0	0.0	0.0	0.0	0.190652175622	0.0286573232548	0.0	0.101515283224	0.0	0.0	0.0	0.0	0.0	0.0	0.0	0.0170567054849	0.0532749413608	0.0	0.0	0.0	0.141876831956	1.64210951095	0.0	0.0	0.0	0.0	0.0269461919527	0.0	0.0977653951344
LINC02346	0.0	0.0109268092586	0.0	0.010513108049	0.0137972044989	0.0	0.0	0.0295876719307	0.0	0.0	0.0	0.0365667954155	0.0	0.0	0.0	0.0275384940285	0.0	0.0176573534501	0.012103099071	0.0	0.0	0.0	0.0	0.0	0.00767928690402	0.0	0.00988754244754	0.0	0.0	0.0	0.0	0.0	0.0	0.0115311809318	0.0	0.0	0.0300420900752	0.0	0.0	0.0	0.0	0.0	0.0	0.0	0.0184501604486	0.0	0.0	0.0	0.0
AC099524.1	0.217551182035	0.399161879068	0.388081033062	0.192024582126	0.537620129802	0.283660826543	0.21978076564	0.0900710540289	0.0992824683052	0.983342976349	0.0	0.11131696381	0.731355138025	0.332507617347	0.304665433863	0.0670663427477	0.0894704269293	0.193509620669	0.147377447322	0.47594306888	0.388420917587	0.131595650122	0.135122616818	0.51094958879	0.243124476284	0.0688724087324	0.108359080753	0.348532306416	0.311460543444	0.275746127669	0.527794372816	0.0289351734783	0.0477845593035	0.0982893059257	0.211574781864	0.281091684185	0.274363193358	0.0429548894683	0.663960514051	0.211565960406	0.158309308873	0.121600744854	0.187932983822	0.780301288444	0.629060796266	0.669952959109	0.342303021662	0.119810126511	0.391600789887
LINC02550	0.191131429159	0.354583564227	0.182152369256	0.389895581975	0.703575949889	0.143989511426	0.119532058703	1.57737819894	0.100793854962	0.392692854797	0.0528929507664	1.52565596227	0.301008903371	0.237353493584	0.535332782336	0.0425545626227	1.02186499418	0.245569295521	0.504970836238	0.0385522656732	0.0528125741432	0.206292486261	0.58791257801	0.936591904445	3.98718250749	0.224745621747	0.504206273826	0.928824874854	0.316201937543	0.32301212048	1.33957259452	0.440634846512	0.303199926814	0.481109015451	0.724935167936	0.601953968372	0.0696349627236	0.286182723239	0.414386095964	2.604288126	0.0927226539553	0.336686958552	1.43095429414	0.282921389548	1.02638097298	0.665365811152	0.704420136087	0.331729111915	0.681535142984
AC133961.1	0.0	0.135079453039	0.215884289488	0.129965193992	0.12792289998	0.0479965038087	0.0398440195677	0.137163321647	0.016798975827	0.244342220763	0.0176309835888	0.0	0.0	0.0	0.118962840519	0.113478833661	0.0648803170908	0.0	0.0187026235644	0.0514030208976	0.176041913811	0.510819489789	0.0734890722512	0.0960607081482	0.166132604479	0.0749152072489	0.213905691926	0.176919023782	0.158100968772	0.125615824631	0.103044045732	0.0	0.0	0.106913114545	0.107397802657	0.0445891828423	0.139269925447	0.0272554974513	0.0	0.107393324784	0.0618151026369	0.168343479276	0.0476984764713	0.0943071298495	0.0	2.07002696803	0.117403356014	0.110576370638	0.0567945952487
AC009275.1	1.45037824749	0.0640646534537	0.947091544269	0.287649105706	0.242681949671	0.667728954232	0.529115353629	0.0867373038133	0.0318692603655	0.264880292431	0.602057852873	0.0595538058116	0.126898359263	0.633730544971	0.131648919363	0.0358800295641	0.0615420767094	0.0345087696058	0.130095759931	0.243791090813	0.0445291081573	0.161512220423	0.108434498309	0.242981774635	0.82544368153	0.110538787127	0.154590290217	0.0839080681255	1.43301143645	0.0680872021592	0.434409752963	0.108360823942	0.102257635068	0.0676081272058	0.967783435812	0.441747439645	0.176138893263	0.103412559624	0.17469554917	0.192416753699	0.117269149069	0.124196973507	0.0603257080018	0.17890962559	0.216349184347	0.1402513826	0.341512235271	0.0174811606694	0.215489534836
LINC02409	0.0	0.0	0.0	0.0	0.0	0.0	0.0	0.0	0.0	0.0	0.0	0.0	0.0	0.0	0.0	0.0	0.0	0.0	0.0	0.0	0.0	0.0	0.0	0.0	0.0	0.0	0.0404256292777	0.0	0.0	0.0	0.0	0.0	0.0	0.0	0.0	0.0	0.0	0.0	0.0	0.0	0.0	0.0	0.0631011094984	0.0	0.0	0.0	0.0	0.0	0.0
AC073352.1	0.0	0.0	0.571193849271	0.0	0.386814483273	0.362830713316	0.240961451672	0.069125959719	0.431773676315	0.0791618929512	0.05331273609	0.056954234923	0.0	0.0	0.179860485071	0.0428922972467	0.196185720727	0.165012172123	0.113106342508	0.233149416214	0.958170988027	0.0297042468879	0.148144637713	0.0	1.2558833791	0.113264658579	0.0462007191745	0.200613535895	0.478067215095	0.651151417475	0.0	0.0	0.061121255088	0.269404078317	0.0	0.269658391475	0.210562863474	0.0824154327695	0.375907387053	0.243552718705	0.140187822051	0.593878385223	0.0	0.095055599134	0.431052855718	0.111774415366	0.0710010772087	0.292566647314	0.300538066524
AC116035.1	0.0	0.0497729899496	0.0	0.0	0.0	0.0	0.0	0.0	0.0	0.0	0.0	0.0	0.0	0.0	0.0	0.0	0.0	0.0	0.0	0.0	0.0	0.0	0.0	0.0	0.0	0.0	0.0	0.0	0.0	0.0	0.0	0.0	0.0	0.0	0.0	0.0	0.0	0.0	0.0	0.0	0.0	0.0	0.0	0.0	0.0	0.0	0.0	0.0407442913087	0.0
LINC02510	0.0	0.0	0.0	0.0	0.0	0.0	0.0	0.0	0.0	0.0	0.0	0.0	0.0	0.0	0.0	0.0	0.0	0.0	0.0	0.0	0.0	0.0	0.0	0.0	0.0	0.0	0.0	0.0	0.0	0.0	0.0	0.0	0.0	0.0	0.0	0.0	0.0	0.0	0.0	0.0	0.0	0.0	0.0	0.0	0.0	0.0714902352084	0.0	0.0	0.0
AC108463.2	0.785556359327	0.187373561679	0.199640568677	0.360558778476	0.157730177645	0.532621396635	0.110538141665	0.338247414547	0.0932098513118	0.484194102517	0.652175218188	0.0348360854383	0.0927867250683	0.585318323983	0.385041135515	0.314821133189	1.07997382187	0.100929775182	0.518861619759	0.285211907213	0.390710499972	0.181686170285	0.407757328074	0.0888328393312	0.395054577502	0.46185588935	0.0	0.572625044206	0.584820088369	0.0663795134319	0.381162926447	0.0905511739595	0.14953938138	0.131824908225	0.347609150105	0.192426133723	0.171721170212	0.403275515688	0.408753663592	1.15864885598	0.114327932547	0.103784572175	0.176438053743	0.406985623477	0.0	3.96527877423	0.260567060048	0.153384455873	0.630254586109
LINC01977	0.0	1.15134835812	4.72097466696	0.360021032349	1.25390198269	1.02274429257	1.40089166114	0.0	1.15980580089	0.119008483363	0.413263155597	0.0321084277418	0.256564635759	0.112393339616	0.481639822438	0.0241808924075	0.110601345913	0.0465134981823	0.414470221541	0.339553176634	5.88192660212	0.770316845469	1.61815703274	0.34797830351	1.88129644439	0.255415605922	0.520920860491	0.339292691581	1.28019341492	0.627115626897	0.073191240537	0.125191555944	0.499635494612	0.151878809252	0.160195715709	0.291375845822	1.78059871126	0.0116155979071	1.15379180098	0.686524441989	1.39623307332	0.346761204795	0.548852603423	1.6612401352	0.413116428164	0.787672054589	0.130089222	0.907152960129	1.85163721523
LINC00309	0.0	0.0933751525997	0.0	0.0	0.0	0.0	0.00459043588004	0.0	0.00387082539466	0.00402152948769	0.0	0.0	0.0	0.0	0.00685286396096	0.0	0.0	0.0	0.0043094645165	0.00592215027578	0.0	0.0	0.0112889170558	0.0	0.00546861828212	0.0	0.0	0.0	0.0	0.0702936365402	0.0	0.0	0.0	0.0	0.00618665902818	0.0068495025352	0.0	0.0	0.0	0.0	0.0	0.0	0.0	0.0	0.0262776703093	0.17034867053	0.0	0.00636976069145	0.0
CASC11	0.0207556147954	0.0385054404933	0.0329675800135	0.00529251164074	0.0208373770382	0.101636033931	0.00649019728743	0.0	0.0136819362764	0.0426438585372	0.034462957233	0.0153403882007	0.0163437925302	0.00859167555512	0.0193778718417	0.0092422906423	0.00528418144754	0.00888906955429	0.0152323633562	0.0544247889068	0.0229403913337	0.0128011461578	0.0	0.00782367033015	0.0309272691902	0.0	0.0	0.00720459042976	0.0	0.0	0.00559495246174	0.0039875035989	0.0	0.0522452714512	0.0262410620858	0.00968418336208	0.0226856954234	0.0221982567955	0.0224998008497	0.00583110399637	0.0100690697326	0.0228512418427	0.0466176644777	0.0307234001476	0.0835936619724	0.0722543463158	0.0229486166609	0.00450294968077	0.0416307539777
LINC02025	0.0	0.0	0.0856790773907	0.0	0.0	0.0	0.0	0.0	0.0	0.0	0.0	0.0	0.0	0.0	0.0	0.0	0.0	0.0	0.0	0.0	0.0	0.0	0.0	0.0	0.0	0.0	0.0	0.0	0.0	0.0	0.0	0.0	0.0	0.0	0.0	0.0	0.0	0.0	0.0	0.0	0.0	0.0	0.0	0.0	0.0	0.0	0.0	0.0	0.0
SEMA6A-AS2	0.0	0.106774422423	0.149316234457	0.0	0.0	0.303513161014	0.0	0.216843259533	0.0	0.0	0.0278730487441	0.0595538058116	0.0	0.0	0.0	0.0897000739101	0.0512850639245	0.0862719240145	0.0295672181661	0.0	0.0	0.0	0.116179819617	0.0	0.0	0.0789562765196	0.0	0.0699233901046	0.0	0.0283696675663	0.0	0.116100882795	0.0	0.0	0.0848932838432	0.0234972042364	0.0	0.0430885665102	0.0436738872925	0.0	0.0488621454453	0.0	0.0754071350023	0.0993942364389	0.0901454934779	0.350628456499	0.0371208951382	0.0	0.0
LINC02032	0.0	0.0	0.0	0.0	0.0	0.0	0.0	0.0	0.0	0.0	0.0	0.0	0.0	0.0	0.0	0.0	0.0	0.0	0.0	0.0	0.0	0.0	0.0	0.0	0.0	0.0	0.0	0.0	0.0	0.0	0.0	0.0	0.0	0.0	0.0	0.0	0.0	0.0	0.0	0.0	0.0	0.0	0.0	0.0	0.0	0.0	0.0	0.0	0.0
AC106754.1	0.0	0.0	0.645566082124	0.0	0.0	0.0241727269678	0.0	0.0	0.0	0.0	0.00887958327473	0.0	0.0	0.0	0.0	0.0	0.0816900225103	0.0	0.00941929884736	0.0	0.0	0.0	0.0	0.0	0.0119528887369	0.0	0.0	0.0	0.0	0.0	0.0	0.0	0.0	0.0	0.013522327433	0.0	0.0467608209697	0.0	0.0556531756114	0.00901450908626	0.0	0.0	0.0	0.0	0.0	0.223401078695	0.0	0.0	0.0
AL353770.4	0.0	0.0875259721222	0.0	0.0	0.221036847584	0.0	0.0103269193574	0.142201974279	0.060956283715	0.0271412204404	0.0	0.253853161371	0.0	0.164048401008	0.107916291042	0.0441177914538	0.0	0.169726805612	0.0	0.0	0.0	0.0203686264374	0.0253962236079	0.0	0.0	0.051778129636	0.174242712315	0.0	0.0	0.0186043262136	0.0356097790694	0.0	0.0	0.0	0.208768177614	0.0	0.0	0.0	0.0143202814116	0.0	1.5540821416	0.0	0.0247253327014	0.342200156882	0.0	0.191613283484	0.23126065148	0.0	0.0
LINC01854	0.0	0.0	0.0	0.0	0.0	0.0	0.0	0.0	0.0	0.0	0.0121417166694	0.0	0.0	0.0181617072964	0.0	0.0	0.0	0.0	0.0	0.00884977449706	0.0	0.0	0.0	0.0	0.0163440765106	0.0	0.0	0.0	0.0	0.0	0.0	0.0	0.0	0.0	0.0	0.0	0.0	0.0	0.0	0.0	0.0	0.0	0.0	0.0	0.0	0.0	0.0	0.0	0.0
ARRDC3-AS1	0.239994125032	0.508837431151	0.707941529288	0.31472503545	0.0917864875562	0.180800389347	0.225135593617	0.209135318811	0.194362726676	0.17844969089	0.222964705597	0.233126232778	0.148484971049	0.227072645462	0.352099763147	0.267168122681	0.139657631704	0.190882724532	0.221420043385	0.110647180576	0.246309491273	0.227313007964	0.230691332032	0.0516936861645	0.127716953806	0.215010877302	3.10797719328	0.0833056208379	0.255239275856	0.197966585609	0.138629171695	0.191014376142	0.141407649483	0.163012298236	0.310645868809	0.459904671901	0.087437121273	0.271342335856	0.275028286008	0.105952312657	0.340965296006	0.158535331649	0.141175363624	0.406000186132	0.260823507612	3.28218940035	0.27166937593	0.275210998745	0.152815966029
AC069133.1	0.0	0.0	0.0	0.0	0.0	0.0	0.0	0.0	0.0	0.0	0.0	0.0	0.0	0.0	0.0	0.0	0.0	0.0	0.0	0.0	0.0	0.0	0.0	0.0	0.0	0.0	0.0	0.0	0.0	0.0	0.0	0.0	0.0	0.0	0.0	0.0	0.0	0.0	0.0	0.0	0.0	0.0	0.0	0.0	0.0	0.0	0.0	0.0	0.0
LINC00969	0.353091938452	4.19056390784	2.4583502994	0.756861342519	0.882514639034	1.82045810844	0.711629720474	0.350394261868	0.592071546011	1.26122856346	0.958047952487	0.292774346555	0.975307159323	0.817585388509	2.57413374718	0.897923275233	0.523912523594	1.01128205219	0.722327862219	1.03158581407	4.61450879375	2.80295748178	1.50929241733	0.197563346294	6.15326480516	0.662790363036	1.08626162753	1.59141170062	0.741589577368	0.684524823837	0.516057509106	0.209864269757	0.276561610612	1.7050573248	0.617300893613	0.253554580495	1.28240070223	0.273784638982	2.88268997993	1.93513630104	1.95917240805	2.56084112153	1.17305891201	1.70001475744	0.703635799708	4.63824128892	0.70556488385	1.87080403558	1.12626209236
AP004550.1	0.0	0.150190481346	0.0400057948906	0.337176237719	0.0	0.0711543500044	0.0	0.0	0.0	0.0	0.0261377616628	0.0	0.0	0.0781942767448	0.0	0.0	0.0	0.0	0.0	0.0	0.0	0.0	0.0	0.0712045326935	0.0	0.0	0.0	0.131140365877	0.0	0.0	0.0	0.0	0.0	0.0	0.0398040494284	0.0	0.0	0.0	0.0	0.0	0.0458201441725	0.0	0.0	0.372825073646	0.0	0.109599815845	0.0	0.0	0.294691022428
AP000233.2	0.0	0.0	0.0	0.0	0.0	0.0	0.0	0.0	0.0	0.0	0.0	0.0	0.0	0.0	0.0	0.0	0.0	0.0	0.0	0.0	0.0	0.0	0.0	0.0	0.0	0.0	0.0	0.0	0.0	0.0	0.0	0.0	0.0	0.0	0.0	0.0	0.0	0.0	0.0	0.0	0.0	0.0	0.0	0.0	0.0	0.160040640182	0.0	0.0	0.0
AL049649.1	0.0	0.0179571778115	0.0	0.0	0.0	0.0	0.0	0.0	0.0	0.0	0.0	0.0	0.0800309784957	0.0	0.0	0.0	0.0	0.0	0.0	0.0	0.0	0.0	0.0	0.0	0.0	0.0	0.0	0.0	0.0	0.0	0.0	0.0	0.0	0.0568512165268	0.0	0.0	0.0	0.0	0.0	0.0	0.0	0.0	0.0	0.0	0.0	0.0	0.0124858837799	0.0	0.0
AC090227.2	0.0	0.0	0.0604793487464	0.0728187336923	0.0	0.0	0.0446487395744	0.0	0.0	0.0	0.0	0.0	0.224871357224	0.0	0.0	0.0	0.0	0.0	0.0	0.172804861429	0.0	0.0440321777397	0.0	0.0	0.0	0.0559660665918	0.0	0.0991266883248	0.0	0.0	0.0	0.0	0.0	0.0	0.0601743570771	0.0	0.0	0.0	0.0	0.0802291308677	0.0	0.0	0.0	0.0	0.127794493695	0.165689133365	0.263121639068	0.0	0.0
AL353719.1	0.0374594004679	0.148915716458	0.237997437196	0.057311040406	0.0376069636515	0.169320999547	0.228411376064	0.0	0.0592630536118	0.0	0.0466486440787	0.116281562968	0.0	0.0930367089048	0.104918616291	0.0750615201817	0.0858312528181	0.144385650608	0.0329893498983	0.0680019130625	0.2484147006	0.0519824320539	0.216044263331	0.0423601039403	0.12558833791	0.0880947344501	0.107801678074	0.0390081875352	0.232393785116	1.44022032268	0.0908791236668	0.0	0.0	0.0628609516072	0.0947188953991	0.0786503641803	0.0818855580176	0.0480756691155	0.0730931030382	0.189429892326	0.24532868859	0.0989797308705	0.0	0.138622748737	0.100578999667	0.0	0.103543237596	0.0731416618286	0.050089677754
AC103993.1	0.0	0.0	0.0129816783925	0.0	0.0	0.0	0.0	0.0	0.0	0.0	0.0	0.0	0.0	0.0	0.0	0.0	0.0	0.0	0.0	0.0	0.0	0.0	0.0	0.0	0.0	0.0	0.0	0.0	0.0	0.0	0.0	0.0	0.0	0.0	0.0	0.0	0.0	0.0	0.0132896550979	0.0	0.0	0.0	0.0	0.0	0.0	0.0	0.0	0.0	0.0
AL161734.1	0.0	0.0	0.0184586881273	0.0	0.0	0.0	0.0272541677833	0.0	0.0	0.0	0.0	0.0	0.0	0.0	0.0	0.0	0.0	0.0	0.0	0.0	0.0	0.053755620939	0.0	0.0	0.0	0.0	0.0	0.0	0.0	0.0	0.0	0.0	0.0	0.0	0.0	0.0	0.0	0.0	0.0	0.0	0.0	0.0	0.0	0.0	0.0	0.0	0.0	0.0	0.0
AC011586.1	0.0	0.0	0.0673459996957	0.0	0.0	0.0	0.0331453525225	0.0	0.0	0.0	0.0	0.0	0.0	0.0	0.0	0.0	0.0	0.0	0.0	0.0	0.0	0.0	0.0	0.0	0.0	0.0	0.0	0.0	0.0	0.0	0.0	0.0	0.0	0.0592924259701	0.0	0.0	0.0	0.0	0.0	0.0	0.0	0.0	0.0	0.0	0.0948692747955	1.35300733359	0.0	0.0	0.0
AC044798.2	0.0	0.0	0.0	0.0	0.0	0.0	0.0	0.0	0.0	0.0	0.0	0.0	0.0	0.0	0.0	0.0	0.0	0.0	0.0	0.0	0.0	0.0	0.0	0.0	0.0	0.0	0.0	0.0	0.0	0.0	0.0	0.0	0.0	0.0	0.0	0.0	0.0	0.0	0.0	0.0	0.0	0.0	0.0	0.0	0.0	0.0	0.0	0.0	0.0
LINC00426	0.277041124911	1.62610563615	0.572056679859	1.04094856472	0.515363103091	0.570882886692	0.504490290056	0.175425396266	0.251375611091	1.78461040846	0.0608828224834	0.0975620882216	1.48215814001	0.73867211783	1.02129239181	0.0870804342894	0.112021453829	0.51298345956	0.513079073342	1.31155351357	0.243161217505	0.610597268355	0.0986884973283	0.19349993099	0.241311730847	0.244323160801	1.4890310337	1.13701206447	0.879585903302	0.733283053969	1.08725477257	0.169065333858	0.155111342217	0.458068324099	0.576898166539	0.330759235465	0.507640982031	0.141176889367	1.71183605665	0.388016516608	0.260893348591	0.43060668415	0.594789914305	1.92982968635	0.382868699641	3.00676554204	0.79280961137	0.54624225994	0.648290572502
RUNX2-AS1	0.0	0.0	0.0	0.0	0.0	0.0	0.0100334246235	0.0	0.0	0.0263698572686	0.0	0.0	0.0	0.0	0.0	0.0	0.0	0.0	0.0	0.0	0.0177321795537	0.0197897428044	0.0	0.0	0.0	0.0	0.030780122226	0.0222756602977	0.0	0.0	0.0	0.0	0.0	0.0	0.0	0.0	0.0	0.0137268268724	0.0	0.00901450908626	0.0311322592262	0.0	0.0	0.015832128871	0.0	0.670203236085	0.0	0.0	0.0
AC104794.2	2.49119310593	9.10136482632	3.9961768157	2.31519103686	2.56301504947	6.84005137103	2.65563431947	4.34385420158	1.55531586502	2.29267344929	7.6574995593	3.6611573457	5.56885619386	2.12208920769	4.07981245334	3.45168395095	3.39655889015	6.13694124109	2.31177276386	4.63451205971	4.94933105775	3.18084866675	4.19158854719	9.14978245111	6.63796680676	5.87074070038	2.50330308932	3.96632868679	2.40128417964	2.4703988892	2.44749273509	1.31713940443	2.05759339647	1.24378310356	2.18648808921	3.37175912394	3.80299034335	0.52846537043	3.92359313408	1.6311215156	3.52074759198	4.97769822118	2.56643291151	6.50659204148	1.68604185702	6.12796832943	3.84706600021	7.71839948945	2.13359085395
AL021154.1	0.0709757061497	0.395018532078	0.27056550755	0.271473349291	0.0712552995502	0.401023419981	0.532651630011	0.152804753063	0.0280719727635	0.320813987223	0.265160713711	0.157373543866	0.0838336200178	0.088140040015	0.496982919274	0.0474072759043	0.542092123062	0.455954686129	0.218771478273	0.171794306684	1.2943713347	0.164155048591	0.614020537889	1.04339624443	0.356935276164	0.0417290847395	0.0510639527718	0.147820500133	0.0	0.149936181655	0.0	0.081813779981	0.135110142826	0.11910496094	0.0	0.273206528205	0.232727375418	3.87135651299	0.692460976151	0.478559727983	0.671425884562	0.140655407027	0.478239987778	0.157592177512	0.095285368106	0.741240859792	0.0392374374048	0.692921006797	0.569440547098
LINC00504	0.025409163497	0.151516991976	0.100897834022	0.0534528094228	0.0446412004248	0.0430696791783	0.0119180148815	0.109407603371	0.0175869945164	0.0313229393895	0.896532920155	0.123946723617	0.127552153558	0.0394424516652	0.0489277001586	0.0678868469082	0.0339618853153	0.0734538972276	0.0307684770788	0.0422826419199	0.0	0.00881507778107	0.084263623178	0.0143666849085	0.972563976557	0.0560209891302	0.0411317884545	0.0	0.0394088773975	0.0375738011261	0.030822203277	0.0366114658207	0.0423230202062	0.501012271416	0.44974279048	0.0311205366413	0.0416579718119	0.0122288649998	0.0619749175908	0.0187385016158	0.0277349017915	0.00419619663749	0.0142674147482	0.00940294837361	0.0	0.232192426345	0.0948167476601	0.0785537141366	0.0339764330359
AL583859.1	0.0	0.0768138382207	0.0	0.0	0.0	0.0	0.0	0.0	0.0	0.0	0.0	0.0	0.0	0.0	0.0	0.0	0.0	0.0	0.0	0.0	0.0	0.0	0.0	0.0	0.0	0.0	0.0	0.0	0.0	0.0	0.0	0.0	0.0919555598936	0.0	0.0	0.0	0.0	0.0	0.0	0.0	0.0	0.0	0.0	0.0715045103933	0.129701874198	0.0	0.0534097655421	0.0	0.0
AC010680.4	0.0596039079268	0.568677034341	0.681645698578	0.501550762448	0.0598387045946	1.01031314647	0.25161168158	0.0641611117834	0.0707227601113	0.17144454164	0.0	0.0	0.140803428096	0.222054465452	0.250413493027	0.199058175068	0.273142550405	0.536061642035	0.157474023824	0.0	0.24704224369	0.441132683065	0.171880518893	0.0	0.0333051945837	0.140172837136	1.07206088692	0.0620682762991	0.0739551492965	0.327374469559	0.144603246497	0.0687054947906	0.0	0.0500109228256	0.188391173169	0.104287775709	0.325732606479	0.0382480461472	0.232605675967	0.251177757781	0.477103305987	0.629970441784	0.0	0.970512415467	0.320074606677	2.07492837364	0.0329507761632	0.931040822392	0.757156675884
LINC00485	0.00869557281146	0.0138273163911	0.12706837915	0.0	0.0	0.0	0.00407860597939	0.0	0.0	0.0	0.00721913460219	0.0	0.0205417145234	0.0	0.0	0.0116161836713	0.00664142955712	0.0	0.0	0.0	0.0	0.0	0.0	0.00983318909308	0.00485887175147	0.0102248590227	0.00625608878666	0.0	0.0	0.003673879572	0.0	0.0	0.0	0.0	0.0	0.0182573655701	0.00950418083385	0.0	0.0	0.00366441489723	0.0126553219262	0.0	0.0	0.0128715803234	0.0	0.166490424177	0.0	0.0	0.0
AC010880.1	0.0	0.0	0.0	0.0	0.0	0.0	0.0	0.0	0.0	0.0	0.0	0.0	0.0	0.0	0.0	0.0	0.0	0.0	0.0	0.0	0.0	0.0	0.0	0.0	0.0	0.0398919552227	0.0	0.0	0.0	0.0	0.0	0.0	0.0	0.0	0.0	0.0	0.0	0.0	0.0	0.0	0.0	0.0	0.0	0.0	0.0	0.0	0.0	0.0	0.0
AL359710.1	0.0	0.0833310744946	0.339608778258	0.0801760668892	0.105221556331	0.0473747874381	0.0196639526623	0.112822162236	0.0	0.0430673510874	0.0174026029724	0.0464781968931	0.024759152026	0.0520619925477	0.0146777338853	0.0420033377183	0.0800498730946	0.0807961153659	0.00923018080055	0.0126842946645	0.0868807890698	0.0387848197708	0.0604476177196	0.0237040996143	0.0468516079248	0.135565472185	0.211134892808	0.0	0.0520176762539	0.0619943383218	0.0339030927669	0.0362439284372	0.139660484424	0.0351760765471	0.0530033197052	0.0440116027537	0.0687329554345	0.0134512234831	0.0409018400421	0.0353340731801	0.0762679860902	0.0415407160648	0.0941612411168	0.124114046538	0.0281412745184	0.693233032086	0.0579412935771	0.0545720171156	0.0560589139631
AC019055.1	0.0	0.0	0.0	0.0	0.0	0.0	0.0	0.0	0.0	0.0	0.0	0.0	0.0	0.0	0.0	0.0	0.0	0.0	0.0	0.0	0.0	0.0	0.0	0.0	0.0	0.0	0.0	0.0	0.0	0.0	0.0	0.0	0.0	0.0	0.0	0.0	0.0	0.0	0.0	0.0	0.0	0.0	0.0	0.0	0.0	0.0	0.0	0.0	0.0
AL391832.1	0.076512817977	0.121667308766	0.145836727474	0.117060848489	0.0768142236286	0.0864617870029	0.107663627343	0.0	0.0302619848231	0.0314401844345	0.0317607789472	0.0339301825073	0.180747663017	0.0	0.0	0.0	0.0	0.0	0.0673825019199	0.0	0.190275089821	0.141569176657	0.176512759828	0.346091061981	0.0427534767352	0.0	0.110095330799	0.0796762979443	0.0949353334941	0.420246659505	0.0618751480284	0.0	0.0728253252112	0.0	0.0967341910459	0.0	0.0836278039329	0.0	0.0497655169622	0.16121692964	0.0556774328715	0.101085682591	0.0859249150617	0.0	0.102718978384	0.133178026818	0.0845970281636	0.0497985782662	0.153466246736
AC104964.3	0.0452656251808	0.728791433608	0.262429621658	0.623287622653	0.0454439392936	0.434787909327	0.233547253159	0.267996028449	0.0358064883361	0.134852007853	0.0563698300476	0.125458629376	0.106931834205	0.182690264758	0.530902872366	0.204083349977	0.0605020299585	0.537962759746	0.124575167448	0.0753251960076	0.225136679704	0.0837535129036	0.248012771108	0.0767813911981	0.0569099601157	0.0864930120055	0.179116634338	0.106058624571	0.154452484877	0.148216633838	0.00915146420141	0.0586999568255	0.204649349204	0.0284852424066	0.271836606096	0.0356401650271	0.0371061829338	0.0653560145179	0.213452306495	0.0333820509554	0.337627174227	0.149507845231	0.152501702396	0.477405113972	0.0607694095893	1.31971974058	0.037536233825	0.427188223491	0.817127274578
AC007923.1	0.0	0.0	0.447906463983	0.0	0.0	0.0	0.0	0.0	0.0	0.0	0.0	0.0	0.0	0.0	0.0	0.0	0.0	0.0	0.0282205923882	0.0	0.0	0.0	0.0	0.0	0.0	0.0	0.0	0.0	0.0	0.0	0.0	0.0	0.0	0.0537741209789	0.0	0.0224270345385	0.0	0.0	0.0	0.0270078262327	0.0	0.0	0.0	0.0474336851124	0.0	0.0	0.0	0.0	0.0
AC007495.1	0.0	0.031997806272	0.115062675431	0.0431008669952	0.0	0.0454779108459	0.0226519345267	0.0346575316572	0.0	0.00661487093549	0.0100234838309	0.0	0.00950712030045	0.0199909764968	0.0169080485841	0.00537620438009	0.0368854525913	0.0103414741047	0.0106327275474	0.0146117017871	0.0	0.0148927534758	0.0139265538561	0.0	0.0	0.00473227123631	0.0521179960646	0.00838176424532	0.0	0.0204041478741	0.039054744018	0.00463903054854	0.0229831727662	0.0202605802743	0.0101762155714	0.030982884074	0.00879745363432	0.00516505572194	0.010470437043	0.0	0.0175714156463	0.0	0.0271173134079	0.0238289092084	0.0108058015062	0.224160379385	0.0311479483204	0.0104773929901	0.0269071633794
AC017048.2	0.0	0.0	0.0	0.0	0.0	0.0	0.0	0.0	0.0	0.0	0.0163440504801	0.0	0.0	0.0	0.0	0.0	0.0	0.0	0.0	0.0	0.0	0.0	0.0	0.0	0.0	0.0	0.028327448253	0.0	0.0	0.0	0.0	0.0	0.0	0.0	0.0	0.0	0.0	0.0	0.0	0.0	0.0	0.0	0.0	0.0	0.0	0.0685332181803	0.0	0.0	0.0
LINC00294	2.25164309165	4.42109411271	3.98384385254	2.81583391265	1.15974142716	3.87195026188	2.78723740876	3.63569929702	5.26978688705	3.29462890954	3.31603283353	2.60046214554	5.73537593501	3.02715447776	5.08636311864	2.08592013979	7.41731567003	4.76708485636	2.54335314642	5.2012207334	2.2803657997	3.79481188191	4.09911641846	2.83405239865	3.04694174442	3.90814462595	0.852239763502	4.62831083176	2.76949283228	2.74228106035	1.96338491494	1.54599832516	2.84197196979	4.79705497855	2.43828096614	1.90816346345	3.59523669612	10.7989644557	2.7443740756	2.17002083551	2.34375719916	3.36926285337	3.14429049435	3.53586127015	5.11255285424	4.36224505993	1.57490955653	5.00814631119	2.47412099774
Z82196.1	0.0	0.0	0.0	0.0	0.0	0.0	0.0	0.0	0.0	0.0	0.0	0.0	0.0	0.0	0.0	0.0	0.0	0.0	0.0	0.0	0.0	0.0	0.0	0.0	0.0	0.0	0.0	0.0	0.0	0.0	0.0	0.0	0.0	0.106077855837	0.0	0.0	0.0	0.0	0.0	0.0177590524056	0.0	0.0	0.0	0.0	0.0	0.0	0.0	0.0	0.0
LINC01285	0.0640382311125	0.10183077089	0.122059627466	0.0783802752842	0.0642904958348	0.0144730256835	0.114139635002	0.068934475066	0.0253280957265	0.0263142026431	0.0159495166142	0.0283982334796	0.0151278712814	0.0159049696268	0.0538086769741	0.0513281784227	0.303245518465	0.0987330448159	0.0394775599891	0.139502143774	0.0637011183176	0.0947902836977	0.103413985329	0.304147893112	0.22185450749	0.0150601208082	0.0737163829488	0.120034691838	0.0476742929181	0.0487010755452	0.0	0.0221450833031	0.0487615553057	0.0429852490611	0.0404813640803	0.0493004261423	0.0139986391229	0.106843275723	0.11662500651	0.0377810311565	0.0	0.00846047561062	0.0287663150543	0.018958457445	0.0171943521394	1.20381974222	0.00708043983245	0.125038377166	0.0
LINC00390	0.380763788285	0.0	0.0	0.145637467385	0.0	0.107568635007	0.0446487395744	0.0	0.0	0.0782305765635	0.0	0.0	0.0	0.23642269557	0.133308359523	0.0635815229775	0.0	0.0	0.0	0.0	0.157816398028	0.0	0.0549006598583	0.0	0.0	0.0559660665918	0.958800807339	0.0	0.0	0.0804363515704	0.0769799635766	0.0	0.0906032722481	0.159740771143	0.0	0.0	0.104042826658	0.0	0.0	0.0	0.0692692767784	0.0	0.0	0.0	0.0	0.0	0.0	0.0	0.0
AC092954.2	0.0	0.119686678158	0.0	0.0	0.302255038092	0.0	0.0353036545472	0.0	0.0	0.0	0.0	0.0	0.0	0.0	0.0	0.100547524709	0.0	0.0	0.0	0.0	0.0	0.0	0.043409824074	0.0	0.0	0.0	0.162454621842	0.0	0.0	0.0	0.0	0.0	0.0	0.0	0.0	0.0	0.0822664210781	0.0	0.0	0.0	0.0	0.0	0.0	0.0	0.0	0.262020024857	0.0	0.0489879037363	0.0
LINC02474	2.03761588021	2.05333623911	3.43970761648	0.235621378419	0.118932710816	0.589028835907	1.01129721994	0.127523732424	0.0468551229142	2.43396742603	1.51461249061	0.0210138612015	0.811578177976	0.0	8.19563399176	0.0158255620881	1.04957924383	0.243531873353	0.699007132837	2.10756148712	0.707054433332	1.40284068465	0.204973181023	0.0267929207939	0.0	7.27149158032	2.62512080487	0.592147713565	14.816583908	4.04419372318	0.0191604594554	3.78259962553	0.428475211364	0.0	0.0449325360312	0.182404358509	0.647411439671	0.0	0.0154105517386	13.5890292891	0.948269015926	1.00168067317	1.22395827033	4.87497441649	1.62222292875	2.72186248369	0.392948860687	1.09487606228	0.0
LINC02021	0.0655824154088	0.508395540199	0.302090364052	0.689822857166	0.888850301988	1.07459649561	1.13815834619	0.211790174458	0.246419019273	0.222327018501	0.50363520902	0.189039588255	0.367950599713	0.366491108634	0.218128673384	0.120463473118	0.626124640618	0.294915371454	0.498149210622	0.337322559629	0.380550179642	0.629477231923	0.548450360894	0.278108889092	0.797046959134	0.0481977270548	0.96726612059	0.426837310416	0.122059714492	0.290939995042	0.503840491089	0.141744238873	0.187265121972	0.178838451989	0.134736908957	0.252446153721	0.304644142898	0.0736478335387	0.501209849405	0.103639454768	0.620405680568	0.292426438924	0.460312044973	0.958645829564	0.682347499264	1.56959817322	0.30817488831	0.341475965254	0.186351871036
LINC01596	0.0	0.0	0.0	0.0	0.0	0.0	0.0	0.0	0.0	0.0	0.0	0.0	0.0	0.0	0.0382811167549	0.0	0.0	0.0	0.0	0.0	0.0	0.0	0.0315307843781	0.0	0.0305485146266	0.0	0.0	0.0	0.0	0.0	0.0	0.0	0.0	0.0	0.0	0.0	0.0	0.0	0.0	0.0	0.0	0.0361142261284	0.0	0.0	0.0733954862438	0.951592995679	0.0	0.0355824300788	0.0
AC018755.1	0.0273814906973	0.0217704194619	0.0869838349144	0.0	0.0824680624236	0.0	0.115588107528	0.0	0.0	0.0450057462464	0.0	0.0121425272425	0.0646838083386	0.0	0.0191729451091	0.0	0.0	0.10554078014	0.0	0.0	0.0680933697075	0.0	0.0631682719182	0.0	0.0153001020804	0.0	0.0196997990389	0.0	0.0339743198545	0.0	0.0	0.0	0.0260618549614	0.0	0.0173090367227	0.0	0.0299277166359	0.0	0.0	0.0692332601396	0.0	0.018087666555	0.0	0.0202656607291	0.0	0.0953203136112	0.0454118564888	0.0	0.0
AC104233.1	0.0	0.0759074802476	0.0	0.0	0.0	0.0	0.0	0.0	0.0	0.0	0.0	0.0423376613587	0.0	0.0	0.0	0.0	0.0	0.0	0.0	0.0	0.0	0.0	0.0550626087074	0.0	0.0	0.0	0.0	0.0	0.0	0.0	0.0	0.0	0.0	0.0	0.0	0.0	0.0	0.0	0.0	0.0	0.0	0.0	0.0	0.0	0.0	0.0	0.0	0.0	0.0
AP000911.1	0.00802701438598	0.0638210213391	0.242247391432	0.0245618744597	0.136996796159	0.154203053159	0.0640053856003	0.0777667046838	0.00634961288698	0.0461777708882	0.0299884140506	0.0498349555576	0.0284435496489	0.0398728752449	0.123654083486	0.0375307600909	0.0490464301818	0.103132607577	0.0600877444576	0.0485727950446	0.0332698259732	0.00371303086099	0.0231475996426	0.226929128252	0.0313970844774	0.0330355254188	0.207903236285	0.0334355893159	0.0398389345913	0.0881767544497	0.1363186855	0.0138791233896	0.022920470658	0.00673510195792	0.086261851167	0.168536494672	0.00877345264474	0.0	0.151407142008	0.0372094431356	0.0876173887822	0.132562139559	0.0631011094984	0.142583398701	0.0107763213929	0.181633424969	0.115376750464	0.0992636839102	0.0912347701948
AP001505.2	4.89492048371	3.07862234223	1.32290042743	0.950095441854	3.74066195562	6.10931570376	7.7444901781	2.51662184729	4.04540573639	1.50103815077	3.39661097834	2.65666435767	3.45174995288	3.5383351504	3.58096947703	2.92790760438	1.95300006412	5.06881633916	2.21974388661	7.11763590266	5.57166696424	4.15671709498	5.18272143403	18.0104069918	9.67512143607	2.40540385532	0.525624434852	3.34748365088	11.1498656126	4.35227843599	1.53612387814	0.589502450788	1.04306250218	2.69720308838	2.1706235352	3.50251554074	1.27763651697	2.34409583046	3.04120107269	7.97401497089	2.65818895086	5.16392672659	3.03569039646	2.32510716076	1.07889707995	0.254330949635	1.53477723556	4.70748321006	2.5399876322
AC009961.1	0.118813957431	0.198379350911	0.260434199998	0.190868486991	0.190851198795	0.120837012893	0.178332704321	0.127898251462	0.305452743286	0.2343471016	0.231804715951	0.126453455512	0.210507327798	0.0442641610648	0.17471029497	0.253952632157	0.208717407734	0.0763272161802	0.329602843918	0.136602961923	0.216678901845	0.159382258632	0.171312631716	0.36276670511	0.351868647183	0.537882387435	0.512889041056	0.173216973725	0.147421608179	0.341352505196	0.172950578961	0.280761826455	0.113087784744	0.328981544094	0.112661241224	0.19957096814	0.415560188706	0.373592424316	0.231837155011	0.150208725193	0.190210789391	0.337490359885	0.386946010669	0.360541281297	0.143557691155	2.64713329077	0.118230868656	0.25519029149	0.270087073
LINC01520	0.0	0.0	0.0	0.0	0.0	0.0	0.0	0.0	0.0	0.0	0.00903484162385	0.0	0.0	0.0	0.0	0.0	0.0	0.0	0.0	0.0	0.0	0.0	0.0	0.0	0.0	0.0	0.0	0.0226651472969	0.0	0.0	0.0	0.0	0.0	0.0	0.0	0.0	0.0	0.0	0.0	0.0	0.0	0.0	0.0244426624553	0.0	0.0	0.0	0.0	0.0	0.0
MIR5689HG	0.0	0.0	0.0358656603031	0.0	0.0	0.0	0.0176518272736	0.0	0.0446540217912	0.0463925512179	0.156218715054	0.0	0.0889026296003	0.0	0.0	0.0	0.0	0.0	1.07714063389	0.0	0.0311962647265	0.0	0.021704912037	0.0851142553592	0.0	0.0663783580508	0.0	0.0783792419312	0.0	0.0	0.0	0.0	0.0	0.0	0.0475797242005	0.0	0.0	0.0482992768789	0.0	0.0475777403983	0.0	0.0	0.0	0.0	0.101046808968	0.262020024857	0.0	0.0244939518682	0.0251613264997
FP236240.2	0.0	0.0	0.0	0.0	0.0	0.0	0.0	0.0	0.0	0.0	0.0	0.0	0.0	0.0	0.0	0.0	0.0	0.0	0.0	0.0	0.0	0.0	0.0	0.0	0.0	0.0	0.0	0.0	0.0	0.0	0.0	0.0	0.0	0.0	0.0	0.0	0.0	0.0	0.0	0.0	0.0	0.0	0.0	0.0	0.0	0.0	0.0	0.0	0.0
LINC02523	0.0	0.0	0.0	0.0	0.0	0.0	0.0	0.0	0.0	0.0	0.0	0.0	0.0	0.0	0.0	0.0	0.0	0.0	0.00961957418566	0.0198291099851	0.0	0.0	0.0	0.0	0.0	0.0	0.0	0.0	0.0	0.0	0.0	0.0	0.0	0.0	0.00690492116308	0.0	0.0	0.0	0.0	0.0	0.0	0.0	0.0	0.00808437765162	0.0	0.0	0.00603856613453	0.0	0.0
AC104041.1	0.0	0.0670994414705	1.16621847192	1.00066421528	0.0	0.238418095843	0.0	0.0	0.584131271585	0.0693569648803	0.192676537733	0.018712473534	0.149523327489	0.209605518888	0.0295468332711	0.0563695379722	0.0644573684788	0.0	0.538840385301	0.0255339647484	0.0	0.175669444438	0.0730100039836	0.0954344975344	1.65049601842	0.099235789524	1.42686132439	0.0	0.0	0.0178281352894	0.0	0.0243201327714	0.0	2.19513393461	0.0	0.191960210881	0.0	0.0	0.0548913003259	0.0177822063201	0.0	0.0278743440261	0.0	0.0	0.113298899234	0.954818734648	0.0	0.0	0.112848713375
AC091027.1	0.0	0.0	0.0	0.0	0.0	0.0	0.0	0.0	0.0	0.0	0.0	0.0	0.0	0.0	0.0	0.0	0.0	0.0	0.0	0.0	0.0	0.0	0.0	0.0	0.0	0.0	0.0	0.0644418241499	0.0	0.0	0.0	0.0	0.0	0.0	0.0	0.0	0.0	0.0	0.0	0.0	0.0	0.0	0.0	0.0	0.0	0.0	0.0	0.0	0.0
AC131009.1	0.15194799063	0.30202624183	1.49636698541	0.464945905265	0.228819835175	0.085852901179	0.534527163919	0.0	0.330537594793	0.31218774685	0.315371114898	0.20214742536	0.358949584302	0.188694170173	0.531981716406	0.0507458164609	0.174080287406	0.195225668427	0.702533761214	0.413758118915	1.3225458708	0.421716631874	0.350539424447	0.0	1.01885750191	0.625348537505	0.0	0.553806380782	0.471333874038	0.192594081225	0.122878815099	0.175150627565	0.0	0.127492634246	0.192105928697	0.106344154385	0.415194378681	1.07256140675	0.444735500176	0.224114238809	0.165856014821	0.301121434761	0.767878290234	0.168690218181	0.407982421186	0.26448030678	0.21000318611	1.68122805781	0.203180664692
Z97198.1	0.0	0.0	0.0781268182894	0.0	0.0	0.0	0.0	0.0	0.0	0.0	0.0	0.0	0.0	0.061081851439	0.0	0.0328536744868	0.0	0.0	0.0	0.0	0.0	0.0	0.0	0.0	0.0	0.0	0.0353877848996	0.0512204772499	0.0	0.0	0.0	0.0	0.0	0.0	0.0	0.0172122377537	0.0	0.0	0.0	0.0	0.0357926354174	0.0	0.0	0.0	0.0	0.428072229059	0.0271919019097	0.0	0.0
FAM239A	0.332440422322	1.15124323615	0.00234683617596	0.0113026110273	0.0	0.283837804309	0.0346509277683	0.17495289691	1.29732113526	0.573738512894	0.31279401243	0.0294846393073	0.174517830304	0.0	0.0672475404122	0.152967188355	0.0169272317815	0.00949168394772	0.0845780365344	0.0849364227979	0.465416083662	0.109351767589	0.0	0.0584784087266	0.012383967582	0.0	0.090355572218	0.546203664953	0.0	0.0374549548513	0.0	0.79621372364	0.0773467788651	0.0123971381394	0.00467000260356	0.0258517517506	0.347205232991	0.00948125499106	0.422842182926	0.273962062949	0.639724934593	0.0146402341027	0.746670056243	0.699866104923	0.0	0.218599221833	0.00816812209843	0.379849141731	0.0
CASC20	0.0	0.0520201532424	0.0	0.0	0.0	0.0	0.204589911797	0.0	0.0345035568198	0.0	0.787620233178	0.00967147385485	0.0	0.0	0.0305423465214	0.0	0.0333145563499	0.0	0.0	0.0	0.0	0.0	0.0125783182964	0.0	0.377780552849	1.07708279101	0.0313816205714	0.0	0.0	0.0184288137021	0.0	1.30725630115	0.0	0.292786319076	0.0	0.00763184126816	0.0238373052989	0.0139950734892	0.241148135091	0.0	0.0	0.0	0.0	0.0	0.146395309489	0.341650099796	0.0	0.0	0.0
AL078590.3	0.0922077549979	0.458202204486	1.0398657256	0.193975829066	0.555425924699	0.312592614549	0.118936101146	0.248144470786	0.0273521785901	0.161030175405	0.0382758105261	0.603130744184	0.190596093374	0.458026874608	0.419674465165	0.354136402909	0.123244875841	0.236940554843	0.101505691995	0.15344021409	0.0573264693692	0.202598196723	0.438736042457	0.182474293897	0.257617103404	0.1761894689	0.232188229698	0.216045346349	0.228818496114	0.350619994025	0.503330531078	0.132859984584	0.219409633649	0.116050987583	0.364303443843	0.395268496906	0.226760006818	0.118340108592	0.554757910238	0.281716250127	0.184520723042	0.106593556322	0.25887634666	0.136490091064	0.154736922565	1.12347617496	0.726395636059	0.165037595921	0.123297668318
AC010768.4	0.0	0.0	0.0	0.0	0.0	0.0	0.0	0.0	0.0	0.0	0.0	0.0	0.0	0.0	0.0	0.0	0.0	0.0	0.0	0.0	0.0	0.0	0.0	0.0	0.0	0.0	0.0	0.0	0.0	0.0	0.0	0.0	0.0	0.0	0.0	0.0217801008499	0.0	0.0	0.0	0.0	0.0	0.0	0.0	0.0	0.0	0.0	0.0	0.0	0.0
AL121895.2	0.289618988852	0.863511268588	0.276013135218	0.664654213567	1.23572949019	0.163639086811	0.373571109638	0.389703397073	0.114548721075	0.148760604204	0.450832533378	0.802710693546	0.684172362025	0.629402701852	0.86188178752	0.338532493706	0.110601345913	0.372107985458	0.159411623669	0.21906656557	0.180058977616	0.0334920367595	0.459347802841	1.55566770981	1.09236567739	0.212846338269	0.364644602344	0.301593503628	0.179676268761	0.244728049521	0.234211969718	0.250383111888	1.10264385018	0.182254571103	1.46464654362	0.405392481144	1.266203528	0.0929247832569	0.282561257382	0.366146369061	0.895696688543	0.526120448654	0.24393449041	0.643060697497	0.194407730901	1.76438540228	0.200137264615	1.27237038563	0.145226448253
AC012354.1	0.0	0.00958384946142	0.00765846501816	0.0	0.0	0.0	0.0	0.0	0.00476753056989	0.0	0.0100073068862	0.0106908508012	0.0142376650757	0.0149690347288	0.0	0.0	0.0	0.0	0.0	0.0145881198972	0.0199841993779	0.156121538951	0.0347601943237	0.109047686568	0.0134709278652	0.0	0.0	0.0	0.0	0.0	0.0	0.0	0.0	0.0	0.00761984409914	0.0	0.0	0.0	0.0	0.0	0.0350861141224	0.0	0.0135367743282	0.0178428387201	0.0161825429633	0.0	0.00666378825199	0.0235360878286	0.0
LINC02492	0.0	0.0	0.0	0.0	0.0	0.0	0.119909727135	0.0	0.0	0.0	0.774677008776	0.0	0.0	0.0	0.0	0.0	0.0	0.0	0.213883557634	0.0	0.0	0.0591269369333	0.088465518255	0.0	0.757101259815	0.0300607624664	0.0	0.0	0.0	0.0	0.0413478477346	0.0	0.0	0.0	0.0	0.0	0.0	0.0	0.0	0.0	0.0	0.0	0.0	0.0	0.171603980475	1.5574255032	0.0141329158425	0.0	0.0
AFDN-AS1	0.0685116892554	0.90423741394	0.335171327303	0.251566836126	0.481471033371	0.898075140699	0.75195887395	0.294999861967	0.26555468223	0.0844572270267	0.301458468763	0.218750558519	0.194215736129	0.323304532892	0.863513082431	0.27456881218	0.648858107671	0.492940680144	0.416319450367	0.356535009046	0.522491207697	0.500721547032	0.821882867311	0.34088943933	0.666117992096	0.257794582777	0.108440638062	0.927476635045	0.425038590898	0.416825124141	0.542966212187	0.284304617309	0.0652098064444	0.172455108558	0.277179087637	0.680881730211	1.49765288161	0.0527570424841	0.597122995861	0.571658032389	0.378898838263	0.696964811109	0.415473520288	1.10541371592	1.17731083099	1.57411691478	0.507528445213	0.820474797548	0.531349265794
LINC00654	0.663342062051	0.535585524359	0.950719219092	1.00307979204	0.412995444485	0.592704204326	1.53397576193	0.918867857313	1.75518069553	0.456407176901	0.226261488153	0.677261321668	0.425161924209	0.568331011117	0.655316276397	0.333161523323	2.55284565102	0.693711800822	0.649849310103	0.168027605966	0.886620246945	0.504264278913	3.71307799308	0.66871622617	0.612018668631	2.08303316806	3.80686879177	1.68140534565	0.561466929454	0.573559494516	0.927330924432	0.960239522522	0.215351914972	0.176897549232	0.419327502606	1.31538797824	1.14093357101	0.296978394536	1.40472541206	2.21465033317	0.987863089232	0.862793764614	0.762266215028	1.36629964132	0.531563369072	3.42803288002	0.710687617437	1.80727538093	0.391931434705
LINC01028	0.0	0.0	0.0	0.0	0.0	0.0	0.0	0.359478765589	0.0	0.0	0.0115518568312	0.0	0.0	0.0	0.0194861746508	0.111527348989	0.0	0.107265006126	0.0	0.0	0.0	0.0	0.0	0.0	0.0	0.0	0.0200216358246	0.0	0.0	0.0117576782175	0.0	0.0160391589301	0.0	0.0	0.0703672619302	0.0389532328184	0.0	0.0178578581753	0.0	0.0	0.162005531244	0.0	0.0	0.0	0.0	0.048438783615	0.030769168455	0.0	0.0186059680049
AC104024.1	0.0588185770182	0.596258258065	0.116782022795	0.0562434562821	0.0738128500565	0.0498500716523	0.0275884987829	0.0316578679676	0.0116318215176	0.217524365547	0.00610395706255	0.0130417693781	0.121579697909	0.310432344478	0.236817667303	0.0	0.0	0.0566784198659	0.0323748277057	0.195756529379	0.0365680885935	0.00680188115925	0.00848079252695	0.0498852291746	0.0164331855147	0.0605176004037	0.0740554917073	0.0306252376469	0.0182451822208	0.242295779606	0.190263971766	0.0508501821963	0.0139959620919	0.0123379968625	0.037181792651	0.0514568488958	0.0160720404651	0.0	0.0573852258292	0.00619670706384	0.064202328318	0.0	0.0165135116179	0.185015078005	0.0789643395845	0.819035788739	0.0243874667741	0.00957055820383	0.00983132248512
LINC02097	0.0	0.0498936224991	0.0199350252775	0.0120011485484	0.0	0.0354564574913	0.0515094523447	0.0168877768775	0.0434346762293	0.00644653321173	0.013024536592	0.0	0.0	0.0779289544292	0.0988665972226	0.0	0.0119822592398	0.0	0.0207242837945	0.0	0.0	0.00725687854169	0.0542885827004	0.0	0.0438311213257	0.0	0.0338611184643	0.0	0.0973282745226	0.00662829848133	0.0	0.0	0.0	0.0	0.0099172474097	0.0109797890858	0.0	0.0	0.0	0.013222445223	0.0342485033029	0.0	0.0352362957548	0.0	0.0	0.409604740748	0.0	0.0408430414089	0.0209779358117
AC012409.3	0.0329917655497	0.288541278128	0.136248074138	0.151427336119	0.298095565091	0.335535191764	0.0618983545578	0.213085527207	0.0	0.027113553549	0.109560118203	0.175565348019	0.0389685328523	0.0409702938296	0.300317507182	0.154254867162	0.125990829825	0.635826718272	0.145274201387	0.0798554575412	0.0	0.0457826924511	0.475693790821	0.037307981452	0.0184349853812	0.0775880230019	0.498459135314	0.0343558348934	0.0409354190296	0.0278780423384	0.0266801097003	0.0570444704454	0.0314017457333	0.0276818869463	0.0834221464065	0.0692700455166	0.0	0.190538431724	0.0	0.0278062227268	0.168053902887	0.17434961768	0.222301156398	0.146507712427	0.0	0.746530040239	0.0911940441213	0.0429455629085	0.308809756429
AC093722.1	0.066185934569	0.0	0.0	0.0	0.0	0.0	0.0	0.0	0.0	0.0	0.0	0.029350648672	0.0	0.0	0.0	0.0442080118862	0.0	0.0	0.0	0.0400502064662	0.0	0.0	0.0	0.0	0.0	0.0	0.0	0.0	0.0	0.0	0.0	0.0	0.0	0.0	0.0	0.0	0.0	0.0	0.0	0.0	0.0	0.0	0.0	0.0	0.0	0.0	0.0	0.0	0.0
LINC02387	0.0	0.0	0.0947602699252	0.0855704013435	0.0748673193431	0.0	0.52467412864	0.0	0.13272739196	0.199181537103	0.0773894556145	0.0661404018461	0.30829137684	0.0463039841554	0.678828282364	0.0	0.0284785723636	0.0479067596486	0.0492559878665	0.0225628467304	1.9472507176	1.94898187645	0.107524333824	0.421648960881	0.312523974521	0.021922191983	0.0	0.0	0.0	0.07876831663	0.0	0.0	0.0	0.25028507921	0.0707118020952	0.0652399334214	0.244524615647	0.0	0.0	0.0628523145046	0.352730649033	0.0738927023089	0.0837470946339	0.0275967868454	0.600693011839	0.064901273438	0.0618396478915	0.0728046034791	3.29068408323
AL023284.4	4.67301012896	7.70602997337	8.68703372902	4.43532287035	3.64888100798	3.42263838657	7.59028572765	3.26037949049	3.55958619341	4.01820688713	3.80772675517	1.84202787601	4.80406990434	3.76127015679	2.54497777271	3.0056719953	4.29615254747	4.11383286865	1.18126570545	3.03717635239	3.08459323418	2.20160888699	3.64340742696	15.4616644628	8.80058598913	3.10357278373	1.93005357322	2.1627641089	3.86544186751	2.08403274523	0.559854280557	1.84540387144	7.66009483552	1.16175106286	3.11812577581	2.75570687759	4.44546622992	1.38828135414	1.40713995154	3.46443974201	3.90426832751	1.71494293059	2.91547372228	3.77884130461	4.29854206065	0.301252969755	1.33952834434	7.20934283863	7.63720263167
LINC02075	0.0	0.0	0.0	0.0	0.0	0.0	0.0	0.0	0.0	0.0	0.0	0.0	0.0	0.0229144003688	0.0	0.0	0.0	0.0	0.0	0.0	0.0	0.0	0.0106420891401	0.0	0.0103105590986	0.0	0.0	0.0	0.0	0.0	0.0	0.0	0.0	0.0	0.0	0.0	0.0	0.0	0.0	0.0	0.0	0.0	0.0	0.0	0.0	0.0	0.0	0.0	0.0
AL672032.1	0.0345041812412	0.0	0.0109610759988	0.0	0.0346401029796	0.0	0.0	0.0	0.0136469291899	0.0141782494838	0.0	0.0	0.0	0.0	0.0483207273324	0.0460932149517	0.0	0.0	0.0151933892922	0.0	0.0	0.0	0.0	0.0	0.0	0.0202862075066	0.0	0.0	0.0	0.0437340504274	0.0279031850917	0.0	0.0	0.0	0.0	0.0120742563347	0.037712751667	0.0	0.0	0.0	0.0	0.0227927738465	0.0	0.0	0.0	0.0	0.0	0.0224571413717	0.0
AL445493.2	0.0	0.027230302438	0.0	0.0	0.0687670192484	0.0	0.0321281935562	0.0	0.0270916816511	0.0140732254135	0.0	0.0303755919589	0.0	0.0	0.0239813980094	0.0686276755947	0.0	0.0	0.0	0.0	0.0	0.126738120055	0.0	0.0	0.0382745410772	0.0	0.147842301358	0.0	0.0	0.0434100944983	0.0	0.0	0.0325980027136	0.0	0.0	0.0	0.0	0.0219774487385	0.0	0.0	0.0	0.0	0.0384616286467	0.0	0.0459789712766	0.298065107641	0.0	0.0	0.480860906439
AC007749.1	0.0	0.0	0.0	0.0	0.0	0.0	0.0	0.0	0.0	0.0	0.0	0.0	0.0	0.0	0.0	0.0	0.0	0.0	0.0	0.0	0.0458611754953	0.0	0.0	0.0	0.0	0.0	0.159214786078	0.0	0.0	0.0	0.0	0.0	0.0	0.0	0.0	0.0	0.0	0.0	0.0	0.0	0.0	0.0	0.0	0.0	0.0	0.385191831413	0.0	0.0	0.0
FP325318.1	0.0	0.0	0.0	0.0	0.0	0.0	0.0	0.0	0.0	0.0105298479935	0.021274441005	0.0	0.0	0.0	0.0	0.0	0.0	0.0	0.0112837681362	0.0	0.0	0.0	0.0	0.0	0.0	0.0	0.0	0.0	0.0	0.0	0.0	0.0	0.0	0.0	0.0	0.0	0.0	0.0	0.0	0.0	0.0	0.0	0.0	0.0	0.0	0.13381070153	0.0	0.0	0.0
AP003696.1	0.0	0.0334190075376	0.0267051669789	0.0964611796963	0.0843958872595	0.0	0.0	0.0452460827251	0.166244410132	0.0	0.0523434136156	0.0	0.0	0.0521972185024	0.0	0.0	0.0	0.0540039836039	0.0555249317768	0.0	0.0696851627656	0.0	0.0484836996151	0.0	0.140919901239	0.0247122891444	1.05841647563	0.0	0.0521527871013	0.0355173500441	0.0	0.0	0.0	0.0	0.0	0.0	0.0	0.0	0.0	0.0531387749903	0.0	0.0555314853715	0.0	0.0311091051711	0.169286212427	12.437444037	0.0	0.0547137626146	0.0
AC055717.2	0.0	0.0	0.570203911924	0.47199664473	0.0	0.0	0.0263094825915	0.0	0.022185129255	0.0	0.0	0.0	0.0	0.0	0.0	0.0	0.0	0.0	0.0	0.0	1.20892284105	0.0	0.0	0.0	0.0626853402391	0.0	0.0	0.0	0.0	0.0	0.0907216208528	0.0	0.0	0.0	0.0	0.0	0.0	0.0359942617988	0.0	0.0	0.0	0.0	0.0	0.0	0.0753035144824	0.0	0.0	0.0	1.38757956537
AC015909.4	0.0	0.0	0.0533641312468	0.0	0.0	0.189827002953	0.0262639644555	0.0	0.0	0.0230089931069	0.0	0.0	0.0	0.0	0.0	0.0	0.0	0.0	0.0	0.0	0.0	0.0518025620468	0.0	0.0	0.0	0.0658424312845	0.0402857482075	0.116619633323	0.0694768963114	0.0	0.0	0.0	0.0	0.0	0.0	0.0195945543978	0.0	0.0	0.0728401857266	0.0235968031964	0.0	0.147955860678	0.0	0.041442925574	0.0	0.0	0.0	0.10933286474	0.0
AL161431.1	10.3367634368	3.22499383321	0.0660166969669	0.0353270432181	0.0154541814958	0.130463742814	0.0469316121092	0.0828525177131	0.0	0.771701383081	14.4444170572	0.0546110523685	1.75458483485	0.43967312232	0.0	1.22354740531	0.24690007945	0.108778535345	2.21650774032	0.00465744374839	0.00638021109745	0.0	0.21751367259	7.5200114509	0.980574627883	0.0407267928112	0.0	0.0160299995388	19.9212484418	0.0260150863581	0.0	0.0354883078919	1.43586255948	4.53352286046	0.0827129093711	0.0134668875648	0.00841249965841	2.40037642857	0.0	0.0421656074239	2.50357780851	0.0101686667624	0.0605050353145	0.677889965952	0.113662641241	0.683246033901	0.012764997472	0.0500946459135	0.020583820014
MIR583HG	0.0	0.255864276459	0.073021940958	0.0	0.09230800169	0.10390152245	0.194069805537	0.0989758059613	0.0545489470745	0.0755636250898	0.152668289712	0.0407740545471	0.0	0.057090707737	0.0	0.0307069855289	0.0702255704875	0.1772005712	0.0202434647103	0.0834568933039	0.190545366937	0.0	0.079543569681	0.467886602614	0.0	0.0	0.429981693226	0.191494738809	0.0570421108921	0.0388471016107	0.0743556466365	0.0264965082893	0.0	0.038573765759	0.0581229585404	0.144788170423	0.200991824225	0.0	0.0	0.0387470234304	0.167269560402	0.0303687810625	0.0	0.0680511675618	0.185156794842	1.68042672192	0.279566741509	0.239372711439	0.0307368477127
AC015726.1	0.602785080309	1.6589808183	2.1211095377	1.02864285703	1.07066702247	1.1527412462	1.32666885211	2.84505812436	0.275089245992	1.35278375232	0.59667492025	1.43935917484	1.04059381638	1.20921063493	2.30520329433	1.08398298486	1.02702381596	4.22979625161	0.592106841727	0.897859069891	1.30684639055	0.450415113269	3.12886568648	3.51309698696	1.50274183126	0.845103641659	0.533757305764	1.59341180946	1.26571377292	1.88068948084	0.299979227691	0.427588351534	2.95693773898	0.311242763259	1.55349844488	0.535453482213	1.62175638114	0.357054826211	1.53809670118	0.781601847995	2.59809407745	1.10267390723	1.09351149068	1.85317563469	0.684744135272	2.09841251999	0.512672534573	2.17287320871	2.07707110732
LINC01942	0.0	2.25724875473	1.24259714578	1.11002436155	0.0633380440446	0.71293052441	0.443876358342	0.0	0.124764323393	0.259243626039	0.261887124652	0.699437972738	0.223556320048	0.0783467022356	0.353410075928	0.126419402411	0.240929832472	0.32423444347	0.055561010355	0.114529537789	0.0	0.0583662394991	0.436636826943	0.499403330665	0.21151720069	0.111277559305	2.04255811087	0.525584000474	0.0782800118285	0.133276605916	0.0	0.363616799915	1.50122380918	0.0	0.558342962353	1.43502418855	0.275825037533	0.0809695479841	2.54415291979	0.0265866515546	0.734551395077	1.50032434162	0.283401474239	1.40081935566	0.0846981049831	1.86682883207	0.209266332826	0.287433899116	0.927977187864
AC093297.1	0.0	0.0870816778474	0.0173967669829	0.0	0.0	0.0	0.0	0.0589500570192	0.0	0.0	0.0	0.0	0.0	0.0	0.0383458902181	0.109734608184	0.0	0.0	0.0	0.0	0.0	0.0	0.0315841359591	0.0	0.0	0.0	0.0393995980778	0.0	0.0	0.0231373600118	0.0	0.0	0.0	0.0	0.0346180734454	0.0	0.0	0.0	0.0	0.0	0.0398503453547	0.03617533311	0.0	0.0405313214581	0.0	1.62044533139	0.0	0.0356426372362	0.0
AC137579.2	0.0	0.0	0.0	0.0	0.0	0.0	0.0	0.0	0.0	0.0	0.0	0.0	0.0	0.0	0.0	0.0	0.0	0.0	0.0	0.0	0.0	0.0	0.0338769951939	0.0	0.0	0.0	0.0	0.0	0.0	0.0	0.0	0.0	0.0	0.0	0.0	0.0	0.0	0.0	0.0	0.0	0.0	0.0	0.0659641362452	0.0	0.0	0.204480237184	0.0	0.0	0.0
AL354718.2	0.0	0.0	0.0	0.0	0.0	0.0	0.0	0.0	0.0	0.0	0.0	0.0	0.0	0.0	0.0	0.0	0.0	0.0	0.0	0.0	0.0	0.0	0.0	0.0	0.0	0.0	0.0	0.0	0.0	0.0	0.0	0.0	0.0	0.0	0.0	0.0	0.0	0.0	0.0	0.0	0.0	0.0	0.0	0.0	0.0	0.0	0.0	0.0	0.0
AC069503.1	0.0	0.0225132421732	0.026985536186	0.0	0.0	0.159988346029	0.0132813398559	0.0304807381438	0.011199317218	0.0	0.0	0.0	0.100336301124	0.0351634805309	0.0594814202596	0.0	0.216267723636	0.0	0.0	0.0514030208976	0.0704167655243	0.0523917425425	0.0	0.0	0.0474664584225	0.0	0.0	0.0	0.0351335486159	0.0478536474785	0.0	0.0326396182601	0.0	0.0950338795952	0.0178996337762	0.0792696583864	0.123795489286	0.0181703316342	0.0368343196413	0.0477303665704	0.0412100684246	0.187048310307	0.0	0.0838285598662	0.0	0.197145425527	0.0	0.0737175804256	0.0
LINC00482	0.854422155779	4.35709627631	8.77927806199	1.89322078676	1.89304930548	2.74674575506	4.69858379136	0.364728322741	0.145662489533	0.435840808893	0.678772805602	0.476891263379	0.41760361287	0.365879456048	2.68194332768	0.590379184679	0.32629159014	1.30597708187	1.55682102752	0.427882770221	5.3364497995	0.238499278609	2.11556206809	1.59923371016	0.238715020077	1.3684556656	0.370951609576	1.21189933928	1.00531203174	1.62447014983	0.214436675962	0.840555594779	2.10321660658	0.0370813806477	0.912612461451	0.422714383359	2.23808101404	0.0945320394079	2.94155657634	1.79410887553	1.4364625626	5.21596600877	1.96868568478	2.97653390898	0.177993241105	0.564112297484	0.333902198325	2.18606011939	1.74331229849
AC092171.3	0.23196285103	1.16481188098	0.7291286254	0.868550871124	0.281903274871	0.413881583202	0.589814734024	0.36797644042	2.37087982416	0.195650216	1.55582290263	0.563054164037	0.504709383434	0.985466158448	0.64114733456	0.0897000739101	7.65546136037	0.37645930479	0.236537745329	0.487582181626	2.3276579264	0.412251471709	1.23925140925	0.676483349837	2.25121004054	0.129201179759	1.44928397079	0.419540340628	0.318110361157	4.75062978702	1.49081528858	0.415148611205	0.627490033374	1.30094426593	0.694581413262	0.807449381943	0.493722655358	0.156685696401	0.492323820388	1.19360125289	1.18157551713	0.516143266524	0.287918151827	2.71075190288	0.639213499207	0.403753980211	0.384707458705	1.62098035298	0.302011848065
AC068286.1	0.0	0.0	0.0	0.0	0.0	0.0	0.0	0.0	0.0	0.0	0.0	0.0	0.0	0.0	0.0	0.0	0.052932335785	0.0	0.0	0.0	0.0	0.0	0.0	0.0	0.0	0.0407461726793	0.149583484779	0.0	0.0	0.0	0.0	0.0	0.0	0.0	0.0438100244244	0.0	0.0	0.0	0.0	0.0292054651981	0.0	0.0	0.0	0.0	0.186081918014	0.0	0.0	0.0	0.0
TTTY2B	0.0	0.0	0.0	0.0	0.0	0.0	0.0	0.0	0.0	0.0	0.0	0.0	0.0	0.0	0.0	0.0	0.0	0.0	0.0	0.0	0.0	0.0	0.0	0.0	0.0	0.0	0.0	0.0	0.0	0.0	0.0	0.0	0.0	0.0	0.0	0.0	0.0	0.0	0.0	0.0	0.0	0.0	0.0	0.0	0.0	0.0	0.0	0.0	0.0
AL360267.1	0.0	0.0	0.0	0.0	0.0	0.0	0.0	0.0	0.0768817992802	0.039937531579	0.0	0.0431005021039	0.0	0.0	0.0	0.0324590357543	0.0	0.0	0.0855939889252	0.117624930703	0.0	0.0	0.0	0.0	0.0	0.0571425304541	0.0	0.0	0.0	0.0	0.0	0.0	0.0	0.0	0.0	0.0	0.0	0.0	0.126431313363	0.0	0.0	0.128406137346	0.0	0.0359669834561	0.0	0.0	0.107461089829	0.0	0.0
LINC02076	0.0	0.0412602391298	0.0769325761712	0.0	0.0	0.0781899217579	0.0730225243708	0.0	0.0410501964088	0.0	0.0	0.0230130420106	0.0204319244939	0.0	0.0242249290421	0.0	0.0	0.0	0.0457019748457	0.0	0.0430178316378	0.0240047147485	0.0698362215193	0.0782450663911	0.106323852084	0.0406808394254	0.0	0.0180134014059	0.0	0.021925461946	0.0	0.0	0.0	0.0145141267206	0.0546747231593	0.0121065231876	0.0	0.0222006296717	0.0900088238375	0.0291586365527	0.0755260954719	0.0228536845195	0.0388522063828	0.0128027851319	0.0232229438035	0.0	0.00956294572774	0.123844353112	0.0
LINC02218	0.0	0.0	0.0	0.0	0.0	0.0	0.0	0.0393222163638	0.0	0.0	0.0	0.0161991729126	0.0	0.0	0.0	0.0	0.0	0.0	0.0	0.0	0.0	0.0	0.0	0.0	0.0	0.0	0.0	0.0	0.0	0.0	0.0	0.0	0.0	0.0	0.0	0.0127829034334	0.0	0.0	0.0	0.0153938512952	0.0265818895086	0.0	0.0	0.0	0.0	0.0635827374088	0.0	0.0	0.0
LINC01309	0.0	0.0	0.0	0.0	0.0	0.0	0.0	0.0	0.0	0.0	0.327678280358	0.0	0.0	0.0	0.0	0.0	0.0	0.0	0.0579325168945	0.0	0.0	0.0	0.0	0.0	0.036757562315	0.0	0.0	0.0	0.0	0.0	0.0	0.0	0.0	0.0	0.0	0.0	0.0	0.0	0.0	0.0	0.0	0.0	0.0	0.0	0.0	0.0	0.0	0.0	0.0
AL137076.1	0.0	0.0	0.0746387607033	0.0	0.0	0.0	0.0	0.126459105983	0.0	0.0	0.0	0.0	0.0	0.0	0.0	0.0	0.0	0.0	0.0	0.0	0.0	0.0	0.0338769951939	0.0	0.0	0.0	0.0	0.0	0.0	0.0	0.0	0.0677079558463	0.0	0.0	0.0	0.0	0.0	0.0	0.0382047435118	0.0	0.0	0.0	0.0	0.0	0.0	0.0	0.0	0.0	0.0
AC010967.1	0.066185934569	0.0	0.0	0.0	0.0	0.149584195919	0.0	0.0712463879312	0.0	0.0	0.0824221441391	0.0	0.0	0.0	0.0	0.0	0.0	0.0	0.116575862217	0.0	0.0	0.0	0.0	0.0	0.0	0.0	0.0	0.0	0.0821219755992	0.0	0.0535239010553	0.0	0.0629961402134	0.0	0.0418390212806	0.0	0.0	0.0	0.0	0.0	0.0481626873306	0.0	0.0	0.0	0.0	0.0	0.0365895121812	0.0	0.0
LINC02447	0.0516049779499	0.198311570107	0.270493606006	0.0526353855017	0.215867769033	0.0680343745192	0.108922516421	0.111101197018	0.0680351824616	0.053013013616	0.0142809561463	0.301314086858	0.0203179009982	0.0640848125116	0.150560863134	0.068937712928	0.0131381348985	0.154707133471	0.0189362199788	0.093681083528	0.142592546717	0.015913835165	0.128972052391	0.0680823567981	0.0913127006432	0.0252836335918	0.0990068029294	0.0716514994003	0.0320151310667	0.218031035349	0.146063497193	0.0247854661648	0.0491179047	0.0505159494181	0.081554403692	0.111360388082	0.0376025097673	0.0331151034673	0.0447532578793	0.00724897807468	0.175244091132	0.0511338285443	0.106247310598	0.050925348885	0.0461866891909	0.269470501248	0.161662830062	0.0615766103303	0.0230015846822
AC097359.3	0.0	0.0425332823205	0.0254912957526	0.0	0.0	0.0	0.0125459268226	0.0	0.0	0.0109910727403	0.0	0.035584629423	0.0	0.0	0.018729273652	0.0	0.0	0.137464685537	0.0	0.0971134758446	0.0	0.0	0.0462798950871	0.0	0.0	0.0	0.0	0.0	0.0	0.0	0.0	0.0	0.0	0.0224429182598	0.0	0.00936004334046	0.0	0.0	0.0	0.0338155840847	0.0	0.0	0.0	0.0	0.0	0.093114554288	0.0147870012038	0.0174089244683	0.017883256851
AC007406.3	0.164011429076	0.217336451047	0.460235584632	0.773699045481	0.19210043595	0.123558567237	0.230785714692	1.14758434479	0.389214108856	0.482994522533	0.317715089401	0.909151216254	0.258298180595	0.203674957332	1.12929294427	0.273873114177	0.229656595378	0.842900014357	1.33606867088	0.347361123481	0.113297245206	0.746018146503	1.76572392517	0.0927342815991	0.04582277194	1.36606361867	0.0589995670539	0.939359326861	0.339169308007	0.542809500885	0.92844077692	0.409621695716	0.624427957385	0.412843547042	0.362875768184	0.124352602826	0.388403119786	0.210493470182	0.764514347994	0.840915130125	0.35804727524	0.379199374349	0.245582696426	0.121388569164	0.550466146829	0.428216848056	1.17871382907	0.231285795512	1.31586937235
AL355340.1	0.0	0.0748041738486	0.0298880502526	0.0719720042308	0.0	0.0	0.044129568184	0.0	0.0744233696521	0.115981378045	0.195273393818	0.0	0.111128287	0.0	0.329395655798	0.0	0.0	0.0	0.207142429594	0.0569318341918	0.0	0.043520175673	0.0542622800925	0.0	0.0525718623807	0.0	0.0	0.0	0.233474686442	0.0795010451568	0.0	0.0	0.0	0.0789416601579	0.118949310501	0.0329234082615	0.102833026348	0.0603740960986	0.244776903198	0.0396481169986	0.0684638200716	0.248600254279	0.211315343437	0.208901258562	0.0	0.491287546607	0.0	0.0612348796704	0.251613264997
AC012506.4	0.0	0.0	0.0410711955535	0.0	0.0	0.0486995151827	0.0202138101935	0.0	0.0	0.0	0.0357784540471	0.0	0.0	0.0	0.03017632639	0.0287852434252	0.0	0.0	0.0	0.0	0.0	0.0	0.0497103178477	0.0974677225152	0.0	0.0	0.0620110851237	0.0448775952469	0.0534722317816	0.0182079624061	0.0	0.0	0.0	0.0	0.0544854365012	0.0150807622396	0.0	0.0	0.0	0.0181610549234	0.0	0.0	0.048397122598	0.0318961531049	0.0	0.225037171814	0.0	0.0560979989524	0.0
LINC02264	0.0	0.0	0.0	0.0	0.0	0.0	0.0	0.0	0.0	0.0	0.0	0.0	0.0	0.0	0.0	0.0	0.0	0.0	0.0	0.0	0.0	0.0	0.0	0.0	0.0	0.0	0.0404256292777	0.0	0.0	0.0	0.0	0.0	0.0	0.0	0.0	0.0	0.0	0.0	0.0	0.0	0.0	0.0	0.0	0.0	0.0	0.19560522689	0.0	0.0	0.0
AC092757.3	0.357623447561	0.331728270032	0.0189346027383	0.273573143153	0.359032227568	0.269416839059	0.195697974562	0.0641611117834	0.188594026964	0.244920773772	0.148450933643	0.105727198531	0.281606856192	0.296072620603	0.417355821711	0.119434905041	0.0910475168015	0.0765802345764	0.0524913412746	0.216403878033	0.790535179809	0.0551415853831	0.171880518893	1.41543595929	1.93170128586	1.12138269709	0.0428824354769	0.248273105196	0.295820597186	0.151095909027	0.0482010821658	0.0	0.283656653447	0.100021845651	0.301425877071	0.0834302205669	0.390879127775	0.26773632303	0.193838063306	0.452119964006	0.650595417255	0.27561206828	0.0669359835563	0.132342602109	0.0800186516691	0.207492837364	0.0659015523264	0.853454087193	0.278952459536
LINC02483	0.0	0.0	0.0	0.0	0.0	0.0	0.0	0.0	0.0	0.0	0.0	0.0	0.0	0.0	0.0	0.0	0.0	0.0	0.0	0.0	0.0	0.0	0.0	0.0	0.0	0.0	0.0	0.0	0.0	0.0	0.0	0.0	0.0	0.0	0.0	0.0	0.0	0.0	0.0	0.0	0.0	0.0	0.0	0.0	0.0	0.0	0.0156537808019	0.0	0.0
AC106820.5	0.110460484656	0.614772869036	0.853866573313	0.140832590759	0.110895619778	0.0832157813475	0.310864944477	0.277447537985	0.0873776080557	0.0302598362134	0.412673329188	0.228594471909	0.0869809572881	0.0457245258781	0.464076882981	0.147561213736	0.30934403746	0.236536219425	0.162131958544	0.111402451433	0.0610438854716	0.22141322595	0.700779753822	0.16654894109	0.246890384423	0.671083437859	0.450338750725	0.0	0.274113625038	0.871165036349	0.119104380505	0.106106608849	0.350456343167	0.216258836929	0.139653797995	0.270578727282	0.321952774185	0.212648693426	0.359228902304	0.279295950461	0.401903653663	0.0729679927237	0.248097195025	0.708537298664	0.148293951728	0.384534507469	0.0610657728894	0.359467553014	0.196939620384
PWAR6	0.315379274619	2.13417053116	0.53656104767	0.991835935307	1.51978388577	0.546461710103	0.489801894076	1.71255149405	1.1226357579	0.564452752511	0.328742631637	0.811172355859	0.273176334783	0.7397808469	1.22194518376	1.03454214736	0.251583334375	2.51227280156	1.08629114399	0.296864133248	0.935347512782	0.897997076554	2.08974404285	0.055477243099	0.274129589893	1.92015235834	3.14637102155	0.357611656018	0.460882468949	0.618861752122	0.493085171632	1.07041762374	0.453604948977	0.358707621644	0.509488384953	1.05457569295	0.566850913535	0.760049469638	1.29003470551	0.22446088584	1.57588354663	1.42129578031	1.42457108529	0.798812839149	1.11024579624	13.3211479939	0.422316498218	0.588427678704	0.679432094957
AC008154.1	0.0989752966491	0.0	0.0628837265253	0.0	0.0	0.0	0.0	0.0	0.0	0.0813406606471	0.0	0.0	0.0	0.0	0.0	0.0	0.0	0.0	0.0	0.0	0.0	0.0	0.0	0.0	0.0	0.0	0.0	0.0	0.122806257089	0.0	0.0	0.0	0.0	0.0	0.0	0.0	0.0	0.0	0.0	0.0	0.0720231012374	0.0	0.0	0.0	0.0	0.0	0.0	0.0	0.0
AC005154.4	0.0	0.0	0.0	0.0	0.0	0.0	0.0	0.0	0.0	0.0	0.0	0.0	0.0	0.0	0.0	0.0	0.0	0.0	0.0	0.0	0.0	0.0	0.0	0.0	0.0	0.0	0.0	0.0	0.0	0.0	0.0	0.0	0.0	0.0	0.0	0.0	0.0	0.0	0.0	0.0	0.0	0.0	0.0	0.0	0.0	0.0	0.0	0.0	0.0
AC126365.1	0.0	0.0	0.0475366083277	0.0163529520841	0.0429226110897	0.0	0.0200535950532	0.0920461920696	0.00845496669759	0.070273173135	0.0	0.037919332102	0.0	0.0	0.0449057221643	0.0571141818028	0.0	0.0	0.0188261547636	0.0	0.0	0.0494416791001	0.0493163126864	0.0241737977572	0.0	0.0125683372795	0.0153798959471	0.0	0.0	0.0	0.0	0.0123207013446	0.0	0.0358730925949	0.013513395909	0.00748061587976	0.0700949030322	0.0	0.0139041041446	0.00900855498514	0.0155558481537	0.0706064130384	0.0	0.0158216717185	0.0286988955458	0.0372089203066	0.0	0.0417400236591	0.0
AC046130.2	0.0815237330082	0.032408861214	0.116540810557	0.0	0.0409224390364	0.0	0.172071968637	0.131635328835	0.0483658170535	0.0167496196673	0.0338408299614	0.0180761551645	0.0481462603629	0.0506194688248	0.199794644625	0.0272263448518	0.0622654932282	0.052371621379	0.0897443271792	0.073997043937	0.101368215358	0.056565266114	0.0940363947195	0.04609462192	0.0227767262707	0.0239653181879	0.146632005441	0.0	0.0	0.0516656666259	0.0329637123628	0.0	0.0387973709878	0.034201424552	0.0257673569348	0.0998483212767	0.0	0.104628156463	0.0530247195844	0.0687100868892	0.0296619069328	0.134632379522	0.0457761197369	0.0	0.0547230829425	0.496650047115	0.0	0.0530599461124	0.0545056443067
AC017002.2	0.0	0.0324907017726	0.0	0.0	0.0410257785289	0.0	0.0191673882011	0.0439892470939	0.0	0.0	0.0508894299041	0.0362436040419	0.0	0.0	0.0	0.0545901964958	0.0	0.105007745896	0.0	0.0247279683863	0.0677494637999	0.0567081076951	0.0235684650907	0.0924220449607	0.0228342432563	0.0240258366682	0.0	0.0	0.0	0.0	0.0	0.0235524518127	0.0388953441469	0.0685755835715	0.0516648520359	0.0143000662146	0.0	0.0	0.0	0.0344417986048	0.0594736214764	0.0	0.0458917159989	0.0604899267216	0.0	0.0711291734144	0.0451825036783	0.0265969679377	0.0
AC004009.1	0.0	0.0	0.0	0.0	0.0	0.258012951691	0.0	0.0	0.0	0.0	0.0	0.0	0.0	0.141770223093	0.0	0.0	0.0	0.0	0.0	0.0	0.0	0.0	0.0	0.0	0.0	0.0	0.0410673059329	0.0	0.0	0.0	0.0	0.0	0.0	0.0	0.577334219575	0.0	0.0	0.0	0.0	0.0	0.0	0.0	0.0	0.0	0.0	0.0993550358805	0.0	0.0	0.0381635640031
AC025253.1	0.0	0.0	0.0	0.0	0.0	0.0673542097647	0.0	0.0	0.0	0.0	0.0	0.0	0.0	0.0	0.0	0.0	0.0	0.0	0.0	0.0	0.0	0.0	0.0	0.0	0.0	0.0	0.0	0.0	0.0	0.0	0.0	0.0	0.0	0.0	0.0	0.0	0.0	0.0	0.0775352253223	0.0	0.0	0.0	0.0	0.0441142007031	0.0	0.0	0.0	0.0	0.0
AC007128.2	0.0	0.0	0.0561216664131	0.567604539916	0.0	0.0	0.778915784279	0.0	1.76081142696	0.0	0.748007952214	0.0	0.0834675343409	0.0	0.247406344093	0.0	1.21438104424	0.0	0.0	0.0641415424519	0.380757903539	0.326876428636	0.0407559483664	0.0	0.671266924023	0.830937233241	0.482989177746	0.220762493649	0.0876804499302	0.0	0.0857200467774	1.50694551947	0.0672600711012	0.296462129851	0.134012760303	0.531662723804	0.38618516445	0.0	0.0229812376365	0.223345287896	0.0	0.0	0.0	0.235356003096	0.142303912193	0.307501666726	0.0195330474417	0.0919860201163	0.0
AC093714.2	0.0	0.0	0.0	0.0	0.0	0.0479335988234	0.0	0.0	0.0	0.0	0.0176078761398	0.0	0.0	0.0	0.0	0.0	0.0	0.0	0.0	0.0	0.0	0.0	0.0	0.0	0.0	0.0	0.0	0.0	0.0	0.0	0.0	0.0	0.0	0.0	0.0	0.0	0.0	0.0	0.0	0.0	0.0	0.0	0.0	0.0	0.0	0.0	0.0	0.0	0.0
AL449043.1	0.0	0.0	0.0133179913043	0.0320704267557	0.0841772450645	0.0947495748763	0.0196639526623	0.0	0.0	0.0	0.0	0.0	0.0	0.0	0.0	0.0	0.0320199492378	0.0	0.0	0.0	0.0	0.0	0.0	0.0	0.0234258039624	0.0	0.0	0.0	0.0	0.0	0.0	0.0	0.0	0.0	0.0	0.0	0.0	0.0	0.0	0.0	0.0305071944361	0.166162864259	0.0	0.0	0.0	0.0	0.0	0.0	0.0
AC144652.1	0.478299339964	0.602118325461	1.13324296943	0.762265069439	0.660252307655	2.16197059521	2.41169177061	0.686492289623	3.43667323704	0.720646197901	0.26472531024	1.80289612618	0.635566212844	0.643465710849	1.25592235265	0.545767506346	0.882835743272	0.819370785714	0.596733462199	1.30242087678	2.01546311275	0.949511616038	0.954000382513	0.157754869847	6.94880892315	0.456964312197	0.344115701438	2.30359680873	1.36001880156	1.90293388383	1.04757216443	0.195264908378	0.474216634303	1.73904977451	0.806277099752	0.690418467829	1.26337718084	0.319715040916	0.959211953171	0.823040221832	1.39221009486	2.15902585367	0.358091025331	1.40125064241	0.428080077402	0.832526679964	1.11275826177	0.739343300848	0.359757389977
AP005205.1	0.0	0.0	0.0	0.0	0.0	0.0	0.0	0.0	0.0	0.0	0.0	0.0282528881901	0.0	0.0	0.0	0.0	0.0	0.0	0.0	0.0	0.0	0.0	0.0	0.0	0.0	0.0	0.0458369339842	0.0	0.0	0.0	0.0	0.0	0.0	0.0	0.0	0.0	0.0	0.0	0.0	0.0	0.0	0.0	0.0	0.0	0.0	0.0	0.0	0.0	0.0
AC244517.1	0.294790756511	0.530442636418	0.404162090855	0.474753009691	0.311528442904	0.368187945325	0.043664155672	0.0668062966412	0.147276927097	0.095631816988	0.193213942876	0.110086037972	0.384846953639	0.173406866837	0.434562245808	0.145085354445	0.604357354455	0.199343563638	0.163966241489	0.403708385122	0.077168133264	0.0358843250995	0.250553347004	0.10527074728	0.277426203781	0.118585817035	0.122788488544	0.11309756386	0.154008230366	0.249098193262	0.0501882792254	0.232498603896	0.0590702062595	0.065090918251	0.078463207694	0.108587271735	0.050874248893	0.0497811338876	0.0908232613015	0.137304888398	0.0790320607538	0.276725690526	0.0174238921721	0.218181308079	0.229123397133	1.16125365762	0.0943504247472	0.403927106551	0.082986541859
AL512598.1	0.237105655709	1.31962234892	1.16749512049	0.0906899980051	0.357059523021	1.33968263378	0.278032444236	0.765702938426	1.59424126639	0.341005077328	0.196847025563	0.736023959005	0.280059565774	0.883337543887	0.498075189427	0.395928897662	1.62985060296	0.45695678434	0.469826345804	0.430429691472	1.27756131737	0.383870267475	0.478621137226	0.536250986146	1.05991036829	0.487909298493	0.0852936353991	0.61727241814	0.882585627868	1.05185998208	0.38348992844	0.136655984144	0.225678480325	0.895250475637	0.299769690933	0.331887251046	0.518308587012	1.5215156819	0.0771092076007	0.849312044716	0.345077715819	0.0783136332162	0.133136406854	0.438718149849	0.954947864975	0.619058300486	0.78647347062	0.617283475652	0.554839507429
AL133464.1	0.0	0.0154457597863	0.0370281727019	0.0	0.0	0.0	0.0	0.0	0.0	0.00798271189424	0.0	0.0	0.0	0.0	0.0	0.0	0.0	0.0	0.0	0.0235108655006	0.0	0.0	0.0	0.0659047955662	0.0	0.0	0.0139766881536	0.0	0.0	0.0164155819532	0.0	0.0	0.0	0.0	0.0	0.00679811070946	0.0	0.0	0.0	0.0	0.0282731741953	0.0	0.0	0.0	0.0	0.0338141088501	0.0	0.0	0.0
AC015909.1	0.0385755923769	0.0920118085957	0.0122544568378	0.0	0.077455105113	0.697465285382	0.0542809468009	0.0	0.0152572343029	0.0	0.0160128837839	0.0171066355192	0.0911278444055	0.0	0.0	0.0257660522197	0.206240531205	0.0	0.42465432527	0.0700281917592	0.0319771009115	0.0892189537039	0.0222481815874	0.130866971887	0.0862203607102	0.204119384709	0.0277534713516	0.281193704664	0.430773318966	0.0977891282501	0.155978472086	0.0666991960751	0.0367164631279	0.0	0.0	0.161987877597	0.0843255329287	0.0	0.40144579118	0.422661213868	0.0280709822463	0.203858134618	0.0	0.256956017683	0.0517879950612	0.067144583247	0.213257109137	0.125535152602	0.0
[truncated: 6,420 more rows]
[truncated: 545 more columns]
