# Supplementary material for: Integrated analysis reveals five potential ceRNA biomarkers in human lung adenocarcinoma
Source: PeerJ. 2019 Apr 29;7:e6694. doi: 10.7717/peerj.6694 (PMC6497041; doi:10.7717/peerj.6694)
Supplement: Supplemental Information 8 [file peerj-07-6694-s008.zip › TCGA-LUAD_RNA_seq_noncoding_expression/TCGA-LUAD_RNA_seq_noncoding_Gene_readscount.txt]

Gene	TCGA-95-7039-01A-11R-1949-07	TCGA-55-8208-01A-11R-2241-07	TCGA-44-2666-01A-01R-0946-07	TCGA-50-5045-01A-01R-1628-07	TCGA-50-5946-02A-11R-2090-07	TCGA-55-8094-01A-11R-2241-07	TCGA-55-7284-01B-11R-2241-07	TCGA-64-5781-01A-01R-1628-07	TCGA-44-6775-01A-11R-A278-07	TCGA-86-8056-01A-11R-2241-07	TCGA-97-A4M6-01A-11R-A24X-07	TCGA-78-7154-01A-11R-2039-07	TCGA-64-1680-01A-02R-0946-07	TCGA-80-5607-01A-31R-1949-07	TCGA-50-5051-01A-21R-1858-07	TCGA-69-8254-01A-11R-2287-07	TCGA-95-7947-01A-11R-2187-07	TCGA-49-AAR3-01A-11R-A41B-07	TCGA-67-3770-01A-01R-0946-07	TCGA-50-6592-01A-11R-1755-07	TCGA-MP-A4T8-01A-11R-A24X-07	TCGA-93-A4JN-01A-11R-A24X-07	TCGA-64-5775-01A-01R-1628-07	TCGA-97-A4M2-01A-12R-A24X-07	TCGA-05-4250-01A-01R-1107-07	TCGA-55-8510-01A-11R-2403-07	TCGA-78-8660-01A-11R-2403-07	TCGA-44-A47A-01A-21R-A24H-07	TCGA-MN-A4N5-01A-11R-A24X-07	TCGA-86-8673-01A-11R-2403-07	TCGA-05-4249-01A-01R-1107-07	TCGA-73-4676-11A-01R-1755-07	TCGA-MP-A4T7-01A-11R-A24X-07	TCGA-78-7542-01A-21R-2066-07	TCGA-44-4112-01A-01R-1107-07	TCGA-50-5931-11A-01R-1858-07	TCGA-91-6849-11A-01R-1949-07	TCGA-O1-A52J-01A-11R-A262-07	TCGA-50-6590-01A-12R-1858-07	TCGA-38-4631-01A-01R-1755-07	TCGA-95-A4VN-01A-11R-A262-07	TCGA-55-7574-01A-11R-2039-07	TCGA-49-4488-01A-01R-1755-07	TCGA-55-A48Y-01A-11R-A24H-07	TCGA-44-2665-11A-01R-1758-07	TCGA-44-A4SS-01A-11R-A24X-07	TCGA-91-6830-01A-11R-1949-07	TCGA-50-5930-11A-01R-1755-07	TCGA-50-6595-01A-12R-1858-07
LINC02082	0	4	4	3	0	0	2	0	1	0	0	1	1	2	0	4	0	0	5	0	1	1	0	3	1	2	1	1	1	0	2	0	2	0	2	0	5	13	0	1	1	0	0	1	1	0	5	0	0
LINC00636	2	4	5	3	12	0	0	1	1	2	0	1	2	1	0	0	5	3	0	2	3	2	0	2	2	4	1	2	0	5	0	1	3	4	2	0	2	0	0	6	2	1	2	5	10	2	6	5	0
LINC01224	21	150	224	15	1104	249	20	2	1	64	7	114	0	92	0	39	4	10	10	377	26	58	0	10	100	61	1	8	163	31	47	4	5	215	22	5	16	30	522	13	6	64	64	230	8	1	41	7	111
AC127002.1	0	1	0	2	1	0	1	0	0	1	0	0	0	0	1	4	4	0	0	0	0	2	0	2	0	0	1	1	4	2	0	0	0	0	1	1	0	1	0	1	0	0	0	0	1	0	1	0	0
AC007861.1	1	1	0	0	0	0	2	0	0	0	0	0	0	0	0	2	1	0	0	0	0	0	0	0	0	0	0	0	0	1	0	1	0	0	0	0	4	0	0	0	0	0	0	0	3	0	0	0	0
AC245008.1	0	0	0	0	0	1	1	0	0	0	0	0	0	0	0	0	0	0	0	0	1	0	0	0	0	0	0	0	2	0	0	0	0	0	0	0	0	1	0	0	0	1	2	2	0	0	0	0	0
AL135937.1	1	0	1	0	1	0	4	0	1	0	0	1	0	0	0	2	3	0	0	0	0	0	1	0	1	0	0	1	0	0	0	0	2	6	0	0	1	0	0	0	1	0	0	0	0	2	0	0	0
LINC02292	0	1	1	1	0	0	14	0	1	0	1	4	0	1	0	4	11	0	1	0	0	3	0	4	0	0	0	1	2	1	0	0	0	1	0	0	0	0	0	0	1	0	0	0	0	2	0	0	0
LINC00705	0	0	2	1	0	1	3	0	1	4	3	0	0	1	0	3	0	7	0	0	1	0	3	1	12	2	0	0	0	1	0	0	0	110	1	0	0	0	0	0	3	0	0	0	1	50	2	0	0
AL606490.3	0	0	0	0	0	0	0	0	0	0	1	1	0	0	0	0	0	0	0	0	0	0	0	0	0	0	0	0	0	0	0	0	1	0	0	0	0	0	0	0	0	0	0	0	0	0	0	0	0
AC087741.2	10	5	6	11	14	51	4	7	2	10	16	12	3	3	16	14	12	14	17	10	4	14	4	16	11	8	18	12	20	6	3	9	11	45	3	6	5	24	21	2	5	2	7	17	10	6	11	1	6
AC015468.3	0	1	2	1	0	0	4	0	0	0	0	1	0	0	0	2	1	0	1	0	0	0	0	5	1	0	0	1	0	0	0	2	0	0	0	1	0	0	0	0	0	0	0	0	3	1	1	0	0
AP001029.1	1	3	7	4	1	4	2	0	3	11	2	0	1	0	10	3	2	3	1	8	8	19	0	12	3	12	8	17	11	5	5	0	3	5	2	3	5	26	0	1	10	3	0	2	2	2	0	3	0
AP005242.3	0	0	0	0	0	0	0	0	0	0	0	0	0	0	0	0	0	0	0	0	0	0	0	0	0	0	0	0	0	0	0	0	0	0	0	0	0	0	0	0	0	0	0	0	0	0	0	0	0
AL080312.2	1	1	13	2	4	1	4	0	4	2	1	1	0	0	10	3	0	0	5	1	6	7	0	3	0	0	0	2	38	0	2	0	2	0	0	0	0	13	0	0	1	1	0	0	1	0	1	0	0
AC021506.1	0	0	0	0	0	0	0	0	0	0	0	0	0	0	0	0	0	0	0	0	0	0	0	0	0	0	0	0	0	0	0	0	0	0	0	0	0	0	0	0	0	0	0	0	0	0	0	0	0
AL135924.2	0	0	1	0	0	1	0	6	0	0	0	0	0	0	0	0	2	0	0	4	0	0	0	0	0	0	0	0	0	0	0	0	6	0	0	0	0	0	0	1	0	0	0	0	0	0	0	0	0
AC018648.1	3	16	11	3	11	7	15	2	7	8	24	4	0	2	4	6	11	1	6	4	11	57	0	5	4	10	9	7	7	25	3	0	10	8	8	4	2	8	2	5	17	4	3	1	17	7	4	2	2
AC006458.1	0	0	0	0	0	0	0	0	0	0	0	0	0	0	0	0	0	0	0	1	0	0	0	0	0	0	0	0	0	0	0	0	0	0	0	0	0	0	0	0	0	0	0	0	0	0	0	0	0
LINC00592	3	4	1	7	18	20	5	39	2	0	4	5	2	2	86	4	21	2	23	16	15	8	5	6	17	5	2	0	5	3	0	4	1	4	5	1	4	8	1	16	4	2	3	7	0	4	116	0	2
AC104463.1	0	0	0	0	2	0	0	0	5	0	1	0	0	4	1	8	2	1	0	0	1	1	0	0	0	1	0	5	1	0	8	0	0	0	0	0	1	5	1	0	1	0	0	0	0	1	0	0	0
AC092447.4	0	0	0	0	0	0	0	0	0	0	0	0	0	0	0	0	0	0	0	0	0	0	0	0	0	0	0	0	0	0	0	0	0	0	0	0	0	0	0	0	0	0	0	0	0	0	0	0	0
AC013652.1	1	61	17	14	70	93	36	3	37	16	191	4	8	7	113	46	1	7	121	114	40	30	0	33	7	6	3	7	5	78	87	2	16	67	36	4	13	290	29	19	3	20	142	9	8	20	34	5	33
LINC02453	18	24	47	36	37	73	47	10	10	18	14	89	16	10	11	59	32	15	34	48	4	8	1	30	20	12	5	7	27	34	8	16	20	5	15	10	16	23	4	62	9	12	31	8	20	17	24	18	2
AL606763.1	10	1	38	19	35	19	20	11	35	42	10	10	8	3	11	14	20	2	18	24	16	15	4	8	16	23	1	11	27	26	2	7	9	19	26	4	1	29	5	32	11	6	8	12	8	14	17	4	14
LINC02061	0	0	0	0	0	0	0	0	2	0	0	0	0	0	0	0	0	0	0	0	0	0	0	0	0	0	0	0	0	0	0	0	0	0	0	0	0	0	0	0	0	0	0	0	0	0	1	0	0
AC087045.2	1	15	11	6	27	2	2	2	14	1	5	1	2	2	13	6	9	4	7	0	2	5	0	4	3	1	4	7	26	2	2	1	5	3	2	1	0	3	12	0	4	5	4	2	2	2	1	1	1
LINC02201	0	4	1	7	0	0	3	3	11	0	1	0	0	0	0	1	0	3	0	0	2	2	1	13	0	1	0	2	1	0	2	3	1	0	2	4	1	0	0	0	0	1	2	0	1	1	0	1	0
AL355810.1	0	0	2	3	2	8	0	1	2	1	1	0	0	2	1	2	0	0	0	0	9	9	0	1	0	0	1	0	3	7	0	2	37	0	3	0	1	0	0	0	0	3	1	5	0	1	1	0	0
AL592464.1	0	0	0	0	0	0	0	0	0	0	0	0	0	0	0	0	0	0	0	0	0	0	1	0	1	0	1	0	0	0	0	0	0	1	0	0	0	0	2	0	1	0	0	0	0	0	0	0	0
Z97832.2	50	35	63	18	43	39	61	5	26	117	102	13	15	46	57	142	44	35	21	55	52	310	13	114	13	63	58	81	113	36	42	7	81	45	28	15	51	167	32	15	53	45	9	34	45	60	35	17	7
AC009237.15	14	24	223	22	103	3	56	5	24	72	45	1	12	17	41	109	73	15	21	29	22	97	14	48	28	66	6	45	87	27	41	10	19	73	40	20	5	68	15	7	25	12	56	36	26	38	21	11	22
AC002383.1	0	0	0	0	0	0	1	0	0	0	0	0	0	0	0	1	0	0	0	0	0	2	0	1	0	0	0	0	0	0	0	0	0	0	0	0	0	0	0	0	0	0	0	0	0	0	0	0	0
AC066612.1	0	0	0	1	2	0	0	0	0	1	0	0	0	0	0	0	2	0	0	0	0	0	1	2	0	0	0	0	0	0	0	0	0	0	1	0	1	0	0	0	0	1	0	0	0	0	0	0	0
AC021035.1	0	0	0	0	0	0	0	0	0	0	0	0	0	0	0	0	0	0	0	0	0	0	0	0	0	0	0	0	0	0	0	0	0	0	0	0	0	0	0	0	0	0	0	0	0	0	0	0	0
AC012506.3	0	0	0	1	4	0	0	0	0	0	0	0	0	0	0	0	0	0	0	0	0	0	0	0	1	0	0	0	0	0	0	0	0	0	0	0	1	0	0	0	0	1	0	0	0	1	1	0	0
AL390778.1	0	0	0	0	0	0	0	0	2	0	0	0	0	0	1	1	1	0	0	0	0	0	0	0	0	0	0	1	0	1	2	0	0	0	0	1	1	5	0	0	0	0	1	0	0	0	0	0	0
LINC02126	4	5	6	22	8	2	9	6	7	4	8	1	4	7	1	7	8	2	9	4	2	6	0	29	7	10	6	5	11	0	9	25	4	2	10	8	4	2	3	2	4	13	1	14	23	6	17	4	6
AC004817.1	0	0	0	0	0	0	0	1	2	0	0	0	0	0	1	0	0	0	0	0	0	0	1	0	1	0	0	0	0	0	1	0	0	0	0	1	0	1	0	0	0	1	0	0	0	0	0	0	0
AL357060.1	0	5	0	13	5	14	6	0	4	0	3	44	0	0	7	0	44	5	1	10	1	4	0	0	0	11	4	0	1	0	2	1	1	3	12	0	0	0	1	5	0	0	1	0	1	78	17	0	0
AC093424.1	0	0	2	2	2	3	1	0	1	1	3	2	1	0	0	2	3	2	0	0	2	2	1	4	0	0	0	3	0	0	0	0	1	0	0	2	1	0	1	0	0	0	0	0	0	0	1	2	0
AF096876.1	0	0	0	0	0	0	0	0	0	0	0	0	0	0	0	0	0	0	0	0	0	0	0	0	0	0	0	0	0	0	0	0	0	0	0	0	0	0	0	0	0	0	0	0	0	0	0	0	0
LINC01880	0	0	0	0	0	0	0	0	1	0	0	0	0	0	0	0	0	0	0	0	0	0	0	0	0	0	0	0	0	0	0	0	0	1	1	0	0	0	0	0	0	0	0	0	0	0	1	0	0
FP236315.1	0	0	0	0	0	1	1	0	0	0	0	0	0	1	0	0	0	0	0	0	0	0	0	0	0	0	0	0	0	0	0	0	0	0	0	0	0	0	0	0	1	0	0	0	0	0	0	0	0
AC104825.2	67	233	259	185	140	41	264	103	113	238	380	151	35	109	307	243	1231	77	37	90	366	355	54	374	45	144	73	160	515	374	164	48	139	174	280	185	279	371	133	49	109	117	35	135	353	282	108	201	36
AC024681.2	0	0	0	0	2	0	0	0	0	0	0	0	0	0	0	0	0	0	0	0	1	0	0	1	1	0	0	0	0	0	0	0	0	0	0	0	0	0	0	0	0	0	0	0	0	0	0	0	0
AC012414.4	0	0	0	0	0	0	0	0	0	0	0	0	0	0	0	0	0	0	0	0	0	0	0	0	0	0	0	0	0	0	0	0	0	0	0	0	0	0	0	0	0	0	0	0	0	0	0	0	0
LINC02317	0	0	0	1	1	0	0	0	0	0	0	0	0	0	0	0	0	0	0	0	0	0	0	1	0	0	0	0	0	0	0	0	0	0	0	0	0	0	0	0	0	0	0	1	0	0	0	0	0
AC093802.1	0	0	0	0	0	0	0	0	0	0	0	0	0	0	0	1	0	0	0	0	0	0	0	0	0	0	0	0	0	0	0	0	1	1	0	0	0	0	0	0	0	0	0	0	1	1	0	0	0
HCG27	38	165	166	48	61	29	178	15	37	57	214	19	25	44	68	131	137	57	66	71	30	298	5	235	150	90	106	81	301	65	60	16	57	54	68	19	35	323	38	11	65	106	15	33	44	94	61	42	6
AC091819.2	0	0	0	0	0	0	0	0	0	0	0	0	0	0	0	0	0	0	0	0	0	0	0	0	0	0	0	0	0	0	0	0	0	0	0	0	0	0	0	0	0	0	0	0	0	0	0	0	0
AL136369.2	0	1	0	5	0	0	0	0	0	1	0	0	2	1	0	5	0	0	2	0	0	1	0	5	0	3	1	3	4	0	0	1	3	0	2	7	2	2	0	0	0	0	0	0	3	0	0	2	0
LINC02301	0	4	0	0	3	0	0	1	0	0	0	0	0	0	0	0	0	2	0	32	0	0	0	1	0	0	2	0	0	0	0	0	0	0	0	0	0	0	0	1	0	0	0	0	0	0	0	1	0
LINC01429	1	9	2	12	19	0	1	2	33	1	1	0	1	0	1	1	1	5	0	1	0	3	27	0	3	1	1	0	1	4	1	0	1	0	9	0	0	0	2	1	0	4	0	0	0	0	0	0	6
AC068620.2	3	10	14	7	4	8	15	1	21	23	8	1	5	2	2	21	18	5	5	14	7	17	2	7	6	6	7	4	35	3	9	3	6	11	10	9	2	30	22	16	0	5	3	1	9	4	8	2	1
AC011396.1	0	1	0	0	0	0	0	0	0	0	0	0	0	0	0	0	0	0	0	0	0	0	0	0	0	0	0	0	0	0	0	0	0	0	0	0	0	0	0	0	0	0	0	0	0	0	0	0	0
AC073257.1	0	1	0	0	0	0	0	0	0	0	0	0	0	0	0	0	0	0	1	0	0	0	0	0	0	0	0	0	1	0	0	0	0	0	0	0	0	0	0	0	0	0	0	0	0	0	2	0	0
AC022294.1	0	0	0	0	0	0	0	0	0	0	0	0	0	0	1	0	0	0	0	0	0	0	0	0	0	0	0	0	0	0	0	0	0	0	1	0	0	0	0	0	0	0	0	0	0	0	0	0	0
AP000439.2	0	0	0	0	0	6	359	2	1	2	0	17	1	0	0	215	1	0	1	45	1	0	0	4	127	0	38	6	0	0	1	0	0	0	0	1	0	0	0	66	4	0	0	4	0	33	22	0	1
AL772337.3	2	4	0	0	1	0	5	17	0	4	2	2	0	0	0	1	0	2	0	26	2	5	12	0	8	1	1	1	2	0	0	0	3	1	0	14	4	0	9	1	0	0	7	16	0	5	8	0	1
WWC2-AS2	18	15	109	21	19	12	97	39	27	19	23	6	5	4	2	49	51	6	9	30	10	16	7	42	28	19	17	23	12	13	6	22	33	77	11	70	22	23	85	28	8	9	6	6	70	10	29	23	19
AC005858.1	0	0	0	0	0	0	0	0	0	1	0	0	0	0	0	0	0	0	0	3	4	1	0	0	0	0	0	0	0	0	0	0	4	0	0	0	0	0	1	0	0	0	0	1	0	0	1	0	0
AL662844.3	3	26	14	3	6	3	38	2	4	17	15	2	3	5	8	15	22	5	7	14	4	39	2	26	23	16	13	14	27	6	6	1	8	6	15	1	10	58	7	1	9	27	2	0	3	6	9	5	1
AC087857.1	0	0	0	1	0	0	4	0	1	0	1	0	0	0	0	0	1	1	0	0	4	2	2	0	5	0	1	0	0	0	1	0	0	0	1	0	0	0	2	1	4	0	0	1	0	4	16	0	6
LINC01730	3	14	12	22	3	16	39	5	40	25	14	16	15	15	17	12	16	8	25	4	19	59	4	14	9	14	13	47	79	10	20	1	13	10	37	3	1	18	5	1	31	84	3	3	13	73	7	12	3
AC104316.2	0	0	0	2	0	1	1	1	1	0	0	0	0	0	0	2	1	0	3	0	4	4	0	2	2	1	0	4	1	5	2	1	0	0	0	0	0	1	0	1	0	1	0	2	2	0	1	0	0
AC093580.1	0	0	0	0	0	0	0	0	0	0	0	0	0	0	0	0	0	0	0	0	0	0	0	0	0	0	0	0	1	0	0	0	0	0	0	0	0	0	0	0	0	0	0	0	0	0	0	0	0
AP000542.3	0	1	0	0	0	0	0	0	0	1	0	0	0	0	0	0	0	0	0	0	0	0	0	0	0	0	0	1	1	0	0	0	0	0	1	0	0	0	0	0	0	0	0	0	0	0	0	0	2
AC099791.2	0	2	4	2	0	3	3	0	2	2	4	1	2	1	3	1	3	2	0	1	0	10	0	2	3	1	2	16	3	1	0	2	3	0	3	1	1	1	0	3	0	1	0	5	1	3	1	1	0
AC008662.2	0	0	0	0	0	0	0	0	0	0	0	0	0	0	0	0	0	0	0	0	0	0	0	0	0	0	0	0	0	0	0	0	0	0	0	0	0	0	0	0	0	0	0	0	0	0	0	0	0
LINC01548	0	0	1	0	1	0	1	0	0	0	0	0	0	0	0	0	0	0	0	0	0	3	0	1	0	0	0	0	0	0	0	0	0	0	0	0	0	1	0	0	0	0	1	0	1	0	1	0	0
AL162425.1	0	1	1	0	0	0	0	0	1	0	0	0	1	0	2	0	0	0	1	0	2	0	2	1	2	0	0	0	1	0	0	0	2	0	0	0	1	0	0	0	2	1	0	0	1	0	0	0	0
LINC01874	0	0	0	0	0	0	0	0	0	0	0	0	0	0	0	0	0	0	0	0	0	0	0	0	0	0	0	0	0	0	0	0	0	0	0	0	0	0	0	0	0	0	0	0	0	0	0	0	0
AC008736.2	1	10	4	0	5	0	2	1	2	5	3	1	1	0	0	1	2	0	1	8	8	3	1	8	5	0	0	6	2	5	1	1	9	0	3	0	0	0	3	3	0	3	0	2	1	2	0	7	2
AC010387.1	0	0	0	0	0	0	0	0	1	0	0	0	0	0	0	0	0	0	0	0	0	0	0	0	0	0	0	0	0	0	0	0	0	0	0	0	0	0	0	0	0	0	0	0	0	0	0	0	0
LINC01771	0	5	3	2	3	1	2	4	7	4	5	14	1	1	0	2	5	3	3	9	2	7	0	3	6	2	15	15	2	4	1	0	0	1	6	0	0	3	5	6	1	9	4	1	0	1	9	1	1
AC091027.2	0	0	0	0	0	0	0	0	0	0	0	0	0	0	0	0	1	0	0	0	0	0	0	0	0	0	0	0	0	0	0	0	0	0	0	0	0	0	0	0	0	0	0	0	0	0	0	0	0
AC103808.1	0	0	0	0	0	0	0	0	0	0	0	0	1	0	0	0	0	0	0	0	0	0	0	0	0	0	0	0	0	0	0	0	0	0	0	0	1	0	0	0	1	0	0	0	0	0	0	0	0
AP005328.2	0	0	0	0	7	43	3	0	1	0	14	0	0	0	0	1	1	0	0	7	7	2	12	0	0	0	0	3	1	3	1	1	11	0	0	0	0	21	0	6	2	1	0	0	0	1	7	0	3
LINC01299	0	0	1	2	1	0	0	0	0	0	1	0	0	0	21	0	0	0	1	0	1	0	0	0	0	0	0	2	39	0	0	0	0	0	0	0	0	5	1	1	70	0	1	0	0	0	0	1	0
AP001610.2	3	0	0	8	1	10	4	0	0	2	2	0	1	0	0	7	2	0	0	0	11	0	0	0	1	0	12	1	1	0	0	1	3	0	0	0	0	1	0	0	0	0	8	0	0	0	1	1	1
AC107074.1	0	0	0	0	0	0	0	0	0	0	0	0	0	0	0	0	0	0	0	1	0	0	0	0	0	0	0	0	0	0	0	0	0	0	1	0	0	0	1	0	0	0	0	0	0	0	0	0	0
LINC01776	2	0	0	11	2	0	2	0	1	0	0	0	0	0	0	0	0	1	0	12	1	0	19	0	2	6	0	0	1	1	0	0	0	35	0	0	0	0	1	0	0	0	0	0	0	0	0	0	8
AL139130.1	5	2	0	2	0	4	1	0	1	7	4	2	0	0	1	1	2	7	0	0	1	1	0	2	4	3	3	2	5	0	1	0	4	3	3	0	0	0	1	1	9	0	0	0	0	0	2	3	0
LINC002481	50	68	62	52	71	159	117	38	27	83	80	145	58	13	45	59	114	43	25	72	64	48	1	182	91	67	77	42	147	27	39	39	71	52	20	26	21	51	16	23	46	29	50	44	33	71	39	30	12
AC244502.3	0	1	0	3	8	1	0	0	1	0	1	1	0	1	0	2	1	1	0	0	2	0	0	3	1	3	0	0	0	2	5	0	6	1	1	0	0	0	0	0	1	2	0	0	0	1	1	0	1
AC020656.2	1	23	3	1	3	11	190	0	10	8	26	51	0	1	3	206	23	3	2	64	6	26	1	75	24	9	27	243	17	0	5	0	48	12	5	1	0	3	2	42	13	37	0	5	7	27	13	2	0
LINC01219	0	0	1	0	0	13	0	0	0	0	0	2	0	0	4	0	1	0	0	0	0	5	0	0	0	0	0	2	0	0	0	0	2	0	0	3	0	3	3	0	0	1	0	0	0	0	1	0	0
LINC01994	0	0	0	0	2	0	0	0	0	0	2	0	0	0	0	4	0	0	0	0	0	0	0	2	0	0	0	2	0	0	0	0	0	0	0	0	0	0	0	0	1	0	0	0	0	0	0	0	0
AC004233.3	214	19	13	24	123	76	120	19	40	100	217	165	6	3	32	32	45	76	36	106	70	83	10	91	52	142	38	32	559	27	98	26	14	356	16	45	67	318	42	21	31	74	6	28	30	58	30	38	165
AC012506.2	0	0	0	0	0	0	1	0	0	0	0	1	1	0	0	0	0	0	0	0	0	0	0	0	0	0	0	0	0	0	0	0	1	0	0	0	0	1	0	0	0	0	0	0	0	2	2	0	0
LINC01686	4	51	19	54	38	6	12	16	17	6	36	6	11	7	8	9	40	14	14	20	15	19	3	13	14	14	7	18	46	16	17	17	12	5	20	19	8	33	10	27	5	11	45	19	12	6	11	6	12
AC015712.1	22	50	45	17	59	0	11	20	22	11	132	70	18	18	8	23	42	59	49	52	14	124	44	20	27	104	69	2	50	48	23	6	11	78	28	0	12	163	31	35	51	17	27	2	12	86	41	2	10
AL022316.1	7	17	28	10	8	0	7	45	32	23	66	3	11	6	3	22	68	6	6	17	6	9	2	25	7	5	7	55	8	15	23	0	5	4	8	2	5	8	7	2	23	16	4	6	4	35	1	0	2
Z98742.1	0	0	0	0	0	0	0	0	0	0	0	0	0	0	0	0	0	0	0	0	0	0	0	0	0	0	0	0	0	0	0	0	0	0	0	0	0	0	0	0	0	0	0	0	0	0	0	0	0
AC091946.2	0	5	0	1	1	2	3	0	1	1	10	0	1	0	2	0	2	2	0	1	0	5	0	3	0	1	0	2	4	5	0	0	0	0	2	0	0	0	1	0	2	1	0	0	2	3	0	0	1
LINC01562	0	2	6	4	1	2	0	1	1	2	5	1	3	3	0	6	1	0	3	2	5	7	1	4	2	0	1	1	0	1	0	0	2	1	5	2	3	2	1	2	2	4	0	1	3	4	6	0	1
AL109935.2	0	2	1	0	0	0	0	0	1	0	1	0	0	0	0	0	0	0	0	0	0	0	0	2	0	0	0	0	0	0	1	0	0	0	0	0	1	0	0	0	0	0	0	1	0	0	0	0	0
AC079340.2	0	0	1	1	7	0	2	1	1	0	1	0	0	0	0	11	6	2	0	1	0	7	0	6	0	3	0	2	0	0	3	0	0	1	1	0	0	0	1	2	0	3	0	0	1	1	0	0	1
AC017053.1	0	0	0	0	0	0	0	0	0	1	0	0	0	0	0	0	0	0	0	0	0	0	0	0	0	0	0	0	0	0	0	0	0	0	0	0	0	0	0	0	0	0	0	0	0	0	0	0	0
AL138767.2	0	0	0	0	0	0	0	0	0	0	0	0	0	0	0	0	0	0	0	0	0	1	0	0	0	0	0	0	0	0	0	0	0	0	0	0	0	0	0	0	0	0	0	0	0	0	0	0	0
LINC01592	0	2	0	5	14	0	2	0	4	0	0	0	0	0	1	0	0	1	0	0	0	3	2	0	0	0	0	0	2	5	0	0	0	0	20	0	0	2	0	0	0	2	0	3	1	0	0	0	3
AL136985.1	1	0	1	1	0	1	0	0	1	1	0	0	0	0	0	0	0	0	0	0	0	3	0	1	1	0	0	0	0	0	0	0	0	1	0	0	0	0	0	0	0	0	0	0	0	0	0	0	0
AL008636.1	0	0	1	0	4	0	0	0	8	0	0	0	0	0	1	2	1	1	0	0	1	0	0	3	0	1	0	0	0	0	1	0	0	0	1	0	0	2	0	0	1	3	0	0	1	1	0	0	0
AP003122.2	0	0	0	0	0	0	1	0	0	0	0	0	0	0	0	0	0	0	0	0	0	1	0	0	0	0	0	0	0	0	0	0	0	0	0	0	0	0	0	0	0	0	0	0	0	0	0	0	0
LINC01620	0	0	0	0	2	3	0	0	1	0	0	0	0	0	1	0	0	0	0	0	0	2	0	0	0	0	0	0	1	0	1	0	0	0	0	0	1	0	0	0	0	0	0	0	1	0	0	0	0
ERVMER61-1	0	1	0	1	111	50	0	3	0	0	0	0	0	0	1	0	0	0	0	0	0	0	314	0	0	0	0	0	0	0	0	0	3	0	0	0	0	3	18	1	1	2	0	0	0	0	0	0	0
AC104417.2	0	0	0	0	0	0	0	0	0	0	0	1	0	0	0	0	0	0	0	0	0	0	0	0	0	0	0	0	0	0	0	0	0	0	0	0	0	0	0	0	0	0	0	0	0	0	0	0	0
LINC02281	0	0	0	0	0	0	0	0	0	0	0	0	0	0	0	0	0	0	0	0	0	0	0	0	0	0	0	0	0	0	0	0	0	0	0	0	0	0	0	0	0	0	0	0	0	0	0	0	0
AC093297.3	428	296	518	383	389	928	461	431	268	395	367	439	153	205	249	443	454	91	78	460	489	398	313	417	209	295	235	309	842	515	280	83	547	556	368	143	205	339	265	46	296	175	188	323	289	290	195	192	150
AC074344.2	0	0	0	1	0	0	0	0	0	0	0	0	0	0	0	0	0	0	0	1	0	0	0	0	0	0	0	0	0	0	0	0	0	0	0	0	1	0	0	1	0	0	0	0	0	0	0	0	0
AC024132.2	0	0	0	1	0	0	0	0	0	0	0	0	0	0	0	0	1	0	0	0	0	1	0	0	0	0	0	0	0	0	0	0	0	0	0	0	0	0	0	0	0	0	0	0	0	0	0	0	0
TTTY6	0	0	0	0	0	1	0	0	0	0	0	0	0	0	0	0	0	0	0	0	0	0	0	0	0	0	0	0	0	0	0	0	0	0	0	0	0	0	0	0	0	0	0	0	0	0	0	0	0
AC131956.1	0	0	0	0	0	0	0	0	0	0	0	0	0	0	0	0	0	0	0	0	0	0	0	0	0	0	0	0	0	0	0	0	0	0	0	0	0	0	0	0	0	0	0	0	0	0	0	0	0
LINC02012	0	20	45	8	9	13	16	26	7	57	13	20	2	3	23	9	100	18	0	5	43	16	7	44	9	38	8	4	12	52	5	2	105	2	30	5	4	7	6	2	30	7	2	18	20	52	17	4	0
AL359643.2	5	18	35	18	18	3	26	7	16	20	12	4	5	7	4	22	22	8	5	4	20	23	14	20	6	15	8	16	9	15	38	4	6	18	10	15	14	6	15	3	17	9	3	6	36	7	18	10	8
AC021736.1	0	0	0	0	0	0	0	0	0	0	0	0	0	0	0	0	0	0	0	0	0	0	0	0	0	0	0	0	0	0	0	0	0	0	0	0	0	0	0	0	0	0	0	0	0	0	0	0	0
SNHG27	0	0	0	0	35	0	0	0	0	0	0	0	0	0	1	0	0	0	0	2	0	0	2	0	0	0	1	0	0	0	0	0	1	0	7	0	0	0	0	0	0	0	0	0	0	0	0	0	0
AC106745.1	0	0	0	0	0	0	0	0	1	0	0	0	0	0	0	2	0	0	0	0	0	2	0	2	0	1	0	0	0	0	0	0	1	0	0	0	0	0	0	0	0	2	0	0	0	0	0	0	0
AL023881.1	1	5	4	0	3	1	1	4	1	2	1	1	4	1	2	1	11	2	1	1	1	5	2	3	1	1	1	6	8	0	3	4	2	1	5	1	0	4	3	0	1	2	0	2	5	3	0	4	2
AL592463.1	0	0	0	0	0	4	0	0	0	0	0	0	1	0	3	0	1	0	1	0	0	1	0	1	0	0	0	0	0	0	0	0	0	2	0	0	0	0	0	0	0	0	0	0	0	0	0	1	3
AC090791.1	0	0	0	0	0	0	2	0	0	0	0	2	0	0	0	0	0	0	2	0	2	0	0	0	3	0	0	0	0	0	0	0	0	5	1	0	0	0	1	0	0	0	0	0	0	0	0	0	4
AC023403.1	0	0	0	1	0	0	0	0	1	0	0	0	0	0	0	0	0	0	0	0	0	0	0	0	0	0	0	0	0	0	2	0	0	0	0	0	0	0	0	0	0	0	0	0	0	0	0	0	0
AC010343.3	0	2	0	8	78	0	0	20	7	0	0	0	0	0	0	3	10	0	3	31	6	2	129	0	2	0	11	1	0	0	4	0	0	41	17	0	2	0	6	2	0	2	0	1	2	1	5	0	28
AC092958.2	0	0	0	0	0	0	0	0	0	0	0	0	0	0	0	0	0	0	0	0	0	0	0	0	0	0	0	0	0	0	0	0	0	0	0	0	0	0	0	0	0	0	0	0	0	0	0	0	0
KC6	0	26	3	0	11	138	3	2	3	4	2	34	0	1	0	3	1	0	1	154	2	1	37	1	64	1	0	1	1	0	1	0	2	154	3	3	2	43	0	0	0	4	1	4	7	2	5	0	0
AC092329.1	0	0	0	0	0	0	0	0	0	0	0	0	0	0	0	0	0	0	0	0	0	0	0	0	0	0	0	0	0	0	0	0	0	0	0	0	0	0	0	0	0	0	0	0	0	0	0	0	0
AC008750.7	0	1	1	0	0	3	0	0	1	1	0	4	1	2	1	0	0	2	0	9	0	2	0	0	4	1	4	1	7	4	0	0	0	1	2	0	0	0	0	3	6	3	0	0	0	2	2	0	0
AC090541.1	0	0	0	0	0	32	20	4	7	0	0	41	0	0	10	2	0	0	0	3	9	1	0	3	0	0	0	0	0	2	0	0	12	1	0	0	0	0	2	6	0	0	0	16	0	4	1	2	6
AL161937.2	1	20	17	22	18	25	2	4	1	4	2	16	3	1	8	7	51	11	12	40	8	10	7	10	5	14	16	10	13	13	1	2	9	11	5	3	3	48	15	7	5	2	1	22	4	6	6	1	2
URB1-AS1	294	321	405	353	316	386	203	122	140	247	178	171	207	108	122	353	259	151	244	274	128	314	131	253	137	124	157	103	602	198	234	150	296	288	156	81	108	715	165	126	136	73	410	168	179	171	180	55	90
AC011257.1	0	1	0	0	0	0	0	0	1	1	0	0	0	0	0	1	0	0	1	0	0	0	0	0	0	1	0	0	0	0	0	0	0	2	0	0	0	0	0	0	0	0	0	0	0	0	0	0	0
LINC02432	0	3	5	30	112	11	42	1	37	34	12	2	0	4	1	17	0	0	9	23	2	5	32	285	20	4	5	12	15	7	7	21	1	0	11	7	5	80	54	6	8	9	3	3	21	5	11	1	5
LINC01501	0	3	0	8	0	0	0	1	0	3	0	0	0	0	1	1	4	0	1	2	0	5	0	0	0	0	0	0	0	0	2	0	0	0	0	0	0	0	0	0	0	1	0	0	0	1	0	0	0
AC118345.1	0	0	0	0	1	0	0	0	0	0	0	0	0	0	0	0	0	0	0	0	0	0	0	0	0	0	0	0	0	0	0	0	0	0	0	0	0	1	0	0	0	0	0	0	0	0	0	0	0
AC018953.1	0	0	0	0	1	0	0	0	0	0	0	0	0	0	0	0	0	0	0	1	0	0	0	0	0	0	0	0	0	0	0	0	0	0	0	0	0	0	0	2	0	0	0	0	0	0	0	0	0
LINC02173	0	0	0	0	0	0	0	0	0	0	0	0	0	0	0	0	0	0	0	0	0	0	0	0	0	0	0	0	0	0	0	0	0	0	0	0	0	0	0	0	0	0	0	0	0	0	0	0	0
AC093248.1	0	0	0	0	0	0	0	0	0	0	6	1	1	6	6	1	0	0	1	2	1	1	0	3	1	0	1	4	3	1	0	0	0	0	1	0	0	1	0	0	1	0	0	1	1	3	0	0	0
AC104241.1	0	1	0	0	0	0	1	0	2	0	0	0	0	0	0	0	0	0	0	0	0	1	0	2	0	0	0	0	0	0	0	0	0	0	0	0	0	0	0	0	0	0	0	0	0	0	0	0	0
LINC02402	0	0	0	0	0	0	0	0	0	0	0	0	0	0	0	0	0	0	0	0	0	0	0	0	0	0	0	0	0	0	0	0	0	0	0	0	0	0	0	0	0	0	0	0	0	0	0	0	0
AC103808.2	0	0	0	1	0	0	0	0	1	0	0	0	3	0	0	0	0	0	0	1	0	0	1	3	0	0	0	0	0	0	1	0	0	0	2	0	0	1	0	0	0	0	0	0	2	0	0	0	0
AC104964.1	0	0	0	0	1	0	23	0	0	4	0	2	1	2	0	1	0	1	0	7	3	2	0	0	1	0	0	0	1	0	7	0	5	0	0	0	3	2	0	1	0	2	0	0	0	0	0	1	0
AC124276.2	1	2	2	0	0	2	2	4	37	1	0	2	1	1	0	1	1	2	1	7	4	10	9	1	12	0	8	0	5	1	0	0	5	1	6	0	1	1	0	0	1	14	0	0	2	3	0	0	0
LINC02167	2	1	0	4	0	0	0	1	0	3	0	1	0	0	0	0	0	0	0	1	0	0	1	0	0	0	0	0	0	0	0	0	0	2	3	0	0	2	7	0	0	0	1	0	0	0	0	0	1
AP001171.1	0	2	1	0	0	0	0	1	0	0	0	0	0	0	0	0	0	0	1	1	0	0	0	0	0	0	0	0	0	0	0	1	0	0	0	1	0	0	0	0	0	0	0	0	0	0	0	0	0
LINC01944	0	0	0	0	2	1	0	0	0	0	1	0	0	0	0	0	0	1	0	0	0	1	0	0	0	0	0	0	0	0	0	0	0	0	0	0	0	0	0	0	0	0	0	0	1	0	0	0	0
LINC01667	0	0	47	0	40	1	0	1	0	1	0	0	0	0	0	0	0	0	0	0	0	1	1	0	0	0	0	0	0	0	240	0	0	0	0	1	0	0	310	0	700	26	0	0	0	0	228	0	0
AC091180.2	2	5	5	3	6	1	6	0	3	13	5	1	4	1	0	6	5	2	2	8	2	8	4	11	4	3	5	9	4	0	5	1	0	2	2	2	3	7	2	1	5	9	0	1	1	8	3	0	0
AC112236.1	0	1	1	2	0	7	8	7	0	0	0	49	0	0	0	0	2	1	0	11	4	1	0	0	0	0	0	0	0	0	0	0	2	56	0	0	0	0	1	0	1	0	0	0	0	5	0	0	3
AL451048.1	0	0	0	0	0	0	0	0	0	0	0	0	0	0	0	0	0	0	1	0	0	0	0	0	0	0	0	0	0	0	1	0	0	0	0	0	0	1	0	0	0	0	0	0	0	0	0	0	0
AL109659.1	0	0	0	0	0	0	0	0	0	0	0	0	0	0	0	2	0	0	0	0	0	0	0	0	0	0	0	0	0	0	0	0	0	0	0	0	0	0	0	0	0	0	0	0	0	0	0	0	0
AC234772.2	3	15	2	3	2	4	1	1	11	7	2	8	1	1	0	1	1	4	3	21	0	14	2	2	18	13	5	8	10	2	2	0	6	26	0	2	0	0	11	3	25	2	3	0	5	8	6	1	5
AC084211.1	0	0	0	0	0	0	0	0	0	0	0	0	0	0	0	1	0	0	0	0	0	0	0	0	0	0	0	1	0	0	0	0	0	0	0	0	0	0	1	0	0	0	0	0	0	0	0	0	0
AC092114.1	0	0	0	0	0	0	0	0	1	2	0	0	0	0	1	0	0	0	0	0	0	0	0	0	0	0	0	0	0	0	0	0	0	0	0	0	0	0	0	0	0	0	0	0	0	0	0	0	0
AL358472.2	20	56	120	99	62	96	70	31	39	99	62	37	42	15	28	51	62	21	40	38	97	101	12	74	27	39	27	78	127	86	59	23	34	38	167	12	26	59	34	15	30	27	43	27	39	43	27	18	14
AL049646.1	0	0	0	2	2	0	0	0	8	7	0	1	0	0	2	1	6	1	0	2	0	2	0	1	1	1	0	0	3	0	0	0	1	2	1	0	2	0	0	3	3	0	0	0	2	3	2	0	0
AL445644.1	0	0	0	0	0	0	0	0	0	0	0	0	0	0	0	0	0	0	0	0	0	0	0	0	0	0	0	0	0	0	0	0	0	0	0	0	0	0	0	0	0	0	0	0	0	0	0	0	0
AL033384.1	0	13	0	8	14	14	59	1	6	6	18	45	4	10	19	5	104	7	8	10	0	10	5	3	5	0	0	0	3	24	0	4	5	15	40	0	1	3	2	7	1	1	7	5	10	201	28	1	6
AP003500.1	6	1	1	1	1	0	0	4	5	1	2	0	1	2	1	1	8	1	0	0	5	0	1	2	3	9	6	0	7	0	1	0	0	1	1	0	0	1	0	0	0	3	0	21	0	0	5	0	0
LINC00293	0	0	0	0	0	0	0	0	0	0	1	0	0	0	0	0	0	0	0	0	0	0	0	0	1	0	0	0	0	0	0	0	0	0	0	0	0	0	0	0	0	0	0	0	0	0	0	0	0
AC012615.5	0	0	0	0	0	0	0	0	0	0	0	0	0	0	0	0	0	0	0	0	0	0	0	0	0	0	0	0	0	0	0	0	0	0	0	0	0	0	0	0	0	0	0	0	0	0	0	0	0
AC079896.1	0	0	0	0	0	0	0	0	0	0	0	0	0	0	0	0	0	0	0	0	0	0	0	0	1	0	0	0	0	0	0	0	0	0	0	0	0	0	0	0	0	0	0	0	0	0	0	0	0
AC009478.1	0	0	0	0	1	0	0	0	0	0	0	0	0	0	0	0	0	0	0	0	0	0	0	0	0	0	0	0	0	0	0	0	0	0	0	0	0	0	0	0	0	0	0	0	0	0	0	0	0
LINC00583	0	0	0	0	0	0	0	0	0	0	0	0	0	0	0	0	0	0	0	0	0	0	0	0	0	0	0	0	0	0	0	0	0	0	0	0	0	0	0	0	0	0	0	0	0	0	0	0	0
LINC02002	0	0	0	0	1	0	0	0	0	0	0	0	0	0	0	0	0	0	0	0	0	0	0	0	0	0	0	0	0	0	0	0	0	0	0	0	0	0	0	0	3	0	0	0	0	0	1	0	0
AC003973.2	0	0	0	0	1	0	0	0	0	1	0	0	0	0	0	0	0	0	0	0	0	0	0	0	0	0	0	0	0	0	0	0	0	0	0	0	0	1	1	0	0	0	0	0	0	2	2	0	0
LINC02088	0	2	1	0	5	0	0	0	0	1	0	0	0	0	0	0	0	0	0	0	0	0	35	1	1	0	0	0	2	0	0	0	0	0	0	0	0	0	0	0	0	0	0	0	0	0	0	0	0
LINC00559	0	0	0	0	0	0	0	0	0	0	0	0	0	0	0	0	0	0	0	0	0	0	1	0	1	0	0	0	0	0	0	0	1	1	0	0	0	0	0	1	0	0	0	0	0	0	0	0	0
FP236383.3	0	0	0	1	0	0	0	0	20	0	0	0	1	0	0	2	0	0	0	0	0	0	0	0	0	0	0	0	0	0	0	0	0	1	0	0	0	0	0	0	0	0	1	0	0	0	0	0	0
LINC00838	0	1	0	0	0	0	0	0	0	0	0	0	0	0	0	0	0	0	0	1	0	0	0	0	0	0	0	0	1	0	0	0	0	0	0	0	0	0	0	0	0	0	0	0	0	0	0	0	0
GS1-24F4.2	0	5	15	3	2	0	0	0	5	4	4	24	1	4	1	1	13	4	0	19	9	10	0	1	6	0	0	0	4	1	1	1	1	0	0	2	2	0	7	3	2	0	0	0	1	9	4	0	12
Z83851.2	18	48	23	9	12	10	43	2	14	13	80	5	12	12	21	32	38	41	13	55	30	14	13	19	17	23	15	26	22	53	5	5	52	48	10	6	16	6	21	31	8	3	2	20	18	33	3	4	6
AL359853.2	3	2	7	1	19	4	10	0	11	6	6	4	1	3	5	15	15	2	1	0	2	9	7	4	2	3	1	1	6	3	1	3	1	15	9	1	7	21	6	0	5	2	0	0	8	9	2	1	4
AL390786.1	1	0	0	0	1	0	0	0	0	0	1	0	0	4	0	1	0	0	0	0	0	0	0	0	0	0	0	0	1	0	1	0	0	0	0	0	0	0	0	0	0	0	0	0	0	0	0	0	0
LINC01663	0	0	0	0	0	1	0	0	0	10	0	0	0	0	0	1	0	0	0	0	0	0	0	0	0	0	0	1	0	0	0	0	0	0	0	0	0	0	0	0	0	1	0	0	0	0	0	0	0
AC018761.1	0	2	1	0	1	0	0	0	1	0	2	0	0	1	0	4	1	1	0	0	1	3	1	0	0	0	0	0	1	0	1	0	1	1	0	1	2	0	0	0	0	1	0	1	1	1	0	0	0
PACERR	10	5	76	15	17	16	13	1	15	16	10	1	32	7	129	48	11	9	4	20	20	205	3	13	4	4	13	13	32	6	15	3	6	23	95	5	2	3	0	2	4	9	0	28	6	16	2	3	0
AC026780.2	0	0	2	0	1	0	1	0	0	4	0	1	0	0	0	3	0	0	3	0	0	0	0	2	2	0	1	0	0	0	2	0	0	0	1	2	1	0	0	0	0	0	0	0	3	0	2	1	0
AC084018.2	8	29	22	11	10	21	87	5	37	72	39	12	3	13	21	51	18	23	9	26	72	122	5	77	3	24	64	29	25	9	88	6	65	18	14	4	7	19	12	3	31	42	2	12	15	40	14	3	2
AC211433.2	2	4	5	0	1	1	1	2	0	11	5	1	0	1	3	2	1	3	0	3	3	7	5	1	2	0	2	0	2	5	2	0	5	2	2	3	0	4	0	1	3	0	0	2	3	3	1	6	4
AC026367.3	6	32	24	6	7	25	16	5	5	11	33	10	6	5	54	9	19	10	13	9	68	22	17	27	7	11	7	3	23	12	9	1	7	1	25	9	18	36	1	6	24	9	5	28	16	31	15	8	4
XACT	0	0	0	0	0	0	0	0	0	0	0	0	0	0	0	2	0	0	0	0	0	0	1	0	0	0	0	0	0	0	0	0	0	0	0	0	0	0	0	0	0	0	0	0	2	0	0	0	0
AC092813.1	0	0	0	0	0	0	0	0	0	2	0	0	0	0	0	0	4	0	0	0	0	1	0	0	0	0	0	0	2	0	0	0	0	0	0	0	0	0	0	0	1	0	0	0	0	4	0	0	0
LINC02546	0	0	2	0	0	0	0	0	0	0	0	0	2	0	0	0	0	0	0	0	0	0	0	0	0	0	2	0	0	0	0	0	0	1	0	0	1	0	0	0	0	0	0	0	0	0	0	0	0
AC005920.1	0	3	14	1	5	18	36	1	1	2	2	5	4	0	3	6	21	0	2	1	10	6	0	22	2	3	4	1	3	2	5	2	5	1	0	5	6	12	1	0	2	1	0	1	4	13	2	5	0
LINC01815	0	0	0	0	1	1	0	0	0	0	0	0	0	0	1	0	0	0	0	0	0	0	0	0	0	0	0	0	0	0	0	0	0	1	0	0	0	0	0	0	0	0	0	0	0	0	2	0	0
AL158801.2	5	1	1	1	4	0	5	0	8	1	2	0	4	2	4	8	12	0	1	1	0	4	6	0	0	0	24	1	1	0	1	0	4	3	7	2	0	0	0	4	4	1	3	0	2	0	0	0	3
LINC01893	0	0	0	0	0	0	0	0	2	0	1	0	1	0	0	0	0	0	0	0	0	0	0	1	0	0	0	0	2	0	0	0	0	0	0	0	0	0	0	0	0	0	0	0	0	0	0	0	0
LINC00709	0	0	0	0	0	0	0	0	0	0	0	0	0	0	0	0	0	0	0	0	0	0	0	0	0	0	0	0	0	0	0	0	0	0	0	0	0	0	0	0	0	0	0	0	0	0	0	0	0
AL590666.3	4	6	1	1	9	4	0	0	1	4	16	0	0	2	3	0	7	5	3	5	9	12	0	4	1	2	12	8	8	3	1	0	1	2	4	0	0	20	0	0	0	1	3	0	1	11	3	0	0
AC005828.5	1	1	2	1	2	1	3	1	4	0	2	0	2	2	2	2	2	2	0	5	1	4	2	6	4	3	8	2	4	0	0	3	0	0	2	1	0	0	3	12	2	3	0	0	0	2	0	0	1
LINC02083	0	0	0	1	1	0	2	1	0	1	1	0	0	0	0	2	0	0	0	2	0	0	0	0	0	0	1	0	2	0	0	0	0	0	0	1	0	6	0	0	0	1	0	0	1	1	0	0	0
LINC01285	1	8	5	1	8	10	5	1	26	30	8	12	8	2	0	2	2	3	7	84	2	5	7	13	24	5	5	2	48	8	1	1	5	1	2	7	8	81	1	6	0	4	3	0	5	12	11	7	0
AL121781.1	0	0	0	0	0	0	0	0	0	0	0	0	0	0	0	0	0	0	0	0	0	0	0	0	0	0	0	0	0	0	0	0	0	0	0	0	0	0	0	0	0	0	0	0	0	0	0	0	0
AC090502.1	11	20	0	0	21	27	27	20	21	5	165	7	0	1	51	14	0	15	42	28	80	0	358	26	32	58	21	0	1	33	31	0	57	10	110	0	1	18	2	36	6	11	18	9	0	7	8	0	5
AC023824.1	0	0	0	0	143	0	0	0	0	0	0	0	0	0	0	0	0	0	0	0	0	0	8	0	0	3	0	0	0	0	0	0	0	125	1	0	0	0	0	14	1	0	0	0	0	0	15	0	0
AC138089.1	0	2	0	7	0	0	0	0	0	0	0	0	0	0	1	0	2	0	0	0	0	2	0	0	0	1	0	0	0	0	0	0	1	0	0	0	0	0	0	0	0	1	1	0	0	0	0	0	0
AC092162.2	0	3	2	1	4	1	0	3	3	1	0	1	0	0	0	2	2	2	0	2	0	4	32	1	3	0	0	3	3	0	2	0	0	42	4	1	0	0	2	5	1	2	0	3	2	0	2	0	0
AL139220.2	85	75	76	99	68	85	112	346	67	27	85	103	17	31	88	116	40	46	124	129	41	71	109	106	50	39	31	44	51	61	35	82	63	299	88	102	198	63	168	29	49	31	57	84	55	45	98	105	45
AC016903.1	0	0	0	0	0	0	0	0	0	0	0	0	0	0	0	0	0	0	0	0	0	0	0	0	0	0	0	0	0	0	0	0	0	0	0	0	0	0	0	0	0	0	0	0	0	0	0	0	0
AC025035.1	0	2	2	0	3	2	4	2	3	0	3	1	1	1	25	0	1	0	1	1	0	1	0	1	2	0	0	0	0	3	3	0	1	8	3	1	0	1	0	2	0	4	0	0	2	1	0	0	0
LINC00315	1	6	0	7	3	40	5	2	8	7	1	3	2	2	5	11	4	3	1	1	7	11	9	5	2	1	5	3	16	10	4	16	2	28	5	5	6	3	10	0	5	7	5	2	15	6	4	6	6
AC012494.1	0	0	0	0	1	0	1	0	0	0	0	0	0	0	0	0	0	0	0	1	0	0	0	0	1	2	0	0	0	0	0	0	0	1	0	0	0	0	0	0	1	0	0	0	0	1	5	0	0
AC138904.1	20	21	48	24	91	94	3	3	30	14	14	46	31	4	42	21	34	13	6	56	11	272	18	16	23	23	5	40	123	84	40	0	13	5	49	2	5	7	14	19	27	16	88	3	6	3	7	0	8
LINC02533	1	0	0	1	2	2	1	1	3	2	2	0	0	1	20	0	3	0	0	2	1	0	1	1	0	0	1	0	0	0	0	0	0	1	0	1	1	5	0	0	1	0	0	0	0	1	5	1	1
AC018541.1	0	0	0	0	0	0	0	0	1	0	0	0	0	0	0	0	0	0	0	0	0	1	0	0	0	0	0	0	0	0	0	0	0	0	0	0	0	0	0	0	0	0	0	0	0	0	0	0	0
AC125603.2	1	6	1	2	2	1	1	0	5	2	44	1	1	1	60	0	2	0	170	0	0	0	0	8	2	6	0	3	6	3	60	1	0	3	0	0	1	1160	75	0	1	12	5	4	3	0	0	0	1
LINC01856	0	0	0	0	2	0	0	0	0	0	1	0	0	0	0	0	1	0	0	0	0	1	0	3	0	0	0	0	0	0	0	0	0	0	0	1	1	0	0	0	0	0	1	0	0	0	0	0	0
AC012103.1	0	2	0	3	19	262	1	0	0	2	2	0	0	0	0	0	0	0	1	0	1	0	0	12	0	2	0	0	2	0	0	4	0	0	0	3	6	3	0	2	0	0	0	0	10	0	69	4	0
CDKN2A-AS1	1	7	2	0	0	2	0	7	6	5	0	9	0	0	2	1	6	0	0	11	0	9	31	1	2	4	0	0	6	4	1	0	0	2	0	0	0	6	9	3	0	0	0	2	0	17	0	0	2
AL353622.2	2	4	10	2	0	3	8	2	2	7	0	1	2	1	1	5	0	0	1	1	3	9	0	10	1	1	2	2	4	3	1	1	1	1	2	0	1	2	0	2	1	3	0	0	2	0	1	0	0
AC026367.1	3	1	2	6	1	4	8	1	2	12	3	6	1	1	6	1	3	5	3	15	4	4	1	7	0	3	3	3	10	13	3	0	15	1	0	3	4	32	5	0	1	5	1	1	0	11	4	1	0
AL133467.1	2	72	11	108	59	2	8	9	8	7	18	8	3	4	17	69	16	16	1	19	12	41	3	26	13	17	24	8	13	11	19	6	7	1	10	4	2	4	40	14	11	35	3	12	9	2	6	2	7
LINC02358	0	0	0	0	0	0	0	0	0	0	0	0	0	0	0	0	0	0	0	0	0	0	0	0	0	0	0	0	0	0	0	0	0	0	0	0	0	0	0	0	0	0	0	0	0	0	0	0	0
AL355314.1	0	0	0	0	0	0	0	0	0	0	0	0	0	0	0	0	0	0	0	0	0	1	0	0	0	0	0	0	0	0	0	0	0	0	0	0	0	0	0	0	0	0	0	0	0	0	0	0	0
AC099794.1	0	4	1	0	0	0	0	0	1	1	0	0	0	0	0	3	1	0	2	1	2	1	6	1	1	2	2	0	0	0	2	1	0	1	4	0	0	3	0	0	3	0	0	3	0	2	1	0	0
AC027575.4	13	44	18	24	18	12	37	22	16	33	38	9	20	18	57	38	15	18	9	18	43	75	8	37	10	23	11	21	52	100	8	17	20	60	58	24	19	48	13	2	58	16	41	25	42	12	13	14	20
NDST1-AS1	1	0	4	1	6	1	9	0	3	0	2	4	0	3	20	19	7	0	4	5	0	1	0	13	5	5	0	1	10	10	0	27	0	0	4	2	5	3	0	2	4	0	2	0	23	1	5	1	0
LINC01732	1	6	1	6	1	0	1	0	0	1	4	1	10	0	1	15	1	0	2	1	1	1	0	7	6	2	0	3	4	1	5	3	1	1	2	0	3	0	0	1	9	0	0	2	2	8	3	2	0
AC009930.1	0	0	0	0	0	0	0	0	0	0	0	0	0	0	0	0	0	0	0	0	0	0	16	0	0	0	0	0	0	0	0	0	0	0	0	0	0	0	0	0	0	0	0	0	0	0	0	0	0
AC084116.3	0	0	0	3	0	0	0	0	2	1	0	2	0	0	0	1	0	3	0	2	1	0	0	0	1	0	0	0	1	0	0	0	4	1	0	0	0	0	0	0	0	0	1	0	0	2	0	0	0
AC007611.1	11	22	27	36	46	46	68	13	33	60	27	21	8	8	5	22	12	11	13	45	21	22	7	24	28	9	10	26	13	12	24	17	5	8	11	22	17	27	11	24	1	4	4	11	36	8	16	12	13
BX322557.2	0	0	0	0	1	1	0	0	0	37	0	1	1	0	6	0	0	0	0	0	0	5	0	1	0	0	0	3	0	0	0	1	0	0	1	0	2	2	0	0	1	7	0	0	0	0	1	0	0
C15orf32	0	1	0	0	1	0	0	0	1	0	0	0	0	0	0	0	3	0	0	0	0	0	0	0	0	0	0	0	0	0	0	0	0	0	0	0	0	0	0	0	0	0	0	0	0	0	0	0	0
AC092660.1	0	0	0	0	0	0	0	0	0	0	0	0	0	0	0	0	0	0	0	0	0	0	0	0	0	0	0	0	0	0	0	0	0	0	0	0	0	0	0	0	0	0	0	0	0	0	0	0	0
LINC01626	0	0	0	0	0	0	2	0	0	0	0	0	0	0	0	1	0	0	0	0	0	0	0	0	0	0	0	0	0	0	0	0	0	0	0	0	0	0	0	0	0	0	0	0	0	0	0	0	0
RRS1-AS1	5	6	5	4	3	0	14	0	11	11	5	5	9	2	3	6	2	2	3	1	2	10	1	4	1	3	3	1	8	3	4	2	7	10	5	3	7	6	2	1	3	1	1	0	4	1	6	3	3
LINC02351	0	0	0	1	0	0	2	1	0	10	47	0	0	1	7	0	2	1	23	0	1	4	0	4	1	0	0	0	3	1	62	1	2	0	0	2	3	56	1	4	1	22	0	0	5	0	2	0	1
AC243961.1	0	0	0	0	0	0	0	0	0	0	0	0	0	0	0	0	0	0	0	0	0	0	0	0	0	0	0	0	0	0	0	0	0	0	0	0	0	0	0	0	0	0	0	0	0	0	0	0	0
AC087477.3	0	0	0	0	0	0	0	0	0	0	0	0	0	1	0	1	0	0	0	0	0	0	0	0	0	0	0	0	0	0	0	0	0	0	0	0	0	0	0	0	0	0	0	0	0	0	0	0	0
LINC02485	0	0	0	1	0	1	0	0	0	0	0	0	0	0	0	0	0	0	0	2	0	0	2	0	0	0	0	0	0	0	0	0	0	1	0	0	0	0	0	2	0	0	0	0	0	0	0	0	1
AC021483.2	5	17	25	15	11	6	74	16	17	30	16	39	10	5	9	37	27	9	8	15	8	32	12	12	30	12	10	19	29	16	23	14	11	17	17	11	19	27	6	10	16	18	2	21	41	13	13	21	3
AC135048.3	6	1	8	5	4	3	13	2	17	8	8	2	4	2	5	6	13	0	7	0	3	14	2	2	7	3	3	0	16	42	7	3	5	11	3	2	4	24	3	0	2	2	7	3	3	1	6	3	3
AC084149.2	0	0	0	0	0	0	0	0	0	0	0	0	0	0	0	0	0	0	0	1	0	0	0	0	0	1	0	0	0	0	0	0	0	0	0	0	0	0	0	0	0	0	0	1	0	0	0	0	0
AC100768.2	0	0	0	2	9	0	1	0	0	1	0	0	0	0	0	1	0	0	0	0	0	0	1	0	0	0	0	0	0	0	0	0	0	0	0	0	0	0	0	0	0	0	0	0	0	1	1	0	0
LINC02386	0	0	0	0	0	2	0	0	0	0	0	0	0	0	0	0	0	0	0	0	0	0	0	0	0	0	0	0	0	0	0	0	0	0	0	0	0	0	0	0	0	0	0	0	0	0	0	0	0
AL138781.2	3	4	18	6	4	4	1	2	5	14	1	1	5	3	15	8	3	1	3	1	5	6	2	5	5	4	1	3	100	18	26	0	21	22	8	2	3	3	5	2	16	3	4	10	14	0	2	2	3
AC124312.2	3	5	16	3	3	3	9	0	10	16	7	6	2	12	3	22	4	2	2	1	5	2	1	15	1	6	10	7	15	0	7	1	19	1	6	9	8	10	1	0	12	9	0	3	9	0	8	4	5
AL031773.1	0	0	0	0	0	0	0	0	0	0	0	0	0	0	0	0	0	0	0	0	0	0	0	0	0	0	0	0	0	0	0	0	0	0	0	0	0	0	0	0	0	0	0	0	0	0	0	0	0
AC079466.1	26	0	136	0	3	1	114	0	1	18	0	0	0	0	2	1	0	0	0	0	0	0	2	0	0	1	0	0	0	0	1	0	0	5	4	0	0	0	7	0	0	1	3	0	0	0	15	0	0
AP001059.3	0	0	0	0	0	0	0	1	0	0	0	0	0	0	0	0	0	0	0	0	0	0	0	0	0	0	0	0	0	0	0	0	0	0	0	0	0	0	0	0	0	0	0	0	0	0	0	0	0
SACS-AS1	0	1	0	0	1	0	0	0	2	0	0	0	0	0	2	0	1	0	0	0	0	2	2	3	0	0	0	0	0	0	2	1	1	0	2	0	1	0	1	0	0	2	0	0	0	2	1	0	0
LINC01615	10	21	4	65	44	0	10	32	27	7	11	1	0	0	8	6	4	15	0	21	20	46	50	0	39	4	10	9	4	15	6	2	9	10	33	0	1	3	805	13	8	20	9	21	6	11	14	0	93
AL646090.1	0	0	0	0	0	0	0	0	0	0	0	0	0	0	2	0	1	0	0	0	0	0	0	0	0	0	0	0	0	0	0	0	0	0	0	0	0	0	0	0	0	0	0	0	0	0	0	0	0
AC005899.5	1	1	9	4	4	4	0	0	3	3	3	0	0	1	5	0	11	1	1	1	6	1	0	13	0	1	4	0	6	1	2	0	1	0	8	1	1	4	0	0	17	1	3	1	2	11	2	1	0
LINC00972	0	0	0	0	0	0	0	0	0	0	0	0	0	0	0	0	0	0	0	0	0	0	0	0	0	0	0	0	0	0	0	0	0	0	0	0	0	0	0	0	0	0	0	0	0	0	0	0	0
AC113378.1	0	0	0	0	0	0	0	1	1	0	0	0	0	1	0	1	0	0	0	0	0	0	0	0	0	1	0	1	0	1	0	0	0	0	0	1	0	2	0	0	0	0	0	0	0	12	1	0	0
AP000766.1	50	106	92	60	102	43	145	51	62	145	115	109	34	96	80	194	188	41	25	72	80	209	84	120	45	57	41	150	118	25	134	55	59	113	35	87	114	137	37	6	50	76	17	155	138	37	99	103	39
AL592164.1	0	4	1	6	6	5	0	6	1	2	3	1	0	0	0	2	1	0	0	8	3	6	1	0	2	3	3	1	4	2	6	0	0	1	0	0	0	3	4	3	1	1	0	3	0	3	0	0	1
AC119428.2	4	25	2	9	1	3	5	2	10	19	10	1	0	1	4	6	10	2	0	3	3	12	1	9	2	4	6	1	4	2	9	2	5	4	6	1	1	3	6	0	12	17	3	3	10	3	3	2	1
AC005972.1	0	0	3	1	4	8	1	0	52	2	0	0	1	4	1	5	4	1	1	1	9	1	0	3	1	0	1	13	2	2	0	1	6	3	10	0	1	6	1	0	5	4	0	2	2	0	0	1	0
AC104785.1	10	8	20	5	3	2	9	5	9	9	15	5	2	7	2	14	18	5	0	3	9	20	4	15	3	5	4	8	13	12	5	1	4	3	6	4	1	12	2	1	4	5	4	0	6	6	2	3	1
AL359881.3	1	4	3	5	1	0	1	0	5	0	9	0	1	0	0	3	0	2	3	0	2	35	0	3	0	9	2	0	24	22	0	1	0	0	6	1	1	4	1	0	0	0	2	0	4	0	2	0	0
AC012306.2	49	52	59	48	43	41	80	45	28	49	40	38	23	25	34	42	61	36	22	40	58	59	49	67	47	53	69	44	106	81	37	26	58	18	34	43	41	237	102	32	38	35	25	61	115	41	34	22	39
AC023762.1	0	0	0	0	0	0	0	0	0	0	0	0	0	0	0	0	0	0	0	0	0	0	0	0	0	0	0	0	0	0	0	0	0	0	0	0	0	0	0	0	0	0	0	0	0	0	0	0	0
LINC01524	0	5	0	8	84	0	0	2	8	0	0	0	2	1	0	0	9	0	0	2	0	2	11	0	2	0	0	0	0	2	2	0	1	1	15	0	0	1	0	2	0	0	0	0	0	0	5	0	8
AC026167.1	0	0	0	0	0	0	0	0	0	0	0	0	0	0	0	0	0	0	0	0	0	0	1	0	0	0	0	1	0	0	1	0	0	0	0	0	0	0	0	0	0	0	0	0	0	0	0	0	0
AC245407.1	1	3	10	10	0	10	3	4	13	2	9	1	22	5	12	19	1	3	4	3	12	2	13	10	14	2	3	20	15	30	3	1	16	1	3	3	0	0	0	0	2	9	0	30	4	12	1	2	3
UG0898H09	9	6	146	2	0	1	0	40	2	0	10	2	2	702	0	12	29	9	1	194	10	6	0	22	0	16	0	6	263	1	1	0	11	1311	0	0	0	0	0	3	7	5	2	136	4	91	0	1	1
AC016573.1	0	0	0	1	0	0	0	0	0	0	0	0	0	0	0	0	0	0	0	0	0	0	1	0	0	0	0	0	0	0	0	0	0	0	0	0	0	0	0	0	0	0	0	0	0	0	0	0	0
AC008175.1	0	0	0	0	0	0	0	0	0	0	0	0	0	0	0	0	0	0	0	0	0	0	0	0	0	0	0	0	0	0	0	0	0	0	0	0	1	0	0	0	0	0	0	0	0	0	0	0	0
AP001208.2	0	0	2	0	4	0	0	0	1	0	0	0	0	0	2	0	1	0	1	2	0	0	0	1	0	0	0	0	0	1	0	0	0	1	0	0	0	0	0	1	0	0	0	0	0	0	0	1	1
AL513324.1	0	0	12	0	0	0	0	0	2	3	0	0	1	2	0	4	1	0	1	0	0	1	0	1	0	0	1	5	0	0	9	0	0	0	0	0	0	0	0	0	0	0	0	0	1	0	0	0	0
AL583803.1	0	0	0	0	0	0	0	0	0	0	1	0	0	0	0	0	0	0	0	0	0	0	0	0	0	0	0	0	0	0	0	0	0	0	0	0	0	0	0	0	0	0	0	0	0	0	0	0	0
LINC00354	0	0	0	0	0	0	0	0	0	0	0	0	0	0	0	0	0	0	0	0	0	0	0	0	0	0	0	0	0	0	0	0	0	0	0	0	1	0	0	0	0	0	0	0	0	0	0	0	0
AC015912.3	16	36	17	32	12	20	16	17	15	20	15	14	13	18	13	45	42	31	14	31	27	48	16	43	22	24	63	17	31	36	22	2	38	56	20	14	8	31	10	48	9	3	3	7	13	12	10	3	6
AL021920.1	0	0	0	0	0	2	0	0	3	0	0	0	0	0	0	0	0	0	0	0	0	3	0	2	0	0	0	0	0	0	0	0	0	0	1	0	0	0	0	0	0	0	0	0	0	0	0	0	0
LINC00269	0	0	0	0	0	0	0	0	1	0	4	0	0	0	1	0	0	0	0	0	0	0	0	0	0	0	0	1	0	0	0	1	0	0	0	0	0	8	0	1	0	0	0	0	0	0	0	0	0
AL031663.3	2	3	0	0	1	4	7	1	5	1	1	2	0	3	4	5	7	4	1	1	4	5	3	4	3	0	0	2	3	1	0	0	2	3	0	0	0	6	0	0	4	4	0	2	1	2	2	0	1
AC079031.1	0	0	1	0	0	0	0	0	0	2	0	0	0	1	0	0	0	0	0	0	0	0	0	0	1	1	0	0	0	2	0	0	1	0	0	0	0	0	0	0	1	3	0	0	0	0	0	0	0
AC018767.3	0	0	0	0	0	0	0	0	0	0	0	0	0	0	0	0	0	1	0	1	0	0	4	0	0	0	1	0	0	0	0	0	0	0	0	0	0	0	0	0	0	0	0	0	0	0	0	0	2
AC243967.3	0	0	2	0	0	0	0	1	0	1	1	0	0	0	0	0	0	0	0	1	0	0	0	2	0	0	1	0	0	0	0	0	0	1	0	0	1	0	0	0	0	0	0	0	0	0	0	0	0
AC040162.3	57	76	91	43	29	65	60	14	6	143	209	28	11	68	59	85	33	45	16	37	101	195	7	165	41	95	81	74	246	59	81	7	124	100	25	25	72	139	26	14	66	66	14	22	62	178	26	24	6
AL133387.1	0	0	0	0	1	0	0	0	2	1	2	1	0	0	0	0	0	0	0	0	0	0	0	0	0	0	0	0	0	0	0	0	0	0	0	0	0	0	0	0	0	0	0	0	0	0	0	0	0
AC096666.1	0	0	0	0	1	0	0	0	0	0	0	0	0	0	0	0	0	0	0	0	0	0	0	0	0	0	0	0	0	0	0	0	0	0	0	0	0	1	0	0	0	0	0	0	0	0	0	0	0
AC142472.1	20	57	104	53	70	183	47	6	39	55	40	27	24	13	52	68	100	25	11	56	42	84	13	142	22	39	66	36	209	91	33	29	59	90	30	30	42	86	63	11	25	30	35	8	61	42	49	34	7
AC090921.1	0	5	2	10	1	21	4	3	8	2	8	14	0	2	4	3	37	2	0	1	156	5	2	0	0	0	3	1	3	5	1	0	8	0	5	0	0	1	1	1	0	2	2	0	3	9	0	1	2
LINC02056	0	0	0	2	0	0	0	0	1	2	3	0	2	0	0	4	1	0	2	2	2	0	37	3	3	0	0	0	2	1	0	1	0	1	5	1	2	1	16	0	1	0	1	0	0	2	1	0	0
AP003392.5	3	4	3	8	7	2	13	5	5	10	2	6	6	3	6	13	7	10	8	2	3	12	3	4	5	10	10	6	5	2	5	6	4	4	5	2	8	31	3	4	6	6	1	2	1	3	5	5	4
AC068733.1	0	0	0	0	0	0	0	0	0	0	0	0	0	0	0	0	0	0	0	0	0	0	0	0	0	1	0	1	0	0	0	0	0	0	0	0	1	0	0	0	0	0	0	0	0	0	0	0	0
AC079943.1	0	0	0	0	0	0	0	0	0	0	0	1	0	0	0	0	0	0	0	0	0	0	0	0	0	0	0	0	0	0	0	0	0	0	0	0	0	0	0	0	0	0	0	0	0	0	0	0	0
AL360013.2	0	0	0	0	0	0	0	0	0	0	0	0	0	0	0	0	0	0	0	0	0	0	0	0	0	0	0	0	0	0	0	0	0	0	0	0	0	0	0	0	0	0	0	0	0	0	0	0	0
AC026765.2	1	1	0	2	0	0	0	1	2	3	2	1	0	0	0	6	0	0	4	0	0	1	4	5	0	1	0	0	0	0	1	3	0	0	1	3	0	0	0	0	0	0	0	0	0	0	1	3	0
AC073352.1	1	16	7	2	0	3	5	2	2	5	13	2	0	0	5	4	17	6	0	6	3	14	3	5	1	4	8	11	5	1	4	0	10	2	1	0	1	8	0	0	7	2	9	4	1	5	7	0	0
AC093281.2	0	9	2	0	1	0	1	2	0	0	1	0	1	0	2	1	0	0	0	10	5	0	2	1	0	2	1	0	5	7	0	0	3	5	8	0	0	3	0	0	2	2	1	1	0	1	1	0	0
AC010776.3	0	0	0	1	0	0	0	0	2	0	0	0	0	0	1	1	2	0	0	0	0	1	2	4	0	1	0	1	2	0	0	2	0	2	0	11	21	0	1	0	0	0	0	0	6	0	4	9	1
LINC02293	0	0	1	0	8	63	0	0	0	0	0	0	0	0	7	0	0	0	0	28	0	0	11	0	0	0	1	0	0	0	40	0	88	0	6	0	0	0	0	1	0	0	0	26	0	1	0	0	0
AC127459.2	1	0	0	0	1	0	1	0	0	0	0	0	0	0	0	0	0	0	0	0	0	0	0	0	0	0	0	0	0	0	0	0	1	0	0	0	0	0	0	0	0	0	0	0	0	0	1	0	0
LINC00430	0	0	0	0	0	0	0	0	0	0	0	0	0	0	0	0	0	0	0	0	0	0	0	0	0	0	0	0	0	0	0	0	0	0	0	0	0	0	0	0	0	0	0	0	0	0	0	0	0
AL138775.1	0	0	0	0	0	0	0	0	0	0	0	0	0	0	0	0	0	0	0	0	0	0	0	0	0	0	0	0	0	0	0	0	0	0	0	0	0	0	0	0	0	0	0	0	0	0	0	0	0
AC092436.2	1	0	1	3	0	1	11	16	2	3	0	0	13	0	2	0	0	7	15	0	13	4	0	0	1	2	0	1	5	7	25	0	1	29	9	2	0	16	0	0	3	0	0	2	0	1	6	0	0
AL138962.1	0	0	2	0	2	0	11	0	2	0	2	0	1	0	0	1	1	1	1	3	0	0	17	1	0	0	1	2	0	0	4	0	0	2	0	1	1	6	2	2	4	0	0	1	0	4	12	0	0
LINC00977	0	0	1	1	0	0	0	0	0	0	1	0	0	0	0	0	0	0	0	1	25	0	0	0	0	0	0	1	0	0	0	0	0	0	0	0	0	0	0	0	0	0	0	0	2	0	0	0	0
C1orf137	1	0	0	0	1	0	5	2	1	1	0	0	3	0	1	1	3	0	1	0	0	0	0	1	0	2	0	2	0	0	3	0	0	0	0	4	2	8	0	0	0	2	0	0	7	0	1	3	0
AC012368.2	1	4	6	7	0	2	3	0	7	42	2	1	8	7	9	10	2	0	2	0	4	5	0	2	4	3	3	5	14	3	2	2	2	4	6	3	3	5	2	1	7	6	3	5	4	2	0	1	1
AL355432.1	1	0	5	0	0	2	7	0	0	0	0	1	0	0	2	1	6	0	0	0	1	1	7	4	0	2	0	4	0	0	13	0	1	1	3	1	6	1	1	0	7	0	0	0	2	3	0	0	1
AC010451.3	0	0	0	0	0	0	0	0	0	0	0	0	0	0	0	0	0	0	0	0	0	0	0	0	0	0	0	0	0	0	0	0	0	0	0	0	0	0	0	0	0	0	0	0	0	0	0	0	0
AC098484.2	0	7	4	16	7	9	4	3	7	14	3	0	5	0	3	7	15	2	4	3	8	12	7	15	1	2	9	14	10	2	1	2	5	12	5	3	5	7	4	4	7	3	8	2	5	3	2	3	1
AC008050.1	7	14	2	10	4	4	6	1	10	3	4	4	0	1	3	4	4	3	5	0	12	4	2	15	1	3	4	5	4	2	8	3	1	0	6	3	4	1	2	2	1	14	0	2	20	5	8	0	8
CU633906.1	0	0	1	0	0	1	1	1	0	0	0	0	4	0	1	6	7	0	1	3	0	2	0	1	5	0	0	0	0	0	3	3	0	0	0	0	1	1	0	0	1	0	0	0	1	0	1	0	0
FALEC	3	15	6	9	6	5	7	1	7	8	10	4	4	0	4	14	9	2	6	9	5	5	3	10	1	3	5	12	11	7	2	0	2	3	14	2	4	8	3	8	9	7	7	4	4	6	5	2	2
LINC01740	2	1	0	2	7	5	0	0	0	1	50	2	0	0	0	0	20	0	2	0	3	0	0	0	0	0	0	1	0	3	0	0	1	0	40	2	2	0	0	0	0	0	0	1	1	0	14	0	0
AL450270.1	0	0	0	2	0	2	1	1	1	0	0	1	0	0	0	1	4	0	0	0	0	0	0	3	0	1	1	0	0	0	1	0	0	0	0	3	5	0	1	0	0	0	0	0	2	0	0	2	0
AC006013.1	0	0	0	0	0	0	0	0	0	0	0	0	0	0	0	0	0	0	0	0	0	0	0	0	0	0	0	1	0	0	0	0	0	0	0	0	0	0	0	0	0	0	0	0	0	0	0	0	0
AC140125.1	0	0	0	0	0	0	0	0	0	0	0	0	0	0	0	0	0	0	0	0	0	0	5	0	0	0	0	0	0	0	0	0	0	0	0	0	0	0	0	0	0	0	0	0	0	0	0	0	0
LINC01346	0	1	0	0	26	5	0	0	0	1	0	2	0	0	1	0	0	1	0	0	0	0	0	1	0	0	0	2	0	0	0	0	0	0	0	0	0	0	0	0	0	0	0	0	0	1	0	0	0
AC002546.2	0	1	1	0	1	0	3	0	4	0	0	0	0	1	0	1	4	0	1	0	0	5	19	0	1	0	1	1	0	0	0	4	0	0	0	4	11	0	0	0	0	3	0	4	2	1	1	6	0
LINC00895	0	0	0	0	4	0	1	0	0	1	0	0	0	0	0	0	1	0	0	0	0	0	0	1	0	0	1	0	0	0	0	0	0	0	0	0	1	0	0	0	0	0	0	0	1	0	0	0	0
AL358332.1	0	0	3	1	4	0	0	0	0	0	0	1	0	0	0	0	1	2	1	1	2	1	3	1	0	0	0	1	0	0	0	0	0	0	1	1	1	1	0	0	0	0	0	0	0	1	0	0	2
AC019118.1	0	3	1	0	1	5	0	0	7	0	0	0	1	1	2	1	1	2	0	2	0	3	0	1	1	0	0	0	2	0	0	2	0	1	0	1	0	2	0	0	0	1	0	0	0	1	0	0	1
AL353742.1	0	0	0	0	0	0	0	0	0	0	0	0	0	0	0	0	0	0	0	0	0	0	0	0	0	0	0	0	0	0	0	0	0	0	0	0	0	0	0	0	0	0	0	0	0	0	0	0	0
AL583808.1	0	1	1	0	55	92	2	2	0	3	0	0	0	0	0	0	0	0	0	41	0	0	105	0	0	0	1	0	0	0	0	0	0	0	0	0	2	3	0	1	0	0	0	1	0	12	1	1	0
LINC02373	0	2	1	0	0	3	0	0	4	1	6	1	0	0	2	3	7	2	0	0	4	1	0	2	0	1	0	0	0	1	1	0	2	3	1	1	3	0	0	2	0	2	0	12	2	2	1	0	0
U62317.4	1	6	8	4	3	9	6	4	5	5	2	3	3	1	6	14	21	3	5	3	4	3	1	2	3	4	1	1	3	9	3	0	3	6	3	0	1	1	5	0	3	1	2	2	0	1	2	0	4
AC096732.1	0	0	0	0	0	0	0	0	4	0	0	0	0	0	0	0	0	0	0	1	0	0	0	0	0	0	0	0	0	0	0	0	0	0	0	0	0	0	0	0	0	0	0	0	0	0	0	0	0
AL035401.1	1	1	1	1	21	5	1	0	3	0	5	0	0	0	0	1	0	1	5	0	0	0	7	0	0	11	0	0	1	0	19	0	0	0	2	1	0	0	0	12	0	0	3	0	0	6	9	0	7
GTSE1-AS1	26	46	40	27	36	17	24	4	9	47	23	46	8	8	13	26	49	21	0	29	5	39	6	22	34	13	17	18	27	31	13	18	23	62	6	12	14	47	20	12	17	10	1	3	16	10	15	5	6
DRAIC	4	45	15	15	40	1919	99	5	23	100	83	52	19	5	621	289	26	8	1758	14	639	42	1	254	30	9	156	8	40	18	68	10	30	6	20	8	48	571	9	43	12	10	17	11	32	10	20	16	0
LINC02504	0	0	0	0	0	0	0	0	0	1	0	1	0	0	0	0	0	0	0	0	0	0	0	0	0	0	0	0	0	0	0	0	0	0	0	0	0	0	0	0	0	0	0	0	0	0	0	0	0
LINC01163	0	1	0	4	3	0	3	1	0	2	9	1	0	0	1	0	0	2	0	0	2	2	0	208	2	2	13	1	1	20	1	0	1	0	0	2	0	1	5	0	1	9	1	0	1	1	2	0	0
LINC01887	1	0	0	10	0	0	0	1	0	0	8	0	0	2	0	0	1	2	1	2	0	1	0	3	1	0	1	0	0	3	2	0	1	0	1	0	0	0	0	0	1	1	0	0	0	2	0	0	0
AC005393.1	3	31	9	7	7	13	9	3	2	19	18	6	0	1	16	10	19	8	3	5	4	45	4	20	4	8	7	25	22	31	4	1	14	2	6	2	12	7	9	2	3	3	6	5	4	20	5	3	2
AC136188.1	0	0	0	0	0	0	0	0	0	0	0	0	0	0	0	0	0	0	0	0	0	0	2	0	0	0	0	0	0	0	0	0	0	0	0	0	0	0	0	1	0	0	0	0	0	0	2	0	0
LINC01892	0	0	0	0	0	0	0	0	0	0	0	0	0	0	0	0	0	0	0	0	0	0	0	0	0	0	0	0	0	0	0	0	0	0	0	0	0	0	0	0	0	0	0	0	0	0	0	0	0
AC090124.1	5	0	0	0	0	0	0	0	0	0	0	0	0	0	0	0	0	0	0	0	0	0	0	0	0	0	0	0	0	0	0	0	0	0	0	0	0	0	0	0	0	0	0	0	0	0	0	0	0
AC073174.1	0	0	0	0	5	0	0	0	0	0	0	22	0	0	3	0	2	0	0	0	0	0	0	0	0	0	0	0	0	0	1	0	0	0	0	0	0	0	0	0	0	0	0	0	0	0	0	0	0
LINC01509	0	5	0	1	0	0	4	0	0	0	4	2	0	0	0	0	9	0	0	0	1	4	0	1	0	0	0	0	1	1	1	0	1	2	0	2	1	0	0	0	0	0	0	0	0	1	3	0	2
AC025031.1	3	3	1	3	1	7	7	0	9	10	3	0	2	1	1	18	5	2	4	7	4	8	3	2	1	3	11	2	5	0	2	0	5	2	0	2	7	16	1	1	0	5	0	3	6	2	7	3	1
CH17-340M24.3	156	306	159	545	241	385	315	93	134	314	1049	368	213	51	187	340	310	130	577	48	177	190	52	514	138	242	188	141	338	459	197	263	147	289	141	166	322	624	51	220	152	114	269	87	352	228	97	186	79
AC007389.5	3	0	2	4	4	4	1	3	3	3	9	2	3	0	3	6	1	1	27	0	2	15	0	4	3	0	0	9	3	6	1	2	4	15	3	4	2	23	1	1	3	0	2	0	2	2	2	0	2
LINC01208	8	17	0	12	12	6	1	3	0	0	18	0	0	1	4	1	5	2	8	2	0	3	0	2	0	4	0	1	4	4	2	0	0	5	6	0	0	17	0	20	3	0	0	0	0	5	2	0	1
AC082651.3	6	17	2	1	25	18	8	2	2	6	3	4	7	1	2	1	2	17	9	2	6	16	10	8	24	12	1	27	24	0	2	8	4	116	6	9	10	41	10	1	1	2	1	4	3	48	17	9	5
CU634019.6	2	6	12	0	1	6	0	1	1	0	0	2	4	4	0	2	0	0	1	1	4	7	2	1	4	0	1	1	0	4	0	0	13	3	1	0	0	3	1	11	4	1	2	1	1	0	0	1	4
AL049775.2	0	1	0	0	0	0	0	2	0	0	0	0	0	0	0	1	0	1	0	1	0	0	108	0	1	0	0	0	0	0	1	0	0	0	1	0	0	0	5	1	1	0	0	0	0	7	0	0	2
AC022166.2	0	0	0	0	0	0	8	0	0	0	0	0	0	0	0	0	0	0	0	0	16	0	0	0	0	0	0	0	0	0	0	0	0	0	0	0	0	0	0	0	0	0	0	0	0	0	0	0	0
AC103808.6	0	0	0	0	0	0	1	0	0	0	0	0	7	1	0	1	0	0	2	0	0	1	0	1	1	2	0	1	2	0	1	0	0	0	3	0	5	1	0	0	0	1	0	0	4	0	0	0	0
FAM95B1	0	3	6	1	1	0	1	0	3	9	4	0	0	5	3	5	0	0	0	1	0	7	0	16	3	1	0	4	5	0	4	2	5	2	1	7	9	4	0	0	3	1	0	0	0	2	4	1	1
LINC00550	0	0	0	0	0	2	0	0	0	0	0	0	0	0	0	0	0	0	0	0	0	0	0	0	0	0	0	0	0	0	0	0	0	0	0	0	0	0	0	0	0	0	1	0	0	0	0	0	0
LINC00534	0	0	0	1	4	0	1	0	2	0	0	1	0	0	0	0	0	0	0	16	5	1	0	0	12	0	4	0	0	0	0	0	0	5	7	0	2	0	0	2	0	0	0	0	1	0	2	1	0
AC003988.1	0	0	0	0	0	0	0	0	0	0	0	0	0	0	0	1	0	0	0	0	0	0	2	0	0	0	0	0	0	0	0	0	0	0	0	0	0	0	0	0	0	0	0	1	0	0	0	0	1
AC008549.1	0	0	0	0	0	0	0	0	1	0	1	0	0	0	0	0	0	0	4	0	0	0	0	0	0	1	0	0	0	0	0	0	0	0	0	0	1	0	0	0	0	0	1	0	0	0	0	0	0
AC009065.1	0	0	0	1	1	6	8	1	3	5	1	1	0	0	5	1	0	0	0	6	0	3	2	0	0	4	2	5	8	7	1	0	1	1	0	0	0	11	0	0	3	0	0	3	0	5	2	0	0
C15orf54	2	7	11	16	16	0	4	1	17	23	26	0	0	0	24	26	0	1	9	5	2	9	5	5	16	6	2	3	4	2	8	0	0	1	82	1	2	56	1	1	1	5	24	8	5	2	7	0	17
AC016831.1	42	101	145	56	65	54	85	65	229	121	58	126	88	96	24	112	28	26	43	117	160	426	327	98	358	73	2498	69	838	323	92	12	155	79	93	46	32	100	29	74	488	97	22	56	67	103	62	27	78
AC087318.1	0	3	3	1	2	0	0	0	0	2	5	0	1	1	0	4	0	2	0	1	0	0	0	1	0	1	3	0	8	0	0	0	1	0	0	0	0	0	1	0	1	4	6	1	0	4	0	0	0
LINC01100	0	0	4	0	1	0	0	0	0	0	0	0	0	0	2	0	0	0	0	0	0	0	0	1	0	1	1	9	0	0	0	0	0	1	0	0	0	0	0	0	0	0	0	0	0	0	0	0	1
AC008764.6	16	91	66	41	41	28	39	22	23	111	78	23	22	22	43	43	83	45	22	32	43	174	23	76	24	53	73	104	109	64	54	5	47	50	130	13	13	28	25	8	72	51	9	28	16	43	61	11	16
AL137058.1	0	0	0	0	0	0	0	0	0	0	0	0	0	0	0	0	0	0	0	0	0	0	0	0	0	0	0	0	0	0	0	0	0	0	0	0	0	0	0	0	0	0	0	0	0	0	0	0	0
LINC01001	33	67	44	8	58	29	45	9	18	103	121	24	7	26	29	64	57	72	33	35	83	119	4	112	14	106	41	92	132	23	68	10	55	70	52	7	21	73	61	4	99	53	7	17	34	89	42	23	8
AC109347.2	2	16	18	7	16	4	6	7	5	11	15	6	4	3	9	6	4	3	2	2	28	13	12	9	5	3	2	15	11	27	7	7	15	13	12	6	6	3	11	0	7	10	4	12	3	5	1	9	3
LINC00596	0	0	0	0	1	0	0	0	0	0	0	0	0	0	0	0	0	0	0	0	0	1	0	2	0	0	0	1	0	0	0	0	0	0	0	0	0	2	0	0	0	0	0	0	0	0	0	0	0
AC011516.1	0	0	0	0	0	0	0	0	0	0	0	0	0	0	0	0	0	0	0	0	0	0	0	0	0	0	0	0	0	0	0	0	0	0	0	0	0	0	0	0	0	0	0	0	0	0	0	0	0
AC096669.1	0	0	0	0	0	0	0	0	0	0	0	0	0	0	0	0	0	0	0	0	1	0	0	0	0	0	0	0	0	0	0	0	0	0	0	0	0	0	0	0	0	0	0	0	0	0	0	0	0
LINC02270	0	0	0	0	0	0	0	0	2	0	0	0	0	0	0	0	0	0	0	0	0	0	0	0	0	1	0	0	0	0	0	0	0	0	0	0	0	0	0	0	0	0	0	0	0	0	0	0	0
AC009686.2	5	12	20	13	34	778	79	5	9	26	18	8	11	4	17	39	19	5	4	13	162	5	0	29	4	14	32	21	20	15	27	1	11	28	56	5	3	7	11	16	22	17	19	7	16	4	4	1	13
AL356133.2	0	0	0	0	0	0	0	1	0	0	0	0	1	2	0	2	34	0	0	0	0	0	0	0	0	3	1	0	6	0	0	0	1	0	0	0	0	0	0	0	0	0	1	0	0	0	0	0	0
AC026979.4	5	16	8	1	6	18	10	6	7	44	14	3	4	8	17	19	12	2	2	8	18	22	2	34	8	8	11	12	4	8	13	2	29	5	7	8	14	3	8	1	5	6	1	11	16	8	2	12	4
LINC02429	0	0	0	0	0	0	0	0	0	0	0	0	0	0	0	0	0	0	0	0	0	0	0	0	0	0	0	0	0	0	0	0	0	0	0	0	0	0	0	0	0	0	0	0	0	0	0	0	0
LINC01928	0	0	0	0	1	0	0	0	0	0	0	0	0	0	0	0	0	0	0	0	0	0	0	0	0	0	0	0	0	0	0	0	0	0	0	0	0	0	0	0	0	0	0	0	0	0	0	0	0
AC107905.1	0	0	0	0	0	0	0	0	0	0	0	0	0	0	0	0	0	0	0	0	0	0	0	0	0	0	0	0	0	0	0	0	0	0	0	0	0	0	0	0	0	0	0	0	0	0	0	0	0
CLEC12A-AS1	0	15	1	0	2	3	4	1	0	7	3	0	0	4	3	10	3	2	1	4	0	0	0	0	1	4	4	0	7	2	1	0	0	4	1	0	0	8	9	0	3	1	0	0	0	5	0	0	4
AC084026.2	0	5	2	2	1	55	19	0	3	3	1	1	1	0	96	5	0	2	2	1	20	4	4	7	8	4	5	1	1	8	1	2	7	2	0	1	0	2	3	1	6	1	0	38	1	15	2	0	1
AC087667.1	7	14	0	12	44	17	3	0	0	1	2	3	0	3	5	13	2	2	21	0	43	1	2	4	0	0	437	1	7	0	5	0	4	2	0	2	0	0	1	1	0	0	1	0	0	0	1	0	9
AC093871.1	0	0	0	0	0	0	0	0	0	0	0	0	0	0	0	0	0	0	0	0	0	0	0	0	0	0	0	0	0	0	0	0	0	0	0	0	0	0	0	0	0	0	0	0	0	0	0	0	0
AC087203.3	0	7	6	0	2	0	10	3	0	16	0	7	2	1	0	0	1	2	2	7	1	9	1	10	4	2	1	5	7	17	0	4	0	1	17	2	3	4	0	0	1	4	2	0	12	3	2	1	0
AL162872.1	0	0	0	0	0	0	0	0	0	0	0	0	0	0	0	0	0	0	0	0	0	0	0	0	0	0	0	0	0	0	0	0	0	0	0	0	0	0	0	0	0	0	0	0	0	0	0	0	0
AL359091.2	0	0	0	0	0	0	0	0	0	0	0	0	0	0	0	0	0	0	0	0	0	0	0	0	0	0	0	0	0	0	0	0	0	0	0	0	0	0	0	0	0	0	0	0	0	0	0	0	0
BX664730.1	0	0	1	0	0	0	0	0	0	0	0	0	0	0	0	0	0	0	0	0	0	0	0	0	0	0	0	0	0	0	0	0	0	0	0	0	0	0	0	0	0	0	0	0	0	0	0	0	0
AL162427.1	0	0	0	1	0	0	0	0	1	0	0	0	0	0	1	0	0	0	0	0	0	0	0	1	0	0	0	1	1	0	1	0	0	0	2	1	1	0	0	2	0	0	0	1	0	0	0	0	0
AP005357.1	0	0	0	0	0	0	0	0	0	0	0	0	0	0	0	0	0	0	0	0	0	0	0	0	0	0	0	0	0	0	0	0	0	0	0	0	0	0	0	0	0	0	0	0	0	0	0	0	0
AC016877.3	25	7	1	11	64	22	1	2	4	4	7	0	0	1	15	1	9	9	0	89	25	16	10	3	11	18	15	17	44	20	1	0	0	7	8	0	1	3	13	11	20	6	24	0	2	13	5	0	15
AC113192.1	0	0	0	0	0	0	0	0	0	0	0	0	0	0	0	0	0	0	0	0	0	0	0	0	0	0	0	0	0	0	0	0	0	1	0	0	0	0	0	0	0	0	0	0	0	0	0	0	0
AL589986.2	0	4	2	0	0	0	1	2	4	2	1	0	0	0	0	0	0	0	0	3	0	4	5	4	0	0	1	0	1	0	0	0	0	0	6	0	0	2	2	4	0	0	0	3	0	2	2	0	0
AC105031.3	0	0	0	0	0	0	0	0	0	0	0	0	0	0	0	0	0	0	0	0	0	0	0	0	0	0	0	0	0	0	0	0	0	0	0	0	0	0	0	0	0	0	0	0	0	0	0	0	0
AL161729.3	3	13	10	8	2	17	8	0	2	2	6	6	7	1	12	6	6	7	3	6	6	8	0	11	2	4	3	17	13	8	1	4	13	8	3	0	5	27	1	7	7	5	12	4	4	1	4	4	1
AL109954.3	0	0	0	0	0	0	0	0	0	0	0	0	0	0	0	0	0	0	0	0	0	0	0	0	0	0	0	0	0	0	0	0	0	0	0	0	0	0	0	0	0	0	0	0	0	0	0	0	0
AL355607.2	1	2	0	7	2	0	0	0	0	0	0	0	0	0	0	0	2	1	1	7	0	1	3	2	4	0	0	1	0	0	1	2	0	4	0	0	0	0	0	0	0	2	0	2	1	0	0	0	2
AC009446.1	0	0	0	0	0	0	0	0	0	0	0	0	0	0	0	0	0	0	0	0	0	0	0	0	0	0	0	1	0	0	0	0	0	0	1	0	0	0	0	0	0	0	0	0	0	0	0	0	0
AC008555.6	0	0	0	0	0	0	0	0	0	0	0	0	0	0	0	0	0	0	0	1	0	1	0	0	0	0	0	0	0	0	0	0	0	0	0	0	0	0	1	0	0	0	0	0	0	0	0	0	0
AL080313.1	0	0	0	0	0	0	0	0	0	0	3	0	0	0	0	0	0	0	0	0	0	1	0	0	0	0	0	0	0	0	0	0	0	1	0	0	0	0	0	0	0	1	0	0	0	1	0	0	0
AC114485.1	0	0	0	0	0	0	0	0	0	0	0	0	0	0	0	0	0	0	0	51	0	0	1	0	0	0	0	0	0	0	0	0	0	0	0	0	0	0	0	1	0	0	0	0	0	0	0	0	0
AP005671.1	0	0	0	0	0	0	1	1	3	1	0	0	0	0	0	1	0	1	0	0	0	0	0	0	0	1	0	0	0	0	0	0	0	0	0	2	1	0	0	0	0	2	0	0	1	0	0	0	0
LINC00656	0	1	8	6	0	0	2	0	10	11	3	0	0	1	2	6	0	1	1	3	0	2	7	18	3	3	2	3	0	0	3	16	3	2	7	13	23	11	2	0	1	3	1	0	26	2	2	17	4
LINC02027	0	0	0	0	10	0	3	0	1	1	1	1	0	0	0	57	0	0	0	0	2	2	3	0	3	0	1	0	0	9	0	0	0	0	2	0	0	0	0	15	0	0	0	0	1	1	2	0	0
AC091996.1	0	0	0	0	0	0	0	0	0	0	0	0	0	0	0	1	0	0	0	0	0	0	0	0	0	0	0	0	0	0	0	0	0	0	0	0	0	0	0	0	0	0	0	0	0	0	0	0	0
AC021483.1	0	2	0	0	3	0	2	3	2	5	0	7	0	3	0	6	1	0	0	0	0	0	0	2	2	1	1	2	0	0	5	1	0	0	1	0	2	0	0	0	0	3	0	0	5	0	1	1	0
FAM138C	0	0	0	0	0	0	0	0	0	0	0	0	0	0	0	0	0	0	0	0	0	0	0	0	0	0	0	0	0	0	0	0	0	0	0	0	0	0	0	0	0	0	0	0	0	0	0	0	0
L3MBTL4-AS1	5	52	5	76	15	6	42	5	41	33	12	4	9	10	19	38	12	11	12	17	2	15	2	15	16	36	14	13	10	14	19	25	10	5	27	24	3	12	25	4	16	12	6	7	5	11	12	1	9
AC010760.1	0	0	0	0	0	0	0	0	0	0	0	0	0	0	0	0	0	0	0	0	0	0	0	0	0	0	0	0	0	0	0	0	0	0	0	0	0	0	0	0	0	0	0	0	0	0	0	0	0
AP002833.1	0	0	0	0	0	0	0	0	0	0	0	0	0	0	0	0	0	0	0	0	0	0	0	0	0	0	0	9	0	0	0	0	0	0	0	0	0	0	0	0	0	0	0	0	0	0	0	0	0
LINC00311	3	0	3	2	1	0	1	0	6	1	6	1	0	0	3	0	0	2	0	0	0	5	0	1	0	0	2	0	0	0	1	3	0	1	1	2	0	0	9	0	3	4	0	2	1	3	0	0	1
AL590867.1	0	0	1	0	0	1	0	0	0	0	0	0	0	1	0	0	0	0	0	0	0	0	0	0	0	0	0	0	0	0	0	0	0	0	0	0	0	1	0	0	0	0	0	0	0	0	0	0	0
AL133163.3	0	0	0	3	1	0	0	0	8	1	1	0	1	0	0	1	0	0	0	0	3	0	1	1	0	0	7	6	4	1	2	1	0	0	6	1	0	1	1	0	4	0	0	0	0	0	1	0	1
AC099541.1	0	1	0	0	1	0	0	0	0	0	0	0	0	3	4	2	0	0	0	0	0	0	0	1	1	0	0	0	0	0	0	0	1	0	0	0	0	2	0	0	0	1	1	2	0	1	0	0	0
LINC01951	0	0	0	0	0	0	0	0	0	54	1	0	0	0	0	0	0	0	0	0	0	0	0	0	0	0	0	0	0	0	0	0	0	0	0	0	0	0	0	0	0	0	0	0	0	0	0	0	0
AC076968.1	0	2	0	1	0	0	1	0	0	0	0	0	0	0	0	0	0	0	0	0	0	1	0	0	0	0	0	3	0	4	0	0	2	1	0	0	0	0	1	3	1	0	0	0	0	0	0	0	0
AC002480.4	0	0	0	0	1	1	0	0	4	2	1	0	0	0	0	0	0	0	0	1	0	1	1	0	0	0	5	0	0	0	0	0	0	1	0	0	1	0	1	0	0	1	0	0	1	0	0	0	0
AC117500.4	0	0	0	0	0	0	0	0	0	0	0	0	0	0	0	0	0	0	0	0	0	0	0	0	0	0	0	0	0	0	0	0	0	0	0	0	0	0	0	0	0	0	0	0	0	0	0	0	0
AL022344.2	4	3	8	13	14	1	6	2	6	14	13	3	0	1	0	2	2	0	3	6	3	4	0	3	0	5	2	2	22	1	4	5	2	1	3	18	10	2	17	2	4	5	4	13	10	11	7	5	0
LINC01908	0	5	0	8	1	0	9	0	2	12	0	1	11	0	0	27	9	0	1	0	0	0	0	7	0	2	2	0	0	0	4	4	0	1	0	0	30	0	0	0	9	0	0	0	5	1	1	0	1
AF123462.1	0	1	3	0	3	1	1	0	0	0	0	1	0	1	1	1	0	0	0	0	1	0	0	0	1	1	0	1	0	0	12	0	2	0	0	1	1	0	0	0	0	1	0	0	1	0	0	0	0
MIR4527HG	0	0	73	10	0	0	0	7	2	2	8	0	10	2	0	4	1	0	2	1	8	5	626	1	13	0	0	28	2	0	13	0	0	5	62	0	1	12	0	1	15	0	5	0	1	0	0	0	0
LINC01974	0	0	0	0	0	0	0	0	0	0	0	0	0	0	0	0	1	0	0	0	0	0	0	0	0	0	0	0	0	0	0	0	0	0	0	0	0	0	0	0	0	0	0	0	0	1	1	0	0
AP005901.2	0	0	0	0	0	0	0	0	0	0	0	0	0	0	0	0	0	0	0	0	0	0	0	0	0	0	0	0	0	0	0	0	0	0	0	0	0	0	0	0	0	0	0	0	0	0	0	0	0
LINC01661	0	0	0	0	0	0	1	0	1	4	0	0	0	0	0	0	0	0	0	0	2	0	0	1	0	0	0	0	0	0	0	0	0	0	0	0	0	0	0	0	0	0	0	0	0	0	0	0	0
AC018645.2	178	221	301	92	183	68	183	74	85	212	80	260	127	369	148	431	156	66	22	170	113	145	75	103	282	63	256	72	274	117	130	35	96	125	75	63	52	98	168	63	901	66	134	136	126	113	86	83	131
LINC02073	12	40	10	89	12	1	58	6	41	16	15	30	7	3	1	15	21	5	1	9	1	15	5	11	14	38	7	24	17	1	19	13	1	0	18	32	0	4	8	2	17	12	5	18	2	10	10	0	8
LINC00278	0	0	17	0	1	0	163	0	0	0	1	8	4	0	0	110	63	4	0	0	26	7	2	21	0	0	6	0	3	0	17	19	0	5	0	0	0	0	0	0	0	0	0	16	0	69	0	17	0
LINC02296	0	0	0	0	2	0	2	0	0	0	2	0	0	0	0	3	0	1	0	0	0	0	0	2	2	0	0	0	0	0	1	1	0	0	0	0	0	4	0	0	0	0	0	0	1	0	1	3	0
AC010768.4	0	0	0	0	0	0	0	1	0	0	0	0	0	0	0	0	0	0	0	0	0	0	5	0	0	0	0	0	0	0	0	0	1	0	1	0	0	0	0	0	0	0	0	0	0	0	0	0	0
ST3GAL5-AS1	13	10	55	18	16	5	23	4	21	96	14	2	23	15	16	102	8	2	65	8	11	36	1	25	10	19	15	39	52	9	56	10	11	4	7	3	15	56	8	1	7	20	14	7	33	7	7	19	3
AC027449.1	1	5	2	2	2	3	5	1	0	7	2	1	2	2	1	8	2	1	0	0	1	4	0	8	0	4	0	1	3	0	2	5	2	12	3	9	9	0	0	0	0	5	2	0	9	3	4	1	0
AC087878.1	0	1	1	2	2	0	4	1	2	2	2	2	0	0	5	1	1	2	0	5	1	1	0	1	0	1	1	1	0	2	2	0	0	0	2	0	4	2	0	1	1	3	1	1	0	1	0	0	0
LINC00470	1	13	75	1	177	30	15	4	4	3	5	1	0	0	4	0	1	0	0	135	5	0	478	0	0	103	14	5	2	3	5	7	11	388	1	2	0	5	2	34	1	0	0	0	0	71	50	1	1
AP000350.6	8	123	116	10	88	59	92	4	155	94	58	19	0	27	1	86	309	22	21	8	2	59	10	96	15	13	14	59	103	4	61	5	100	97	16	28	27	70	34	0	42	35	2	29	34	12	64	34	11
LINC01185	4	9	3	14	4	3	0	2	1	5	7	0	7	2	5	9	12	0	20	0	0	1	0	2	7	2	2	15	15	7	4	0	0	1	9	0	4	14	0	6	4	1	4	2	3	2	2	1	0
AC015689.1	0	9	12	3	8	40	0	0	0	1	12	10	0	2	7	5	6	1	3	4	7	3	5	7	3	0	1	5	4	7	7	2	4	2	1	3	2	20	1	8	4	2	6	20	3	2	5	0	0
PISRT1	0	0	0	0	0	0	0	0	0	0	0	0	0	0	0	0	0	0	0	0	0	0	0	0	0	0	0	0	0	0	0	0	0	0	0	0	0	0	0	0	0	0	0	0	0	0	0	0	0
AL159169.3	2	20	5	2	4	1	10	0	17	3	14	1	1	1	4	3	8	6	2	0	17	11	1	21	2	5	4	31	34	2	10	1	9	4	7	5	4	4	3	1	5	6	2	13	2	4	0	2	0
AC005165.1	5	15	10	16	34	4	36	0	4	191	43	15	4	5	1	36	18	4	69	3	3	166	1	53	5	18	17	32	16	0	75	15	6	0	7	11	133	433	2	2	16	29	0	1	190	3	18	104	0
AC090993.1	0	0	0	0	2	0	0	0	0	0	0	0	0	0	2	0	0	0	0	0	0	0	3	0	0	0	0	0	0	0	0	0	0	0	0	0	0	3	0	0	0	0	0	0	0	1	0	0	0
AC245052.7	0	0	0	0	0	5	0	0	0	5	0	0	0	0	0	1	0	0	0	0	1	4	0	2	0	2	0	5	0	2	1	0	0	0	0	3	0	1	0	0	2	3	0	0	0	0	0	0	0
LINC00626	0	1	0	3	23	1	0	7	1	0	4	0	1	2	7	1	11	2	1	1	5	1	1	4	0	1	0	1	0	4	2	0	0	1	4	0	0	2	6	0	0	4	2	0	0	2	0	0	3
AL031599.1	0	2	1	4	4	6	8	2	2	2	1	0	3	0	0	0	3	0	2	0	2	1	2	3	0	0	0	0	0	0	1	3	0	0	1	10	17	3	0	1	1	3	0	4	3	6	4	5	0
AC074389.3	0	0	0	0	0	0	0	0	0	0	0	0	0	0	0	0	0	0	0	0	0	0	0	0	0	0	0	0	0	0	0	0	0	0	0	0	0	0	0	0	0	0	0	0	0	0	0	0	0
AC005871.1	0	0	0	0	0	0	0	0	0	0	0	0	0	0	0	0	0	0	0	0	0	0	0	0	0	0	0	0	0	0	0	0	0	0	0	0	0	0	0	0	0	0	0	0	0	0	0	0	0
PCAT18	0	0	2	1	2	0	3	1	0	3	5	0	0	1	3	236	11	0	0	2	4	13	2	3	0	0	0	2	1	1	0	1	0	1	2	1	5	8	0	2	0	0	0	0	3	12	0	2	0
AL359397.1	6	4	9	6	11	4	5	1	3	4	2	2	0	3	1	11	0	3	1	0	3	3	0	6	9	4	19	1	5	5	8	1	4	4	3	4	5	24	2	1	8	1	3	4	4	5	0	1	2
AC026780.1	0	0	1	0	0	0	0	0	0	0	2	0	0	0	2	0	1	0	0	0	0	1	0	0	0	0	0	0	0	0	0	1	0	0	0	0	0	0	0	0	0	0	0	0	0	0	2	0	0
AC108024.1	0	0	1	0	0	1	0	0	0	0	0	0	0	0	0	0	0	0	0	0	0	0	0	0	0	0	0	0	0	0	0	0	0	0	0	0	0	0	0	0	0	0	0	0	0	1	0	0	0
AC079148.1	4	8	11	11	20	14	20	9	8	3	28	6	6	6	13	15	9	7	7	2	20	25	1	18	2	10	7	14	17	18	8	5	12	19	26	19	17	10	4	4	13	8	15	4	17	8	12	9	1
LINC02019	30	52	78	39	31	7	50	11	18	45	39	11	6	15	42	43	24	22	33	20	26	77	118	46	17	43	10	112	25	18	52	19	40	66	28	24	31	43	12	15	23	27	3	12	18	23	11	20	9
AC024941.1	1	0	2	0	0	4	2	0	0	3	0	1	3	0	1	3	1	1	0	2	1	3	0	3	0	1	0	2	2	2	0	0	2	1	4	1	0	1	0	0	4	0	0	5	1	6	0	0	0
AC007114.1	120	128	240	130	170	173	108	56	65	203	100	238	122	60	105	179	325	56	82	43	51	117	12	155	104	71	47	62	185	35	81	53	80	119	31	35	77	216	19	24	58	30	67	59	90	22	74	33	11
AC092666.1	0	0	2	0	0	0	3	0	15	0	1	1	3	0	1	2	1	1	2	1	0	4	0	1	1	2	0	0	1	0	0	0	0	6	0	2	0	2	1	0	0	0	0	1	1	3	1	0	0
LINC01020	0	0	0	0	0	0	0	0	0	0	0	0	0	0	0	0	0	0	0	20	0	0	0	0	0	0	0	0	0	0	0	0	0	0	0	0	0	0	0	0	0	0	0	0	0	0	0	0	0
LINC01851	0	0	0	0	0	1	1	0	0	0	0	1	0	0	0	0	0	0	0	1	0	0	0	1	1	0	0	0	0	0	0	0	0	0	0	0	0	0	0	0	0	0	0	0	0	0	0	0	0
LINC00500	0	1	0	1	0	0	0	1	1	0	1	0	0	1	0	2	2	0	0	1	0	0	0	0	0	2	1	2	0	0	0	0	0	0	0	0	0	0	0	0	1	1	2	0	0	0	0	0	1
AC011228.1	0	0	0	0	0	0	0	0	0	0	0	0	0	0	0	0	0	0	0	0	0	0	0	0	0	0	0	0	0	0	0	0	0	0	0	0	0	0	0	0	0	0	0	0	0	0	0	0	0
AC061975.1	0	7	0	0	7	16	1	3	3	12	6	6	3	2	1	6	1	3	1	0	1	1	0	4	0	3	0	0	1	1	8	0	3	0	0	0	0	5	4	4	5	0	1	0	1	3	7	0	0
CASC9	164	12	1	3	253	1334	286	381	20	434	3	443	1	0	7	15	1	9	94	348	0	2	911	98	1	136	201	1	5	244	1	6	0	2	2	0	0	0	23	161	0	82	2	124	13	631	274	0	77
AC016687.2	0	0	0	0	0	1	0	0	0	0	0	1	0	0	0	0	0	0	0	0	0	0	1	2	0	0	0	0	0	0	0	0	0	0	0	0	0	0	0	0	0	0	0	0	0	0	0	0	0
AC063944.3	0	0	2	1	1	0	0	1	0	5	6	0	2	0	2	3	1	1	0	0	0	8	9	1	2	0	0	1	1	0	0	3	2	6	4	2	0	0	2	2	1	1	0	0	4	3	0	2	0
AC128709.3	1	4	5	0	2	0	24	0	1	0	0	2	0	1	1	11	5	0	1	0	1	1	0	12	0	2	0	0	1	0	2	15	3	1	1	30	23	0	0	0	1	0	0	0	6	0	3	16	0
AC084819.1	0	0	0	3	6	16	0	0	0	1	0	0	0	0	0	1	0	0	0	0	2	1	0	0	0	0	0	0	0	0	1	0	0	0	0	1	0	0	0	0	0	0	0	0	0	0	1	0	1
LINC01963	69	281	318	145	394	155	397	187	307	354	251	288	115	142	330	222	714	146	22	213	305	335	476	285	114	117	85	154	97	155	321	158	310	265	148	411	302	375	139	27	305	171	22	219	727	875	145	300	203
MEG8	1	4	2	4	3	0	0	5	25	1	1	0	0	16	1	14	2	0	0	0	1	1	0	4	0	2	1	5	2	1	50	5	1	1	5	3	1	3	0	5	5	5	0	6	1	1	1	0	1
AC133528.1	4	12	18	6	9	8	9	11	4	40	24	10	3	5	186	4	10	3	6	16	45	23	12	13	16	19	13	42	16	152	17	0	20	33	24	2	3	14	8	0	49	8	16	14	7	33	2	9	10
AL023802.1	0	4	0	0	1	3	0	0	0	2	2	0	0	0	0	0	1	0	1	1	1	1	0	5	1	0	0	0	0	0	2	1	2	0	0	1	1	1	7	17	0	0	0	0	1	0	0	0	0
AC068987.3	1	7	3	7	0	12	1	0	9	0	1	0	2	3	5	4	3	2	4	0	10	6	0	4	0	2	22	19	20	0	14	1	1	0	2	0	0	20	1	1	5	22	4	4	0	0	2	0	1
AL391095.3	1	2	1	1	1	4	6	1	7	3	1	6	0	1	2	5	5	2	0	5	2	6	0	0	3	2	5	3	1	1	5	1	2	9	5	2	2	1	9	0	18	2	0	2	2	2	0	1	1
AC091932.1	0	0	0	0	0	0	0	0	0	0	0	0	0	0	1	0	0	2	0	0	0	0	1	0	0	0	0	0	0	0	0	0	0	1	0	1	1	0	0	0	0	0	0	0	0	0	0	1	0
AC082651.1	0	3	0	0	3	4	1	0	0	0	0	1	1	1	0	1	0	0	0	0	0	0	0	2	2	0	0	0	0	1	2	2	0	1	0	0	0	0	1	1	0	0	0	1	0	0	1	0	0
LINC01940	0	3	2	0	0	0	0	13	2	1	2	0	0	0	0	0	1	5	0	0	4	1	564	0	0	3	0	0	1	0	0	0	0	528	0	0	3	0	6	1	1	1	1	2	1	1	0	1	2
LINC02052	0	0	0	0	0	2	1	0	0	0	0	0	0	0	0	0	0	0	0	0	0	0	0	0	0	0	0	0	0	0	0	0	0	0	0	0	0	0	0	0	0	0	0	0	0	0	0	0	1
LINC01706	0	0	1	0	0	0	0	0	0	0	0	0	0	0	0	0	0	0	0	0	0	0	0	0	0	0	0	0	0	0	0	0	0	0	1	0	0	0	0	0	0	0	0	0	0	0	0	0	0
AL161716.1	1	0	0	0	3	4	3	0	2	0	0	0	2	0	1	3	1	0	0	1	1	0	0	0	0	0	0	0	1	0	0	2	0	2	1	1	0	1	0	6	1	0	1	0	0	0	0	0	0
AC025566.1	0	0	0	0	0	0	0	1	0	0	0	0	0	0	0	0	0	0	0	0	0	0	0	0	0	0	0	0	0	0	0	0	0	0	0	0	0	0	0	0	0	0	0	0	0	0	0	0	0
Z82198.1	0	0	1	1	0	0	0	0	3	0	0	0	0	0	0	0	0	0	0	1	0	0	0	1	0	0	0	0	0	0	0	0	0	0	1	0	1	0	0	0	0	0	0	0	0	0	0	1	0
AC098850.3	0	0	0	0	0	0	0	0	0	0	0	0	0	0	0	0	0	0	0	0	0	0	0	0	0	0	0	0	0	0	0	0	0	0	0	0	0	0	0	0	0	0	0	0	0	0	0	0	0
AL365204.1	0	0	2	0	0	0	1	0	0	1	0	0	0	0	0	0	0	0	0	0	0	0	4	0	0	0	0	1	0	0	0	0	0	0	2	0	0	0	0	1	0	0	0	0	0	0	2	0	0
LINC01961	0	0	0	0	0	0	0	0	0	0	0	0	0	0	0	1	0	0	0	0	0	0	1	1	0	0	0	1	0	0	0	0	1	0	0	0	0	0	0	0	1	0	0	0	0	0	0	0	0
AC025773.1	0	0	0	0	0	0	0	0	0	0	0	0	0	0	1	0	0	0	0	0	0	0	0	0	0	0	0	0	0	0	0	0	0	0	0	0	0	0	0	0	0	0	0	1	0	0	0	0	0
AC007529.1	0	1	0	0	2	2	0	0	2	0	0	0	0	0	1	3	0	0	0	0	1	0	0	0	1	0	0	0	0	0	0	0	0	1	0	0	0	0	0	0	0	0	0	0	0	0	0	0	0
AC092620.3	2	2	3	0	0	0	2	0	7	1	2	0	0	0	1	5	4	0	1	2	1	1	0	2	0	3	4	1	1	0	1	0	1	1	1	3	0	0	1	1	2	3	1	0	2	3	0	0	0
AC009055.1	0	0	0	0	0	0	0	0	0	0	0	0	0	0	0	1	0	0	1	0	0	0	0	0	0	0	0	0	0	0	0	0	0	0	0	0	0	0	0	0	0	0	0	0	0	0	0	0	0
AL353614.1	0	0	0	0	0	0	0	0	0	0	0	0	0	0	0	0	0	0	0	0	0	0	0	0	0	0	0	0	0	1	0	0	0	0	0	0	0	0	0	0	0	0	0	0	0	0	0	0	0
LINC01751	0	0	0	0	0	0	0	0	0	0	1	0	0	0	0	0	0	0	0	0	0	0	0	0	0	0	0	1	0	0	0	0	0	0	1	0	0	0	0	0	0	0	0	0	0	0	0	0	0
LINC01970	7	5	23	2	4	3	6	2	5	5	12	4	2	3	19	7	25	7	10	4	18	11	0	30	7	6	15	17	24	12	2	0	23	17	7	1	4	18	3	5	7	3	3	1	4	0	11	1	2
AL365181.1	1	1	4	0	0	2	1	0	1	3	0	0	1	0	0	1	0	0	1	0	0	2	0	1	0	0	1	0	0	0	0	0	1	1	2	1	3	0	1	0	0	0	0	0	4	1	0	0	0
LINC01912	0	0	1	0	0	0	0	0	0	0	0	0	0	0	0	0	0	0	0	0	0	0	1	0	0	0	0	0	0	0	0	0	0	0	0	0	0	0	0	0	0	0	0	0	0	0	0	0	0
AC023310.4	0	0	1	1	1	0	1	0	0	1	2	0	0	3	1	0	0	0	0	1	0	0	25	0	0	1	0	1	0	2	4	0	1	0	3	1	1	1	0	0	0	0	0	1	2	0	1	1	0
LINC00642	0	0	2	3	1	0	1	0	0	0	0	0	0	0	0	0	1	0	1	0	0	1	0	4	0	4	0	2	0	0	0	3	1	0	0	0	0	0	0	0	0	3	0	0	7	0	1	0	0
ATP2B1-AS1	25	72	45	65	57	170	94	32	52	104	53	40	13	35	74	60	72	31	20	231	36	116	16	116	46	39	32	25	80	23	60	53	69	94	40	129	131	51	111	25	32	81	12	19	162	57	53	42	41
BX323046.1	4	5	2	1	6	0	4	3	5	3	4	0	0	0	2	3	3	1	1	4	6	18	0	3	6	4	9	1	14	4	6	0	0	3	2	10	1	3	4	1	2	0	3	5	2	2	1	3	0
AL137003.2	97	192	320	145	194	66	169	50	104	279	245	83	323	86	107	191	106	96	144	83	101	343	146	186	192	126	89	206	366	36	197	130	215	143	185	263	257	319	58	73	163	151	188	43	247	117	90	154	64
AL034548.1	0	0	0	0	0	0	0	0	0	4	0	0	0	0	0	0	0	0	0	0	0	0	0	0	0	0	0	0	0	0	0	0	0	0	0	0	1	0	0	0	0	0	0	0	0	0	0	0	0
LINC01657	0	0	0	0	0	0	0	0	1	0	0	0	0	0	0	0	0	0	0	0	0	0	0	0	0	1	0	0	0	0	0	0	0	0	0	0	0	0	0	0	0	0	0	0	0	1	0	0	0
LINC02011	0	0	0	1	1	0	9	0	0	0	0	0	0	0	0	0	0	0	0	0	1	0	0	0	5	0	0	0	0	0	0	1	1	0	0	0	0	0	0	2	1	0	0	0	0	0	0	0	0
LINC01926	2	7	7	4	6	1	0	0	1	1	2	0	1	1	0	7	6	2	6	4	0	6	0	10	6	5	6	10	4	0	0	0	3	4	2	0	0	4	2	1	9	2	0	3	0	2	1	0	0
AF127936.1	0	64	5	28	8	2	14	5	17	27	16	2	1	5	1	41	13	7	1	10	3	13	2	25	7	14	10	2	13	3	18	3	2	8	7	0	0	6	15	3	17	25	5	4	9	9	7	1	16
LINC00302	0	0	0	0	0	0	0	0	0	0	0	0	0	0	0	0	0	0	0	0	0	0	0	0	0	0	0	0	0	0	0	0	0	0	0	0	0	0	0	0	0	0	0	0	0	0	0	0	0
AC005552.1	0	0	0	0	0	0	2	0	0	0	0	0	0	1	0	0	0	1	0	0	0	2	0	0	0	1	0	0	0	1	0	0	0	0	0	0	0	0	0	0	0	0	0	0	0	0	0	0	0
AC068506.1	0	0	0	0	0	14	2	0	5	0	0	0	0	0	1	7	0	0	0	2	0	0	0	1	0	1	0	0	3	3	0	0	1	0	1	0	0	2	0	0	1	1	0	0	0	2	2	0	0
EPB41L4A-AS2	31	46	72	27	30	13	64	21	51	90	41	26	19	22	28	144	96	12	19	10	21	68	3	38	16	42	32	2	49	52	56	19	17	8	23	67	61	88	15	5	29	16	5	17	169	53	21	23	11
AL356259.1	0	1	0	0	0	1	0	0	0	0	0	0	0	0	0	0	0	0	0	1	0	0	0	0	0	0	0	0	0	0	0	0	0	0	1	0	1	0	0	0	0	1	0	0	0	0	0	0	0
AL591468.1	2	46	0	17	6	0	1	16	0	3	2	5	0	6	0	7	3	10	0	32	3	5	2	9	29	10	11	9	10	2	2	1	0	6	0	1	6	0	10	4	10	5	0	4	14	7	4	7	15
LINC02159	8	29	184	27	7	2	17	117	102	64	113	5	292	50	489	27	12	7	77	1	10	8	4	71	14	24	4	345	9	138	118	1	16	43	93	3	4	36	10	1	28	19	11	100	8	709	5	0	8
AP000561.1	0	0	0	0	6	0	0	0	1	0	0	0	0	0	0	0	0	0	0	0	0	0	2	0	0	0	0	0	0	0	0	0	0	0	0	0	0	0	0	0	0	0	0	0	0	0	0	0	0
RASAL2-AS1	37	36	16	39	51	39	78	23	52	41	9	31	9	12	18	35	47	77	9	98	45	101	40	31	125	45	32	12	66	39	30	34	21	196	37	50	42	29	166	22	47	24	26	19	79	65	45	36	78
AC025428.2	0	0	0	0	3	0	0	0	0	0	0	0	0	3	0	0	0	0	0	0	0	0	0	0	0	0	0	0	0	0	1	0	0	0	0	0	0	0	0	0	0	1	0	0	0	0	0	0	0
AL357833.1	0	0	0	0	4	0	0	0	0	1	0	0	0	2	0	2	2	2	0	0	3	1	0	1	0	0	0	0	0	0	1	0	0	0	0	4	0	0	1	1	1	0	0	0	0	0	2	0	0
AC093627.7	0	8	5	23	21	1	23	1	4	14	12	6	0	2	0	63	0	2	0	2	22	42	43	25	4	4	5	4	2	0	24	4	2	1	2	17	2	1	4	1	7	1	6	5	2	3	7	1	0
RBAKDN	1	5	0	4	3	0	0	4	0	5	1	0	2	15	1	1	0	0	0	7	1	2	0	23	12	1	23	0	53	62	22	0	5	0	3	1	4	9	15	10	7	0	106	0	3	1	17	3	0
AC138057.1	0	0	0	0	0	0	0	0	0	0	0	0	0	0	0	0	0	0	0	0	0	0	0	0	0	0	0	0	0	0	0	0	0	0	0	0	0	0	0	0	0	0	0	0	0	0	0	0	0
LINC00265	49	190	209	108	508	144	373	121	200	539	565	74	47	44	111	475	532	208	47	295	356	693	44	438	137	418	183	284	745	186	161	11	264	451	230	43	129	493	141	80	601	139	66	64	143	801	179	34	141
AC008440.3	0	17	2	4	2	0	15	15	11	6	2	7	1	3	2	64	94	10	2	138	0	16	3	4	7	8	9	7	13	4	11	1	13	56	1	4	1	7	5	13	2	2	5	0	0	1	5	5	20
AC025575.1	0	0	0	0	3	7	0	0	1	0	1	0	0	0	0	0	0	0	1	0	0	0	0	0	0	0	0	0	0	0	3	0	8	0	0	0	0	2	0	9	0	0	0	0	0	0	0	0	0
DIRC3-AS1	0	0	0	3	0	0	0	0	4	0	0	0	1	0	1	1	0	0	2	2	6	2	50	0	0	0	0	1	0	1	0	0	0	0	1	0	0	0	0	0	0	0	0	0	0	0	0	0	1
VENTXP1	0	0	0	0	0	0	0	0	0	6	0	0	0	0	0	0	0	0	0	0	0	0	0	0	0	0	0	0	0	0	0	0	0	0	0	0	0	0	0	0	0	0	0	0	0	0	0	0	0
LINC02508	0	0	0	0	0	0	0	0	0	0	0	0	0	0	0	0	0	0	0	0	0	0	0	0	0	0	0	0	0	0	0	0	0	0	0	0	0	0	0	0	0	0	0	0	0	0	0	0	0
LINC02102	3	2	8	13	4	4	11	1	17	8	19	1	2	4	5	8	15	1	7	3	13	11	9	1	2	5	1	17	36	47	8	0	5	5	6	0	7	5	1	1	6	5	2	3	4	2	4	0	0
RNU6ATAC35P	0	3	5	0	2	3	3	6	0	0	4	3	0	3	27	3	12	0	1	0	4	6	1	6	2	0	0	12	3	0	4	5	2	1	1	2	4	20	0	0	0	1	0	14	17	0	1	2	0
LINC01707	0	1	0	0	0	0	0	0	0	0	0	0	0	0	0	0	0	0	0	0	0	0	0	0	0	0	0	0	0	0	0	0	0	0	0	0	0	0	0	0	0	0	0	0	0	0	0	0	0
BX640514.2	10	4	16	29	3	0	99	195	66	21	16	14	55	21	4	31	126	6	6	5	4	9	1	10	39	3	0	9	21	18	20	10	13	69	5	7	17	14	14	1	2	5	1	8	13	3	4	13	11
AL356361.2	0	0	0	1	0	0	0	0	0	0	0	0	0	0	0	1	0	0	0	0	0	0	0	1	0	0	0	0	0	0	0	0	1	0	0	0	0	0	0	0	1	0	0	0	0	0	0	0	0
AC083843.1	1	0	4	0	1	0	1	0	2	3	2	1	0	2	2	6	3	0	2	2	4	4	0	1	0	2	6	0	3	0	0	0	1	4	3	0	2	1	1	0	1	0	0	2	2	0	2	0	0
AC097173.2	1	0	1	0	0	0	0	0	1	0	0	0	0	1	0	0	0	0	0	0	0	0	0	0	0	0	1	0	0	0	0	0	0	0	1	0	0	0	0	0	0	0	0	0	0	0	0	0	0
AC068020.1	1	0	1	0	0	0	0	0	1	0	0	1	0	0	0	0	0	0	0	0	0	0	0	0	0	0	0	0	0	0	0	0	0	0	0	1	0	0	0	0	0	0	0	1	0	0	0	0	0
AC097468.3	22	46	50	16	26	29	48	36	11	30	104	57	15	24	40	39	45	28	10	28	45	41	51	30	37	25	42	40	50	61	25	21	37	60	37	13	14	28	59	3	20	26	10	32	34	15	14	36	24
AC010486.1	0	0	0	0	0	2	0	0	0	0	0	0	0	0	0	0	0	0	0	2	0	0	0	0	0	0	0	0	0	0	0	0	0	2	0	0	0	4	0	1	0	0	0	0	0	0	2	0	0
AC007100.1	0	0	0	0	0	0	0	0	0	0	0	0	0	0	0	0	0	0	0	0	0	0	0	0	0	0	0	0	0	0	0	0	0	0	0	0	0	0	0	0	0	0	0	0	0	0	0	0	0
LINC02343	0	0	0	1	0	3	5	0	1	0	7	1	0	0	1	26	17	0	0	1	3	4	0	0	1	0	0	1	5	0	1	0	5	56	1	0	0	0	0	28	0	1	3	1	0	0	0	0	0
AC019254.1	3	16	12	14	25	1	9	7	5	7	8	7	4	3	3	17	8	7	5	7	15	9	23	12	11	3	11	5	5	17	6	7	9	2	8	6	3	25	6	0	9	9	1	4	6	8	5	9	5
AC104688.1	0	0	0	0	0	0	0	0	0	0	0	0	0	0	0	1	0	0	0	0	0	0	0	0	0	0	0	0	0	0	0	0	0	0	0	0	0	0	0	0	0	0	0	0	0	0	0	0	0
LINC00607	11	66	31	62	23	6	129	22	61	45	60	23	12	14	4	62	20	15	127	26	35	51	1114	199	14	474	33	39	21	7	27	76	29	11	30	83	127	36	14	4	29	32	94	32	196	75	49	77	6
LINC00487	6	12	54	15	2	3	6	0	11	7	37	1	9	3	6	10	5	5	5	2	3	71	0	13	0	3	0	4	17	14	4	4	8	22	6	6	21	7	1	8	8	5	0	0	4	6	2	6	0
LINC01711	8	15	0	42	30	0	22	21	20	4	17	0	0	1	6	1	2	34	0	13	26	59	80	3	27	15	2	9	14	12	4	0	2	191	8	0	1	5	171	8	8	20	2	33	2	20	9	0	20
BX324167.1	0	2	3	0	2	0	0	8	2	5	2	2	0	0	15	2	7	0	2	1	12	4	0	1	0	3	0	2	1	1	2	0	2	0	1	0	1	0	1	0	0	0	0	3	0	0	2	1	0
AL391704.1	0	0	0	0	0	0	0	0	0	0	0	0	0	0	0	0	3	0	0	0	0	0	3	0	0	0	0	0	0	0	0	0	0	0	0	0	0	0	0	0	0	1	0	0	0	0	0	0	0
AC092807.1	1	1	0	0	0	1	0	0	0	0	4	0	0	0	0	0	0	1	0	0	4	2	0	3	2	2	0	0	0	0	0	0	2	5	0	0	1	14	0	0	0	0	2	0	0	0	2	0	1
AL513548.3	1	1	4	2	3	4	2	0	7	1	1	0	0	0	0	1	2	0	0	1	1	5	0	5	2	2	1	2	2	0	3	0	3	3	4	0	0	5	1	1	1	1	1	0	1	1	1	0	1
TTTY7	0	0	0	0	0	0	0	0	0	0	0	0	0	0	0	0	0	0	0	0	0	0	0	0	0	0	0	0	0	0	0	0	0	0	0	0	0	0	0	0	0	0	0	0	0	0	0	0	0
GAS1RR	3	23	12	34	37	0	15	24	30	12	20	6	5	5	2	20	11	5	6	11	7	15	7	34	12	12	4	5	4	2	14	17	4	1	31	7	11	9	5	11	5	16	5	9	85	21	23	19	7
AL158071.3	0	6	4	9	5	12	4	9	1	3	3	3	0	4	5	8	1	10	3	1	4	6	2	5	23	1	1	7	4	0	2	10	3	5	4	4	4	5	4	1	3	8	5	2	0	1	3	2	0
AC007952.7	0	0	0	0	0	0	0	0	0	0	0	0	0	0	0	0	0	0	0	0	0	0	0	0	0	0	0	0	0	0	0	1	0	0	0	0	0	0	0	0	0	0	0	0	1	1	0	0	0
AC084116.1	0	0	0	0	0	0	0	0	1	0	0	0	0	0	0	0	0	0	0	0	0	0	0	0	0	0	0	0	0	0	0	0	0	0	0	0	0	0	0	0	1	0	0	0	0	0	0	0	0
AC012572.1	0	0	0	0	0	0	0	0	0	0	0	0	0	0	0	0	0	0	0	0	0	0	0	0	0	0	0	0	0	0	0	0	0	0	0	0	0	0	0	0	0	0	0	0	0	0	0	0	0
AC107958.2	0	0	0	0	0	0	0	1	1	1	0	0	0	0	0	0	0	0	0	0	0	0	0	0	0	0	0	0	0	0	0	0	0	0	0	0	0	0	0	0	0	1	0	0	0	0	0	0	0
LINC00886	233	89	333	103	228	149	241	61	85	184	181	16	71	95	77	1139	159	27	155	35	77	130	103	325	65	85	50	167	493	436	109	123	154	118	200	72	130	241	15	109	236	33	117	9	104	113	243	79	21
AC092803.1	1	3	0	0	32	1	0	0	2	0	0	0	0	0	0	0	6	1	0	1	0	3	0	1	0	1	0	0	0	0	0	0	1	1	0	0	1	1	1	1	0	0	0	0	0	3	3	0	0
AC073263.2	0	1	0	0	0	0	0	0	4	1	0	6	0	0	0	1	5	0	0	2	1	1	0	0	0	0	2	0	1	0	1	0	0	0	0	0	0	1	0	0	2	0	0	0	2	0	0	0	1
LINC02563	0	0	0	0	0	0	0	0	0	0	0	0	0	0	0	0	0	0	0	0	0	0	0	0	0	0	0	1	0	0	0	0	0	0	0	0	0	0	0	0	0	0	0	0	2	0	0	0	0
AC008991.1	1	0	0	0	0	0	3	0	0	0	0	0	1	0	0	3	0	0	1	0	0	0	0	0	0	0	0	0	0	0	2	2	0	0	0	0	0	1	0	0	1	0	0	0	4	1	0	0	0
AL356310.1	5	3	0	8	2	2	6	13	0	5	3	1	8	0	4	9	6	0	2	6	16	4	0	7	7	1	0	0	4	2	1	6	1	2	0	0	22	0	1	5	4	0	2	2	0	11	2	0	0
LINC01479	0	6	0	0	2	0	8	0	0	1	0	0	0	0	0	2	0	5	1	2	0	1	0	2	2	0	2	1	6	2	0	0	1	1	1	0	3	1	0	0	0	4	0	0	1	0	1	1	1
FO680682.1	1	1	1	11	2	1	2	0	7	2	0	4	1	1	1	1	1	1	0	3	0	3	0	3	1	0	2	1	3	3	0	1	0	5	1	0	0	0	1	1	0	0	2	3	0	0	0	0	0
AC026741.1	0	1	3	4	0	0	0	0	5	3	4	2	0	0	3	2	3	2	0	0	3	3	0	4	0	2	2	1	2	2	1	1	1	0	3	1	2	4	2	0	0	0	0	0	1	0	1	0	1
AP000473.2	1	3	9	8	6	3	8	0	15	9	23	39	2	2	5	4	11	0	12	0	3	15	0	11	0	1	2	1	5	1	6	1	3	0	2	6	13	2	0	0	5	5	0	2	16	3	4	3	1
AL359853.3	0	1	0	0	1	4	0	0	0	0	0	0	0	0	0	0	0	0	0	0	0	0	0	0	0	0	0	0	0	0	0	0	0	0	0	0	0	0	0	0	0	0	0	0	1	0	0	0	0
AC004947.1	5	24	58	47	10	0	25	2	2	41	7	7	5	5	5	19	21	3	4	2	2	23	1	117	6	35	5	3	4	5	37	26	7	0	13	34	30	4	11	2	1	5	2	1	8	0	20	37	0
LINC01170	1	5	2	4	1	40	5	0	1	5	6	6	1	3	4	9	1	0	2	7	1	1	0	4	1	0	3	4	1	0	3	0	0	2	0	2	1	10	0	0	0	0	5	0	4	3	1	0	1
AC092138.2	1	0	0	0	0	0	0	0	3	0	0	1	0	0	0	0	0	0	0	0	0	0	0	6	0	1	0	0	0	0	0	0	0	0	0	0	0	0	0	0	0	0	0	0	0	0	0	0	0
AC008875.1	14	8	39	20	20	25	7	4	18	89	66	7	3	3	9	20	13	13	4	5	43	125	3	20	2	61	9	24	9	12	76	2	21	21	63	3	1	64	3	4	15	15	3	3	2	6	10	1	2
AC013714.1	1	0	0	0	4	4	0	0	3	0	0	1	0	0	0	2	4	0	0	3	2	1	2	0	0	1	1	0	3	0	1	0	0	3	1	0	1	8	0	0	2	1	0	0	0	3	1	0	0
AL590867.3	0	0	0	0	0	0	0	0	0	0	0	0	0	0	0	0	0	0	0	0	0	0	0	0	0	0	0	0	0	0	0	0	0	0	0	0	0	0	0	0	0	0	0	0	0	0	0	0	0
AC091730.1	0	0	0	0	0	0	0	0	0	0	0	0	0	0	0	0	0	0	0	0	0	0	0	0	0	0	0	0	0	0	0	0	0	0	0	0	0	0	0	0	0	0	0	0	0	0	0	0	0
AL357054.4	20	77	89	187	54	3	70	49	41	57	87	44	29	21	12	96	36	64	131	58	11	86	40	164	61	33	20	24	62	9	38	169	34	30	41	118	101	27	56	10	45	66	9	19	205	43	69	69	60
AC103409.1	0	0	0	0	81	42	1	3	0	0	0	0	0	0	0	0	0	0	0	0	0	0	48	0	0	0	0	0	0	0	0	0	1	0	0	0	0	1	0	0	0	0	0	0	0	0	0	0	0
AL354714.4	1	2	4	2	0	38	8	0	0	504	3	2	1	1	4	31	1	0	0	0	0	4	4	19	0	8	2	4	0	0	10	25	1	0	0	20	20	4	0	0	1	1	0	0	39	1	0	19	1
AC010745.1	0	0	0	0	0	0	6	0	0	0	0	0	0	0	0	0	0	0	0	0	0	0	0	0	0	0	0	0	0	0	0	0	0	0	0	0	0	0	0	0	0	0	0	0	0	0	1	0	0
AC015726.2	3	1	3	0	0	1	0	0	0	1	2	0	0	2	1	2	3	2	0	0	2	3	0	5	0	1	0	0	5	2	0	2	0	0	1	6	2	0	1	0	2	0	0	3	5	0	2	3	0
AL354977.1	4	1	2	8	5	2	3	0	4	2	1	0	1	1	0	5	5	1	1	0	8	7	0	4	0	2	2	5	9	1	3	0	4	4	7	0	4	2	1	0	8	7	1	0	2	2	1	0	5
AC122136.1	0	2	0	0	0	0	0	0	0	0	0	0	0	0	0	0	0	0	0	0	1	0	0	0	0	1	2	0	1	0	0	0	0	0	0	0	1	0	0	0	1	0	0	2	3	0	0	0	0
LINC01415	3	9	18	35	22	0	18	7	21	24	4	5	12	1	10	30	9	4	4	11	12	14	1	21	12	11	2	4	5	5	18	13	8	5	27	55	52	4	5	3	10	16	3	14	40	9	28	4	14
AL590068.2	0	0	0	0	1	0	0	0	0	0	0	0	0	0	0	0	0	0	0	0	0	0	0	0	0	0	0	0	0	0	0	0	0	0	0	0	0	0	0	0	0	0	0	0	0	1	0	0	0
AL035665.1	5	142	18	26	3	1	325	5	14	22	59	1	3	18	8	23	7	6	25	6	21	20	68	224	12	39	6	18	15	73	17	34	155	2	94	31	2	28	8	1	5	15	4	31	3	11	5	2	1
AC114752.1	0	0	0	0	0	0	0	0	0	0	0	0	0	0	0	0	0	0	0	0	0	1	0	0	0	0	0	0	0	0	0	0	0	0	0	0	0	0	0	0	0	0	0	0	0	0	0	0	0
AC008406.2	0	0	0	0	0	0	0	0	1	0	0	0	0	0	0	2	0	0	0	0	0	0	0	0	0	0	0	0	0	0	0	0	0	0	0	0	0	0	0	0	0	0	0	0	0	0	0	0	0
AL357172.1	0	0	0	0	1	0	0	0	0	0	0	0	0	0	0	0	0	0	0	0	0	0	0	0	0	0	0	0	0	0	0	0	0	0	0	0	0	0	0	0	0	0	0	0	0	0	0	0	0
AC004921.1	3	48	6	78	15	1	88	23	30	17	34	8	1	6	7	26	24	20	22	22	4	9	10	98	12	25	18	17	19	10	13	48	12	3	26	29	16	35	23	6	15	11	4	3	78	18	5	20	3
AL021395.1	0	0	13	2	0	0	1	0	0	0	0	0	6	1	0	0	0	0	0	0	0	270	0	1	1	0	0	0	2	0	1	0	0	0	47	0	3	0	0	0	0	0	1	0	2	0	0	0	0
AC078850.1	0	2	3	2	6	239	2	3	4	1	1	0	0	1	4	7	2	1	3	2	1186	4	26	4	1	0	0	4	0	10	3	6	0	2	5	2	2	1	9	5	1	8	0	5	4	9	11	9	5
LINC02072	0	0	0	1	0	0	0	1	1	1	1	0	0	0	0	0	0	2	0	0	1	0	0	0	0	0	0	0	1	1	4	0	0	1	0	0	0	0	0	0	0	0	1	0	0	0	0	0	1
LINC02010	0	0	0	0	0	0	0	0	0	0	0	0	0	0	0	0	0	0	0	0	0	0	0	0	0	0	0	0	0	0	0	0	0	0	0	0	0	0	0	0	0	0	0	0	0	0	0	0	0
LINC00621	2	1	7	6	12	0	2	0	4	35	8	0	10	12	0	40	1	0	11	0	41	0	0	7	14	5	0	2	19	1	10	0	16	5	11	1	1	6	0	4	2	0	3	2	2	0	4	1	3
AC010280.1	0	1	0	1	0	0	0	0	0	0	0	2	0	0	1	0	0	0	0	0	0	0	0	0	0	0	0	1	0	0	0	0	0	0	0	0	0	0	0	0	0	0	0	0	0	0	0	0	0
AL627309.1	0	1	1	2	0	8	0	1	1	2	0	8	1	0	3	13	9	0	0	0	0	0	0	10	0	1	16	0	2	0	0	0	1	5	2	0	1	2	1	0	3	2	0	0	0	1	31	0	0
AC008164.1	0	0	0	0	1	0	0	0	0	0	0	0	0	0	0	0	0	0	0	0	0	0	0	0	0	0	1	0	0	0	0	0	0	0	0	0	0	0	0	0	0	0	0	0	0	0	0	0	0
AC026336.2	0	0	0	0	0	1	0	0	0	0	1	0	0	0	55	1	0	0	0	0	1	0	0	1	0	0	0	0	0	0	0	0	0	0	0	0	0	0	0	0	0	0	0	0	0	0	0	0	0
LINC01859	0	0	0	0	1	0	0	0	0	0	0	0	0	0	0	0	0	0	0	0	0	0	0	0	0	0	0	0	0	0	0	0	0	0	0	0	0	0	0	0	0	0	0	0	0	0	0	0	0
AC018697.1	0	0	1	9	1	0	6	0	1	2	17	1	1	0	0	9	1	0	1	0	2	5	0	2	2	8	1	0	0	0	1	1	0	1	0	0	2	1	0	0	0	0	0	0	3	2	0	4	0
U91328.4	3	3	10	8	5	10	7	0	1	2	18	2	1	0	5	6	5	5	1	1	21	36	0	23	2	8	6	9	18	7	0	0	13	4	5	3	1	2	2	1	2	8	1	3	2	5	2	2	0
AC022447.1	0	0	0	0	0	0	0	0	1	0	0	0	0	0	0	0	0	0	0	0	0	0	0	1	0	0	0	0	0	0	0	0	0	0	0	0	0	0	0	0	0	0	0	0	0	0	0	0	0
AC022523.3	0	0	0	0	0	0	0	0	0	0	0	0	0	0	0	0	0	0	0	0	0	0	0	0	0	0	0	0	0	0	0	0	0	0	0	0	0	0	0	0	0	0	0	0	0	0	0	0	0
LINC01760	0	0	0	0	0	0	0	0	0	0	0	0	0	0	0	0	0	0	0	0	0	0	0	0	0	0	0	0	0	0	0	0	0	0	0	0	0	0	0	0	0	0	0	0	0	0	0	0	0
AC023034.2	0	0	0	0	7	8	0	0	1	1	12	0	0	0	0	0	0	0	0	0	0	0	2	2	0	0	2	1	1	0	0	0	1	0	0	0	0	0	2	4	1	0	0	7	1	6	6	0	0
SEC23A-AS1	3	0	1	0	3	5	5	0	0	1	2	2	0	1	1	0	3	1	0	0	2	1	0	0	0	1	4	0	1	0	1	0	4	0	0	0	0	3	0	0	0	0	1	3	0	0	1	0	0
AC011247.1	9	7	7	19	4	31	5	4	9	15	12	2	3	3	13	20	5	3	19	4	10	9	1	22	6	15	10	17	20	4	11	6	16	3	12	4	4	46	3	2	4	8	10	6	12	17	10	4	3
AC012617.1	1	16	24	5	24	10	7	1	3	1	6	8	0	2	0	4	7	10	0	23	25	10	0	30	1	10	4	24	46	9	10	0	3	42	4	4	12	1	82	11	3	5	2	8	7	16	8	0	3
LINC00159	0	0	0	0	0	0	0	0	0	0	0	0	0	0	0	0	0	0	1	0	0	1	0	0	0	0	0	0	1	0	1	1	0	3	1	0	0	1	0	3	1	0	0	0	0	0	2	1	0
LINC01999	0	2	0	0	0	0	0	0	0	10	0	0	0	0	0	0	2	0	2	0	0	0	0	1	0	0	0	0	1	0	0	1	0	0	0	1	1	0	0	0	0	0	0	0	0	0	5	0	0
AC135178.4	0	0	0	0	0	2	0	0	0	0	0	0	0	0	0	0	0	0	0	0	0	0	2	0	0	1	0	0	0	0	0	2	0	0	0	0	2	0	0	0	0	0	0	0	0	0	0	0	0
AC009065.7	0	0	0	0	0	0	0	0	0	0	0	0	0	0	0	0	0	0	0	0	0	0	0	0	0	0	0	0	0	0	0	0	0	0	0	0	0	0	0	0	0	0	0	0	0	0	0	0	0
LINC01402	0	2	5	0	0	1	0	1	2	4	5	0	2	2	5	0	19	0	1	4	5	4	0	12	1	3	0	2	5	0	4	0	1	3	0	3	9	2	0	1	4	1	0	0	2	2	1	1	0
LINC00492	0	0	0	0	0	3	0	0	2	0	2	0	0	0	2	0	0	0	0	0	1	0	0	0	0	0	0	0	0	0	0	0	0	0	0	0	0	0	0	0	0	0	0	0	0	0	0	0	0
AL592309.2	0	0	0	0	0	0	0	0	0	0	0	0	0	0	0	0	1	0	0	1	0	0	0	0	0	0	0	0	0	0	0	0	0	0	0	0	0	0	0	0	0	0	0	0	0	0	0	0	0
AC106052.1	0	5	2	5	3	1	3	1	3	3	3	1	1	0	6	0	3	0	3	10	0	12	0	6	3	2	0	2	13	5	0	0	6	2	3	1	0	3	3	0	2	2	4	2	0	3	4	0	1
LINC00644	0	0	0	0	0	0	0	0	0	0	2	1	1	0	0	0	0	0	0	0	0	0	0	0	0	0	0	0	0	0	0	0	0	1	0	0	0	0	0	0	0	0	0	0	0	0	0	0	0
LINC00677	0	5	1	1	3	0	17	0	4	3	2	1	2	0	2	1	1	4	0	2	4	12	0	23	0	4	2	1	9	4	6	0	5	2	1	1	0	11	4	1	3	1	0	2	0	5	0	2	0
PAXIP1-AS1	785	223	680	309	486	467	650	164	195	699	212	589	301	212	403	416	577	183	157	473	411	1312	36	574	346	354	206	306	858	879	258	137	525	332	457	201	216	1069	297	262	200	221	302	225	332	312	334	151	69
AC063926.1	0	1	0	0	0	14	0	0	1	0	2	3	0	0	2	2	0	1	2	0	0	3	0	0	0	0	0	0	0	0	0	0	0	0	0	0	0	0	0	0	0	0	0	0	0	0	2	0	0
LINC02041	0	42	36	26	120	82	181	317	0	70	23	112	1	17	16	303	3	17	3	154	1	0	8	24	3	3	5	8	96	35	40	20	146	16	135	8	7	57	23	50	0	16	65	16	3	119	29	2	23
AL121782.1	1	7	1	3	5	7	2	2	5	2	15	0	2	1	3	4	1	2	0	3	3	7	0	3	0	2	1	5	2	2	1	1	7	0	3	1	2	2	4	3	0	2	0	3	2	5	2	0	1
AC023669.2	0	0	1	0	0	1	8	0	1	0	1	0	0	1	1	1	0	0	12	0	1	0	0	1	0	2	0	0	0	0	9	0	5	0	9	0	4	0	1	0	1	0	0	0	2	0	4	0	0
AC008413.2	0	0	0	0	0	0	0	0	0	0	0	0	0	0	0	0	0	0	0	0	0	0	0	0	0	0	0	0	0	0	0	0	0	0	0	0	0	0	0	0	0	0	0	0	0	0	0	0	0
LINC00924	19	20	15	27	37	4	69	4	4	42	42	21	7	4	12	41	14	3	6	3	11	30	15	21	17	8	6	8	11	19	14	15	15	0	25	54	16	5	10	6	6	83	2	36	48	12	55	22	12
LINC02163	1	0	0	2	44	53	72	2	2	0	0	76	0	0	6	0	1	0	1	111	2	0	93	1	0	1	1	0	2	0	0	0	0	0	1	0	0	39	3	32	32	1	1	0	0	17	12	0	5
AL136309.3	0	0	0	0	0	0	0	0	0	0	0	0	0	0	0	0	1	0	0	0	0	0	0	3	0	0	0	1	0	0	0	0	0	0	0	0	0	0	1	0	0	0	0	0	0	0	2	0	0
AL022724.1	2	5	21	1	12	7	2	1	8	19	1	0	0	5	1	5	14	0	4	0	1	2	0	3	1	5	1	0	2	8	4	1	10	0	0	3	2	7	1	2	1	3	0	19	2	6	22	1	0
LINC01625	3	0	0	2	1	0	6	0	1	0	3	1	0	0	0	1	2	0	3	0	0	0	0	7	0	2	2	1	0	1	1	3	0	0	0	7	7	30	0	0	0	3	0	1	14	0	5	1	0
AC009955.2	0	0	2	0	0	1	0	0	0	1	0	0	0	0	0	0	0	0	0	0	2	4	1	1	0	0	0	1	2	0	0	0	2	0	1	0	0	0	0	1	0	1	0	0	1	0	0	0	0
AC007557.1	0	0	0	0	0	0	0	0	2	0	0	0	0	0	0	0	0	0	0	0	0	0	0	1	0	0	0	0	0	0	0	1	0	0	0	0	0	0	0	0	0	0	0	0	0	0	0	0	0
AC061975.6	1	61	0	0	149	149	0	0	1	1	0	4	0	0	5	0	0	0	4	13	2	0	0	0	0	15	3	13	3	3	0	0	1	0	0	0	0	9	2	5	2	0	6	0	0	0	54	0	0
LINC01579	0	30	9	4	187	55	4	2	28	44	9	0	61	1	162	22	14	9	68	0	15	7	92	44	3	25	31	3	11	59	87	19	23	6	2	2	6	1002	0	5	5	3	9	55	17	2	30	11	0
AC092139.2	0	0	0	0	0	0	0	0	0	0	0	0	0	0	0	0	0	0	0	0	0	0	0	0	0	0	0	0	0	0	0	0	0	0	0	0	0	0	0	0	0	0	0	0	0	0	0	0	0
AC145350.2	0	0	0	0	1	0	0	0	0	0	0	0	0	0	0	0	0	0	0	0	0	0	0	0	0	0	0	0	0	0	0	0	0	0	0	1	0	0	0	0	0	0	0	0	0	0	2	0	0
AL355974.2	6	6	11	26	4	1	26	2	1	6	9	15	27	5	2	7	12	4	9	0	2	21	2	40	13	10	3	11	3	0	13	108	6	1	3	21	39	1	2	2	2	4	4	2	42	2	23	172	2
LINC01613	0	0	0	0	0	0	0	0	0	0	0	0	0	0	0	0	0	0	0	0	0	0	0	2	0	0	0	0	0	0	0	0	0	0	0	0	0	0	0	0	0	0	0	0	0	0	0	0	0
LINC01672	1	2	0	1	0	0	0	0	0	1	0	0	0	0	0	0	0	0	0	0	0	0	0	1	0	0	0	0	0	0	0	0	1	0	0	1	0	0	0	0	0	0	0	0	0	0	0	0	0
AC113349.1	0	19	1	20	7	0	12	0	4	40	5	1	13	1	1	35	10	0	1	0	3	2	0	24	1	1	0	0	5	0	7	12	0	3	0	0	73	0	0	1	19	0	2	0	4	0	1	0	2
AC022784.2	0	0	0	0	2	0	0	0	0	0	0	0	0	1	1	0	2	0	0	1	0	1	0	0	1	0	0	1	0	0	0	0	0	0	0	0	1	0	0	0	0	0	0	0	0	0	0	0	0
AC084149.1	0	0	0	0	0	4	1	0	0	0	0	0	0	0	0	0	0	0	0	4	2	0	1	2	0	1	0	0	0	0	0	0	0	0	0	0	0	0	0	1	0	0	0	1	0	0	0	0	0
LINC02016	7	6	0	1	0	0	58	0	3	16	4	5	0	0	1	8	4	0	4	0	0	2	0	35	19	24	4	0	7	3	8	188	14	0	2	125	130	0	0	1	2	8	0	0	25	0	17	20	0
PTPRD-AS2	0	1	109	0	0	0	5	0	4	0	1	0	1	3	0	930	1	0	1	0	0	1	0	1	1	0	0	0	0	0	2	0	1	0	0	1	0	32	0	0	0	0	0	1	1	0	1	1	0
LINC01744	0	0	0	3	0	1	0	0	4	0	1	0	0	0	0	0	0	0	0	0	4	2	0	0	0	0	1	1	3	0	0	0	0	0	0	0	0	1	0	0	0	0	0	0	0	1	2	0	0
AC007381.1	1	8	1	15	0	1	2	1	2	5	5	0	0	1	0	1	1	0	0	1	1	4	2	7	0	0	0	0	0	0	3	0	0	3	0	0	1	1	1	0	4	6	1	0	0	0	0	0	0
BX284668.6	0	2	3	1	3	14	2	1	2	4	3	1	3	2	3	7	3	0	2	0	4	12	3	2	2	2	15	0	3	0	3	1	0	2	4	0	0	1	1	0	4	0	0	5	2	1	2	0	1
LINC02518	0	1	1	1	5	1	3	1	0	0	7	2	0	0	0	6	11	1	0	2	0	2	0	2	0	1	0	0	0	0	1	3	1	0	0	3	4	0	0	1	0	0	0	0	2	0	37	0	0
LINC01823	0	1	0	0	3	0	1	0	0	0	0	0	0	0	0	0	0	0	0	1	3	2	0	1	2	0	0	0	0	1	1	1	0	0	0	0	0	0	0	2	1	0	0	0	2	0	0	0	1
AL591848.3	6	23	22	5	39	11	11	1	15	23	51	6	4	3	27	20	54	11	2	5	21	37	3	25	3	28	14	15	17	20	17	4	21	7	8	19	22	48	16	2	4	15	0	4	25	16	6	10	4
BX284668.5	7	129	396	196	248	313	192	253	104	228	222	75	69	115	100	346	208	46	548	86	102	123	77	286	202	161	51	55	108	234	123	111	253	127	95	66	61	110	46	236	61	65	112	330	139	7	90	70	25
AC121333.1	1	0	0	0	0	0	0	0	1	0	0	0	0	0	0	0	0	0	0	0	0	0	0	0	0	0	0	0	0	0	0	0	0	0	0	0	0	0	0	0	0	0	0	0	0	0	0	0	0
AL645634.2	0	1	0	0	1	0	1	0	2	0	0	0	2	0	0	0	0	0	0	0	0	1	0	0	0	1	0	2	1	0	1	1	0	0	0	0	0	0	0	0	0	0	1	0	0	0	0	0	0
AC140118.1	0	0	0	0	0	0	0	0	0	0	0	0	0	0	0	0	0	0	0	0	0	0	0	0	0	0	0	0	0	0	0	0	0	0	0	0	0	0	0	0	0	0	0	0	0	0	0	0	0
LINC00319	5	1	1	0	0	4	2	2	5	4	1	1	0	0	1	0	4	0	4	0	26	3	0	10	1	0	0	0	1	0	0	0	31	0	0	1	0	0	0	0	0	0	1	3	0	0	0	0	1
LINC01523	0	0	1	0	0	0	1	0	0	0	0	1	0	0	0	0	0	0	0	0	0	0	0	1	1	0	0	0	0	0	0	0	0	0	0	0	0	0	3	0	0	0	0	0	0	0	0	0	0
LINC01465	23	20	35	51	31	12	38	31	84	23	32	21	2	8	24	47	44	23	9	44	25	21	15	23	32	28	58	13	49	11	22	15	48	10	10	32	20	12	16	15	23	9	11	24	25	44	20	16	19
AC084859.1	0	15	34	8	38	32	28	2	49	37	37	20	10	3	20	40	3	2	18	8	14	20	0	17	22	20	16	32	15	3	19	2	14	3	1	4	11	64	4	7	5	2	0	0	4	15	9	3	9
AC010329.1	154	47	537	66	419	15	90	0	157	449	1123	30	40	457	9	862	33	6	988	620	5	47	0	410	42	122	137	486	1368	15	103	134	33	246	112	298	421	508	68	1	207	155	647	32	531	122	150	138	9
AL121601.1	0	5	20	9	7	14	6	0	5	3	19	7	1	1	8	8	13	1	11	5	3	6	2	11	4	6	8	8	19	16	4	0	3	4	5	1	4	39	0	6	3	3	3	8	5	1	2	0	0
AC245052.1	0	0	1	0	0	1	0	2	1	1	1	0	0	0	0	2	0	0	0	0	0	4	0	0	0	0	5	0	2	0	2	0	4	0	0	0	0	1	1	0	2	1	0	0	0	0	0	1	0
AC009120.6	1	8	1	0	1	4	9	1	4	6	8	1	0	0	3	2	6	4	1	6	6	16	0	8	1	8	6	9	7	2	1	0	4	7	2	0	3	24	3	0	2	6	1	0	1	2	3	1	0
AC138466.3	2	0	1	0	0	1	0	0	1	0	0	0	0	0	0	0	0	0	0	0	0	1	0	0	0	0	1	0	0	1	0	0	0	0	0	0	0	0	0	0	0	0	0	0	0	1	0	0	0
FAM224A	0	0	0	0	0	0	0	0	0	0	0	0	0	0	0	0	0	0	0	0	0	0	0	0	0	0	0	0	0	0	1	0	0	0	0	0	0	0	0	0	0	0	0	0	0	0	0	0	0
LINC02297	0	0	0	0	0	0	0	0	0	0	0	0	0	0	0	0	0	0	0	0	0	0	0	0	0	0	0	0	0	0	0	0	0	0	0	0	0	0	0	0	0	0	0	0	0	0	0	0	0
AC026803.2	10	24	32	12	16	6	40	6	15	28	28	38	5	10	20	71	26	12	2	29	10	62	12	40	12	8	80	29	15	13	30	6	14	21	10	11	27	13	5	3	11	10	9	3	22	22	12	11	4
AC093083.1	0	1	0	0	0	2	0	0	0	0	0	0	0	0	3	0	2	1	2	0	0	0	0	0	2	0	0	0	0	2	1	0	0	0	0	0	0	2	2	0	0	0	0	0	0	0	0	0	0
AC018767.1	0	0	0	0	1	0	0	0	0	0	0	0	0	0	0	0	0	0	0	0	0	0	0	0	0	0	0	0	0	0	0	0	0	0	0	0	0	0	0	0	0	0	0	0	0	0	0	0	0
AP003351.1	0	1	5	5	0	4	1	2	1	0	0	0	0	2	0	8	0	0	1	4	2	0	0	0	1	0	2	0	1	0	3	0	0	0	1	0	0	0	0	2	1	0	0	0	0	0	2	0	0
AC245100.6	0	3	1	1	0	106	13	22	2	0	10	7	1	0	2	6	0	1	1	3	18	0	2	1	1	0	0	3	24	0	4	0	6	1	7	0	0	0	0	0	0	0	0	1	0	41	1	0	0
AF127577.4	51	159	63	109	100	51	277	82	104	109	20	87	48	63	29	148	178	46	48	88	89	162	254	56	179	86	73	69	87	49	466	55	76	312	161	46	33	81	65	168	54	83	33	40	109	143	61	42	76
AC004053.1	0	0	0	0	2	10	0	0	1	1	0	1	0	0	3	0	5	0	2	0	0	2	0	2	1	0	0	1	4	0	0	1	0	0	4	0	0	2	0	0	0	1	2	0	1	0	0	0	0
RN7SL832P	6	30	41	38	38	36	9	2	8	17	15	13	8	5	37	17	47	11	2	48	14	34	5	24	9	3	48	8	75	12	9	6	10	28	11	14	17	51	7	14	9	9	19	2	19	25	37	4	5
AC096711.2	0	0	2	1	2	0	2	0	0	3	0	1	3	2	1	1	0	0	0	0	0	0	11	1	1	0	0	0	0	2	7	0	2	0	1	1	0	0	0	1	1	0	1	1	1	0	1	1	1
AL121902.1	0	0	0	0	0	0	0	0	0	0	0	0	0	0	0	0	0	0	0	1	0	0	0	0	0	0	0	0	0	0	0	0	0	0	0	0	0	0	0	0	0	0	0	0	0	0	0	0	0
AL121999.1	0	0	0	0	0	0	0	0	0	1	1	0	0	0	0	0	0	0	0	0	0	0	0	0	0	0	0	0	0	0	0	0	0	0	0	0	0	0	0	0	0	0	0	0	0	1	0	0	0
AL358394.1	0	1	1	2	17	11	2	0	1	0	0	0	0	0	2	0	0	0	0	2	1	2	0	0	1	1	0	1	0	5	1	0	2	0	5	0	1	4	0	0	2	4	0	0	2	0	2	1	2
LINC00927	0	0	0	0	0	0	0	0	0	1	2	1	0	0	0	1	0	0	0	0	0	0	0	1	0	0	1	0	0	0	0	0	0	0	0	0	0	0	0	0	0	0	0	0	0	0	0	0	0
AC114814.1	0	0	0	0	0	0	0	0	3	0	0	0	0	0	2	0	0	0	0	0	0	4	0	0	0	0	0	0	0	0	0	0	0	0	0	0	0	0	0	0	0	0	0	0	0	0	0	0	0
LINC01444	0	2	0	10	0	0	0	0	0	32	2	1	0	0	0	0	0	40	0	0	0	0	5	0	11	0	0	0	2	0	3	1	0	206	0	0	2	0	49	0	0	1	0	0	0	1	0	0	8
AC138969.3	0	0	0	0	0	1	0	0	0	1	0	0	0	1	0	0	0	0	0	0	0	0	0	0	0	0	0	0	0	0	0	0	0	0	2	1	0	1	0	0	0	0	0	0	0	0	0	0	1
AC008507.2	1	0	0	1	6	4	1	0	20	4	0	1	0	0	1	5	3	0	1	1	2	0	0	1	0	2	1	3	1	0	2	0	1	1	0	1	4	0	0	0	2	0	0	2	2	4	2	1	4
AC015660.4	0	4	7	5	2	4	8	4	0	6	4	0	0	0	1	12	7	5	0	3	2	5	0	5	0	3	2	8	5	3	23	0	7	0	0	1	1	1	2	3	2	5	2	0	2	3	0	1	0
AC092894.1	1	3	1	2	3	0	5	0	7	101	0	1	0	0	2	3	0	1	48	2	2	1	0	0	1	1	0	1	0	0	1	2	7	0	10	6	0	1	0	3	0	1	0	9	28	3	39	0	0
LINC01749	0	1	0	0	2	0	0	2	0	0	0	0	0	0	0	2	0	1	0	1	16	1	0	1	2	0	0	2	1	0	0	0	1	0	0	0	0	0	1	0	0	0	1	0	0	0	14	1	0
AL359502.1	0	0	0	1	0	0	0	0	2	0	1	1	1	0	0	2	0	0	1	0	0	0	1	1	0	1	3	0	0	0	0	1	0	0	0	0	0	1	0	0	0	1	0	0	2	0	0	0	0
AP001782.1	0	0	0	0	0	1	0	0	0	0	0	0	0	0	0	0	0	0	0	0	0	0	0	0	0	0	0	0	0	0	0	0	0	0	0	0	0	0	0	0	0	0	0	0	0	0	0	0	0
AC017067.1	5	0	3	0	6	0	0	0	4	2	13	0	0	0	0	1	2	0	0	0	0	14	1	0	1	4	0	3	0	0	0	0	4	6	0	0	0	4	0	3	2	0	0	2	0	1	2	2	1
AC136443.3	0	2	0	0	2	0	0	2	1	3	0	0	0	0	0	0	1	0	0	4	0	0	0	3	4	0	0	1	0	1	3	0	0	0	1	0	0	0	0	0	0	0	0	0	0	0	1	0	0
AC036101.1	0	0	0	0	0	0	0	0	0	0	0	0	0	0	0	0	0	0	0	0	0	0	0	0	0	0	0	0	0	0	0	0	0	0	0	0	0	0	0	0	0	0	0	0	0	0	0	0	0
LINC01748	0	3	2	2	140	283	0	0	14	1	8	0	1	1	31	2	0	17	2	1	116	0	11	3	0	1	0	0	0	4	9	0	1	192	2	0	1	15	67	1	0	43	149	0	2	1	7	1	0
AC027271.1	2	2	3	2	7	8	11	1	2	5	36	2	4	3	6	7	9	6	1	1	9	16	3	12	2	5	2	11	32	8	5	5	8	12	6	10	7	1	5	1	5	4	1	11	12	5	3	5	2
AP003481.1	0	0	1	10	0	0	13	0	9	8	1	1	11	0	1	9	0	0	5	0	0	1	0	0	4	3	4	0	1	0	12	2	1	0	8	0	1	2	0	0	0	0	3	0	2	2	0	1	0
AC131157.1	1	0	0	0	0	0	0	0	0	0	0	0	0	0	2	0	2	0	0	0	0	0	0	0	0	0	1	0	0	0	0	0	0	0	0	0	0	0	0	0	0	0	0	0	0	0	0	0	0
LINC02092	0	0	0	0	0	0	1	0	0	0	0	2	0	0	0	0	0	0	0	0	0	0	0	0	0	0	1	0	0	0	0	0	0	0	0	0	0	0	1	0	0	0	0	0	0	1	0	0	0
AL139350.1	0	0	1	0	0	0	0	0	0	0	0	0	0	0	0	0	0	0	0	0	0	0	0	0	0	0	0	0	0	0	0	0	0	0	0	0	0	0	0	0	0	0	0	0	0	0	0	0	0
AC008280.3	9	16	29	24	33	31	30	20	15	36	89	32	15	10	26	44	25	8	16	43	39	42	28	49	17	24	15	12	48	36	32	13	28	23	36	15	24	12	17	4	35	14	28	36	48	33	13	9	13
LINC02091	0	3	2	3	0	1	5	0	0	5	0	1	3	2	5	17	3	2	1	1	10	3	0	2	1	5	0	0	3	1	4	0	17	0	0	2	3	0	6	4	2	3	1	4	1	0	1	0	0
AL160408.4	0	0	0	0	0	4	2	0	0	0	0	0	0	1	4	0	0	0	1	0	0	0	1	0	33	0	0	0	0	0	0	0	0	6	0	0	0	0	3	0	0	0	0	0	0	1	0	0	0
AL356056.1	0	0	2	0	1	0	3	0	0	1	2	0	1	0	1	0	0	0	0	0	0	0	0	1	0	1	0	0	0	0	1	0	2	0	0	1	1	1	0	0	0	0	0	0	0	0	0	0	3
AC087894.2	0	0	0	0	0	0	0	0	0	0	0	0	0	0	0	0	0	0	0	0	0	1	0	0	0	0	0	0	0	0	1	0	0	0	1	0	0	0	0	0	0	0	0	0	0	0	0	0	0
AL713851.2	0	0	0	0	0	0	0	1	0	0	0	0	0	0	0	0	0	0	0	0	0	0	0	0	1	0	0	0	0	0	0	0	0	0	0	0	0	0	0	0	0	0	0	0	0	0	0	0	0
AL591504.1	0	0	0	0	0	0	0	0	0	0	0	0	0	0	0	0	0	0	0	0	0	0	0	0	0	0	0	0	0	0	0	0	0	0	0	0	0	0	0	0	0	0	0	0	0	0	0	0	0
AL356580.1	0	0	0	0	0	0	0	0	0	0	1	0	0	0	0	0	0	0	0	0	0	0	0	0	0	0	0	0	0	0	0	0	0	0	0	0	0	0	0	0	0	0	0	0	0	0	0	0	0
AC068987.2	0	0	0	0	0	0	0	0	0	0	0	0	0	0	0	0	0	0	0	0	0	0	0	0	0	0	0	0	0	0	0	0	0	0	0	0	0	0	0	0	0	0	0	0	0	0	0	0	0
AC010198.1	0	1	2	5	0	6	8	3	8	6	6	1	0	0	4	1	0	5	2	1	3	7	2	5	0	1	0	1	28	1	0	0	1	10	0	0	4	3	5	2	0	4	0	0	4	0	1	0	1
LINC01837	0	0	0	0	0	0	0	0	0	0	0	0	0	0	0	0	0	0	0	0	0	0	0	0	0	0	0	0	0	0	0	0	0	0	0	0	0	0	0	0	0	0	0	0	0	0	0	0	0
LINC00635	0	0	0	0	7	1	1	0	0	0	0	0	0	0	2	1	0	0	0	0	1	0	0	1	2	0	1	0	0	0	0	0	0	0	0	0	0	0	1	0	0	0	0	0	0	0	4	0	0
AC073389.3	51	13	39	8	36	126	9	11	11	23	13	18	11	8	46	19	46	12	3	25	21	48	3	48	12	13	19	12	54	16	6	1	47	22	16	4	14	52	14	3	14	15	24	8	11	22	36	9	8
LINC00102	1	2	2	3	0	0	14	0	7	0	0	2	0	0	0	3	0	0	0	4	3	4	0	1	1	0	1	0	2	1	1	0	0	1	0	0	0	0	0	0	4	2	1	1	0	3	3	0	0
AC067931.2	78	42	67	49	36	32	35	37	17	136	110	10	15	93	87	175	51	59	27	30	41	92	128	29	71	39	125	42	182	83	53	21	57	66	54	39	42	60	35	24	91	39	40	48	83	53	35	34	38
AC109826.1	6	91	5	86	25	17	47	18	35	73	35	17	9	15	8	34	42	44	8	39	28	14	11	108	21	34	42	23	37	27	22	16	25	25	17	8	9	20	51	9	41	39	13	14	49	33	15	6	26
AC016813.1	0	0	0	1	0	0	0	0	3	0	0	0	0	0	0	0	0	0	0	0	0	0	0	0	0	0	0	2	0	0	0	0	0	0	0	0	0	0	0	0	0	0	0	0	2	0	0	1	0
AC084082.1	0	1	3	1	0	0	3	0	3	1	0	0	6	0	0	4	0	0	0	1	0	3	2	2	2	5	1	2	0	1	0	1	0	3	0	0	1	4	0	5	20	1	0	0	1	0	4	0	1
LINC01277	2	7	10	17	2	15	1	6	9	19	8	4	16	8	3	15	45	10	4	3	13	15	4	11	11	7	2	3	35	6	8	2	14	36	21	19	21	2	5	1	1	7	7	5	8	9	7	6	2
AC091979.2	0	0	0	0	0	0	0	0	0	0	0	0	0	0	0	0	0	0	0	0	0	0	0	0	0	0	0	0	0	0	0	0	0	0	1	0	0	0	0	0	0	0	0	0	0	0	0	0	1
AL589743.1	0	0	0	0	0	0	0	0	0	0	0	0	0	0	0	0	0	0	0	0	0	0	0	0	0	0	0	0	0	0	0	0	0	0	0	0	0	0	0	0	0	0	0	0	0	0	0	0	0
AC068057.1	0	0	0	0	0	0	0	0	0	0	0	0	0	0	0	0	0	0	0	0	0	0	0	0	0	0	0	0	0	0	0	0	0	0	0	0	0	0	0	0	0	0	0	0	0	0	1	0	0
AC055758.2	0	0	0	0	0	0	0	0	0	1	0	0	0	0	0	0	0	0	1	0	0	0	0	0	0	0	0	0	0	0	0	0	0	0	0	0	0	0	0	0	0	0	0	0	0	0	0	0	0
AL035420.3	2	7	5	2	2	8	5	0	2	3	0	22	8	1	1	10	5	2	2	8	4	9	0	11	2	1	8	0	2	1	6	2	6	2	0	0	10	16	3	6	3	2	4	1	1	3	5	1	0
LINC01032	2	0	2	0	0	1	0	0	0	1	3	0	4	0	0	1	2	0	1	1	0	5	1	1	0	2	2	3	2	1	0	0	1	1	1	1	0	8	0	0	6	1	0	1	0	3	1	0	0
AL049794.2	0	3	1	0	0	4	1	0	0	0	3	1	0	1	1	0	0	2	0	2	0	0	0	0	0	0	0	0	0	1	0	0	0	3	0	0	0	0	0	0	0	0	0	0	0	0	1	0	1
LINC02171	0	0	0	0	0	0	0	0	0	0	0	0	0	0	1	0	0	0	0	0	0	0	0	0	0	0	0	0	0	0	0	0	0	0	0	0	0	0	0	0	1	0	0	3	0	0	0	0	0
AL109976.1	26	79	205	56	270	20	205	5	62	63	69	11	19	14	35	200	421	21	2	138	11	117	7	118	24	33	67	66	77	16	49	7	194	271	44	7	24	10	19	25	29	28	121	14	32	37	113	15	61
AC022075.2	1	2	0	2	6	1	0	2	2	4	0	0	2	0	2	6	3	2	2	0	2	3	0	29	2	2	4	2	5	6	0	2	3	1	7	2	2	11	2	0	1	1	2	2	1	2	0	0	0
AC145350.4	0	1	0	0	0	0	0	0	0	0	0	0	0	0	0	0	0	0	0	0	0	0	0	0	0	0	0	0	0	0	0	0	0	0	0	0	0	0	0	0	0	0	0	0	0	0	0	0	0
AC091979.1	0	3	1	1	0	0	0	0	0	0	0	0	0	0	0	0	0	0	0	1	0	0	0	0	0	0	0	0	0	0	1	0	0	0	1	0	0	0	0	0	1	0	0	0	0	0	0	0	0
LINC01012	14	20	44	36	35	34	58	46	16	62	80	18	11	8	26	64	18	25	31	52	21	13	26	20	69	15	36	56	41	38	45	2	62	35	56	1	4	47	14	36	9	21	16	45	15	42	25	3	15
AC099566.1	0	0	0	0	0	0	0	0	0	0	0	0	0	0	0	0	0	0	0	0	0	0	0	0	0	0	1	0	0	0	0	0	0	6	0	0	0	0	0	0	0	0	0	0	0	0	0	0	0
LINC01800	0	6	5	9	0	2	0	0	2	10	11	11	9	1	1	3	2	4	0	2	4	1	0	13	0	3	3	15	3	3	13	1	0	3	2	2	0	2	1	0	13	11	3	3	3	0	0	2	0
AC106900.1	0	1	1	0	1	4	0	1	0	2	0	2	0	0	0	0	1	0	0	0	0	0	1	1	1	0	1	1	0	2	3	0	0	0	0	4	0	0	0	1	0	0	0	0	0	1	1	0	0
AC078788.1	1	4	0	0	1	0	4	1	0	1	1	1	1	3	0	1	2	0	2	0	0	1	0	2	0	4	1	1	2	0	3	0	2	2	0	1	6	4	0	1	2	2	0	0	0	2	0	0	0
AC022733.2	1	13	6	10	2	24	12	5	44	12	13	4	75	5	918	21	6	3	1	3	29	5	0	308	1	0	6	3	7	284	3	8	13	3	6	12	11	4	1	6	3	9	0	26	6	25	11	9	2
AP004247.2	0	0	0	1	0	0	0	0	3	0	0	0	0	0	2	1	0	0	0	1	0	0	0	0	0	0	0	0	0	0	0	0	0	0	0	0	0	0	0	0	0	0	0	0	0	0	0	0	1
AL139254.1	0	0	0	0	0	0	0	0	0	0	0	0	0	0	0	0	0	0	0	0	0	0	0	0	0	0	0	0	0	0	0	0	0	0	0	0	0	0	0	0	0	0	0	0	0	0	0	0	0
AC018521.7	2	2	5	2	0	9	0	0	1	4	5	2	0	1	3	4	3	1	0	0	5	5	1	12	0	6	1	2	8	4	4	0	2	5	4	1	0	4	1	1	4	3	0	0	2	1	0	1	0
LINC00879	0	0	0	0	0	0	0	0	0	0	0	0	0	0	0	0	0	0	0	0	0	0	0	0	0	0	0	0	0	0	0	0	0	0	0	0	0	0	0	0	0	0	0	0	0	0	4	0	0
AL589703.1	0	0	0	0	0	0	0	0	0	0	1	0	1	0	0	0	0	0	0	0	0	0	0	0	0	0	0	0	0	0	0	0	0	0	1	0	0	0	0	0	0	0	0	0	0	0	0	0	0
AL365199.1	1	4	2	7	2	4	11	0	1	1	0	0	1	0	7	3	2	0	0	0	1	0	0	5	2	2	0	1	0	0	3	4	0	0	0	9	5	2	1	0	0	2	0	0	3	0	3	0	2
AC015967.1	0	2	0	2	2	7	1	2	4	4	1	1	0	1	2	2	0	0	0	1	2	2	0	4	0	0	1	0	1	2	0	1	0	0	1	4	4	1	0	0	2	1	1	5	5	1	0	1	3
AF131215.3	1	0	0	0	0	0	2	0	2	0	1	0	0	0	0	1	0	0	0	0	0	0	0	2	0	0	0	0	0	0	0	0	0	0	0	0	0	1	0	0	0	0	0	0	0	0	1	0	1
AP000265.1	2	2	3	0	2	7	1	0	2	1	2	2	0	1	0	0	2	0	1	0	4	0	0	1	0	4	0	2	4	9	0	0	5	3	2	2	2	2	2	0	0	1	1	2	1	2	0	1	2
AC010445.1	0	0	0	0	0	0	0	0	0	0	0	0	1	0	0	0	0	0	0	0	0	0	0	0	0	0	1	0	0	0	0	0	0	0	0	0	0	0	0	0	0	0	0	0	0	0	0	0	0
AC002375.1	1	0	0	0	0	0	0	1	0	0	0	0	0	0	0	0	0	0	0	0	0	0	0	0	0	0	0	0	0	0	0	1	0	0	1	0	1	2	0	0	0	0	0	0	0	0	0	0	0
AC109462.3	0	0	49	4	0	0	2	0	2	1	0	0	0	0	2	5	2	0	0	3	0	2	0	0	2	2	2	48	0	1	0	0	1	0	1	2	0	1	0	0	0	2	0	0	7	0	0	0	0
SPACA6P-AS	3	8	7	4	1	11	21	0	6	16	6	2	7	1	7	2	1	3	6	34	3	87	3	10	7	3	17	7	10	5	9	0	6	4	12	0	0	23	9	4	3	4	4	2	5	3	10	0	1
AC027315.1	0	0	0	0	0	0	0	0	0	0	0	0	0	0	0	0	0	0	0	0	0	0	0	0	0	0	0	0	1	0	0	0	0	0	0	0	0	0	0	0	0	0	0	0	0	0	0	0	0
LINC01925	0	0	0	0	0	0	0	0	0	0	0	0	0	0	0	0	0	0	0	0	1	0	0	0	0	0	0	1	0	0	0	0	0	0	0	0	0	2	7	0	1	0	0	0	0	0	0	0	0
AP000470.1	0	0	0	0	0	0	0	0	0	0	0	0	0	0	0	0	0	0	0	0	0	0	0	0	0	0	0	0	0	0	0	0	0	0	0	0	0	0	0	0	0	0	0	0	0	0	0	0	0
AP002360.4	11	16	20	3	20	20	18	3	14	27	18	14	5	6	32	6	23	16	0	13	9	77	4	36	6	29	9	40	12	24	7	1	28	7	5	2	9	14	6	2	6	21	2	7	2	7	5	0	2
BX072579.2	0	0	0	0	1	0	0	1	0	0	0	0	0	0	0	0	1	0	0	0	0	0	0	0	0	0	0	0	1	1	0	0	0	0	0	0	0	0	0	0	0	0	0	0	1	0	0	0	0
BX248123.1	1	3	14	5	0	4	3	0	2	1	6	0	1	2	1	12	0	0	2	1	2	0	0	5	0	2	0	7	9	4	20	1	4	0	5	2	5	4	0	0	4	5	4	0	1	0	1	4	2
AL021368.1	0	3	1	6	0	0	3	0	0	4	4	0	2	0	0	3	3	0	2	1	1	6	2	7	1	1	1	0	1	7	3	1	4	0	1	0	0	0	1	0	1	2	0	1	2	1	2	0	0
AC103831.1	0	0	1	1	0	2	0	0	1	0	1	0	0	0	0	2	0	1	0	0	0	0	0	1	0	0	0	0	0	0	0	0	1	0	0	0	0	0	0	0	1	4	1	0	0	0	1	0	0
AC099344.3	0	0	0	0	0	0	0	0	0	1	0	0	0	0	0	0	0	0	0	0	0	0	0	0	0	0	1	0	0	0	0	0	0	1	0	0	0	5	0	0	0	0	0	0	0	0	0	0	0
LINC02339	0	0	2	0	0	0	0	0	0	1	0	0	0	0	0	0	0	0	0	0	0	0	0	1	0	0	0	0	0	0	0	0	0	0	0	0	0	0	0	0	0	0	0	0	0	0	0	0	0
AL353597.1	1	1	4	2	0	0	0	1	0	4	4	2	0	0	0	2	4	0	1	4	3	0	0	5	0	3	1	3	2	0	0	0	0	1	0	0	2	0	0	0	7	2	0	0	1	0	0	0	0
BLACAT1	112	98	747	66	63	282	621	95	99	196	613	55	459	117	24	489	185	341	63	48	367	454	87	205	544	112	84	621	1596	201	750	5	424	222	299	18	17	1095	26	129	217	108	86	198	35	535	87	10	53
AL500522.1	0	0	0	0	10	0	0	0	0	0	0	0	0	0	0	0	0	0	0	0	0	0	0	0	0	0	0	0	0	0	0	0	0	0	0	0	0	0	0	0	0	0	0	0	0	0	0	0	0
MIR219A2	0	3	0	1	1	2	0	0	5	1	0	0	0	2	2	0	3	0	0	0	0	1	0	1	1	0	1	2	1	1	0	0	0	0	0	0	0	1	1	0	1	1	0	0	0	0	1	0	0
AC107214.2	2	19	18	7	13	15	9	8	3	9	14	9	3	14	14	15	6	5	2	9	14	20	22	5	4	9	5	7	11	37	8	8	21	48	4	7	16	3	7	4	12	13	2	13	11	6	1	6	11
LINC01964	0	0	0	2	0	0	0	0	0	0	0	0	0	1	1	0	0	0	0	0	0	0	0	0	0	0	0	1	0	1	0	0	0	0	0	0	1	1	0	0	0	0	0	0	1	0	0	0	0
LINC00602	0	0	0	0	1	0	1	4	0	0	0	0	0	0	8	0	0	0	0	0	33	1	0	1	0	0	0	0	0	1	1	0	10	0	0	0	0	0	0	0	0	0	0	3	0	0	0	0	0
LINC01344	4	5	0	8	2	28	1	6	16	3	8	1	0	0	3	7	59	0	0	1	3	0	0	27	0	1	0	12	1	8	0	0	0	0	23	0	0	1	0	1	3	1	1	4	0	0	2	1	0
LINC02044	1	7	2	10	3	0	6	1	1	0	9	2	5	5	1	4	10	3	5	2	0	11	1	4	1	1	1	3	7	15	4	2	8	5	1	7	3	4	3	1	1	9	0	3	8	6	1	6	3
AC097480.1	0	0	0	0	0	0	0	0	0	1	0	0	0	0	0	0	0	0	0	0	0	0	0	0	0	0	0	0	0	0	0	0	0	0	0	0	0	0	0	0	1	0	0	0	0	0	0	1	0
RNF139-AS1	29	98	116	69	59	159	81	35	68	219	125	55	53	43	139	93	88	69	82	109	1203	192	35	208	72	83	63	104	210	79	76	8	118	128	117	15	25	61	39	38	143	101	18	62	39	113	43	18	10
LINC02516	1	6	10	7	1	0	8	2	13	12	9	2	13	2	5	17	7	2	0	0	4	10	5	33	2	5	4	38	10	1	8	2	8	6	23	1	7	6	0	0	17	7	6	1	3	5	1	7	0
AC022087.1	0	0	0	0	0	0	0	0	0	0	0	0	0	0	0	0	0	0	0	0	0	0	0	0	0	0	0	0	0	0	0	0	0	0	0	0	0	0	0	0	0	0	0	0	0	0	0	0	0
LINC00273	0	0	0	0	0	0	0	0	1	0	0	0	0	0	1	0	0	0	0	0	0	0	0	0	0	0	0	0	0	0	0	0	0	0	0	0	0	5	0	0	0	0	0	0	0	0	0	0	0
AC093117.1	0	0	1	0	0	1	0	0	2	0	0	0	0	0	1	0	1	0	0	0	1	2	0	0	0	1	0	0	0	0	0	0	3	0	0	0	1	0	0	3	0	0	0	0	0	0	7	0	1
LINC02440	0	0	0	0	0	0	0	0	0	0	0	0	0	0	0	0	0	0	0	0	0	0	0	0	0	0	0	0	0	0	0	0	0	0	0	0	0	0	0	1	0	0	0	0	0	0	0	0	0
AC073172.2	0	0	1	0	0	0	0	0	0	1	0	0	0	0	0	0	0	0	0	0	0	0	0	0	0	0	0	0	0	0	1	0	0	0	0	0	0	0	0	0	0	0	0	0	0	0	0	0	0
AC012508.1	0	0	1	1	0	0	1	0	0	1	1	0	0	0	8	3	0	0	8	2	2	0	0	3	2	14	0	1	2	0	2	0	0	0	0	0	0	15	0	2	0	1	3	0	0	0	3	1	0
AC012313.8	7	50	56	6	8	17	20	3	6	26	6	4	4	9	12	14	17	9	3	20	45	17	17	37	14	10	22	12	28	41	19	2	33	34	17	6	14	46	11	1	50	20	2	0	15	16	6	8	7
AC069360.1	0	19	2	25	5	0	46	3	11	9	6	2	1	1	2	3	2	1	9	0	1	3	144	44	11	15	7	7	7	1	3	22	8	51	4	19	18	2	23	0	3	4	1	10	40	2	5	27	15
AL136164.2	1	0	1	1	0	0	2	0	0	2	0	0	0	0	0	0	0	0	0	1	0	0	0	0	0	1	0	0	0	0	0	1	0	0	0	0	0	1	0	0	0	0	0	0	0	0	0	0	0
LINC01969	14	6	0	8	2	0	0	0	1	0	3	0	3	1	0	1	0	16	1	0	4	42	5	0	7	8	4	1	75	9	2	0	2	1	3	0	0	6	3	1	3	3	8	4	2	1	1	0	5
AL683887.1	0	0	0	0	0	0	3	0	0	0	0	7	0	0	1	1	0	0	0	0	0	0	0	0	0	0	0	0	1	0	0	0	0	0	0	0	0	0	0	0	0	0	0	0	0	0	0	0	0
AC073172.1	0	0	1	2	0	0	1	0	1	0	0	0	0	0	0	0	0	0	0	0	0	0	0	3	0	0	0	0	0	0	0	2	0	0	2	0	0	0	0	0	0	0	0	2	0	0	1	0	0
LINC01972	0	0	0	0	1	0	0	0	0	0	0	0	0	0	0	1	0	0	0	1	0	0	1	0	0	2	1	0	0	1	0	0	0	0	1	0	0	0	0	0	0	0	0	0	0	1	2	0	0
LINC02385	0	2	0	1	0	0	0	1	0	0	2	0	0	0	1	0	0	1	0	5	0	0	0	0	0	0	50	2	0	0	1	0	0	0	1	0	0	0	0	0	0	2	0	1	0	0	1	0	1
AC105343.1	0	0	0	0	0	0	0	0	0	0	0	0	0	0	0	0	0	0	0	0	0	0	0	0	0	0	0	0	0	0	0	1	0	0	0	0	0	0	0	0	0	0	0	0	0	0	0	0	0
AL096869.1	0	0	0	0	0	2	1	0	1	1	0	0	0	0	0	0	1	0	0	1	0	1	0	0	0	0	0	0	0	0	0	0	0	0	0	0	0	1	0	0	0	0	0	0	0	0	0	0	0
AC022535.1	0	0	0	0	0	0	0	0	0	0	0	0	0	0	0	0	0	0	0	0	0	0	0	0	0	0	0	0	0	0	0	0	0	0	0	0	0	0	0	0	0	0	0	0	0	0	0	0	0
AL035461.2	17	75	40	101	110	45	25	13	21	50	83	28	13	31	16	26	54	58	5	15	42	356	19	37	29	36	25	20	92	56	29	5	105	125	48	12	17	13	46	21	30	14	18	31	29	76	12	14	37
AC027307.3	28	5	37	17	19	5	12	6	4	23	4	10	11	6	16	13	11	7	3	0	13	16	48	9	4	6	9	5	7	4	23	6	13	66	9	26	20	13	25	5	10	6	3	0	33	7	7	14	11
TRERNA1	0	4	0	4	1	0	1	0	0	0	5	0	0	0	1	3	0	0	0	0	0	1	0	2	0	0	0	0	0	0	0	0	0	0	0	0	0	0	0	0	0	2	0	0	0	0	1	0	0
AC087636.1	0	0	0	1	0	0	0	0	0	0	0	0	0	0	1	0	0	0	0	1	0	0	0	0	1	0	0	0	0	0	0	0	0	0	0	0	0	0	0	0	0	2	0	0	1	3	0	0	0
LINC02303	1	0	2	1	0	0	0	0	2	0	0	0	0	0	0	0	0	0	64	0	1	0	0	1	0	0	0	0	0	0	0	1	0	0	0	0	0	26	0	0	0	0	40	0	0	0	0	0	0
AC136475.8	0	2	3	0	0	0	0	0	3	4	0	0	0	0	2	0	3	0	0	1	1	1	0	2	0	1	1	1	5	1	0	0	0	0	1	1	0	1	0	0	1	1	0	0	0	0	0	0	0
LINC02419	1	0	0	0	0	7	0	0	0	0	0	0	0	0	0	0	2	0	0	0	0	0	0	0	0	0	0	0	0	0	0	0	0	1	0	0	0	1	7	3	0	0	0	0	0	0	2	0	0
AC018450.2	0	0	1	0	0	0	0	0	0	0	1	0	0	0	0	0	0	0	0	0	0	1	0	0	0	0	0	0	0	0	0	0	0	0	0	0	0	0	0	0	0	1	0	0	0	0	0	0	0
LINC02267	0	6	0	0	41	67	0	0	0	0	0	15	0	0	0	0	0	0	0	115	0	0	78	0	0	0	0	0	0	0	0	0	0	1	0	0	0	0	0	19	0	0	0	0	0	0	26	0	0
AC138907.1	0	0	0	0	0	0	0	0	0	0	0	0	0	0	0	0	0	0	0	0	0	0	0	0	0	0	0	0	0	0	0	0	0	1	0	0	0	0	0	0	0	0	0	0	0	0	0	0	0
AC090241.3	1	10	5	0	0	1	0	0	2	4	8	3	1	2	2	6	10	1	1	3	4	18	1	12	1	2	5	11	3	3	8	0	11	0	8	0	3	3	3	0	4	3	0	0	3	4	1	5	1
AC015849.2	0	0	0	1	0	1	0	0	0	1	0	0	1	0	0	1	0	0	0	1	0	0	0	0	0	0	0	0	0	0	0	0	1	0	0	0	0	0	0	0	0	0	0	0	1	0	0	0	0
AL121890.2	3	2	2	0	2	4	1	0	2	1	1	0	0	0	1	1	1	0	1	1	0	4	3	2	1	0	0	1	3	1	2	1	0	2	5	1	2	1	2	0	0	2	0	0	1	2	0	1	0
LINC01872	0	0	0	0	0	0	0	0	0	0	1	0	0	0	0	0	0	0	0	0	0	0	0	0	0	0	0	0	1	0	0	0	0	0	0	0	0	0	0	0	0	0	0	0	0	0	0	0	0
AL669831.5	22	27	54	21	40	66	43	15	47	193	73	19	13	18	30	42	77	19	38	49	96	219	7	63	7	42	36	83	154	30	28	1	45	37	38	6	6	50	20	6	44	47	7	28	9	42	31	5	4
AL354979.1	0	0	0	0	1	0	1	0	0	0	0	0	0	1	0	0	3	0	0	1	1	0	0	0	0	0	0	0	0	0	0	0	1	0	1	0	0	0	0	0	0	0	0	0	0	0	0	0	0
NTRK3-AS1	0	0	1	0	0	0	0	0	0	0	0	0	0	0	0	0	0	0	0	0	0	0	0	0	0	0	0	0	0	0	0	0	0	0	0	0	0	0	0	0	0	2	0	0	0	0	0	0	0
LINC01515	126	81	234	42	165	128	111	85	249	132	76	47	168	67	62	85	96	31	137	163	2	191	100	146	240	54	16	93	175	61	58	11	133	188	221	5	10	162	26	30	148	78	38	337	49	126	34	10	52
AL354896.1	0	0	0	0	0	0	0	0	1	0	0	0	0	0	0	0	10	0	1	0	0	0	0	0	0	1	0	0	0	0	0	0	0	0	0	0	0	0	0	0	0	0	0	0	0	0	0	0	0
AC107871.2	0	2	2	2	7	0	4	0	0	1	3	5	0	2	2	12	3	3	1	3	4	6	1	2	1	0	1	0	6	0	0	0	1	3	0	0	2	7	4	0	3	3	0	2	5	1	4	0	0
AL355390.1	0	0	0	0	0	0	0	0	0	1	1	0	0	0	0	0	0	0	0	0	0	0	0	0	0	0	0	0	0	0	0	0	0	0	0	0	0	0	0	0	0	1	0	0	0	0	0	0	0
AC007513.1	1	1	0	0	2	0	0	0	0	1	0	1	0	0	0	0	2	2	0	0	0	1	1	0	0	0	1	0	0	0	0	0	1	1	0	0	0	0	0	1	1	0	0	0	0	1	0	0	0
LINC01093	1	11	1	1	0	0	1	1	3	0	2	1	3	1	2	0	2	0	0	2	5	0	2	3	1	1	3	2	1	0	0	6	0	0	3	5	1	3	0	0	1	2	2	3	4	1	1	4	0
LINC01559	345	153	14	5	329	1	2540	19	47	1	82	2048	2	25	1	479	204	0	1	669	65	5	14	10	37	1	1	1	2	0	0	0	8	127	5	2	0	8	2	415	1	0	0	42	2	101	38	0	43
AC010267.1	0	0	0	0	0	0	0	0	0	0	0	0	0	0	0	0	0	0	0	0	0	0	0	0	0	0	0	0	0	0	0	0	0	0	0	0	0	0	0	0	0	0	0	0	0	0	0	0	0
AC022915.3	0	1	0	0	0	0	0	0	0	0	0	1	0	0	0	0	0	1	0	0	0	0	6	0	0	0	0	0	1	0	0	0	0	0	0	1	0	0	0	0	1	0	0	0	0	0	0	0	0
LINC01718	0	0	0	0	0	0	0	0	0	0	0	0	0	0	0	0	0	0	0	0	0	0	0	0	0	0	0	0	0	0	0	0	0	0	0	0	0	0	0	0	0	0	0	0	0	0	0	0	0
LINC01427	0	0	0	0	0	0	0	0	0	0	0	0	0	0	0	0	0	0	0	0	0	0	0	0	0	0	0	0	0	0	0	0	0	0	0	0	0	0	0	0	0	0	0	0	0	0	0	0	0
AC010729.1	0	0	13	0	0	0	0	0	0	7	0	0	3	0	0	0	0	0	0	0	0	7	0	0	0	0	0	0	0	0	0	0	0	0	20	0	0	0	0	0	0	0	0	0	0	0	0	0	0
LINC01804	1	7	0	3	37	74	0	0	12	4	0	0	0	2	5	1	0	13	25	0	4	0	0	0	1	18	1	2	4	5	0	0	0	0	0	0	0	0	0	0	2	4	2	0	0	0	53	0	0
SOX21-AS1	5	303	38	138	318	302	1271	12	16	51	26	207	16	29	20	13	395	11	1	727	23	144	17	45	341	2	23	12	87	0	53	6	1	49	415	8	11	1	3	7	532	13	172	6	15	134	8	8	17
AL357832.1	0	0	0	0	0	0	0	0	0	0	0	0	0	0	0	0	0	0	0	0	0	0	0	0	0	0	1	0	0	0	0	0	0	0	0	0	0	0	0	0	0	0	0	0	0	0	0	0	0
AC092368.3	102	154	240	66	135	74	233	91	74	295	220	43	130	105	98	624	391	58	33	133	88	241	17	149	120	146	71	280	304	265	348	66	127	105	155	100	81	162	145	79	189	89	106	47	232	129	75	59	51
AL645937.4	0	0	0	0	0	0	0	0	0	0	0	0	0	0	0	0	0	0	0	0	0	0	0	1	0	0	0	0	0	0	0	0	0	0	0	0	0	0	0	0	0	0	0	0	0	0	0	0	0
AC017071.1	6	5	8	2	6	15	8	4	17	15	12	4	2	3	5	25	6	6	3	6	4	5	2	9	14	3	3	6	3	3	3	3	12	2	5	8	7	7	5	2	4	6	4	5	9	13	12	1	1
LUCAT1	53	494	93	68	55	29	25	62	56	33	55	320	27	113	133	70	22	129	15	1970	136	24	33	63	49	143	467	97	360	283	32	5	263	55	450	4	15	35	74	251	1785	69	118	18	8	172	462	5	37
LINC00028	1	2	1	2	0	0	4	1	1	3	0	1	1	1	0	0	0	0	0	1	2	3	0	3	2	0	1	0	1	2	0	0	1	0	2	3	5	3	4	1	0	0	0	0	4	0	1	1	3
AC084026.1	1	0	2	2	1	14	1	2	1	0	2	0	1	1	102	0	1	0	0	2	25	0	2	2	0	1	1	0	0	0	0	0	0	0	0	0	0	1	0	0	1	0	0	8	0	3	2	0	1
LINC01338	1	1	0	3	1	35	0	2	3	0	3	0	1	0	1	2	1	1	7	1	2	7	3	0	0	0	0	0	2	0	0	0	0	4	6	0	0	0	1	1	0	3	4	0	1	1	0	0	1
LINC01322	0	0	0	3	16	17	2	3	0	1	0	9	0	0	0	0	0	0	5	18	4	0	118	0	127	0	0	0	0	0	0	0	44	84	0	0	2	1	0	6	1	0	1	44	0	38	185	0	9
LINC01728	0	0	0	0	0	1	0	0	0	0	0	0	0	0	0	0	0	0	0	0	0	0	0	0	0	0	1	0	1	0	0	0	0	0	0	0	0	0	0	0	0	0	0	0	0	0	0	0	0
AC116096.1	1	0	0	0	0	0	1	0	9	1	0	0	1	0	0	0	0	1	0	0	1	0	0	4	1	0	0	0	0	0	0	0	2	0	0	0	0	1	0	0	1	2	0	0	0	0	0	0	0
LINC01432	0	0	0	0	0	0	0	0	0	0	0	0	0	0	0	0	0	0	0	0	0	0	0	0	0	0	0	0	0	0	0	0	0	0	0	0	0	0	0	0	0	0	0	0	0	0	0	0	0
AC093627.6	5	3	1	24	33	1	1	2	4	6	0	7	0	6	0	0	1	0	2	4	3	3	3	1	1	0	10	8	4	15	3	6	0	4	18	8	2	12	18	1	10	6	27	9	18	5	3	0	12
AC093382.1	1	3	8	0	2	0	7	0	5	11	4	1	2	3	4	5	2	2	1	5	33	6	0	7	1	1	8	11	14	6	8	1	3	3	2	10	1	2	3	0	3	3	3	5	1	2	3	3	4
AC007179.2	0	0	0	0	0	0	0	0	2	0	0	1	0	0	0	0	1	0	0	0	0	0	0	0	0	0	0	0	0	0	0	0	0	0	0	0	0	0	0	0	0	0	0	0	0	0	0	0	0
LINC01495	0	0	0	0	0	0	0	0	0	0	0	0	0	0	0	0	0	0	0	0	0	0	0	0	0	0	0	0	0	0	0	0	0	0	0	0	0	0	0	0	0	0	0	0	0	0	0	0	0
LINC00114	0	0	1	3	0	2	6	0	2	0	0	0	0	0	1	5	0	0	1	1	1	3	1	3	1	1	0	1	1	1	0	0	0	1	0	0	3	27	0	0	0	1	0	0	0	0	2	0	1
AC112493.1	0	0	0	0	0	0	1	0	1	1	0	0	0	0	0	2	0	0	1	24	0	2	0	0	1	0	2	0	16	0	0	0	0	1	4	0	0	0	2	6	0	0	1	0	0	0	1	0	2
AL157359.1	0	0	0	0	0	0	0	0	0	0	0	0	0	0	0	0	0	0	0	0	0	0	0	0	0	0	0	0	0	0	0	0	0	0	0	0	0	0	0	0	0	0	0	0	0	0	0	0	0
AL138737.1	2	1	3	3	4	2	3	0	0	5	7	3	0	0	5	4	5	0	2	0	0	0	3	1	1	1	1	0	1	0	0	6	0	0	1	7	6	3	2	0	0	0	0	0	18	0	1	6	0
C9orf106	5	19	63	1	5	32	12	1	33	19	8	3	0	5	55	25	56	0	1	3	12	27	1	17	4	3	8	5	68	0	18	5	14	6	38	10	17	39	8	4	20	24	5	1	9	4	7	2	0
AC093673.2	1	0	0	0	3	1	0	0	0	0	0	7	0	1	0	0	0	0	0	0	0	0	0	0	0	0	0	0	0	0	2	0	0	0	0	1	2	0	0	0	0	0	0	0	1	1	0	1	0
AL117378.1	0	0	1	1	1	1	0	0	0	0	0	1	0	0	0	0	1	0	0	0	0	0	0	0	0	0	0	0	0	0	1	0	1	0	0	0	0	2	1	0	0	0	0	0	0	0	0	0	0
AL645728.1	15	44	35	70	19	22	47	16	37	122	28	10	26	9	11	68	66	17	20	25	30	53	14	47	13	25	30	26	79	74	33	24	26	37	14	43	40	41	6	5	25	9	14	11	69	5	10	26	9
LINC00619	4	2	2	8	1	0	28	1	3	3	4	5	11	9	2	1	1	4	13	1	0	4	5	2	27	9	0	3	5	0	0	7	0	0	7	7	13	4	2	1	1	2	0	2	4	3	36	5	2
AC005332.7	221	209	104	143	89	95	194	64	83	316	171	37	59	28	43	156	166	99	46	146	95	308	86	176	259	165	129	183	309	77	177	82	90	270	123	81	61	112	73	41	92	169	48	31	136	134	78	80	47
AC092296.3	0	0	0	0	0	1	0	0	0	0	0	0	0	0	0	0	1	0	0	0	0	0	0	0	0	0	1	2	0	1	0	0	0	0	0	0	0	0	0	0	1	0	0	0	0	0	0	1	0
Z93403.1	0	0	0	0	4	44	1	0	0	1	1	0	0	0	0	18	0	0	1	0	0	0	0	0	0	0	0	3	0	0	0	0	0	0	0	2	9	6	0	2	0	0	0	0	4	2	7	0	0
AC090618.1	0	0	8	1	3	0	3	0	1	0	2	0	1	1	1	1	0	1	0	2	2	0	0	1	0	2	0	1	1	0	5	1	0	2	3	3	0	1	0	5	0	0	0	1	1	0	0	1	0
AL590399.3	0	0	0	0	0	0	0	0	0	0	0	0	0	2	0	0	0	0	0	1	0	1	0	0	0	0	1	0	2	0	0	0	0	0	0	0	0	0	0	0	1	0	0	0	0	0	0	0	0
AC104257.1	0	0	1	2	0	0	3	1	0	0	0	0	0	0	0	2	0	0	1	0	0	0	3	11	0	1	1	0	0	0	1	3	0	0	1	16	34	0	5	0	0	0	0	0	15	0	0	4	0
AC107067.1	13	9	2	4	9	2	3	3	0	3	6	0	0	1	1	5	6	4	2	2	31	11	1	6	0	0	54	6	10	0	0	4	4	4	4	6	49	1	3	2	3	0	36	0	4	1	5	3	1
LINC01581	0	0	0	0	0	0	0	0	0	0	0	0	0	0	0	0	0	0	0	0	0	0	1	1	0	0	0	2	0	0	0	0	0	0	1	0	0	0	0	0	0	0	0	0	0	0	0	0	0
AL365203.3	52	143	248	144	339	165	292	486	67	268	141	266	41	80	298	126	174	93	34	197	259	170	1354	175	141	68	92	90	95	265	154	101	734	1107	255	213	164	34	164	69	406	145	51	135	232	206	114	121	374
LINC01243	0	0	0	0	0	78	0	0	0	0	0	0	0	0	0	0	0	0	0	0	0	0	0	0	0	0	0	0	0	0	0	0	0	0	0	0	0	0	0	0	0	0	0	0	0	0	0	0	0
AC009053.2	5	6	13	10	3	16	11	2	9	36	21	11	2	13	5	8	23	4	4	5	8	9	5	10	9	5	5	15	36	8	5	1	4	5	6	2	3	17	6	4	2	6	9	7	13	4	10	2	4
AF131215.7	0	9	10	8	4	0	21	2	1	30	5	3	17	2	4	7	7	4	0	6	1	10	1	9	7	2	3	14	34	23	9	27	8	4	1	27	28	0	3	2	2	4	1	0	18	2	3	13	3
AL391832.2	40	21	11	66	24	59	51	85	30	48	36	40	15	1	125	79	23	12	37	24	37	47	16	100	33	14	5	39	48	69	83	14	22	16	12	11	26	32	9	21	25	20	26	16	26	50	13	7	9
AP002414.5	0	0	0	0	0	0	0	0	0	0	0	0	0	0	0	0	0	0	0	0	0	1	0	0	0	0	0	0	0	0	0	0	0	0	0	0	0	0	0	1	0	0	0	0	0	0	0	0	0
LINC02057	48	17	12	15	6	23	238	12	30	33	1	15	9	12	1	75	79	21	6	0	8	57	113	5	55	21	0	2	3	4	7	2	10	221	24	4	36	18	2	15	48	1	4	0	3	5	76	8	49
LINC01361	0	3	0	2	6	9	1	0	0	1	2	0	0	0	0	2	4	0	0	1	0	1	19	2	0	0	0	0	0	5	10	0	5	1	3	0	0	3	0	6	0	0	2	0	0	0	0	0	0
LINC01632	0	1	0	0	0	0	0	0	0	0	0	0	0	0	0	0	0	0	0	1	0	0	0	0	0	0	0	0	0	0	0	0	0	0	0	0	0	0	0	2	0	0	0	0	0	0	0	0	0
CLIP1-AS1	1	8	0	1	3	2	2	0	27	8	2	12	1	1	5	5	1	0	2	5	3	1	1	2	1	0	1	1	1	1	2	4	3	3	3	4	3	1	6	2	1	1	1	1	1	1	2	0	2
LINC02381	51	290	55	221	824	687	2096	80	87	158	104	246	27	25	99	120	68	64	126	109	104	156	244	119	102	168	32	145	137	67	459	45	1043	37	193	35	58	142	104	59	218	116	37	314	135	515	241	105	156
ILF3-AS1	803	1188	1682	923	1062	931	1168	327	436	1196	518	781	609	338	634	1068	902	604	214	1047	419	1659	409	1028	726	529	587	500	999	772	626	668	846	1105	797	941	932	2402	790	234	732	636	538	526	1156	623	534	651	402
AC087477.2	17	20	51	35	80	2	60	56	15	39	41	22	5	35	13	144	42	22	10	6	16	63	7	78	11	32	10	22	15	8	24	23	29	29	12	46	52	14	4	1	13	28	5	16	32	27	55	22	13
FAM138B	0	0	3	0	0	0	0	0	3	1	0	1	0	0	0	1	0	0	1	0	0	1	0	5	0	1	2	2	1	1	0	0	0	0	2	2	0	2	0	0	0	2	1	0	0	0	0	0	0
AL136985.2	8	8	4	1	8	3	6	2	3	5	7	2	1	0	5	4	6	1	0	9	6	15	13	12	1	3	4	9	11	2	5	4	4	8	5	2	2	14	0	0	5	7	3	1	3	4	3	2	1
AL357873.1	0	0	0	0	0	1	0	2	7	1	24	0	0	0	4	0	0	0	2	0	3	0	0	1	1	0	0	0	4	1	0	0	0	0	24	0	0	0	0	1	0	1	0	0	3	0	0	2	0
AL589642.2	0	0	0	0	0	9	0	0	0	1	0	0	0	2	15	2	0	0	0	0	10	3	2	2	0	14	0	0	0	0	1	0	4	0	0	0	0	0	0	1	1	1	0	0	0	0	0	0	0
AC140847.1	0	0	0	0	0	0	0	0	0	0	0	0	0	0	0	0	0	0	0	0	0	0	0	0	0	0	0	0	0	0	0	0	0	0	0	0	0	0	0	0	0	0	0	0	0	0	0	0	0
LINC02473	1	4	30	2	3	32	25	0	1	3	11	4	0	2	1	11	42	7	3	5	1	8	1	12	6	14	1	4	11	17	7	0	4	10	14	0	0	5	0	1	4	1	4	3	0	9	5	0	0
AL390856.1	0	0	0	0	0	4	1	0	0	0	0	0	0	0	0	0	0	0	0	0	0	0	0	0	0	0	0	1	0	0	0	0	0	0	0	0	0	0	0	0	0	0	0	3	0	0	0	0	0
LINC02013	0	0	0	0	0	0	0	0	0	0	0	0	0	0	0	0	0	0	0	0	0	0	0	0	0	0	0	0	0	0	0	0	0	0	0	0	0	0	0	0	0	0	0	0	0	0	0	0	0
AC133634.1	0	0	0	0	0	0	0	0	0	0	0	0	0	0	0	0	0	0	0	0	0	0	0	0	0	0	0	0	0	0	0	0	0	0	0	0	0	0	0	0	0	0	0	0	0	0	0	0	0
C5orf66-AS2	0	0	0	0	0	0	0	0	4	0	0	0	0	0	0	3	0	0	0	0	2	0	0	0	0	0	2	3	1	0	0	0	0	0	2	0	0	2	1	0	4	0	0	0	0	1	0	0	0
AL158209.1	0	0	0	0	0	0	0	2	0	0	0	0	0	0	0	0	0	0	0	1	0	0	0	0	0	0	0	0	2	0	0	0	0	0	0	0	0	0	0	0	1	0	0	0	0	0	0	0	1
AL354977.2	1	1	4	0	0	1	0	0	15	1	0	1	0	0	2	0	0	0	0	0	0	1	1	1	0	0	0	0	1	0	2	0	0	1	0	0	0	1	0	0	0	1	1	0	0	2	4	0	0
AL353626.1	1	3	0	0	0	0	0	1	1	0	0	0	0	0	1	0	0	0	0	0	0	0	0	0	1	0	0	0	0	1	1	0	0	0	2	0	1	1	0	0	0	0	0	0	0	0	0	0	0
LINC00603	0	0	0	0	0	0	0	0	0	0	2	0	0	0	0	1	0	0	0	0	0	1	0	0	0	0	0	0	1	0	0	0	0	0	0	0	0	0	0	0	0	1	0	3	3	0	2	0	0
AL109838.1	0	0	0	0	0	0	0	0	0	0	0	0	0	0	0	1	0	0	0	0	0	0	0	0	0	0	0	0	0	0	3	0	0	0	0	0	0	0	0	0	0	0	0	0	0	0	0	0	0
AC073284.1	1	1	0	2	1	2	0	0	1	2	0	0	1	0	0	0	0	0	1	0	7	3	0	1	2	7	2	0	8	0	1	0	0	2	0	0	0	2	0	0	0	1	9	16	0	0	1	0	0
AC112721.2	4	23	1	13	11	0	6	9	65	6	2	0	0	6	2	3	5	4	0	42	5	4	448	0	31	5	1	3	4	2	6	2	2	7	16	0	0	0	84	0	9	5	0	3	1	3	2	0	13
LINC02274	3	10	3	1	1	0	0	2	3	2	7	0	1	0	0	1	1	0	3	3	4	0	1	0	0	0	0	23	7	4	0	1	1	5	3	3	1	15	0	1	1	0	2	6	9	1	2	0	0
AP001266.2	2	5	4	3	1	1	3	0	1	7	5	0	1	3	3	3	0	2	2	3	1	1	0	0	1	1	2	0	0	3	0	2	2	2	3	3	2	5	5	0	4	4	3	3	1	0	2	0	1
ELFN1-AS1	289	29	4	5	569	10	4	9	0	2	1	614	1	2	49	14	2	20	1	34	90	18	3	10	27	20	432	15	3	7	4	2	6	1	2	1	1	4	655	2	13	5	10	23	0	29	83	0	1
LINC02521	1	0	0	3	1	0	0	0	1	2	1	0	0	0	1	0	1	0	0	2	5	1	1	0	0	2	0	1	0	3	0	0	0	0	2	0	1	0	2	1	3	0	0	0	0	0	0	0	3
AL357793.2	0	1	0	0	0	15	0	0	5	0	0	0	0	0	1	0	0	0	0	0	0	0	0	0	0	0	0	0	0	0	0	0	0	0	0	0	0	0	0	0	0	0	0	0	0	0	0	0	0
AP001172.2	0	0	0	0	0	0	0	0	3	0	0	0	0	0	0	0	0	0	0	0	0	0	0	0	0	0	0	0	0	0	0	0	0	1	0	0	0	0	0	0	0	0	0	0	0	0	0	0	0
AL035258.1	0	0	0	1	0	0	0	0	0	0	0	0	0	0	0	1	0	0	0	0	0	0	0	0	0	0	0	0	0	0	0	0	0	0	0	0	0	0	0	0	0	0	0	0	0	0	0	0	0
AL121906.2	21	38	178	13	43	23	21	29	44	49	20	26	12	17	44	54	102	4	7	9	44	99	0	54	4	72	46	38	167	176	14	7	61	16	13	9	16	148	13	11	38	17	7	16	41	12	24	24	2
AC021752.1	2	2	16	6	2	7	10	5	1	8	12	2	3	1	3	11	7	2	2	1	1	6	1	9	1	1	3	4	6	1	2	4	5	1	9	3	3	0	1	0	0	2	0	3	4	2	3	1	0
AC009075.1	0	0	0	0	0	2	0	0	1	0	0	1	3	1	0	0	0	0	0	2	1	2	0	0	0	1	0	0	1	0	0	0	0	0	0	0	0	5	0	0	0	0	5	0	0	0	0	0	0
KCNIP4-IT1	0	0	1	0	0	0	0	0	1	0	0	0	0	0	0	0	0	0	1	0	0	0	0	0	0	0	0	0	0	0	0	0	0	0	0	0	0	0	0	0	0	0	0	0	0	0	0	0	0
AC134312.6	0	1	0	0	0	0	2	2	2	0	0	1	0	0	1	0	0	0	0	0	0	0	0	0	1	0	0	2	0	0	0	1	0	1	1	0	0	0	0	0	0	0	0	2	0	1	0	1	1
AC026726.1	0	1	0	0	0	0	0	0	1	1	0	1	0	0	0	1	0	1	0	0	0	2	0	0	0	1	2	0	0	0	0	0	0	0	0	0	0	0	0	0	1	0	0	0	0	1	0	0	0
AC024600.1	0	0	2	1	10	24	2	0	0	0	4	0	0	0	5	18	0	1	1	0	1	4	0	2	1	0	1	0	0	0	1	0	5	0	1	0	0	0	0	0	0	0	0	4	1	0	0	0	0
AC087521.1	13	19	14	34	5	2	11	2	1	17	45	10	2	11	16	55	7	3	2	9	23	22	0	65	6	10	7	10	10	3	29	15	57	4	6	170	106	26	3	4	8	41	3	8	71	14	27	30	3
AL162399.1	0	0	0	0	0	0	0	0	0	0	0	0	0	0	0	0	0	0	0	0	0	0	0	0	0	0	0	0	0	0	0	0	0	0	0	0	0	0	0	0	0	0	0	0	0	0	0	0	0
FP236315.3	0	0	0	0	0	0	0	0	0	0	0	0	0	0	0	0	0	0	0	0	0	0	0	0	0	0	0	0	0	0	0	0	0	0	0	0	0	0	0	0	0	0	0	0	0	0	0	0	0
LINC01724	0	0	1	6	1	0	1	0	0	6	3	0	0	1	0	0	2	1	0	1	0	2	1	4	2	1	0	1	0	0	1	4	1	1	0	5	1	1	0	0	2	2	0	0	0	0	0	1	0
AC104071.1	1	0	0	3	0	0	0	0	0	0	0	0	0	0	0	0	1	0	0	1	0	0	0	0	0	0	0	0	0	0	0	0	0	3	0	0	0	0	0	0	0	0	0	0	0	0	0	0	0
LINC02318	0	0	0	0	0	0	0	1	0	0	0	0	0	0	0	0	0	0	0	0	0	2	1	0	0	0	0	0	0	0	0	0	0	1	1	0	0	0	0	0	2	0	0	0	0	0	0	0	0
AL008718.2	0	6	4	0	2	1	1	0	0	2	10	11	0	0	7	3	4	1	3	7	1	3	0	10	7	7	2	2	13	8	2	0	4	0	4	1	1	1	4	2	0	6	0	2	0	3	0	1	1
AC104985.2	0	0	0	0	0	0	0	0	0	0	0	0	0	0	0	0	0	0	0	0	0	0	0	0	0	0	0	0	1	0	0	0	0	1	0	0	0	0	0	0	0	0	0	0	0	0	0	0	0
LINC01067	0	0	0	1	0	11	1	1	0	1	0	0	0	0	0	0	0	0	0	0	0	0	0	0	1	0	0	0	0	0	0	0	0	0	0	0	2	1	1	0	0	0	1	0	1	1	1	0	0
LINC02346	0	0	2	0	0	0	0	0	0	1	1	0	1	0	0	2	0	0	0	0	0	0	0	7	1	1	0	0	1	0	0	0	0	0	1	1	6	1	0	0	0	0	0	0	4	0	0	0	1
LINC01256	0	0	0	0	0	0	0	0	0	0	0	0	0	0	0	0	0	0	0	0	0	0	3	0	0	0	0	0	0	0	0	0	0	0	0	0	0	0	0	1	0	0	0	0	0	0	0	0	0
AC099524.1	6	61	28	37	37	11	9	8	5	11	43	3	10	10	15	40	16	15	2	20	1	76	3	36	12	17	18	17	17	26	31	5	7	9	25	0	6	27	36	10	19	48	8	13	14	8	15	2	4
LINC02550	5	18	35	20	34	1	11	47	14	19	10	1	15	20	6	14	23	4	10	8	9	15	103	9	17	8	8	5	11	7	5	4	3	2	23	2	7	1	6	23	4	10	1	15	19	3	10	11	13
AC133961.1	0	8	4	5	1	2	6	0	11	10	2	3	0	1	1	6	11	3	3	4	5	14	0	6	4	1	5	60	1	1	1	2	1	2	2	3	4	3	0	2	0	3	1	1	0	3	2	1	0
AC009275.1	3	55	26	23	5	121	258	72	4	94	2	388	14	2	33	51	24	43	16	355	5	90	63	11	32	34	5	31	9	12	6	6	13	34	7	2	2	5	42	80	2	2	2	11	9	90	40	2	12
LINC02409	0	0	0	0	0	0	0	0	0	0	0	0	0	1	0	0	0	0	0	0	0	0	0	0	0	0	0	0	0	0	0	0	0	0	0	0	1	0	0	0	0	0	0	0	0	0	0	0	0
AC108463.2	5	16	4	6	5	1	17	5	24	14	7	1	0	2	4	5	3	6	3	9	3	19	11	4	11	1	1	3	4	10	4	0	7	10	20	3	1	2	12	3	11	9	2	10	12	8	7	1	12
LINC01977	10	18	60	13	38	237	13	6	12	37	61	21	23	27	146	23	46	57	46	72	139	78	18	34	66	139	64	189	402	76	15	0	5	19	6	2	0	98	5	14	37	18	5	28	2	35	34	0	3
LINC00309	0	0	0	0	0	1	0	0	2	0	0	0	0	0	1	2	0	0	0	0	0	0	1	1	0	0	0	1	1	0	0	0	0	0	1	1	1	0	1	1	2	4	0	0	0	1	1	0	0
CASC11	2	3	15	6	2	5	3	2	1	3	1	3	1	6	1	0	1	0	3	3	13	0	1	7	2	0	4	5	2	3	7	3	1	3	11	1	0	0	4	1	1	2	10	2	4	1	0	0	3
AC133919.1	0	1	0	0	2	3	2	0	1	2	0	2	0	0	0	5	0	1	1	0	0	0	0	1	0	0	1	2	1	0	0	0	0	1	0	0	0	0	3	0	0	0	0	0	0	1	0	0	0
LINC02025	0	0	0	0	0	0	0	0	0	0	0	0	0	0	0	0	0	0	0	0	0	0	0	0	0	0	0	0	0	0	0	0	0	0	0	0	0	0	0	0	0	0	0	0	0	0	0	0	0
SEMA6A-AS2	0	0	4	1	1	0	3	0	0	0	0	0	0	1	1	2	0	0	0	1	3	4	0	0	0	0	0	1	1	0	2	1	0	0	0	2	2	0	0	0	1	2	0	1	4	0	2	2	0
LINC02032	0	0	0	0	0	0	0	0	0	0	0	0	0	0	0	0	0	0	0	0	0	0	0	0	0	0	0	0	0	0	0	0	0	0	0	0	0	0	0	0	0	0	0	0	0	0	0	0	0
LINC01254	0	0	0	0	0	2	2	0	0	0	0	0	0	0	0	0	37	0	0	0	0	1	0	0	0	0	0	1	0	0	0	0	0	0	0	0	1	0	0	0	0	0	0	1	0	2	0	1	0
AC106754.1	0	0	0	0	0	0	1	2	0	0	0	0	0	0	0	0	0	0	0	2	61	0	0	5	0	0	2	0	0	0	0	2	3	0	0	1	13	0	0	0	0	0	0	0	9	1	1	0	0
AL353770.4	0	13	1	19	3	0	12	0	0	12	0	1	22	1	2	24	6	0	0	1	0	1	0	11	0	0	0	0	2	0	7	1	0	0	0	1	41	0	0	0	6	0	4	0	1	0	4	0	1
AC126177.2	0	0	2	1	1	0	0	1	0	1	0	0	0	0	0	0	0	0	0	0	0	0	1	1	0	0	0	0	0	0	2	0	0	0	0	0	0	1	0	0	0	0	0	0	0	0	0	0	0
Z97192.1	0	7	1	1	2	2	2	1	44	3	0	2	0	1	0	4	0	0	0	4	2	11	0	3	0	5	0	1	0	1	0	0	1	0	0	0	5	1	4	0	1	1	0	7	3	0	2	0	0
ARRDC3-AS1	16	19	27	43	31	11	36	16	78	27	27	10	23	11	23	84	28	18	40	25	21	42	15	37	29	14	29	56	31	14	35	24	27	36	33	27	22	48	9	17	11	21	20	11	27	19	37	12	15
AC069133.1	0	0	0	0	0	0	0	0	0	0	0	0	0	0	0	0	0	0	0	0	0	0	0	0	0	0	0	0	0	0	0	0	0	0	0	0	0	0	0	1	0	0	0	0	0	0	0	0	0
LINC00969	488	2422	1204	694	974	890	777	767	442	1781	670	285	136	568	1225	2510	1889	325	210	1670	1317	2305	75	2121	264	1308	545	861	1572	642	1080	91	2145	832	847	181	315	1409	281	842	2078	974	95	618	444	1653	1067	488	117
AP004550.1	0	0	0	0	2	0	2	0	0	0	4	0	0	0	0	4	0	0	2	0	3	0	0	4	0	4	0	28	0	0	1	0	0	0	0	0	0	0	0	0	0	1	1	0	0	0	0	0	0
AL049649.1	0	0	0	1	1	0	1	0	0	1	0	0	0	0	0	0	0	0	1	0	1	0	0	0	0	1	0	0	0	0	0	0	0	0	1	0	0	1	1	1	0	0	0	0	1	2	0	0	0
AC073539.1	0	0	0	0	0	0	0	0	0	0	0	0	0	0	0	0	0	0	0	0	0	0	0	0	0	0	0	0	0	0	0	0	0	0	0	0	0	0	0	0	0	0	0	0	0	0	0	0	0
AC090227.2	0	0	0	5	0	0	0	2	2	0	0	0	0	0	0	1	0	0	1	0	1	1	0	1	0	0	1	0	0	0	1	0	0	0	0	0	0	0	0	0	0	0	0	0	0	1	0	0	0
LINC02195	5	19	6	29	28	6	0	219	3	7	8	4	0	13	1	22	6	62	15	30	8	11	1	12	19	14	33	10	9	44	6	4	9	23	20	2	1	3	17	25	36	22	6	13	7	14	0	1	8
AL353719.1	4	4	5	5	3	17	3	2	7	5	4	4	1	0	5	3	6	5	3	1	5	21	4	11	1	2	8	4	15	6	3	1	6	6	1	0	8	15	3	1	5	5	1	4	3	1	7	1	2
AC103993.1	0	0	0	0	0	0	0	0	0	0	0	0	0	0	0	0	0	0	0	0	0	0	1	0	0	0	0	0	0	1	0	0	0	0	0	0	0	0	0	0	0	0	0	0	0	0	0	0	0
AL161734.1	0	0	0	0	0	0	0	0	0	0	0	0	0	0	0	0	0	0	0	0	0	0	0	0	0	0	0	0	0	0	0	0	0	0	0	0	0	0	0	0	0	0	0	0	0	0	0	0	0
AC011586.1	1	0	1	0	0	0	0	0	0	0	0	0	0	0	0	0	0	0	0	0	0	0	0	0	0	0	0	0	0	0	0	0	0	0	0	0	0	0	0	0	0	0	0	0	0	0	0	0	0
AC044798.2	0	0	0	0	0	0	0	0	0	0	0	0	0	0	0	0	0	0	0	0	0	0	1	0	0	0	0	0	0	0	0	0	0	0	0	0	0	0	0	0	0	0	0	0	0	0	0	0	0
LINC00426	31	277	90	176	75	14	263	53	96	123	249	28	69	65	45	226	106	87	40	92	14	170	12	192	125	116	136	138	99	29	59	26	63	43	46	5	26	199	99	25	143	316	35	36	33	186	29	22	18
RUNX2-AS1	0	0	0	0	0	0	1	0	4	0	0	0	0	0	0	0	0	0	0	0	0	1	2	0	0	0	0	0	0	0	0	0	0	0	0	0	0	0	0	1	0	0	0	0	1	1	0	0	1
AC104794.2	285	195	305	338	259	83	193	201	217	650	490	84	209	111	149	271	1177	94	275	54	115	466	16	353	435	384	178	279	500	309	257	141	472	99	726	133	184	477	114	166	290	120	164	121	374	227	267	175	85
AC090340.1	0	0	0	0	0	0	9	0	1	0	0	3	0	0	0	0	0	0	0	0	0	0	0	0	1	0	0	0	0	0	0	0	0	0	0	1	0	1	1	0	1	0	0	0	0	0	0	0	0
LINC02538	1	2	9	3	2	0	6	0	4	1	6	7	0	0	5	25	7	1	0	0	1	3	0	4	4	1	2	1	0	0	2	0	2	2	0	1	0	0	14	11	4	0	0	2	3	47	0	2	4
AL021154.1	0	2	10	1	15	15	0	12	6	9	15	14	3	6	7	7	20	0	7	6	10	15	1	15	1	7	3	10	31	11	3	1	9	0	8	2	1	5	4	7	1	8	4	0	4	7	12	2	2
LINC00504	5	14	6	27	63	62	91	2	30	19	16	1	2	2	5	38	20	5	27	19	7	4	11	72	4	23	0	29	2	2	6	24	1	18	11	27	12	36	2	1	2	7	3	7	15	16	17	18	4
AL583859.1	0	0	0	1	0	0	0	0	0	0	0	0	0	0	0	5	0	0	1	0	0	0	0	0	0	0	2	0	0	0	0	0	0	0	1	0	0	0	0	0	0	0	0	1	0	0	0	0	0
LINC00485	0	0	0	0	2	23	2	0	4	0	0	1	0	0	0	0	0	0	0	0	0	0	2	0	0	0	0	0	0	0	0	0	0	0	0	0	0	0	0	3	0	1	0	0	1	0	1	0	0
AC010880.1	0	0	0	0	0	0	0	0	0	0	0	0	0	0	0	0	0	0	0	0	0	0	0	0	0	0	0	0	0	0	0	0	1	0	0	0	0	0	0	0	0	0	0	0	0	0	0	0	0
AL359710.1	0	1	10	5	4	1	4	2	5	8	1	1	5	4	5	1	3	2	9	8	2	7	1	5	2	4	0	3	11	1	3	1	3	3	7	1	2	5	1	4	9	3	0	4	9	2	3	4	0
AL391832.1	1	1	2	2	1	1	1	1	1	2	2	1	0	1	3	2	0	1	1	3	0	6	0	2	1	3	0	3	6	2	5	0	0	0	0	0	1	2	0	0	3	0	0	2	1	3	1	1	0
AC068473.5	96	155	239	88	157	98	179	33	67	207	99	56	87	25	97	148	131	69	95	104	170	346	28	216	90	83	76	133	186	196	163	80	164	142	313	116	110	376	245	95	113	84	116	165	179	128	64	65	44
AC104964.3	2	30	30	6	7	3	209	4	21	125	20	1	5	12	58	34	5	11	7	84	70	134	0	84	40	22	11	68	12	13	85	4	125	16	7	18	34	32	7	11	21	48	2	12	44	27	38	10	4
AC007923.1	0	0	0	0	0	6	0	0	0	0	0	2	0	0	0	0	0	0	0	0	0	0	0	0	0	0	0	0	0	0	0	0	0	0	0	0	0	0	0	0	0	0	0	0	0	1	0	0	1
AC007495.1	1	3	10	7	4	4	1	1	9	6	7	5	2	3	0	4	1	0	1	2	4	2	0	6	0	1	0	3	3	1	7	1	0	0	1	2	1	4	0	7	2	2	0	3	1	4	1	2	0
LINC01392	0	0	0	1	0	2	0	0	0	3	0	6	2	0	1	5	2	0	0	0	0	0	3	8	0	1	0	0	0	1	0	0	0	0	0	0	2	2	0	1	3	0	0	0	1	0	0	0	1
LINC00294	352	732	2024	291	712	1040	860	138	323	2641	378	344	83	286	247	1004	559	228	148	302	428	808	651	577	397	401	362	298	473	332	506	220	354	678	665	357	483	700	283	367	401	283	114	225	691	336	515	449	343
Z82196.1	0	0	0	0	0	0	0	0	0	0	0	0	0	0	0	0	0	0	0	0	0	0	0	0	0	0	0	0	0	0	0	0	0	0	0	0	0	1	0	0	0	0	0	0	0	0	0	0	0
AC069114.1	0	0	0	0	0	0	0	0	0	0	0	0	0	0	0	0	0	0	0	0	0	0	0	0	0	0	0	0	0	0	0	0	0	0	0	0	0	0	0	0	0	0	0	0	0	0	0	0	0
AC064836.2	0	2	1	0	0	2	2	0	2	6	2	0	0	1	2	1	4	5	0	3	1	4	0	2	1	3	2	0	3	1	3	0	0	1	0	0	1	4	1	0	2	1	0	0	0	0	0	1	0
AC022784.6	1	1	0	3	25	0	2	1	2	2	2	0	0	1	0	17	2	2	0	1	0	3	0	1	1	0	1	0	1	0	0	1	6	0	3	1	3	1	0	0	3	0	1	0	2	2	2	2	1
LINC00390	0	0	1	0	0	0	4	1	0	0	0	0	0	0	0	4	0	0	0	3	1	0	0	0	0	0	0	0	2	0	0	0	0	0	0	0	0	0	0	0	1	0	0	0	0	2	1	0	0
AC092954.2	0	1	0	0	0	1	0	0	0	0	0	0	0	0	0	1	0	0	0	0	0	1	0	1	0	0	1	0	0	0	0	0	0	0	0	0	2	2	0	0	0	0	0	0	0	0	0	0	0
LINC02474	272	48	311	30	0	94	1	3	13	108	20	3	4	46	187	5	4	504	23	1	110	14	42	236	42	514	32	0	914	87	109	1	89	220	44	0	4	265	23	0	458	38	145	212	1	53	128	2	40
LINC02451	0	0	0	0	0	0	0	0	0	0	0	0	0	0	0	0	0	0	0	0	0	0	0	0	0	0	0	0	0	0	0	0	0	0	0	0	0	0	0	0	0	0	0	0	0	0	0	0	0
LINC02021	5	50	86	34	133	4	64	22	43	57	28	4	37	25	34	57	46	6	22	14	42	66	31	113	40	34	9	16	67	35	41	12	107	7	70	12	18	56	5	16	14	37	15	29	21	17	38	8	10
AL353780.1	0	0	0	0	0	0	0	0	1	0	0	0	0	0	0	0	0	0	0	0	0	0	0	0	0	0	0	0	0	0	0	0	0	0	0	0	0	0	0	0	0	0	0	0	0	0	0	0	0
AC018755.1	0	0	3	3	1	0	0	0	1	0	1	0	0	0	1	1	0	1	0	3	2	3	0	1	0	2	2	2	3	0	0	0	4	0	0	1	0	2	1	1	1	0	0	0	1	2	0	1	0
AC104233.1	0	0	0	0	0	0	0	0	0	0	0	0	0	0	0	0	0	0	0	1	0	0	2	0	0	0	0	0	0	0	1	0	0	0	0	0	0	0	0	0	0	0	0	0	0	0	0	0	0
AP000911.1	14	10	15	26	31	0	5	2	24	11	25	2	8	7	5	36	2	4	6	1	8	31	23	15	7	6	13	20	41	21	9	6	7	1	22	3	11	65	4	28	8	12	3	0	6	2	28	4	4
SPANXA2-OT1	0	1	1	2	0	0	0	0	2	6	7	0	8	0	0	3	0	8	11	1	1	7	20	0	20	1	1	2	12	3	5	0	0	19	0	0	0	45	0	2	1	0	0	1	2	1	2	0	2
AC245128.3	2	68	8	17	17	3	12	10	16	19	14	2	9	14	3	14	0	6	4	66	5	15	13	8	6	3	2	4	1	11	12	26	12	0	36	16	35	36	14	52	8	10	6	15	51	19	13	9	12
AP001505.2	331	96	94	38	70	150	76	54	9	130	68	46	39	37	51	50	146	123	7	33	146	77	60	50	140	47	80	42	181	176	52	14	89	330	48	56	61	67	70	17	78	32	42	35	100	90	52	42	63
LINC01520	0	0	0	0	0	0	0	0	0	0	0	0	0	1	0	0	0	0	0	0	0	0	0	0	0	0	0	0	0	0	0	0	0	0	0	0	0	0	0	0	0	0	0	0	0	0	0	0	0
MIR5689HG	1	0	0	0	0	0	8	2	5	1	1	0	0	0	1	1	1	0	0	2	0	0	8	0	24	1	0	0	2	1	0	0	0	8	0	0	1	0	1	2	0	0	0	0	0	14	4	0	1
FP236240.2	0	0	0	0	0	0	0	0	0	0	0	0	0	0	0	0	0	0	0	0	0	0	0	0	0	0	0	0	0	0	0	0	0	0	0	0	0	0	0	0	0	0	0	0	0	0	0	0	0
LINC02523	0	0	0	1	0	0	0	0	1	0	0	0	0	0	1	0	0	0	0	0	0	0	0	0	0	0	0	0	0	1	0	0	0	0	0	0	0	0	0	0	0	0	0	1	0	0	0	0	0
AC104041.1	0	9	3	0	24	37	1	0	0	0	3	0	1	0	0	1	0	0	1	0	0	0	24	1	0	0	14	0	1	0	0	4	0	0	0	1	3	1	9	3	11	1	0	21	0	2	18	0	0
AC012055.1	0	0	0	0	0	0	0	0	0	1	0	0	0	0	0	0	0	0	0	1	0	0	0	0	0	0	1	0	0	0	0	0	0	0	0	0	0	0	0	0	0	0	0	0	0	0	0	0	0
BX284656.1	0	0	0	0	0	0	0	0	0	0	0	0	0	0	0	0	0	0	0	0	0	0	0	0	0	0	0	0	0	0	0	0	0	0	0	0	0	0	0	0	0	0	0	0	0	0	0	0	0
AC091027.1	1	0	0	0	0	0	0	0	0	0	0	0	0	0	0	0	0	0	0	0	0	0	0	0	0	0	0	0	0	0	0	0	0	0	0	0	0	0	0	0	0	0	0	0	0	0	0	0	0
AL355303.1	4	0	3	0	0	18	9	0	6	4	0	10	0	3	0	13	2	1	2	13	3	0	0	1	0	0	0	4	1	1	1	0	2	7	0	0	0	0	0	1	0	0	0	0	2	22	2	0	0
AC131009.1	9	9	7	5	6	13	17	5	5	5	2	10	6	9	7	11	18	5	2	47	12	11	6	4	15	6	13	11	10	29	8	1	32	10	1	2	3	3	7	13	10	4	4	13	7	7	9	1	5
Z97198.1	0	0	0	1	0	1	5	0	2	0	0	1	0	0	0	1	0	0	0	0	0	1	0	0	0	0	0	0	0	0	0	0	0	0	0	0	0	1	0	0	0	1	0	0	0	0	0	0	0
AL121672.1	6	15	17	6	11	3	11	6	43	29	6	10	2	7	10	6	4	5	3	6	4	17	3	23	12	5	4	16	14	24	6	3	25	6	4	3	3	7	4	1	6	2	1	1	7	5	3	2	2
AL078590.3	6	46	35	57	6	2	81	8	21	40	12	8	16	10	62	45	9	8	30	6	3	12	54	34	17	21	16	27	6	4	25	24	6	7	32	28	14	35	8	3	13	16	7	12	33	22	7	5	1
AL121895.2	7	7	27	5	6	1	37	16	2	43	6	12	4	3	12	45	33	2	3	5	6	9	0	10	3	23	1	13	8	17	10	1	14	8	8	8	8	9	3	0	6	6	3	0	19	12	9	9	7
AC080078.3	1	1	1	2	0	0	0	0	3	0	0	0	0	0	0	2	0	2	0	0	1	0	1	1	0	2	0	1	0	0	0	0	1	0	2	0	2	0	1	0	0	0	1	1	2	1	1	0	0
AC034229.3	0	0	0	0	0	0	0	0	0	0	0	0	0	0	0	0	0	0	0	0	0	0	0	0	0	0	0	0	0	0	0	0	0	0	0	0	0	0	0	0	0	0	0	0	0	0	0	0	0
LINC01942	13	9	9	6	0	17	7	0	11	10	22	16	23	4	37	51	4	1	27	0	22	11	0	11	3	4	8	18	10	5	18	6	74	1	0	4	19	229	1	1	2	2	0	5	11	10	30	6	0
AC012354.1	0	3	3	1	4	3	0	0	2	2	1	0	1	1	1	2	2	0	1	2	1	0	3	6	0	3	0	0	1	8	1	2	0	0	0	0	1	1	0	1	0	1	0	0	0	1	2	0	0
LINC02492	0	0	0	1	17	70	0	4	7	0	0	0	0	0	1	0	0	0	0	0	0	0	69	0	0	1	25	0	0	0	0	0	0	1	0	0	0	68	0	55	0	0	0	0	0	0	0	0	5
AFDN-AS1	85	34	69	67	24	57	60	4	28	165	97	33	20	27	26	80	157	25	55	60	46	109	5	52	125	128	58	45	158	25	125	16	99	14	61	30	47	122	19	21	26	24	15	4	38	84	28	12	8
LINC00654	48	363	663	250	331	252	358	20	510	419	476	255	329	132	33	364	162	88	435	257	108	563	105	278	1209	228	186	66	826	92	396	90	84	83	376	61	205	570	166	483	247	220	203	458	242	446	474	99	122
LINC01028	1	1	2	2	0	1	0	0	0	0	0	0	1	0	0	0	0	0	0	0	1	0	0	0	0	0	1	0	0	0	0	0	0	0	0	0	0	0	0	0	0	0	0	0	0	0	0	1	0
LINC01729	0	0	0	1	0	0	0	0	0	0	0	0	0	0	0	0	1	0	0	0	0	2	0	0	1	0	0	0	0	0	0	1	0	0	0	0	0	0	0	1	0	0	2	0	0	0	2	0	0
AC104024.1	3	17	14	3	13	1	4	3	8	16	8	0	2	1	2	16	5	1	0	3	0	7	0	22	3	2	4	1	2	1	2	0	1	6	4	0	6	0	13	3	0	18	1	6	2	2	0	1	1
AF064858.3	9	10	12	12	6	1	9	6	37	9	11	3	7	11	30	36	2	1	63	9	20	19	4	30	6	2	5	223	21	40	35	15	16	5	14	10	12	35	4	4	2	10	1	5	15	2	27	9	4
AC012409.3	3	2	11	5	1	0	6	0	2	4	11	1	1	6	3	16	8	1	1	3	2	19	4	28	0	2	1	3	3	1	1	8	6	2	1	6	13	13	2	0	0	6	1	7	9	1	5	5	0
AC093722.1	0	0	0	0	0	0	0	0	0	0	0	0	0	0	0	0	0	0	0	0	0	0	0	0	0	0	0	0	0	0	0	0	0	0	0	0	0	0	0	0	0	0	0	0	2	0	0	0	0
AL023284.4	39	26	70	28	76	122	121	43	4	49	120	20	15	30	128	50	136	36	12	25	241	84	0	56	9	47	38	38	34	43	94	16	79	93	119	76	50	47	15	19	36	11	20	22	118	42	31	61	30
LINC02075	0	0	0	0	0	1	0	0	0	0	0	0	0	0	0	0	0	0	0	0	0	0	0	1	0	0	0	0	0	0	0	0	0	0	0	0	0	0	0	0	0	0	0	0	0	0	0	0	2
AL445493.2	0	1	3	0	2	0	12	2	1	2	2	0	0	1	4	2	0	0	0	0	0	0	0	0	1	0	0	3	0	0	0	0	1	0	0	3	1	0	0	0	0	1	0	0	0	0	0	0	0
AC007749.1	0	0	0	0	0	0	0	0	0	0	0	0	0	0	0	0	0	0	0	0	0	0	0	0	0	0	0	0	0	0	0	0	0	0	0	0	0	0	0	0	0	0	0	0	0	0	0	0	0
FP325318.1	0	0	1	0	0	0	0	0	0	0	1	0	0	0	0	0	0	0	0	0	0	0	0	0	0	0	0	0	0	0	0	0	0	0	0	0	0	0	0	0	0	0	0	0	0	0	0	0	0
AP003696.1	0	0	2	0	0	6	0	0	25	3	0	1	0	0	0	1	3	1	0	1	0	1	1	2	1	0	0	2	1	0	7	0	0	3	0	1	0	0	0	0	0	1	1	0	1	0	0	0	0
AC055717.2	0	2	0	0	0	18	0	0	0	0	5	0	0	0	29	0	0	0	0	0	16	0	0	0	0	0	0	0	0	0	0	0	1	0	0	0	0	0	1	0	0	8	0	39	0	0	0	0	0
AC015909.4	2	0	0	0	0	0	0	0	0	0	0	0	0	0	0	1	3	1	0	0	1	9	2	0	0	2	0	0	22	0	0	1	0	0	1	1	0	3	0	0	0	0	0	1	0	0	0	1	0
AL161431.1	17	107	10	3	27	61	3	25	13	90	2	19	2	7	5	12	0	2086	1	347	81	42	596	13	326	168	4	1	3	301	0	5	1324	2490	3	10	21	0	4986	0	7	0	0	729	33	21	2071	7	1708
AC021851.1	15	10	22	19	17	29	22	14	11	21	36	11	21	8	16	36	27	6	27	15	17	51	25	25	23	16	20	23	28	11	27	1	36	15	19	4	10	12	17	19	24	10	11	13	8	35	12	5	10
MIR583HG	1	1	2	11	6	6	0	8	8	0	3	12	0	0	0	11	4	1	13	2	5	5	0	4	0	0	1	7	3	3	0	6	1	5	13	2	3	6	0	0	2	0	0	0	5	1	4	3	2
AC015726.1	24	55	82	20	24	56	66	5	5	80	86	20	6	21	36	70	155	22	0	10	22	62	18	86	22	30	18	27	84	10	17	13	65	30	55	71	80	25	25	2	19	28	4	15	117	28	31	70	5
FP671120.1	5	21	33	12	27	6	71	14	32	33	27	12	24	17	11	108	17	18	32	35	11	21	13	31	59	21	8	52	45	24	14	9	36	14	38	8	12	11	7	8	13	9	9	9	28	22	28	12	10
AC137579.2	0	0	0	0	0	0	0	1	0	2	0	0	0	1	1	0	0	0	0	0	0	0	0	0	0	0	0	0	0	0	0	0	0	0	0	0	0	0	0	0	0	0	0	0	0	0	0	0	0
LINC02067	1	2	0	1	2	8	3	0	1	1	0	0	0	1	0	11	19	0	0	0	2	26	0	1	0	0	0	0	2	1	4	0	0	14	1	0	2	0	3	1	0	1	1	0	1	0	2	0	2
AL354718.2	0	0	0	0	0	0	0	0	0	0	0	0	0	0	0	0	0	0	0	0	0	0	0	0	0	0	0	0	0	0	0	0	0	0	0	0	0	0	0	0	0	0	0	0	0	0	0	0	0
AL136307.1	1	5	2	20	13	32	2	0	3	2	6	0	1	0	8	1	3	6	9	3	0	2	1	4	0	1	2	2	7	4	10	1	6	0	2	1	0	4	0	8	1	3	1	2	0	0	12	0	0
AC069503.1	1	3	1	0	2	0	0	0	7	16	0	0	1	0	2	2	1	1	0	2	0	6	3	0	1	2	5	0	3	0	6	0	0	1	0	0	0	5	5	0	2	2	5	3	0	0	1	0	3
LINC01230	0	1	1	3	2	0	0	3	8	0	20	0	1	0	1	0	1	0	0	0	2	0	18	0	6	0	0	0	3	1	0	0	6	0	2	2	0	0	0	7	3	3	0	2	4	2	0	5	0
AC092171.3	68	46	118	57	180	7	199	1	297	322	61	91	38	21	24	181	131	21	34	89	196	611	13	110	51	96	206	68	152	134	84	9	85	57	73	32	33	69	39	58	50	21	128	62	82	21	53	22	39
AC068286.1	0	0	0	0	0	0	0	0	1	0	0	0	0	0	0	1	0	0	0	1	0	0	0	0	0	0	0	0	2	0	0	0	0	0	0	0	1	0	0	0	1	0	0	0	0	0	0	0	0
TTTY2B	0	1	0	0	0	0	0	0	0	0	0	0	0	0	0	0	0	0	0	0	0	0	0	0	0	0	0	0	0	0	0	0	0	0	0	0	0	0	0	0	0	0	0	0	0	0	0	0	0
AC092378.1	1	3	0	0	1	1	2	1	4	2	2	1	0	0	0	2	0	0	0	2	1	4	0	1	1	1	0	1	7	1	0	0	0	1	0	0	1	3	0	1	1	1	0	0	0	0	0	0	0
AC025253.1	0	0	0	0	0	0	0	0	0	0	0	0	0	0	0	0	0	0	0	0	0	0	0	0	0	0	0	0	0	0	0	0	0	0	0	0	0	0	0	0	0	0	0	0	0	1	2	0	0
AL360267.1	1	0	1	4	0	0	0	0	0	0	0	0	2	0	0	1	0	0	2	0	0	0	0	0	1	0	1	1	0	3	0	0	1	0	8	0	0	2	0	0	4	3	0	0	0	0	0	1	0
LINC02076	1	6	5	1	1	6	1	2	1	1	2	10	0	2	0	1	19	0	1	0	0	23	0	3	0	5	8	0	9	3	3	0	1	0	10	1	0	1	3	3	1	2	7	0	1	1	1	1	1
AC105393.2	0	0	0	0	0	0	0	0	0	0	0	0	0	0	0	0	0	1	0	0	0	0	0	0	0	0	0	0	0	0	0	0	0	0	0	0	0	0	0	0	0	0	0	0	0	0	0	0	0
LINC01309	0	0	0	0	0	0	0	0	0	0	0	0	0	0	1	1	0	0	0	0	0	0	2	0	0	0	0	1	0	0	0	0	0	1	0	0	0	0	0	0	0	0	0	0	0	0	0	0	0
AL137076.1	0	0	0	0	0	0	1	0	0	0	0	0	0	0	0	0	0	0	0	0	0	0	0	2	0	0	1	2	0	0	0	0	1	0	0	0	0	0	0	0	1	0	0	0	0	0	0	1	0
AC010967.1	0	0	0	1	0	0	1	1	0	0	0	38	0	0	0	0	0	1	0	0	0	1	0	0	16	0	0	1	0	0	0	0	0	48	1	0	0	0	0	0	0	0	0	1	0	0	1	0	0
AC025252.1	0	0	1	0	0	1	0	0	0	0	4	0	0	0	1	2	0	0	2	0	0	0	0	0	0	0	0	1	0	0	0	0	0	0	0	0	0	7	0	0	0	2	3	0	0	0	0	0	0
LINC02447	2	8	34	34	5	13	15	8	3	13	24	24	19	11	28	25	7	3	40	12	6	9	6	28	14	6	6	6	66	51	10	16	12	3	9	16	8	32	4	15	6	4	26	6	39	3	16	12	3
AC007406.3	31	45	26	78	53	15	76	5	7	70	12	48	0	8	17	11	23	10	6	35	39	28	14	69	62	45	15	15	40	11	53	18	29	6	17	49	62	3	107	1	68	19	9	64	38	15	53	16	31
AL355340.1	1	0	0	0	0	1	0	0	1	3	8	1	1	2	0	2	0	2	1	1	5	1	1	1	1	1	2	1	3	1	2	0	12	2	1	0	0	1	0	0	0	0	0	0	0	2	0	0	0
AC012506.4	1	0	1	0	0	0	2	0	4	0	3	0	0	1	0	3	0	1	1	0	0	4	0	0	0	0	0	0	6	2	0	0	1	0	0	0	0	1	2	0	2	0	0	0	0	0	0	0	0
LINC02264	0	0	0	0	0	0	0	0	0	0	0	0	0	0	0	0	0	0	0	0	0	0	0	0	0	0	0	0	0	0	0	0	0	0	0	0	0	0	0	0	0	0	0	0	0	0	0	0	0
AC091917.1	0	0	0	0	0	0	0	0	0	0	0	0	0	0	0	0	0	0	0	0	0	0	0	0	0	0	0	0	0	0	0	0	0	0	0	0	0	0	0	0	0	0	0	0	0	0	0	0	0
AC092757.3	0	12	5	2	14	11	13	12	7	4	21	3	0	1	3	3	7	4	0	8	14	11	8	2	8	3	3	11	5	8	2	1	14	7	7	6	4	5	4	0	4	1	3	2	9	6	6	3	0
AC106820.5	6	15	21	3	14	9	8	1	22	13	6	16	5	6	3	33	65	6	2	8	6	20	2	34	8	5	18	19	27	11	16	3	4	9	8	3	8	43	2	8	10	4	4	7	12	6	9	9	6
PWAR6	27	126	318	109	147	223	191	7	103	337	251	105	98	181	154	448	91	53	38	37	327	110	75	418	96	86	202	85	523	72	121	62	514	87	149	279	326	141	26	3	207	248	3	94	314	44	116	119	42
AC008154.1	0	0	1	0	0	0	0	0	0	0	0	0	0	0	0	27	0	1	0	0	0	1	0	0	2	0	0	0	0	0	1	0	0	0	0	0	0	0	0	0	0	0	0	0	0	1	0	0	0
AC005154.4	0	0	0	0	0	0	0	0	0	0	0	0	0	0	0	0	0	0	0	0	0	0	0	0	0	0	0	0	0	0	0	0	0	0	0	0	0	0	0	0	0	0	0	0	0	0	0	0	0
AC126365.1	3	6	6	0	2	5	2	0	0	1	1	13	0	0	2	0	1	0	0	3	1	0	2	5	0	1	0	1	1	2	2	1	3	1	2	3	0	0	2	1	0	0	0	3	1	0	0	1	2
AC025271.3	0	0	1	0	0	0	4	0	11	1	0	0	0	0	1	2	0	0	0	0	1	0	0	0	0	0	1	2	1	0	0	0	0	0	0	2	2	1	0	0	0	0	0	0	0	0	0	1	0
AC046130.2	1	1	1	0	8	0	0	0	1	3	2	2	0	1	0	2	0	0	3	6	3	7	2	1	1	0	0	3	2	1	5	2	3	1	20	1	2	8	0	3	3	2	1	1	3	1	2	0	1
AC017002.2	0	1	0	2	0	0	0	3	2	3	1	2	1	1	0	0	2	0	0	1	0	0	0	0	2	2	0	0	3	12	0	0	3	0	3	0	0	1	2	0	0	0	0	1	0	12	4	0	0
AC004009.1	0	0	0	0	1	0	56	0	0	0	0	0	0	0	0	0	0	0	0	0	0	0	0	0	0	0	0	0	0	0	0	0	0	0	0	0	0	0	0	0	0	0	0	0	0	0	0	0	0
AP002360.3	1	6	1	0	2	1	3	0	1	0	6	5	1	0	4	2	2	4	0	3	2	18	2	5	0	3	4	10	3	5	0	1	2	0	5	1	0	5	1	1	0	3	1	2	0	2	2	1	0
AC007128.2	0	2	0	1	42	30	21	0	3	0	28	25	0	0	3	0	0	2	17	58	14	2	5	7	8	12	9	0	1	7	48	0	19	0	9	0	0	47	14	17	6	2	28	0	0	0	14	0	9
AC093714.2	0	0	0	0	0	0	0	0	0	0	0	0	0	0	0	0	0	0	0	0	0	0	1	0	0	0	0	0	0	0	0	0	0	0	0	0	0	0	0	0	0	0	0	0	0	0	0	0	0
AL449043.1	0	0	0	0	0	0	0	0	0	1	0	0	0	0	0	1	2	0	0	0	0	1	0	0	0	0	0	1	3	0	1	0	0	0	0	1	0	0	0	0	1	0	0	0	0	1	1	0	0
AC144652.1	125	36	201	101	90	76	86	19	67	97	34	96	26	16	31	52	414	55	15	46	25	91	50	61	88	64	29	23	137	219	54	40	36	98	46	33	60	55	78	35	49	28	97	23	54	53	42	55	28
AC110609.1	2	2	0	0	0	12	1	1	1	1	5	5	1	0	1	2	0	0	0	0	1	2	2	0	0	5	5	1	0	1	0	0	0	1	1	2	2	2	1	1	0	0	0	3	0	0	1	1	0
AP005205.1	0	0	0	0	0	0	0	0	0	0	0	0	0	0	0	0	0	0	0	0	0	0	0	0	0	0	0	0	0	0	0	0	2	0	0	0	1	0	0	0	0	0	0	0	0	0	0	0	0
AC244517.1	4	25	2	11	64	20	15	0	18	7	19	10	8	1	22	6	3	8	3	45	16	28	55	35	14	4	35	29	28	7	19	3	24	8	37	10	11	4	18	20	24	14	7	37	28	24	18	9	8
AL512598.1	0	9	26	12	11	3	7	4	3	4	12	114	2	1	2	4	15	6	2	30	1	11	4	3	6	10	5	0	6	11	6	8	5	44	6	2	9	18	12	8	4	4	1	3	6	19	7	2	0
AL133464.1	1	0	0	0	0	0	0	0	1	0	0	5	0	0	0	0	0	0	1	0	0	0	0	0	0	0	0	1	0	0	0	0	0	1	0	0	0	2	0	0	0	0	0	2	0	4	2	0	0
AC015909.1	12	5	1	10	3	0	0	2	2	0	2	1	2	0	1	0	1	9	1	5	3	66	6	2	12	16	4	3	109	2	0	0	1	1	2	0	1	12	1	0	16	8	7	6	3	1	1	1	0
AL022334.2	0	3	1	1	1	0	0	1	0	0	0	0	0	2	0	0	5	0	0	0	0	0	1	0	0	0	0	0	1	2	0	0	0	0	0	0	2	0	0	0	0	0	0	0	0	0	0	0	0
CASC20	0	3	1	0	117	91	1	0	0	2	0	0	0	0	1	1	0	0	0	92	0	1	0	1	0	0	0	0	0	0	0	0	2	0	0	0	1	4	6	0	0	5	0	2	1	92	10	0	0
LINC00472	11	13	89	27	11	3	97	4	59	117	9	20	3	15	5	62	48	8	7	92	6	40	12	59	174	22	15	8	22	1	12	55	26	74	15	111	133	98	14	1	28	31	2	9	125	23	40	41	21
LINC01717	0	0	0	0	0	0	0	0	0	1	0	0	0	0	0	0	0	0	0	0	0	0	0	0	0	0	0	0	0	0	0	0	0	0	0	0	0	0	0	0	0	0	0	0	0	0	0	0	0
AC137735.1	0	0	0	0	0	0	0	0	0	0	0	0	0	0	0	0	0	0	0	0	0	0	0	0	0	0	0	0	0	0	0	0	0	0	0	0	0	0	0	0	0	0	0	0	0	0	0	0	0
AC004223.2	0	1	1	0	4	3	8	0	10	6	0	2	1	3	2	5	2	4	0	5	1	5	0	4	1	4	1	2	10	2	1	0	3	4	4	0	2	2	1	0	0	4	1	0	0	0	0	1	0
AC011287.2	0	0	0	0	16	4	1	1	2	0	0	0	0	0	2	0	0	0	1	0	1	0	3	0	0	1	1	0	0	0	0	0	1	13	0	0	0	0	0	8	0	3	0	9	0	2	1	0	0
AC010420.1	0	2	0	0	0	2	1	0	2	0	2	0	0	0	1	1	0	0	0	1	2	0	4	1	0	0	1	1	1	1	0	0	0	1	0	0	0	5	0	0	3	1	0	0	1	1	0	0	0
AC025741.1	0	0	0	0	0	0	0	0	0	0	0	0	0	0	0	0	0	0	0	0	0	0	0	0	0	1	0	0	0	0	2	0	0	1	0	0	1	0	0	1	1	2	0	0	0	0	0	1	0
AC023137.1	1	0	0	0	1	1	1	1	0	1	0	0	0	0	3	1	1	1	0	0	14	0	0	0	1	1	0	1	0	0	2	2	5	0	0	0	6	1	0	0	0	1	0	14	5	1	0	2	0
AL020994.2	0	0	0	0	0	0	0	0	1	0	0	0	0	0	0	0	0	0	0	0	0	0	0	0	0	0	0	0	0	0	0	0	2	0	0	0	0	0	0	0	0	0	0	0	0	0	0	0	0
AC092127.2	0	2	1	0	0	3	0	0	23	4	2	1	0	0	1	3	0	0	1	0	1	5	0	12	0	1	0	3	3	0	3	3	0	2	0	0	0	1	0	0	2	3	0	3	1	0	0	3	0
LINC01307	0	0	0	0	0	0	0	0	0	0	0	0	0	0	0	0	0	0	0	0	0	0	0	0	0	0	0	0	0	0	0	0	0	0	0	0	0	0	0	0	0	0	0	0	0	0	0	0	0
LINC01685	0	0	0	1	1	0	1	0	0	0	2	0	0	0	0	1	0	0	0	0	0	0	0	0	0	0	0	1	0	0	0	0	0	0	1	0	1	1	1	0	0	0	1	0	0	0	0	0	0
LINC01725	0	23	23	10	4	0	22	3	13	14	4	4	7	12	1	29	11	6	1	13	5	11	2	5	6	9	6	15	26	9	8	3	7	3	14	1	7	14	0	4	2	5	3	4	8	5	6	6	0
C12orf77	0	2	2	8	1	0	0	0	4	1	0	0	0	0	1	0	0	0	0	2	1	7	0	0	0	0	0	2	0	2	0	0	0	1	1	0	2	0	4	0	0	0	2	0	0	0	0	0	0
AL022318.1	1	0	0	0	0	0	1	0	0	1	10	47	2	0	1	30	6	0	27	3	0	2	3	3	0	2	0	1	2	0	0	0	2	0	1	1	0	85	0	2	0	0	1	0	3	3	0	2	0
LINC01124	11	17	420	71	32	109	66	154	40	204	77	92	72	46	23	220	534	14	67	223	12	173	0	117	360	129	146	397	188	241	37	23	139	99	347	24	13	89	73	108	19	5	95	136	68	262	110	44	13
AC102953.2	126	151	188	112	228	311	111	63	113	109	143	128	12	30	176	212	602	140	15	69	962	173	147	198	144	257	99	47	213	580	35	3	668	280	154	74	73	287	87	19	964	66	38	166	94	451	45	28	136
AC108066.1	0	2	0	0	0	1	0	0	3	1	0	1	1	1	0	1	0	0	0	0	0	2	0	0	0	1	0	0	2	0	0	0	0	0	2	0	1	1	0	0	0	0	0	0	0	2	0	0	1
AC109809.1	0	4	2	5	0	0	0	1	2	2	4	2	0	0	2	2	0	1	0	4	1	10	2	6	1	1	2	10	11	2	1	0	7	1	2	1	2	2	1	0	2	3	1	2	1	0	1	0	1
AL591926.2	0	3	0	0	0	8	8	0	3	12	1	1	0	0	0	0	0	0	0	1	1	0	0	0	1	3	0	0	1	0	2	0	6	0	1	0	0	8	0	1	1	0	0	0	3	1	0	0	0
AL132655.3	0	0	0	0	0	0	1	0	0	0	0	72	0	0	0	0	0	0	0	0	1	1	0	0	0	0	0	0	0	0	0	0	0	0	0	0	0	1	0	0	0	0	0	0	0	0	0	0	0
AC096554.1	0	0	0	0	0	0	0	0	0	0	0	0	0	0	0	0	0	0	0	0	0	0	0	0	0	0	0	0	0	0	0	0	0	0	0	0	0	0	0	0	0	0	0	0	0	0	0	0	0
AL360089.1	0	0	0	0	0	0	0	0	0	0	0	0	0	0	1	0	0	0	0	0	0	0	0	1	2	0	0	0	0	0	0	0	0	0	0	0	0	0	1	0	0	0	0	0	1	0	0	0	0
Z99289.3	0	0	1	0	0	0	0	0	6	0	0	0	0	0	0	0	0	0	0	1	0	1	0	1	0	1	0	0	0	0	0	0	0	0	0	1	0	0	0	1	0	0	0	0	1	3	1	1	1
AC131254.2	0	1	0	0	0	0	0	0	1	1	0	0	0	0	0	0	0	0	0	0	0	0	0	1	0	0	0	0	0	0	0	0	0	0	0	0	0	0	0	0	0	0	0	0	0	0	0	0	0
AC094104.1	0	0	0	0	0	0	0	0	0	0	0	0	0	0	0	0	0	0	0	0	0	0	0	0	0	0	0	0	0	0	0	0	0	0	0	0	0	0	0	0	0	0	0	0	0	0	0	0	0
LINC02125	0	1	0	0	6	0	0	0	2	0	0	0	0	0	0	0	0	0	0	0	0	0	1	0	0	0	0	0	1	0	0	1	0	0	0	0	1	0	0	0	0	0	1	0	1	3	0	0	0
AC022568.1	1	1	0	4	0	0	14	1	0	1	0	0	0	0	0	0	0	0	0	0	0	0	0	1	1	0	0	0	0	0	0	0	2	1	0	0	6	0	0	0	34	0	0	0	0	0	0	0	0
AC013727.2	0	0	0	0	0	0	0	0	0	0	0	0	0	0	0	0	0	0	0	0	0	0	0	0	0	0	0	0	0	0	0	0	0	0	0	0	0	0	0	0	0	0	0	0	0	0	0	0	0
AC120498.4	1	5	0	0	3	16	23	5	30	91	0	271	1	0	12	14	89	1	9	41	0	12	0	1	1	2	9	3	4	1	14	2	4	2	0	0	0	41	8	0	8	0	0	0	1	0	11	0	1
AC022182.2	3	25	8	32	14	5	11	12	1	10	18	2	2	3	10	30	11	10	0	2	8	6	2	17	3	8	18	9	9	7	4	0	3	8	3	1	4	1	17	6	8	14	0	4	10	10	7	2	8
AP002856.3	0	0	0	0	0	0	1	0	2	0	1	0	0	1	0	0	1	0	0	0	0	0	8	3	0	3	0	0	0	0	1	0	0	0	0	1	1	0	0	0	0	0	0	0	2	0	0	0	0
AC091965.1	7	4	0	4	7	4	12	0	3	3	11	0	1	1	3	4	0	1	4	0	2	2	2	11	0	4	3	5	7	7	7	4	2	0	4	3	3	0	1	2	1	1	0	0	7	0	5	5	1
AC007126.1	0	0	0	0	0	0	0	0	0	1	0	0	0	0	0	0	0	0	0	0	0	0	1	1	1	0	0	0	1	0	0	1	0	0	2	0	0	0	1	1	0	2	0	1	0	0	0	0	1
AC084809.2	11	7	13	10	3	3	7	0	7	16	15	4	22	3	1	24	3	6	8	5	0	12	0	4	10	2	2	3	18	6	2	4	8	8	4	3	4	3	4	7	1	0	2	0	2	2	3	4	1
LINC01709	0	0	0	0	0	0	0	0	0	0	1	0	0	0	0	0	0	0	0	0	0	0	0	0	0	0	0	0	2	0	0	0	0	0	1	0	0	0	0	0	0	0	1	0	0	0	0	0	0
AL662860.1	2	5	23	3	3	0	5	0	6	18	7	4	3	2	1	11	1	0	3	4	2	14	0	3	7	14	3	12	3	1	15	2	0	0	22	2	3	3	2	0	8	5	2	5	10	1	0	13	0
U95743.1	0	0	0	0	1	0	0	0	0	0	0	0	0	0	0	0	0	0	0	0	0	0	0	0	0	0	0	3	0	0	0	0	0	0	0	0	0	0	0	3	0	0	0	0	0	0	1	0	0
C20orf197	5	65	20	25	148	6	26	10	367	55	366	2	28	4	403	46	79	53	32	6	26	121	99	84	11	28	17	69	117	31	33	4	20	7	22	14	9	173	5	3	26	40	7	33	12	18	10	6	29
AC022679.1	0	0	0	0	0	0	0	0	2	0	0	0	0	0	0	0	0	0	0	0	0	0	0	0	0	0	0	0	2	0	0	0	0	0	1	0	1	0	0	0	0	0	0	0	0	0	0	0	0
AC068658.1	0	0	0	0	2	0	0	0	1	0	1	1	0	0	2	0	0	0	1	0	0	0	0	0	0	0	0	0	0	0	0	0	0	0	0	0	0	0	0	0	0	1	0	0	0	0	1	0	1
AC090970.2	0	4	8	0	6	2	11	2	7	6	2	12	4	1	0	6	4	3	1	2	4	3	1	3	1	1	2	0	11	12	1	0	4	8	1	4	2	2	2	2	3	1	0	3	1	4	5	0	1
AC079917.1	0	0	0	0	0	0	0	0	0	0	0	0	0	0	0	0	0	0	0	0	0	0	0	0	0	0	0	0	0	0	0	0	0	0	0	0	0	0	0	0	0	0	0	0	0	0	0	0	0
AL160290.1	0	1	0	0	0	0	0	0	0	0	0	0	0	0	0	0	0	0	0	0	2	2	1	0	0	0	1	0	3	0	0	0	1	0	0	0	0	0	0	0	0	0	0	0	0	0	1	0	0
AC008525.1	0	0	0	0	0	0	0	0	0	0	0	0	0	0	0	0	0	0	0	0	0	0	0	0	0	0	0	1	0	0	0	0	0	0	0	0	0	0	0	0	0	0	0	0	0	0	0	0	0
Z99916.1	1	3	6	0	2	2	4	1	1	1	3	1	0	0	0	1	2	0	0	6	2	3	1	3	1	0	1	1	0	0	2	1	3	0	0	1	3	1	0	0	1	1	0	0	0	1	0	0	1
AC125603.4	1	3	4	0	0	1	0	1	1	3	5	0	7	0	4	2	1	0	0	0	0	0	0	10	0	0	1	7	3	0	4	0	0	0	2	0	1	11	0	1	1	6	0	7	1	0	0	0	0
AC079943.2	0	1	0	0	2	2	0	0	0	0	0	0	0	0	0	0	0	0	0	0	0	0	0	0	0	0	0	0	0	0	0	0	0	0	0	0	0	0	0	0	0	0	0	0	0	0	4	0	0
AC034245.1	0	0	0	0	1	1	0	0	2	4	0	0	0	0	0	0	0	0	0	0	0	1	0	3	0	0	0	0	0	0	1	0	0	0	0	0	0	1	0	0	0	0	0	0	0	2	2	0	0
DKFZP434K028	1	2	2	0	0	31	81	3	0	6	5	26	0	24	0	58	6	0	1	2	0	3	3	0	6	1	2	5	1	1	3	2	5	3	1	1	3	0	1	3	2	0	1	0	1	11	3	0	0
AC090506.1	0	0	0	0	0	0	0	0	0	0	0	0	0	0	0	0	0	0	0	0	0	0	0	0	0	0	0	0	0	0	0	0	0	0	0	0	0	0	0	0	0	0	0	0	0	0	0	0	0
AC007450.1	0	2	0	0	0	0	0	0	0	0	5	0	0	0	0	0	0	0	2	0	0	0	0	0	0	0	0	1	0	0	0	1	1	0	0	0	0	5	0	0	0	1	0	0	0	3	3	0	0
LINC01862	0	0	0	0	0	0	0	0	0	0	0	0	0	0	0	0	0	0	0	0	0	0	0	0	0	0	0	0	0	0	0	0	0	0	0	0	1	0	0	0	0	0	0	0	0	0	0	0	0
AF111169.2	0	0	0	0	0	0	0	0	0	0	0	0	0	0	0	0	0	0	0	0	0	0	0	0	0	0	0	0	0	0	0	0	0	0	0	0	0	0	0	0	0	0	0	0	0	0	0	0	0
LINC01436	0	950	98	113	227	55	67	6	192	23	222	1616	19	12	893	36	331	48	374	9	13	9	98	57	25	16	4	3	63	477	1487	1	313	62	155	33	30	1354	8	21	21	17	119	3212	19	227	443	0	131
AL445228.1	0	0	0	0	0	0	0	0	0	0	0	0	0	0	0	0	0	0	0	0	0	0	0	0	0	0	0	0	0	0	0	0	0	0	0	0	0	0	0	0	0	0	0	0	0	0	0	0	0
AC007368.1	0	0	2	2	0	0	0	0	1	1	0	0	1	1	0	11	0	3	0	0	0	1	0	1	0	0	0	8	0	1	5	0	0	1	18	0	0	0	0	1	0	0	0	0	1	0	0	0	0
AC003035.2	0	0	1	0	0	0	0	0	0	1	1	0	0	0	1	0	0	0	1	0	2	3	0	1	0	0	1	1	6	3	0	0	0	0	0	0	2	0	0	0	1	0	0	0	0	1	0	1	0
AP000235.1	0	0	0	0	0	0	0	0	0	0	0	0	0	0	0	0	0	0	0	0	0	0	0	0	0	0	0	0	0	0	0	0	0	0	0	0	0	0	0	0	0	0	0	0	0	0	0	0	0
AC097110.1	0	0	0	0	0	0	0	0	0	0	0	0	0	0	0	0	0	0	0	0	0	0	0	0	0	0	0	0	0	0	0	0	0	0	0	0	0	0	0	0	0	0	0	0	0	0	0	0	0
AL352955.1	0	0	0	0	0	0	0	0	0	0	0	0	0	0	0	0	0	0	0	0	0	0	1	0	0	0	0	0	0	0	0	0	0	0	0	0	0	0	0	0	0	0	0	0	0	0	0	0	0
AL445989.1	0	0	0	0	0	2	0	0	0	0	0	0	0	0	0	0	0	0	0	2	0	0	0	0	0	0	0	0	0	0	0	0	0	0	0	0	0	0	0	6	0	0	0	0	0	0	0	0	0
AL353611.1	0	0	0	1	0	0	0	0	0	0	0	0	0	0	0	0	0	0	0	0	0	1	0	0	0	0	0	1	0	0	1	0	0	0	0	0	2	0	0	0	0	0	0	0	0	0	0	0	0
AL133419.1	0	0	0	0	1	0	0	0	0	0	0	0	0	0	0	0	0	0	0	0	0	0	0	0	0	0	0	0	0	0	0	0	0	0	0	0	0	0	0	0	0	0	0	0	0	0	0	0	0
AL138733.2	0	0	0	0	0	0	0	0	1	0	0	0	0	0	0	0	0	0	0	0	0	0	0	0	1	0	0	0	0	0	0	0	0	0	0	0	0	0	0	0	0	0	0	0	0	0	7	0	0
AC046195.1	9	39	35	31	11	3	186	0	2	36	18	8	11	10	27	51	22	0	84	2	2	56	0	389	5	53	50	465	50	0	46	50	106	7	7	77	145	19	1	0	96	92	0	13	218	5	61	81	0
SND1-IT1	0	6	3	2	1	8	5	0	62	0	3	0	1	0	4	3	2	3	0	2	2	0	0	3	2	1	2	2	5	1	2	3	1	1	0	1	4	2	0	0	1	6	0	0	1	1	5	3	1
AC091563.1	63	46	133	148	185	187	195	18	99	243	238	460	602	184	37	456	276	14	44	183	320	107	16	120	207	50	96	114	133	47	403	18	198	10	154	50	37	181	31	16	63	104	108	114	195	74	58	25	22
AC073257.2	0	13	5	7	3	1	3	5	1	4	36	1	4	2	6	5	7	13	6	4	5	7	3	2	4	6	9	10	9	25	4	0	8	1	24	3	9	3	4	3	3	12	14	8	19	2	7	1	5
LINC02288	11	18	17	4	17	14	13	9	3	10	13	4	1	3	153	20	19	3	10	6	8	58	2	19	6	9	4	8	12	6	10	5	20	21	15	13	14	63	6	3	9	31	3	6	26	4	1	10	2
PCF11-AS1	0	0	0	0	0	0	0	0	0	0	0	0	0	0	0	0	0	0	0	0	0	0	0	0	0	0	0	0	0	0	0	0	0	0	0	0	0	0	0	0	0	0	0	0	0	0	0	0	0
AC159540.2	0	0	1	1	0	0	3	0	0	6	3	0	0	0	0	3	3	0	0	1	1	2	0	1	0	1	0	1	2	2	1	0	1	1	4	0	0	0	0	0	1	0	0	0	0	1	0	0	0
LINC01855	0	0	0	0	0	0	0	0	0	0	0	0	0	0	0	0	0	0	0	0	0	0	0	0	0	0	0	0	0	0	0	0	0	0	0	0	0	0	0	0	0	0	0	0	0	0	0	0	0
LINC02273	0	30	3	56	22	5	18	12	18	41	101	17	0	14	9	54	35	27	14	25	12	14	2	36	11	32	34	10	27	13	24	3	9	18	8	13	9	12	22	5	27	11	5	25	32	21	12	3	5
AC006262.2	0	1	7	0	0	0	0	0	12	0	0	0	0	0	1	0	0	0	0	0	0	1	0	0	1	0	0	0	0	0	1	0	0	0	3	0	0	0	0	1	1	4	0	0	0	0	0	0	0
AL139246.5	125	87	40	91	48	46	163	23	22	113	62	50	13	41	39	68	42	46	20	81	206	141	8	87	51	62	74	41	170	144	87	20	70	129	30	44	38	105	73	11	28	77	35	26	69	61	64	24	25
AL157700.1	18	15	53	21	93	30	71	3	18	42	130	29	6	20	31	106	47	8	12	4	46	45	12	59	5	27	25	41	39	5	103	12	24	21	12	50	48	68	1	2	6	13	5	19	50	16	18	25	6
AC073651.1	0	0	1	0	0	3	0	0	37	3	0	0	1	0	0	0	1	0	0	0	0	1	0	0	1	0	1	2	0	0	3	0	0	0	1	0	0	0	1	0	0	1	0	0	1	0	0	0	0
LINC00544	0	4	2	11	3	3	6	1	1	6	6	2	3	2	1	5	2	3	1	0	2	1	0	6	5	3	3	10	2	0	1	1	0	0	3	0	3	1	2	1	4	8	0	1	0	2	0	1	0
AC010542.2	0	0	0	0	0	0	0	0	0	0	0	0	0	0	0	0	0	0	0	0	0	0	0	0	0	0	0	0	0	0	0	0	0	0	0	0	0	0	0	0	0	0	0	0	0	0	0	0	0
AL162400.2	0	0	0	0	0	0	0	0	0	0	0	0	0	0	0	0	0	0	0	0	0	0	0	0	0	0	0	0	0	0	0	0	0	0	0	0	0	0	0	0	0	0	0	0	0	0	0	0	0
PCAT4	0	0	0	0	0	0	0	0	0	0	0	0	0	0	0	0	0	0	0	0	1	0	0	0	0	0	0	0	2	0	0	0	0	0	0	0	1	0	0	0	0	0	0	0	3	0	0	0	0
LINC01541	0	0	0	0	0	0	0	0	0	0	0	0	0	0	0	0	0	0	0	0	0	1	0	0	0	0	0	0	0	0	0	0	0	0	0	0	0	0	0	0	0	0	0	0	1	0	1	0	0
AC079193.2	0	5	4	3	22	11	6	2	2	24	5	0	0	1	3	4	5	3	0	1	0	8	1	10	2	1	0	5	7	1	6	2	2	0	2	4	4	3	1	1	3	2	0	2	7	3	4	1	0
LINC01532	0	0	0	0	0	0	0	0	0	0	1	0	0	0	0	0	3	0	1	0	0	0	0	0	1	0	0	2	0	0	3	0	0	0	0	0	0	2	0	0	0	0	0	0	0	0	1	0	0
LINC01882	1	10	0	2	1	0	1	0	0	1	5	1	0	0	4	1	2	4	0	0	0	3	2	1	2	0	5	2	3	2	1	1	2	1	5	2	1	0	28	1	1	0	1	3	2	2	0	0	5
AP001604.1	0	2	0	0	0	0	0	0	0	0	0	0	0	0	0	0	0	0	0	0	0	0	0	0	0	1	0	0	1	0	0	0	0	0	0	0	0	0	0	0	0	0	0	0	0	0	0	0	0
AL357153.1	16	180	8	5	28	4	12	1	7	7	8	18	6	24	12	19	28	10	0	11	5	11	0	15	33	14	37	48	31	4	8	1	14	9	77	2	9	12	1	6	25	24	6	6	3	15	23	0	5
AC026304.1	10	7	14	18	6	10	6	4	6	7	2	11	5	3	4	13	13	5	4	7	3	40	8	18	6	10	5	2	9	9	1	8	8	9	2	5	5	36	10	4	2	2	1	0	13	5	11	5	1
TTTY13	0	0	5	0	0	0	0	0	0	0	0	0	0	0	0	0	0	0	0	0	0	0	0	0	0	0	0	0	0	0	0	0	0	0	0	0	0	0	0	0	0	0	0	0	0	0	0	0	0
AC022486.1	0	0	0	0	0	0	0	0	0	0	0	0	0	0	0	0	0	0	0	0	0	0	0	0	0	0	0	0	0	0	0	0	0	0	0	0	0	0	0	0	0	0	0	0	0	0	0	0	0
TTTY1B	0	0	0	0	0	0	0	0	0	0	0	0	0	0	0	0	0	0	0	0	0	0	0	0	0	0	0	0	0	0	0	0	0	0	0	0	0	0	0	0	0	0	0	0	0	0	0	0	0
AC022148.2	1	2	2	1	2	0	0	0	5	3	7	0	0	0	0	1	2	2	1	2	1	0	0	6	0	0	0	8	2	1	1	0	0	1	1	1	0	1	1	0	2	1	1	0	1	0	0	0	0
AC013799.1	0	0	0	0	0	1	0	0	0	0	0	0	0	0	0	0	0	0	0	0	0	0	35	0	0	0	0	0	0	0	0	0	0	0	0	0	0	0	0	0	0	0	0	0	0	0	0	0	0
AC073592.1	11	4	22	0	19	4	22	1	28	35	5	3	1	6	7	36	6	5	6	6	14	84	1	35	3	3	17	28	9	3	11	0	20	4	6	3	5	12	1	1	7	5	0	2	7	9	10	2	5
KIAA0087	0	0	0	2	1	0	3	0	0	7	6	0	1	2	0	3	0	2	1	1	2	3	0	14	3	6	3	5	6	0	3	3	0	0	9	4	5	1	0	1	0	4	0	2	12	4	3	3	0
AC002115.1	0	0	0	0	1	0	0	0	0	0	0	0	0	0	0	0	0	1	1	1	0	0	1	3	1	0	0	0	0	2	1	0	0	0	0	0	0	0	0	0	0	1	1	0	0	1	0	0	0
LINC01068	0	4	2	1	2	0	5	0	2	1	0	0	0	3	1	3	0	1	14	4	1	1	2	0	2	1	3	1	2	14	7	0	10	0	3	2	1	11	0	4	0	2	0	0	0	2	3	0	0
LINC01038	0	0	0	0	0	0	0	0	0	0	0	0	0	0	0	0	0	0	0	0	0	0	0	0	0	0	0	0	0	0	0	0	0	0	0	0	0	0	0	0	0	0	0	0	0	0	0	0	0
AL121790.1	2	4	2	3	3	1	4	0	1	2	1	4	0	1	2	4	9	2	1	0	11	8	3	1	1	3	2	2	2	1	3	0	1	1	1	0	4	0	0	0	2	0	0	1	0	3	1	1	0
AP000431.2	0	0	0	0	0	0	0	0	0	0	0	0	0	0	0	0	0	0	0	0	0	0	0	0	0	0	1	0	0	0	0	0	0	0	0	0	0	0	0	0	0	0	0	0	0	0	0	0	0
AP007216.1	0	0	0	0	0	0	0	0	0	0	0	0	0	0	1	5	0	0	0	0	0	0	0	0	0	0	0	0	0	0	1	0	0	0	0	0	0	0	0	0	0	0	0	0	0	0	0	0	0
LINC00910	260	147	397	177	180	219	150	107	105	237	188	205	152	77	123	280	155	109	161	129	141	142	30	304	627	191	194	107	466	127	332	59	150	214	173	54	87	358	38	93	130	102	61	88	150	138	169	46	37
HIF1A-AS2	5	16	4	7	23	16	8	1	51	13	8	3	2	5	5	14	41	1	4	66	9	22	15	9	11	4	20	30	28	12	5	2	7	21	60	8	1	15	110	6	13	18	43	5	8	4	6	2	34
AC007207.2	4	32	13	61	5	12	40	4	8	22	18	8	26	26	63	231	3	1	169	0	30	28	3	121	38	84	25	87	17	19	10	15	37	19	6	5	18	199	2	0	17	19	15	44	56	4	6	33	0
AL353681.1	0	0	2	0	2	0	0	0	1	0	1	1	0	0	0	2	2	1	0	1	1	2	1	0	0	0	1	1	2	1	0	2	1	0	0	0	1	0	0	1	1	0	0	1	1	2	0	0	1
C8orf37-AS1	6	12	11	20	2	25	5	3	4	5	4	7	15	15	20	21	7	2	56	8	7	4	3	10	8	5	10	15	14	8	18	5	1	7	36	4	9	11	0	29	23	4	2	0	12	2	8	3	2
AL445218.1	0	0	0	0	0	0	0	0	0	0	0	0	0	0	0	1	0	0	0	0	2	0	0	0	0	0	0	0	0	0	0	0	0	0	0	0	0	0	0	0	0	0	1	0	0	0	0	0	0
AC023394.1	0	0	0	0	0	0	0	0	0	0	0	0	0	0	0	0	0	0	0	0	0	0	0	0	0	0	0	0	0	0	0	0	0	0	0	0	0	0	0	0	0	0	0	0	0	0	0	0	0
LINC02069	0	0	1	1	0	0	1	0	0	0	0	0	0	0	0	1	0	0	0	0	0	0	0	0	0	0	0	0	1	0	0	1	0	0	0	0	0	0	1	0	1	1	0	0	0	0	0	0	0
LINC01350	0	0	0	0	0	0	0	0	0	0	0	0	0	0	0	0	0	0	0	0	0	0	0	0	0	0	0	0	0	0	0	0	0	0	0	0	0	0	0	0	0	0	0	0	0	0	0	0	0
AL355526.1	0	0	0	0	0	0	0	0	0	0	0	0	0	0	0	0	0	0	0	0	0	0	0	0	0	0	0	0	0	0	0	0	0	0	0	0	0	0	0	0	0	0	0	0	0	0	0	0	0
AL591501.1	0	0	0	0	19	9	10	0	1	0	0	0	0	0	0	0	0	0	1	20	0	1	0	0	21	0	0	0	0	0	0	0	0	0	0	0	0	39	0	14	2	0	1	0	2	0	20	0	0
LINC00868	0	2	2	1	0	0	0	0	1	2	1	1	1	0	0	0	0	0	0	1	23	1	0	2	5	0	0	1	0	2	1	4	1	1	0	2	0	0	0	0	0	0	0	0	1	0	0	0	1
AC087645.2	44	22	49	27	35	21	27	11	20	24	56	12	40	8	28	27	39	14	37	72	31	26	3	29	108	38	55	23	83	65	21	2	45	67	19	20	7	137	15	10	43	11	34	30	13	39	42	7	16
LINC01476	0	0	0	0	0	0	0	0	0	1	0	0	0	0	0	0	0	0	0	1	0	1	0	0	0	0	0	2	0	0	0	0	0	0	0	0	0	0	0	0	0	0	1	0	0	0	0	0	0
LINC02216	0	0	0	0	0	0	0	0	0	0	0	0	0	0	0	0	0	0	0	0	0	0	0	0	0	0	0	0	0	0	0	0	0	0	0	0	0	0	0	0	0	0	0	0	0	0	0	0	0
AC073218.1	0	0	0	0	0	0	0	0	0	0	0	0	0	0	0	0	0	0	0	0	0	0	0	0	0	0	0	0	0	0	0	0	0	0	0	0	0	0	0	0	0	0	0	0	0	0	0	0	0
LINC02295	0	1	0	1	2	0	2	0	0	2	1	0	1	1	0	0	0	0	0	1	0	0	0	1	0	0	1	0	0	0	0	0	1	0	0	1	0	0	0	0	0	0	0	0	0	0	0	0	0
LINC00708	0	0	0	0	0	0	0	0	0	0	0	0	0	0	1	0	0	0	0	0	0	0	0	0	0	0	0	0	0	0	0	0	0	0	0	0	0	0	0	0	0	0	0	0	0	0	0	0	0
AL592402.1	0	0	1	0	0	0	0	0	0	0	0	0	0	0	0	0	0	0	0	0	0	0	0	0	0	1	0	0	0	0	0	0	0	0	0	0	0	0	0	0	0	0	0	0	0	0	0	0	0
LINC00111	2	0	0	0	0	1	2	0	1	3	1	2	4	0	1	1	6	0	1	1	0	2	0	1	6	3	4	0	4	0	0	0	0	2	0	0	1	16	1	0	2	0	0	0	1	3	1	0	0
AC067960.1	0	0	0	0	0	0	0	0	0	0	0	0	0	0	0	0	0	0	0	0	0	0	0	0	0	0	0	0	0	0	0	0	0	0	0	0	0	0	0	1	0	0	0	0	0	0	0	0	0
AC025465.3	0	0	0	0	0	0	0	0	0	0	0	0	0	0	0	0	0	0	0	0	0	0	0	0	0	0	0	0	0	0	0	0	0	0	0	0	0	0	0	0	0	0	0	0	0	0	0	0	0
LINC01984	0	0	0	1	0	0	0	0	0	0	1	0	0	0	0	0	0	0	0	1	0	0	0	0	0	0	0	0	0	0	0	0	0	0	0	0	0	0	0	0	0	0	0	0	0	0	0	0	0
AC007221.1	0	0	0	1	0	1	0	0	0	4	1	0	0	1	1	11	0	0	0	0	0	0	0	0	0	0	0	0	0	0	5	2	1	0	0	0	12	0	0	1	2	0	0	0	1	0	0	0	0
LINC02503	0	0	0	0	1	0	0	0	0	0	0	0	0	0	0	0	0	0	0	0	0	0	0	0	0	0	0	0	0	0	0	0	0	0	0	0	0	0	0	0	0	0	0	0	0	0	0	0	0
AL133240.1	0	0	0	0	0	0	0	0	0	1	1	0	0	0	0	0	0	0	1	0	0	0	0	0	0	0	0	0	2	0	0	0	0	0	0	0	0	0	0	0	0	0	0	0	0	0	0	0	0
AP003181.1	0	0	0	0	5	5	0	0	0	0	0	0	2	0	0	0	0	0	0	0	0	0	12	0	0	3	0	0	0	1	0	0	0	0	0	0	0	11	0	1	0	0	0	0	0	0	2	0	0
AC107294.2	19	66	88	83	128	33	46	48	35	10	34	15	8	13	53	107	30	10	51	61	46	48	6	37	20	48	12	37	48	101	17	14	22	5	63	8	33	27	4	44	85	24	43	31	73	24	43	9	13
LINC00570	2	0	3	3	1	8	11	0	4	2	2	0	0	0	0	39	3	0	25	1	3	1	0	16	0	0	0	0	1	1	1	2	1	0	3	1	3	3	0	0	0	2	4	3	2	0	66	1	0
AC068721.1	0	0	0	0	0	0	0	0	0	0	0	0	0	0	0	0	0	0	0	0	0	0	0	0	0	0	0	0	0	0	0	0	0	0	0	0	0	0	0	0	0	0	0	0	0	0	0	0	0
C8orf49	0	0	0	0	1	0	0	0	0	0	0	1	0	0	0	0	1	0	0	2	0	0	6	0	0	0	0	0	5	1	0	0	0	0	0	0	0	2	23	0	1	0	0	0	0	0	0	0	1
AL445307.1	3	3	1	1	2	0	8	0	2	2	11	3	0	1	0	4	1	1	0	0	1	5	0	16	1	3	6	2	0	0	4	6	1	0	0	39	17	6	2	0	0	2	1	0	26	0	8	15	1
AC123777.1	0	0	0	0	1	0	0	0	0	0	0	0	0	0	0	0	0	0	0	0	0	0	0	0	0	0	0	66	0	0	0	4	0	0	0	0	0	0	0	0	0	0	0	0	0	0	0	0	0
AL121956.1	1	1	2	8	0	0	1	0	0	3	3	0	1	0	0	3	3	5	0	1	12	3	0	1	10	2	0	2	0	1	6	0	1	1	2	0	0	1	2	1	1	1	1	0	0	0	0	1	1
LINC02532	7	21	4	20	10	67	602	2	27	585	55	978	7	2	2	308	33	3	61	3	1	18	0	23	2	8	2	19	3	2	33	3	110	3	0	5	11	57	2	1	8	17	0	23	7	112	110	0	1
AL356130.2	1	0	0	0	0	0	0	0	0	0	0	0	0	0	0	0	0	0	0	0	0	0	0	0	0	0	0	0	0	0	0	0	0	0	0	0	0	0	1	0	0	0	0	0	0	0	0	0	0
LINC02218	0	1	1	0	0	0	0	0	0	0	0	0	0	0	0	0	0	0	0	1	0	0	0	0	0	0	0	0	0	0	0	1	0	0	0	0	0	1	0	1	0	0	0	0	1	0	1	0	0
AC005546.1	0	7	3	0	1	7	6	1	7	21	4	2	5	2	5	8	6	2	2	5	2	11	0	14	2	1	3	10	15	1	11	0	13	5	1	7	5	4	3	0	13	8	1	5	3	2	0	0	0
LINC00434	0	0	3	0	0	0	0	0	1	0	1	0	0	0	0	0	0	0	0	0	0	0	0	0	0	0	0	0	0	0	2	0	0	2	0	0	0	0	0	0	0	0	0	0	0	0	0	0	0
AL355482.1	0	2	7	1	0	16	1	4	9	1	13	1	0	1	0	2	139	0	0	4	0	0	2	8	0	2	0	8	4	16	2	0	1	0	5	0	2	2	0	1	1	0	0	0	3	0	3	3	0
LINC02298	140	96	171	147	169	137	117	455	21	79	44	27	75	159	104	147	86	38	170	131	126	126	12	210	124	92	61	158	256	231	92	45	154	69	221	35	60	115	137	49	123	76	138	232	116	192	134	34	20
AC023481.1	0	0	0	0	1	1	2	0	10	1	0	4	0	0	0	0	0	0	0	0	3	1	0	0	2	0	0	0	0	0	0	1	2	0	0	0	1	3	0	0	0	1	2	0	0	3	1	1	0
LINC02398	2	0	1	0	1	34	1	0	14	4	2	1	3	0	64	3	6	2	5	0	29	12	0	21	0	3	0	1	4	11	2	0	4	0	8	0	2	7	0	0	0	14	13	17	4	5	3	0	1
AL390961.2	0	2	0	0	0	12	2	0	0	0	0	0	0	0	0	0	0	0	0	0	0	0	0	0	0	0	0	0	0	0	0	0	0	0	0	0	0	0	0	0	0	0	0	0	0	0	3	0	0
BACH1-IT2	4	8	5	5	9	12	11	5	52	22	14	4	1	3	6	3	4	10	5	11	10	21	2	12	2	7	5	6	16	3	6	2	18	22	6	6	5	4	6	2	9	4	2	6	11	4	7	4	3
LINC00558	0	0	0	0	0	0	0	0	0	0	1	0	0	0	1	0	0	0	0	0	0	0	0	0	0	0	0	0	0	0	0	0	0	1	0	0	0	0	0	0	0	0	0	0	0	0	0	0	0
AC141257.2	0	0	0	0	0	0	0	0	0	0	0	0	0	0	0	0	0	0	0	0	0	0	0	0	0	0	0	0	0	0	0	0	0	0	0	0	0	0	0	0	0	0	0	0	0	0	0	0	0
AC100814.1	41	63	59	93	30	85	55	19	6	69	72	28	47	32	71	36	64	31	13	10	90	68	41	73	30	54	22	17	66	115	25	10	26	54	30	21	41	1	30	24	27	14	62	26	34	28	29	16	9
AC009495.2	3	5	15	7	2	1	5	0	0	2	2	0	1	1	3	7	6	2	1	3	0	3	1	19	0	0	0	4	7	0	6	0	1	0	0	1	10	0	2	1	6	4	0	0	1	8	4	0	0
AL139280.1	1	1	0	1	0	0	0	1	0	0	0	0	0	0	0	0	0	1	0	0	0	0	0	2	4	1	0	1	0	1	0	0	3	1	0	2	0	0	0	0	0	0	0	0	1	0	28	0	1
LINC01499	0	0	0	0	0	1	0	0	0	0	0	0	0	0	0	0	0	0	0	0	0	0	0	0	0	0	0	1	0	0	0	0	0	0	0	1	0	0	0	0	0	0	0	0	0	0	0	0	0
AP003498.1	0	0	1	1	0	0	0	0	1	0	0	0	0	0	0	1	0	0	0	0	3	0	0	0	1	0	0	0	0	0	1	1	0	1	0	0	0	0	0	1	0	0	0	0	0	0	0	1	0
AL355338.1	209	217	534	360	205	7	167	214	300	252	328	172	660	226	61	368	456	63	600	202	182	341	161	128	99	103	179	488	463	397	176	49	614	95	136	43	65	172	138	163	178	63	211	279	134	124	104	28	143
LINC00352	0	0	0	0	2	0	0	0	1	0	0	0	0	0	7	0	2	0	0	0	0	0	0	0	0	0	0	0	0	0	0	0	0	0	0	0	0	0	0	0	1	0	1	0	0	0	0	0	0
AL606468.1	1	2	1	1	6	1	0	4	0	2	2	0	0	0	4	0	12	0	8	0	0	10	2	2	0	0	3	3	2	4	1	0	2	0	0	1	1	1	3	2	1	0	1	0	6	0	0	0	4
AC246817.1	0	7	1	2	2	0	0	0	0	2	0	0	1	1	0	3	4	0	2	1	3	2	0	2	0	2	1	3	2	2	4	0	0	0	3	2	1	1	1	9	0	0	0	0	12	0	0	4	0
AC104777.1	0	0	0	0	0	11	0	0	1	0	0	0	0	0	0	0	0	0	0	1	3	0	0	0	0	0	0	0	0	0	0	0	0	1	1	0	0	0	0	0	0	0	0	0	0	0	1	0	1
AC009108.3	2	6	14	7	2	2	5	12	2	9	35	26	7	8	5	7	28	9	1	4	9	2	3	23	0	3	1	22	9	73	31	2	5	7	3	7	16	12	1	0	10	1	5	1	5	2	7	4	6
AP003716.1	2	8	1	7	6	14	49	0	22	11	21	2	2	3	5	10	2	1	13	3	1	8	0	20	0	8	4	6	5	2	8	3	7	0	9	2	6	4	2	1	3	7	3	5	9	1	11	2	2
AC114741.1	0	0	0	0	0	0	0	0	0	0	0	0	0	0	0	0	0	0	0	0	0	0	0	0	0	0	0	0	0	0	0	0	0	0	0	0	0	0	0	0	0	0	0	0	0	0	0	0	0
AC068722.2	1	15	13	3	1	0	13	8	11	19	8	6	0	4	3	5	5	18	0	5	11	18	0	17	5	3	7	5	5	1	3	2	18	8	3	41	9	4	1	3	15	4	0	1	12	4	2	3	1
LINC00443	2	0	1	4	3	1	35	0	0	3	6	2	1	0	1	22	7	0	4	2	0	4	0	3	17	2	0	1	2	1	3	10	2	2	1	22	0	1	0	2	0	0	1	0	7	0	3	1	0
AC209005.1	0	0	0	0	0	0	0	0	0	0	0	0	0	0	0	0	0	0	0	0	0	0	0	0	0	0	0	0	0	0	0	0	0	0	0	0	0	0	0	0	0	0	0	0	0	0	0	0	0
AL157955.2	0	0	2	2	0	0	2	0	4	0	1	1	0	0	0	1	1	0	0	0	0	1	0	4	1	1	2	1	1	0	1	0	2	0	0	0	1	0	0	0	0	2	0	3	14	0	3	4	0
AC082650.1	0	0	0	0	0	0	0	0	0	0	0	0	0	0	0	0	0	0	0	0	0	0	0	0	0	0	0	0	0	0	0	0	0	0	0	0	0	0	0	0	0	0	0	0	0	0	0	0	0
LINC00578	66	58	47	297	155	9	64	93	126	108	163	15	503	73	68	76	25	58	105	53	170	26	8	134	132	131	35	59	60	188	62	49	31	25	375	32	21	144	48	56	98	56	134	343	67	31	46	31	44
AC013644.1	0	1	0	0	0	0	1	0	2	0	0	0	0	0	0	0	0	0	0	0	0	0	0	0	0	0	0	0	0	0	0	1	1	0	0	1	2	0	0	0	0	0	0	0	0	0	0	0	0
LINC01066	0	0	0	0	2	0	0	0	0	0	0	0	0	0	0	0	0	0	0	0	0	0	0	0	0	0	0	0	0	0	0	0	0	0	0	0	0	0	0	0	0	0	0	0	0	0	0	0	0
LINC02279	0	0	0	0	0	0	1	1	1	0	2	0	0	0	1	0	0	0	0	0	0	2	0	0	0	0	0	0	0	0	0	0	0	0	0	0	0	0	0	1	0	0	0	0	0	1	0	0	0
AC079988.1	0	0	0	0	1	0	1	0	0	0	0	0	0	0	0	1	0	0	0	0	0	0	0	0	0	0	0	0	0	0	0	0	0	0	0	0	0	0	0	0	0	0	0	0	0	0	0	0	0
LINC00513	9	7	81	7	17	179	12	12	85	39	6	204	15	5	175	16	5	5	28	15	51	20	15	57	44	16	20	2	23	19	2	3	18	24	4	16	8	95	5	86	25	3	5	46	16	38	9	2	7
AC117513.1	2	1	1	3	19	0	0	0	0	2	1	0	0	0	3	2	0	0	0	3	0	1	0	2	1	0	0	1	1	0	0	1	0	0	2	0	5	1	1	0	0	1	2	5	4	0	4	0	1
AC104118.1	6	24	34	12	67	61	60	10	32	34	84	6	3	10	32	29	34	8	5	8	36	62	11	48	11	18	18	39	36	23	25	5	46	40	90	19	22	25	15	4	32	24	24	15	45	13	19	24	7
AC096543.1	0	0	0	0	0	0	0	0	0	0	0	0	0	0	0	0	0	0	0	0	0	0	0	0	1	0	0	0	0	0	0	0	0	0	1	0	0	0	0	0	0	1	0	0	0	0	0	0	0
AL080284.1	0	0	0	0	0	0	0	0	0	0	0	0	0	0	0	0	0	0	0	0	0	0	0	0	0	0	0	0	0	0	0	0	0	0	0	0	0	4	0	0	0	0	0	0	0	0	0	0	0
AP001979.2	0	0	0	0	20	0	0	0	0	0	0	0	0	0	0	0	0	0	0	0	0	0	1	0	0	1	0	7	0	0	2	0	0	0	0	0	0	0	0	0	0	1	0	0	0	0	0	1	0
AL139354.1	0	0	2	0	0	0	0	0	2	1	1	1	0	0	0	2	1	0	0	0	1	0	10	8	0	0	0	2	7	0	0	0	1	0	1	0	0	0	0	0	0	0	0	0	0	0	1	0	1
AC008567.3	35	28	55	32	49	55	26	20	12	17	17	22	5	24	7	33	52	28	22	54	15	55	11	61	12	23	51	14	64	23	35	24	28	59	32	30	30	96	31	2	26	14	36	25	29	35	21	11	4
PANCR	1	0	163	0	0	35	1	0	0	14	0	0	0	2	1	0	0	0	0	0	62	0	0	0	1	0	0	0	1	1	0	0	2	0	0	0	0	0	0	77	0	0	0	2	0	1	0	0	0
AL139035.1	5	3	18	1	6	4	7	0	18	20	4	16	8	1	0	29	57	1	5	21	9	7	0	5	5	10	5	5	12	5	28	2	19	23	2	2	1	5	3	10	5	1	3	4	7	7	4	3	5
AL731574.1	0	0	0	0	0	0	0	3	0	0	0	0	0	0	0	0	0	0	0	0	0	0	0	0	3	0	0	0	0	0	0	0	0	0	0	0	0	0	0	0	0	0	0	0	0	0	0	0	0
AC104457.2	1	0	0	0	0	0	1	0	0	0	0	0	0	0	0	0	2	0	0	0	0	0	0	0	0	0	0	0	1	0	0	0	0	0	0	0	0	0	0	0	0	0	0	0	0	0	0	0	0
AL583808.2	0	0	0	0	0	3	0	0	0	0	0	0	0	0	0	0	0	0	0	0	0	0	0	0	0	0	0	0	0	0	0	0	0	0	0	0	0	0	0	0	0	0	0	0	0	0	0	0	0
LINC01550	23	60	374	128	78	1	74	20	64	93	259	14	104	190	4	1268	52	20	347	21	10	82	7	176	28	37	41	226	42	17	75	47	41	33	36	32	62	400	19	5	70	92	14	26	76	16	24	21	12
AC104667.1	1	6	15	5	10	9	7	0	6	25	9	0	4	4	4	4	23	1	0	12	10	46	1	13	1	6	8	10	51	7	9	2	24	2	6	6	20	26	4	1	1	7	2	2	10	2	7	3	2
AC091078.1	2	2	0	2	0	0	1	0	8	1	11	2	2	0	0	6	1	0	17	0	5	5	0	5	1	0	1	1	1	1	1	2	6	0	0	1	2	3	0	1	1	0	0	2	10	0	15	1	1
AL391336.1	0	0	0	0	0	0	0	0	0	0	0	0	0	0	0	0	0	0	0	0	0	0	1	0	0	0	0	0	0	0	0	0	0	0	0	0	0	0	0	0	0	0	0	0	0	0	0	0	0
LINC02108	0	0	0	0	0	12	6	0	0	1	0	0	0	0	1	0	1	0	0	0	0	0	0	0	0	0	0	0	0	0	3	0	0	0	0	0	0	0	0	0	0	1	0	2	1	0	0	2	0
AL158817.1	0	0	0	0	2	2	0	1	0	0	0	0	0	1	0	0	0	0	0	0	1	0	0	0	0	0	0	0	0	0	0	0	1	1	1	0	0	1	1	0	0	0	0	1	1	1	0	1	0
AC078880.2	0	0	0	0	0	0	0	0	0	0	0	0	0	0	0	0	0	0	0	0	0	0	3	0	0	0	0	0	0	0	0	0	0	0	0	1	1	0	0	0	0	0	0	0	0	0	0	0	0
AC079380.1	0	0	2	2	14	0	2	0	3	0	0	0	1	2	0	4	0	0	0	0	0	3	4	1	2	0	0	1	0	1	0	1	0	3	0	0	0	1	0	0	0	0	0	0	3	0	0	0	0
SPATA13	2	17	24	19	34	2	26	5	43	23	3	8	3	2	10	107	5	2	7	17	8	7	0	13	24	1	2	2	3	4	15	17	3	9	38	4	15	7	5	1	8	4	7	4	17	14	7	0	2
AC006033.2	5	55	16	81	32	0	114	46	37	38	27	7	5	11	5	50	39	15	5	36	13	31	21	78	44	31	24	24	37	18	45	21	25	9	19	52	25	36	22	11	51	7	7	14	73	36	32	57	15
AC137770.1	0	0	1	1	0	0	2	0	6	0	1	0	0	4	0	12	1	0	0	3	0	2	0	5	0	0	0	1	1	3	4	0	0	0	1	0	0	0	0	0	0	0	0	0	0	0	0	0	0
AC139792.1	0	2	0	0	1	2	0	0	41	1	0	0	0	1	1	1	2	0	2	0	1	0	0	1	0	0	0	2	0	1	0	0	0	0	2	0	0	0	0	0	0	1	2	0	0	1	0	0	0
AC005307.1	0	0	68	0	0	0	0	0	1	12	2	0	40	1	1	1	0	0	1	0	0	2	0	1	0	0	0	2	0	0	3	0	4	0	4	0	0	0	4	0	2	1	0	0	1	0	0	0	0
LINC02058	1	0	0	0	1	0	0	0	0	1	2	19	0	0	0	0	0	0	0	0	0	0	0	0	0	1	0	0	0	0	1	1	3	0	0	1	0	0	0	0	0	0	0	0	7	1	0	0	0
AC010754.1	0	41	27	24	6	54	31	8	0	28	10	1	12	2	22	36	18	1	5	9	118	4	0	37	10	16	3	19	6	7	11	1	2	76	5	62	48	5	11	0	17	8	1	3	41	6	2	21	45
AC008121.2	0	5	5	2	4	14	6	0	1	11	11	1	0	1	7	6	10	2	0	4	1	10	0	6	1	3	1	51	1	3	4	0	10	2	10	3	2	4	0	0	6	6	0	1	3	1	2	0	0
LINC00518	0	3	1	1	0	0	5	0	2	2	0	1	0	0	0	0	0	0	0	16	1	0	45	0	18	0	1	0	1	2	0	0	0	11	0	0	1	0	7	2	0	0	0	0	0	17	4	0	6
AL133216.1	0	0	3	0	0	0	0	0	0	0	0	0	0	1	0	1	1	1	0	0	0	1	0	0	0	2	0	0	2	0	0	0	0	0	0	0	0	0	0	0	1	0	0	0	1	1	0	0	0
AC000124.1	0	0	0	2	0	19	6	2	0	2	0	0	0	0	0	4	2	0	1	1	0	1	0	0	0	2	0	0	1	2	0	1	0	2	0	0	0	1	0	1	0	0	0	0	1	1	1	2	1
AC024909.3	14	16	120	49	16	74	108	6	25	171	33	5	21	53	80	322	25	17	10	16	27	153	20	106	94	37	97	71	91	5	182	13	136	13	46	35	70	64	9	6	124	132	8	6	90	11	4	12	18
AL137802.2	3	11	8	7	10	9	3	1	0	5	7	5	2	4	5	0	1	1	17	9	5	33	0	4	3	2	8	4	6	1	5	4	8	1	4	0	2	9	0	2	3	0	4	0	0	4	1	0	1
LINC00937	5	76	46	12	10	19	41	13	27	95	34	28	15	23	14	44	43	43	5	47	18	77	7	73	5	36	38	197	38	30	20	16	19	2	30	1	21	31	20	16	51	38	7	2	16	82	33	13	5
LINC02222	0	0	0	0	0	0	0	0	0	0	1	0	0	0	0	0	0	0	0	0	0	0	0	0	0	0	0	0	0	0	0	0	0	0	0	0	0	0	0	0	0	0	0	0	0	0	0	0	0
AP006621.3	18	81	191	72	83	269	104	43	76	79	181	106	66	37	134	112	235	39	31	66	97	180	96	196	29	80	60	213	361	142	65	30	169	239	91	49	43	251	68	99	64	126	88	55	125	63	65	52	26
AC108210.1	0	0	0	0	1	0	0	1	0	0	2	0	0	0	0	0	2	1	0	1	0	1	0	0	0	2	0	0	0	0	0	0	0	1	0	0	0	1	0	0	0	0	0	0	0	3	0	0	0
LINC02224	0	0	0	0	0	0	0	0	0	0	0	0	0	0	0	1	0	0	0	0	0	0	0	0	0	0	0	0	0	0	0	0	0	0	0	0	0	0	0	3	0	0	0	0	0	2	0	1	0
AC087863.1	0	0	0	0	0	0	0	0	0	0	0	0	0	0	0	0	0	0	0	0	0	0	0	0	0	0	0	0	0	0	0	0	0	0	0	0	0	0	0	0	0	0	0	0	0	0	0	0	0
AC009869.1	0	0	0	0	0	0	0	0	0	0	0	0	0	0	0	0	0	0	0	0	0	0	0	0	0	0	0	0	0	0	0	0	0	0	0	1	0	0	0	0	0	0	0	0	0	0	0	1	0
AP001107.1	18	48	40	17	43	34	55	8	15	114	33	30	14	11	19	70	48	18	17	16	47	45	15	51	16	36	33	45	33	13	55	5	58	77	34	5	22	44	15	12	39	46	9	10	14	23	26	19	13
AC091057.2	0	6	4	0	4	1	10	3	0	6	3	0	2	2	4	3	2	4	4	3	2	14	1	8	7	6	2	4	12	7	1	0	5	1	5	3	4	2	0	1	1	4	0	0	3	0	2	0	0
AL118505.1	42	42	154	26	32	17	332	8	10	65	40	13	6	12	42	129	3	63	6	126	36	48	40	16	19	12	7	10	17	17	38	0	45	160	11	2	7	13	23	6	12	7	3	12	4	60	10	6	30
LINC01965	0	0	0	0	0	1	0	0	0	0	0	0	0	0	0	1	0	0	0	0	0	0	0	0	0	0	0	0	0	0	0	0	0	0	0	0	1	0	0	0	0	0	0	2	2	0	0	0	0
AC007652.1	0	0	0	0	0	0	0	0	0	0	0	0	0	0	0	0	0	0	0	0	0	0	0	0	0	0	0	0	0	0	0	0	0	0	0	0	0	0	0	0	0	0	0	0	0	0	0	0	0
LOH12CR2	34	34	36	51	52	96	58	24	15	76	34	86	21	15	14	56	27	25	20	74	58	67	32	45	29	22	13	17	32	40	27	41	28	55	20	33	40	26	43	25	17	5	19	7	67	39	44	19	17
CU104787.1	0	0	0	0	12	0	0	0	0	1	0	0	0	0	0	0	0	0	0	0	0	0	18	0	0	0	0	0	0	0	0	0	0	0	0	0	0	0	0	0	0	0	0	0	0	0	0	0	0
LINC02128	0	0	0	0	0	1	0	1	0	1	1	0	0	0	5	0	0	0	0	0	0	0	0	0	0	0	0	0	0	0	0	0	2	1	1	0	0	2	0	103	1	0	0	0	0	0	1	0	0
AC096733.2	31	48	43	48	27	10	57	18	52	128	35	14	10	22	13	75	80	10	13	85	34	43	9	56	43	37	51	15	48	29	57	28	32	8	32	57	54	105	36	2	38	33	22	22	79	24	21	23	6
AC019117.1	280	319	328	133	276	110	510	18	261	289	387	197	1137	479	83	682	28	181	2441	22	824	556	0	231	816	2785	268	34	5294	114	97	46	673	149	44	38	69	1964	3	8	169	68	481	135	137	129	81	117	67
AC008608.2	13	11	30	23	14	17	49	10	8	7	27	64	10	10	7	16	35	15	14	31	18	30	16	25	15	22	23	14	33	26	5	7	9	19	18	12	10	53	20	27	8	2	10	10	20	9	6	4	9
C17orf82	10	17	33	24	11	14	62	25	20	49	12	28	5	15	14	47	39	23	6	51	49	69	2	64	53	22	52	12	107	29	21	23	54	15	20	41	57	24	23	42	32	11	25	65	51	21	25	13	18
AC093025.1	0	0	0	0	0	0	0	0	0	0	0	0	0	0	0	0	0	0	0	0	0	0	0	0	0	0	0	0	0	0	0	0	0	1	0	0	0	0	0	0	0	0	0	0	0	0	0	0	0
AL121890.4	1	7	4	2	2	2	0	0	3	3	3	1	0	0	1	4	4	3	3	0	1	4	2	4	3	4	1	0	4	0	9	1	2	3	6	1	1	5	4	8	5	4	0	1	2	4	2	3	3
AC012081.1	0	0	0	0	0	0	0	0	0	0	0	0	0	0	0	0	0	0	0	0	0	0	0	0	0	0	0	0	0	0	0	0	0	0	0	0	0	0	0	0	0	0	0	0	0	0	0	0	0
LINC02371	0	2	2	3	1	0	3	1	3	2	5	1	2	0	0	6	3	0	3	1	7	5	1	2	0	2	0	4	2	0	7	3	1	0	0	1	4	3	0	2	2	1	0	1	2	0	2	2	0
AC027287.2	0	0	0	0	0	0	0	0	0	0	0	0	0	1	0	0	0	0	0	0	0	0	0	0	0	0	0	0	1	0	0	0	0	0	0	0	0	0	0	0	0	1	0	0	0	0	1	0	0
AC090229.1	7	19	34	24	23	14	47	19	21	23	11	3	6	12	9	15	21	14	1	13	7	38	6	8	6	18	13	10	31	11	19	2	10	71	3	17	13	5	6	1	12	8	0	12	23	11	8	3	23
AL158071.4	3	12	34	6	12	4	10	5	12	12	13	7	2	2	22	27	139	1	9	22	19	35	8	38	11	10	8	19	14	3	21	3	14	19	18	10	15	6	5	12	15	5	2	5	21	8	10	11	6
LINC02000	0	2	0	4	5	0	3	2	2	0	0	0	0	0	0	3	9	1	2	2	0	0	0	3	2	0	0	1	3	1	1	0	0	1	1	0	1	13	1	0	3	0	0	0	0	1	6	0	3
LINC02077	0	0	0	1	0	0	0	0	0	0	0	0	0	0	0	0	0	0	0	0	0	0	0	0	0	0	0	0	0	0	0	0	0	1	0	0	0	0	0	0	0	0	0	0	0	6	0	0	0
C17orf112	0	0	0	0	0	0	0	0	0	0	0	0	0	0	0	0	0	0	0	0	0	0	0	0	0	0	0	0	0	0	0	0	0	0	0	0	0	0	0	0	0	0	0	0	0	0	0	0	0
MIR4432HG	1	4	0	0	0	1	1	0	2	0	2	1	0	0	0	1	1	0	0	1	0	1	5	0	0	0	0	0	0	0	2	0	1	2	0	0	0	3	0	0	0	3	0	0	1	0	0	0	0
AC145422.1	4	11	4	7	7	15	7	2	12	21	7	3	1	1	0	18	11	3	2	24	3	6	4	9	2	6	5	17	13	9	2	2	7	0	7	2	3	6	4	5	9	8	3	2	5	3	6	2	0
LINC01915	8	17	12	36	19	3	23	6	24	28	37	7	5	7	5	14	4	2	17	5	13	17	0	3	6	10	3	6	1	3	6	20	2	6	21	5	7	2	3	4	8	3	4	16	13	8	10	11	7
AC027541.1	0	0	0	0	0	0	0	0	0	0	0	0	0	0	0	0	0	0	0	0	0	0	0	0	0	0	0	0	0	0	0	0	0	0	0	0	0	0	0	0	0	0	0	0	0	0	0	0	0
AP001198.2	0	0	0	0	1	0	0	0	0	0	0	0	0	0	0	1	0	0	0	0	0	0	0	0	0	0	0	0	0	0	0	0	0	0	0	0	0	0	0	0	0	0	0	0	0	0	0	0	0
LINC01510	18	0	0	9	0	5	0	0	1	0	0	732	0	2	0	0	0	9	0	0	2	1	10	1	2	1	2	0	0	3	1	0	1	13	2	0	0	0	0	46	2	0	0	0	0	2	4	0	3
LINC01864	0	2	3	1	0	0	1	0	1	2	1	0	2	0	0	0	0	1	0	2	0	1	1	1	0	0	0	1	1	0	1	0	0	0	0	4	0	0	0	0	0	2	0	0	1	0	1	1	0
LINC01907	1	3	4	6	8	8	10	1	5	8	0	2	1	2	2	3	4	6	6	10	6	5	6	2	12	5	2	0	6	0	1	0	3	5	0	2	2	10	2	0	0	2	2	1	4	9	11	0	3
LINC02501	0	0	0	0	0	0	0	0	0	0	0	0	0	0	0	0	0	0	0	0	0	0	0	0	0	0	0	0	0	0	0	0	0	0	0	0	0	0	0	0	0	0	0	0	0	0	0	0	0
AC124893.1	0	0	0	0	0	0	0	0	3	0	0	0	0	0	0	0	0	0	0	0	0	0	0	0	0	0	1	0	0	0	0	0	0	0	0	0	0	1	0	0	0	0	0	0	1	0	0	0	0
AC137794.1	0	2	0	1	0	0	0	2	2	0	1	0	0	0	1	1	0	0	0	0	0	1	0	0	1	0	1	0	2	1	0	0	0	2	1	0	0	0	4	0	0	0	0	0	0	1	0	0	0
AC010894.2	26	15	62	8	45	37	15	29	19	22	17	202	23	10	17	63	61	5	26	39	10	24	21	16	59	19	25	20	56	60	25	5	24	7	51	2	11	61	18	18	6	1	6	19	15	24	43	5	12
AL121892.1	0	0	0	2	1	0	1	0	1	0	0	1	0	0	0	1	0	0	1	1	0	0	1	0	0	1	0	0	1	0	0	0	0	0	2	2	2	1	0	0	0	0	0	0	1	0	0	0	0
AL109954.1	0	0	0	0	0	0	0	0	0	0	0	0	0	0	0	0	0	0	0	0	0	0	0	0	0	0	0	0	0	0	0	0	0	0	0	0	0	0	0	0	0	0	0	0	0	0	0	0	0
LINC01742	0	0	0	0	0	0	1	0	0	0	0	0	0	0	0	0	0	0	0	0	0	0	0	1	0	0	0	0	0	0	0	0	0	0	0	0	0	0	0	0	0	0	0	0	0	0	0	0	0
AC136285.1	1	0	1	0	0	0	0	0	3	0	0	1	0	0	0	0	0	0	0	0	0	0	1	0	0	0	0	0	0	0	0	2	0	0	0	0	1	0	0	0	0	0	0	0	2	0	1	1	0
AC026904.2	0	8	0	6	1	0	7	0	3	0	0	0	0	0	1	2	1	1	2	4	0	0	1	10	3	2	1	1	0	0	1	3	2	0	1	5	1	4	0	1	0	0	0	0	2	1	0	4	0
AC011718.1	0	0	0	0	0	0	0	0	0	0	0	0	0	0	0	0	0	0	0	0	0	0	0	0	0	0	0	0	0	0	0	0	0	0	0	0	0	0	0	0	0	0	0	0	0	0	0	0	0
LINC01210	0	0	0	0	0	0	0	0	0	0	1	0	0	2	0	0	0	0	0	0	0	0	0	99	0	0	0	61	0	34	0	0	0	0	45	0	0	1	0	0	0	0	1	15	0	0	0	0	0
AL365361.1	76	682	590	715	391	29	171	103	247	407	335	84	640	312	142	638	268	127	80	263	207	1570	10	645	97	192	139	1915	1454	45	2478	245	359	97	556	264	447	598	457	73	182	520	655	185	732	172	218	302	83
LINC00377	0	1	1	0	0	0	0	0	0	0	1	0	0	1	0	2	0	0	1	24	0	0	0	2	0	1	1	0	2	0	1	0	0	2	0	1	2	0	0	2	1	0	0	0	1	1	3	0	0
AC021683.2	1	117	2	25	56	74	1	0	3	4	8	0	1	1	276	3	2	2	12	0	2	8	0	221	15	2	0	4	2	65	4	0	0	1	2	1	3	145	4	7	1	3	0	240	9	1	71	2	2
FP475955.1	0	0	0	0	0	0	0	0	0	0	0	0	0	1	0	0	0	0	0	0	0	0	0	0	0	0	0	0	0	0	0	0	0	0	0	0	0	0	0	0	0	0	0	0	0	0	0	0	0
AC110716.1	0	0	0	0	0	0	0	0	0	0	0	0	0	0	0	0	0	0	0	0	0	0	0	0	0	0	0	0	0	0	0	0	0	0	0	0	0	0	0	0	0	0	0	0	0	0	0	0	0
AL731897.1	0	8	0	0	54	0	3	2	0	0	0	0	0	0	0	0	0	0	0	0	0	0	144	0	0	14	2	1	0	0	0	0	0	0	0	0	0	0	0	2	0	0	0	0	0	1	23	0	0
AL669970.3	0	0	0	5	1	0	1	0	0	0	0	0	0	0	0	2	2	1	0	0	0	3	0	2	2	1	0	2	1	1	2	0	0	0	0	2	1	2	1	4	0	2	0	0	1	0	1	2	0
AC024382.1	0	0	0	0	0	0	0	0	5	0	0	0	0	0	0	0	0	0	0	0	1	0	0	0	0	0	0	1	0	1	1	0	0	0	1	0	0	0	0	0	0	0	0	0	0	0	1	0	0
AC131902.1	0	4	0	0	2	0	6	0	0	0	1	0	0	1	0	4	30	0	4	0	0	10	1	2	0	0	0	0	1	0	0	0	0	59	1	3	3	12	1	2	1	1	0	1	0	3	2	0	0
AL935212.1	0	0	0	0	0	0	0	0	0	0	0	0	0	0	0	0	0	0	0	0	0	0	0	0	0	0	0	0	0	0	0	0	0	2	0	0	0	0	0	0	0	0	0	0	0	0	0	0	0
AC100775.1	0	0	0	0	0	0	0	0	0	0	0	0	0	0	0	0	0	0	0	0	0	0	0	0	0	0	0	1	0	0	0	0	0	0	0	0	0	0	0	0	0	0	0	0	0	0	0	0	0
AC098680.1	0	0	0	0	0	0	0	0	0	0	0	0	0	0	0	0	0	0	0	1	0	0	0	0	0	0	0	0	1	0	0	0	0	0	0	0	0	0	0	0	0	0	0	0	0	0	0	0	0
AC090358.1	0	1	0	0	0	3	0	0	0	0	0	0	0	0	0	0	0	0	0	0	0	0	3	0	0	0	0	0	0	0	0	0	0	0	1	0	0	1	0	0	0	0	0	0	0	0	0	0	0
AL627309.3	0	0	0	0	0	0	0	0	0	0	0	0	0	0	0	0	0	0	0	0	0	0	0	0	0	0	0	0	0	0	0	0	0	0	0	0	0	0	0	0	0	0	0	0	0	0	0	0	0
AC100849.1	2	5	2	7	11	2	3	2	8	11	4	2	1	1	0	3	3	5	1	6	3	1	6	0	7	1	0	3	4	0	1	2	3	0	6	3	0	3	3	1	3	0	1	1	4	1	2	2	3
MIR3142HG	6	202	39	136	13	19	105	13	76	154	542	14	6	23	13	246	247	99	11	143	12	242	13	243	12	133	54	820	278	28	108	20	48	39	24	21	13	79	41	31	113	77	8	19	17	40	28	13	7
AC092687.1	0	0	0	0	0	0	1	0	0	0	0	0	0	0	0	1	0	0	1	0	0	0	0	0	0	0	0	0	0	0	0	0	0	0	0	0	0	0	0	0	0	0	0	0	0	0	0	0	0
AC106730.2	0	0	0	0	0	0	0	0	0	0	0	0	0	0	0	0	0	0	0	0	0	0	0	0	0	0	0	0	0	0	0	0	0	0	0	0	0	0	0	0	0	0	0	0	0	0	0	0	0
AL162394.1	0	0	0	0	0	0	1	0	1	0	0	0	0	0	0	1	0	0	0	0	0	0	0	0	0	0	0	0	1	0	0	0	0	0	1	1	0	0	0	0	0	1	0	0	0	0	0	0	0
Z95114.4	0	0	0	0	0	3	2	0	1	4	1	6	0	0	1	1	1	0	3	3	1	1	0	1	1	1	3	0	0	1	0	0	1	0	2	0	0	0	1	0	0	1	1	0	0	2	3	0	0
LINC02307	0	0	0	0	19	4	0	0	0	1	0	0	0	0	0	0	0	0	0	0	0	0	15	0	0	1	0	0	2	0	0	0	0	14	0	0	0	1	0	0	0	0	0	0	0	0	1	0	0
LINC01807	0	0	0	1	30	83	0	6	2	0	3	83	5	1	0	0	0	0	9	0	0	2	102	0	0	0	56	0	0	17	0	0	0	0	0	0	0	17	0	14	0	8	1	0	0	0	10	0	2
Z97205.2	0	0	0	0	0	0	0	0	0	1	0	0	0	0	0	1	0	0	0	0	1	0	0	0	0	0	0	0	0	0	0	0	1	0	0	0	0	1	0	0	0	0	0	0	0	0	0	0	0
LINC01568	0	0	3	0	0	0	1	2	3	0	0	0	0	0	0	0	0	0	0	0	0	0	1	0	0	0	0	0	0	0	0	0	1	0	0	0	0	0	0	0	0	0	0	0	0	0	0	0	0
LINC01180	0	1	0	0	0	0	1	0	3	2	1	0	0	1	1	2	1	0	0	1	1	0	1	1	1	0	0	0	1	0	0	1	0	2	0	1	0	0	0	0	0	0	0	0	0	0	1	0	0
AC003973.1	0	0	0	0	0	0	0	0	0	0	0	0	0	0	0	0	0	0	0	0	0	0	0	0	0	0	0	0	0	0	0	0	0	0	0	0	0	0	0	0	0	0	0	0	0	0	0	0	0
AL133304.2	245	0	78	1	14	0	2	0	2	9	7	0	1	70	7	4	1	2	9	0	0	82	0	0	1	4	28	20	1	0	23	0	34	1	13	23	22	12	0	0	0	1	125	0	17	1	0	1	0
LINC01784	0	0	0	0	0	0	0	0	0	0	0	0	0	0	0	0	0	0	0	0	0	0	0	0	0	0	0	0	0	0	0	0	0	0	0	0	0	0	0	0	0	0	0	0	0	0	0	0	0
AC135782.1	6	2	0	0	3	0	4	1	1	1	4	1	0	0	2	1	0	0	0	5	0	1	0	2	0	0	1	2	29	13	5	0	2	14	1	0	0	1	2	0	0	16	0	0	0	1	1	0	0
AC010722.1	0	0	0	0	0	0	0	0	0	0	0	0	0	0	0	0	0	0	0	0	0	0	0	0	0	0	0	0	0	0	0	0	0	0	0	0	0	0	0	0	0	0	0	0	0	0	0	0	0
AL139420.2	2	0	0	0	0	6	0	0	6	4	0	1	5	0	3	1	0	0	1	6	3	0	0	0	6	0	1	1	0	4	0	0	0	0	3	0	0	4	0	0	0	0	1	0	0	3	0	0	0
AL136964.1	11	8	7	10	3	0	24	2	8	18	5	2	11	3	1	20	0	2	0	74	0	12	0	1	18	18	0	0	70	3	3	9	1	0	3	2	1	1	1	0	2	0	0	5	5	1	0	6	2
AC104794.3	0	0	0	0	0	0	0	0	0	0	0	0	0	0	0	1	104	0	0	0	0	0	0	0	0	0	0	0	0	0	0	0	1	2	0	0	0	0	2	4	0	0	1	0	0	0	8	0	0
LINC01143	5	0	1	1	0	0	1	0	0	0	0	0	1	0	5	0	11	0	0	0	2	0	0	0	0	0	0	0	1	0	1	0	0	0	1	0	0	2	0	32	1	0	14	8	2	0	13	0	0
AC131649.1	0	0	2	0	0	0	1	0	0	0	0	0	0	0	0	0	1	0	1	1	0	1	0	1	0	0	0	0	3	0	2	0	0	0	0	0	1	0	0	0	0	0	0	0	1	0	0	0	0
AL139042.1	0	3	0	0	15	1	2	0	0	0	0	0	0	0	0	0	0	0	0	0	0	0	0	2	0	0	0	0	0	0	0	0	0	0	0	0	0	0	0	0	0	0	0	0	0	1	26	0	0
AL133467.4	0	0	0	0	15	0	0	0	0	0	0	0	0	0	2	12	0	0	0	2	0	1	5	0	0	0	0	2	0	0	0	0	0	1	0	0	2	1	1	0	0	2	0	0	0	0	18	0	0
LINC02389	2	9	6	2	9	2	19	4	5	20	37	3	1	1	20	39	26	1	3	34	10	16	118	8	0	2	1	8	0	2	28	1	33	1	1	9	10	2	2	3	7	0	0	6	8	4	1	2	1
AC008543.4	1	1	4	8	2	0	0	0	0	20	3	1	0	1	1	4	4	3	0	2	2	4	0	2	2	0	1	1	4	0	6	0	2	0	3	0	2	2	0	0	3	4	2	0	3	0	0	3	1
AC104261.1	0	14	1	18	3	0	3	5	1	0	1	0	0	0	2	7	2	4	1	4	0	5	0	2	0	3	0	1	1	0	1	0	1	2	1	0	0	0	9	2	1	3	1	3	1	0	0	1	1
AC011481.1	3	5	14	10	5	4	4	1	6	14	16	7	2	4	10	8	14	5	3	12	6	55	4	18	4	9	6	12	17	5	11	1	13	1	15	0	3	17	2	3	7	7	0	7	3	14	7	1	2
AC055720.1	0	0	0	0	0	0	1	0	5	0	0	0	0	0	0	0	0	0	1	1	0	4	0	1	0	0	0	0	0	0	0	0	0	0	0	0	0	0	0	0	0	1	0	0	0	0	0	0	0
LINC02314	0	0	0	0	0	0	3	0	1	0	0	1	0	0	0	0	0	0	0	3	0	0	0	0	0	0	1	0	1	0	0	0	0	0	0	0	0	0	0	0	0	0	0	0	0	1	0	0	0
LINC01505	0	0	0	0	2	0	1	0	2	0	0	0	0	0	0	0	1	0	0	0	1	0	0	0	0	0	0	0	0	0	0	0	0	0	0	0	0	0	0	0	1	0	0	0	0	1	1	0	1
AC108865.1	0	1	0	0	0	0	9	0	2	9	0	1	0	0	0	0	0	0	3	0	3	0	7	0	4	7	4	0	0	1	0	0	6	0	1	0	0	4	2	0	0	1	0	1	0	3	3	0	0
LINC00581	1	0	0	1	0	0	0	0	0	1	0	0	0	0	1	0	1	0	1	0	6	0	0	12	0	0	0	2	2	0	0	0	0	1	0	0	0	0	1	1	0	0	3	2	0	0	2	0	0
AL606491.1	5	5	12	8	7	0	7	5	14	16	5	2	2	6	2	21	4	6	10	2	1	11	5	15	3	3	7	3	5	7	6	2	12	9	3	9	6	17	6	4	4	4	1	4	6	2	7	4	1
AC004542.2	0	0	0	0	0	0	0	0	0	0	0	0	0	0	0	0	0	0	0	0	0	0	0	0	0	0	0	0	0	0	0	0	0	0	0	0	0	0	0	0	0	0	0	0	0	0	0	0	0
LINC01144	64	33	102	26	49	77	65	5	20	56	55	44	17	13	29	48	82	18	31	69	19	104	7	64	24	26	71	34	103	21	20	12	26	36	20	58	44	91	30	10	23	24	35	22	49	20	43	6	7
AC026992.1	2	1	32	1	1	7	19	0	2	7	2	1	4	4	0	63	10	0	2	20	1	12	0	23	4	5	4	31	4	0	14	3	6	2	2	14	7	48	1	2	4	14	0	0	68	2	7	21	1
AC079098.1	0	0	0	0	1	0	0	0	0	0	0	0	0	0	0	0	2	0	0	0	0	0	0	0	0	0	0	0	0	0	0	0	0	0	0	0	0	0	0	0	0	1	0	0	0	0	0	0	0
AC126323.2	0	0	0	0	0	0	0	0	0	0	0	0	1	0	0	0	0	0	0	0	0	1	0	0	0	0	0	0	0	0	0	0	0	0	2	0	1	1	2	0	0	0	0	0	0	0	0	0	0
AC110751.1	0	0	0	0	0	0	0	0	0	0	0	0	0	0	0	0	0	0	0	0	0	0	0	0	0	0	0	0	0	0	0	0	0	0	0	0	0	0	0	0	0	0	0	0	0	0	0	0	0
AC104819.3	20	7	34	2	40	2	9	6	35	16	19	12	8	6	1	48	25	5	11	9	10	11	1	15	7	5	6	12	10	3	27	2	3	14	20	3	8	45	4	3	15	2	12	6	11	4	3	7	2
LINC01220	2	4	12	9	15	14	9	15	7	12	17	12	5	22	22	37	18	0	55	10	9	22	9	34	27	8	15	10	13	7	6	7	19	4	15	9	5	51	19	8	20	7	14	15	13	7	8	5	3
AC245056.1	0	0	0	0	0	0	0	0	0	0	0	0	0	0	0	0	0	0	0	0	0	0	0	0	0	0	0	0	0	0	0	0	0	0	0	0	0	0	0	0	0	0	0	0	0	0	0	0	0
AC108673.3	19	40	27	29	23	55	43	18	11	33	56	11	19	9	27	27	29	19	12	16	33	79	11	65	11	19	25	13	47	43	21	20	54	30	58	52	64	19	15	4	24	13	26	15	56	24	24	48	6
AC110995.1	0	32	17	30	10	1	16	0	8	21	10	6	10	3	5	10	6	8	9	1	6	5	22	8	5	18	9	14	8	4	24	11	6	5	12	4	1	8	18	3	11	5	3	3	8	5	4	0	7
XIST	297	4807	0	1653	44	3410	11	351	7844	12196	4692	1	0	2533	5380	4	8	0	1976	1591	7	20	0	3	392	4027	5	1725	0	0	3	0	10341	4	424	1484	1579	28309	731	441	7393	6720	687	4	1510	3	5631	0	415
PKIA-AS1	0	2	1	2	7	6	4	6	7	3	2	2	3	2	0	12	0	0	2	6	0	3	4	0	4	2	2	16	5	7	4	3	2	3	3	2	2	1	1	3	0	1	1	1	1	2	114	3	3
AP001189.5	0	2	2	4	0	1	2	0	0	2	2	0	0	2	0	3	0	1	2	2	0	0	0	3	2	9	0	0	4	0	2	7	0	0	0	6	3	0	0	2	0	5	0	2	6	1	0	1	0
AC104458.1	0	0	0	0	0	0	1	0	0	0	0	2	0	0	1	0	0	0	1	0	0	0	10	1	0	0	0	0	0	0	0	0	0	0	0	2	3	0	0	0	0	1	0	0	2	0	1	0	1
AC104113.1	20	19	33	24	9	15	32	10	8	19	27	10	10	7	35	22	18	13	4	14	19	35	10	36	5	9	16	13	20	21	10	16	20	23	34	17	17	11	10	1	12	13	23	10	23	10	5	17	7
LINC02515	0	0	0	6	6	1	0	0	2	0	0	0	0	0	0	0	0	0	0	0	0	1	10	0	0	0	0	0	0	0	0	0	0	0	0	0	0	0	0	0	0	0	0	0	0	1	0	0	0
AL353616.2	0	2	1	1	0	0	1	0	0	3	0	0	1	0	1	3	2	0	0	0	0	0	0	1	0	3	0	2	0	0	1	0	0	1	0	1	1	1	0	0	1	0	0	0	1	0	0	0	0
LINC02036	0	30	10	74	125	9	8	0	78	44	48	7	58	14	84	183	125	2	35	3	16	67	0	32	32	15	4	47	67	35	17	5	18	1	55	10	5	34	0	1	17	6	2	77	8	2	20	1	0
AC008780.2	0	2	1	0	1	7	1	0	0	0	0	0	0	0	0	1	0	0	0	0	0	0	0	1	0	0	0	0	0	0	0	0	0	0	0	0	2	0	0	0	0	0	0	0	0	0	4	0	0
LINC01563	1	1	0	5	0	1	0	2	2	2	3	1	0	0	0	1	0	0	0	1	0	4	0	1	0	0	0	0	0	0	2	0	0	0	0	0	0	0	0	0	0	0	0	0	2	0	6	1	0
AC008940.1	0	0	0	0	0	0	0	0	0	0	0	0	0	0	0	0	0	0	0	1	0	2	0	0	1	0	0	2	5	0	0	0	0	0	1	0	0	0	0	0	0	0	0	0	1	2	2	0	0
LINC02070	0	0	0	0	0	0	0	0	0	0	0	0	0	0	0	0	0	0	1	0	0	0	0	0	0	0	0	0	0	0	0	0	0	0	0	0	0	0	0	0	0	0	0	0	0	0	0	0	0
AL512306.2	6	53	38	19	6	12	8	5	17	23	115	39	5	17	12	71	137	23	6	18	6	59	8	124	14	20	22	19	61	2	25	3	35	13	13	2	15	16	10	8	38	96	0	8	8	55	29	9	9
AL360014.1	6	0	1	17	0	0	0	0	1	3	1	0	0	3	0	24	3	0	31	8	0	3	0	14	5	0	0	3	0	1	6	0	0	0	3	3	3	0	0	0	0	3	0	0	1	0	0	0	0
AC010519.1	3	4	6	3	8	0	6	0	2	6	7	3	0	5	0	11	3	4	4	3	0	10	2	9	1	4	13	8	9	0	0	0	10	5	2	0	4	5	1	3	5	5	0	3	5	5	2	1	0
AC004080.2	0	0	0	0	0	0	2	4	0	0	0	0	0	0	0	0	4	0	0	11	0	3	0	0	0	0	0	0	1	0	0	0	0	0	0	0	0	0	0	2	0	0	0	0	0	0	0	0	0
LINC00623	28	211	39	194	410	259	385	228	95	186	286	121	44	66	319	711	65	80	81	178	443	155	109	190	208	77	144	232	295	134	56	69	98	392	144	77	85	123	123	175	135	103	27	88	164	216	44	70	78
LINC02344	0	1	0	1	0	1	2	0	19	0	0	0	0	0	0	4	0	0	0	0	0	0	0	0	0	0	0	1	0	0	0	0	0	0	0	1	0	0	0	0	0	1	0	0	1	0	0	0	1
LINC01762	0	11	2	8	5	10	12	7	2	2	18	1	1	2	4	7	5	1	2	3	10	2	1	0	0	1	4	2	6	0	4	3	3	1	2	1	7	5	4	8	8	3	1	2	2	2	1	0	1
LINC02384	6	202	21	157	32	3	18	56	27	21	51	7	7	5	10	119	32	47	9	109	5	92	2	68	10	14	39	17	23	18	23	27	19	14	38	12	35	4	143	54	28	61	11	44	16	44	19	15	12
AP001360.1	0	0	0	0	0	0	0	0	0	0	0	0	0	0	0	1	1	0	0	0	0	0	0	0	0	0	0	0	1	1	1	0	2	1	0	0	0	0	0	1	0	0	0	0	0	0	0	0	0
AC104461.1	1	7	7	7	6	40	3	22	5	13	34	0	3	1	95	10	2	3	17	27	7	24	66	4	4	4	9	9	2	8	3	2	8	13	3	1	6	288	8	95	3	3	8	5	1	5	18	2	22
AP000221.1	0	0	0	0	0	0	0	1	0	0	0	0	0	1	0	0	0	2	0	0	4	0	0	2	1	0	0	0	1	0	0	0	0	0	0	0	0	0	0	0	1	0	0	0	0	0	0	0	0
AL136309.2	1	14	6	5	3	7	22	4	13	17	7	12	9	3	5	27	11	6	24	5	8	10	5	15	6	10	13	3	28	5	4	2	18	11	11	2	8	4	8	4	7	4	4	8	6	9	2	2	2
AP000790.2	0	0	0	0	0	0	0	0	0	0	0	0	0	0	0	0	0	0	0	0	0	0	0	0	0	0	0	0	0	0	0	0	0	0	0	0	0	0	0	0	0	0	0	0	0	0	0	0	0
AC099673.1	0	0	0	0	0	0	0	0	10	1	0	0	0	0	0	0	0	0	0	0	0	0	0	0	0	0	0	0	0	0	0	0	0	0	0	0	0	1	0	0	0	0	0	0	0	0	0	0	0
AL449403.2	0	0	0	0	0	0	3	0	1	3	0	1	1	0	1	7	0	0	0	0	0	1	0	4	0	0	1	7	0	0	3	0	0	0	0	0	5	0	0	0	0	0	0	0	3	0	0	1	0
TTTY16	0	0	0	0	0	0	14	0	0	0	0	5	0	0	0	8	5	0	0	0	0	3	0	1	0	0	6	0	1	0	0	8	0	9	0	0	0	0	0	0	0	0	0	0	0	2	0	5	0
AC008448.1	0	0	1	0	1	0	0	0	0	0	0	0	0	0	0	0	0	0	0	0	0	0	0	0	0	0	0	0	0	1	0	0	0	0	0	0	0	0	0	0	0	0	0	0	0	0	0	0	0
LINC01683	0	0	0	0	1	0	0	0	0	0	0	0	0	0	0	0	0	0	0	0	0	0	0	0	0	0	0	0	0	0	0	0	0	0	0	0	0	0	0	0	0	0	0	0	0	0	0	0	0
AL157817.1	0	0	0	0	0	0	0	0	0	0	0	0	0	0	0	0	0	0	0	0	0	0	0	0	0	0	0	0	0	0	0	0	0	0	0	0	0	0	0	0	0	0	0	0	0	0	0	0	0
AC090023.2	0	0	0	0	2	0	0	5	0	0	0	1	0	0	0	2	0	0	0	0	0	6	304	0	226	0	0	0	0	0	0	0	0	21	0	0	0	0	1	0	0	0	0	0	0	3	0	0	4
AC012414.5	0	10	1	0	2	0	8	3	3	5	3	0	0	1	1	0	1	1	1	1	0	0	0	3	4	2	0	5	3	2	9	4	0	2	1	0	2	7	0	1	2	3	0	6	7	0	1	2	1
AL162253.1	1	0	1	0	0	0	1	0	2	0	1	0	0	0	0	0	0	0	0	1	0	1	0	2	0	0	2	0	0	0	1	0	0	1	1	0	0	1	1	0	0	0	1	0	0	1	1	0	0
LINC01757	0	0	0	0	0	0	0	0	0	0	0	0	0	0	0	0	0	0	0	0	0	0	0	0	0	0	0	0	0	0	0	0	0	0	0	0	0	0	0	0	0	0	0	0	0	0	3	0	0
AL954642.1	0	0	0	2	6	0	0	0	1	1	0	1	0	0	1	0	1	0	0	1	0	0	0	0	0	0	3	4	3	1	1	0	2	0	6	2	6	1	6	0	11	6	42	3	2	2	1	0	2
AC139720.2	0	0	0	0	0	0	0	0	0	0	0	0	0	0	0	0	0	1	0	2	0	0	0	0	0	0	0	0	0	0	0	0	0	0	0	0	0	0	0	0	0	0	0	0	0	0	0	0	0
LINC00444	0	3	0	1	0	1	0	0	1	3	0	0	0	0	0	0	0	0	0	1	0	0	0	1	0	0	0	0	1	0	3	0	0	0	1	1	2	0	0	1	4	0	0	1	0	1	1	0	0
LINC01989	2	0	3	0	1	0	0	0	0	0	3	1	0	0	0	1	1	2	0	1	0	4	1	2	1	1	0	0	1	0	2	0	1	0	0	1	0	0	0	0	0	1	0	1	3	0	0	0	3
AC079349.1	0	0	0	0	0	0	0	0	0	0	0	0	0	0	0	0	0	0	0	0	0	0	0	0	0	0	0	0	0	0	0	0	0	0	0	0	0	0	0	0	0	0	0	0	0	0	0	0	0
AC003985.2	0	12	3	21	1	0	2	0	1	7	0	0	16	0	2	19	15	0	2	0	0	2	0	20	2	1	0	0	1	0	13	8	0	0	1	1	13	0	0	0	9	0	5	0	7	0	0	1	1
AC058791.1	6	5	71	3	9	123	10	3	159	20	5	22	4	2	147	11	3	1	9	4	28	7	7	67	2	3	5	8	5	15	2	5	7	7	12	5	8	48	5	10	6	13	1	8	6	10	0	5	4
AC090204.1	187	76	324	253	287	8	331	61	145	348	187	17	535	235	43	464	32	119	125	704	50	46	571	107	1080	182	106	155	86	134	135	73	241	142	232	24	45	114	75	35	97	72	43	95	98	199	182	52	129
LINC02112	0	0	0	1	3	0	0	0	0	0	0	0	0	0	1	0	1	1	0	3	1	2	1	0	0	1	1	1	0	2	2	0	2	1	3	0	0	0	0	0	0	1	0	0	0	0	0	0	0
LINC00370	0	0	0	0	0	0	0	0	0	0	0	0	0	0	0	0	0	0	0	0	0	0	0	0	0	0	0	0	0	0	0	0	0	1	0	0	0	0	0	0	0	0	0	0	0	0	1	0	0
AC007557.3	2	2	0	3	4	1	1	0	1	1	0	1	0	0	2	0	2	3	0	0	0	0	0	1	0	1	0	0	1	0	0	0	0	1	0	1	1	0	0	0	0	0	0	0	0	1	0	1	1
AL390061.1	0	0	0	0	0	0	0	0	0	0	0	0	0	0	0	0	0	0	0	0	0	0	0	0	0	0	0	0	0	0	0	0	0	0	0	0	0	0	0	0	0	0	0	0	0	0	0	0	0
LINC01836	60	27	55	57	29	10	219	92	21	111	29	104	51	4	15	141	74	16	14	95	15	203	0	205	16	52	75	64	93	18	49	26	71	75	31	96	75	76	41	15	35	15	28	17	92	22	64	46	26
AC090124.2	1	0	0	0	0	0	1	0	0	0	0	0	0	0	0	0	0	0	0	0	3	1	0	0	0	0	0	0	0	0	1	0	0	7	4	0	0	0	0	0	0	0	0	0	0	2	0	0	1
LINC02248	0	0	0	0	0	0	0	0	0	0	0	0	0	0	0	0	0	0	0	0	0	0	0	0	0	0	0	0	1	0	0	0	0	0	0	0	0	0	0	0	0	0	0	0	0	0	0	0	0
AL357507.1	0	1	0	0	0	0	1	0	0	0	0	0	0	0	0	0	0	0	0	1	0	0	2	0	0	0	0	0	0	0	0	0	0	0	0	0	0	0	0	0	0	0	0	3	0	2	0	1	1
LINC00482	10	154	242	41	97	110	48	40	48	232	764	29	79	119	145	356	510	55	113	265	902	235	2	190	212	296	125	363	859	95	181	20	222	199	121	28	50	222	16	63	284	109	28	30	118	57	41	23	8
AC091614.1	0	0	0	0	0	1	0	0	4	0	0	0	0	0	0	0	0	1	0	1	2	0	12	0	0	2	0	0	0	0	0	0	2	2	1	0	0	0	0	0	1	1	0	0	0	0	1	0	0
LINC01535	52	100	20	28	132	120	6	10	50	2	20	86	2	10	5	69	35	6	27	53	0	16	7	23	0	32	6	69	75	6	15	2	32	146	57	4	8	103	77	1	35	12	7	99	21	3	61	3	58
LINC00399	0	0	0	0	0	1	0	0	2	1	0	0	0	0	4	0	0	0	0	0	1	1	0	2	0	0	0	3	0	0	0	1	0	0	1	0	0	1	0	0	0	0	0	1	0	0	0	0	0
LINC01150	3	13	6	30	6	0	7	1	5	13	6	6	7	7	4	21	5	10	4	4	2	4	6	21	13	14	1	4	2	2	14	16	10	4	9	6	4	9	9	0	10	6	5	2	42	11	5	18	2
AC025575.2	0	75	4	1	186	487	34	0	13	2	75	0	0	4	40	7	5	0	35	1	0	0	0	8	1	1	1	0	0	89	144	3	282	1	31	2	0	26	0	272	0	48	0	2	1	2	0	2	1
AC008667.4	0	0	0	0	0	0	0	0	0	0	0	0	0	0	0	0	0	0	0	0	0	0	0	0	0	0	0	0	6	0	0	0	0	0	0	0	0	2	0	0	0	0	0	0	0	0	0	0	0
AC145207.5	202	329	131	107	173	145	94	40	95	113	212	163	37	71	106	153	269	131	44	87	206	170	176	156	133	155	192	243	447	141	117	33	300	702	188	100	115	106	91	30	273	84	44	295	187	167	42	94	101
AC092813.2	0	0	0	0	0	0	0	0	0	0	0	0	0	0	0	0	1	0	0	0	0	1	0	0	0	0	0	0	2	0	0	0	0	0	0	0	0	0	0	0	0	0	0	0	0	0	0	0	0
TESC-AS1	0	0	4	0	2	9	8	7	0	6	0	2	0	1	2	17	2	1	0	1	72	4	0	0	0	0	0	0	4	1	0	0	45	0	0	1	0	0	0	3	0	0	0	30	0	1	1	0	1
LINC00691	0	0	7	0	2	11	0	0	9	0	5	0	0	0	3	0	0	0	0	0	0	0	0	2	0	0	0	0	0	1	1	0	0	3	0	1	2	26	1	0	1	3	1	0	1	3	0	0	0
AC011676.3	0	0	0	0	0	1	1	0	11	8	1	0	0	1	0	2	0	0	0	1	0	0	0	1	0	0	0	0	2	0	0	0	0	0	0	0	0	0	0	0	0	1	0	0	1	1	5	0	0
AC026461.3	0	0	2	0	1	2	0	1	0	0	0	0	0	0	0	0	2	2	0	0	0	1	2	0	0	0	0	0	3	1	0	1	0	4	0	1	0	0	0	0	0	0	0	0	0	0	0	0	0
AC007948.1	0	0	0	0	0	0	0	0	0	0	0	0	0	0	0	0	0	0	0	0	0	0	0	0	0	0	0	0	0	0	0	0	0	0	0	0	0	0	0	0	0	0	0	0	0	0	0	0	0
PINCR	0	1	3	1	0	2	0	0	1	0	0	0	0	1	3	0	0	0	0	0	0	0	1	0	1	0	1	0	0	0	0	0	0	0	1	0	0	0	1	0	4	0	0	0	0	0	4	0	0
AC116447.1	0	9	9	0	4	4	9	3	5	1	3	1	0	3	4	5	2	8	0	7	9	24	0	6	0	7	5	5	36	7	13	1	3	28	4	2	5	8	1	3	6	3	1	6	8	2	7	6	3
LINC01918	1	2	8	7	0	0	0	1	1	1	0	1	0	0	1	1	1	0	0	3	0	2	1	0	0	1	1	3	1	0	2	0	0	1	1	0	0	2	1	2	1	0	0	0	4	0	1	1	3
AC018645.3	240	285	485	100	556	250	623	100	46	489	199	158	222	649	322	758	359	94	45	281	355	388	184	298	315	149	720	200	435	206	292	70	337	339	249	125	110	408	247	66	1490	126	221	240	362	277	163	201	226
MIR548XHG	1	13	1	0	78	0	1	0	1	0	0	73	0	0	0	1	0	0	0	0	0	0	0	0	0	0	28	0	0	0	0	0	1	0	0	0	0	22	0	23	0	0	0	0	0	3	96	0	1
AL731661.2	0	0	0	0	0	0	0	0	0	0	0	0	0	0	0	0	0	0	0	0	0	0	0	0	0	0	0	0	0	0	0	0	0	0	0	0	0	0	0	0	0	0	0	0	0	0	0	0	0
AL137220.1	0	0	2	0	0	0	1	0	0	0	0	0	0	0	0	1	0	0	0	0	0	0	0	0	0	0	0	0	0	0	0	0	0	0	0	0	1	0	0	0	2	0	0	0	0	0	0	0	0
AC092620.1	0	3	1	4	1	5	2	0	0	0	3	1	2	0	1	1	6	1	1	0	2	1	0	0	0	6	1	3	2	2	1	0	2	2	2	2	1	1	0	1	1	0	0	3	0	2	1	1	0
LINC02395	2	0	0	0	0	0	13	0	2	0	6	1	0	1	1	28	2	0	0	1	2	1	0	2	0	1	1	3	1	0	4	0	5	0	0	0	0	0	0	0	0	1	0	0	0	0	1	0	0
AC090138.1	0	0	0	0	0	0	0	0	1	0	0	0	0	0	0	0	0	0	0	0	0	0	0	0	0	0	0	0	0	0	0	0	0	0	0	0	0	0	0	0	0	0	0	0	0	0	0	0	0
LINC00599	0	2	1	0	0	0	1	0	1	0	0	1	0	0	0	0	0	0	0	0	0	0	0	10	0	1	0	0	0	0	0	0	0	0	1	0	0	0	0	0	0	1	0	0	0	0	0	1	0
AL590787.1	1	2	6	3	2	3	0	0	2	3	0	0	0	1	0	0	1	2	2	5	0	2	2	5	1	1	1	0	4	2	1	2	1	1	1	2	4	0	0	0	0	1	0	1	4	3	1	0	1
AL157884.2	0	0	0	0	2	2	1	0	0	0	0	0	0	0	1	0	3	1	1	1	3	2	0	0	0	1	1	1	1	5	2	0	2	0	1	0	0	1	0	1	0	1	0	0	0	0	1	0	1
AC079031.2	0	0	7	1	2	0	0	0	0	1	3	0	0	0	2	0	0	0	0	0	0	1	0	4	0	1	0	0	0	0	2	0	0	0	2	0	0	0	0	0	8	11	0	2	0	0	4	0	0
AL451064.1	2	6	6	0	1	5	3	0	2	22	9	1	1	1	1	3	1	1	6	6	0	9	1	6	2	0	3	7	4	0	7	5	2	2	1	0	3	17	0	1	0	1	1	3	0	3	2	0	2
AC068985.1	0	0	0	1	0	0	0	0	1	0	0	0	0	0	0	0	0	0	1	0	0	0	26	0	1	1	0	1	1	0	0	0	0	59	1	0	0	0	0	0	0	0	0	0	0	0	0	0	0
AC005618.1	12	32	139	17	127	145	17	10	111	9	21	52	47	4	27	10	55	8	11	252	14	80	70	20	54	24	37	23	120	14	8	7	86	51	75	22	16	215	20	47	17	17	57	52	12	60	24	9	45
AF165147.1	6	34	19	21	14	2	25	10	24	17	24	8	3	2	2	55	12	8	2	11	8	18	28	25	11	4	1	11	15	3	9	9	10	25	5	23	25	12	16	7	10	18	1	12	39	17	19	9	5
AC138207.5	35	174	20	118	48	6	77	12	45	106	124	29	16	22	33	61	42	59	18	32	54	34	47	82	68	88	70	188	98	38	48	28	47	35	51	27	16	64	62	3	101	48	15	26	44	50	37	19	19
LINC00363	0	0	0	0	0	0	0	0	0	0	0	0	0	0	0	0	0	0	0	0	0	0	0	0	0	0	0	0	0	0	0	0	0	0	0	0	0	0	0	0	0	0	0	0	0	0	0	0	0
AC008739.1	0	0	0	0	0	0	0	0	0	0	0	0	0	0	0	0	0	0	0	0	0	0	0	0	0	0	0	0	0	0	0	0	0	0	0	0	0	0	0	0	0	0	0	0	0	0	0	0	0
LINC02378	0	0	0	0	0	0	0	0	0	0	0	0	0	0	0	0	0	0	0	3	0	0	0	0	0	0	0	0	0	5	0	0	0	0	3	0	0	0	0	0	2	0	1	0	0	1	0	0	0
AP000473.1	2	4	9	10	7	0	6	0	10	13	20	41	3	0	7	8	12	2	15	1	3	23	1	20	2	3	1	1	4	0	5	2	2	2	5	5	11	17	1	0	1	10	1	1	21	2	5	3	1
AC010624.2	0	1	1	1	1	0	0	11	1	1	1	0	0	2	3	1	0	1	3	0	0	4	1	2	2	4	0	4	3	17	3	0	1	2	0	0	0	2	0	3	0	0	1	3	1	1	7	1	1
MIR4435-2HG	605	1385	694	3031	1782	273	1007	2428	920	681	970	1562	524	326	671	854	796	1614	709	1054	1039	1408	2030	342	1837	1128	692	696	1339	1333	579	364	1222	3189	2097	214	224	780	1986	1003	1138	558	561	1184	1016	805	663	286	1637
AL035252.3	22	56	290	34	27	21	169	7	24	257	80	50	4	28	51	154	34	19	15	24	28	48	178	46	59	35	23	32	31	14	60	8	80	40	28	18	18	43	27	9	19	61	5	17	35	59	12	21	11
AC011477.4	2	1	11	4	7	0	5	1	1	6	3	1	5	2	0	6	3	0	1	1	0	3	0	13	5	1	0	3	6	1	3	2	4	3	6	4	7	6	1	1	10	2	3	0	4	4	15	4	0
AC023906.3	0	0	0	0	0	0	0	0	0	0	0	0	0	0	0	0	0	0	0	0	0	0	0	0	0	0	0	0	0	0	0	0	0	0	0	0	0	0	0	0	0	0	0	0	0	0	0	0	0
AC007950.2	2	5	5	1	1	3	7	0	7	9	5	5	5	1	3	7	2	1	3	5	2	11	1	7	7	2	15	1	6	5	7	0	8	8	3	5	4	12	4	2	3	0	1	5	12	3	1	2	2
AF130359.1	0	0	0	0	0	0	0	0	1	0	0	0	0	0	0	0	0	0	0	0	0	0	0	0	0	0	0	1	0	0	0	0	0	0	0	0	0	0	0	0	0	0	0	0	0	0	0	0	0
GATA3-AS1	0	1	2	2	1	1	2	0	5	0	1	0	0	0	1	0	0	1	0	18	2	2	0	1	0	1	2	3	4	1	0	0	1	0	0	0	2	1	0	1	0	2	0	0	2	4	1	0	1
AL158211.1	2	8	15	9	3	2	20	9	8	4	21	1	3	8	6	9	0	5	3	9	2	13	1	17	7	6	2	4	12	14	1	5	3	11	6	5	10	1	1	3	4	6	0	2	20	11	0	8	2
LINC01593	0	2	8	2	0	0	0	0	10	2	29	0	0	2	3	5	0	0	2	0	0	1	0	0	0	0	0	0	4	0	1	0	2	0	0	0	0	8	0	0	0	0	0	0	1	0	1	0	0
AC017076.1	9	9	8	1	8	28	2	1	3	7	11	4	0	0	6	1	0	3	3	3	2	8	51	2	6	1	0	3	20	19	3	1	5	3	0	1	1	1	6	1	3	5	0	0	10	3	10	1	2
LINC02370	0	0	0	0	0	0	0	0	0	0	0	0	0	0	0	0	1	0	0	0	0	0	0	0	0	0	0	0	0	0	0	0	0	0	0	0	0	0	1	0	0	0	0	0	0	0	0	0	0
AC073288.2	0	15	6	4	2	4	7	1	8	13	6	1	0	2	9	7	12	0	3	3	11	13	2	7	0	3	5	6	5	5	6	0	0	0	7	3	3	2	2	1	2	1	1	0	6	9	0	1	1
AC129492.2	0	0	8	2	1	86	9	0	0	0	0	2	7	16	18	9	0	0	0	2	1	3	1	15	2	1	18	12	7	0	0	4	6	0	2	0	2	5	0	0	4	14	2	0	8	0	0	42	0
AC244517.12	0	1	0	0	6	2	2	0	0	0	1	2	0	0	2	1	0	0	0	2	0	1	0	0	0	0	0	0	0	0	0	0	0	1	7	1	0	0	0	0	0	0	0	0	1	1	1	0	0
AL392183.1	0	1	1	2	0	2	0	1	4	2	0	0	0	0	0	0	2	0	2	0	0	4	0	1	0	1	0	0	3	2	2	0	2	0	1	0	1	0	0	1	1	0	2	4	0	2	1	1	1
LINC01111	0	0	0	0	0	0	0	0	0	0	0	0	0	0	0	0	0	0	0	0	0	0	1	0	0	0	0	0	0	0	0	0	0	0	0	0	0	0	0	0	0	0	0	0	1	0	0	0	2
FIRRE	13	23	3	26	9	47	45	3	51	108	8	73	0	4	39	10	5	14	43	134	30	9	18	42	101	44	36	16	8	100	15	2	86	111	7	4	6	154	4	22	7	8	3	4	7	84	12	1	26
CDRT8	0	0	0	0	0	0	0	0	0	0	0	0	0	0	0	0	0	0	0	0	0	0	1	0	0	0	0	0	0	0	0	0	0	0	0	0	0	0	0	0	0	0	0	0	0	0	0	0	0
AL356753.1	1	0	1	0	0	3	2	0	2	3	0	0	0	0	0	2	1	0	0	0	0	1	0	1	0	0	0	4	4	0	0	0	0	0	0	0	0	2	1	0	0	0	0	0	0	0	0	0	0
AC023632.2	8	12	25	17	6	34	25	2	11	18	6	6	13	0	16	37	11	7	24	16	34	24	4	29	4	9	8	10	24	6	19	7	2	19	28	9	17	14	5	3	12	14	13	4	8	5	9	1	4
AL353747.3	1	1	0	5	1	2	9	0	3	5	1	0	14	0	61	43	6	0	0	0	1	0	0	28	0	2	0	0	4	0	9	1	6	1	0	1	33	1	0	0	17	0	0	0	13	0	0	0	0
AL445074.1	0	0	0	0	0	0	0	0	0	0	0	0	0	0	0	0	0	0	0	0	0	0	0	0	0	0	0	0	0	0	0	0	0	0	0	0	0	0	0	0	0	0	0	0	0	0	0	0	0
AC092111.2	2	1	1	2	1	0	0	0	3	7	3	1	4	2	0	3	5	2	0	1	3	4	0	5	1	1	1	0	6	2	1	1	9	2	0	3	1	2	1	3	1	2	0	0	4	1	2	1	1
AC005014.2	1	2	9	3	19	7	8	3	3	15	22	3	4	1	2	14	18	3	0	4	6	21	1	11	6	6	4	8	5	8	6	4	15	7	6	3	9	13	2	6	4	5	10	8	6	6	4	8	7
AC074131.1	0	2	0	8	1	0	0	0	1	1	0	0	0	2	0	2	1	1	1	0	0	1	0	0	0	0	1	0	1	0	0	2	1	0	0	2	0	0	3	0	2	1	0	1	2	0	2	0	0
AL391069.4	1	2	0	0	0	1	0	0	1	4	0	0	0	0	1	2	2	0	0	1	1	2	0	0	0	1	0	1	0	1	0	0	0	1	1	0	0	8	0	0	0	2	1	0	0	0	0	1	0
AC097521.1	0	0	0	0	1	1	0	0	0	0	0	0	0	0	0	0	0	0	0	0	0	0	0	0	0	0	0	0	0	0	0	0	0	0	0	0	0	0	0	0	0	0	0	0	0	0	0	0	0
LINC02209	0	0	0	0	0	3	0	0	0	0	0	0	0	0	6	0	0	0	0	0	2	0	0	0	0	0	0	0	0	0	0	0	0	0	0	0	0	0	0	0	0	0	0	0	0	0	0	0	0
AC093642.1	0	2	0	2	0	2	1	1	0	2	1	0	0	0	0	0	1	0	0	0	0	0	0	0	0	1	1	0	0	0	0	0	0	5	0	0	0	0	0	0	6	5	0	0	0	3	0	0	0
AC024257.5	2	4	1	3	1	0	1	0	0	2	7	0	0	3	1	2	2	1	0	1	2	0	0	5	0	0	0	1	7	1	0	1	0	0	0	0	3	1	1	0	2	1	0	0	4	0	2	0	0
LINC02284	0	0	5	3	1	0	2	2	1	1	1	0	0	0	1	2	4	0	0	0	0	2	0	1	0	0	0	1	0	1	1	3	0	0	0	1	2	1	0	1	0	1	6	0	0	0	3	4	0
AC114550.2	0	0	0	0	0	0	0	0	2	0	0	0	0	0	0	0	0	0	1	0	0	1	1	2	0	0	0	0	0	0	0	0	0	1	0	0	0	0	0	1	0	0	1	1	0	0	0	0	1
LINC01889	0	0	0	0	1	0	0	0	0	0	0	0	0	0	0	0	0	0	0	0	0	0	0	0	0	0	0	0	0	0	0	0	0	0	0	1	1	0	0	0	0	1	0	0	0	0	1	0	0
LINC02412	0	0	1	0	0	1	4	0	0	2	0	1	0	0	0	0	0	0	0	2	0	1	0	0	0	0	0	0	0	1	0	0	1	0	2	0	2	1	0	0	1	0	0	0	0	0	0	0	0
LINC01603	2	1	0	3	6	0	0	1	0	0	0	0	0	0	0	0	0	0	0	0	0	0	0	0	1	1	1	1	2	1	0	0	0	0	0	0	0	0	0	2	0	0	0	0	1	0	0	0	0
AL627309.4	0	0	0	0	0	0	0	0	0	0	0	0	0	0	0	0	1	0	0	0	0	0	0	0	0	0	0	0	0	0	0	0	0	0	0	0	0	0	0	0	0	0	0	0	0	0	0	0	0
AP002428.1	0	0	0	0	1	0	0	0	0	0	0	0	0	0	0	0	0	0	0	0	0	0	0	0	0	0	0	0	0	0	0	0	0	0	0	0	0	0	0	0	0	0	0	0	0	0	0	0	0
AL606534.4	0	0	0	0	0	0	0	0	0	0	0	0	0	0	0	0	0	0	0	0	0	1	0	0	0	0	0	0	0	0	0	0	0	0	0	0	0	0	0	0	0	0	0	0	0	0	0	0	0
LINC01467	0	0	0	0	0	0	0	0	0	0	0	0	0	0	0	0	0	0	0	0	0	0	0	0	0	0	0	0	0	0	0	0	1	0	0	0	0	1	0	0	1	0	0	0	0	0	0	0	0
AP000911.4	0	4	0	0	2	0	2	0	0	0	0	0	0	0	0	12	0	0	0	0	0	0	0	1	1	0	0	0	0	0	1	0	4	0	0	0	0	0	0	0	1	0	0	0	0	0	0	0	1
LINC01229	1	19	5	9	13	0	3	15	5	4	14	3	2	2	2	4	2	5	1	8	1	8	0	18	0	1	5	4	0	0	4	3	4	1	1	7	5	14	24	0	1	1	0	4	3	6	5	1	1
AC012370.2	2	3	0	0	1	0	3	1	0	2	0	0	0	0	0	0	1	1	0	0	0	5	0	12	0	1	0	5	2	0	1	0	0	1	0	2	3	1	0	0	0	2	0	0	1	0	1	1	0
LINC02526	0	0	0	2	3	1	3	0	0	0	1	1	1	0	0	1	0	3	0	1	0	1	0	3	1	0	0	1	1	0	0	0	1	0	0	0	1	0	1	4	1	0	0	0	0	1	0	2	0
LINC02225	0	0	0	0	0	6	0	1	1	0	0	0	1	0	0	2	1	1	0	0	0	0	0	1	0	0	0	0	0	0	0	0	0	2	1	0	0	0	0	0	0	0	0	0	0	0	3	0	2
AC114546.2	0	0	2	0	0	0	1	1	0	0	0	1	1	0	0	0	0	0	0	1	0	1	0	0	0	0	0	0	0	0	0	2	0	0	0	0	1	0	0	0	0	2	0	0	0	0	0	0	0
AC009171.2	11	1	10	8	6	5	14	5	7	14	4	16	6	0	5	13	41	10	1	7	5	7	0	2	13	7	13	6	9	10	3	0	6	2	4	1	1	36	3	6	4	1	4	4	7	1	9	3	1
LINC01396	0	0	1	0	0	0	0	1	0	2	0	0	0	1	0	1	0	0	0	2	0	0	0	0	0	0	1	0	0	0	0	0	3	0	0	0	0	0	1	1	0	0	0	0	0	0	0	0	0
AC132803.1	0	1	0	0	0	0	0	0	0	0	0	0	0	0	0	1	1	0	0	1	0	0	1	0	0	0	0	0	0	0	2	0	1	0	1	0	0	0	0	0	0	0	0	0	0	0	0	0	0
AC090592.1	0	0	0	0	0	0	0	0	0	0	0	0	0	0	0	0	0	0	0	0	1	0	38	0	0	0	0	0	0	0	0	0	0	0	0	0	0	0	0	0	0	0	0	0	0	0	0	0	0
SMC2-AS1	6	44	20	27	9	4	43	0	20	46	16	5	30	2	3	67	12	2	4	20	4	24	0	78	10	9	8	7	11	6	22	13	12	7	9	5	57	33	3	1	23	5	5	12	26	6	10	5	5
LINC02045	0	0	0	0	1	0	0	0	0	0	0	0	0	0	0	0	0	0	0	0	0	0	0	0	0	0	0	0	0	0	0	0	0	0	0	0	0	0	0	0	0	0	0	0	0	0	0	0	0
LINC02471	13	21	68	28	8	3	115	1	0	31	1	15	386	16	5	74	28	0	200	1	0	22	0	91	26	28	23	9	25	0	15	110	27	24	317	163	79	197	0	2	26	51	1	3	94	2	20	133	0
AC068759.1	0	0	0	0	0	0	0	0	0	0	0	0	0	0	0	0	0	0	0	0	0	0	0	0	0	0	0	0	0	0	0	0	0	0	0	0	1	0	0	0	0	0	0	0	0	0	0	0	0
LINC01905	0	0	0	1	0	3	0	1	0	0	0	0	0	1	0	0	0	0	0	0	0	0	68	0	1	0	0	0	0	0	0	2	0	0	0	2	1	2	0	0	0	0	0	0	0	0	0	0	1
ZBTB20-AS3	0	0	0	1	0	0	1	0	5	0	0	0	0	0	0	0	0	0	0	0	0	0	0	2	0	0	0	0	0	0	0	0	0	1	0	0	0	0	0	0	0	0	0	0	0	0	0	0	0
AC010201.1	2	13	17	6	7	3	16	0	5	9	28	1	4	2	25	11	1	5	5	1	3	31	3	25	5	15	7	20	14	14	7	2	14	10	9	0	11	11	0	1	3	10	0	6	9	7	6	3	2
SNHG8	853	1456	3387	1865	1052	2711	2160	977	557	1560	2053	1442	2960	1700	1251	2223	776	645	1635	1429	4432	1121	1485	2621	1857	1000	1698	2008	1403	1103	1262	858	3365	1921	1882	939	737	750	922	993	1500	827	1475	714	1650	1092	442	796	476
LINC00408	0	0	0	0	0	0	0	0	0	0	0	0	0	0	0	0	0	0	0	0	0	0	3	0	0	0	0	0	0	0	0	0	0	0	0	0	0	0	2	1	0	0	0	0	0	0	0	0	0
AC099520.1	0	0	0	0	14	3	6	0	0	0	0	0	0	0	0	0	0	0	0	3	0	0	13	0	0	0	0	0	0	0	0	0	0	0	0	0	0	4	2	7	0	0	4	0	0	1	0	0	0
AL512625.3	0	98	5	40	68	49	2	0	4	83	2	12	1	6	3	1	5	0	14	142	3	7	1	6	3	0	1	2	10	1	56	40	7	2	5	37	1	5	7	92	1	2	0	0	3	2	2	35	3
LINC00880	15	13	4	21	14	12	8	9	10	11	13	1	10	14	6	59	22	18	13	5	2	54	179	12	74	23	14	4	45	33	11	2	7	22	55	2	0	162	11	6	316	21	38	5	2	5	2	0	8
AL121809.2	0	1	3	2	0	0	0	1	0	1	0	0	0	0	1	1	2	1	0	0	0	2	0	0	0	2	1	0	1	2	1	0	0	0	2	0	0	0	1	2	1	1	0	0	0	2	0	0	0
AC005013.1	0	3	1	2	26	0	0	0	8	1	3	3	0	0	0	0	3	1	3	0	9	2	0	4	3	1	14	48	22	0	0	0	1	2	0	3	3	3	0	0	4	2	0	6	6	2	1	0	0
AC097504.2	0	3	2	1	0	1	9	0	4	4	1	0	0	3	0	2	0	0	0	1	0	1	0	6	0	0	1	1	0	2	0	2	5	3	0	0	1	1	1	1	3	2	0	1	8	0	0	3	1
LINC01447	0	4	1	1	0	0	9	0	3	1	5	4	2	0	0	7	0	0	2	2	0	3	0	26	1	4	0	4	1	0	2	11	1	0	0	8	9	4	5	1	2	2	2	1	16	2	11	9	1
LINC01597	126	54	7	0	19	67	21	1	12	12	59	14	32	0	0	24	2	0	67	1	115	598	0	8	8	20	24	5	71	13	1538	3	5	0	7	3	0	48	8	36	195	146	42	18	0	62	14	3	2
AC004920.1	0	0	0	0	3	1	3	0	0	0	0	1	0	0	2	1	0	1	0	0	0	0	0	0	0	0	1	0	0	0	3	1	0	1	0	0	0	0	0	4	0	3	0	0	0	0	0	0	0
LINC01090	4	0	9	1	12	15	7	2	1	2	6	2	0	1	20	2	7	2	0	0	1	1	0	3	0	2	0	2	7	2	1	0	7	3	4	3	0	2	0	0	1	1	2	1	0	1	2	0	0
AC136944.1	0	0	0	0	0	0	0	0	0	0	0	0	0	0	1	0	0	0	0	0	0	0	0	0	0	0	0	0	0	0	0	0	0	0	0	0	0	0	0	0	0	0	0	0	0	0	0	0	0
MMP2-AS1	19	84	0	28	22	1	114	9	79	39	44	5	1	40	3	16	30	173	13	29	30	28	5	96	4	174	26	428	69	14	46	62	121	45	28	31	29	27	48	5	75	85	11	3	86	171	4	19	1
AC096751.2	5	4	58	6	0	19	15	1	1	124	2	6	3	4	1	78	2	0	10	6	12	3	1	2	3	7	1	2	0	0	25	19	3	12	1	9	7	2	0	2	5	1	1	0	3	4	3	1	0
AC026202.1	0	0	0	0	0	0	0	0	1	0	0	0	0	0	0	0	0	0	0	0	0	0	0	0	0	0	0	1	0	0	0	0	0	0	0	0	0	0	0	0	0	0	0	0	0	0	0	0	0
LZTS1-AS1	0	0	0	0	0	0	0	0	5	0	0	0	0	0	0	0	0	0	0	0	0	0	0	0	0	0	0	0	3	0	0	0	0	0	0	0	0	0	0	0	0	1	0	0	0	0	0	0	1
AC062020.1	0	0	0	0	0	0	0	0	0	0	0	0	0	0	0	0	0	0	0	0	0	0	1	0	0	0	0	5	0	0	0	0	0	0	0	0	0	0	0	0	0	0	0	0	0	0	0	0	0
LINC00589	2	4	2	9	11	286	117	75	12	20	9	10	6	8	129	59	19	2	1	2	47	6	8	5	45	1	0	2	1	5	5	0	18	30	14	0	10	4	2	4	8	4	2	20	5	11	2	1	6
AC245014.3	2	7	1	4	6	4	3	9	18	9	7	3	1	1	3	21	2	1	1	1	2	22	1	4	5	4	12	12	11	10	4	3	4	2	0	0	2	9	0	2	2	4	0	0	0	4	5	2	4
AL512357.1	0	0	0	0	0	0	0	0	0	0	0	0	0	0	0	0	0	0	0	0	0	0	0	0	0	0	0	0	0	0	0	0	0	0	0	0	0	0	0	0	0	0	0	0	0	0	0	0	0
AC113355.1	0	0	0	0	0	1	0	0	0	0	0	0	0	0	0	1	0	0	0	0	0	0	1	0	0	0	0	0	0	0	0	0	0	0	0	0	0	0	0	0	0	0	0	0	0	0	0	0	0
AL359636.3	0	1	0	0	0	0	0	0	0	0	0	0	0	0	0	0	0	0	0	0	0	0	0	0	0	0	0	0	0	0	0	0	0	0	1	0	0	0	0	0	0	0	0	0	0	0	0	0	0
LINC01772	34	34	65	37	60	77	66	13	73	98	130	16	17	15	62	61	61	36	41	91	52	153	36	108	24	54	22	44	81	29	69	12	56	64	52	14	57	66	27	5	33	41	14	20	49	48	21	24	3
AC109471.3	0	0	0	0	0	3	0	0	0	0	9	0	0	0	1	0	0	1	1	0	4	0	0	0	0	0	0	0	3	0	1	0	0	0	9	0	0	0	0	0	0	0	0	0	0	0	0	0	0
AC008885.2	0	0	0	0	0	1	0	0	3	0	1	0	0	0	0	0	0	0	0	0	0	0	0	0	0	0	0	0	0	0	0	0	0	0	0	0	0	0	0	0	0	0	0	0	0	0	0	0	1
AC107973.1	0	0	0	0	0	0	0	0	0	0	0	0	0	0	0	0	0	0	0	0	0	0	1	0	0	0	0	0	0	0	0	0	0	0	0	0	0	0	0	0	0	0	0	0	0	0	0	0	0
AC005699.1	3	11	0	6	14	16	25	0	102	3	76	3	6	1	4	14	24	4	4	0	5	3	2	14	7	1	1	8	8	0	2	0	5	105	7	0	1	4	0	0	6	4	6	0	0	11	2	0	4
AP001065.1	2	10	20	9	3	1	72	1	42	4	49	2	0	9	23	17	6	19	118	5	4	8	2	46	17	1	1	110	6	17	67	14	20	5	13	31	11	419	305	91	8	17	1	1	57	1	8	13	11
AC009237.14	191	182	876	255	347	36	597	120	168	623	327	249	409	58	197	961	642	171	329	385	118	347	217	259	699	383	318	302	635	345	465	76	160	536	498	37	25	274	202	381	266	63	624	160	212	455	147	85	162
AC020718.1	0	0	0	0	0	0	0	0	0	0	0	0	0	0	0	0	0	0	0	0	0	0	1	0	0	0	0	0	0	0	0	0	0	1	0	0	0	0	0	0	0	0	0	0	0	0	0	0	0
AL136376.1	0	3	0	0	0	0	1	0	0	0	1	0	0	1	0	0	0	0	0	0	1	1	0	2	0	0	0	0	0	0	0	0	0	0	0	0	0	0	0	0	0	0	0	0	0	1	0	0	0
AL355674.1	0	0	0	0	0	0	0	0	0	0	0	0	0	0	0	0	0	0	0	0	0	0	0	0	0	0	0	0	0	0	0	0	0	0	0	0	0	0	0	0	0	0	0	0	0	2	0	0	0
AC015819.2	2	14	0	10	12	2	4	6	5	3	6	2	0	1	0	6	1	8	3	2	2	3	1	6	3	3	10	1	8	0	0	2	15	12	6	4	2	3	0	4	1	5	3	0	13	2	2	3	1
AL050331.3	2	4	8	8	10	9	18	2	9	10	4	1	2	2	6	8	8	3	5	3	3	18	1	13	2	8	4	20	9	4	17	0	4	4	4	5	4	9	3	3	3	5	1	4	1	2	4	2	1
AL590683.1	0	1	0	2	0	0	2	0	0	11	2	0	0	0	1	2	9	1	1	4	0	1	0	3	0	1	0	1	6	0	0	2	1	0	0	1	0	0	0	0	0	2	0	0	0	0	1	3	0
LINC01506	1	23	5	22	8	1	5	2	3	8	6	2	5	3	3	11	7	3	4	5	3	4	5	16	9	4	4	2	7	0	8	31	4	0	5	9	10	7	1	22	0	0	1	3	23	1	7	17	7
AC021683.3	0	1	0	1	0	6	2	0	2	2	1	0	0	1	0	0	1	0	1	0	0	2	0	1	0	0	2	2	1	1	15	0	2	0	1	0	0	8	0	2	0	0	0	0	0	2	0	0	0
LINC02085	0	0	0	1	1	0	1	0	1	0	0	0	0	0	0	0	0	0	0	0	1	0	9	0	7	0	1	0	0	0	0	0	0	1	1	0	0	0	1	0	0	0	0	1	1	1	0	0	2
LINC02169	0	0	0	1	0	1	0	0	0	0	0	0	1	0	21	0	0	0	0	1	0	0	0	0	0	0	0	0	2	0	0	0	0	0	1	0	0	10	8	1	0	0	0	0	0	0	0	0	0
LINC02431	0	0	0	0	0	0	0	0	0	0	0	0	0	0	0	0	0	0	0	0	0	0	0	0	0	0	0	0	0	0	0	0	0	0	0	0	0	0	0	0	0	0	0	0	0	0	0	0	0
LINC02190	0	2	0	0	0	0	0	0	0	0	0	0	0	0	0	0	0	0	0	0	0	0	0	0	0	0	0	0	0	0	0	0	0	0	0	0	0	0	0	0	0	0	0	0	0	0	0	0	0
LINC00896	28	14	22	17	37	92	35	4	8	36	23	24	15	44	33	39	8	10	28	8	103	24	7	76	6	93	66	57	124	190	19	1	10	4	16	0	3	38	21	11	114	12	8	9	4	8	2	3	0
AC004448.3	0	0	0	0	0	0	0	0	0	0	0	0	0	0	1	0	0	0	0	0	0	0	0	0	0	0	0	0	0	0	0	0	0	0	0	0	0	0	0	0	0	0	0	0	0	0	0	0	0
ZBTB20-AS2	0	0	0	0	0	0	1	0	4	0	0	0	0	0	0	0	0	0	0	0	0	0	0	0	0	0	0	0	0	0	0	0	0	0	0	0	0	0	0	0	0	0	0	0	0	0	0	0	0
AC015818.4	0	0	0	0	0	0	0	0	0	0	0	0	0	0	0	0	0	0	0	0	0	0	0	0	0	0	0	0	0	0	0	0	0	0	0	0	0	0	0	0	0	0	0	0	0	0	0	0	0
LINC02261	0	1	1	0	0	0	0	7	1	1	0	3	0	0	0	1	9	0	1	5	0	0	481	0	2	0	0	0	0	0	0	1	1	0	0	0	1	1	0	0	0	0	1	0	4	0	1	0	1
BX640514.1	0	0	0	0	0	0	0	0	0	0	0	0	0	0	0	0	0	0	0	2	0	0	2	0	0	1	0	0	0	0	0	0	0	0	1	2	1	0	0	0	0	0	0	0	0	0	0	0	0
AC008033.3	0	23	2	8	4	0	5	2	2	4	2	0	0	5	3	28	4	7	0	15	3	16	0	20	2	5	4	3	4	2	3	0	8	3	3	1	10	2	19	2	3	19	0	2	1	6	5	3	1
LINC00284	1	23	1	17	2	0	8	18	14	19	10	1	9	3	3	54	119	0	5	1	4	8	0	22	1	3	0	2	3	3	9	4	1	2	2	8	48	4	0	0	8	2	9	0	10	2	11	5	10
AC091043.1	0	0	4	0	0	80	9	0	1	5	0	56	0	0	1	20	0	0	3	0	3	1	0	0	0	0	0	53	0	0	1	0	1	1	0	0	0	17	0	0	0	0	0	1	0	25	2	0	0
LINC01036	0	0	0	1	53	8	1	3	0	0	0	0	0	0	0	0	0	0	1	21	0	0	29	0	1	0	0	0	0	5	0	0	0	0	1	0	0	0	0	14	1	2	0	0	0	1	0	0	0
AC073636.1	0	0	0	3	7	0	0	0	2	1	0	0	0	0	0	0	0	0	0	1	0	0	0	0	0	1	0	0	0	0	0	0	1	1	0	0	0	0	4	0	0	0	0	0	4	0	0	2	3
LINC01978	1	7	8	2	3	11	65	1	1	6	8	82	7	22	24	114	17	6	2	5	50	16	0	5	0	6	2	18	19	14	14	1	10	2	18	0	3	8	1	0	5	3	1	32	3	93	21	0	0
AP001596.2	0	0	1	1	0	0	0	0	0	0	0	0	2	1	1	1	0	1	0	0	1	1	1	0	4	0	0	0	0	2	0	0	0	0	0	2	0	0	1	0	0	0	0	2	5	0	0	0	0
LINC00163	4	0	13	7	0	1	16	1	2	6	8	1	5	2	0	9	2	2	6	1	8	17	12	17	0	2	1	0	4	1	2	4	4	30	0	42	23	5	1	0	1	3	0	0	67	1	5	66	1
AC093725.1	0	0	0	0	0	0	0	0	0	0	0	0	0	0	0	0	0	0	0	0	0	0	0	0	0	0	0	0	1	0	0	0	0	0	0	0	0	0	0	0	0	0	0	0	0	0	0	0	0
LINC00587	0	0	0	0	0	0	0	0	0	0	0	0	0	0	0	0	0	0	0	0	0	0	0	1	0	0	0	0	0	0	0	0	0	0	0	0	0	0	0	0	0	0	0	0	0	0	0	0	0
AC080013.4	14	89	39	73	36	20	106	227	37	75	49	54	18	17	18	79	59	10	7	268	17	68	20	45	44	16	27	15	32	26	37	24	28	52	39	34	15	19	34	14	57	24	10	36	36	23	43	18	21
AL137246.2	0	0	0	1	0	0	0	1	1	1	5	2	0	0	0	1	9	3	0	16	0	0	0	2	0	0	0	2	1	0	0	0	0	0	0	1	0	0	0	0	0	3	0	0	0	0	0	0	0
AC139718.2	0	0	0	0	0	2	1	0	0	0	0	0	0	0	1	0	0	0	1	0	1	0	0	0	0	0	0	0	0	0	0	0	0	0	0	0	0	1	5	3	0	0	0	0	0	1	0	0	0
AC016745.2	0	10	9	0	1	1	3	0	1	1	1	1	0	0	0	12	1	3	2	0	0	4	7	3	0	5	0	2	6	1	1	0	2	14	3	0	0	15	2	0	3	3	0	1	0	0	2	0	0
LINC01087	1	1	0	0	0	0	1	0	1	0	0	1	0	1	0	0	0	1	0	0	1	0	0	4	1	2	0	0	1	0	1	0	0	2	0	0	0	1	1	0	0	0	0	1	1	1	2	0	0
AC099518.2	1	1	4	1	2	4	46	4	5	4	9	5	0	1	10	6	11	0	1	10	15	10	8	8	2	2	5	1	4	4	5	2	5	37	10	11	4	7	0	0	2	0	3	7	2	2	2	3	5
CR381653.1	6	0	14	5	22	22	20	10	15	5	6	2	26	2	0	3	11	0	13	5	3	6	7	5	3	7	11	8	11	7	4	3	24	6	7	2	16	21	8	10	20	2	4	15	5	6	13	4	1
AC017104.3	0	5	5	0	0	3	0	0	8	2	1	2	1	3	3	1	1	0	1	3	0	0	2	1	1	0	1	0	1	2	5	2	1	0	2	1	10	0	1	1	0	1	1	0	1	1	3	0	0
AC040170.1	0	4	5	12	16	0	11	6	4	3	11	2	1	2	0	6	1	2	5	3	0	9	0	14	0	2	1	7	1	1	5	7	3	0	7	12	11	0	0	4	0	5	2	2	4	2	1	4	4
LINC01336	0	1	28	4	4	2	20	1	20	72	7	5	3	1	0	46	3	2	9	2	1	5	1	5	1	1	3	2	5	1	5	12	1	2	4	7	5	0	4	0	3	2	3	3	9	1	3	4	10
AC016924.1	19	3	6	3	0	0	10	2	1	4	11	3	8	3	5	5	43	1	41	0	2	4	2	23	3	5	1	6	6	12	2	20	3	0	0	19	17	34	3	1	0	7	0	1	34	1	26	14	1
AP002856.2	2	11	0	2	1	0	0	3	0	9	0	12	0	3	1	2	14	0	14	0	4	6	0	75	3	71	27	0	5	0	2	118	0	0	1	117	239	0	0	0	0	7	0	0	104	6	30	0	1
AC010904.2	1	2	3	2	2	0	1	1	4	0	14	0	1	0	2	2	2	1	4	3	4	7	17	4	0	1	0	3	3	2	10	1	2	0	5	1	3	2	1	0	0	3	0	0	1	2	1	2	0
AC004080.1	0	0	0	0	0	0	2	0	0	0	0	9	0	1	0	1	1	0	0	6	0	0	0	1	0	0	0	0	2	0	0	0	0	0	0	0	0	0	0	2	0	0	0	0	0	6	0	0	0
AC091179.2	0	2	0	0	0	0	0	0	0	0	1	0	0	1	3	0	0	0	0	0	102	0	0	2	0	0	0	2	0	1	2	0	0	0	0	2	0	3	0	0	0	1	0	1	0	0	1	0	0
AC087222.1	13	11	9	8	3	6	19	2	15	21	17	6	2	2	27	17	9	13	10	14	163	33	1	44	13	13	10	25	34	0	38	0	11	15	4	16	18	15	12	0	31	28	2	3	10	22	5	3	1
AP001999.2	0	0	0	0	0	0	0	0	0	0	0	0	0	0	0	0	1	0	0	0	0	0	0	0	0	0	0	0	0	0	0	0	0	0	0	0	0	0	0	0	0	0	0	0	0	0	0	0	0
AC104211.1	0	3	6	3	2	2	10	1	0	3	3	3	2	0	2	12	0	0	7	0	2	1	0	2	4	1	6	1	0	0	1	6	1	0	4	3	13	2	0	0	2	2	1	3	31	4	6	11	2
AL161638.1	0	0	0	0	0	0	0	0	0	0	0	0	0	0	0	0	0	0	0	0	0	0	0	0	0	0	0	0	0	0	0	0	0	0	0	0	0	0	0	0	0	0	0	0	0	0	0	0	0
AC053513.1	4	25	9	5	12	26	42	0	24	53	8	6	4	2	5	30	8	6	5	24	7	27	10	28	7	10	3	27	18	2	8	3	24	10	4	1	12	5	8	1	7	16	1	3	9	11	8	2	1
LINC01781	3	105	7	87	11	2	11	15	14	22	11	13	1	21	11	102	25	7	2	24	3	49	0	27	2	7	14	10	17	5	14	9	7	5	18	2	4	2	23	5	12	109	13	5	1	7	4	3	3
AL355773.1	0	0	0	0	0	0	0	0	0	0	0	0	0	0	0	0	0	0	0	0	1	0	0	0	0	0	0	0	0	0	0	0	0	0	0	0	0	0	0	0	0	0	0	0	0	0	0	0	0
LINC02420	0	0	0	0	0	0	0	0	1	0	0	0	0	0	0	1	0	2	0	0	0	0	0	0	0	0	0	0	0	0	0	0	0	0	1	0	0	0	0	0	1	2	0	1	1	0	0	0	0
AC007614.2	0	0	1	0	0	0	0	1	0	0	0	0	0	0	0	0	0	0	0	0	0	0	0	0	0	0	0	0	0	0	0	0	0	0	0	0	0	0	0	0	0	0	0	0	0	0	0	0	0
AC005303.1	0	0	0	0	0	0	0	0	0	0	0	0	0	0	0	0	1	0	0	0	0	0	0	0	0	0	0	0	0	0	0	1	0	0	0	0	0	0	0	0	0	0	0	0	0	0	0	0	0
AP003086.1	0	7	24	3	12	12	11	0	11	20	20	5	0	4	10	18	11	8	1	5	16	20	2	41	3	6	9	4	15	1	13	3	21	2	1	9	10	8	1	3	6	6	2	10	13	10	6	5	0
LINC02438	0	1	0	0	29	21	1	0	0	0	0	0	0	1	0	1	1	1	0	24	0	0	41	0	0	0	10	0	0	0	0	1	0	0	13	1	0	0	0	5	0	0	0	0	0	5	6	0	0
LINC02233	0	0	0	0	0	0	0	0	0	1	1	0	0	0	0	2	0	0	0	0	0	0	0	0	0	0	0	0	0	0	0	0	0	0	0	0	0	1	0	0	0	0	0	0	0	0	0	0	0
AL049541.1	0	0	0	0	0	0	0	0	0	0	0	0	0	0	0	0	0	0	0	0	0	0	0	0	0	0	0	0	1	0	0	0	0	0	0	0	0	1	0	0	0	0	0	0	0	0	0	0	0
AL355537.2	0	0	0	0	0	0	0	0	0	0	0	0	0	0	0	0	0	0	0	0	0	0	0	0	0	0	0	0	0	0	0	0	0	0	0	0	0	0	0	0	0	0	0	0	0	0	0	0	0
LINC02124	0	0	0	0	5	0	1	0	0	2	0	0	0	0	0	0	4	0	1	1	0	3	0	2	0	0	0	3	1	0	0	0	0	0	3	0	0	0	0	0	0	0	0	0	0	0	0	0	0
AC113346.2	0	0	0	0	0	0	0	0	0	0	0	0	0	0	0	0	0	1	1	0	0	0	0	0	0	0	0	0	0	0	0	0	0	0	0	0	0	0	0	0	0	0	0	0	0	1	1	0	0
LINC02259	1	2	2	2	1	1	1	4	3	2	1	2	1	0	3	5	0	1	9	1	1	2	0	4	0	0	0	0	2	3	0	0	1	2	0	1	0	16	0	0	2	1	0	0	2	0	2	1	3
AC007228.2	61	119	138	27	74	36	124	42	23	190	40	80	48	62	37	192	68	22	12	42	46	54	97	69	7	48	41	48	12	104	111	26	91	109	33	3	102	22	33	34	26	48	42	0	166	28	30	76	20
AC007907.1	0	0	0	0	1	0	0	0	0	0	2	0	0	0	4	0	0	0	0	0	0	0	0	0	0	0	0	0	0	0	0	0	0	0	0	0	0	1	2	0	0	0	0	0	0	0	0	0	0
LINC01933	0	3	3	1	1	0	1	0	0	3	53	2	0	0	4	29	3	0	14	6	2	9	0	2	0	2	4	31	2	1	12	0	16	0	6	0	2	22	0	0	3	2	1	0	4	4	1	1	1
LINC02029	9	13	1	19	2	9	1	2	9	3	1	1	0	4	1	3	2	13	1	1	2	10	7	4	27	5	23	0	11	28	1	2	0	29	3	1	2	7	1	0	19	4	5	0	0	3	9	0	3
AL365205.3	0	0	2	0	0	1	0	0	1	0	0	1	0	0	0	0	1	1	0	0	0	1	0	1	0	0	0	0	1	0	1	0	0	0	0	2	0	2	0	0	0	1	0	0	0	0	1	1	0
AC092650.1	2	1	9	1	3	0	1	1	3	1	0	4	1	2	0	6	2	1	2	5	2	3	0	1	4	3	1	3	6	0	1	5	1	2	5	0	1	1	0	1	0	2	5	6	0	2	0	0	2
BX255923.2	0	2	0	0	2	0	0	1	0	3	3	0	0	0	2	1	0	0	0	1	1	3	0	6	2	2	2	1	0	2	1	0	2	0	2	0	0	0	0	0	2	2	0	1	0	3	0	0	0
AC098657.2	0	0	0	0	1	0	0	0	0	0	0	0	0	0	0	0	0	0	0	0	0	0	11	0	0	0	0	0	0	0	0	0	0	0	0	0	0	0	0	0	0	0	0	0	0	0	0	0	0
LINC01819	2	0	2	1	1	5	423	2	3	88	10	0	5	1	0	7	2	2	5	1	0	2	1	9	2	2	1	3	5	3	3	1	3	1	0	4	11	3	0	1	2	1	1	0	4	1	0	4	0
LINC01502	2	84	0	198	64	2	1	58	16	11	5	0	3	0	1	2	0	0	0	15	9	64	0	0	0	1	9	0	11	1	16	0	1	0	1	1	0	0	80	157	4	0	25	122	1	2	0	2	13
LINC02037	0	0	0	2	74	3	3	0	0	2	0	0	0	0	50	0	0	0	1	0	7	0	0	0	0	1	1	0	0	0	1	0	1	1	8	0	0	2	0	0	0	0	0	0	2	0	0	0	1
AC068491.2	0	0	1	0	0	0	0	1	5	0	0	0	0	0	0	0	1	0	1	1	0	4	0	0	0	0	1	0	0	0	0	0	1	7	0	1	0	2	0	0	0	0	0	0	0	3	1	0	0
AL139348.1	0	0	0	0	0	0	0	0	0	0	0	0	0	0	0	0	0	0	0	0	0	0	0	0	0	0	0	0	0	0	0	0	0	0	1	0	0	0	0	0	0	0	0	0	0	0	0	0	0
AC010359.1	22	9	13	12	5	18	17	4	4	20	19	8	6	3	11	6	12	7	4	8	4	35	5	27	11	15	9	7	22	15	5	1	24	11	5	5	4	60	1	3	6	3	6	9	0	11	11	4	3
AJ009632.2	0	6	2	8	0	1	0	0	1	1	5	0	0	0	0	1	3	2	0	4	3	3	1	1	0	2	1	4	3	0	1	0	1	0	0	2	1	0	1	2	0	2	0	0	6	6	4	0	0
LINC02387	1	23	2	3	20	95	20	0	5	6	6	72	0	2	42	6	8	0	2	1	5	2	1	3	5	0	4	5	8	7	3	0	4	2	1	2	0	7	1	47	0	0	0	0	0	5	5	1	2
AC090772.3	5	22	6	5	13	111	8	5	6	65	32	7	0	4	66	7	12	13	0	52	13	33	4	31	4	26	6	14	19	13	9	4	34	48	3	11	12	11	4	6	10	5	4	3	15	24	19	3	1
LINC01571	1	23	3	10	3	0	8	0	1	13	5	1	15	1	1	26	9	0	1	0	0	0	0	15	0	0	0	0	1	0	7	14	1	1	1	2	47	0	0	1	10	1	1	0	4	0	2	0	2
AP005271.1	1	1	0	10	10	22	2	3	0	1	2	4	6	0	0	26	6	6	0	1	4	2	1	0	19	2	0	0	2	6	0	1	0	0	0	0	0	1	0	0	0	0	1	2	0	3	3	0	0
AC023128.1	0	0	0	0	0	0	0	0	1	0	0	0	0	0	0	0	0	0	0	0	0	0	0	1	0	0	0	0	0	0	0	0	0	0	0	0	0	1	0	0	0	1	0	0	0	0	0	0	0
AC099398.1	0	1	1	0	0	1	2	0	2	4	0	2	0	0	2	1	0	0	1	1	0	0	0	0	0	0	2	0	1	0	0	0	0	0	0	0	2	2	0	0	0	0	0	0	0	0	0	0	0
AL359649.1	0	0	0	0	0	0	0	0	0	1	0	0	0	0	0	0	2	0	0	0	0	0	0	0	0	0	0	0	0	0	0	0	0	0	0	0	0	1	0	0	0	0	0	0	0	2	0	0	0
AL360004.1	4	4	0	8	6	2	1	6	5	2	4	2	0	0	0	1	4	0	2	5	1	5	17	4	1	2	0	1	19	5	1	0	0	14	9	0	2	2	3	0	15	1	1	2	7	6	2	0	6
IGFL2-AS1	10	7	56	2	8	0	11	28	17	132	13	17	1	0	2	9	26	1	0	53	3	60	1	0	2	2	0	8	5	0	2	0	0	2	0	0	1	1	308	0	2	8	2	4	0	1	11	1	9
AL137026.1	2	19	7	60	8	1	22	1	17	15	23	4	28	0	4	13	8	19	106	1	6	19	0	17	5	18	8	0	39	15	54	17	14	2	55	25	11	260	2	0	10	7	2	9	15	2	9	8	4
AL391095.2	0	0	0	0	0	1	0	0	0	1	0	0	0	0	0	0	0	0	0	0	3	0	0	0	0	0	0	0	0	0	1	0	5	0	0	0	0	0	0	0	0	0	0	0	0	0	2	2	0
LINC01320	3	0	1	0	3	0	12	0	1	5	0	0	0	0	0	0	3	0	3	0	0	0	29	0	0	0	0	2	1	0	1	0	0	0	0	0	2	8	1	0	0	0	0	0	0	0	6	0	0
AC069281.1	0	0	0	0	1	2	0	0	0	0	0	0	0	0	2	1	1	0	0	1	0	0	0	0	0	3	0	0	0	0	0	0	0	0	0	0	0	1	0	0	1	0	1	1	0	0	1	1	0
AC005845.1	0	2	1	2	0	2	13	1	2	5	0	1	1	0	4	1	1	0	1	2	4	3	2	1	6	0	0	0	3	0	1	3	3	0	1	2	4	2	4	0	2	1	0	1	6	2	4	2	2
AC217774.1	0	0	0	0	0	0	0	0	0	0	0	2	0	0	0	1	0	0	0	0	0	0	0	0	0	0	0	0	1	0	0	0	0	0	0	0	2	0	0	2	0	0	0	0	0	0	0	0	0
AC026391.1	0	0	0	0	0	0	0	0	0	0	0	0	0	0	0	0	0	0	0	0	0	0	0	0	0	0	0	0	0	0	0	2	0	0	0	1	0	0	0	1	0	3	1	0	1	0	0	1	0
AC004944.1	0	0	0	0	0	0	0	0	0	0	0	0	0	0	0	0	0	0	0	0	0	0	0	0	0	0	0	0	0	0	0	0	0	0	0	0	0	0	0	0	0	0	0	0	0	0	0	0	0
AC091488.1	16	4	2	11	12	7	8	4	9	1	13	3	1	2	10	5	15	9	7	1	13	10	6	7	7	18	2	4	12	6	2	0	0	13	14	2	0	6	0	18	5	0	5	3	1	5	1	0	3
TTTY4	0	0	0	0	0	0	0	0	0	0	0	0	0	0	0	0	0	0	0	0	0	0	0	0	0	0	0	0	0	0	0	0	0	0	0	0	0	0	0	0	0	0	0	0	0	0	0	0	0
LINC02428	0	0	0	0	15	93	0	1	4	0	1	0	1	0	6	0	1	0	4	4	60	0	19	0	0	1	3	1	1	0	0	1	0	0	0	3	0	4	1	4	1	0	0	4	0	2	8	0	0
AC026358.1	1	3	5	1	2	0	10	1	4	5	1	1	2	2	3	0	4	2	0	3	5	2	3	4	6	1	1	27	0	2	15	1	2	0	0	0	3	16	1	2	1	0	1	0	3	1	4	2	1
AC120036.5	14	36	192	16	85	127	124	6	65	291	67	6	15	107	64	278	19	7	4	38	25	49	1	14	140	86	9	17	46	15	180	2	24	2	11	2	7	76	9	9	17	68	69	41	10	9	76	11	3
AL358613.2	0	4	10	1	0	0	0	0	3	2	0	1	0	0	1	0	0	0	0	4	2	1	0	0	0	0	0	0	0	0	0	0	0	0	2	0	0	0	0	0	0	3	0	0	0	1	1	0	0
AL513303.2	0	0	0	0	0	0	0	0	0	0	0	0	0	2	0	1	0	0	1	0	1	0	1	0	1	0	0	0	1	2	0	0	0	0	1	0	0	0	0	0	0	1	0	0	0	0	0	0	0
AC013553.4	1	2	2	1	0	8	1	0	0	2	6	0	0	1	4	20	1	1	1	1	0	1	1	1	0	1	1	0	2	1	0	0	3	2	3	5	2	7	0	0	2	1	0	2	4	1	3	2	0
AC087516.2	0	1	0	1	0	0	0	0	0	1	1	2	0	0	0	0	0	0	0	0	1	0	1	0	0	0	0	0	0	0	0	0	0	0	0	0	0	0	0	0	0	0	0	0	0	0	0	0	0
AL139002.1	0	4	0	0	0	0	6	0	0	0	0	0	0	0	0	1	0	0	0	0	0	0	28	1	0	0	0	0	0	0	0	1	0	1	0	0	0	0	2	1	0	0	0	0	0	6	5	1	0
AP002765.2	0	0	0	0	0	0	0	0	0	0	0	0	0	0	0	0	0	0	0	0	0	0	0	0	0	0	0	0	0	0	0	0	0	0	0	0	0	0	0	0	0	0	0	0	0	0	0	0	0
BX284668.1	0	0	0	1	0	0	1	0	0	0	0	0	0	0	0	0	0	0	0	0	0	1	0	0	0	0	0	0	0	0	0	0	0	0	0	0	0	0	0	0	0	0	0	0	0	2	0	0	0
AC004875.1	8	0	1	2	30	1	0	0	0	0	0	0	0	2	2	14	0	0	0	0	1	0	0	0	0	0	0	0	0	0	0	0	0	0	0	0	0	0	0	0	0	0	0	0	0	0	0	0	0
AL359458.1	0	0	0	0	0	0	0	0	0	0	0	0	0	0	0	0	0	0	0	0	0	0	0	0	0	0	0	0	0	0	0	0	0	0	0	0	0	0	0	0	0	0	0	0	0	0	0	0	0
LINC00280	0	0	0	0	0	0	0	0	0	0	0	0	0	0	0	0	0	0	0	0	0	0	0	0	0	0	0	0	0	0	0	0	0	0	0	0	0	0	0	0	0	0	0	0	0	0	0	0	0
AC090155.1	0	0	0	0	0	0	0	0	0	0	0	0	0	0	0	0	0	0	0	0	0	0	0	0	0	0	0	0	0	0	0	0	0	0	0	0	0	0	0	0	0	0	0	0	0	0	0	0	0
AL589923.1	0	0	0	0	0	0	0	0	0	0	0	0	0	0	0	0	0	0	0	0	0	0	0	0	0	0	0	0	2	0	0	0	0	0	0	0	0	0	0	0	0	0	0	0	0	0	0	0	0
AC126696.1	0	0	0	2	0	2	0	0	0	0	2	0	0	0	1	0	1	0	0	1	1	2	0	0	1	0	1	0	0	0	0	0	0	0	0	0	1	1	0	2	0	2	0	0	0	1	0	0	0
AL358779.1	0	0	0	0	0	0	0	0	0	0	0	0	0	0	0	0	0	0	0	0	0	0	0	0	0	0	0	0	0	0	0	0	0	0	0	0	0	0	0	0	0	0	0	0	0	0	0	0	0
AC018521.3	1	0	0	0	1	0	1	0	2	0	1	0	0	0	0	0	0	0	1	0	0	3	0	0	0	0	0	0	2	0	0	0	0	1	0	1	1	0	0	0	0	2	0	0	0	1	1	1	1
AC016730.1	0	0	0	0	0	0	6	0	0	0	0	0	0	0	0	0	0	0	0	0	0	0	3	0	0	0	0	0	0	0	0	0	0	0	0	0	0	0	0	0	0	0	0	0	0	0	0	0	0
AC114689.3	0	0	2	1	1	0	2	1	0	0	0	0	0	0	1	0	0	0	0	0	0	1	1	0	0	0	0	0	0	0	1	2	0	0	0	0	0	0	0	0	0	2	0	0	1	0	0	0	0
AL135818.2	3	51	26	37	21	2	10	9	10	7	65	3	2	6	15	61	12	8	2	7	6	18	3	7	318	11	11	49	16	11	36	3	11	15	12	25	7	16	9	4	28	24	17	4	17	17	14	9	5
LINC00613	0	0	0	0	0	0	0	0	0	0	0	0	0	0	0	0	0	0	0	0	0	0	0	0	0	0	0	0	0	0	0	0	0	0	0	0	0	0	0	0	0	0	0	0	0	0	0	0	0
AL121872.1	0	0	0	0	0	0	0	0	0	0	0	0	0	0	0	0	1	0	0	0	0	0	0	0	0	0	0	0	0	0	0	0	0	0	0	0	0	0	0	0	0	0	0	0	0	0	0	0	0
AC020704.1	0	0	0	0	0	0	0	0	0	0	0	0	0	0	0	0	0	0	0	0	0	0	0	0	0	0	0	0	0	0	0	0	0	0	0	0	0	0	0	0	0	0	0	0	0	0	0	0	0
LINC02380	0	0	0	0	0	0	0	0	2	0	0	0	0	0	0	0	0	0	0	0	0	0	0	0	0	0	0	0	0	0	0	0	0	0	0	0	0	0	0	0	0	0	0	0	0	0	0	0	0
AC007687.1	0	1	4	0	6	0	0	0	1	2	1	0	0	4	2	3	1	1	1	0	0	11	0	4	0	9	4	8	5	2	6	0	4	1	1	2	5	5	0	1	0	1	0	2	5	1	0	1	0
AC245187.1	0	0	0	1	0	0	0	0	0	0	0	0	0	0	0	0	0	0	0	0	0	0	0	4	0	0	0	0	0	0	0	2	2	0	0	2	0	0	0	0	0	0	0	0	0	0	0	1	0
LINC01435	0	1	3	1	1	0	1	0	4	4	0	0	1	1	1	4	3	1	0	0	0	1	1	2	2	2	0	0	1	0	1	0	0	2	1	0	4	4	0	0	4	0	0	0	2	0	0	0	2
AC104663.1	0	0	0	0	4	0	0	0	1	0	0	0	0	0	0	0	0	0	0	1	0	0	10	0	0	0	0	0	2	0	0	0	0	0	0	0	0	0	0	0	0	0	0	0	0	0	0	0	0
LINC00441	11	8	11	11	7	12	5	0	11	6	2	18	5	0	5	23	21	3	6	6	0	11	2	20	3	7	22	0	21	0	2	3	4	5	4	1	2	16	2	7	5	3	5	3	3	6	20	2	3
AC023469.1	0	0	0	0	0	0	0	1	0	0	0	0	0	0	0	0	0	0	0	0	0	0	0	0	1	0	0	0	0	0	0	0	0	0	1	0	0	1	0	0	0	0	0	0	0	0	0	0	0
AP004609.3	13	54	55	28	24	55	103	33	32	56	38	42	9	15	39	48	25	27	27	33	26	42	13	49	14	31	31	18	40	26	21	48	46	22	8	41	54	99	25	14	20	23	17	3	118	17	42	52	24
LINC01653	0	0	0	0	0	0	0	0	0	0	0	0	1	0	0	0	0	0	0	0	0	0	0	0	0	0	0	4	0	0	0	0	0	0	0	0	0	0	0	0	0	0	0	0	0	0	0	0	0
AC022447.3	0	0	0	0	0	0	0	0	0	0	0	0	0	0	0	0	0	0	0	0	0	0	0	0	0	0	0	0	0	0	0	0	0	0	0	0	0	0	0	0	0	0	0	0	0	0	0	0	0
AC006272.1	1	11	6	6	0	2	3	1	4	6	12	0	1	3	5	7	8	2	0	11	4	18	1	14	2	5	7	14	7	2	4	2	1	1	5	3	2	8	4	2	12	7	2	2	3	7	3	2	1
AP000289.1	0	0	0	0	0	0	0	0	0	0	0	0	0	0	0	0	0	0	0	0	0	0	0	0	0	0	0	0	0	0	0	0	0	0	0	0	1	0	0	0	0	0	0	0	0	0	0	0	1
AC100836.1	0	0	0	0	0	0	0	0	0	0	0	0	0	0	0	0	0	0	1	0	0	0	0	1	0	0	0	0	0	0	0	0	0	0	0	0	0	0	0	0	0	0	0	0	0	0	0	0	0
AP003721.2	0	0	1	2	1	2	3	0	5	1	1	0	1	0	0	2	0	1	0	0	2	0	1	0	2	0	0	0	2	1	1	1	0	3	1	1	1	2	0	1	1	3	0	0	1	0	0	0	0
AL136115.2	6	4	2	3	9	8	5	2	18	7	7	2	2	4	3	6	1	2	3	5	9	21	0	11	1	6	5	3	20	6	2	2	6	15	7	1	0	2	3	4	8	10	1	5	1	3	8	2	0
AC106795.3	0	0	2	0	0	1	0	0	2	1	0	0	0	1	0	1	0	0	1	1	1	0	0	1	0	0	1	1	1	0	5	0	0	0	0	5	1	0	0	0	1	0	0	0	4	1	0	0	0
SALRNA1	19	22	0	7	52	1	6	0	37	42	45	0	34	0	7	3	17	9	0	3	11	49	26	18	4	2	1	25	48	1	619	0	2	7	14	0	4	3	18	2	6	5	4	10	1	0	0	0	1
EIF3J-AS1	189	323	744	313	250	283	643	119	183	649	401	277	404	186	140	494	459	125	185	503	184	366	187	359	458	182	379	191	622	181	238	218	393	290	309	222	237	494	138	131	152	174	155	164	422	178	233	248	152
AC126175.1	0	0	6	9	17	24	2	1	0	13	0	1	0	0	1601	0	0	1	1	2	0	1	0	7	0	1	0	0	0	1	0	1	0	308	0	3	0	0	0	2	0	2	0	2	4	1	1	0	0
LINC00364	0	0	0	0	0	0	0	0	0	0	0	0	0	0	0	0	0	0	0	0	0	0	3	0	0	0	0	0	0	0	0	0	0	2	0	0	0	0	0	0	0	0	0	0	0	0	0	0	3
AC007879.3	10	10	6	5	8	27	2	10	8	11	53	4	10	6	4	32	20	14	16	9	22	12	12	23	19	13	24	21	23	12	3	2	16	20	5	2	2	12	3	18	22	6	9	3	9	15	6	1	5
AP003063.2	0	0	5	0	0	0	1	0	0	0	1	0	0	0	2	0	0	0	0	0	0	0	0	0	1	0	0	0	0	0	0	0	0	0	0	1	0	0	0	0	0	0	0	0	0	0	0	1	0
AC008467.1	1	44	12	6	14	5	16	9	36	17	52	6	3	2	16	25	21	19	7	7	19	32	2	48	4	12	12	18	55	7	13	2	11	12	22	12	7	30	10	6	71	43	0	9	6	18	4	6	0
LINC00898	0	4	0	0	20	4	0	0	12	0	2	1	0	0	0	2	8	0	0	0	0	0	8	0	0	0	0	1	0	7	0	0	0	1	0	0	0	0	13	4	1	0	0	0	0	2	15	0	0
LINC01539	0	5	0	21	5	0	1	0	3	0	2	1	0	1	1	1	1	1	0	2	0	7	3	0	0	1	2	1	2	0	2	0	1	0	3	0	2	0	10	0	0	8	1	0	0	0	1	0	0
LINC02302	1	1	0	2	10	2	7	0	0	6	2	2	2	1	0	3	3	0	11	0	0	2	1	34	89	0	11	0	0	17	2	7	0	0	0	31	5	4	172	0	0	3	24	0	3	0	2	16	0
AC117373.1	0	4	0	0	1	0	1	0	0	0	0	0	0	0	0	0	0	0	0	0	0	0	0	0	0	0	0	0	0	0	1	0	0	0	0	0	0	0	0	0	0	0	0	0	0	0	0	0	0
AL023583.1	2	2	34	4	1	6	7	7	15	11	10	1	15	3	11	10	4	2	1	3	3	6	0	14	2	3	3	9	28	16	3	13	10	6	13	9	2	1	1	2	3	3	4	6	10	4	5	14	0
AJ011932.1	3	2	2	5	4	1	6	2	4	6	3	0	1	1	0	0	1	13	1	3	2	9	13	2	11	6	5	1	7	3	1	9	2	2	0	11	4	2	7	2	2	1	1	0	14	6	2	10	6
TTTY1	0	0	0	0	0	0	0	0	0	0	0	0	0	0	0	0	0	0	0	0	0	0	0	0	0	0	0	0	0	0	0	0	0	0	0	0	0	0	0	0	0	0	0	0	0	0	0	0	0
FLJ36000	0	1	0	0	0	0	0	0	0	0	0	0	0	0	0	0	0	0	0	0	0	0	0	0	0	0	0	0	0	0	0	0	0	0	0	1	0	0	1	14	0	0	0	0	0	0	19	0	0
AC004872.1	0	0	0	0	0	0	0	0	0	0	0	0	0	0	0	0	0	0	0	0	0	0	0	0	0	0	0	0	0	0	0	0	0	0	0	0	0	0	0	0	0	0	0	0	0	0	0	0	0
LINC01227	1	2	0	2	0	0	0	0	0	0	0	0	1	0	0	1	0	0	1	0	0	9	0	0	1	1	0	2	0	0	2	0	0	0	0	1	0	0	0	1	0	0	0	0	0	0	0	0	0
AC005332.9	4157	4358	2504	1573	3374	1015	2094	651	1568	7605	5248	1039	1988	1339	1054	2152	1814	793	1388	1295	2067	1711	532	1782	2488	2055	1650	5017	3283	1753	4970	904	1406	2269	2883	1180	1174	3128	969	537	2952	1335	2190	1445	2454	1303	1007	1237	753
AC073578.2	0	0	0	0	2	4	0	0	0	1	0	0	1	0	0	0	0	0	0	0	0	1	3	0	0	0	1	1	0	1	0	0	0	1	1	0	0	0	8	0	0	1	0	0	0	1	2	0	0
AC006967.2	0	0	0	0	0	0	0	0	0	0	0	0	0	0	0	0	0	0	0	0	0	0	0	0	0	0	0	0	0	0	0	0	0	0	0	0	0	0	0	0	0	0	0	0	0	0	0	0	0
AC092580.2	0	4	1	0	2	0	0	5	1	3	0	0	0	1	0	2	0	2	2	8	0	2	0	1	0	3	3	0	2	0	4	0	0	1	0	0	0	2	2	1	0	3	0	4	0	0	0	0	1
LINC01981	0	0	0	0	9	5	0	0	0	0	0	0	0	0	0	1	0	0	0	0	0	0	1	0	0	0	0	0	0	0	0	0	0	1	1	0	0	0	2	0	0	1	0	0	0	7	1	0	0
AC009093.1	6	24	0	42	56	0	14	15	49	8	9	6	0	1	4	4	10	11	2	23	27	18	5	8	14	13	13	10	5	21	8	2	6	17	25	2	3	11	7	2	11	22	8	20	6	16	8	2	29
LINC00885	6	19	61	10	42	4	23	7	31	140	30	22	25	3	9	42	256	7	121	32	5	79	10	38	15	26	7	63	48	76	17	30	8	11	6	22	40	89	7	2	18	16	8	1	105	45	94	26	12
AL139390.1	0	0	0	0	0	0	0	0	0	2	1	0	0	0	1	0	0	0	0	0	0	0	0	2	0	0	0	0	0	0	0	0	0	0	0	0	0	0	1	0	0	0	0	0	0	0	0	0	0
AC004052.1	0	0	0	0	0	0	0	0	0	0	0	0	0	1	0	0	0	0	0	0	0	0	0	0	0	0	0	0	0	1	0	0	0	0	0	0	0	0	0	0	0	0	0	0	0	1	0	0	1
AC090092.1	2	1	7	12	0	1	27	0	6	8	21	0	6	2	0	6	8	1	7	0	0	14	1	8	1	3	1	7	27	2	4	2	4	3	3	4	2	16	1	0	4	4	0	0	8	4	2	0	1
LINC00565	6	16	13	11	36	2	7	5	29	9	23	4	0	6	6	6	2	7	0	18	12	27	16	20	8	8	2	4	10	9	9	3	7	10	34	5	7	8	202	6	14	19	0	11	10	10	2	4	18
SPRY4-IT1	3	3	37	14	4	3	11	0	25	17	26	6	3	4	17	63	6	6	1	4	6	23	8	12	12	7	7	27	57	3	24	5	32	11	6	21	53	55	2	0	111	28	0	5	27	5	3	5	4
AC069439.2	0	1	0	0	2	0	0	0	0	0	0	0	0	0	0	1	3	0	0	1	0	0	4	1	0	0	0	0	1	0	0	0	1	1	0	0	5	0	0	0	0	0	0	0	0	0	0	0	0
LINC01884	0	0	0	0	0	0	0	0	0	0	0	0	0	0	0	0	0	0	0	0	0	0	0	0	0	0	0	0	0	0	0	0	0	0	0	0	0	0	0	0	0	0	0	0	0	0	0	0	0
AC008539.1	0	0	0	0	0	0	0	1	0	0	0	0	0	0	0	0	0	0	0	0	0	0	0	0	0	0	0	0	0	0	0	0	0	0	0	0	0	0	0	0	0	0	0	0	0	0	0	0	0
AL713851.1	0	0	0	0	0	0	0	0	0	0	0	0	0	0	0	0	1	0	0	0	0	0	0	1	0	0	0	0	0	0	0	0	0	0	0	0	0	0	0	0	0	0	0	0	0	0	0	0	0
AP000251.1	38	23	15	28	15	39	4	0	21	9	13	53	7	16	3	14	66	36	6	8	28	48	0	3	69	7	4	9	36	20	7	1	12	118	0	0	2	11	27	58	2	7	16	12	3	0	11	1	8
AC021549.1	6	3	23	8	1	17	7	3	1	0	4	0	0	0	0	10	0	2	3	10	0	2	0	0	0	0	0	8	44	16	0	2	6	8	3	0	6	0	0	0	1	4	0	0	0	1	0	2	2
LINC02286	0	0	0	0	0	0	0	0	0	0	0	0	0	0	0	0	0	0	0	0	0	0	0	0	0	0	0	0	0	0	0	0	0	0	0	0	0	0	0	0	0	0	0	0	0	0	0	0	0
AC017002.5	0	0	1	0	0	0	0	0	0	0	0	1	0	0	0	0	0	0	0	0	0	2	0	0	0	0	0	2	0	0	0	0	0	0	0	0	0	0	0	0	0	0	0	0	0	0	0	0	0
LINC02375	0	0	0	0	0	0	0	0	1	0	0	0	0	0	0	0	0	0	0	0	0	0	0	0	0	0	0	0	0	0	0	0	0	0	0	0	0	0	1	0	0	0	0	0	0	0	0	0	0
AC092958.1	0	1	0	0	1	0	1	0	1	2	0	1	0	0	0	0	0	0	1	0	0	0	0	1	0	0	0	0	0	0	0	2	0	0	1	0	0	0	0	0	0	0	0	0	3	0	0	0	0
AL078644.1	7	8	30	15	50	8	22	8	9	16	12	10	15	7	3	32	14	6	4	9	41	25	2	6	24	6	20	18	29	7	48	5	14	48	37	0	5	22	8	3	17	8	20	7	10	3	8	7	16
LINC01865	0	0	1	0	0	0	0	0	0	0	0	0	0	0	0	0	1	3	0	0	0	0	0	0	0	0	0	2	0	0	1	0	0	0	0	0	0	0	0	0	1	0	0	0	1	0	0	1	0
AC103764.1	3	1	2	3	1	1	0	5	0	0	0	1	1	0	3	1	1	0	11	0	8	0	0	2	1	2	2	0	5	0	1	3	3	1	0	0	0	0	0	0	0	3	0	7	1	2	2	0	0
LINC01023	41	42	62	113	24	42	65	55	13	27	42	96	35	25	80	57	12	25	67	37	25	86	61	94	45	49	71	45	89	89	28	55	55	75	56	38	45	323	54	51	41	28	39	8	108	34	22	29	21
LINC01782	0	0	0	0	0	0	1	0	0	0	0	0	0	0	0	0	0	0	0	0	0	0	0	0	0	0	1	2	0	0	0	0	0	0	0	0	0	0	0	0	1	0	0	0	0	0	0	0	1
LINC00973	7	7	3	326	2	0	20	13	6	1	0	6	33	48	0	6	2	437	2	2	6	9	923	2	885	21	18	12	131	2	2	0	1	1305	49	0	0	3	135	0	273	0	13	2	5	27	0	2	180
LINC01919	1	0	0	0	0	0	1	0	1	0	0	0	0	0	1	3	0	0	1	0	0	0	0	1	0	0	0	0	1	0	0	1	1	2	0	1	3	3	1	0	0	1	0	0	4	0	0	5	1
LINC01304	0	0	0	0	0	0	0	0	0	0	0	0	0	0	1	0	0	0	0	0	2	1	0	0	0	0	0	0	0	0	0	0	0	0	0	0	0	0	0	0	0	0	0	0	0	0	0	0	0
AL096799.1	0	0	0	0	0	0	0	0	1	0	0	0	0	0	0	0	0	0	0	0	0	1	0	0	0	0	0	0	0	0	0	0	0	0	29	0	0	0	0	0	0	0	0	0	0	0	0	0	0
AC134978.1	0	0	0	0	1	0	0	0	0	0	0	0	0	0	0	0	0	0	0	0	0	0	0	0	0	0	0	0	0	0	0	0	0	0	0	0	0	1	0	0	0	0	0	0	0	0	0	0	0
AC096588.1	0	0	0	0	0	0	0	0	0	0	0	0	0	0	0	2	0	0	0	0	0	0	0	0	0	0	1	0	0	0	0	0	0	1	1	0	0	0	0	0	0	0	0	0	1	0	0	0	0
AC117500.3	5	9	8	1	2	8	8	1	18	7	4	0	0	1	6	10	6	2	0	6	4	6	0	7	3	1	5	6	0	1	2	1	6	2	0	1	1	2	6	2	3	9	0	2	4	1	3	5	1
AL355512.1	1	4	21	3	2	205	2	13	5	8	1	4	1	1	3	4	5	4	2	3	11	5	59	2	6	2	3	1	0	1	0	0	3	8	2	0	2	2	9	2	3	2	6	8	1	17	19	1	7
AC090159.1	0	0	0	0	0	0	0	0	0	3	1	0	2	0	0	0	0	0	0	0	0	0	2	0	1	0	1	1	0	0	0	0	0	3	0	0	2	0	1	0	3	0	0	0	1	2	0	0	0
LINC02331	2	26	0	11	7	0	8	8	14	8	6	148	0	2	2	19	56	2	11	0	2	5	0	0	0	16	0	0	4	0	1	1	0	0	5	0	1	28	1	2	2	0	0	2	1	19	125	0	97
BAIAP2-AS1	2069	1811	5303	2238	1850	2104	1921	439	1948	7809	4258	365	3902	2575	2302	13526	2030	722	3078	1091	1466	2817	913	2005	4533	1884	1811	5163	4654	1615	5805	777	2265	2789	2133	1724	1654	6730	782	310	3149	1559	797	1358	4369	861	1025	1637	816
LINC01656	0	0	0	0	0	0	0	0	1	0	0	1	0	0	1	1	0	0	0	0	0	1	0	0	0	1	0	3	0	0	0	0	0	0	0	0	0	0	0	0	0	0	0	0	0	0	0	0	0
C1orf195	1	5	1	2	0	4	4	1	33	7	0	0	0	0	0	2	4	2	0	1	1	2	0	4	2	2	1	0	7	0	4	0	3	6	1	0	2	4	1	0	0	1	1	0	1	0	2	0	0
AL109610.1	0	0	0	0	1	0	0	0	0	0	0	0	0	0	0	0	0	0	0	0	0	0	1	0	0	0	0	0	0	0	0	0	0	0	0	0	0	0	0	0	0	0	0	0	0	0	0	0	0
AC023796.1	2	7	1	0	2	0	6	1	1	17	11	1	1	1	1	45	0	0	2	0	5	17	0	12	0	3	0	0	0	0	11	1	1	0	1	2	42	2	1	0	23	0	0	0	0	0	0	0	0
AC107419.1	0	3	0	0	0	0	2	0	5	0	0	0	0	0	0	2	0	0	0	40	0	2	2	0	10	0	0	1	18	0	0	0	0	0	2	0	0	0	6	8	0	0	1	0	0	0	10	0	0
LINC02565	0	0	0	0	0	0	2	0	0	0	0	1	0	0	0	0	1	0	0	0	0	0	0	0	0	0	0	0	0	0	0	0	0	0	0	0	0	0	0	0	0	0	0	0	0	0	0	0	0
LINC01234	2	20	5	0	125	51	1329	31	0	1	1	900	0	1	0	3	0	4	1	1209	0	4	1294	1	83	3	3	26	1	1	1	0	1	0	2	1	0	1	933	1115	0	0	0	3	0	4	380	0	46
AC087463.1	0	2	0	0	0	0	0	0	0	1	0	0	0	0	0	0	0	0	0	0	0	0	0	0	0	0	0	0	0	0	0	0	0	0	0	0	0	0	0	0	0	0	0	0	0	0	0	0	0
AL365184.2	0	0	2	0	0	0	0	0	0	0	0	0	0	0	0	1	0	0	0	0	0	0	0	0	0	0	0	0	0	0	1	0	0	0	1	0	0	0	0	0	0	0	0	0	0	0	0	0	0
LINC02549	0	1	0	0	0	0	0	0	0	0	0	0	0	0	1	0	0	0	0	0	0	0	0	1	0	0	1	0	0	0	0	0	0	1	0	0	0	1	0	0	2	0	0	0	0	0	0	0	0
TTTY14	0	0	298	2	24	4	256	0	0	3	0	72	5	0	0	233	266	8	0	0	117	315	36	206	0	0	137	0	19	448	129	87	0	18	0	0	0	0	0	0	0	0	0	162	0	216	0	73	0
AC106738.1	9	3	14	9	7	10	4	0	1	1	27	1	0	0	53	7	2	2	4	0	17	10	0	18	2	2	1	20	3	19	16	5	2	2	14	7	7	21	2	0	3	2	10	0	8	1	2	4	7
GAPLINC	12	77	52	321	39	12	141	183	80	47	48	10	17	10	30	46	128	15	59	74	50	15	1166	121	37	60	13	11	3	54	40	197	130	15	141	76	29	27	16	127	8	19	14	175	145	10	30	43	20
LINC00346	552	657	50	221	224	487	411	32	390	839	93	384	114	61	295	82	52	281	46	794	311	162	310	62	960	406	441	30	689	129	291	54	283	1478	138	136	108	43	361	435	210	216	249	176	156	1550	357	50	122
AC099805.1	1	14	0	2	43	2	10	1	1	6	7	5	6	2	11	22	8	1	3	0	7	1	0	5	0	6	9	5	10	0	2	1	2	0	5	1	11	3	1	3	2	0	1	0	3	3	0	0	0
AC023161.1	0	0	0	0	0	0	0	0	1	0	0	0	0	0	0	0	0	0	0	0	0	0	0	0	0	0	0	0	0	0	0	0	0	0	0	0	0	0	0	0	0	0	0	0	0	0	0	0	0
AC005616.1	0	0	0	0	0	0	0	0	0	0	0	0	0	0	0	0	0	0	0	0	1	0	0	0	0	0	0	0	0	0	0	0	0	0	0	0	1	0	1	0	1	0	0	0	0	0	0	0	0
LINC01195	0	0	0	0	0	0	0	0	0	0	0	0	0	0	0	0	0	0	0	0	0	0	0	0	0	0	0	0	0	0	0	0	2	0	0	0	0	0	0	0	0	0	0	0	0	0	0	1	0
AC114763.2	0	0	0	0	0	3	0	0	8	0	0	1	0	0	0	0	0	0	0	0	0	0	0	0	1	0	0	1	0	0	1	0	1	0	1	0	0	1	0	0	1	1	0	0	0	0	0	0	0
AC092078.1	0	0	0	0	0	1	1	0	0	0	0	0	0	0	0	0	0	0	0	0	0	0	0	0	0	0	2	0	0	0	0	1	31	0	0	1	3	0	0	0	0	0	0	0	5	0	0	0	0
AC245177.1	0	0	0	0	0	0	1	0	0	0	0	0	0	0	0	0	0	0	0	0	0	0	0	0	0	0	0	0	0	0	0	0	0	0	0	0	0	0	0	0	0	0	0	0	0	0	0	0	0
NORAD	13306	21202	25733	14547	26477	13219	29771	10113	21924	42099	15771	17812	7926	10489	6091	36502	17692	6035	4645	20273	18129	23261	13688	14241	20728	9303	13279	10146	12798	11619	28465	8624	16223	21060	11948	14064	14480	10478	16331	4053	13497	9436	11414	16744	23407	12438	16486	10037	10005
AL355304.1	0	1	3	1	1	2	2	0	2	11	6	2	2	2	1	2	14	4	0	2	5	7	1	2	2	0	0	3	3	0	2	1	5	5	3	23	14	2	1	1	4	9	0	1	5	3	2	3	2
LINC02033	5	5	13	6	5	3	12	1	4	13	14	1	0	8	2	7	8	8	1	5	8	19	0	9	0	7	11	13	8	4	7	5	6	8	3	10	13	15	5	2	7	10	0	2	5	7	3	2	3
AC073188.3	0	0	0	0	0	0	0	0	0	0	0	0	0	0	0	0	0	0	0	0	0	0	0	0	0	0	0	0	0	0	0	0	0	0	0	0	0	0	0	0	0	0	0	0	0	0	0	0	0
LINC01765	0	26	4	46	7	1	18	1	3	30	5	1	28	3	5	153	16	2	3	1	0	7	0	51	4	4	2	0	8	1	11	18	2	9	5	3	136	0	0	1	23	4	6	3	21	0	8	1	4
AL118511.2	0	0	0	0	1	0	0	0	1	0	0	0	0	0	0	0	1	0	0	0	0	0	0	0	0	1	0	2	0	0	0	0	0	0	0	0	0	1	1	0	0	0	0	0	0	2	0	0	0
AL390066.1	10	72	25	22	12	20	73	10	25	73	89	7	11	10	22	52	59	14	5	35	50	56	11	88	13	40	41	80	35	31	43	4	24	45	15	5	19	77	9	11	45	50	9	10	25	142	16	19	4
AC068672.2	0	0	0	0	0	0	0	0	0	0	0	0	0	0	0	0	0	0	0	0	0	0	1	0	0	0	0	0	0	0	1	0	0	0	0	0	0	0	0	0	0	0	0	0	0	0	0	0	0
FAM74A7	0	0	0	0	0	0	0	0	0	0	0	0	0	0	0	0	0	0	0	0	0	0	0	0	0	0	0	0	0	0	0	0	0	0	0	0	1	0	0	0	0	1	0	0	0	0	0	0	0
AC068992.1	0	1	19	2	5	0	2	0	6	2	2	5	0	0	0	5	0	0	0	1	0	0	1	0	0	1	1	1	1	0	0	1	0	2	1	1	2	2	1	0	0	0	0	1	4	0	1	0	1
AC022655.1	0	0	0	0	0	0	0	0	1	0	0	0	0	0	1	0	0	0	0	0	0	0	0	0	0	0	0	0	0	0	0	0	0	0	0	0	0	0	0	0	0	0	0	0	0	0	0	0	0
AP001043.2	0	0	0	0	0	0	0	0	0	0	0	0	0	0	1	0	0	0	0	0	0	3	0	0	0	0	0	0	0	0	0	0	0	0	0	0	0	0	0	0	0	0	0	0	1	0	0	0	1
AL450326.1	24	81	113	49	88	17	106	10	61	141	63	57	28	39	25	246	76	23	30	118	68	83	64	66	56	30	33	41	60	30	135	21	91	62	14	53	38	79	35	11	53	35	16	51	115	58	33	32	45
AC010319.5	0	0	0	0	0	2	1	0	0	1	0	0	0	0	2	0	0	0	0	1	0	1	0	0	0	0	0	0	0	0	2	0	1	0	0	0	0	0	0	0	0	0	0	0	0	2	2	0	0
AC117465.1	0	1	0	2	1	0	0	0	0	0	0	0	0	1	0	0	0	0	0	0	1	1	0	2	0	0	0	0	0	0	9	0	0	0	1	1	0	0	0	0	0	1	0	0	0	1	0	0	0
AC015936.1	0	0	0	0	0	0	0	0	0	0	0	0	0	0	0	0	0	0	0	0	0	1	1	0	0	0	2	0	0	0	0	1	0	0	0	0	0	0	0	0	0	0	0	0	0	0	0	0	0
AJ003147.1	0	0	0	1	0	1	0	1	0	0	0	0	0	0	3	0	1	0	0	6	1	0	0	0	0	0	0	0	0	4	0	0	0	2	0	0	0	0	1	5	0	0	0	0	0	0	0	0	0
AL356289.2	0	0	1	0	0	0	0	0	0	0	0	1	0	0	0	0	0	0	0	0	0	1	0	0	0	0	0	0	0	0	1	0	0	0	0	0	0	0	0	0	1	0	0	0	0	0	0	0	0
LINC00207	0	2	0	0	0	0	0	0	0	0	0	0	0	0	0	0	0	0	0	0	1	1	0	0	0	0	0	0	0	0	0	0	0	0	0	0	0	0	0	0	0	0	0	0	0	0	0	0	0
AC023794.5	4	10	6	1	17	19	32	1	5	7	3	2	0	1	4	9	6	3	2	0	3	12	0	10	0	1	1	15	15	1	52	0	5	5	4	3	0	9	3	2	11	9	0	3	1	9	11	1	2
AL359547.1	0	0	0	0	0	0	0	0	0	0	0	0	0	0	0	0	0	0	0	0	0	0	0	0	0	0	0	0	0	0	0	0	0	0	0	0	0	0	0	0	0	0	0	0	0	0	0	0	0
AL031289.1	1	2	8	4	1	2	3	2	1	9	8	6	4	1	1	3	4	3	6	2	4	11	0	6	4	5	1	12	4	1	1	1	6	6	2	1	1	9	0	1	3	1	5	1	2	0	4	2	1
AC087664.2	0	0	0	0	0	0	0	0	2	1	0	0	0	0	0	1	0	0	0	0	0	0	0	0	0	0	0	0	0	0	1	0	0	0	0	0	0	0	0	0	0	0	0	0	1	0	0	0	0
LINC01010	9	52	42	86	4	6	371	5	117	107	27	1	3	15	7	59	23	9	42	11	14	5	1	310	8	54	6	58	5	9	27	61	4	3	18	150	1	66	25	4	6	6	4	7	14	20	18	2	6
AC005772.1	0	0	0	0	0	0	0	0	0	0	0	0	0	0	0	0	1	0	0	0	0	0	2	0	0	0	1	0	0	0	0	0	0	0	0	0	0	0	0	0	0	0	0	0	0	0	0	0	0
AC000067.1	0	0	0	3	1	0	5	1	4	0	0	2	0	0	0	0	0	1	0	1	3	0	1	0	4	0	0	0	0	6	0	0	0	0	1	1	0	0	1	0	0	0	3	0	2	2	0	0	1
AC091691.2	0	0	0	0	0	0	0	0	0	0	0	0	0	0	0	0	0	0	0	0	0	0	0	0	0	0	0	0	0	0	0	0	0	0	0	0	0	0	0	0	0	0	0	0	0	0	0	0	0
LINC01349	0	0	0	0	0	0	0	0	0	0	0	0	0	0	0	0	0	0	0	0	0	0	0	0	0	1	0	0	1	0	0	0	0	0	0	0	0	0	0	0	0	0	0	0	0	0	0	0	0
AL359397.2	0	0	0	0	0	0	0	0	0	0	0	0	0	0	0	0	0	0	0	0	0	0	0	0	0	0	0	0	0	0	0	0	0	0	0	0	0	0	0	0	0	0	0	0	0	0	0	0	0
C2orf27B	0	0	0	0	0	0	0	0	1	0	0	1	0	0	0	0	0	1	0	0	0	1	0	0	0	1	0	0	0	1	0	0	0	0	0	0	0	0	0	0	0	0	0	0	0	0	0	0	0
AC091588.2	0	0	1	0	0	0	1	0	0	0	0	1	0	0	0	1	0	0	0	0	0	1	0	1	0	0	0	2	0	0	1	0	3	0	0	3	1	0	0	0	0	0	0	0	1	0	0	0	0
AC010723.1	0	0	0	0	0	0	0	0	0	0	0	0	0	0	0	0	0	0	0	0	0	0	0	0	0	0	0	0	0	0	0	0	0	0	0	0	0	0	0	0	0	0	0	0	0	0	0	0	0
LINC02426	0	0	0	0	0	0	0	0	0	0	0	0	0	0	0	0	0	0	0	0	0	0	0	0	0	0	0	0	0	0	0	0	0	0	0	0	0	0	0	0	0	0	0	0	0	0	0	0	0
CERNA1	20	26	47	38	37	26	75	28	21	67	42	39	6	26	14	87	48	18	43	21	22	52	4	41	27	26	19	23	49	22	37	8	21	31	32	13	14	27	31	23	21	21	20	11	14	23	7	10	5
AC234778.2	0	2	1	0	1	0	2	0	4	3	2	0	0	0	0	1	0	2	0	1	1	4	0	6	0	2	0	0	9	1	3	0	3	1	0	0	2	13	3	0	3	1	0	0	0	3	1	1	0
AC012557.1	11	14	19	1	18	7	37	3	15	29	13	10	5	10	12	14	11	8	5	12	10	31	3	37	16	15	9	11	29	14	19	3	13	6	15	14	17	13	4	0	17	17	4	10	27	25	13	10	4
LINC01543	0	1	1	2	0	0	0	1	0	1	1	0	0	0	0	3	2	2	0	3	0	2	0	0	1	1	1	3	0	0	2	0	0	0	0	0	0	3	4	1	0	2	0	2	0	0	0	0	0
LINC01761	0	0	0	0	0	0	0	0	0	0	0	0	0	0	0	1	0	0	0	0	0	0	0	0	0	0	0	0	0	0	0	0	0	0	0	0	0	0	0	0	0	0	0	0	0	0	0	0	0
AC006504.2	0	0	0	0	0	0	0	0	1	0	0	0	0	0	0	0	0	0	0	0	0	1	0	0	0	0	0	0	0	0	0	0	0	0	0	0	0	0	0	0	0	0	0	0	0	0	0	0	0
AL136317.2	0	0	0	0	0	0	1	0	1	0	1	0	0	0	0	0	0	0	0	0	0	0	0	0	0	0	0	0	0	0	0	0	0	0	0	1	1	0	0	0	0	0	0	0	1	0	0	0	0
AC061975.7	11	67	246	18	29	30	94	9	10	203	22	194	105	47	22	197	52	5	187	94	29	16	0	84	36	45	32	97	66	15	21	51	39	28	17	112	76	200	1	17	30	15	60	4	122	47	32	96	6
CASC18	2	7	5	14	20	3	2	2	7	3	4	1	2	9	23	3	7	5	3	5	5	15	2	2	2	1	2	3	7	8	14	1	0	2	12	3	6	0	1	6	1	7	1	16	16	3	7	2	4
AC021491.4	11	34	9	7	14	15	14	6	12	15	34	9	8	4	14	27	61	6	14	15	43	46	0	53	5	24	18	11	35	8	1	8	32	11	7	21	38	16	4	2	12	6	0	9	18	8	19	17	1
AC096637.1	0	1	0	1	0	0	2	0	0	1	0	0	0	0	0	4	1	0	0	0	0	0	0	4	0	0	0	0	0	0	2	0	0	0	0	0	4	0	0	0	0	0	0	0	2	0	1	0	0
AL138900.3	5	11	53	5	0	16	64	0	0	12	26	0	18	61	17	54	2	0	0	0	21	20	0	48	1	7	1	2	38	0	5	27	58	9	13	44	27	7	0	0	7	15	1	4	112	0	2	148	1
AP002991.1	0	1	0	0	0	0	0	0	0	0	1	0	0	0	0	0	0	0	2	2	2	0	3	0	2	0	0	0	0	0	0	0	0	0	0	1	0	0	0	0	0	0	0	0	0	1	0	0	0
AL035250.1	0	0	0	1	0	0	2	0	0	1	1	0	0	0	0	0	0	0	1	1	0	0	0	3	0	0	0	1	0	0	0	0	0	0	2	0	0	1	0	0	0	0	0	0	1	0	0	1	0
AP000915.1	0	0	3	4	0	0	1	0	5	1	2	1	0	0	1	2	0	1	0	0	0	1	0	1	0	0	1	2	0	0	0	0	0	0	1	1	3	0	0	0	0	0	0	0	5	0	0	2	2
FLJ37035	33	23	52	43	49	15	33	20	16	61	47	24	27	23	69	98	88	12	20	3	13	25	1	50	20	14	15	51	42	8	52	7	39	12	91	9	18	53	10	14	40	26	50	28	15	10	29	9	8
LINC00922	10	17	423	102	41	2	21	8	58	13	106	4	139	37	30	81	8	155	30	8	21	45	21	15	14	21	1	9	166	10	53	10	6	6	52	19	16	9	19	10	9	12	3	15	99	7	13	29	9
AC106729.1	0	0	0	0	1	0	0	0	0	0	0	0	0	0	0	0	0	0	0	0	0	0	1	0	0	0	0	0	0	0	0	1	0	0	0	0	0	0	0	0	0	0	0	0	0	2	0	0	0
AL358292.1	0	0	0	0	0	0	0	0	0	0	0	0	0	0	0	0	0	0	0	0	0	0	0	0	1	0	0	0	0	0	0	0	0	0	0	0	0	0	0	0	0	0	0	0	0	0	0	0	0
AC020719.1	0	0	0	0	0	0	0	0	0	0	0	0	0	0	0	0	0	0	0	0	0	0	0	0	0	0	0	0	0	0	0	0	0	0	0	0	0	0	0	0	0	0	0	0	0	0	0	0	0
U62317.2	88	583	87	314	147	173	81	184	56	90	199	26	54	384	110	152	107	309	55	153	251	285	6	187	198	62	129	377	263	412	177	10	166	392	62	10	15	116	115	78	242	46	55	192	25	104	27	4	126
AL133153.2	2	5	8	5	8	5	0	1	2	4	1	6	1	4	1	6	11	3	3	2	4	3	0	4	4	3	4	2	4	10	3	0	0	1	6	1	1	4	6	4	2	0	5	3	0	1	1	0	0
AC068870.1	7	5	15	1	6	2	12	2	5	9	16	3	4	0	1	5	3	6	3	1	1	12	0	13	3	7	2	4	20	1	4	3	7	12	3	7	1	0	2	2	2	5	1	7	6	0	6	0	0
AC112178.1	0	1	0	0	69	0	2	0	0	0	0	0	0	0	0	0	0	1	0	0	0	0	5	2	0	5	0	0	0	0	0	0	0	0	0	0	0	0	0	0	0	0	0	0	0	0	0	0	0
AC144836.1	2	0	4	1	1	0	1	0	1	0	0	0	0	2	2	0	0	0	1	1	0	0	0	0	0	1	2	0	1	0	2	1	0	0	0	0	0	2	1	3	0	0	0	0	1	0	0	0	0
AL596094.1	7	16	7	9	17	5	11	2	9	17	13	13	6	2	6	14	17	9	1	20	9	9	4	13	8	8	14	9	22	24	9	4	14	24	3	5	5	15	16	0	8	11	4	7	5	6	7	4	11
LINC00365	16	12	12	12	6	3	264	10	7	60	11	57	29	12	4	129	17	2	16	108	5	4	0	17	17	4	11	65	10	13	9	12	64	3	47	73	45	6	0	18	5	8	2	4	38	8	13	17	3
AL161629.1	0	0	0	0	0	0	0	0	0	0	0	0	0	0	2	0	0	0	0	0	0	0	0	0	2	0	0	0	0	0	0	0	0	0	0	0	0	2	0	0	0	0	0	0	1	0	0	0	0
AC013452.2	0	0	7	5	1	1	4	0	3	6	7	4	1	1	2	2	2	1	1	2	0	1	0	2	0	0	1	4	1	5	3	0	17	2	6	0	5	2	1	0	0	1	0	0	7	1	0	0	0
LINC02487	0	4	9	6	5	1	18	1	7	4	1	67	3	1	16	120	9	6	2	5	2	2	3	1	8	5	2	1	2	2	9	6	0	4	4	3	1	0	47	27	3	6	1	7	2	109	2	2	13
LINC01731	0	1	0	0	0	16	0	2	1	1	5	1	1	1	19	1	1	0	1	1	51	5	0	0	1	0	0	0	4	4	0	0	16	1	1	0	0	0	0	0	0	0	0	0	1	11	2	0	0
LINC01257	0	1	0	0	82	3	0	0	0	1	0	0	0	0	10	0	0	1	0	1	5	0	0	0	1	1	0	1	0	0	3	0	0	0	2	1	1	0	147	0	0	0	0	0	2	0	12	0	0
AC027343.1	0	0	0	0	0	0	0	0	0	0	0	0	0	0	0	0	0	0	0	0	0	0	0	0	0	0	0	0	0	0	0	0	0	0	0	0	0	0	0	0	0	0	0	0	0	0	0	0	0
AL158090.1	0	0	0	0	0	0	0	0	0	0	0	0	0	0	0	0	1	0	0	0	0	0	0	0	0	0	0	0	0	0	1	0	0	0	0	0	0	0	0	0	0	0	0	0	0	0	0	0	0
LINC02196	0	0	0	0	14	0	1	0	2	1	0	0	0	0	0	0	0	0	0	0	0	0	10	0	0	0	0	0	0	0	0	1	0	0	0	0	0	0	0	1	0	0	0	0	0	0	6	0	0
AC062015.1	0	0	0	0	5	0	0	1	0	0	3	0	0	0	0	0	0	0	1	0	0	0	3	0	1	0	0	0	0	0	0	0	0	0	0	0	0	1	0	0	0	3	0	0	0	1	0	0	3
LINC02049	0	0	0	0	0	0	0	0	0	0	0	0	0	0	0	0	0	0	0	0	0	0	0	0	0	0	0	0	0	0	0	0	0	0	0	0	0	0	0	0	0	0	0	0	0	0	0	0	0
AC112503.2	2	3	4	1	5	1	6	1	4	9	3	4	1	1	4	4	5	0	1	5	2	8	1	3	0	0	2	2	4	1	7	0	1	2	5	1	5	1	4	2	6	3	1	2	7	2	4	4	3
FP236383.2	0	5	0	7	0	0	1	0	0	2	0	0	0	0	0	0	0	0	0	0	0	0	0	0	0	0	1	0	0	1	0	1	0	0	0	1	0	0	0	1	0	0	0	0	0	0	0	0	0
AL590004.4	26	65	54	23	35	153	52	20	278	595	20	86	28	11	44	104	92	41	24	32	9	182	380	54	42	295	42	13	34	24	16	2	31	80	6	2	15	20	142	122	20	9	2	4	11	800	29	6	61
AC008892.1	1	0	1	1	1	0	0	0	1	2	0	0	0	0	0	2	1	0	0	0	0	0	0	0	0	0	0	0	0	1	5	0	0	0	1	0	0	2	0	0	0	1	0	0	0	0	0	0	0
TRBV11-2	2	11	1	38	6	1	12	29	3	17	20	4	2	3	2	21	18	7	3	24	4	7	1	20	133	22	24	24	64	2	18	4	15	3	5	2	2	5	21	0	2	16	37	8	6	20	2	1	9
AC092130.1	0	0	0	0	0	0	0	0	0	0	0	2	0	0	0	0	0	0	0	0	0	0	0	0	0	0	0	0	0	0	0	0	0	0	0	0	0	0	0	0	0	0	0	0	0	1	0	0	1
AC005515.1	0	0	0	0	0	0	0	0	0	0	0	0	0	0	0	0	0	0	0	0	0	0	0	0	0	0	0	1	0	0	0	0	0	0	1	0	0	0	0	0	0	0	0	0	0	0	0	0	0
LINC02305	0	0	0	0	0	0	0	0	0	0	0	0	0	0	0	0	0	0	0	0	0	0	0	0	0	0	0	0	0	0	0	0	0	0	0	0	0	0	0	0	0	0	0	0	0	0	0	0	0
AL008638.4	0	0	0	0	0	0	0	0	1	0	0	0	0	0	0	0	0	0	0	0	0	0	0	0	0	0	0	0	0	0	0	0	0	0	0	0	0	0	0	0	0	0	0	0	0	0	0	0	0
AC099811.3	0	4	6	11	2	4	6	1	1	10	5	0	1	0	5	1	4	0	0	4	4	8	4	1	6	2	5	3	4	4	5	2	4	5	5	4	2	4	1	2	2	3	0	0	6	5	2	3	3
AC073316.1	0	3	0	1	2	10	0	1	0	0	0	1	0	0	0	0	7	0	0	18	0	1	0	0	2	0	0	0	1	0	0	0	1	0	7	0	0	2	0	2	1	0	0	0	0	5	1	0	0
AC108099.1	1	0	0	0	0	0	0	0	0	1	0	1	2	0	0	0	0	0	0	0	0	0	0	0	0	0	0	0	0	0	1	0	0	0	0	0	0	0	0	0	0	0	0	0	0	0	0	0	0
LINC00926	28	494	58	366	62	178	211	10	44	230	401	31	7	53	95	350	124	178	19	77	113	562	11	355	48	162	207	151	153	39	105	19	218	65	89	17	68	61	54	22	234	971	14	28	69	134	41	16	11
AL359764.1	0	1	32	3	0	7	0	0	57	38	9	5	6	0	4	13	1	0	0	5	0	0	1	0	7	0	1	0	0	0	30	0	1	45	1	0	0	0	0	22	0	1	0	36	0	9	0	0	12
AC246785.3	0	0	1	2	1	0	1	1	0	0	0	0	0	1	0	1	1	2	0	2	1	1	0	3	0	0	2	1	0	4	0	1	2	1	0	0	1	0	0	1	1	2	0	2	2	1	0	0	0
AC083806.3	1	1	0	0	2	2	1	0	0	2	3	1	0	0	2	2	2	1	0	3	0	5	0	0	1	0	2	4	1	0	1	0	1	1	0	0	0	0	0	1	0	0	0	0	0	0	0	0	0
AC010891.1	0	0	0	0	0	0	0	0	0	0	0	0	0	0	0	0	0	0	0	0	0	0	0	0	0	0	0	0	0	0	0	0	0	0	0	0	0	0	0	0	0	0	0	0	0	0	0	0	0
LINC01934	2	41	8	36	13	1	19	26	19	15	31	5	6	10	8	40	25	16	3	37	1	14	1	17	16	18	16	10	13	5	11	11	9	11	9	5	7	7	18	6	32	31	4	5	6	13	9	2	6
LINC02141	0	0	0	0	1	5	1	0	0	0	7	0	0	0	0	0	0	0	0	0	0	0	0	0	0	0	0	0	0	8	0	0	0	0	51	0	0	64	0	0	0	0	0	1	0	0	0	0	0
LINC00540	0	13	19	6	147	5	7	9	7	3	5	2	1	3	3	12	4	4	2	12	4	6	220	11	3	8	11	6	84	4	0	3	9	5	112	19	2	3	117	2	2	21	0	1	7	5	58	5	6
AC022929.1	0	0	0	0	0	0	0	0	4	0	0	0	0	0	0	0	0	0	0	0	0	0	0	1	0	0	0	0	0	0	0	0	0	0	0	0	0	0	0	0	0	0	0	0	0	0	0	0	0
AC007786.3	0	0	0	0	0	0	0	0	0	1	0	0	0	0	0	1	0	0	0	0	2	0	1	0	0	4	0	0	0	0	0	0	0	0	0	0	0	0	0	0	0	0	0	0	0	0	1	0	0
AC131212.1	0	3	3	1	0	19	3	0	0	4	4	0	2	2	1	3	2	3	7	2	2	3	0	2	7	2	3	1	1	6	24	2	0	0	2	3	3	3	2	1	1	2	1	0	2	0	0	0	3
LNCPRESS2	1	0	0	0	0	0	0	0	0	0	0	0	0	0	0	0	0	0	0	0	0	0	0	0	0	0	0	0	0	0	0	0	0	0	0	0	0	0	0	0	0	0	0	0	0	0	0	0	0
AP003969.1	1	0	0	0	1	0	3	0	0	0	0	0	0	0	0	1	0	0	0	0	0	2	0	1	1	0	0	0	0	0	1	0	2	0	0	0	0	0	0	0	1	0	0	0	0	1	1	0	0
AC021146.12	49	4	1	3	20	6	27	0	2	0	0	11	0	1	16	1	1	6	17	0	0	1	0	10	12	12	1	2	2	27	1	2	1	3	0	2	0	195	0	12	0	0	1	0	9	10	4	0	1
LINC01003	502	175	308	367	170	267	526	186	90	507	125	319	211	93	182	223	342	115	178	241	271	206	27	220	290	223	185	119	460	570	232	139	127	240	326	144	139	453	144	167	158	101	160	127	248	200	172	76	81
AC100849.2	0	0	0	0	3	0	0	0	1	1	2	0	0	0	1	0	1	2	5	0	1	0	0	0	0	0	0	0	1	0	1	1	0	0	0	1	0	0	0	0	0	0	1	0	0	0	0	0	0
AC108733.1	0	0	0	0	0	0	0	0	0	0	0	0	0	0	0	0	0	0	0	0	0	0	0	0	0	0	0	0	0	0	0	0	0	0	0	0	0	0	0	0	0	0	0	0	0	0	0	0	0
AC092375.2	1	14	7	4	12	12	29	1	13	77	70	8	6	6	14	6	38	11	2	32	14	73	6	80	9	18	6	53	18	8	52	6	18	5	11	4	12	12	5	6	9	18	1	6	13	24	4	3	2
AC018638.7	5	23	34	19	13	28	68	8	17	55	42	1	4	21	71	42	48	19	3	21	38	77	8	99	4	29	11	40	54	51	33	2	98	4	42	22	25	34	16	4	15	30	3	6	34	13	22	15	1
AC105105.2	0	1	0	0	1	0	0	0	0	0	0	0	0	0	0	1	0	0	0	0	0	0	0	0	0	0	0	1	0	1	0	0	2	0	0	0	0	0	0	0	0	1	0	0	0	0	0	0	1
AL592466.1	0	0	0	0	6	0	0	0	0	0	0	0	0	0	0	0	0	0	0	0	0	0	0	0	0	0	0	0	0	0	0	0	0	0	0	0	0	2	0	0	0	0	0	0	0	0	0	0	0
AC092747.4	129	413	370	223	226	274	516	205	123	284	232	329	103	79	154	303	391	182	41	324	215	376	580	534	513	180	198	420	1492	169	94	149	295	611	110	269	371	115	219	54	243	330	81	345	435	295	237	300	133
AC018980.1	0	0	0	0	0	0	0	0	0	0	0	0	0	0	0	0	0	0	0	0	0	0	0	0	0	0	0	0	0	0	0	0	0	0	0	0	0	0	0	0	0	0	0	0	0	0	0	0	0
AL929601.2	0	0	0	0	0	0	0	0	0	0	0	0	0	0	0	0	0	0	0	0	0	0	1	0	0	0	0	0	0	0	0	0	0	0	0	0	0	0	0	0	0	0	0	0	0	0	0	0	0
LINC01335	0	0	0	0	0	0	2	0	0	0	0	0	0	0	0	0	0	0	0	0	0	0	0	0	0	0	0	1	0	1	0	0	0	0	0	0	0	0	0	0	0	0	0	0	0	0	0	0	0
AC076966.1	0	0	0	0	0	0	0	0	0	0	0	0	0	0	0	1	5	0	0	0	0	0	0	0	0	1	0	0	1	0	2	0	0	0	0	0	0	0	0	0	0	0	0	0	0	0	0	0	0
AC073311.1	0	0	0	0	0	0	0	0	0	0	0	0	0	0	0	0	0	0	0	0	0	0	0	0	0	0	0	0	0	0	0	0	0	0	0	0	0	0	0	0	0	0	0	0	0	0	0	0	0
AP003392.4	43	77	202	32	76	34	44	8	97	88	43	100	18	23	54	174	270	59	19	112	27	117	45	81	62	49	86	67	49	31	31	17	37	111	18	44	65	259	22	11	29	36	15	23	77	35	65	22	19
IQCH-AS1	145	186	352	198	198	161	662	198	253	384	254	219	161	62	180	252	599	83	288	168	195	382	70	377	297	119	79	112	242	130	263	106	539	282	301	184	180	350	131	135	109	125	53	219	283	220	381	159	134
AC073530.1	0	0	0	0	0	0	0	0	4	0	0	0	0	0	0	2	0	1	0	0	0	0	0	3	0	0	2	0	0	0	0	0	0	0	0	0	0	0	0	0	0	0	0	0	0	0	0	0	0
AC007370.2	0	1	0	0	0	2	1	0	2	0	7	0	0	0	0	1	0	0	0	0	2	2	0	1	0	0	0	0	2	0	1	0	1	0	3	0	0	1	0	0	0	2	0	2	1	0	1	1	0
HPVC1	0	0	0	0	0	0	0	0	0	0	0	0	0	0	0	0	0	0	0	0	0	0	0	0	1	0	0	0	0	0	0	0	0	0	0	0	0	0	0	0	0	0	0	0	0	0	0	0	0
AC080013.6	10	28	22	24	14	13	16	26	4	16	7	14	5	4	20	11	7	3	2	81	5	14	5	10	8	2	10	8	22	22	12	6	21	12	10	8	8	18	4	5	17	8	9	11	14	5	6	4	2
LINC02520	0	8	2	1	1	0	1	0	2	8	15	0	0	0	0	7	6	2	0	2	0	5	0	3	0	1	1	2	0	0	2	1	0	0	1	0	1	1	5	0	6	2	0	2	4	1	0	0	0
LINC02547	0	0	0	2	2	0	0	3	0	2	0	0	0	0	7	0	0	0	1	0	0	0	8	1	2	0	0	0	2	4	0	0	0	57	0	0	0	1	1	0	0	1	0	0	0	0	0	2	1
LINC01849	0	0	0	0	0	0	0	0	0	0	0	0	0	1	1	0	0	0	0	0	1	0	0	1	0	0	0	0	0	0	0	0	0	0	0	0	0	1	0	0	0	0	0	0	0	1	0	0	0
AL133268.4	0	0	0	0	0	0	0	0	0	0	10	0	0	1	0	1	0	0	0	0	2	0	0	0	0	0	0	6	0	0	0	0	0	0	2	15	2	0	0	0	0	0	0	0	0	0	0	0	0
AC120045.1	0	0	0	0	0	0	0	0	0	0	0	0	0	0	0	0	0	0	0	0	0	0	0	0	0	0	0	0	0	0	0	0	0	0	0	0	0	0	0	0	0	0	0	0	0	0	0	0	0
LINC02054	0	0	3	0	4	2	0	0	0	0	1	0	0	2	6	0	0	0	0	0	2	0	0	0	0	0	0	1	1	2	0	0	0	1	0	0	0	0	0	1	0	0	0	0	0	0	0	1	0
AC068987.1	0	4	0	3	5	16	3	1	3	3	3	0	13	3	1	1	1	5	2	2	10	6	1	6	6	0	64	59	49	2	32	3	1	0	13	2	0	61	1	4	7	11	5	3	6	1	9	0	2
AC092167.1	0	0	1	0	0	3	0	0	1	1	0	5	1	0	4	2	2	0	0	2	0	1	0	0	0	0	1	0	0	0	0	0	0	0	1	0	1	0	0	1	1	0	0	1	1	0	4	0	0
AL357127.1	0	0	0	0	0	0	0	0	1	0	0	0	0	0	0	0	0	0	0	0	0	0	0	0	0	0	0	0	0	0	0	0	0	0	0	0	0	0	0	0	0	0	0	0	0	0	0	0	0
AL161912.1	0	1	0	0	0	0	0	0	0	0	0	0	0	0	0	0	0	0	0	0	0	0	0	0	0	0	0	0	0	0	0	0	0	0	0	0	0	0	0	0	0	0	0	0	0	0	0	0	0
AC003001.1	0	1	0	0	1	3	0	0	1	1	0	0	0	0	0	0	1	0	0	3	1	0	0	0	2	1	0	0	1	7	0	0	0	0	0	0	0	1	1	0	0	0	0	0	0	0	0	0	0
AC009803.1	0	0	0	0	0	0	2	0	0	0	1	0	0	0	0	0	1	0	0	2	0	1	0	0	0	1	0	0	0	0	0	0	0	0	0	0	0	0	0	0	2	0	0	0	1	0	1	0	0
AL109797.1	0	8	2	3	2	18	0	3	6	3	5	12	2	3	3	7	12	1	3	7	0	18	1	1	5	2	5	2	7	5	2	1	3	2	3	6	1	17	1	11	1	3	1	0	2	5	8	0	1
LINC02496	0	0	0	0	0	0	0	0	0	0	0	0	0	0	0	0	0	0	0	0	0	0	0	0	0	0	0	0	1	0	0	0	0	0	0	0	0	0	0	0	0	0	0	0	0	0	0	0	0
AC103808.4	0	0	0	0	0	0	0	0	0	0	0	0	4	0	0	0	0	0	2	0	0	0	1	0	0	0	0	1	0	0	1	0	0	0	0	0	0	0	0	0	0	0	0	0	0	0	0	0	0
AC084759.2	0	1	0	0	1	0	0	0	7	0	1	0	0	0	0	1	0	0	0	0	0	0	0	0	0	0	0	1	0	0	0	0	0	1	0	0	0	0	0	0	0	0	2	0	0	0	0	0	0
AC091170.1	0	0	0	0	0	0	0	0	0	0	1	0	1	0	2	1	0	0	1	0	0	1	0	0	0	0	0	0	0	2	0	0	0	0	0	1	0	0	0	0	0	1	0	1	0	0	0	0	0
AC239800.3	0	3	0	0	0	0	1	0	0	3	0	0	1	0	0	0	0	0	0	1	0	0	0	0	0	1	0	1	0	3	0	0	1	0	0	0	0	1	1	0	1	0	0	0	0	1	0	2	0
AL390816.2	0	0	0	1	0	0	0	0	0	0	0	0	1	0	0	0	0	0	0	0	0	1	0	0	0	0	0	0	0	0	0	0	0	0	0	0	1	0	0	0	0	0	0	0	0	0	0	0	0
AL157832.1	9	3	6	2	4	0	1	0	12	0	1	0	1	2	1	4	5	1	0	6	0	8	2	10	1	1	3	3	14	4	4	0	7	5	2	2	1	14	2	0	0	1	1	1	4	1	1	1	3
LINC01733	0	1	1	1	0	0	0	0	0	0	0	0	0	0	0	0	0	0	0	0	0	0	1	2	0	0	0	0	0	0	0	0	0	0	0	0	0	1	0	0	0	1	0	0	2	1	0	0	0
AC026336.3	0	0	2	1	0	593	0	41	0	0	0	0	0	0	341	0	0	0	0	0	1741	0	0	9	0	0	0	0	0	0	0	0	31	0	1	1	0	0	0	0	0	33	0	319	0	0	0	0	1
NUP50-AS1	115	496	858	420	197	329	569	248	254	333	320	329	307	310	371	558	1151	377	478	106	494	375	214	450	310	164	129	398	279	451	151	102	1236	1290	406	64	160	236	105	448	382	169	62	103	277	240	181	91	221
AL358975.1	0	10	2	2	2	0	0	0	0	0	2	0	2	0	0	5	0	0	0	0	0	2	1	4	0	0	0	1	0	0	2	1	0	0	2	0	0	0	1	0	0	1	0	0	2	1	1	0	0
AC090337.1	1	8	1	8	1	0	7	0	14	3	4	1	2	1	1	4	4	7	1	0	7	23	0	20	1	6	2	2	7	2	3	0	3	4	5	3	6	2	1	0	7	19	0	17	4	5	8	10	0
AP003469.2	4	10	4	3	42	19	20	3	21	23	12	30	7	8	13	62	5	22	10	16	28	15	2	18	81	30	27	4	111	13	3	3	3	14	3	2	0	30	7	11	93	7	20	6	4	36	19	1	11
AC099521.2	0	5	4	3	6	17	6	0	10	20	4	7	9	0	4	26	1	1	2	37	0	8	0	29	2	1	0	1	14	7	8	0	1	1	10	3	12	105	1	2	4	0	3	0	9	0	17	1	2
LINC02144	0	0	1	2	0	0	3	0	0	1	1	0	0	0	0	0	0	0	0	2	0	0	6	0	1	0	0	0	0	0	0	0	0	0	0	0	0	0	0	0	0	0	0	0	0	1	0	0	0
AL450345.1	0	19	4	0	0	0	0	0	0	0	0	1	1	0	1	1	0	3	2	0	0	0	0	0	0	0	9	2	0	0	0	0	0	0	7	0	2	0	0	0	0	0	0	0	0	0	0	0	0
AL391645.1	0	0	0	0	0	0	0	0	0	0	0	0	0	0	0	0	0	0	0	0	0	0	0	0	0	0	0	0	0	0	0	0	0	0	0	0	0	0	0	0	0	0	0	0	0	0	0	0	0
C1orf140	3	1	3	2	3	1	3	0	2	2	3	3	3	1	0	1	2	0	1	0	0	3	2	8	0	2	0	1	0	0	0	12	3	2	2	15	17	4	0	0	1	1	0	0	5	0	8	6	3
AC087518.1	0	0	0	0	0	0	0	0	0	0	0	0	0	0	1	0	0	0	0	0	0	0	0	0	0	0	0	0	0	0	0	0	0	0	0	0	0	0	0	0	0	0	0	0	0	1	0	0	0
AC016700.3	0	2	0	0	0	0	1	1	0	0	1	0	0	0	0	3	0	0	0	0	0	0	0	0	1	0	0	3	1	0	3	1	0	0	0	0	0	0	0	0	0	0	0	0	0	0	0	1	0
AL049775.3	0	0	0	0	0	0	0	0	0	0	3	4	0	0	0	0	0	7	1	4	2	0	0	1	3	1	0	1	1	0	0	0	0	0	1	0	0	0	0	0	1	1	1	0	0	1	0	0	2
AC007383.2	131	105	205	127	107	83	196	78	54	111	134	54	88	85	70	250	97	68	78	96	100	365	10	136	122	75	104	79	286	103	142	39	204	124	113	59	99	125	41	66	75	49	65	76	156	89	87	69	42
LINC02467	0	1	0	2	0	0	0	0	0	0	0	0	0	0	0	0	0	0	0	0	0	0	0	0	22	0	0	2	0	0	1	0	0	0	1	0	0	0	0	0	86	0	0	0	0	0	0	0	0
LINC02512	0	2	6	2	0	4	21	0	1	0	7	0	2	1	1	48	0	0	4	1	2	2	0	11	1	8	6	0	0	0	1	1	2	2	0	3	0	0	0	0	2	1	0	0	5	1	2	2	0
LINC02023	0	0	0	0	0	0	0	0	0	0	0	0	0	0	0	0	0	0	0	0	0	0	0	0	0	0	0	0	0	1	0	0	0	0	0	0	0	0	0	0	0	0	0	0	0	1	0	0	0
AL033519.3	8	6	21	15	57	42	12	0	22	20	3	6	6	10	14	38	8	1	230	1	35	5	0	45	18	9	28	31	2	0	44	55	48	4	50	35	25	337	5	0	15	7	2	7	76	0	35	105	0
LINC01511	0	4	0	13	1	4	1	0	2	4	1	0	0	1	2	4	1	1	2	2	1	0	0	1	3	5	0	1	1	3	1	0	0	0	0	2	0	10	377	2	0	0	0	0	0	0	0	0	1
LINC01655	33	6	90	48	3	23	13	3	16	119	14	2	7	21	62	7	7	3	23	5	89	2	1	131	4	35	3	0	257	28	59	3	26	50	51	5	12	70	4	0	62	32	107	34	5	11	18	3	4
AC078820.1	1	9	1	4	2	14	3	0	7	0	24	6	0	1	12	0	2	9	4	15	9	0	14	9	36	4	8	4	23	0	5	1	0	98	2	0	0	43	0	7	9	0	1	12	0	0	2	3	8
AC022784.4	0	0	0	0	0	0	0	0	0	0	0	0	0	0	0	0	0	0	0	0	0	0	0	0	0	0	0	0	0	0	0	0	0	0	0	0	0	0	0	0	0	0	0	0	0	0	0	0	0
AL390866.1	0	1	1	0	0	0	0	0	0	1	0	1	0	0	2	0	1	0	1	0	1	0	0	0	0	0	0	0	0	0	1	0	0	0	2	0	0	0	0	0	1	0	0	0	1	0	0	0	0
LINC02182	1	4	0	5	6	0	0	4	2	0	1	4	0	1	0	0	0	2	0	5	4	4	0	0	1	0	1	0	0	1	0	0	0	1	0	0	0	1	0	0	0	1	0	2	1	5	0	0	1
PSD2-AS1	0	3	1	3	0	1	0	0	2	0	0	0	0	0	0	0	0	0	0	0	1	2	1	0	0	0	0	0	3	0	0	0	0	0	0	0	0	4	0	1	1	0	1	0	0	1	0	0	0
AL355095.1	0	0	0	0	0	0	0	0	0	0	0	0	0	0	0	0	0	0	0	0	0	0	0	0	0	0	0	0	0	0	0	0	0	0	0	0	0	0	0	0	0	0	0	0	0	0	0	0	0
AC011816.2	2	7	10	3	6	4	6	5	2	4	5	1	0	2	3	7	5	2	1	1	4	14	1	9	1	7	3	3	12	3	5	0	1	3	2	2	5	2	3	3	6	13	2	0	4	2	2	0	1
LINC01056	0	0	1	0	0	0	0	0	2	0	0	0	0	0	0	2	1	0	0	1	0	0	0	0	0	0	0	0	0	0	0	0	0	0	0	0	0	0	0	0	0	0	0	0	0	0	1	0	0
AL121761.2	20	16	25	11	27	21	249	3	17	11	14	22	2	11	7	12	7	11	11	25	13	74	2	22	21	12	3	8	15	3	24	4	24	46	14	13	22	13	19	9	8	13	1	7	12	14	19	5	15
MIR4713HG	0	0	0	0	11	22	3	0	0	2	32	8	0	0	8	1	9	0	6	0	23	0	0	4	0	0	0	0	1	0	14	0	48	1	0	0	0	27	4	0	0	4	4	0	0	1	3	0	2
CU633906.2	0	0	2	0	0	0	0	0	0	3	0	0	0	0	2	4	3	0	0	0	0	7	0	2	0	0	0	0	3	1	1	1	0	0	0	0	0	5	0	0	3	0	0	1	0	1	1	0	0
PPFIA2-AS1	0	4	0	2	2	3	2	0	8	3	2	0	0	0	1	1	6	0	0	3	0	2	0	2	0	0	1	0	1	0	3	0	0	1	0	2	2	0	0	0	0	2	0	0	0	3	2	0	1
AC012213.3	2	13	4	13	23	16	8	7	8	6	10	8	1	1	10	10	9	8	3	6	28	25	11	8	8	4	5	17	6	5	0	0	1	8	13	1	5	3	2	6	3	4	3	8	5	11	3	1	3
AC022796.1	0	0	0	2	0	0	0	0	0	0	0	0	0	0	0	0	0	0	0	0	0	0	4	0	0	0	0	0	0	0	0	0	0	0	0	0	0	1	0	0	0	0	0	0	0	0	0	0	0
AC105919.1	0	0	0	0	0	0	0	0	0	0	0	0	0	0	0	0	0	0	0	0	0	0	0	0	0	0	0	0	0	0	0	0	0	0	0	0	0	0	0	0	0	0	0	0	0	0	1	0	0
LINC01372	5	17	20	17	14	15	34	6	14	19	34	4	5	3	16	12	35	14	12	12	29	43	4	38	6	26	5	9	34	18	20	0	31	11	20	3	15	28	7	5	17	16	6	16	8	32	10	6	0
LINC02548	0	0	0	0	0	0	0	0	0	0	0	0	0	0	0	0	0	0	0	0	0	0	0	0	0	0	0	0	0	0	0	0	0	0	0	0	0	0	0	0	0	0	0	0	0	0	0	0	0
AC004817.2	0	1	0	0	2	0	1	1	2	1	0	0	0	0	5	0	1	0	0	0	0	3	0	0	0	1	1	0	0	3	0	0	0	0	2	0	0	1	2	0	0	3	0	0	0	0	1	0	0
Z98259.1	0	0	0	0	0	0	0	0	0	0	0	0	0	0	0	0	0	0	0	0	0	0	0	0	0	0	0	0	0	0	0	0	0	0	0	0	0	0	0	0	0	0	0	0	0	0	0	0	0
LINC01967	0	0	0	0	14	28	0	0	0	0	17	0	0	0	0	0	7	0	0	0	0	0	0	0	0	0	0	0	0	0	0	0	0	0	0	0	0	0	0	1	2	9	0	0	0	0	0	0	0
AL021068.1	14	22	40	20	107	49	68	11	26	45	8	32	10	26	2	56	78	8	20	36	13	34	5	19	32	18	8	1	46	0	10	15	25	23	9	16	11	60	19	8	14	17	18	22	38	58	32	12	8
AL590408.1	0	0	0	0	0	0	0	0	0	0	0	0	0	0	0	0	0	2	0	0	0	0	0	0	0	0	0	0	0	0	0	0	0	0	0	0	0	0	0	0	0	0	0	0	0	0	0	0	0
TTTY3B	0	0	0	0	0	0	0	0	0	0	0	0	0	0	0	0	0	0	0	0	0	0	0	0	0	0	0	0	0	0	0	0	0	0	0	0	0	0	0	0	0	0	0	0	0	0	0	0	0
AC004975.2	16	4	19	5	5	14	12	1	9	33	2	1	6	4	0	13	66	7	0	7	8	54	0	9	40	29	46	10	25	51	18	2	10	11	4	1	2	14	18	2	20	0	7	4	13	20	24	3	2
AC004448.4	0	1	3	0	1	2	2	0	1	2	2	0	0	5	1	2	11	1	0	1	1	3	1	6	1	2	2	0	4	4	0	0	0	1	5	2	0	1	0	0	7	4	0	2	1	2	5	0	0
SALRNA2	1	3	0	0	0	0	1	0	3	1	1	0	0	0	0	0	0	0	0	0	1	2	0	0	1	0	0	2	2	1	0	0	0	0	0	0	0	0	3	0	0	2	0	0	0	0	0	1	2
MEG9	2	2	23	13	3	2	6	3	8	3	5	0	1	24	3	16	2	7	1	5	9	80	0	15	5	12	0	30	2	4	135	0	2	0	9	1	1	15	3	5	7	14	0	6	9	15	4	7	2
AP005229.2	0	0	0	0	0	0	0	0	0	0	0	0	0	0	0	0	0	0	0	0	0	0	0	0	0	0	0	0	0	0	0	0	0	0	0	0	0	0	0	0	0	0	0	0	0	0	0	0	0
AC009549.1	26	61	103	15	31	2	32	4	93	105	9	11	1	10	7	14	5	105	19	17	17	153	63	3	132	46	20	2	59	4	13	22	10	977	13	83	20	106	44	5	8	9	4	2	66	128	48	12	127
AC005828.4	4	3	7	0	4	5	7	3	9	18	2	0	1	7	5	7	15	4	0	2	3	7	2	14	5	3	3	3	1	5	1	1	3	6	5	3	1	5	1	1	7	4	0	3	4	3	0	2	1
LINC02425	0	0	0	0	0	0	0	0	0	0	0	0	0	0	0	0	0	0	0	0	0	0	0	0	0	0	0	0	0	0	0	0	0	0	0	0	0	0	0	0	0	0	0	0	0	0	0	1	0
AL133215.2	6	21	30	19	26	15	40	9	6	14	9	22	10	7	19	7	29	18	5	29	22	44	3	12	18	9	39	25	18	64	10	4	25	28	18	2	2	19	10	28	21	10	6	12	6	8	8	2	11
AC027688.2	0	0	0	0	0	0	0	0	0	0	0	0	0	0	0	0	0	0	0	0	0	0	0	0	0	0	0	0	0	0	0	0	0	0	0	0	0	0	0	0	0	0	0	0	0	0	0	0	0
LINC02179	0	0	0	0	0	0	0	0	0	0	0	0	0	0	0	0	2	0	0	0	0	0	0	0	0	0	0	0	0	0	0	0	0	0	0	0	0	0	0	0	0	0	0	0	0	0	0	0	0
LINC01917	0	1	1	0	0	0	3	0	0	1	0	0	0	1	0	14	0	0	3	0	0	0	0	3	0	3	0	0	0	0	0	5	0	2	0	1	0	1	0	0	0	0	0	0	2	0	2	2	0
AC083795.2	0	0	0	0	0	0	0	0	0	0	0	0	0	0	0	0	0	0	0	0	0	0	0	0	0	0	0	0	0	0	0	0	0	0	0	0	0	0	1	0	0	0	0	0	0	0	0	0	0
LINC00543	5	16	22	10	0	26	287	0	7	38	96	5	33	2	23	150	2	1	0	62	28	28	0	14	19	8	6	243	115	36	67	6	73	1	6	2	9	120	38	116	2	5	2	60	12	7	33	4	2
LINC00941	0	15	54	41	10	286	488	175	27	18	5	441	11	1	3	5	1	243	0	578	36	47	883	5	439	5	4	1	138	4	1	4	13	545	27	3	1	1	400	14	6	16	5	23	10	57	7	9	387
LINC01456	0	0	0	0	16	53	0	0	2	0	0	0	0	0	0	0	0	0	0	0	0	0	0	0	0	0	0	0	0	0	1	0	0	0	0	0	1	1	0	69	0	0	0	0	0	1	17	0	0
AC110023.1	0	0	0	0	0	0	0	0	0	0	0	0	0	0	1	0	0	0	0	0	0	0	0	0	0	0	0	0	0	0	0	0	0	0	0	0	0	1	0	0	0	0	0	0	0	0	0	0	0
LINC01016	0	1	2	2	1	0	2	0	0	1	2	0	0	0	1	2	0	1	2	1	3	4	0	1	0	2	0	1	2	3	11	1	0	1	2	2	2	2	0	0	0	2	1	2	11	1	7	2	0
AP000654.1	0	1	0	1	1	2	3	1	10	1	1	0	0	2	0	1	1	0	0	0	0	0	0	0	0	0	1	0	3	0	0	0	0	1	0	0	3	0	0	0	1	1	0	0	0	0	1	1	2
AL138767.3	8	12	3	8	8	13	10	1	4	19	2	16	3	3	1	12	1	0	11	24	3	14	3	7	18	17	5	0	4	6	3	6	6	0	4	8	7	49	2	9	2	1	23	1	7	5	6	2	3
PICART1	44	34	151	65	26	23	113	20	39	128	24	22	38	33	35	234	17	12	15	18	124	106	58	100	157	49	59	25	309	28	63	45	65	306	41	72	68	105	28	14	107	9	13	80	60	118	37	32	39
AC007527.2	0	0	0	0	0	0	0	0	0	0	0	0	0	0	0	0	0	0	0	0	0	0	0	0	0	0	0	0	0	0	0	0	0	0	0	0	0	0	0	0	0	0	0	0	0	0	0	0	0
AL121910.1	0	0	0	0	0	0	0	0	0	0	0	0	0	0	0	0	1	0	0	0	0	0	0	0	0	0	0	0	0	0	0	0	0	0	0	0	0	0	0	0	0	0	0	0	0	0	0	0	0
AC114400.1	0	1	0	1	0	0	0	0	0	2	0	0	1	0	0	0	1	0	0	0	0	0	0	0	0	0	0	0	0	0	0	0	0	0	0	0	0	0	0	0	0	0	1	0	0	0	0	0	0
LINC01267	0	29	1	3	1	16	15	3	9	51	17	3	6	5	6	74	10	3	12	2	3	37	1	61	4	5	6	2	6	3	16	2	43	2	1	2	64	22	1	1	18	4	4	7	14	6	7	1	6
AL162511.1	164	48	90	66	95	19	65	2	21	84	40	3	86	91	306	123	18	1	429	0	7	105	0	228	13	40	26	870	65	2161	31	321	52	21	293	187	141	849	0	0	23	56	242	30	425	4	14	304	6
TGFB3-AS1	0	4	1	0	1	0	3	1	5	2	1	0	0	1	0	3	2	2	1	1	4	1	1	1	0	0	0	0	1	0	0	0	0	2	0	0	0	4	1	0	1	4	0	0	1	0	0	0	2
LINC02552	0	0	0	1	0	1	0	1	0	2	0	0	0	0	0	1	0	0	2	0	0	0	0	0	1	0	0	1	0	0	1	1	1	0	1	1	1	0	1	0	0	0	1	0	0	0	0	1	0
AC027013.1	1	0	1	1	0	0	0	0	0	0	0	1	0	12	1	0	0	0	0	0	0	1	1	0	0	1	0	0	0	0	2	0	0	0	1	0	0	1	1	0	0	1	0	0	1	0	0	0	0
LINC00385	0	0	0	0	0	0	0	0	0	0	0	0	0	0	0	0	0	0	0	0	0	0	0	0	0	0	0	0	0	0	0	0	0	0	0	0	0	0	0	0	0	0	0	0	0	0	0	0	0
AC114928.1	0	0	1	0	0	1	0	0	0	0	0	1	0	0	0	1	0	0	0	0	0	1	0	0	0	0	0	0	0	0	0	0	0	0	0	0	0	0	0	1	0	0	0	1	0	0	0	0	0
AC004801.3	0	0	0	0	0	6	0	0	1	0	0	0	0	0	0	1	0	0	0	0	0	0	0	0	0	1	0	0	0	1	0	1	1	0	0	0	0	0	0	0	0	0	0	0	2	0	0	0	0
AC091182.2	0	2	0	1	1	0	2	2	5	1	2	1	0	0	19	1	0	40	0	4	4	0	161	1	1	0	1	1	1	0	1	0	0	29	3	0	2	1	12	0	0	2	1	1	1	2	1	1	4
LINC01135	10	5	8	20	17	7	7	4	6	7	23	4	4	2	2	18	19	3	14	3	11	33	8	13	8	6	9	25	3	4	8	2	5	22	10	7	13	62	5	3	2	2	16	6	11	2	8	10	2
AC090877.2	3	11	2	9	10	0	6	20	26	0	2	0	5	1	2	1	11	2	1	21	7	8	1	13	11	1	8	0	5	5	2	0	0	12	8	0	3	2	11	2	3	6	4	5	1	3	1	0	4
AL138831.2	1	7	7	1	1	4	2	0	5	4	2	1	3	1	3	3	1	2	1	2	1	10	0	8	1	3	2	4	7	2	3	11	1	3	1	5	5	4	1	0	1	1	1	0	7	1	1	1	0
AL163932.1	0	0	1	1	0	0	0	0	0	0	0	0	0	1	0	0	1	0	0	0	0	0	0	0	0	0	0	1	0	0	0	0	0	0	0	0	0	2	0	0	0	0	0	0	0	0	0	0	1
AC091939.1	0	0	0	0	0	0	0	0	0	0	0	0	0	0	0	0	0	0	0	0	0	0	1	0	0	0	0	0	0	0	0	0	0	0	0	0	0	0	0	0	0	0	0	0	1	0	0	0	0
AC106744.1	0	0	0	0	37	0	0	0	0	0	0	0	0	0	0	0	0	0	0	0	0	0	0	0	0	0	0	0	0	0	0	0	0	0	0	0	0	0	0	0	0	0	0	0	0	0	0	0	0
BX470209.2	0	0	1	1	0	0	5	0	0	7	0	3	0	0	0	0	0	0	0	0	0	0	0	0	0	0	0	0	0	0	0	0	0	0	0	3	0	0	0	0	0	0	0	0	0	0	0	0	0
AL162414.1	0	15	1	9	3	0	0	3	4	1	4	0	2	3	0	6	2	10	2	6	0	0	0	6	6	3	9	1	4	0	2	0	3	4	0	0	1	0	11	2	7	0	0	1	0	7	2	0	6
AL390835.1	0	0	0	0	0	0	0	0	0	0	0	0	0	0	0	0	0	0	0	0	0	0	0	0	0	0	0	0	0	0	0	0	0	0	0	0	0	0	0	0	0	2	0	0	0	0	0	0	0
LINC02131	0	0	0	2	0	0	0	0	1	0	0	0	0	0	0	0	0	0	0	0	0	0	0	0	0	0	0	0	0	0	0	0	0	0	1	0	0	0	0	0	0	1	0	0	0	0	0	0	0
AC113382.2	0	0	1	0	1	0	2	0	2	0	2	0	0	0	0	1	1	0	0	0	0	1	0	2	3	0	0	0	0	0	0	0	1	0	2	0	0	2	0	0	0	0	0	0	2	2	0	1	0
LINC01947	0	0	0	0	0	0	0	0	0	0	0	0	0	0	0	0	0	0	0	0	0	0	0	0	0	0	0	0	0	0	0	0	0	0	0	0	0	0	0	0	0	0	0	0	0	0	0	0	0
AC017015.2	0	2	2	0	0	0	1	0	0	0	0	0	0	1	1	0	0	1	0	6	1	0	1	4	0	2	2	1	3	0	0	1	4	1	1	0	0	0	0	0	0	0	0	0	0	1	0	1	0
AP001999.3	0	0	0	0	0	0	0	0	0	0	0	0	0	0	0	0	0	0	0	0	0	0	0	0	0	0	0	0	0	0	0	0	0	0	0	0	0	0	0	0	0	0	0	0	0	0	0	0	0
AC104653.1	2	18	40	5	6	4	11	6	12	10	18	8	5	5	5	20	18	14	45	8	7	14	4	12	9	6	4	22	8	7	18	6	4	14	31	0	1	4	6	57	8	12	14	5	24	13	7	3	10
AL033539.1	0	0	0	0	0	0	0	1	0	0	0	0	0	0	0	0	0	0	0	0	0	0	2	2	0	0	0	0	0	0	0	0	0	0	0	0	0	0	0	0	0	0	0	0	0	0	0	0	0
AL109807.1	0	0	0	0	1	0	0	0	0	0	0	0	0	0	0	0	0	0	0	0	0	0	0	0	0	0	0	0	0	0	0	0	0	0	0	0	0	0	0	0	0	0	0	0	0	0	0	0	0
AC016229.2	2	1	11	1	1	4	4	1	2	17	2	0	1	2	2	5	5	0	0	5	9	15	0	5	2	4	4	8	9	10	2	1	0	6	0	1	3	2	3	0	4	1	3	5	2	1	0	0	2
FAM138A	0	0	0	0	0	0	0	0	0	0	0	0	0	0	0	0	0	0	0	0	0	0	0	0	0	0	0	0	0	0	0	0	0	1	0	0	0	0	0	0	0	0	0	0	0	0	0	0	0
AC025187.1	0	1	0	0	0	0	0	0	0	0	2	0	0	0	0	0	0	0	0	0	0	0	0	0	0	0	0	0	0	0	0	0	0	0	1	0	0	0	0	0	0	0	0	0	0	0	0	0	0
LINC01058	10	2	47	7	5	0	7	0	4	3	4	3	2	4	3	15	8	3	0	2	0	5	1	2	5	3	2	6	3	0	0	3	7	3	6	4	6	6	4	6	4	6	2	4	10	4	6	0	0
CASC16	4	1	5	3	1	82	17	0	0	64	54	4	15	88	9	64	1	0	10	0	5	5	0	4	4	0	1	0	2	0	9	0	15	2	31	0	0	92	0	4	2	2	0	0	0	0	1	0	0
AC026782.2	0	0	0	0	2	17	0	0	3	0	4	1	0	1	1	0	0	0	0	1	0	2	0	1	1	0	0	1	0	2	0	7	0	0	2	0	0	1	1	1	0	0	0	0	3	0	0	1	0
AC063980.1	0	0	0	0	0	0	0	0	0	0	0	0	0	0	0	0	0	0	0	0	0	0	0	0	0	0	0	0	0	0	0	0	0	0	0	0	0	0	0	0	0	0	0	0	0	0	0	0	0
AL162426.1	1	1	12	1	1	2	2	0	0	33	11	0	2	2	8	22	1	0	1	0	5	17	0	8	4	8	3	18	20	2	20	2	12	3	6	1	9	6	0	0	9	1	1	2	3	2	5	1	1
LINC00566	0	1	1	0	1	0	1	0	0	0	0	0	0	0	1	0	0	0	0	1	0	0	0	0	0	0	0	0	0	0	0	0	0	1	0	0	0	0	0	0	2	0	0	0	0	0	0	0	0
AC245519.1	0	0	0	1	0	0	0	0	0	0	0	0	0	0	0	0	0	0	0	0	0	0	0	0	0	0	0	0	0	0	0	0	1	0	0	2	0	0	0	0	0	1	0	0	0	0	0	0	0
LINC01677	0	0	0	0	0	0	0	0	0	0	0	0	0	0	0	0	0	0	0	0	0	0	0	0	0	0	0	0	0	0	0	0	0	0	0	0	0	0	0	0	0	0	0	0	0	0	0	0	0
UNQ6494	2	31	6	25	17	27	21	11	16	18	33	39	6	8	106	32	18	24	12	17	26	9	0	27	8	17	17	28	14	4	16	16	27	3	7	19	8	31	19	5	9	20	27	20	5	4	9	8	4
ZNF674-AS1	93	177	244	130	116	508	259	48	95	329	193	76	87	96	176	176	129	111	61	165	192	347	73	173	152	134	106	195	184	144	199	73	170	157	182	174	112	675	143	98	196	120	63	74	198	150	124	57	47
AL158211.4	8	3	23	5	9	3	3	2	0	1	1	0	2	7	2	3	4	2	0	1	4	5	1	2	1	1	1	1	1	0	2	1	6	6	1	4	2	4	6	2	0	0	4	4	2	0	2	1	0
LINC01013	1	9	1	46	2	0	2	0	4	6	8	0	0	1	13	9	6	2	3	5	2	14	1	2	0	3	4	15	3	2	6	0	2	2	13	1	6	3	5	3	13	14	2	0	150	7	1	4	15
AL138749.1	0	2	0	1	0	0	0	0	2	0	0	0	0	1	0	0	0	0	0	1	1	0	0	0	0	0	0	0	0	0	0	0	0	12	0	0	0	0	0	1	0	0	0	0	0	0	0	0	0
AL583810.3	0	0	1	0	0	0	0	0	0	1	0	0	0	0	0	0	2	0	0	0	0	2	0	1	0	0	0	1	0	3	0	0	0	0	1	0	3	4	0	0	0	1	0	0	0	0	0	0	0
AC027288.3	33	53	40	24	40	27	199	23	24	16	23	25	6	20	34	57	30	22	82	5	19	30	7	276	11	75	17	8	17	37	18	269	67	8	19	448	570	38	6	55	11	24	1	38	649	8	119	293	15
AC091891.1	0	1	22	0	3	1	2	0	0	5	17	0	2	1	79	3	0	0	6	0	3	2	0	13	0	3	1	8	25	0	1	1	4	1	3	2	4	0	0	0	1	1	0	0	4	0	1	2	0
AC005537.1	1	2	1	193	118	91	7	8	4	3	12	0	0	1	3	2	1	2	104	1	0	3	22	4	0	65	0	2	0	1	1	0	0	0	2	0	1	106	54	0	2	0	1	37	0	3	64	0	7
AL160400.1	9	65	14	55	21	4	22	11	15	17	56	9	9	10	35	22	13	11	10	17	5	14	3	19	16	16	24	23	20	11	13	10	12	7	12	62	11	5	20	1	15	54	12	4	14	19	15	10	6
AL359962.2	1	12	30	2	0	0	11	0	10	6	12	22	4	4	2	21	1	2	7	6	0	2	0	16	4	3	1	12	33	1	3	4	8	3	4	3	4	10	2	6	3	3	4	1	7	15	15	1	0
AC090023.1	0	0	0	0	1	0	0	1	0	0	0	0	0	0	0	1	0	9	0	0	1	1	53	0	66	0	0	0	0	0	0	0	0	2	0	0	0	0	25	2	0	0	0	0	0	0	0	0	3
AC244021.2	0	1	0	6	5	0	0	0	2	0	1	0	0	0	4	1	0	0	0	0	0	0	5	0	1	1	0	0	0	3	2	0	1	1	3	0	0	4	1	0	1	1	1	0	0	3	0	1	1
AL109615.2	4	4	4	7	14	0	2	0	4	2	4	4	0	0	5	2	2	4	5	6	2	7	1	0	3	2	19	6	20	2	1	0	1	2	5	16	3	11	0	1	8	5	2	2	5	1	8	0	0
AC013391.3	0	0	0	0	0	1	0	0	0	0	0	0	0	0	1	0	0	0	0	0	0	1	0	0	0	0	1	0	0	1	0	0	0	0	0	0	0	0	0	0	0	0	0	0	0	0	3	0	0
AC064807.3	0	0	0	0	0	1	2	0	0	0	0	0	0	0	0	0	0	0	0	0	0	0	0	0	0	0	0	0	0	0	0	0	0	0	0	0	0	0	0	0	0	0	0	0	0	0	0	0	0
CU634019.1	0	1	0	0	0	0	0	0	0	0	0	0	0	0	0	0	0	0	0	0	0	0	0	0	0	0	0	0	0	0	0	0	0	0	0	0	0	0	0	0	0	0	0	0	0	0	0	0	0
GHET1	26	12	71	35	125	52	46	15	38	43	25	31	31	10	13	24	75	21	12	67	20	61	7	13	28	38	18	4	132	41	18	3	12	37	27	1	5	39	13	21	17	5	37	11	10	67	28	1	7
LINC01983	33	111	1	0	2	0	0	6	25	2	55	0	0	9	116	13	119	80	17	0	55	21	0	43	38	190	20	0	21	170	2	1	659	38	4	0	2	208	3	0	22	36	39	97	1	30	166	0	18
AC021231.1	1	0	2	0	0	0	4	0	2	2	1	1	1	2	3	5	2	0	0	1	0	4	0	4	0	0	0	1	2	0	1	0	6	0	0	0	0	1	0	0	2	0	0	0	1	0	0	1	0
AC007952.3	0	0	1	0	0	0	0	1	0	0	0	0	0	0	0	0	0	0	0	0	1	1	0	0	0	0	0	0	0	0	0	1	0	0	0	0	1	0	0	0	2	0	0	0	0	0	0	0	1
AC079921.2	10	24	3	10	4	15	19	2	33	19	20	18	2	4	5	20	42	9	3	29	27	26	8	14	11	18	18	6	17	7	15	4	4	51	8	2	6	3	11	34	5	11	35	3	4	21	13	6	13
AC020917.3	0	3	1	0	0	0	0	0	1	1	2	2	1	0	2	1	0	0	1	0	0	1	0	1	0	0	0	0	0	0	0	0	0	0	3	2	2	0	0	0	0	1	0	0	0	0	0	0	0
AC009093.6	2	32	2	5	1	1	11	1	3	5	14	2	0	4	4	10	4	11	1	10	3	20	0	33	2	14	4	3	15	6	6	2	19	5	4	3	4	8	4	1	9	11	1	4	11	10	4	4	1
AL513303.1	0	1	0	0	0	0	0	0	0	3	0	0	0	0	0	0	0	0	0	0	3	0	0	0	1	0	0	0	1	0	2	0	0	0	1	0	0	0	0	0	1	0	0	0	1	1	1	1	0
AC005703.1	0	0	0	1	0	0	0	0	0	1	0	0	0	0	0	0	0	0	0	1	0	0	0	0	0	0	0	5	0	0	0	1	0	1	0	0	1	0	0	0	1	1	0	0	1	1	0	0	0
AC017048.1	0	0	0	0	0	0	0	0	0	0	0	0	0	0	0	0	0	0	0	0	0	0	0	0	0	1	0	0	0	0	0	0	0	0	0	0	0	0	0	0	0	0	0	0	0	0	0	0	0
AL356277.3	0	0	1	1	2	0	0	0	0	0	0	0	0	1	0	1	0	0	0	0	0	1	0	0	0	0	0	0	0	0	0	0	0	1	0	0	0	1	1	8	0	1	5	0	0	2	0	0	0
C18orf65	1	20	31	11	4	24	12	0	9	41	9	28	18	3	16	36	2	14	10	19	14	21	11	25	31	4	6	10	37	4	10	7	29	22	24	2	7	1	8	10	22	5	16	10	15	9	4	3	9
AL110292.1	0	3	1	2	16	0	0	0	0	1	0	1	0	0	0	0	0	0	0	1	0	0	1	4	0	0	0	0	1	0	1	0	1	1	0	0	1	0	3	0	0	0	0	0	1	0	1	1	0
AC080078.2	3	8	7	8	6	3	9	5	4	7	3	1	1	1	4	8	2	1	0	8	2	4	1	4	2	2	3	8	1	2	2	4	7	3	20	3	2	2	2	1	2	1	5	0	2	0	2	1	2
BX284668.2	36	13	134	21	20	75	11	16	36	13	35	8	4	5	11	16	33	0	171	74	72	144	39	17	16	20	4	3	34	25	40	14	56	13	18	13	63	70	27	3	1	8	10	18	27	3	12	6	3
AL136295.6	26	27	58	24	22	25	36	8	14	19	37	9	6	2	26	35	44	22	12	38	64	73	5	55	12	27	20	38	77	39	16	4	34	37	22	4	15	90	12	4	32	34	17	19	20	27	19	19	8
AC004817.3	0	8	8	9	1	0	6	4	34	10	1	0	3	2	2	14	0	17	0	1	68	19	121	2	7	3	1	5	3	0	0	1	1	3	11	1	0	17	573	4	4	80	1	0	2	8	1	1	38
[truncated: 5,309 more rows]
[truncated: 545 more columns]
